# Supplementary material for: Intron retention is a robust marker of intertumoral heterogeneity in pancreatic ductal adenocarcinoma
Source: NPJ Genom Med. 2020 Dec 11;5:55. doi: 10.1038/s41525-020-00159-4 (PMC7733475; doi:10.1038/s41525-020-00159-4)
Supplement: Supplementary file 2 — Supplementary Data 1 [file 41525_2020_159_MOESM2_ESM.xlsx]

## Sheet: READ.ME
Supplementary Data 1: Patient-PSI matrix for the most variable events for the five AS types. IR: Patient-PSI matrix for the most variable intron retention events. MES: Patient-PSI matrix for the most variable multiple exon skip events. ES: Patient-PSI matrix for the most variable exon skip events. A5: Patient-PSI matrix for the most variable alternate 5´ events. A3: Patient-PSI matrix for the mos…

## Sheet: IR
Supplementary Data 1: Patient-PSI matrix for the most variable events for the five AS types
event	TCGA-2J-AAB1	TCGA-2J-AAB6	TCGA-2J-AABA	TCGA-2J-AABU	TCGA-2L-AAQE	TCGA-2L-AAQJ	TCGA-2L-AAQL	TCGA-3A-A9IB	TCGA-3A-A9IC	TCGA-3A-A9IH	TCGA-3A-A9IU	TCGA-3A-A9IZ	TCGA-3E-AAAZ	TCGA-F2-6879	TCGA-F2-A8YN	TCGA-FB-AAQ2	TCGA-H6-8124	TCGA-HV-A7OL	TCGA-HV-AA8X	TCGA-HZ-7919	TCGA-HZ-7922	TCGA-HZ-8005	TCGA-HZ-8317	TCGA-HZ-8636	TCGA-HZ-A77O	TCGA-IB-7644	TCGA-IB-7652	TCGA-IB-7886	TCGA-IB-7890	TCGA-IB-8127	TCGA-IB-A5SP	TCGA-IB-A5SS	TCGA-IB-A7M4	TCGA-IB-AAUN	TCGA-IB-AAUU	TCGA-LB-A8F3	TCGA-PZ-A5RE	TCGA-S4-A8RO	TCGA-US-A779	TCGA-XD-AAUL	TCGA-2J-AABE	TCGA-2J-AABH	TCGA-2J-AABI	TCGA-2L-AAQA	TCGA-3A-A9I5	TCGA-3A-A9J0	TCGA-FB-A545	TCGA-FB-A78T	TCGA-FB-AAPQ
intron_retention_19297	1	1	0.25	0.49	0.18	0.49	0.99	0.28	0.68	1	1	0.6	1	0.29	0.63	0.57	0.62	0.22	0.32	1	1	1	1	0.29	1	0.72	0.68	0.68	1	0.37	0.39	0.35	1	0.67	1	0.44	1	0.59	0.65	1	0.25	1	0.43	1	0.57	1	1	1	1
intron_retention_19282	1	0.51	0.45	0.51	1	1	1	0.39	1	1	0.4	0.99	0.45	0.38	1	0.32	0.4	0.25	0.54	0.63	1	0.54	1	0.52	1	1	0.49	0.51	0.22	0.45	0.54	0.51	0.61	1	0.35	1	0.52	1	1	0.54	0.6	1	0.5	1	0.3	1	0.34	0.44	0.58
intron_retention_19283	1	0.46	0.44	0.44	0.45	0.59	1	0.29	1	1	0.31	0.99	0.57	0.54	0.58	0.23	0.38	1	0.61	0.61	0.58	0.54	0.31	0.63	1	0.62	0.67	0.66	1	0.58	0.62	0.65	0.4	1	0.43	0.25	0.62	1	1	0.46	0.47	0.46	0.51	1	0.22	0.54	0.43	0.48	0.51
intron_retention_26653	0.06	0.09	0.13	0.07	0.05	0.38	0.04	0.09	0.54	0.07	0.08	0.38	0.05	0.09	0.1	0.96	0.07	0.05	0.12	1	0.13	0.27	0.06	0.07	0.06	0.29	0.04	0.47	0.26	0.08	0.05	0.05	0.49	0.53	0.08	0.25	0.14	0.53	0.06	0.65	0.99	0.12	0.08	0.65	0.08	0.48	0.06	0.51	1
intron_retention_13219	1	0.65	1	1	0.29	1	0.36	0.59	0.66	1	0.63	0.66	1	1	1	1	0.68	0.63	0.69	0.73	0.69	1	1	1	1	0.69	1	0.63	1	0.65	0.65	1	0.64	0.18	0.26	0.65	1	1	0.37	0.33	0.35	0.61	0.38	0.61	1	1	0.3	0.47	1
intron_retention_16900	1	1	1	1	0.51	1	1	0.41	0.99	1	0.48	0.43	1	0.56	0.46	1	0.59	1	0.46	1	1	1	0.49	0.49	1	1	0.55	0.5	1	0.48	1	1	1	0.49	1	1	1	1	1	1	1	0.57	1	0.51	0.51	0.52	1	0.54	1
intron_retention_20640	1	1	1	0.44	0.24	0.28	1	1	1	1	0.26	1	1	0.15	1	0.88	1	1	1	1	1	0.17	1	1	0.94	1	1	1	1	0.98	1	1	1	1	1	0.97	1	1	1	1	1	1	0.4	0.36	1	1	1	1	1
intron_retention_1911	0.06	0.13	0.5	0.24	0.63	0.28	0.72	0.3	0.21	0.42	0.31	0.13	0.41	0.26	0.31	0.37	0.94	0.31	0.59	0.37	0.67	0.41	0.76	0.59	0.57	0.06	0.15	0.23	0.42	0.47	0.54	0.2	0.3	0.9	0.49	0.31	0.1	0.62	0.63	0.58	0.73	0.18	0.22	0.37	0.25	0.65	0.85	0.69	0.24
intron_retention_19293	1	1	1	1	0.44	0.55	0.73	0.45	1	0.67	0.4	1	0.52	1	0.67	1	0.59	0.53	0.54	0.56	1	0.53	1	0.56	1	0.59	1	1	1	0.52	0.45	1	0.62	1	1	0.59	0.48	1	1	0.47	1	1	0.53	0.51	0.46	1	1	1	1
intron_retention_18967	0.1	0.11	0.23	0.09	0.22	0.06	0.05	0.17	0.07	0.08	0.09	0.11	0.27	0.24	0.26	0.07	0.97	0.05	0.04	0.05	0.06	0.03	0.06	0.07	0.03	0.2	0.06	0.36	0.04	0.22	0.05	0.02	0.06	0.26	0.1	1	1	0.17	0.05	0.04	0.26	0.12	0.28	0.32	0.08	0.25	0.14	0.96	1
intron_retention_12660	1	1	0.56	1	1	0.59	0.48	0.4	1	1	1	1	1	1	1	1	1	1	0.44	1	1	0.5	1	0.48	1	1	1	0.59	1	0.47	0.52	0.44	0.39	1	1	1	1	1	1	0.51	1	0.67	0.99	0.97	1	1	1	0.56	1
intron_retention_20605	1	1	1	0.53	1	1	1	0.55	0.59	1	0.6	1	0.58	0.46	1	1	0.63	1	0.49	0.46	1	0.42	0.59	0.61	0.46	0.59	0.48	0.6	0.95	1	1	1	0.57	0.5	0.74	1	1	0.97	1	1	0.63	0.6	0.6	1	0.51	1	0.61	1	0.7
intron_retention_5931	0.34	0.59	0.65	0.75	0.54	0.48	0.8	0.79	0.85	0.43	0.67	0.67	0.79	0.13	0.54	0.53	0.64	0.4	0.11	0.47	0.85	0.69	0.83	0.54	0.57	0.36	0.15	0.79	0.65	0.47	0.17	0.66	0.43	0.53	0.39	0.58	0.49	0.22	0.16	0.56	0.72	0.34	0.46	0.24	0.6	0.66	0.53	0.23	0.22
intron_retention_5930	0.34	0.47	0.63	0.81	0.45	0.52	0.69	0.76	0.75	0.37	0.6	0.63	0.8	0.12	0.42	0.48	0.69	0.38	0.13	0.51	0.86	0.6	0.81	0.5	0.49	0.39	0.26	0.78	0.87	0.52	0.14	0.61	0.37	0.45	0.28	0.39	0.46	0.23	0.12	0.66	0.63	0.31	0.37	0.24	0.42	0.57	0.55	0.16	0.18
intron_retention_23779	0.2	0.03	0.46	0.22	0.37	0.4	0.41	0.18	0.25	0.48	0.17	0.35	0.36	0.59	0.37	0.42	0.23	0.54	0.48	0.32	0.03	0.22	0.22	0.22	0.66	0.44	0.12	0.25	0.11	0.27	0.34	0.32	0.05	0.37	0.47	0.5	0.3	0.7	0.65	0.19	0.51	0.45	0.25	0.62	0.57	0.29	0.21	0.72	0.33
intron_retention_16685	1	1	1	1	0.61	1	0.48	1	1	1	1	1	0.5	0.99	1	1	1	0.45	0.35	0.45	1	1	1	1	1	1	1	1	1	0.48	1	1	0.51	1	0.7	1	1	1	0.43	1	1	1	1	1	1	1	1	0.51	1
intron_retention_12057	0.28	0.38	0.25	0.05	0.24	0.21	0.25	0.14	0.1	0.25	0.29	0.24	0.01	0.61	0.61	0.26	0.24	0.51	0.33	0.45	0.18	0.18	0.02	0.39	0.58	0.13	0.47	0.19	0.13	0.34	0.52	0.47	0.65	0.41	0.46	0.74	0.44	0.34	0.59	0.17	0.25	0.37	0.89	0.33	0.33	0.3	0.34	0.74	0.49
intron_retention_19700	0.32	0.25	0.63	0.77	0.64	0.6	0.09	0.51	0.34	0.63	0.88	0.63	0.47	0.54	0.09	0.76	0.39	0.52	0.79	0.43	0.21	0.57	0.34	0.6	0.53	0.55	0.18	0.51	0.53	0.4	0.4	0.71	0.6	0.51	0.17	0.7	0.76	0.56	0.57	0.28	0.6	0.68	0.85	0.81	0.55	0.07	0.5	0.55	0.43
intron_retention_4741	0.46	0.42	0.53	0.81	0.6	0.51	0.74	0.8	0.8	0.53	0.54	0.53	0.82	0.14	0.47	0.43	0.6	0.66	0.25	0.39	0.79	0.63	0.76	0.61	0.49	0.29	0.24	0.76	0.67	0.54	0.23	0.61	0.4	0.5	0.31	0.55	0.41	0.29	0.14	0.81	0.63	0.26	0.55	0.21	0.52	0.56	0.67	0.15	0.22
intron_retention_12058	0.36	0.5	0.25	0.05	0.22	0.18	0.18	0.09	0.09	0.23	0.2	0.32	0.01	0.5	0.42	0.26	0.21	0.58	0.32	0.37	0.09	0.12	0.02	0.3	0.51	0.1	0.34	0.13	0.09	0.28	0.35	0.45	0.56	0.37	0.4	0.56	0.45	0.25	0.54	0.13	0.24	0.44	0.93	0.3	0.29	0.25	0.32	0.61	0.49
intron_retention_16899	1	1	1	1	0.53	1	1	1	0.99	1	1	0.4	1	1	1	1	1	1	1	1	1	1	1	1	0.99	1	1	1	1	1	1	1	1	0.54	1	1	1	1	0.5	0.5	1	0.58	1	0.54	0.55	0.51	1	0.55	1
intron_retention_23778	0.17	0.04	0.4	0.31	0.45	0.34	0.25	0.23	0.14	0.43	0.24	0.58	0.41	0.66	0.57	0.36	0.36	0.63	0.69	0.36	0.05	0.42	0.17	0.3	0.44	0.46	0.15	0.29	0.17	0.32	0.44	0.36	0.05	0.41	0.43	0.31	0.39	0.69	0.56	0.26	0.43	0.5	0.39	0.69	0.56	0.39	0.3	0.61	0.31
intron_retention_20131	0.46	0.68	1	0.76	0.97	1	1	1	1	0.44	0.56	0.73	0.55	0.56	0.72	0.62	0.59	1	0.39	1	1	0.55	1	0.52	1	0.48	0.53	0.54	1	0.61	0.53	0.46	1	0.47	0.63	0.58	0.97	0.57	0.8	1	0.83	0.63	1	0.66	0.59	1	0.77	0.71	0.64
intron_retention_23621	0.8	0.61	0.71	0.54	0.65	0.36	0.21	0.65	0.42	0.35	0.76	0.77	0.37	0.65	0.57	0.55	0.76	0.74	0.7	0.22	0.38	0.74	0.28	0.49	0.66	0.53	0.67	0.27	0.45	0.79	0.31	0.79	0.4	0.39	0.51	0.46	0.44	0.45	0.39	0.49	0.86	0.89	0.7	0.81	0.25	0.56	0.79	0.6	0.64
intron_retention_12056	0.32	0.52	0.29	0.05	0.24	0.22	0.14	0.16	0.1	0.25	0.32	0.39	0.01	0.65	0.61	0.3	0.22	0.44	0.32	0.43	0.19	0.17	0.02	0.38	0.57	0.14	0.42	0.21	0.16	0.34	0.46	0.44	0.67	0.4	0.43	0.57	0.4	0.34	0.58	0.18	0.23	0.45	0.88	0.34	0.25	0.28	0.4	0.59	0.53
intron_retention_26083	0.64	0.42	0.49	0.51	0.36	0.28	0.28	0.56	0.51	0.65	0.3	0.7	0.34	0.54	0.24	0.48	0.33	0.38	0.23	0.47	0.36	0.28	0.25	0.27	0.24	0.49	0.42	0.25	0.45	0.3	0.58	0.25	0.2	0.47	0.44	0.3	0.28	0.26	0.21	0.66	0.78	0.99	0.53	0.26	0.18	0.34	0.44	0.32	0.77
intron_retention_6493	1	0.52	1	1	1	1	0.54	1	0.5	1	0.63	1	1	1	0.5	1	1	1	1	0.53	1	1	1	1	1	1	1	1	1	0.66	1	1	1	1	1	1	0.54	0.54	1	1	1	1	0.6	0.66	1	1	1	0.77	1
intron_retention_19674	0.26	0.36	0.27	0.36	0.44	0.39	0.85	0.25	0.42	0.29	0.53	0.38	0.48	0.4	0.37	0.25	0.4	0.88	0.59	0.39	0.2	0.21	0.38	0.31	0.46	0.23	0.19	0.38	0.19	0.28	0.82	0.22	0.52	0.18	0.62	0.55	0.66	0.24	0.41	0.32	0.32	0.3	0.36	0.38	0.71	0.32	0.38	0.56	0.33
intron_retention_13608	0.3	0.54	0.2	0.33	0.2	0.26	0.74	0.22	0.36	0.27	0.28	0.21	0.15	0.28	0.11	0.31	0.16	0.84	0.2	0.07	0.18	0.26	0.16	0.08	0.42	0.11	0.1	0.06	0.19	0.05	0.18	0.35	0.22	0.25	0.14	0.46	0.28	0.13	0.49	0.13	0.29	0.18	0.39	0.08	0.7	0.17	0.26	0.14	0.1
intron_retention_2610	0.19	0.44	0.18	0.24	0.2	0.36	0.43	0.26	0.38	0.36	0.52	0.46	0.27	0.34	0.41	0.19	0.51	0.25	0.41	0.29	0.27	0.1	0.36	0.37	0.2	0.24	0.11	0.39	0.19	0.28	0.28	0.08	0.15	0.48	0.55	0.41	0.18	0.66	0.41	0.25	0.66	0.39	0.31	0.89	0.44	0.55	0.39	0.49	0.63
intron_retention_9356	0.42	0.41	0.72	0.73	0.68	0.53	0.65	0.64	0.67	0.44	0.55	0.2	0.48	0.33	0.53	0.31	0.51	0.35	0.31	0.55	0.28	0.34	0.51	0.26	0.24	0.21	0.39	0.39	0.31	0.47	0.31	0.28	0.27	0.45	0.64	0.55	0.6	0.35	0.51	0.58	0.68	0.51	0.43	0.45	0.75	0.32	0.72	0.74	0.64
intron_retention_18454	0.3	0.5	0.58	0.44	0.65	0.34	0.46	0.62	0.22	0.2	0.48	0.64	0.7	0.32	0.57	0.24	0.47	0.38	0.25	0.14	0.74	0.26	0.63	0.56	0.7	0.27	0.42	0.49	0.49	0.67	0.47	0.43	0.51	0.21	0.23	0.33	0.26	0.7	0.22	0.38	0.35	0.28	0.3	0.69	0.01	0.44	0.38	0.3	0.23
intron_retention_11724	0.23	0.43	0.57	0.33	0.32	0.38	0.19	0.53	0.5	0.35	0.4	0.33	0.49	0.5	0.63	0.67	0.66	0.18	0.47	0.41	0.36	0.62	0.55	0.47	0.22	0.19	0.31	0.35	0.35	0.54	0.18	0.08	0.3	0.32	0.34	0.18	0.14	0.27	0.42	0.41	0.6	0.38	0.31	0.45	0.21	0.6	0.69	0.63	0.24
intron_retention_30291	0.5	0.7	0.65	0.64	0.54	0.38	0.21	0.59	0.77	0.3	0.59	0.72	0.55	0.41	0.38	0.66	0.74	0.54	0.71	0.68	0.37	0.42	0.27	0.68	0.63	0.27	0.35	0.3	0.55	0.63	0.37	0.23	0.5	0.46	0.8	0.64	0.41	0.82	0.56	0.57	0.54	0.81	0.83	0.78	0.78	0.78	0.76	0.82	0.52
intron_retention_5719	0.46	0.31	0.51	0.22	0.2	0.36	0.67	0.28	0.58	0.2	0.25	0.09	0.44	0.43	0.19	0.17	0.15	0.5	0.62	0.37	0.29	0.12	0.35	0.3	0.52	0.46	0.26	0.21	0.26	0.2	0.37	0.09	0.09	0.52	0.51	0.43	0.28	0.38	0.5	0.19	0.53	0.3	0.3	0.51	0.43	0.34	0.27	0.42	0.63
intron_retention_16905	1	1	1	1	0.98	1	1	0.56	1	1	0.65	1	0.67	0.65	0.58	1	1	1	0.59	1	1	1	1	0.6	1	0.67	0.71	0.6	1	0.66	1	1	1	1	1	1	1	0.69	1	1	1	1	1	0.66	1	0.69	1	0.72	1
intron_retention_4756	0.32	0.33	0.23	0.17	0.42	0.3	0.69	0.16	0.19	0.29	0.15	0.37	0.42	0.07	0.21	0.12	0.3	0.62	0.19	0.34	0.08	0.07	0.08	0.17	0.1	0.08	0.07	0.17	0.07	0.16	0.27	0.07	0.21	0.24	0.26	0.2	0.21	0.28	0.65	0.18	0.31	0.18	0.25	0.55	0.42	0.25	0.5	0.31	0.4
intron_retention_28890	0.65	0.66	0.69	0.62	0.64	0.6	0.64	0.71	0.44	0.42	0.51	0.55	0.57	0.23	0.54	0.56	0.55	0.52	0.42	0.3	0.11	0.44	0.45	0.57	0.37	0.23	0.32	0.32	0.17	0.59	0.38	0.3	0.47	0.49	0.72	0.67	0.43	0.57	0.52	0.64	0.66	0.63	0.49	0.62	0.48	0.63	0.78	0.79	0.63
intron_retention_4525	0.39	0.57	0.65	0.48	0.22	0.37	0.3	0.47	0.54	0.19	0.41	0.59	0.52	0.37	0.41	0.51	0.4	0.67	0.33	0.77	0.44	0.27	0.44	0.46	0.34	0.15	0.22	0.57	0.66	0.44	0.28	0.19	0.44	0.39	0.44	0.41	0.48	0.52	0.41	0.45	0.56	0.48	0.61	0.63	0.57	0.72	0.79	0.72	0.69
intron_retention_19802	1	1	1	1	1	1	1	1	1	1	0.54	1	1	1	1	1	0.55	1	1	0.47	1	1	0.57	1	1	1	1	1	1	0.54	1	0.48	1	0.54	1	1	1	1	1	1	1	1	1	0.53	0.56	1	1	1	1
intron_retention_19765	0.44	0.63	0.8	0.62	0.44	0.55	0.72	0.97	0.61	0.58	0.87	0.63	0.76	0.91	0.45	0.9	0.89	0.87	0.61	0.63	0.82	0.8	0.95	0.88	0.7	0.27	0.46	0.94	0.45	0.38	0.79	1	0.73	0.93	0.59	0.43	0.89	0.77	0.84	0.67	0.63	0.44	0.75	0.69	0.79	0.9	0.82	0.87	0.69
intron_retention_13526	0.25	0.45	0.35	0.48	0.28	0.2	0.28	0.3	0.34	0.17	0.36	0.32	0.5	0.26	0.45	0.45	0.49	0.51	0.27	0.25	0.16	0.23	0.41	0.44	0.32	0.1	0.09	0.2	0.12	0.3	0.19	0.08	0.26	0.44	0.53	0.32	0.35	0.47	0.63	0.34	0.47	0.52	0.47	0.5	0.46	0.73	0.68	0.68	0.49
intron_retention_4558	0.33	0.44	0.55	0.49	0.44	0.45	0.56	0.49	0.65	0.33	0.52	0.46	0.48	0.34	0.49	0.38	0.45	0.64	0.41	0.2	0.28	0.32	0.5	0.43	0.38	0.15	0.15	0.24	0.22	0.48	0.24	0.16	0.42	0.39	0.53	0.61	0.43	0.45	0.56	0.62	0.58	0.63	0.61	0.58	0.51	0.6	0.71	0.75	0.79
intron_retention_19754	0.45	0.56	0.27	0.3	0.76	0.62	0.7	0.68	0.47	0.45	0.46	0.42	0.9	0.44	0.46	0.38	0.62	0.33	0.32	0.6	0.54	0.65	0.55	0.67	0.69	0.44	0.48	0.56	0.34	0.74	0.55	0.53	0.39	0.41	0.71	0.8	0.36	0.68	0.74	0.64	0.7	0.28	0.3	0.55	0.75	0.84	0.73	0.53	0.52
intron_retention_11389	0.67	0.91	0.58	0.63	0.7	0.8	0.89	0.71	0.8	0.78	0.62	0.6	0.83	0.88	0.64	0.52	0.67	0.78	0.8	1	0.94	0.7	0.82	0.48	0.58	0.9	0.84	1	0.93	0.6	0.76	0.91	0.68	0.76	0.66	0.66	0.76	0.49	0.68	0.63	0.58	0.8	0.44	0.32	0.74	0.46	0.52	0.51	0.54
intron_retention_19846	0.49	0.71	0.41	0.68	0.46	0.65	0.76	0.52	0.82	0.56	0.66	0.52	0.45	0.47	0.75	0.56	0.44	0.94	0.55	0.36	0.3	0.52	0.36	0.36	0.42	0.3	0.41	0.54	0.32	0.44	0.37	0.27	0.59	0.5	0.61	0.58	0.72	0.56	0.76	0.44	0.55	0.41	0.67	0.56	0.81	0.57	0.61	0.59	0.75
intron_retention_2230	0.49	0.44	0.37	0.63	0.39	0.67	0.23	0.58	0.53	0.5	0.61	0.44	0.63	0.64	0.73	0.46	0.66	0.12	0.44	0.82	0.88	0.5	0.71	0.71	0.47	0.58	0.66	0.63	0.73	0.7	0.47	0.63	0.37	0.71	0.55	0.4	0.28	0.76	0.23	0.52	0.61	0.36	0.25	0.82	0.31	0.49	0.68	0.61	0.54
intron_retention_9057	0.2	0.66	0.55	0.66	0.65	0.38	0.2	0.35	0.39	0.59	0.55	0.58	0.69	0.56	0.59	0.81	0.75	0.37	0.29	0.52	0.53	0.71	0.49	0.61	0.48	0.48	0.6	0.41	0.47	0.6	0.53	0.76	0.78	0.47	0.37	0.25	0.52	0.34	0.2	0.51	0.41	0.45	0.67	0.52	0.36	0.46	0.73	0.35	0.25
intron_retention_16906	1	1	1	0.48	1	0.64	1	0.34	1	1	1	1	1	1	1	1	0.57	1	1	1	0.64	1	1	1	1	1	1	1	1	1	1	1	1	1	1	1	0.6	1	1	1	1	0.52	1	1	0.49	1	1	0.65	1
intron_retention_26081	0.72	0.49	0.57	0.64	0.43	0.35	0.35	0.6	0.62	0.75	0.36	0.8	0.37	0.63	0.3	0.57	0.39	0.48	0.29	0.57	0.43	0.32	0.3	0.33	0.28	0.54	0.48	0.31	0.54	0.36	0.65	0.3	0.22	0.56	0.52	0.36	0.34	0.3	0.26	0.69	0.81	0.77	0.62	0.3	0.22	0.43	0.5	0.38	0.86
intron_retention_13522	0.18	0.4	0.4	0.39	0.21	0.17	0.19	0.3	0.29	0.15	0.34	0.29	0.45	0.18	0.36	0.44	0.38	0.32	0.19	0.19	0.11	0.13	0.26	0.38	0.23	0.06	0.08	0.15	0.13	0.21	0.15	0.08	0.22	0.28	0.37	0.25	0.23	0.33	0.58	0.33	0.43	0.41	0.36	0.44	0.3	0.64	0.67	0.63	0.39
intron_retention_19268	0.22	0.12	0.15	0.35	0.36	0.39	0.65	0.19	0.2	0.41	0.28	0.41	0.28	0.19	0.31	0.55	0.27	0.78	0.38	0.13	0.14	0.17	0.2	0.16	0.32	0.18	0.22	0.24	0.1	0.27	0.41	0.07	0.4	0.4	0.29	0.31	0.24	0.33	0.77	0.22	0.31	0.37	0.63	0.35	0.56	0.31	0.47	0.45	0.53
intron_retention_29618	0.13	0.36	0.37	0.25	0.62	0.51	0.78	0.53	0.33	0.41	0.43	0.33	0.47	0.38	0.45	0.38	0.84	0.65	0.57	0.55	0.66	0.45	0.64	0.42	0.36	0.19	0.31	0.36	0.38	0.56	0.5	0.25	0.39	0.65	0.58	0.65	0.28	0.59	0.7	0.61	0.59	0.31	0.26	0.75	0.68	0.68	0.69	0.85	0.69
intron_retention_10337	0.23	0.49	0.53	0.38	0.23	0.24	0.3	0.29	0.42	0.25	0.37	0.31	0.44	0.19	0.33	0.34	0.42	0.43	0.29	0.15	0.27	0.2	0.34	0.39	0.46	0.05	0.17	0.13	0.13	0.27	0.15	0.12	0.2	0.36	0.29	0.41	0.26	0.33	0.47	0.32	0.57	0.44	0.44	0.44	0.43	0.74	0.64	0.68	0.49
intron_retention_18732	1	1	1	1	1	1	1	1	1	1	0.53	1	1	1	1	1	0.56	1	1	0.48	1	1	0.57	1	1	1	1	1	1	0.59	1	0.54	1	0.6	1	1	1	1	1	1	1	1	1	0.53	0.63	1	1	1	1
intron_retention_19345	1	0.39	0.59	1	1	1	1	0.68	1	0.87	1	1	0.74	1	0.55	1	0.84	1	1	0.82	0.59	0.82	0.97	0.71	1	0.6	0.81	1	0.64	0.79	0.77	1	0.74	1	1	0.8	0.68	0.7	1	0.7	0.91	1	0.81	1	1	1	0.77	0.84	1
intron_retention_6801	0.46	0.4	0.34	0.59	0.27	0.34	0.73	0.48	0.38	0.37	0.27	0.26	0.17	0.36	0.36	0.37	0.33	1	0.21	0.25	0.16	0.29	0.27	0.36	0.26	0.23	0.22	0.22	0.23	0.27	0.3	0.19	0.24	0.26	0.36	0.59	0.33	0.45	0.57	0.38	0.54	0.19	0.44	0.34	0.78	0.48	0.49	0.37	0.4
intron_retention_7953	1	1	1	1	1	1	1	0.63	0.58	0.64	1	1	1	1	1	0.6	0.68	1	1	0.64	1	1	1	1	1	1	0.67	1	1	1	1	0.63	1	1	1	1	1	1	1	1	1	1	1	1	1	1	0.74	0.59	1
intron_retention_7942	0.6	1	1	0.71	0.68	0.62	0.63	0.6	0.61	0.66	0.65	0.6	0.64	0.68	0.65	0.57	0.68	1	0.71	0.73	0.68	0.71	0.64	0.66	0.7	0.64	0.62	0.58	0.59	0.65	1	0.64	1	0.59	1	0.71	0.63	0.66	0.71	0.59	0.55	0.59	1	0.6	1	0.55	0.68	0.65	1
intron_retention_10380	0.14	0.02	0	0.16	0.01	0.02	0.21	0.24	0.39	0.19	0.01	0	0.02	0.27	0.24	0.21	0.03	0	0.16	0.01	0.35	0.01	0.05	0.02	0.02	0	0.05	0.28	0.04	0.02	0.11	0.02	0	0.26	0.25	0.19	0.18	0.03	0.01	0.01	0.28	0.16	0.43	0.02	0.01	0.3	0.22	0.45	0.21
intron_retention_10674	0.95	0.95	0.94	1	0.97	1	0.66	0.59	0.81	0.94	0.9	0.94	1	0.63	0.61	1	0.88	1	1	0.6	0.87	0.97	0.96	0.93	0.95	0.61	1	0.95	0.5	0.98	0.95	0.65	0.9	1	1	0.65	0.57	1	0.58	0.72	1	1	0.98	1	0.74	0.96	1	0.53	0.65
intron_retention_22114	0.29	0.62	0.46	0.45	0.45	0.38	0.26	0.57	0.49	0.36	0.46	0.57	0.45	0.21	0.6	0.48	0.37	0.53	0.36	0.31	0.33	0.36	0.33	0.32	0.27	0.19	0.19	0.28	0.23	0.29	0.28	0.22	0.38	0.39	0.53	0.36	0.35	0.62	0.38	0.43	0.41	0.47	0.51	0.49	0.53	0.6	0.71	0.74	0.71
intron_retention_10971	0.32	0.76	0.24	0.79	0.75	0.72	0.49	0.65	0.73	0.54	0.69	0.51	0.59	0.42	0.44	0.67	0.8	0.55	0.5	0.49	0.74	0.54	0.32	0.7	0.44	0.42	0.48	0.53	0.94	0.39	0.65	0.82	0.59	0.45	0.41	0.37	0.61	0.53	0.48	0.57	0.46	0.46	0.87	0.43	0.78	0.58	0.71	0.4	0.26
intron_retention_6589	0.69	1	1	0.65	0.75	1	1	0.72	0.79	0.76	0.73	0.64	0.75	0.63	1	1	0.63	0.69	0.68	1	0.62	0.57	0.58	0.68	1	0.61	0.67	0.64	0.55	0.66	1	0.61	0.66	1	0.69	0.68	1	1	1	1	0.97	0.67	0.62	0.73	1	1	1	0.63	1
intron_retention_25798	0.15	0.02	0.01	0	0	0.01	0	0	0.31	0.01	0.23	0.01	0.18	0.01	0.45	0	0	0	0.3	0.03	0	0	0.03	0.06	0	0.01	0	0	0.03	0.11	0.01	0	0.35	0	0.05	0	0.14	0.08	0.2	0.01	0.23	0.47	0	0.48	0	0.02	0.03	0.05	0.36
intron_retention_19977	0.05	0.23	0.14	0.42	0.32	0.3	0.32	0.32	0.3	0.28	0.32	0.11	0.42	0.44	0.53	0.33	0.68	0.4	0.47	0.33	0.57	0.16	0.42	0.33	0.27	0.06	0.08	0.15	0.43	0.45	0.35	0.14	0.26	0.36	0.31	0.36	0.18	0.35	0.45	0.56	0.42	0.11	0.21	0.4	0.58	0.45	0.71	0.48	0.25
intron_retention_9058	0.23	0.77	0.49	0.57	0.65	0.39	0.36	0.4	0.47	0.72	0.61	0.71	0.65	0.53	0.55	0.8	0.8	0.65	0.38	0.44	0.45	0.67	0.46	0.64	0.39	0.52	0.53	0.38	0.47	0.59	0.61	0.64	0.72	0.48	0.47	0.43	0.6	0.4	0.3	0.55	0.35	0.38	0.62	0.54	0.72	0.48	0.78	0.4	0.24
intron_retention_17716	0.16	0.2	0.48	0.15	0.41	0.26	0.36	0.54	0.31	0.51	0.31	0.41	0.33	0.15	0.17	0.41	0.4	0.32	0.17	0.23	0.21	0.2	0.36	0.26	0.09	0.07	0.11	0.36	0.2	0.38	0.06	0.16	0.31	0.39	0.33	0.38	0.43	0.3	0.35	0.29	0.51	0.21	0.24	0.56	0.37	0.28	0.78	0.62	0.59
intron_retention_12846	0.27	0.46	0.38	0.39	0.25	0.24	0.21	0.33	0.42	0.17	0.36	0.37	0.37	0.28	0.31	0.38	0.4	0.36	0.17	0.2	0.1	0.14	0.31	0.45	0.22	0.1	0.12	0.19	0.15	0.33	0.16	0.07	0.25	0.3	0.41	0.29	0.22	0.46	0.36	0.3	0.53	0.36	0.41	0.39	0.35	0.51	0.57	0.64	0.41
intron_retention_4557	0.49	0.6	0.68	0.67	0.69	0.54	0.74	0.65	0.84	0.5	0.69	0.64	0.66	0.49	0.67	0.7	0.59	0.81	0.59	0.37	0.41	0.46	0.69	0.61	0.52	0.31	0.32	0.38	0.38	0.66	0.4	0.28	0.53	0.62	0.72	0.77	0.59	0.65	0.72	0.76	0.74	0.8	0.79	0.72	0.71	0.74	0.8	0.87	0.89
intron_retention_17823	0.46	0.75	0.58	0.58	0.51	0.61	0.3	0.56	0.57	0.69	0.71	0.59	0.58	0.42	0.67	0.71	0.5	0.42	0.51	0.39	0.4	0.3	0.56	0.56	0.24	0.18	0.36	0.36	0.61	0.37	0.28	0.21	0.42	0.55	0.65	0.45	0.3	0.66	0.52	0.58	0.68	0.74	0.68	0.74	0.57	0.7	0.64	0.68	0.92
intron_retention_2978	0.17	0.24	0.26	0.2	0.13	0.15	0.17	0.25	0.24	0.21	0.37	0.16	0.37	0.17	0.3	0.35	0.3	0.16	0.13	0.14	0.12	0.12	0.22	0.17	0.15	0.06	0.06	0.21	0.1	0.13	0.21	0.06	0.17	0.28	0.23	0.08	0.23	0.3	0.15	0.3	0.31	0.3	0.3	0.45	0.12	0.23	0.48	0.58	0.29
intron_retention_21480	0.11	0.36	0.36	0.38	0.14	0.21	0.12	0.4	0.3	0.17	0.32	0.27	0.18	0.16	0.28	0.13	0.26	0.4	0.34	0.08	0.2	0.1	0.47	0.18	0.17	0.14	0.08	0.09	0.11	0.31	0.13	0.07	0.4	0.35	0.43	0.13	0.14	0.55	0.27	0.26	0.36	0.12	0.34	0.63	0.31	0.17	0.61	0.64	0.27
intron_retention_12650	0.98	1	1	1	1	1	1	1	1	1	0.6	1	1	1	0.66	1	0.66	1	0.57	1	0.74	1	1	0.63	0.61	0.74	0.54	1	1	1	0.97	1	1	1	1	0.66	1	1	0.7	1	1	0.98	1	1	1	0.72	0.99	1	1
intron_retention_8578	0.69	0.5	0.78	0.46	0.7	0.64	0.13	0.51	0.38	0.49	0.74	0.24	0.49	0.74	0.38	0.59	0.36	0.31	0.4	0.54	0.6	0.6	0.47	0.71	0.61	0.78	0.68	0.57	0.52	0.61	0.42	0.66	0.29	0.53	0.49	0.13	0.38	0.45	0.44	0.58	0.85	0.49	0.25	0.62	0.15	0.57	0.69	0.61	0.37
intron_retention_19303	0.18	0.3	0.37	0.2	0.16	0.19	0.17	0.33	0.24	0.14	0.3	0.36	0.34	0.12	0.27	0.33	0.25	0.29	0.22	0.07	0.09	0.14	0.24	0.23	0.19	0.05	0.07	0.08	0.08	0.22	0.09	0.04	0.23	0.25	0.32	0.43	0.27	0.37	0.31	0.38	0.36	0.44	0.51	0.49	0.32	0.44	0.51	0.64	0.62
intron_retention_26999	0.49	0.7	0.35	0.8	0.71	0.72	0.53	0.75	0.56	0.51	0.79	0.24	0.67	0.58	0.57	0.6	0.6	0.83	0.68	0.49	0.59	0.46	0.44	0.35	0.4	0.12	0.24	0.36	0.46	0.39	0.53	0.38	0.48	0.67	0.48	0.47	0.56	0.72	0.66	0.66	0.49	0.49	0.68	0.79	0.93	0.78	0.83	0.78	0.58
intron_retention_12632	0.55	0.6	0.72	0.57	0.64	0.44	0.55	0.55	0.72	0.48	0.57	0.64	0.69	0.46	0.52	0.68	0.7	0.72	0.47	0.44	0.46	0.43	0.63	0.55	0.44	0.23	0.33	0.42	0.3	0.61	0.44	0.19	0.58	0.65	0.67	0.61	0.53	0.84	0.73	0.63	0.73	0.71	0.7	0.67	0.81	0.7	0.76	0.81	0.71
intron_retention_2499	0.18	0.3	0.44	0.21	0.26	0.19	0.12	0.32	0.35	0.16	0.33	0.23	0.29	0.22	0.14	0.14	0.31	0.33	0.2	0.21	0.13	0.09	0.27	0.46	0.15	0.09	0.12	0.13	0.12	0.27	0.08	0.05	0.39	0.12	0.42	0.43	0.24	0.32	0.27	0.37	0.31	0.43	0.51	0.5	0.4	0.32	0.43	0.61	0.44
intron_retention_12657	1	1	0.59	1	1	0.66	0.57	1	1	1	1	1	1	1	1	1	1	1	0.51	1	1	0.59	1	0.6	1	1	1	0.73	1	0.57	1	1	0.5	1	1	1	1	1	1	0.62	1	0.72	1	0.98	1	1	1	0.67	1
intron_retention_19285	1	0.74	1	1	1	0.55	1	1	0.83	1	1	1	0.69	1	0.65	1	0.74	1	0.73	0.77	0.71	0.73	1	1	1	0.55	0.72	0.69	1	0.67	0.64	0.67	1	0.7	1	1	0.64	1	0.74	1	0.79	1	0.65	0.58	1	0.56	1	0.73	1
intron_retention_12647	0.97	1	1	1	1	1	1	1	1	1	1	1	1	1	0.55	1	0.63	1	0.55	1	0.66	1	1	1	0.64	1	0.49	1	1	1	1	1	1	1	1	1	1	1	1	1	1	1	1	1	1	0.73	1	1	1
intron_retention_18524	0.54	0.61	0.68	0.45	0.51	0.53	0.49	0.52	0.52	0.47	0.61	0.35	0.78	0.72	0.38	0.49	0.52	0.67	0.42	0.5	0.22	0.38	0.35	0.73	0.32	0.25	0.21	0.27	0.22	0.68	0.28	0.21	0.54	0.47	0.51	0.47	0.59	0.64	0.77	0.5	0.66	0.58	0.56	0.66	0.61	0.75	0.86	0.67	0.28
intron_retention_10041	0.48	0.77	0.54	0.65	0.7	0.48	0.96	0.63	0.71	0.69	0.63	0.5	0.58	0.46	0.56	0.64	0.6	0.98	0.76	0.47	0.37	0.64	0.5	0.42	0.68	0.36	0.3	0.37	0.54	0.45	0.66	0.49	0.69	0.48	0.6	0.86	0.66	0.64	0.84	0.51	0.69	0.63	0.79	0.57	0.95	0.51	0.78	0.72	0.62
intron_retention_21806	1	1	1	0.66	0.77	0.6	0.63	0.69	0.75	1	0.66	1	1	0.57	0.73	0.73	0.68	1	0.69	0.63	0.64	0.55	0.52	0.67	0.76	0.6	0.62	0.62	0.64	0.66	0.7	0.64	0.64	0.65	0.76	0.64	0.64	1	1	0.72	0.75	0.72	0.66	0.66	1	0.98	1	1	1
intron_retention_22830	0.34	0.36	0.5	0.69	0.37	0.25	0.23	0.41	0.53	0.33	0.48	0.43	0.55	0.4	0.5	0.33	0.4	0.55	0.28	0.32	0.32	0.49	0.59	0.49	0.28	0.13	0.31	0.26	0.25	0.44	0.39	0.33	0.52	0.44	0.37	0.34	0.32	0.59	0.29	0.45	0.39	0.58	0.7	0.58	0.61	0.73	0.61	0.72	0.75
intron_retention_28973	0.21	0.36	0.42	0.24	0.58	0.26	0.36	0.27	0.49	0.4	0.54	0.52	0.32	0.5	0.48	0.48	0.7	0.36	0.32	0.23	0.13	0.21	0.33	0.36	0.29	0.24	0.33	0.23	0.22	0.34	0.25	0.14	0.44	0.44	0.36	0.52	0.53	0.37	0.43	0.67	0.47	0.67	0.45	0.79	0.34	0.4	0.6	0.65	0.45
intron_retention_2221	0.2	0.29	0.37	0.36	0.19	0.48	0.17	0.34	0.23	0.34	0.49	0.32	0.53	0.43	0.42	0.19	0.47	0.14	0.46	0.36	0.39	0.13	0.49	0.48	0.25	0.19	0.16	0.26	0.22	0.32	0.47	0.11	0.28	0.57	0.42	0.31	0.2	0.5	0.4	0.39	0.4	0.34	0.29	0.57	0.19	0.43	0.56	0.64	0.21
intron_retention_12584	0.23	0.32	0.54	0.47	0.3	0.33	0.37	0.54	0.22	0.21	0.47	0.57	0.54	0.14	0.47	0.66	0.5	0.23	0.39	0.29	0.21	0.49	0.34	0.31	0.19	0.21	0.18	0.22	0.21	0.15	0.2	0.18	0.16	0.37	0.44	0.34	0.48	0.49	0.31	0.56	0.47	0.47	0.39	0.36	0.45	0.43	0.53	0.46	0.75
intron_retention_23884	0.33	0.55	0.63	0.57	0.39	0.29	0.42	0.49	0.32	0.45	0.6	0.33	0.57	0.55	0.54	0.57	0.65	0.25	0.46	0.55	0.58	0.28	0.71	0.61	0.28	0.25	0.49	0.43	0.51	0.5	0.48	0.16	0.28	0.48	0.6	0.37	0.28	0.68	0.37	0.55	0.71	0.51	0.28	0.68	0.3	0.66	0.67	0.63	0.33
intron_retention_11970	0.14	0.4	0.21	0.19	0.06	0.13	0.09	0.27	0.24	0.1	0.15	0.35	0.11	0.15	0.16	0.22	0.21	0.14	0.15	0.83	0.35	0.18	0.26	0.16	0.11	0.07	0.08	0.62	0.05	0.12	0.07	0.03	0.12	0.12	0.13	0.17	0.11	0.18	0.22	0.24	0.21	0.19	0.3	0.24	0.21	0.28	0.27	0.43	0.39
intron_retention_29904	0.44	0.51	0.88	0.68	0.5	0.46	0.54	0.42	0.66	0.58	0.73	0.32	0.67	0.43	0.45	0.55	0.72	0.52	0.72	0.25	0.4	0.43	0.77	0.61	0.49	0.23	0.36	0.3	0.35	0.52	0.34	0.14	0.51	0.53	0.43	0.65	0.61	0.43	0.49	0.61	0.66	0.65	0.58	0.51	0.54	0.72	0.71	0.78	0.5
intron_retention_3652	0.36	0.53	0.51	0.55	0.46	0.46	0.4	0.48	0.58	0.48	0.48	0.47	0.41	0.34	0.55	0.54	0.55	0.43	0.42	0.38	0.36	0.3	0.51	0.43	0.28	0.22	0.28	0.54	0.33	0.44	0.47	0.24	0.36	0.47	0.48	0.51	0.46	0.46	0.37	0.51	0.55	0.62	0.63	0.66	0.57	0.66	0.69	0.66	1
intron_retention_8889	0.31	0.37	0.53	0.4	0.31	0.27	0.37	0.35	0.38	0.32	0.41	0.3	0.45	0.33	0.39	0.53	0.51	0.35	0.21	0.33	0.36	0.19	0.37	0.5	0.3	0.18	0.18	0.41	0.16	0.44	0.14	0.13	0.3	0.5	0.38	0.26	0.29	0.63	0.49	0.32	0.64	0.51	0.48	0.57	0.33	0.47	0.77	0.61	0.66
intron_retention_16033	0.17	0.08	0.29	0.08	0.19	0.04	0.02	0.1	0.21	0.19	0.24	0.05	0.39	0.13	0.11	0.28	0.12	0.23	0.13	0.11	0.12	0	0.23	0.19	0.14	0.02	0.08	0.12	0.11	0.14	0.06	0.02	0.16	0.15	0.18	0.2	0.09	0.16	0.25	0.17	0.34	0.25	0.33	0.43	0.21	0.2	0.26	0.39	0.27
intron_retention_15999	0.32	0.27	0.56	0.28	0.23	0.19	0.34	0.3	0.36	0.23	0.22	0.47	0.34	0.15	0.32	0.42	0.23	0.36	0.23	0.23	0.12	0.12	0.23	0.31	0.21	0.05	0.07	0.15	0.14	0.21	0.13	0.24	0.27	0.33	0.42	0.28	0.24	0.44	0.44	0.38	0.52	0.57	0.5	0.49	0.4	0.5	0.46	0.54	0.39
intron_retention_29938	0.26	0.3	0.42	0.38	0.45	0.31	0.26	0.55	0.69	0.27	0.37	0.36	0.45	0.18	0.59	0.18	0.41	0.27	0.33	0.12	0.12	0.3	0.36	0.35	0.15	0.12	0.1	0.09	0.26	0.28	0.19	0.13	0.42	0.36	0.55	0.29	0.29	0.4	0.43	0.39	0.47	0.51	0.46	0.52	0.53	0.43	0.56	0.68	0.52
intron_retention_14201	0.4	0.72	0.71	0.65	0.61	0.28	0.28	0.29	0.48	0.61	0.73	0.49	0.3	0.59	0.35	0.57	0.53	0.7	0.68	0.47	0.3	0.68	0.23	0.38	0.3	0.44	0.73	0.53	0.54	0.68	0.23	0.42	0.57	0.51	0.76	0.72	0.65	0.47	0.34	0.55	0.54	0.64	0.81	0.46	0.79	0.5	0.57	0.41	0.6
intron_retention_9055	0.17	0.42	0.41	0.29	0.46	0.33	0.07	0.22	0.28	0.44	0.49	0.46	0.55	0.38	0.59	0.56	0.75	0.18	0.25	0.4	0.53	0.58	0.47	0.57	0.42	0.47	0.49	0.46	0.45	0.54	0.52	0.51	0.7	0.38	0.35	0.19	0.45	0.3	0.1	0.37	0.25	0.31	0.58	0.54	0.32	0.37	0.57	0.26	0.27
intron_retention_21492	0.29	0.48	0.42	0.39	0.22	0.32	0.2	0.59	0.36	0.36	0.32	0.48	0.38	0.3	0.32	0.48	0.28	0.28	0.35	0.27	0.23	0.21	0.31	0.44	0.21	0.12	0.16	0.17	0.25	0.31	0.19	0.1	0.36	0.23	0.44	0.51	0.24	0.42	0.45	0.51	0.48	0.55	0.61	0.44	0.4	0.43	0.57	0.65	0.65
intron_retention_5544	0.94	0.99	0.94	0.37	0.95	0.95	0.97	1	0.99	0.95	0.96	0.95	0.98	0.97	0.98	0.89	0.98	0.97	0.98	0.94	0.36	0.96	0.98	0.96	0.97	0.96	0.98	0.46	1	0.99	0.98	0.81	0.74	0.98	1	0.99	0.72	0.96	1	0.86	0.66	0.95	0.98	0.66	0.99	0.98	0.98	0.97	0.74
intron_retention_8265	0.26	0.54	0.56	0.44	0.45	0.33	0.27	0.46	0.35	0.4	0.49	0.3	0.52	0.56	0.48	0.56	0.66	0.3	0.45	0.43	0.46	0.25	0.59	0.4	0.35	0.24	0.32	0.42	0.41	0.36	0.43	0.15	0.41	0.66	0.54	0.26	0.2	0.41	0.38	0.43	0.6	0.54	0.54	0.64	0.26	0.61	0.74	0.66	0.52
intron_retention_3547	0.07	0.33	0.21	0.16	0.2	0.13	0.07	0.14	0.13	0.06	0.16	0.1	0.23	0.22	0.16	0.19	0.21	0.13	0.28	0.16	0.18	0.25	0.24	0.19	0.1	0.06	0.13	0.11	0.21	0.29	0.09	0.11	0.19	0.15	0.12	0.13	0.12	0.3	0.21	0.19	0.35	0.3	0.29	0.28	0.18	0.25	0.82	0.36	0.25
intron_retention_17428	0.61	0.63	1	0.56	0.6	0.7	1	1	0.65	0.6	0.58	0.8	0.67	0.59	0.63	0.73	0.77	0.76	0.68	0.6	0.73	0.57	0.65	0.62	0.53	0.64	0.56	0.62	1	0.63	0.7	1	1	0.58	0.76	0.59	1	1	0.73	0.72	0.71	0.72	0.68	1	0.78	0.69	0.74	1	1
intron_retention_7954	0.46	1	0.42	0.54	0.44	0.47	0.34	0.44	0.37	0.46	0.5	0.42	0.51	0.54	0.43	0.44	0.5	1	0.59	0.55	0.54	0.58	0.44	0.54	0.57	0.56	0.56	0.54	0.52	0.53	0.52	0.5	0.45	0.44	0.54	0.49	0.43	0.44	0.52	0.44	0.45	0.44	0.42	0.49	0.3	0.41	0.5	0.47	0.47
intron_retention_1921	0.26	0.29	0.51	0.49	0.46	0.48	0.38	0.45	0.54	0.47	0.52	0.51	0.52	0.38	0.54	0.39	0.6	0.53	0.37	0.47	0.33	0.22	0.55	0.57	0.35	0.19	0.28	0.36	0.18	0.51	0.32	0.2	0.49	0.48	0.51	0.4	0.36	0.68	0.52	0.46	0.54	0.62	0.68	0.77	0.62	0.41	0.74	0.7	0.37
intron_retention_20452	0.04	0.2	0.16	0.05	0.03	0.08	0.06	0.05	0.12	0.07	0.13	0.14	0.15	0.1	0.03	0.11	0.06	0.08	0.02	0.26	0.14	0.06	0.33	0.19	0.06	0.04	0.03	0.22	0.09	0.11	0.03	0.03	0.17	0.03	0.14	0.57	0.2	0.07	0.05	0.27	0.06	0.11	0.07	0.1	0.55	0.07	0.11	0.16	0.05
intron_retention_19465	0.15	0.34	0.32	0.59	0.37	0.27	0.41	0.5	0.38	0.28	0.52	0.13	0.51	0.53	0.45	0.55	0.71	0.36	0.47	0.49	0.51	0.49	0.55	0.44	0.27	0.1	0.26	0.25	0.3	0.48	0.37	0.22	0.49	0.36	0.48	0.53	0.31	0.51	0.59	0.45	0.42	0.3	0.33	0.55	0.77	0.61	0.62	0.7	0.37
intron_retention_8172	0.46	0.66	0.59	0.39	0.36	0.28	0.31	0.36	0.49	0.44	0.46	0.4	0.66	0.45	0.37	0.53	0.55	0.38	0.38	0.35	0.31	0.36	0.54	0.51	0.35	0.16	0.3	0.38	0.27	0.46	0.24	0.15	0.39	0.48	0.37	0.39	0.36	0.44	0.56	0.48	0.6	0.67	0.59	0.69	0.63	0.56	0.66	0.68	0.42
intron_retention_12678	0.54	0.4	0.76	0.34	0.51	0.64	0.7	0.6	0.39	0.45	0.51	0.31	0.74	0.39	0.38	0.52	0.53	0.5	0.32	0.37	0.42	0.39	0.64	0.53	0.61	0.69	0.44	0.56	0.56	0.64	0.61	0.35	0.26	0.44	0.49	0.82	0.51	0.37	0.71	0.5	0.7	0.63	0.34	0.67	0.76	0.5	0.36	0.78	1
intron_retention_3124	0.45	0.18	0.12	0.25	0.29	0.38	0.31	0.32	0.13	0.52	0.28	0.33	0.36	0.33	0.39	0.24	0.19	0.47	0.47	0.27	0.18	0.14	0.38	0.29	0.2	0.25	0.46	0.22	0.07	0.25	0.39	0.08	0.34	0.16	0.42	0.5	0.35	0.5	0.35	0.15	0.25	0.34	0.32	0.46	0.48	0.26	0.26	0.56	0.51
intron_retention_8187	0.52	0.4	0.7	0.43	0.48	0.32	0.28	0.67	0.32	0.48	0.53	0.29	0.49	0.58	0.43	0.47	0.48	0.1	0.65	0.43	0.42	0.36	0.46	0.42	0.28	0.23	0.21	0.42	0.41	0.43	0.45	0.28	0.56	0.51	0.46	0.24	0.36	0.49	0.56	0.5	0.49	0.52	0.46	0.65	0.24	0.55	0.73	0.79	0.38
intron_retention_12447	0.41	0.56	0.5	0.52	0.48	0.43	0.44	0.55	0.53	0.21	0.57	0.66	0.45	0.44	0.54	0.55	0.55	0.69	0.4	0.36	0.29	0.39	0.5	0.53	0.4	0.15	0.21	0.49	0.36	0.46	0.35	0.2	0.58	0.52	0.53	0.56	0.42	0.52	0.63	0.54	0.6	0.6	0.63	0.65	0.72	0.59	0.73	0.67	0.7
intron_retention_19980	0.06	0.22	0.17	0.48	0.3	0.17	0.18	0.29	0.24	0.27	0.28	0.1	0.39	0.41	0.49	0.4	0.52	0.21	0.52	0.33	0.5	0.18	0.36	0.25	0.21	0.06	0.07	0.16	0.35	0.34	0.23	0.15	0.23	0.37	0.24	0.13	0.21	0.31	0.46	0.49	0.46	0.17	0.18	0.31	0.45	0.4	0.66	0.44	0.2
intron_retention_28975	0.84	0.74	0.85	0.84	0.78	0.47	0.73	0.63	0.8	0.63	0.72	0.86	0.76	0.73	0.84	1	0.6	0.74	0.74	0.68	0.57	0.62	0.76	0.73	0.44	0.48	0.52	0.68	0.9	0.73	0.41	0.22	0.71	0.86	0.85	0.8	0.63	0.69	0.73	0.8	0.88	0.71	0.78	0.89	0.75	0.8	0.93	0.88	0.79
intron_retention_13739	0.6	0.61	0.52	0.38	0.47	0.59	0.57	0.5	0.49	0.44	0.54	0.26	0.31	0.52	0.44	0.29	0.59	0.48	0.66	0.59	0.24	0.69	0.6	0.65	0.66	0.24	0.62	0.45	0.67	0.66	0.53	0.44	0.56	0.63	0.7	0.57	0.66	0.65	0.56	0.76	0.69	0.84	0.69	0.73	0.36	0.48	0.66	0.8	0.61
intron_retention_28974	0.77	0.64	0.81	0.67	0.76	0.54	0.57	0.63	0.86	0.64	0.67	0.79	0.75	0.72	0.73	0.81	0.6	0.65	0.73	0.59	0.6	0.39	0.73	0.68	0.5	0.54	0.32	0.56	0.43	0.6	0.4	0.27	0.61	0.88	0.79	0.62	0.57	0.64	0.79	0.64	0.88	0.86	0.75	0.89	0.78	0.8	0.88	0.8	0.74
intron_retention_6735	0.2	0.25	0.24	0.11	0.23	0.36	0.21	0.11	0.08	0.23	0.36	0.18	0.08	0.34	0.17	0.27	0.24	0.27	0.28	0.31	0.17	0.22	0.19	0.2	0.22	0.3	0.21	0.22	0.25	0.22	0.52	0.07	0.34	0.26	0.21	0.35	0.19	0.47	0.67	0.16	0.19	0.15	0.29	0.39	0.36	0.16	0.24	0.39	0.48
intron_retention_22828	0.33	0.54	0.55	0.59	0.55	0.45	0.39	0.44	0.51	0.32	0.43	0.48	0.87	0.4	0.51	0.62	0.62	0.54	0.79	0.32	0.5	0.26	0.46	0.45	0.45	0.18	0.7	0.55	0.33	0.38	0.51	0.34	0.31	0.49	0.45	0.47	0.34	0.5	0.44	0.51	0.79	0.61	0.51	0.47	0.6	0.54	0.78	0.49	0.47
intron_retention_19535	0.18	0.05	0.26	0.15	0.18	0.21	0.44	0.16	0.2	0.26	0.33	0.14	0.34	0.19	0.21	0.2	0.23	0.28	0.23	0.15	0.08	0.07	0.13	0.12	0.12	0.08	0.1	0.22	0.05	0.18	0.22	0.07	0.3	0.32	0.16	0.38	0.26	0.23	0.4	0.25	0.26	0.19	0.4	0.45	0.56	0.18	0.34	0.4	0.24
intron_retention_29567	0.54	0.55	0.78	0.84	0.62	0.62	0.31	0.64	0.72	0.41	0.68	0.71	0.73	0.67	0.68	0.66	0.78	0.29	0.7	0.7	0.54	0.57	0.81	0.83	0.51	0.3	0.58	0.58	0.63	0.69	0.42	0.34	0.56	0.62	0.73	0.54	0.47	0.72	0.46	0.76	0.81	0.73	0.77	0.8	0.47	0.84	0.87	0.75	0.65
intron_retention_19803	1	1	1	1	1	1	1	1	1	1	0.6	1	1	1	1	1	0.63	1	1	0.58	1	1	0.66	1	1	1	1	1	1	0.62	1	0.59	1	0.6	1	1	1	1	1	1	1	1	1	0.61	0.61	1	1	1	1
intron_retention_20989	0.32	0.33	0.27	0.21	0.33	0.23	0.15	0.28	0.28	0.21	0.34	0.24	0.49	0.4	0.24	0.38	0.34	0.19	0.58	0.94	0.61	0.38	0.45	0.44	0.14	0.26	0.39	0.3	0.49	0.55	0.24	0.22	0.25	0.25	0.38	0.28	0.33	0.31	0.38	0.32	0.21	0.44	0.42	0.63	0.2	0.25	0.42	0.44	0.44
intron_retention_30043	0.31	0.46	0.4	0.46	0.42	0.39	0.32	0.44	0.59	0.29	0.4	0.37	0.57	0.37	0.42	0.52	0.63	0.39	0.26	0.47	0.39	0.21	0.52	0.54	0.38	0.23	0.15	0.32	0.24	0.5	0.2	0.2	0.51	0.57	0.32	0.33	0.39	0.44	0.61	0.35	0.55	0.54	0.58	0.59	0.31	0.52	0.73	0.65	0.46
intron_retention_16563	0.04	0.13	0.08	0.11	0.05	0.04	0.02	0.05	0.06	0.02	0.05	0.12	0.06	0.39	0.09	0.09	0.07	0.06	0.04	0.66	0.7	0.11	0.08	0.1	0.06	0.11	0.07	0.94	0.15	0.11	0.06	0.03	0.06	0.09	0.06	0.05	0.04	0.09	0.03	0.04	0.05	0.06	0.09	0.08	0.05	0.13	0.14	0.11	0.03
intron_retention_13535	0.87	0.57	0.83	0.58	0.72	0.85	0.45	0.75	0.7	0.68	0.68	0.66	0.85	0.88	0.57	0.6	0.78	0.46	0.94	0.91	0.84	0.76	0.74	0.75	0.63	0.92	0.78	0.87	0.72	0.84	0.59	0.79	0.71	0.8	0.87	0.71	0.69	0.48	0.9	0.75	0.85	0.7	0.52	0.81	0.39	0.83	0.91	0.88	0.76
intron_retention_29623	0.23	0.37	0.36	0.31	0.21	0.32	0.26	0.34	0.33	0.28	0.41	0.52	0.22	0.44	0.34	0.3	0.27	0.36	0.29	0.84	0.48	0.27	0.5	0.33	0.3	0.4	0.31	0.85	0.3	0.3	0.41	0.15	0.39	0.3	0.31	0.42	0.45	0.36	0.36	0.37	0.39	0.39	0.32	0.35	0.42	0.37	0.42	0.68	0.57
intron_retention_21801	0.29	0.48	0.5	0.5	0.36	0.34	0.32	0.4	0.45	0.26	0.44	0.6	0.55	0.33	0.39	0.51	0.55	0.37	0.53	0.52	0.48	0.27	0.62	0.55	0.28	0.1	0.18	0.32	0.23	0.4	0.31	0.12	0.3	0.47	0.57	0.29	0.32	0.5	0.47	0.52	0.52	0.4	0.36	0.72	0.48	0.49	0.63	0.63	0.38
intron_retention_19110	0.15	0.39	0.21	0.36	0.19	0.2	0.15	0.24	0.23	0.24	0.25	0.26	0.29	0.17	0.34	0.31	0.27	0.25	0.17	0.23	0.13	0.16	0.32	0.21	0.21	0.07	0.08	0.14	0.16	0.2	0.13	0.07	0.18	0.34	0.28	0.15	0.16	0.31	0.39	0.22	0.36	0.26	0.3	0.29	0.23	0.47	0.6	0.55	0.33
intron_retention_12502	0.52	0.74	0.58	0.57	0.5	0.53	0.6	0.73	0.4	0.52	0.7	0.62	0.61	0.45	0.44	0.62	0.64	0.69	0.8	0.38	0.54	0.42	0.54	0.36	0.28	0.3	0.43	0.51	0.49	0.52	0.43	0.58	0.58	0.29	0.76	0.56	0.7	0.76	0.28	0.59	0.59	0.64	0.47	0.6	0.35	0.72	0.71	0.55	0.72
intron_retention_9085	0.08	0.2	0.21	0.08	0.08	0.18	0.1	0.23	0.26	0.09	0.34	0.44	0.16	0.1	0.23	0.14	0.39	0.16	0.11	0.12	0.09	0.09	0.13	0.18	0.1	0.02	0.07	0.19	0.15	0.14	0.06	0.01	0.23	0.11	0.18	0.08	0.17	0.24	0.12	0.16	0.4	0.25	0.17	0.24	0.16	0.26	0.55	0.43	0.31
intron_retention_18964	0.63	0.72	0.71	0.68	0.58	0.61	0.68	0.74	0.7	0.36	0.79	0.67	0.67	0.91	0.72	0.64	0.52	0.5	0.49	0.47	0.54	0.7	0.51	0.82	0.48	0.43	0.9	0.53	0.49	0.69	0.67	0.87	0.72	0.5	0.56	0.72	0.73	0.82	0.84	0.74	0.74	0.74	0.66	0.73	0.88	0.45	0.69	0.81	0.71
intron_retention_11008	0.25	0.01	0.22	0.06	0.12	0.11	0.27	0.03	0.06	0.12	0.11	0.05	0.31	0.1	0.06	0.03	0.07	0.2	0.07	0.1	0.05	0	0.21	0.1	0.03	0.14	0.09	0.11	0.01	0.11	0.1	0.04	0.02	0.04	0.13	0	0.26	0.19	0.31	0.09	0.19	0.16	0.02	0.24	0.02	0.08	0.08	0.36	0.16
intron_retention_2975	0.19	0.36	0.36	0.31	0.14	0.15	0.18	0.31	0.32	0.2	0.37	0.26	0.3	0.15	0.34	0.35	0.37	0.27	0.14	0.15	0.17	0.26	0.13	0.16	0.15	0.1	0.06	0.22	0.12	0.16	0.2	0.07	0.18	0.28	0.23	0.13	0.28	0.34	0.21	0.31	0.29	0.34	0.37	0.44	0.18	0.21	0.43	0.52	0.3
intron_retention_29620	0.22	0.41	0.27	0.33	0.25	0.33	0.26	0.37	0.43	0.28	0.41	0.39	0.25	0.6	0.34	0.28	0.36	0.29	0.26	1	0.83	0.44	0.29	0.32	0.3	0.3	0.32	0.93	0.78	0.32	0.34	0.33	0.27	0.33	0.3	0.3	0.31	0.36	0.31	0.32	0.31	0.4	0.3	0.35	0.34	0.28	0.35	0.42	0.29
intron_retention_19493	0.65	0.14	0.13	0.05	0.08	0.12	0.51	0.09	0.05	0.15	0.15	0.15	0.08	0.09	0.12	0.07	0.11	0.29	0.07	0.11	0.06	0.04	0.16	0.09	0.14	0.06	0.12	0.1	0.06	0.11	0.09	0.02	0.1	0.44	0.18	0.26	0.09	0.12	0.27	0.19	0.23	0.2	0.1	0.2	0.02	0.17	0.31	0.24	0.25
intron_retention_3011	0.36	0.45	0.5	0.38	0.41	0.36	0.3	0.68	0.63	0.33	0.6	0.55	0.59	0.46	0.38	0.54	0.57	0.32	0.49	1	0.94	0.61	0.61	0.5	0.51	0.39	0.64	0.86	0.72	0.48	0.38	0.39	0.55	0.36	0.43	0.55	0.47	0.52	0.6	0.4	0.49	0.55	0.57	0.67	0.55	0.57	0.67	0.39	0.59
intron_retention_2589	0.09	0.31	0.12	0.36	0.13	0.2	0.22	0.11	0.24	0.11	0.17	0.14	0.33	0.13	0.25	0.14	0.35	0.3	0.19	0.16	0.18	0.1	0.28	0.29	0.17	0.04	0.04	0.14	0.1	0.25	0.18	0.02	0.14	0.32	0.18	0.22	0.14	0.31	0.28	0.22	0.28	0.22	0.23	0.32	0.43	0.48	0.64	0.49	0.49
intron_retention_5875	0.34	0.39	0.66	0.37	0.48	0.52	0.3	0.56	0.42	0.36	0.7	0.46	0.46	0.63	0.52	0.4	0.49	0.27	0.45	0.48	0.38	0.33	0.48	0.64	0.22	0.33	0.25	0.23	0.49	0.38	0.44	0.21	0.32	0.44	0.6	0.33	0.35	0.42	0.31	0.55	0.43	0.53	0.34	0.48	0.17	0.66	0.61	0.6	0.5
intron_retention_19959	0.36	0.31	0.4	0.38	0.3	0.2	0.27	0.34	0.28	0.19	0.36	0.21	0.31	0.27	0.25	0.45	0.49	0.29	0.35	0.39	0.45	0.33	0.42	0.35	0.25	0.1	0.1	0.18	0.25	0.31	0.18	0.09	0.27	0.46	0.38	0.27	0.15	0.3	0.47	0.44	0.42	0.22	0.3	0.37	0.29	0.43	0.68	0.63	0.25
intron_retention_13314	0.77	0.89	0.75	0.79	0.59	0.98	0.73	0.97	0.6	0.74	0.66	0.69	0.7	0.59	0.97	0.82	0.86	0.66	0.88	0.53	0.4	0.78	0.71	0.77	0.7	0.79	0.69	0.52	0.65	0.77	0.83	0.88	0.85	0.53	0.8	0.88	0.88	0.77	0.74	0.89	0.68	0.78	0.54	0.66	0.57	0.91	0.93	0.73	0.86
intron_retention_2803	0.74	1	1	0.72	1	1	1	1	0.74	1	0.78	0.76	1	0.71	0.72	1	0.69	0.64	1	0.64	1	1	0.72	1	1	0.63	0.66	0.63	1	0.72	0.7	1	0.69	1	1	0.69	0.59	0.77	0.65	0.78	1	0.78	0.75	0.73	0.68	0.79	0.82	0.71	1
intron_retention_8594	0.6	0.7	0.73	0.77	0.65	0.65	0.43	0.77	0.6	0.62	0.63	0.7	0.78	0.66	0.58	0.76	0.64	0.55	0.56	0.57	0.52	0.54	0.71	0.77	0.39	0.27	0.34	0.43	0.43	0.63	0.59	0.26	0.75	0.54	0.71	0.71	0.4	0.66	0.48	0.84	0.72	0.63	0.64	0.72	0.91	0.81	0.79	0.74	0.68
intron_retention_13220	1	1	0.71	0.74	1	0.99	0.72	0.72	0.7	0.75	0.74	1	1	1	0.74	1	0.75	1	0.76	0.74	1	1	0.68	0.74	0.73	0.73	1	0.7	1	0.74	0.76	1	1	0.79	0.63	0.75	0.72	1	1	1	0.7	1	0.72	1	1	1	0.99	0.73	1
intron_retention_22767	0.16	0.15	0.23	0.2	0.13	0.3	0.08	0.27	0.3	0.2	0.32	0.19	0.32	0.21	0.32	0.32	0.26	0.32	0.24	0.15	0.17	0.13	0.12	0.23	0.21	0.1	0.05	0.16	0.17	0.25	0.17	0.09	0.43	0.42	0.25	0.23	0.24	0.39	0.35	0.27	0.46	0.43	0.59	0.45	0.31	0.33	0.42	0.49	0.31
intron_retention_11753	0.66	0.53	0.56	0.72	0.32	0.49	0.44	0.39	0.41	0.25	0.29	0.47	0.49	0.29	0.53	0.34	0.42	0.42	0.29	0.17	0.35	0.43	0.28	0.53	0.36	0.31	0.29	0.26	0.56	0.29	0.31	0.25	0.51	0.4	0.39	0.4	0.43	0.62	0.31	0.34	0.37	0.39	0.3	0.43	0.37	0.61	0.64	0.63	0.49
intron_retention_6359	0.4	0.35	0.47	0.35	0.38	0.77	0.68	0.56	0.55	0.39	0.27	0.4	0.49	0.47	0.46	0.41	0.49	0.62	0.51	0.55	0.63	0.25	0.58	0.55	0.5	0.32	0.6	0.42	0.59	0.29	0.39	0.34	0.2	0.55	0.43	0.55	0.25	0.44	0.44	0.42	0.47	0.37	0.21	0.3	0.55	0.5	0.62	0.39	0.43
intron_retention_18730	1	1	1	1	1	1	1	1	1	1	0.61	1	1	1	1	1	0.64	1	1	0.61	1	1	0.66	1	1	1	1	1	1	0.66	1	0.61	1	0.63	1	1	1	1	1	1	1	1	1	0.6	0.68	1	1	1	1
intron_retention_27881	0.32	0.35	0.47	0.25	0.38	0.5	0.25	0.53	0.49	0.36	0.37	0.28	0.42	0.43	0.6	0.28	0.52	0.26	0.18	0.34	0.22	0.3	0.33	0.51	0.36	0.34	0.38	0.28	0.28	0.58	0.29	0.1	0.35	0.5	0.39	0.38	0.39	0.29	0.45	0.44	0.48	0.58	0.37	0.61	0.47	0.54	0.7	0.68	0.27
intron_retention_11219	0.23	0.6	0.5	0.65	0.66	0.48	0.64	0.39	0.6	0.45	0.63	0.39	0.57	0.57	0.45	0.6	0.77	0.49	0.44	0.69	0.61	0.62	0.7	0.68	0.53	0.33	0.42	0.39	0.46	0.61	0.43	0.41	0.37	0.66	0.68	0.63	0.5	0.64	0.76	0.74	0.75	0.59	0.46	0.77	0.67	0.58	0.68	0.8	0.79
intron_retention_8055	0.61	0.66	0.73	0.66	0.62	0.48	0.53	0.65	0.55	0.73	0.76	0.75	0.72	0.69	0.71	0.41	0.83	0.32	0.81	0.77	0.68	0.86	0.75	0.71	0.63	0.83	0.75	0.82	0.79	0.82	0.72	0.82	0.75	0.78	0.66	0.28	0.63	0.68	0.52	0.58	0.71	0.6	0.66	0.6	0.47	0.66	0.68	0.59	0.56
intron_retention_29887	0.56	0.05	0.34	0.4	0.26	0.09	0.1	0.07	0.11	0.15	0.09	0.35	0.01	0.02	0.15	0.52	0.11	0.07	0.15	0.16	0.13	0.08	0.14	0.11	0.06	0.13	0.13	0.24	0.02	0.02	0.13	0.15	0.02	0.13	0.22	0.11	0.08	0.16	0.05	0.25	0.52	0.46	0.25	0.18	0.17	0.31	0.23	0.1	0.6
intron_retention_22833	0.48	0.56	0.47	0.52	0.47	0.66	0.45	0.66	0.49	0.41	0.64	0.54	0.7	0.62	0.55	0.5	0.74	0.43	0.37	0.45	0.5	0.41	0.61	0.64	0.51	0.27	0.42	0.49	0.4	0.55	0.6	0.25	0.43	0.66	0.46	0.35	0.38	0.62	0.5	0.58	0.68	0.65	0.63	0.7	0.6	0.73	0.8	0.68	0.67
intron_retention_18085	0.45	0.55	0.63	0.63	0.46	0.43	0.42	0.61	0.59	0.52	0.55	0.7	0.68	0.44	0.63	0.6	0.5	0.51	0.5	0.57	0.5	0.28	0.56	0.63	0.33	0.23	0.33	0.65	0.56	0.59	0.41	0.2	0.65	0.69	0.64	0.52	0.44	0.66	0.73	0.53	0.63	0.71	0.75	0.66	0.63	0.75	0.66	0.76	0.56
intron_retention_3694	0.07	0	0.29	0.04	0.4	0.12	0.14	0.06	0.26	0.01	0.25	0.03	0.06	0.06	0.05	0.24	0.18	0.11	0.11	0.02	0.03	0.08	0.16	0.03	0.12	0.08	0.07	0.11	0.09	0.09	0.17	0.02	0.06	0.44	0	0.13	0.07	0.33	0.1	0	0.05	0.16	0.06	0.29	0.36	0.02	0.04	0.46	0.33
intron_retention_17518	0.32	0.7	0.47	0.45	0.35	0.41	0.36	0.58	0.51	0.24	0.46	0.66	0.25	0.36	0.4	0.52	0.38	0.41	0.39	0.35	0.3	0.34	0.23	0.34	0.24	0.21	0.27	0.29	0.28	0.4	0.31	0.2	0.61	0.4	0.49	0.35	0.4	0.38	0.32	0.55	0.34	0.45	0.56	0.51	0.28	0.44	0.68	0.6	0.47
intron_retention_10617	0.19	0.44	0.43	0.3	0.24	0.27	0.24	0.35	0.39	0.29	0.33	0.34	0.31	0.13	0.44	0.25	0.39	0.47	0.25	0.33	0.25	0.21	0.29	0.39	0.24	0.1	0.14	0.34	0.11	0.36	0.23	0.15	0.29	0.35	0.21	0.23	0.25	0.32	0.32	0.36	0.44	0.3	0.41	0.35	0.3	0.35	0.51	0.52	0.43
intron_retention_15992	0.15	0.18	0.39	0.12	0.19	0.16	0.17	0.15	0.32	0.18	0.23	0.18	0.16	0.17	0.2	0.13	0.2	0.21	0.15	0.1	0.06	0.05	0.17	0.13	0.18	0.03	0.04	0.11	0.06	0.16	0.13	0.06	0.09	0.28	0.22	0.16	0.13	0.15	0.32	0.19	0.25	0.18	0.2	0.4	0.33	0.12	0.23	0.5	0.21
intron_retention_13891	0.48	0.59	0.34	0.57	0.19	0.42	0.31	0.45	0.48	0.64	0.53	0.5	0.52	0.8	0.63	0.26	0.51	0.29	0.3	0.44	0.69	0.61	0.68	0.45	0.44	0.28	0.57	0.37	0.57	0.39	0.59	0.5	0.42	0.38	0.38	0.21	0.51	0.39	0.28	0.42	0.36	0.38	0.2	0.23	0.55	0.36	0.41	0.55	0.39
intron_retention_19294	1	1	1	1	0.55	1	0.83	0.66	1	1	1	1	0.64	1	0.83	1	0.76	1	0.68	1	1	0.66	1	0.71	1	1	1	1	1	1	1	1	1	1	1	0.75	1	1	1	1	1	1	1	1	0.63	1	1	1	1
intron_retention_16928	0.19	0.13	0.09	0.4	0.14	0.09	0.14	0.14	0.35	0.23	0.36	0.29	0.19	0.49	0.69	0.33	0.29	0.13	0.51	0.46	0.25	0.08	0.34	0.4	0.12	0.29	0.29	0.39	0.07	0.21	0.36	0.06	0.09	0.11	0.32	0.07	0.2	0.11	0.13	0.11	0.19	0.13	0.13	0.33	0.06	0.26	0.24	0.29	0.29
intron_retention_2592	0.12	0.27	0.1	0.34	0.11	0.17	0.08	0.12	0.24	0.08	0.14	0.23	0.29	0.1	0.23	0.09	0.32	0.19	0.16	0.17	0.12	0.11	0.38	0.27	0.16	0.03	0.03	0.14	0.1	0.18	0.14	0.04	0.09	0.3	0.13	0.15	0.11	0.3	0.23	0.19	0.31	0.22	0.17	0.29	0.26	0.36	0.53	0.52	0.43
intron_retention_12679	0.56	0.56	0.74	0.39	0.47	0.54	0.7	0.38	0.41	0.37	0.35	0.25	0.58	0.38	0.22	0.47	0.46	0.44	0.21	0.55	0.31	0.22	0.53	0.35	0.54	0.49	0.42	0.42	0.62	0.56	0.49	0.21	0.21	0.45	0.35	0.63	0.58	0.47	0.64	0.39	0.55	0.57	0.35	0.42	0.58	0.38	0.63	0.67	0.76
intron_retention_27280	0.32	0.7	0.76	0.6	0.72	0.61	0.63	0.68	0.68	0.7	0.73	0.65	0.61	0.54	0.77	0.7	0.72	0.69	0.66	0.44	0.6	0.43	0.71	0.76	0.47	0.44	0.5	0.4	0.22	0.57	0.64	0.43	0.58	0.57	0.6	0.55	0.63	0.55	0.72	0.77	0.66	0.66	0.57	0.83	0.61	0.58	0.79	0.76	0.61
intron_retention_12671	0.63	0.46	0.7	0.49	0.5	0.56	0.58	0.55	0.53	0.51	0.39	0.43	0.7	0.62	0.37	0.56	0.55	0.19	0.3	0.57	0.72	0.39	0.61	0.55	0.52	0.65	0.65	0.76	0.66	0.72	0.51	0.36	0.31	0.45	0.54	0.51	0.48	0.49	0.69	0.54	0.6	0.64	0.34	0.53	0.4	0.35	0.59	0.61	0.8
intron_retention_28038	0.35	0.69	0.54	0.66	0.39	0.42	0.66	0.28	0.35	0.39	0.66	0.56	0.34	0.53	0.44	0.37	0.66	0.33	0.47	0.45	0.69	0.58	0.34	0.63	0.48	0.47	0.61	0.54	0.66	0.55	0.8	0.75	0.25	0.35	0.46	0.32	0.4	0.71	0.49	0.48	0.54	0.48	0.44	0.21	0.42	0.42	0.72	0.45	0.5
intron_retention_21630	0.44	0.38	0.63	0.52	0.45	0.41	0.33	0.38	0.47	0.49	0.49	0.63	0.35	0.51	0.45	0.55	0.54	0.22	0.41	0.61	0.62	0.64	0.63	0.64	0.4	0.18	0.53	0.62	0.58	0.54	0.44	0.41	0.43	0.42	0.37	0.42	0.38	0.7	0.3	0.39	0.44	0.54	0.71	0.55	0.23	0.6	0.84	0.56	0.71
intron_retention_28466	0.2	0.16	0.36	0.37	0.1	0.22	0.07	0.18	0.11	0.2	0.28	0.32	0.23	0.19	0.24	0.27	0.23	0.13	0.1	0.16	0.09	0.07	0.26	0.3	0.26	0.05	0.03	0.13	0.1	0.24	0.16	0.06	0.26	0.29	0.1	0.15	0.29	0.28	0.3	0.32	0.25	0.44	0.27	0.31	0.3	0.33	0.39	0.5	0.41
intron_retention_2084	0.38	0.74	0.68	0.75	0.76	0.59	0.68	0.52	0.56	0.5	0.65	0.64	0.68	0.63	0.74	0.74	0.82	0.63	0.59	0.58	0.6	0.5	0.62	0.87	0.31	0.46	0.5	0.79	0.58	0.74	0.52	0.28	0.66	0.66	0.86	0.39	0.63	0.83	0.73	0.79	0.87	0.66	0.65	0.83	0.52	0.62	0.76	0.8	0.55
intron_retention_22046	0.2	0.27	0.26	0.28	0.07	0.18	0.17	0.22	0.25	0.1	0.17	0.44	0.25	0.17	0.34	0.22	0.23	0.29	0.15	0.12	0.1	0.13	0.34	0.23	0.19	0.12	0.07	0.17	0.07	0.2	0.14	0.04	0.16	0.18	0.28	0.11	0.22	0.23	0.24	0.17	0.31	0.42	0.19	0.4	0.21	0.32	0.5	0.57	0.44
intron_retention_8499	0.74	0.91	0.66	0.56	0.75	0.35	0.49	0.59	0.53	0.65	0.59	0.64	0.62	0.92	0.56	0.74	0.69	0.63	0.66	1	1	0.83	0.89	0.76	0.65	0.85	0.81	1	1	0.6	0.66	0.67	0.45	0.65	0.6	0.45	0.66	0.52	0.69	0.57	0.66	0.63	0.51	0.61	0.66	0.63	0.77	0.7	0.64
intron_retention_6651	0.76	0.67	0.77	0.84	0.63	0.81	0.68	0.84	0.47	0.75	0.84	0.79	0.64	0.75	0.79	0.71	0.91	0.59	0.89	0.87	0.89	0.92	0.88	0.69	0.69	0.85	0.87	0.87	1	0.61	0.91	0.86	0.73	0.6	0.71	0.73	0.81	0.9	0.67	0.73	0.46	0.59	0.6	0.72	0.62	0.78	0.87	0.7	0.88
intron_retention_20990	0.26	0.4	0.24	0.11	0.24	0.15	0.15	0.25	0.18	0.17	0.22	0.3	0.43	0.37	0.16	0.3	0.35	0.11	0.4	0.94	0.42	0.29	0.24	0.28	0.13	0.16	0.4	0.35	0.3	0.37	0.18	0.19	0.23	0.21	0.33	0.32	0.19	0.21	0.29	0.23	0.17	0.4	0.38	0.48	0.16	0.23	0.48	0.32	0.42
intron_retention_19295	1	1	1	1	0.55	1	0.82	0.66	1	1	1	1	0.66	1	0.83	1	0.76	1	0.69	1	1	0.66	1	0.69	1	1	1	1	1	1	1	1	1	1	1	0.78	1	1	1	1	1	1	1	1	0.64	1	1	1	1
intron_retention_23407	0.44	0.3	0.44	0.37	0.28	0.44	0.43	0.42	0.42	0.33	0.42	0.38	0.35	0.24	0.38	0.49	0.39	0.8	0.35	0.19	0.14	0.19	0.27	0.31	0.41	0.16	0.23	0.25	0.22	0.3	0.21	0.18	0.37	0.44	0.35	0.31	0.49	0.51	0.56	0.52	0.38	0.54	0.58	0.51	0.39	0.47	0.5	0.57	0.47
intron_retention_19804	1	1	1	1	1	1	1	1	1	1	0.64	1	1	1	1	1	0.65	1	1	0.62	1	1	0.69	1	1	1	1	1	1	0.65	1	0.62	1	0.62	1	1	1	1	1	1	1	1	1	0.64	0.64	1	1	1	1
intron_retention_18084	0.43	0.31	0.53	0.41	0.31	0.32	0.27	0.41	0.59	0.3	0.54	0.55	0.5	0.35	0.48	0.4	0.42	0.3	0.34	0.38	0.34	0.22	0.43	0.45	0.19	0.18	0.26	0.41	0.24	0.34	0.25	0.15	0.35	0.3	0.39	0.32	0.29	0.47	0.49	0.44	0.46	0.53	0.44	0.69	0.6	0.58	0.43	0.61	0.4
intron_retention_8005	0.07	0.36	0.11	0.11	0.07	0.24	0.35	0.33	0.11	0.16	0.36	0.34	0.09	0.05	0.21	0.17	0.17	0.64	0.07	0.1	0.07	0.15	0.13	0.07	0.12	0.07	0.06	0.1	0.06	0.1	0.08	0.11	0.19	0.2	0.17	0.22	0.14	0.47	0.11	0.09	0.14	0.08	0.17	0.27	0.15	0.2	0.26	0.16	0.4
intron_retention_12046	0.7	0.28	0.4	0.61	0.47	0.51	0.44	0.77	0.34	0.66	0.51	0.58	0.56	0.41	0.58	0.57	0.63	0.6	0.49	0.37	0.4	0.53	0.52	0.36	0.42	0.39	0.45	0.49	0.5	0.44	0.48	0.62	0.41	0.59	0.63	0.3	0.5	0.42	0.43	0.71	0.43	0.58	0.88	0.53	0.29	0.45	0.67	0.69	0.93
intron_retention_26402	1	1	1	1	1	1	1	1	1	0.67	1	1	0.58	1	0.66	1	1	1	0.55	1	0.71	0.66	1	1	1	0.65	1	0.62	1	1	1	0.62	1	1	1	1	1	1	1	0.66	1	1	1	1	1	1	1	1	1
intron_retention_22737	0.37	0.44	0.34	0.33	0.29	0.34	0.23	0.47	0.41	0.28	0.49	0.49	0.51	0.56	0.37	0.44	0.29	0.35	0.27	0.23	0.21	0.36	0.37	0.33	0.35	0.19	0.15	0.25	0.23	0.43	0.24	0.09	0.44	0.32	0.51	0.24	0.37	0.35	0.29	0.46	0.41	0.49	0.43	0.54	0.6	0.53	0.54	0.64	0.54
intron_retention_19112	0.13	0.35	0.42	0.36	0.14	0.19	0.19	0.24	0.22	0.16	0.38	0.32	0.4	0.17	0.25	0.45	0.34	0.27	0.23	0.23	0.17	0.13	0.33	0.29	0.29	0.08	0.1	0.18	0.3	0.26	0.18	0.08	0.25	0.37	0.28	0.24	0.25	0.38	0.52	0.34	0.37	0.34	0.25	0.33	0.25	0.52	0.67	0.57	0.33
intron_retention_29903	0.44	0.45	0.39	0.56	0.62	0.5	0.33	0.57	0.46	0.42	0.49	0.48	0.7	0.38	0.44	0.49	0.41	0.47	0.36	0.38	0.22	0.21	0.29	0.55	0.35	0.16	0.27	0.29	0.28	0.43	0.35	0.14	0.59	0.55	0.34	0.41	0.44	0.5	0.48	0.51	0.5	0.44	0.54	0.33	0.6	0.47	0.54	0.68	0.42
intron_retention_12674	0.64	0.48	0.72	0.43	0.46	0.53	0.74	0.55	0.54	0.6	0.45	0.46	0.72	0.53	0.45	0.46	0.75	0.32	0.29	0.7	0.76	0.47	0.82	0.63	0.64	0.68	0.6	0.6	0.66	0.72	0.62	0.45	0.34	0.5	0.53	0.67	0.61	0.48	0.71	0.5	0.77	0.62	0.43	0.61	0.56	0.53	0.58	0.79	0.88
intron_retention_7955	1	1	1	1	0.68	1	0.66	0.69	1	0.71	0.72	1	1	0.74	1	1	0.75	1	1	0.73	1	1	0.68	1	1	1	1	1	1	1	1	0.72	0.68	1	0.74	0.73	0.66	0.7	1	0.74	1	1	0.67	0.72	1	1	1	1	1
intron_retention_28338	0.13	0.37	0.31	0.12	0.11	0.23	0.18	0.31	0.35	0.1	0.24	0.49	0.3	0.28	0.35	0.13	0.29	0.22	0.24	0.42	0.16	0.21	0.27	0.22	0.14	0.19	0.15	0.52	0.13	0.32	0.31	0.08	0.19	0.2	0.41	0.18	0.17	0.17	0.25	0.18	0.37	0.25	0.14	0.22	0.22	0.22	0.45	0.41	0.41
intron_retention_17121	0.67	0.5	0.84	0.55	0.81	0.91	0.75	0.77	0.56	0.79	0.55	0.54	0.79	0.59	0.6	0.69	0.45	0.51	0.73	0.69	0.68	0.63	0.62	0.77	0.72	0.84	0.71	0.82	0.72	0.81	0.61	0.68	0.52	0.81	0.66	0.65	0.56	0.79	0.76	0.66	0.73	0.77	0.84	0.91	0.44	0.68	0.65	0.76	0.73
intron_retention_20657	0.16	0.26	0.36	0.39	0.43	0.28	0.21	0.55	0.38	0.33	0.32	0.23	0.49	0.57	0.45	0.61	0.34	0.13	0.42	0.44	0.39	0.29	0.29	0.23	0.29	0.13	0.19	0.28	0.34	0.29	0.23	0.23	0.42	0.35	0.38	0.34	0.25	0.38	0.18	0.46	0.37	0.39	0.34	0.63	0.48	0.46	0.42	0.5	0.52
intron_retention_23881	0.56	0.73	0.8	0.77	0.6	0.55	0.72	0.73	0.59	0.7	0.77	0.48	0.76	0.67	0.73	0.78	0.77	0.6	0.66	0.69	0.74	0.38	0.78	0.7	0.53	0.3	0.52	0.56	0.61	0.67	0.65	0.24	0.48	0.65	0.74	0.66	0.46	0.78	0.58	0.76	0.84	0.62	0.55	0.81	0.61	0.84	0.88	0.75	0.61
intron_retention_23352	0.7	0.65	0.72	1	0.71	0.76	1	0.8	1	0.71	0.77	1	0.74	0.77	1	1	0.77	0.8	1	0.66	0.72	1	1	0.74	0.74	1	1	0.77	0.74	1	0.76	0.71	0.71	0.77	0.7	1	1	0.72	0.78	0.7	1	0.67	1	0.72	0.72	0.71	0.71	0.74	0.73
intron_retention_22561	0.31	0.51	0.5	0.51	0.52	0.43	0.4	0.66	0.49	0.48	0.55	0.4	0.47	0.65	0.54	0.47	0.7	0.61	0.44	0.51	0.51	0.48	0.53	0.56	0.37	0.25	0.38	0.34	0.49	0.51	0.46	0.26	0.46	0.54	0.64	0.45	0.57	0.55	0.52	0.66	0.48	0.59	0.35	0.62	0.46	0.66	0.66	0.79	0.5
intron_retention_19492	0.66	0.11	0.15	0.07	0.06	0.11	0.44	0.14	0.09	0.17	0.2	0.16	0.12	0.11	0.11	0.09	0.12	0.12	0.07	0.14	0.09	0.05	0.21	0.09	0.12	0.06	0.2	0.11	0.05	0.16	0.07	0.02	0.11	0.36	0.25	0.25	0.09	0.15	0.26	0.16	0.26	0.19	0.2	0.19	0.03	0.17	0.42	0.37	0.19
intron_retention_28889	0.77	0.81	0.71	0.78	0.77	0.75	0.65	0.88	0.67	0.64	0.77	0.81	0.64	0.39	0.79	0.75	0.92	0.65	0.73	0.6	0.41	0.6	0.56	0.77	0.74	0.49	0.53	0.55	0.39	0.73	0.67	0.5	0.68	0.74	0.83	0.81	0.69	0.82	0.76	0.86	0.86	0.74	0.77	0.74	0.7	0.73	0.92	0.91	0.67
intron_retention_22137	0.07	0.16	0.23	0.05	0.11	0.05	0.18	0.08	0.15	0.08	0.22	0.23	0.1	0.05	0.28	0.13	0.36	0.28	0.11	0.09	0.04	0.07	0.11	0.11	0.08	0.04	0.02	0.07	0.02	0.21	0.12	0.01	0.1	0.14	0.14	0.08	0.17	0.35	0.23	0.12	0.21	0.1	0.09	0.52	0.09	0.19	0.28	0.31	0.23
intron_retention_11187	0.33	0.35	0.38	0.29	0.2	0.24	0.1	0.24	0.37	0.18	0.27	0.55	0.19	0.2	0.38	0.22	0.31	0.16	0.1	0.22	0.15	0.2	0.2	0.3	0.14	0.09	0.14	0.28	0.07	0.26	0.15	0.1	0.16	0.31	0.21	0.17	0.13	0.37	0.23	0.3	0.52	0.32	0.31	0.33	0.27	0.37	0.44	0.54	0.38
intron_retention_18733	0.62	0.67	0.6	0.68	0.67	0.72	1	0.74	0.66	0.81	0.86	0.65	0.68	0.82	0.72	1	0.8	0.68	0.74	0.79	1	0.64	0.85	0.77	0.75	0.7	0.82	0.55	0.64	0.89	0.66	1	1	0.92	0.69	0.86	1	0.67	0.72	0.59	0.66	0.71	0.64	1	0.91	0.72	0.59	0.75	1
intron_retention_10466	0.25	0.4	0.37	0.41	0.38	0.44	0.2	0.43	0.4	0.35	0.32	0.47	0.56	0.26	0.31	0.38	0.3	0.37	0.33	0.27	0.22	0.26	0.34	0.3	0.31	0.1	0.16	0.2	0.19	0.3	0.2	0.15	0.24	0.32	0.29	0.3	0.24	0.46	0.49	0.39	0.32	0.38	0.43	0.42	0.5	0.47	0.58	0.55	0.72
intron_retention_1621	0.42	0.69	0.77	0.76	0.66	0.5	0.49	0.71	0.74	0.75	0.83	0.82	0.71	0.77	0.78	0.72	0.8	0.74	0.76	0.61	0.68	0.61	0.69	0.78	0.48	0.31	0.35	0.6	0.51	0.59	0.66	0.27	0.68	0.68	0.63	0.65	0.62	0.57	0.68	0.6	0.69	0.7	0.79	0.72	0.54	0.74	0.87	0.78	0.71
intron_retention_23271	0.12	0.29	0.37	0.29	0.24	0.38	0.19	0.34	0.34	0.23	0.55	0.43	0.31	0.44	0.38	0.55	0.47	0.16	0.36	0.35	0.42	0.24	0.32	0.38	0.23	0.14	0.19	0.33	0.42	0.41	0.26	0.21	0.31	0.38	0.42	0.14	0.22	0.25	0.22	0.45	0.41	0.27	0.27	0.41	0.21	0.34	0.66	0.52	0.37
intron_retention_11952	0.55	0.45	0.53	0.86	0.48	0.62	0.74	0.64	0.76	0.49	0.72	0.6	0.67	0.73	0.68	0.88	0.73	0.64	0.73	0.42	0.54	0.49	0.72	0.62	0.59	0.3	0.78	0.63	0.61	0.69	0.53	0.25	0.62	0.52	0.64	0.8	0.52	0.53	0.75	0.64	0.78	0.51	0.52	0.83	0.63	0.81	0.66	0.85	0.82
intron_retention_23627	0.6	0.45	0.37	0.63	0.47	0.77	0.82	0.75	0.47	0.73	0.71	0.54	0.62	0.53	0.49	0.3	0.64	0.37	0.74	0.57	0.77	0.7	0.83	0.53	0.7	0.76	0.76	0.67	0.59	0.59	0.74	0.61	0.48	0.57	0.63	0.69	0.39	0.74	0.7	0.49	0.64	0.6	0.38	0.57	0.58	0.5	0.57	0.55	0.64
intron_retention_11009	0.23	0.02	0.2	0.04	0.1	0.12	0.2	0.05	0.07	0.1	0.11	0.1	0.29	0.09	0.06	0.03	0.08	0.14	0.11	0.14	0.05	0	0.24	0.15	0.06	0.16	0.09	0.09	0.01	0.15	0.1	0.03	0.04	0.06	0.12	0.07	0.17	0.17	0.31	0.12	0.31	0.23	0.04	0.22	0.04	0.09	0.11	0.47	0.2
intron_retention_28456	0.07	0.34	0.45	0.46	0.12	0.12	0.15	0.17	0.21	0.12	0.21	0.22	0.29	0.18	0.26	0.2	0.4	0.19	0.17	0.19	0.12	0.31	0.15	0.22	0.16	0.03	0.07	0.21	0.16	0.21	0.25	0.05	0.14	0.21	0.22	0.23	0.17	0.27	0.13	0.14	0.33	0.18	0.16	0.22	0.23	0.26	0.62	0.6	0.25
intron_retention_13609	0.14	0.47	0.2	0.18	0.1	0.19	0.14	0.21	0.31	0.11	0.35	0.24	0.2	0.24	0.28	0.24	0.29	0.24	0.19	0.1	0.08	0.08	0.28	0.24	0.13	0.04	0.08	0.2	0.1	0.21	0.13	0.08	0.19	0.21	0.28	0.15	0.14	0.24	0.25	0.25	0.37	0.34	0.22	0.3	0.19	0.27	0.55	0.49	0.34
intron_retention_29276	0.16	0.24	0.27	0.22	0.17	0.14	0.17	0.18	0.22	0.21	0.24	0.27	0.29	0.29	0.27	0.3	0.21	0.21	0.13	0.22	0.21	0.13	0.35	0.26	0.16	0.11	0.11	0.22	0.15	0.21	0.15	0.06	0.14	0.36	0.28	0.17	0.17	0.61	0.2	0.19	0.39	0.29	0.28	0.31	0.33	0.43	0.22	0.42	0.22
intron_retention_27976	0.17	0.32	0.36	0.36	0.21	0.31	0.21	0.4	0.34	0.14	0.27	0.55	0.32	0.33	0.28	0.36	0.39	0.28	0.27	0.16	0.29	0.14	0.31	0.28	0.25	0.14	0.14	0.3	0.19	0.29	0.17	0.14	0.36	0.16	0.43	0.26	0.28	0.38	0.34	0.33	0.35	0.53	0.38	0.5	0.3	0.45	0.31	0.54	0.65
intron_retention_18590	0.26	0.27	0.26	0.29	0.32	0.27	0.17	0.41	0.34	0.26	0.33	0.45	0.45	0.38	0.4	0.35	0.39	0.26	0.22	0.39	0.22	0.36	0.37	0.31	0.3	0.1	0.14	0.34	0.19	0.37	0.24	0.09	0.33	0.54	0.33	0.14	0.3	0.38	0.23	0.34	0.39	0.45	0.53	0.56	0.31	0.35	0.47	0.63	0.63
intron_retention_2172	0.23	0.43	0.4	0.32	0.43	0.3	0.24	0.51	0.29	0.22	0.45	0.32	0.57	0.37	0.35	0.39	0.39	0.32	0.31	0.33	0.34	0.36	0.35	0.39	0.17	0.06	0.18	0.32	0.2	0.37	0.26	0.14	0.4	0.27	0.46	0.32	0.26	0.39	0.41	0.38	0.34	0.39	0.67	0.44	0.51	0.51	0.67	0.56	0.3
intron_retention_11760	0.77	0.74	0.91	0.93	0.79	0.43	0.64	0.79	0.66	0.56	0.76	0.72	0.78	0.79	0.87	0.74	0.78	0.58	0.43	0.67	0.74	0.61	0.72	0.69	0.68	0.73	0.5	0.83	0.69	0.78	0.69	0.28	0.63	0.38	0.65	0.61	0.56	0.71	0.43	0.74	0.79	0.78	0.68	0.91	0.61	0.77	0.86	0.85	0.81
intron_retention_25342	0.49	0.62	0.54	0.53	0.44	0.49	0.35	0.43	0.46	0.42	0.33	0.54	0.41	0.6	0.5	0.48	0.5	0.43	0.3	0.97	0.97	0.47	0.48	0.53	0.4	0.36	0.37	0.96	0.77	0.49	0.44	0.5	0.5	0.43	0.46	0.41	0.44	0.63	0.36	0.44	0.43	0.58	0.41	0.49	0.5	0.58	0.53	0.42	0.51
intron_retention_18396	0.3	0.4	0.48	0.42	0.38	0.44	0.62	0.39	0.41	0.38	0.31	0.27	0.49	0.3	0.39	0.49	0.36	0.81	0.43	0.32	0.24	0.34	0.42	0.29	0.34	0.3	0.38	0.35	0.37	0.43	0.41	0.33	0.64	0.39	0.53	0.8	0.42	0.54	0.42	0.34	0.28	0.25	0.41	0.45	0.77	0.42	0.46	0.51	0.37
intron_retention_22832	0.8	0.85	0.79	0.83	0.63	0.87	0.92	0.87	0.91	0.82	0.93	0.82	0.69	0.84	0.87	0.7	0.88	0.68	0.32	0.72	0.69	0.88	0.89	0.91	0.84	0.64	0.38	0.6	0.86	0.87	0.77	0.38	0.87	0.86	0.83	0.63	0.9	0.84	0.73	0.8	0.81	0.79	0.92	0.9	1	0.87	0.89	0.93	1
intron_retention_2532	0.99	1	1	1	0.79	0.79	0.76	0.78	0.7	0.8	1	1	0.72	0.72	0.76	1	1	1	0.78	0.69	0.71	1	0.66	0.74	0.99	0.75	0.98	0.67	0.76	1	0.74	0.69	0.82	1	0.76	0.8	1	0.79	0.69	0.76	1	0.68	0.99	0.77	0.82	1	0.65	0.73	1
intron_retention_2134	0.15	0.03	0.36	0.01	0.11	0.14	0.15	0.02	0.25	0.1	0.07	0.12	0.12	0.15	0.16	0.06	0.01	0.57	0.09	0.12	0.06	0	0.04	0.1	0.02	0.03	0	0.07	0.02	0.04	0.2	0.05	0.06	0.01	0.09	0	0.25	0.14	0.18	0.09	0.12	0.08	0.05	0.26	0	0.16	0.21	0.18	0.03
intron_retention_15522	0.1	0.09	0.19	0.41	0.19	0.18	0.09	0.15	0.32	0.15	0.44	0.25	0.1	0.33	0.39	0.16	0.1	0.3	0.12	0.14	0.04	0.2	0.14	0.15	0.18	0.03	0.04	0.18	0.06	0.24	0.17	0.07	0.5	0.36	0.18	0.2	0.2	0.31	0.11	0.17	0.22	0.13	0.32	0.36	0.27	0.19	0.45	0.49	0.21
intron_retention_3651	0.35	0.49	0.49	0.45	0.44	0.61	0.35	0.5	0.41	0.39	0.45	0.49	0.36	0.35	0.47	0.49	0.45	0.35	0.35	0.3	0.32	0.31	0.49	0.45	0.29	0.18	0.26	0.37	0.25	0.42	0.26	0.2	0.4	0.48	0.34	0.42	0.39	0.48	0.38	0.48	0.53	0.52	0.65	0.53	0.54	0.54	0.64	0.68	0.43
intron_retention_22558	0.25	0.36	0.26	0.4	0.36	0.31	0.15	0.55	0.3	0.35	0.51	0.27	0.32	0.49	0.6	0.3	0.58	0.24	0.3	0.39	0.36	0.35	0.34	0.46	0.25	0.25	0.34	0.24	0.39	0.38	0.41	0.14	0.36	0.39	0.58	0.17	0.37	0.42	0.31	0.6	0.39	0.39	0.2	0.45	0.22	0.52	0.53	0.59	0.34
intron_retention_25910	0.18	0.16	0.09	0.3	0.21	0.24	0.14	0.18	0.23	0.11	0.42	0.32	0.21	0.24	0.23	0.24	0.37	0.42	0.31	0.24	0.15	0.13	0.26	0.47	0.15	0.12	0.14	0.2	0.12	0.34	0.22	0.04	0.21	0.28	0.25	0.29	0.21	0.24	0.31	0.25	0.43	0.28	0.38	0.24	0.39	0.43	0.34	0.52	0.39
intron_retention_8923	0.38	0.36	0.3	0.59	0.47	0.38	0.24	0.42	0.43	0.56	0.54	0.31	0.61	0.5	0.46	0.55	0.58	0.29	0.4	0.45	0.44	0.44	0.56	0.43	0.41	0.21	0.18	0.22	0.42	0.37	0.46	0.17	0.32	0.64	0.46	0.51	0.29	0.53	0.51	0.49	0.49	0.43	0.47	0.48	0.7	0.49	0.57	0.6	0.53
intron_retention_14861	0.84	0.72	0.67	0.75	0.9	0.92	0.83	0.83	0.86	0.92	0.73	0.89	0.8	0.97	0.9	0.82	0.66	0.59	0.92	0.94	0.94	0.94	0.87	0.92	0.89	0.95	0.94	0.89	0.92	0.9	0.88	0.86	0.71	0.92	0.79	0.69	0.74	0.82	0.79	0.77	0.95	0.78	0.27	0.89	0.62	0.71	0.77	0.61	0.65
intron_retention_12954	0.58	0.78	0.68	0.78	0.61	0.45	0.41	0.5	0.64	0.57	0.69	0.83	0.38	0.62	0.63	0.7	0.66	0.54	0.46	0.66	0.74	0.56	0.7	0.74	0.36	0.64	0.65	1	0.71	0.68	0.31	0.5	0.57	0.58	0.68	0.58	0.61	0.61	0.61	0.64	0.67	0.62	0.48	0.65	0.57	0.58	0.69	0.76	0.82
intron_retention_18380	0.34	0.27	0.68	0.63	0.3	0.44	0.38	0.46	0.44	0.6	0.53	0.52	0.41	0.31	0.36	0.46	0.68	0.55	0.35	0.43	0.32	0.52	0.57	0.5	0.4	0.46	0.28	0.41	0.4	0.43	0.47	0.35	0.35	0.57	0.49	0.36	0.59	0.72	0.36	0.32	0.36	0.34	0.62	0.48	0.56	0.59	0.74	0.7	0.35
intron_retention_8925	0.21	0.28	0.26	0.35	0.31	0.29	0.08	0.43	0.27	0.2	0.41	0.31	0.27	0.22	0.51	0.28	0.38	0.11	0.26	0.2	0.22	0.25	0.32	0.32	0.19	0.12	0.17	0.28	0.27	0.36	0.13	0.14	0.26	0.3	0.39	0.19	0.23	0.26	0.23	0.22	0.29	0.35	0.31	0.44	0.22	0.16	0.64	0.55	0.52
intron_retention_26659	0.51	0.41	0.56	0.64	0.52	0.56	0.5	0.5	0.51	0.52	0.47	0.39	0.47	0.12	0.63	0.44	0.41	0.43	0.55	0.18	0.03	0.3	0.31	0.46	0.44	0.41	0.32	0.08	0.09	0.45	0.53	0.4	0.56	0.46	0.51	0.5	0.34	0.68	0.41	0.39	0.56	0.51	0.6	0.44	0.45	0.55	0.5	0.35	0.43
intron_retention_18828	0.21	0.29	0.44	0.6	0.37	0.14	0.45	0.44	0.43	0.33	0.31	0.36	0.29	0.25	0.35	0.32	0.47	0.61	0.28	0.17	0.23	0.3	0.18	0.32	0.32	0.18	0.18	0.23	0.23	0.2	0.43	0.16	0.35	0.39	0.32	0.38	0.26	0.28	0.37	0.38	0.21	0.22	0.56	0.23	0.45	0.32	0.43	0.29	0.38
intron_retention_8294	0.42	0.37	0.36	0.17	0.18	0.35	0.25	0.38	0.24	0.19	0.26	0.18	0.32	0.23	0.23	0.24	0.19	0.22	0.22	0.22	0.13	0.36	0.25	0.2	0.25	0.11	0.34	0.32	0.35	0.42	0.16	0.29	0.3	0.22	0.31	0.06	0.19	0.51	0.26	0.31	0.31	0.56	0.49	0.43	0.42	0.26	0.37	0.46	0.43
intron_retention_11999	0.3	0.31	0.36	0.44	0.3	0.45	0.34	0.54	0.26	0.32	0.34	0.33	0.73	0.15	0.43	0.28	0.28	0.39	0.37	0.08	0.12	0.37	0.29	0.41	0.33	0.36	0.23	0.12	0.2	0.35	0.25	0.3	0.51	0.44	0.49	0.61	0.49	0.45	0.48	0.57	0.35	0.42	0.49	0.39	0.44	0.39	0.25	0.43	0.39
intron_retention_13221	1	1	1	1	1	0.76	1	1	0.72	0.74	0.74	0.77	0.78	1	1	0.76	0.74	0.75	0.76	0.72	0.74	1	1	1	0.71	0.74	1	1	0.73	0.75	0.77	1	0.76	1	1	1	0.76	0.74	0.77	1	1	1	1	1	0.74	0.71	1	0.78	0.71
intron_retention_24951	0.18	0.15	0.3	0.34	0.33	0.23	0.24	0.27	0.32	0.23	0.26	0.15	0.37	0.26	0.32	0.33	0.29	0.26	0.18	0.2	0.14	0.16	0.31	0.25	0.2	0.14	0.12	0.18	0.12	0.29	0.2	0.12	0.15	0.35	0.27	0.18	0.15	0.45	0.29	0.34	0.4	0.24	0.32	0.51	0.3	0.35	0.43	0.56	0.38
intron_retention_12659	1	1	0.59	1	1	0.75	0.67	1	1	1	1	1	1	1	1	1	1	1	0.76	1	1	0.74	1	0.64	1	1	1	0.65	1	0.68	1	1	0.68	1	1	1	1	1	1	0.63	1	0.81	1	0.97	1	1	1	0.77	1
intron_retention_17267	0.11	0.24	0.33	0.13	0.14	0.18	0.24	0.22	0.31	0.18	0.23	0.27	0.18	0.2	0.26	0.15	0.35	0.25	0.23	0.18	0.2	0.1	0.23	0.26	0.15	0.12	0.1	0.19	0.1	0.24	0.16	0.07	0.19	0.28	0.26	0.31	0.15	0.43	0.24	0.17	0.33	0.21	0.2	0.44	0.28	0.27	0.39	0.46	0.36
intron_retention_19797	0.65	0.69	0.62	0.7	0.67	0.74	1	0.74	0.68	0.82	0.89	0.66	0.74	0.85	0.66	1	0.86	0.72	0.77	0.85	1	0.71	0.86	0.8	0.78	0.69	0.82	0.55	0.67	0.92	0.66	1	1	0.94	0.73	0.88	1	0.68	0.72	0.65	0.71	0.71	0.7	1	0.93	0.77	0.63	0.77	1
intron_retention_9059	0.35	0.84	0.59	0.62	0.7	0.57	0.71	0.51	0.66	0.75	0.7	0.6	0.7	0.5	0.62	0.71	0.74	0.74	0.53	0.52	0.52	0.57	0.41	0.6	0.57	0.53	0.48	0.53	0.5	0.64	0.64	0.75	0.77	0.65	0.64	0.6	0.6	0.57	0.44	0.71	0.55	0.48	0.75	0.68	0.86	0.54	0.69	0.43	0.31
intron_retention_23491	0.52	0.48	0.52	0.62	0.5	0.47	0.61	0.7	0.68	0.59	0.29	0.52	0.5	0.35	0.86	0.64	0.33	0.64	0.47	0.31	0.61	0.41	0.57	0.4	0.62	0.38	0.62	0.64	0.52	0.39	0.5	0.51	0.38	0.43	0.55	0.72	0.43	0.51	0.45	0.62	0.38	0.62	0.55	0.59	0.76	0.76	0.43	0.47	0.58
intron_retention_16896	0.63	0.76	0.8	0.69	0.73	0.47	0.51	0.64	0.66	0.56	0.73	0.7	0.75	0.87	0.75	0.77	0.74	0.56	0.45	0.73	0.78	0.48	0.81	0.72	0.64	0.3	0.46	0.77	0.53	0.62	0.54	0.26	0.61	0.75	0.64	0.65	0.57	0.72	0.65	0.67	0.8	0.84	0.59	0.75	0.69	0.87	0.77	0.88	0.72
intron_retention_22471	0.08	0.13	0.25	0.26	0.12	0.1	0.22	0.19	0.23	0.12	0.19	0.15	0.14	0.1	0.16	0.17	0.19	0.29	0.11	0.06	0.06	0.06	0.1	0.14	0.09	0.05	0.05	0.07	0.06	0.18	0.17	0.03	0.12	0.15	0.14	0.18	0.15	0.25	0.18	0.17	0.26	0.24	0.2	0.42	0.25	0.16	0.31	0.49	0.17
intron_retention_8302	0.22	0.34	0.4	0.15	0.2	0.14	0.26	0.16	0.2	0.21	0.31	0.35	0.17	0.12	0.21	0.29	0.29	0.26	0.17	0.14	0.12	0.09	0.25	0.2	0.21	0.07	0.13	0.17	0.19	0.18	0.09	0.06	0.13	0.31	0.3	0.26	0.18	0.32	0.29	0.24	0.4	0.24	0.44	0.47	0.18	0.32	0.4	0.41	0.26
intron_retention_7168	0.51	0.36	0.51	0.44	0.29	0.37	0.74	0.14	0.37	0.37	0.47	0.25	0.36	0.37	0.24	0.29	0.26	0.32	0.4	0.26	0.28	0.1	0.38	0.36	0.3	0.32	0.25	0.48	0.19	0.4	0.35	0.17	0.25	0.45	0.28	0.48	0.34	0.33	0.74	0.29	0.44	0.38	0.25	0.36	0.62	0.37	0.51	0.52	0.42
intron_retention_4286	0.48	0.28	0.14	0.33	0.43	0.43	0.22	0.38	0.17	0.37	0.18	0.5	0.33	0.58	0.24	0.38	0.46	0.28	0.53	0.42	0.32	0.49	0.32	0.33	0.63	0.72	0.52	0.53	0.56	0.29	0.49	0.25	0.29	0.37	0.32	0.58	0.41	0.42	0.37	0.18	0.24	0.37	0.21	0.39	0.19	0.48	0.28	0.3	0.38
intron_retention_18728	1	1	1	1	1	1	1	1	1	1	0.65	1	1	1	1	1	0.68	1	1	0.65	1	1	0.7	1	1	1	1	1	1	0.7	1	0.65	1	0.65	1	1	1	1	1	1	1	1	1	0.63	0.7	1	1	1	1
intron_retention_22943	0.18	0.3	0.3	0.24	0.18	0.19	0.22	0.18	0.32	0.21	0.25	0.41	0.24	0.1	0.32	0.33	0.16	0.39	0.18	0.14	0.1	0.09	0.16	0.24	0.16	0.04	0.1	0.23	0.12	0.22	0.14	0.03	0.2	0.24	0.19	0.18	0.14	0.29	0.16	0.2	0.32	0.24	0.63	0.24	0.26	0.3	0.6	0.4	0.36
intron_retention_19805	1	1	1	1	1	1	1	1	1	1	0.67	1	1	1	1	1	0.67	1	1	0.65	1	1	0.72	1	1	1	1	1	1	0.68	1	0.64	1	0.63	1	1	1	1	1	1	1	1	1	0.66	0.66	1	1	1	1
intron_retention_10828	0.42	0.58	0.49	0.56	0.46	0.56	0.47	0.59	0.77	0.49	0.46	0.72	0.47	0.38	0.51	0.28	0.68	0.53	0.58	0.35	0.46	0.58	0.7	0.52	0.43	0.47	0.83	0.59	0.46	0.69	0.39	0.37	0.52	0.41	0.48	0.69	0.48	0.54	0.38	0.56	0.49	0.39	0.52	0.51	0.67	0.67	0.62	0.81	0.65
intron_retention_16902	1	1	1	1	0.6	1	1	1	1	1	1	1	1	1	1	1	1	1	1	1	1	1	1	1	1	1	0.63	1	1	0.61	1	1	1	1	1	1	1	1	1	1	1	0.71	1	0.62	1	0.62	1	0.67	1
intron_retention_7452	0.2	0.34	0.35	0.26	0.35	0.33	0.19	0.24	0.28	0.34	0.31	0.27	0.38	0.14	0.36	0.43	0.28	0.27	0.21	0.18	0.2	0.31	0.21	0.29	0.22	0.13	0.21	0.27	0.15	0.25	0.22	0.16	0.23	0.3	0.28	0.24	0.3	0.26	0.53	0.23	0.32	0.3	0.39	0.28	0.26	0.69	0.58	0.51	0.47
intron_retention_19437	0.86	0.47	0.51	0.63	0.77	0.83	0.76	0.68	0.54	0.85	0.67	0.78	0.79	0.86	0.83	0.57	0.6	0.85	0.85	0.88	0.78	0.41	0.63	0.79	0.78	0.81	0.66	0.91	0.78	0.79	0.91	0.86	0.82	0.78	0.89	0.8	0.79	0.5	0.85	0.75	0.75	0.89	0.53	0.86	0.66	0.81	0.72	0.85	0.87
intron_retention_13773	0.15	0.21	0.19	0.22	0.15	0.18	0.18	0.22	0.25	0.11	0.19	0.21	0.3	0.2	0.32	0.19	0.16	0.24	0.18	0.14	0.12	0.11	0.2	0.16	0.16	0.08	0.09	0.17	0.08	0.17	0.13	0.06	0.12	0.19	0.18	0.15	0.13	0.29	0.25	0.16	0.28	0.26	0.24	0.36	0.28	0.4	0.3	0.45	0.31
intron_retention_23774	0.63	0.51	0.72	0.51	0.58	0.62	0.54	0.63	0.47	0.42	0.5	0.44	0.56	0.45	0.52	0.72	0.4	0.46	0.28	0.53	0.42	0.36	0.45	0.39	0.44	0.37	0.47	0.43	0.5	0.37	0.39	0.28	0.36	0.4	0.5	0.45	0.52	0.6	0.45	0.7	0.51	0.52	0.74	0.44	0.6	0.65	0.42	0.55	0.47
intron_retention_11709	0.14	0.4	0.3	0.22	0.13	0.15	0.11	0.27	0.31	0.14	0.21	0.36	0.2	0.22	0.33	0.29	0.33	0.22	0.13	0.25	0.24	0.19	0.23	0.17	0.17	0.07	0.14	0.33	0.17	0.26	0.15	0.05	0.21	0.2	0.32	0.26	0.18	0.43	0.22	0.18	0.3	0.27	0.3	0.47	0.26	0.21	0.56	0.45	0.43
intron_retention_26511	0.68	0.63	0.74	0.87	0.75	0.63	0.58	0.77	0.64	0.6	0.79	0.64	0.78	0.96	0.82	0.77	0.75	0.32	0.83	0.7	0.66	0.74	0.56	0.75	0.75	0.49	0.74	0.71	0.9	0.7	0.66	0.62	0.51	0.72	0.68	0.67	0.65	0.96	0.57	0.56	0.7	0.9	0.75	0.81	0.71	0.81	0.88	0.78	0.7
intron_retention_2708	0.7	0.78	0.61	0.55	0.65	0.57	0.52	0.61	0.52	0.49	0.67	0.65	0.57	0.63	0.65	0.65	0.68	0.4	0.68	0.48	0.44	0.48	0.68	0.55	0.61	0.29	0.4	0.47	0.48	0.5	0.37	0.44	0.43	0.61	0.76	0.52	0.5	0.8	0.8	0.69	0.74	0.76	0.58	0.65	0.57	0.72	0.83	0.64	0.75
intron_retention_9985	0.27	0.41	0.56	0.19	0.14	0.37	0.09	0.53	0.15	0.17	0.28	0.37	0.2	0.21	0.24	0.34	0.48	0.16	0.12	0.25	0.16	0.29	0.16	0.22	0.2	0.08	0.16	0.28	0.26	0.24	0.14	0.19	0.31	0.19	0.24	0.2	0.19	0.29	0.19	0.33	0.18	0.2	0.18	0.21	0.17	0.2	0.47	0.48	0.55
intron_retention_29179	0.16	0.57	0.33	0.22	0.23	0.43	0.49	0.36	0.15	0.39	0.34	0.34	0.22	0.12	0.34	0.55	0.47	0.23	0.35	0.22	0.2	0.07	0.42	0.33	0.29	0.16	0.46	0.29	0.28	0.22	0.18	0.09	0.12	0.23	0.28	0.29	0.19	0.34	0.33	0.41	0.42	0.54	0.19	0.67	0.26	0.38	0.5	0.33	0.27
intron_retention_21785	0.23	0.57	0.44	0.43	0.25	0.27	0.21	0.54	0.44	0.18	0.42	0.52	0.41	0.51	0.51	0.38	0.51	0.38	0.33	0.58	0.47	0.43	0.64	0.66	0.29	0.27	0.25	0.65	0.42	0.55	0.23	0.26	0.47	0.33	0.48	0.38	0.43	0.43	0.35	0.44	0.43	0.47	0.29	0.48	0.51	0.52	0.57	0.59	0.39
intron_retention_1538	0.3	0.28	0.56	0.44	0.35	0.17	0.35	0.41	0.49	0.22	0.41	0.31	0.45	0.27	0.33	0.45	0.51	0.41	0.32	0.33	0.28	0.37	0.41	0.42	0.28	0.18	0.33	0.51	0.23	0.49	0.38	0.09	0.34	0.3	0.49	0.54	0.4	0.38	0.4	0.4	0.51	0.31	0.46	0.54	0.42	0.38	0.64	0.62	0.33
intron_retention_3533	0.81	0.58	1	1	0.86	0.93	0.89	0.87	1	0.72	0.8	1	1	1	1	1	0.8	0.85	0.85	1	0.63	1	0.96	0.83	1	1	0.8	1	0.6	0.84	0.81	0.8	1	0.68	0.93	0.83	0.82	1	0.72	0.87	1	0.87	0.69	1	0.82	1	1	1	1
intron_retention_10703	0.5	0.26	0.53	0.49	0.29	0.41	0.29	0.34	0.38	0.37	0.43	0.38	0.38	0.27	0.24	0.36	0.39	0.52	0.33	0.21	0.26	0.25	0.47	0.37	0.29	0.26	0.33	0.13	0.24	0.34	0.21	0.39	0.43	0.24	0.45	0.52	0.51	0.35	0.4	0.4	0.23	0.55	0.65	0.39	0.68	0.51	0.31	0.59	0.42
intron_retention_11658	0.21	0.34	0.48	0.27	0.2	0.23	0.22	0.41	0.26	0.22	0.37	0.33	0.4	0.22	0.3	0.33	0.27	0.3	0.15	0.16	0.1	0.23	0.22	0.31	0.2	0.08	0.09	0.15	0.11	0.24	0.14	0.1	0.23	0.25	0.26	0.27	0.34	0.31	0.26	0.29	0.35	0.33	0.5	0.38	0.3	0.32	0.55	0.58	0.36
intron_retention_15359	0.46	0.52	0.79	0.59	0.49	0.45	0.43	0.53	0.42	0.47	0.54	0.58	0.56	0.25	0.53	0.41	0.59	0.66	0.46	0.41	0.27	0.45	0.59	0.48	0.39	0.23	0.25	0.26	0.53	0.64	0.68	0.28	0.53	0.55	0.48	0.58	0.48	0.51	0.57	0.56	0.6	0.49	0.67	0.62	0.55	0.53	0.57	0.67	0.53
intron_retention_11864	0.16	0.16	0.24	0.16	0.21	0.16	0.21	0.2	0.31	0.14	0.23	0.28	0.25	0.12	0.2	0.19	0.28	0.36	0.13	0.08	0.05	0.08	0.22	0.24	0.13	0.04	0.07	0.06	0.03	0.22	0.14	0.04	0.18	0.23	0.18	0.18	0.16	0.21	0.27	0.24	0.35	0.21	0.29	0.3	0.25	0.25	0.36	0.5	0.17
intron_retention_15173	0.5	0.46	0.41	0.5	0.54	0.38	0.22	0.61	0.59	0.43	0.58	0.51	0.53	0.62	0.61	0.46	0.54	0.31	0.5	0.5	0.61	0.4	0.62	0.52	0.34	0.35	0.39	0.55	0.41	0.61	0.45	0.24	0.4	0.45	0.59	0.38	0.49	0.55	0.5	0.5	0.53	0.65	0.53	0.8	0.41	0.46	0.72	0.69	0.52
intron_retention_8887	0.22	0.37	0.54	0.31	0.22	0.39	0.46	0.29	0.34	0.42	0.39	0.32	0.4	0.24	0.3	0.42	0.36	0.41	0.19	0.37	0.33	0.19	0.39	0.35	0.25	0.15	0.15	0.33	0.25	0.31	0.21	0.21	0.28	0.47	0.25	0.25	0.34	0.52	0.49	0.31	0.43	0.29	0.42	0.47	0.36	0.46	0.65	0.52	0.39
intron_retention_18734	1	1	1	1	1	1	1	1	1	1	1	1	1	1	1	1	1	1	1	1	1	1	1	0.44	1	1	1	1	1	1	1	1	1	1	1	1	1	1	1	1	1	1	1	1	1	1	1	1	1
intron_retention_20417	0.77	0.77	0.81	0.79	0.84	0.81	0.65	0.81	0.94	0.85	0.82	0.68	0.68	0.72	0.81	0.83	0.86	0.83	0.87	0.72	0.64	0.7	0.67	0.82	0.56	0.32	0.51	0.49	0.81	0.78	0.53	0.37	0.76	0.74	0.72	0.82	0.82	0.75	0.85	0.84	0.86	0.87	0.89	0.87	0.7	0.8	0.94	0.89	0.81
intron_retention_2797	0.67	0.7	1	0.8	0.69	0.77	0.76	0.77	1	0.71	0.75	0.7	0.72	1	1	0.7	0.8	0.75	1	1	0.7	0.7	1	0.71	1	0.68	0.62	0.67	1	0.77	0.72	0.61	0.73	1	0.79	0.72	0.8	0.8	0.78	0.74	0.72	1	0.8	0.83	1	1	1	0.81	0.79
intron_retention_21011	0.12	0.17	0.17	0.09	0.13	0.19	0.1	0.15	0.21	0.17	0.17	0.08	0.21	0.11	0.12	0.14	0.08	0.22	0.1	0.1	0.07	0.06	0.18	0.21	0.11	0.05	0.08	0.07	0.06	0.13	0.1	0.04	0.26	0.14	0.24	0.21	0.17	0.24	0.25	0.21	0.3	0.25	0.38	0.34	0.2	0.2	0.23	0.48	0.33
intron_retention_992	0.24	0.14	0.11	0.16	0.11	0.1	0.06	0.24	0.27	0.15	0.21	0.17	0.21	0.16	0.21	0.04	0.47	0.2	0.16	0.13	0.13	0.12	0.15	0.28	0.09	0.12	0.06	0.2	0.11	0.21	0.1	0.02	0.16	0.15	0.37	0.21	0.09	0.23	0.14	0.17	0.26	0.31	0.33	0.48	0.16	0.25	0.19	0.49	0.5
intron_retention_3082	0.26	0.39	0.33	0.34	0.46	0.49	0.3	0.56	0.35	0.4	0.31	0.42	0.41	0.39	0.47	0.44	0.6	0.22	0.54	0.32	0.61	0.2	0.49	0.6	0.25	0.31	0.3	0.39	0.33	0.5	0.49	0.32	0.42	0.33	0.58	0.45	0.18	0.42	0.41	0.46	0.58	0.43	0.31	0.61	0.34	0.46	0.62	0.57	0.56
intron_retention_19468	0.74	0.58	0.75	0.73	0.73	0.62	0.47	0.57	0.66	0.49	0.55	0.84	0.63	0.58	0.56	0.66	0.6	0.33	0.54	0.58	0.52	0.46	0.5	0.56	0.46	0.57	0.54	0.56	0.45	0.59	0.52	0.23	0.56	0.54	0.52	0.42	0.51	0.52	0.63	0.75	0.8	0.65	0.55	0.62	0.56	0.63	0.84	0.71	0.76
intron_retention_29330	0.65	1	1	1	0.68	0.78	0.72	0.62	0.75	0.73	0.73	1	0.66	0.63	0.79	0.6	0.76	0.69	0.67	0.65	0.79	0.66	0.76	0.69	0.72	0.61	0.79	0.71	0.51	0.73	0.72	0.75	0.7	0.56	1	0.6	0.67	0.64	0.73	0.53	1	0.68	0.63	0.77	0.8	0.67	0.62	0.7	0.83
intron_retention_2219	0.31	0.46	0.53	0.38	0.26	0.23	0.21	0.35	0.31	0.32	0.38	0.34	0.48	0.39	0.43	0.49	0.49	0.18	0.5	0.38	0.37	0.26	0.34	0.37	0.25	0.21	0.15	0.24	0.22	0.35	0.38	0.25	0.31	0.48	0.47	0.23	0.2	0.3	0.35	0.28	0.55	0.34	0.33	0.42	0.14	0.44	0.66	0.4	0.25
intron_retention_27052	0.32	0.17	0.23	0.38	0.42	0.32	0.76	0.15	0.59	0.3	0.21	0.38	0.37	0.16	0.23	0.1	0.27	0.45	0.23	0.22	0.16	0.1	0.38	0.3	0.37	0.26	0.22	0.12	0.13	0.18	0.19	0.36	0.2	0.3	0.25	0.48	0.41	0.26	0.29	0.32	0.22	0.26	0.42	0.36	0.44	0.26	0.22	0.4	0.22
intron_retention_20266	0.12	0.22	0.2	0.52	0.4	0.31	0.5	0.6	0.27	0.3	0.36	0.18	0.54	0.45	0.52	0.59	0.52	0.31	0.43	0.43	0.52	0.42	0.54	0.35	0.33	0.13	0.25	0.25	0.33	0.41	0.4	0.2	0.26	0.52	0.41	0.54	0.28	0.42	0.32	0.35	0.27	0.2	0.29	0.48	0.55	0.58	0.4	0.57	0.53
intron_retention_26407	1	0.7	0.74	1	0.74	1	0.78	0.79	0.77	0.78	0.78	0.7	1	0.79	0.76	0.7	1	0.77	1	0.76	0.77	0.76	1	0.78	1	0.77	0.79	0.77	0.76	0.77	1	0.75	1	0.77	0.75	0.76	0.76	1	1	0.77	0.72	0.72	0.76	0.77	1	0.74	1	1	1
intron_retention_11010	0.3	0	0.21	0.07	0.07	0.11	0.14	0.03	0.06	0.05	0.06	0.09	0.24	0.08	0.1	0.02	0.04	0.09	0.05	0.1	0.04	0	0.13	0.09	0.03	0.16	0.1	0.06	0.02	0.09	0.07	0.02	0.05	0.05	0.08	0.01	0.11	0.14	0.13	0.13	0.24	0.18	0.02	0.21	0.02	0.07	0.05	0.33	0.14
intron_retention_15971	0.69	0.27	0.5	0.44	0.53	0.5	0.61	0.35	0.37	0.55	0.59	0.39	0.73	0.6	0.45	0.48	0.51	0.66	0.6	0.72	0.44	0.44	0.58	0.6	0.63	0.47	0.51	0.52	0.43	0.63	0.63	0.63	0.44	0.55	0.49	0.43	0.61	0.54	0.65	0.33	0.44	0.51	0.44	0.61	0.52	0.38	0.57	0.83	0.45
intron_retention_15873	0.29	0.3	0.26	0.15	0.23	0.22	0.28	0.3	0.31	0.28	0.37	0.33	0.18	0.37	0.54	0.21	0.27	0.22	0.31	0.46	0.23	0.74	0.45	0.46	0.35	0.34	0.53	0.45	0.17	0.45	0.51	0.11	0.4	0.28	0.31	0.28	0.38	0.57	0.16	0.33	0.25	0.26	0.3	0.27	0.36	0.36	0.46	0.5	0.47
intron_retention_10951	1	1	0.79	1	0.86	0.85	1	0.84	0.92	0.78	0.85	1	0.8	0.79	0.86	0.61	0.94	0.7	1	0.78	1	1	0.83	0.76	0.64	1	0.51	0.8	0.61	0.83	0.78	0.49	1	0.83	0.79	0.82	0.86	0.8	1	1	1	0.82	0.89	0.81	1	1	0.73	0.84	1
intron_retention_21861	0.75	1	0.75	0.84	0.73	0.6	0.61	0.77	0.82	0.64	0.79	0.65	0.77	0.62	0.7	0.94	0.74	1	0.93	0.64	0.69	0.67	0.75	0.8	1	0.56	0.65	0.69	1	0.77	0.61	1	1	1	0.84	0.74	0.69	0.77	0.65	0.91	0.75	1	0.8	0.77	0.79	0.84	1	0.89	1
intron_retention_7386	0.15	0.19	0.22	0.2	0.2	0.23	0.15	0.34	0.26	0.13	0.24	0.33	0.29	0.21	0.28	0.16	0.24	0.2	0.27	0.15	0.13	0.18	0.19	0.23	0.18	0.09	0.11	0.15	0.09	0.25	0.09	0.07	0.31	0.27	0.27	0.27	0.2	0.32	0.16	0.24	0.32	0.24	0.31	0.46	0.45	0.28	0.47	0.54	0.29
intron_retention_13617	0.34	0.46	0.51	0.43	0.56	0.38	0.41	0.57	0.44	0.55	0.56	0.58	0.48	0.34	0.39	0.55	0.72	0.39	0.36	0.51	0.48	0.39	0.5	0.51	0.43	0.27	0.31	0.38	0.48	0.48	0.41	0.24	0.45	0.6	0.47	0.36	0.4	0.56	0.51	0.52	0.63	0.48	0.7	0.64	0.33	0.61	0.76	0.67	0.62
intron_retention_1065	0.8	1	0.88	0.93	0.8	1	0.63	0.71	0.9	0.81	0.78	1	0.79	1	1	1	1	1	0.72	1	0.81	1	1	1	0.76	1	0.74	1	1	1	0.71	0.79	1	1	0.74	1	0.59	1	1	0.87	0.87	0.85	1	0.8	1	0.77	1	0.79	0.91
intron_retention_22960	0.74	0.68	0.77	0.57	0.44	0.6	0.44	0.7	0.72	0.67	0.79	0.64	0.8	0.73	0.64	0.55	0.64	0.63	0.46	0.5	0.5	0.56	0.68	0.54	0.72	0.41	0.48	0.45	0.61	0.64	0.6	0.47	0.67	0.58	0.62	0.8	0.6	0.76	0.69	0.58	0.72	0.69	0.7	0.7	0.75	0.77	0.87	0.82	0.89
intron_retention_19960	0.17	0.21	0.42	0.26	0.33	0.22	0.17	0.32	0.19	0.21	0.23	0.16	0.39	0.32	0.29	0.25	0.39	0.21	0.17	0.31	0.29	0.2	0.62	0.38	0.36	0.14	0.19	0.28	0.19	0.29	0.23	0.12	0.29	0.26	0.26	0.14	0.24	0.31	0.3	0.34	0.31	0.3	0.4	0.4	0.2	0.43	0.52	0.49	0.16
intron_retention_15272	0.86	0.51	0.97	0.94	0.83	0.87	0.8	0.89	0.89	0.91	0.89	1	0.86	0.93	0.91	0.92	0.93	0.85	0.78	0.8	0.88	0.72	0.96	0.87	0.83	0.71	0.87	0.66	0.92	0.86	0.87	0.61	0.79	0.87	0.58	0.86	0.83	0.79	0.85	0.79	0.79	0.94	0.9	0.41	0.93	0.91	0.81	0.87	0.7
intron_retention_24937	1	0.66	0.79	0.73	0.99	1	0.67	0.76	0.79	0.75	0.7	0.77	0.77	0.77	0.78	0.74	0.8	0.75	0.76	0.76	1	0.75	0.77	1	1	0.75	0.82	0.7	0.77	0.85	0.85	0.73	0.77	0.74	1	0.78	0.77	0.72	1	1	1	1	0.83	1	0.67	0.79	0.74	0.77	0.78
intron_retention_8768	0.56	0.58	0.71	0.91	0.63	0.51	0.45	0.63	0.59	0.38	0.7	0.93	0.7	0.62	0.62	0.76	0.84	0.33	0.64	0.57	0.76	0.65	0.66	0.73	0.57	0.49	0.46	0.77	0.61	0.57	0.54	0.54	0.65	0.61	0.59	0.62	0.44	0.64	0.68	0.48	0.53	0.78	0.78	0.8	0.64	0.76	0.72	0.75	0.69
intron_retention_2086	0.77	0.63	0.8	0.65	0.63	0.51	0.48	0.56	0.8	0.63	0.63	0.66	0.73	0.64	0.63	0.61	0.76	0.54	0.61	0.61	0.43	0.6	0.68	0.65	0.46	0.7	0.69	0.52	0.49	0.68	0.52	0.41	0.55	0.68	0.67	0.49	0.56	0.72	0.71	0.69	0.77	0.77	0.82	0.87	0.73	0.65	0.87	0.7	0.75
intron_retention_994	0.16	0.17	0.11	0.27	0.1	0.14	0.15	0.14	0.26	0.13	0.2	0.23	0.19	0.15	0.22	0.08	0.13	0.16	0.21	0.09	0.1	0.09	0.15	0.22	0.07	0.06	0.08	0.12	0.09	0.16	0.09	0.03	0.17	0.25	0.37	0.21	0.15	0.27	0.23	0.18	0.18	0.28	0.36	0.24	0.18	0.22	0.28	0.37	0.52
intron_retention_3014	0.47	0.68	0.53	0.55	0.36	0.68	0.4	0.68	0.52	0.56	0.68	0.76	0.48	0.38	0.74	0.64	0.59	0.59	0.34	0.71	0.59	0.65	0.53	0.58	0.4	0.44	0.58	0.8	0.57	0.72	0.39	0.37	0.42	0.63	0.54	0.46	0.46	0.48	0.45	0.47	0.4	0.49	0.53	0.62	0.39	0.47	0.76	0.72	0.62
intron_retention_15550	0.38	0.57	0.67	0.55	0.27	0.52	0.74	0.5	0.69	0.63	0.45	0.55	0.72	0.42	0.48	0.42	0.48	0.56	0.5	0.59	0.53	0.24	0.46	0.36	0.26	0.53	0.37	0.71	0.41	0.26	0.36	0.56	0.43	0.33	0.47	0.46	0.26	0.62	0.24	0.48	0.39	0.33	0.42	0.42	0.65	0.55	0.34	0.53	0.45
intron_retention_2425	0.15	0.24	0.3	0.28	0.2	0.29	0.28	0.32	0.27	0.19	0.36	0.32	0.29	0.17	0.31	0.31	0.39	0.45	0.15	0.19	0.27	0.28	0.23	0.25	0.18	0.11	0.06	0.22	0.16	0.19	0.2	0.09	0.23	0.28	0.34	0.28	0.3	0.32	0.19	0.22	0.21	0.27	0.35	0.43	0.26	0.36	0.59	0.51	0.48
intron_retention_332	0.06	0.29	0.19	0.21	0.12	0.14	0.1	0.31	0.17	0.12	0.25	0.27	0.1	0.23	0.28	0.31	0.21	0.19	0.11	0.22	0.18	0.11	0.23	0.22	0.23	0.05	0.06	0.35	0.1	0.24	0.1	0.03	0.15	0.1	0.24	0.12	0.14	0.18	0.15	0.18	0.23	0.35	0.22	0.33	0.29	0.17	0.31	0.37	0.34
intron_retention_12331	0.1	0.11	0.15	0.13	0.28	0.12	0.02	0.15	0.11	0.09	0.24	0.1	0.18	0.27	0.21	0.21	0.19	0.01	0.15	0.15	0.19	0.12	0.28	0.28	0.09	0.08	0.14	0.2	0.15	0.25	0.1	0.06	0.19	0.13	0.26	0.02	0.06	0.09	0.04	0.47	0.37	0.35	0.2	0.32	0.02	0.21	0.24	0.3	0.3
intron_retention_6364	0.31	0.34	0.41	0.24	0.35	0.42	0.17	0.37	0.42	0.2	0.27	0.38	0.41	0.34	0.41	0.37	0.49	0.21	0.26	0.4	0.65	0.23	0.32	0.54	0.3	0.35	0.59	0.58	0.61	0.25	0.33	0.38	0.16	0.36	0.36	0.2	0.25	0.28	0.23	0.38	0.31	0.42	0.23	0.31	0.12	0.59	0.46	0.36	0.28
intron_retention_26498	0.2	0.32	0.25	0.17	0.23	0.23	0.29	0.22	0.55	0.33	0.32	0.27	0.39	0.43	0.39	0.15	0.33	0.25	0.33	0.2	0.11	0.28	0.53	0.54	0.25	0.2	0.22	0.2	0.11	0.39	0.23	0.19	0.23	0.35	0.27	0.52	0.26	0.47	0.26	0.21	0.37	0.27	0.17	0.39	0.49	0.27	0.35	0.39	0.14
intron_retention_952	0.62	0.79	0.85	0.77	0.79	0.55	0.46	0.65	0.55	0.56	0.64	0.88	0.62	0.63	0.79	0.83	0.74	0.49	0.68	0.56	0.68	0.72	0.53	0.48	0.5	0.45	0.72	0.7	0.7	0.67	0.33	0.55	0.67	0.5	0.6	0.72	0.61	0.71	0.54	0.67	0.83	0.79	0.66	0.68	0.56	0.7	0.72	0.77	0.78
intron_retention_26099	0.2	0.25	0.24	0.33	0.34	0.2	0.29	0.26	0.3	0.19	0.24	0.33	0.37	0.23	0.26	0.36	0.31	0.2	0.12	0.16	0.28	0.19	0.34	0.2	0.17	0.08	0.09	0.18	0.17	0.24	0.2	0.07	0.25	0.29	0.28	0.3	0.14	0.42	0.27	0.26	0.24	0.19	0.32	0.33	0.33	0.36	0.58	0.43	0.45
intron_retention_7323	0.85	0.53	0.94	0.91	0.83	0.73	0.78	0.76	0.83	0.74	0.74	0.85	0.95	0.84	0.86	0.86	0.7	0.48	0.83	0.93	0.79	0.79	0.88	0.98	0.73	0.7	0.93	0.82	0.8	0.9	0.93	0.73	0.84	0.95	0.7	0.8	0.62	1	0.73	0.75	0.93	0.83	0.95	0.76	0.8	0.8	0.62	0.97	0.6
intron_retention_8766	0.48	0.26	0.42	0.4	0.43	0.41	0.22	0.45	0.25	0.3	0.3	0.43	0.35	0.44	0.38	0.47	0.31	0.25	0.22	0.28	0.39	0.31	0.35	0.32	0.24	0.41	0.37	0.49	0.36	0.48	0.49	0.26	0.3	0.31	0.4	0.21	0.33	0.28	0.34	0.3	0.44	0.4	0.44	0.61	0.23	0.37	0.46	0.56	0.6
intron_retention_21474	0.65	0.53	0.6	0.56	0.54	0.44	0.42	0.56	0.6	0.48	0.55	0.48	0.53	0.8	0.66	0.6	0.5	0.48	0.56	0.95	0.86	0.62	0.6	0.46	0.33	0.56	0.63	1	0.91	0.58	0.57	0.49	0.56	0.6	0.5	0.41	0.62	0.48	0.45	0.55	0.56	0.43	0.62	0.47	0.56	0.51	0.59	0.61	0.47
intron_retention_15809	0.18	0.18	0.44	0.26	0.2	0.26	0.09	0.24	0.2	0.22	0.25	0.24	0.27	0.12	0.27	0.35	0.29	0.24	0.22	0.17	0.1	0.14	0.24	0.29	0.17	0.09	0.15	0.22	0.12	0.32	0.13	0.07	0.25	0.36	0.27	0.15	0.24	0.23	0.19	0.28	0.35	0.42	0.36	0.4	0.17	0.3	0.36	0.42	0.39
intron_retention_28041	0.62	0.82	0.67	0.86	0.68	0.59	0.62	0.47	0.6	0.57	0.7	0.68	0.47	0.72	0.81	0.64	0.73	0.41	0.79	0.66	0.83	0.77	0.59	0.76	0.52	0.69	0.76	0.7	0.83	0.69	0.87	0.82	0.52	0.58	0.69	0.61	0.61	0.81	0.59	0.64	0.71	0.68	0.66	0.44	0.67	0.58	0.77	0.63	0.63
intron_retention_15523	0.15	0.13	0.14	0.3	0.18	0.18	0.06	0.13	0.24	0.12	0.26	0.19	0.1	0.28	0.38	0.14	0.15	0.12	0.13	0.13	0.08	0.23	0.09	0.18	0.19	0.03	0.06	0.22	0.07	0.29	0.15	0.03	0.2	0.31	0.16	0.14	0.14	0.31	0.13	0.13	0.28	0.2	0.36	0.48	0.11	0.16	0.39	0.46	0.29
intron_retention_2465	0.39	0.36	0.6	0.34	0.41	0.52	0.48	0.43	0.45	0.4	0.58	0.26	0.55	0.56	0.56	0.41	0.41	0.36	0.34	0.4	0.44	0.45	0.61	0.47	0.4	0.33	0.36	0.5	0.44	0.58	0.37	0.32	0.45	0.54	0.54	0.66	0.31	0.58	0.5	0.51	0.69	0.65	0.56	0.62	0.46	0.53	0.55	0.64	0.57
intron_retention_8632	0.41	0.51	0.72	0.81	0.62	0.69	0.5	0.7	0.72	0.68	0.71	0.55	0.87	0.51	0.5	0.64	0.56	0.61	0.57	0.62	0.69	0.47	0.72	0.67	0.8	0.52	0.44	0.48	0.7	0.59	0.53	0.51	0.58	0.71	0.67	0.61	0.49	0.68	0.67	0.8	0.83	0.66	0.83	0.61	0.76	0.68	0.77	0.8	0.68
intron_retention_18398	0.53	0.7	0.5	0.64	0.49	0.58	0.63	0.76	0.7	0.58	0.41	0.51	0.71	0.64	0.55	0.61	0.68	0.57	0.56	0.81	0.55	0.76	0.73	0.67	0.77	0.82	0.31	0.75	0.8	0.75	0.62	0.47	0.66	0.76	0.61	0.48	0.7	0.65	0.56	0.59	0.79	0.36	0.52	0.78	0.53	0.55	0.77	0.47	0.57
intron_retention_16443	0.58	0.29	0.68	0.57	0.36	0.52	0.4	0.54	0.44	0.44	0.43	0.62	0.65	0.54	0.48	0.7	0.63	0.31	0.62	0.75	0.69	0.51	0.59	0.49	0.37	0.62	0.56	0.62	0.51	0.59	0.49	0.54	0.42	0.4	0.51	0.52	0.44	0.44	0.39	0.44	0.48	0.42	0.43	0.45	0.63	0.45	0.69	0.45	0.6
intron_retention_2228	0.73	0.63	0.47	0.74	0.59	0.83	0.68	0.8	0.9	0.73	0.74	0.72	0.7	0.95	0.93	0.61	0.63	0.42	0.56	0.82	0.82	0.77	0.79	0.85	0.84	0.64	0.76	0.82	0.79	0.86	0.65	0.67	0.58	0.63	0.67	0.78	0.59	0.7	0.58	0.78	0.79	0.48	0.41	0.84	0.7	0.63	0.81	0.66	0.83
intron_retention_7956	0.73	1	1	1	1	1	1	1	1	0.62	1	1	1	1	1	1	1	1	1	0.55	1	1	1	1	1	1	1	1	0.6	1	1	1	1	1	0.63	1	1	1	0.59	1	1	1	0.63	1	1	1	0.71	1	1
intron_retention_18521	0.69	0.74	0.84	0.71	0.71	0.51	0.52	0.66	0.74	0.8	0.7	0.53	0.92	0.69	0.57	0.96	0.7	0.5	0.69	0.79	0.8	0.45	0.63	0.82	0.51	0.61	0.63	0.62	0.71	0.77	0.51	0.38	0.82	0.78	0.79	0.65	0.63	0.68	0.79	0.71	0.7	0.78	0.79	0.79	0.65	0.71	0.84	0.91	0.75
intron_retention_22939	0.22	0.28	0.27	0.17	0.31	0.3	0.2	0.16	0.21	0.28	0.19	0.28	0.21	0.17	0.23	0.24	0.31	0.2	0.14	0.21	0.22	0.08	0.3	0.31	0.16	0.13	0.12	0.37	0.09	0.26	0.18	0.08	0.26	0.29	0.26	0.23	0.18	0.38	0.22	0.16	0.39	0.23	0.5	0.28	0.33	0.29	0.61	0.39	0.18
intron_retention_27155	0.19	0.29	0.24	0.15	0.22	0.22	0.27	0.21	0.53	0.32	0.32	0.26	0.39	0.42	0.39	0.14	0.32	0.25	0.32	0.2	0.11	0.28	0.51	0.54	0.23	0.19	0.21	0.2	0.12	0.38	0.23	0.18	0.24	0.35	0.27	0.53	0.25	0.44	0.26	0.21	0.35	0.26	0.16	0.39	0.49	0.25	0.34	0.4	0.14
intron_retention_29905	0.29	0.31	0.47	0.41	0.37	0.31	0.42	0.38	0.35	0.35	0.42	0.31	0.45	0.27	0.47	0.35	0.38	0.55	0.34	0.22	0.31	0.19	0.35	0.33	0.22	0.15	0.13	0.19	0.27	0.41	0.26	0.18	0.3	0.34	0.35	0.51	0.24	0.36	0.51	0.39	0.48	0.38	0.49	0.45	0.51	0.48	0.48	0.6	0.36
intron_retention_14845	0.33	0.2	0.27	0.2	0.19	0.21	0.49	0.25	0.51	0.36	0.31	0.29	0.27	0.28	0.35	0.3	0.3	0.51	0.37	0.24	0.29	0.14	0.33	0.32	0.22	0.36	0.23	0.33	0.32	0.21	0.45	0.14	0.25	0.36	0.34	0.44	0.15	0.27	0.35	0.39	0.4	0.28	0.26	0.42	0.7	0.52	0.43	0.4	0.34
intron_retention_18514	0.59	0.61	0.83	0.67	0.55	0.58	0.55	0.67	0.74	0.56	0.68	0.49	0.71	0.63	0.5	0.69	0.71	0.52	0.64	0.49	0.4	0.67	0.6	0.73	0.55	0.42	0.39	0.3	0.42	0.76	0.49	0.48	0.61	0.7	0.62	0.65	0.79	0.54	0.73	0.69	0.8	0.64	0.63	0.74	0.73	0.66	0.82	0.77	0.45
intron_retention_28459	0.14	0.28	0.33	0.31	0.11	0.13	0.11	0.18	0.21	0.12	0.16	0.34	0.25	0.17	0.38	0.21	0.35	0.12	0.12	0.19	0.14	0.31	0.14	0.2	0.09	0.05	0.08	0.25	0.11	0.14	0.2	0.04	0.18	0.15	0.22	0.19	0.12	0.27	0.15	0.15	0.26	0.17	0.14	0.22	0.23	0.28	0.58	0.44	0.24
intron_retention_7030	0.52	0.27	0.51	0.34	0.39	0.53	0.24	0.18	0.25	0.34	0.34	0.14	0.32	0.19	0.17	0.28	0.35	0.7	0.22	0.52	0.33	0.19	0.27	0.39	0.12	0.25	0.37	0.3	0.2	0.32	0.32	0.34	0.38	0.29	0.25	0.16	0.2	0.23	0.32	0.28	0.41	0.25	0.25	0.12	0.38	0.56	0.17	0.35	0.24
intron_retention_8992	0.36	0.52	0.7	0.39	0.49	0.43	0.49	0.58	0.41	0.71	0.41	0.62	0.58	0.55	0.48	0.59	0.51	0.65	0.58	0.48	0.59	0.5	0.67	0.54	0.55	0.52	0.53	0.62	0.82	0.42	0.47	0.46	0.4	0.63	0.71	0.61	0.4	0.47	0.38	0.61	0.3	0.23	0.36	0.41	0.39	0.4	0.55	0.51	0.42
intron_retention_10926	0.51	0.26	0.45	0.46	0.33	0.33	0.26	0.55	0.25	0.53	0.32	0.43	0.4	0.27	0.55	0.58	0.47	0.38	0.36	0.25	0.38	0.38	0.31	0.27	0.31	0.29	0.28	0.31	0.38	0.31	0.31	0.38	0.34	0.46	0.55	0.29	0.48	0.34	0.27	0.46	0.38	0.48	0.65	0.49	0.21	0.39	0.58	0.54	0.6
intron_retention_15278	0.61	0.71	0.66	0.62	0.68	0.61	0.45	0.66	0.61	0.52	0.51	0.83	0.62	0.8	0.6	0.72	0.62	0.61	0.47	0.95	0.78	0.65	0.92	0.7	0.51	0.4	0.73	0.87	0.9	0.63	0.43	0.73	0.69	0.7	0.74	0.5	0.69	0.54	0.52	0.55	0.63	0.72	0.68	0.67	0.79	0.61	0.6	0.64	0.83
intron_retention_19114	0.13	0.36	0.33	0.16	0.1	0.17	0.17	0.19	0.2	0.19	0.25	0.21	0.25	0.12	0.25	0.32	0.24	0.17	0.19	0.18	0.14	0.13	0.19	0.13	0.16	0.05	0.06	0.15	0.08	0.2	0.14	0.06	0.15	0.25	0.24	0.19	0.15	0.24	0.35	0.27	0.31	0.26	0.19	0.21	0.22	0.39	0.67	0.46	0.25
intron_retention_19253	0.24	0.26	0.28	0.36	0.25	0.32	0.17	0.32	0.37	0.18	0.29	0.29	0.33	0.25	0.29	0.25	0.21	0.28	0.16	0.26	0.4	0.12	0.31	0.26	0.18	0.11	0.16	0.25	0.18	0.34	0.15	0.14	0.34	0.37	0.26	0.22	0.35	0.32	0.26	0.27	0.42	0.4	0.47	0.38	0.3	0.48	0.37	0.58	0.44
intron_retention_17352	0.24	0.29	0.4	0.37	0.18	0.24	0.17	0.28	0.38	0.24	0.26	0.38	0.33	0.23	0.33	0.33	0.26	0.3	0.21	0.23	0.22	0.17	0.25	0.32	0.19	0.08	0.14	0.36	0.13	0.25	0.17	0.1	0.29	0.26	0.25	0.39	0.25	0.39	0.22	0.29	0.46	0.36	0.25	0.42	0.34	0.33	0.39	0.58	0.5
intron_retention_28988	0.28	0.33	0.4	0.26	0.33	0.49	0.38	0.51	0.44	0.4	0.49	0.55	0.6	0.48	0.4	0.36	0.61	0.67	0.36	0.67	0.64	0.41	0.44	0.55	0.38	0.27	0.41	0.5	0.44	0.56	0.31	0.28	0.64	0.45	0.51	0.55	0.38	0.53	0.43	0.4	0.34	0.49	0.46	0.49	0.5	0.39	0.51	0.52	0.49
intron_retention_10530	0.25	0.54	0.55	0.51	0.36	0.62	0.39	0.66	0.44	0.6	0.72	0.37	0.47	0.5	0.47	0.45	0.52	0.52	0.59	0.33	0.53	0.48	0.48	0.6	0.37	0.4	0.42	0.39	0.48	0.51	0.29	0.44	0.61	0.59	0.42	0.38	0.3	0.66	0.51	0.53	0.51	0.44	0.65	0.56	0.44	0.63	0.5	0.57	0.44
intron_retention_21488	0.49	0.39	0.44	0.44	0.45	0.4	0.52	0.41	0.31	0.34	0.35	0.47	0.48	0.85	0.42	0.46	0.51	0.52	0.44	0.87	0.8	0.57	0.56	0.52	0.47	0.4	0.53	0.77	0.66	0.42	0.4	0.44	0.45	0.42	0.43	0.31	0.42	0.66	0.52	0.4	0.34	0.42	0.47	0.48	0.63	0.34	0.7	0.54	0.39
intron_retention_19490	0.6	0.66	0.61	0.51	0.5	0.42	0.67	0.45	0.55	0.34	0.49	0.49	0.39	0.57	0.58	0.86	0.46	0.55	0.45	0.76	0.46	0.51	0.55	0.62	0.43	0.81	0.66	0.6	0.74	0.58	0.48	0.3	0.55	0.75	0.65	0.57	0.52	0.45	0.56	0.69	0.72	0.55	0.3	0.57	0.61	0.64	0.57	0.56	0.5
intron_retention_12677	0.58	0.48	0.76	0.56	0.58	0.6	0.73	0.6	0.47	0.5	0.48	0.45	0.66	0.67	0.54	0.51	0.62	0.45	0.49	0.56	0.56	0.43	0.75	0.61	0.66	0.73	0.57	0.56	0.6	0.66	0.5	0.39	0.38	0.61	0.64	0.68	0.53	0.47	0.71	0.52	0.8	0.65	0.36	0.6	0.64	0.46	0.49	0.84	0.84
intron_retention_8769	0.76	0.82	0.88	0.63	0.66	0.63	0.57	0.69	0.57	0.64	0.8	0.71	0.63	0.77	0.74	0.7	0.77	0.63	0.66	0.84	0.64	0.72	0.74	0.61	0.77	0.48	0.52	0.53	0.95	0.54	0.57	0.67	0.64	0.75	0.65	0.52	0.44	0.68	0.63	0.74	0.72	0.93	0.87	0.82	0.56	0.69	0.84	0.73	0.88
intron_retention_21197	0.13	0.27	0.36	0.25	0.21	0.12	0.05	0.16	0.25	0.11	0.18	0.31	0.15	0.16	0.2	0.33	0.25	0.05	0.12	0.16	0.24	0.1	0.26	0.2	0.09	0.07	0.11	0.15	0.18	0.19	0.05	0.07	0.11	0.19	0.2	0.07	0.07	0.16	0.18	0.22	0.42	0.23	0.26	0.24	0.1	0.33	0.43	0.35	0.48
intron_retention_13796	0.59	0.71	0.48	0.7	0.7	0.72	0.88	0.68	0.8	0.62	0.9	0.55	0.64	0.74	0.54	0.53	0.68	0.94	0.86	0.66	0.57	0.59	0.59	0.71	0.84	0.48	0.62	0.63	0.45	0.68	0.48	0.52	0.7	0.68	0.77	0.91	0.8	0.69	0.77	0.74	0.61	0.83	0.77	0.83	0.86	0.74	0.61	0.83	0.73
intron_retention_6106	0.86	0.93	0.65	0.7	0.86	0.92	0.58	0.89	0.93	0.81	0.84	0.95	0.89	0.91	0.89	0.94	0.69	0.63	0.95	0.9	0.89	0.99	0.79	0.9	0.94	0.99	0.88	0.93	0.84	0.88	1	0.96	0.94	0.93	0.88	0.68	0.68	0.94	0.75	0.86	0.88	0.98	0.91	0.78	0.75	0.94	0.77	0.77	0.88
intron_retention_13765	0.5	0.31	0.45	0.73	0.5	0.45	0.67	0.32	0.39	0.41	0.53	0.38	0.21	0.28	0.35	0.42	0.51	0.48	0.48	0.41	0.41	0.39	0.3	0.5	0.52	0.2	0.51	0.53	0.4	0.51	0.29	0.39	0.37	0.52	0.52	0.7	0.43	0.37	0.53	0.51	0.49	0.55	0.67	0.59	0.61	0.52	0.35	0.65	0.61
intron_retention_22145	0.1	0.17	0.15	0.17	0.08	0.06	0.13	0.11	0.23	0.07	0.23	0.15	0.12	0.08	0.23	0.09	0.23	0.37	0.11	0.17	0.07	0.03	0.13	0.09	0.04	0.05	0.05	0.26	0.05	0.15	0.09	0.02	0.08	0.08	0.22	0.09	0.14	0.22	0.15	0.1	0.22	0.12	0.12	0.43	0.13	0.18	0.27	0.37	0.27
intron_retention_19794	0.83	1	1	0.76	0.87	0.83	0.65	0.99	1	0.81	1	1	0.77	0.74	1	0.62	0.72	0.78	0.78	0.71	1	0.77	1	0.79	0.79	0.81	0.82	1	1	0.73	0.99	0.57	1	0.74	0.83	0.76	0.78	0.99	0.78	0.79	0.75	0.83	0.85	1	0.71	0.85	0.87	0.75	1
intron_retention_23869	0.73	0.84	0.75	0.71	0.78	0.62	0.68	0.79	0.69	0.78	0.74	0.64	0.83	0.78	0.86	0.88	0.82	0.62	0.78	0.74	0.9	0.52	0.83	0.74	0.59	0.46	0.62	0.83	0.87	0.72	0.65	0.35	0.8	0.71	0.82	0.65	0.62	0.86	0.71	0.78	0.91	0.72	0.68	0.88	0.71	0.89	0.93	0.9	0.87
intron_retention_1515	0.3	0.17	0.37	0.25	0.33	0.32	0.1	0.36	0.2	0.22	0.46	0.38	0.38	0.39	0.45	0.29	0.27	0.13	0.34	0.62	0.38	0.26	0.45	0.47	0.39	0.24	0.19	0.26	0.35	0.43	0.36	0.13	0.31	0.41	0.41	0.33	0.28	0.38	0.25	0.25	0.42	0.5	0.44	0.67	0.41	0.49	0.52	0.52	0.29
intron_retention_20191	0.12	0.16	0.13	0.1	0.13	0.15	0.11	0.08	0.15	0.13	0.12	0.23	0.09	0.26	0.1	0.07	0.07	0.11	0.09	0.68	0.46	0.03	0.1	0.21	0.11	0.27	0.17	0.69	0.25	0.14	0.07	0.05	0.06	0.08	0.15	0.06	0.08	0.16	0.16	0.13	0.3	0.13	0.1	0.16	0.1	0.07	0.26	0.18	0.06
intron_retention_8593	0.22	0.16	0.26	0.26	0.2	0.16	0.07	0.29	0.22	0.18	0.19	0.3	0.41	0.23	0.21	0.23	0.15	0.11	0.1	0.16	0.13	0.23	0.3	0.32	0.13	0.05	0.09	0.12	0.11	0.2	0.12	0.07	0.31	0.13	0.2	0.21	0.14	0.21	0.12	0.35	0.13	0.17	0.3	0.31	0.47	0.39	0.33	0.46	0.33
intron_retention_21458	0.16	0.27	0.2	0.17	0.17	0.18	0.26	0.19	0.27	0.18	0.26	0.14	0.16	0.09	0.16	0.21	0.35	0.18	0.07	0.16	0.14	0.14	0.24	0.29	0.16	0.06	0.06	0.17	0.13	0.3	0.24	0.04	0.09	0.31	0.15	0.19	0.11	0.33	0.21	0.21	0.27	0.14	0.19	0.22	0.21	0.32	0.38	0.55	0.32
intron_retention_8577	0.92	0.68	0.86	0.84	0.81	0.88	0.86	0.76	0.59	0.72	0.88	0.36	0.72	0.87	0.59	0.71	0.55	0.92	0.65	0.76	0.68	0.73	0.57	0.71	0.78	0.86	0.82	0.69	0.73	0.79	0.72	0.74	0.6	0.83	0.72	0.56	0.73	0.72	0.81	0.74	0.78	0.57	0.6	0.74	0.66	0.78	0.85	0.83	0.58
intron_retention_12069	0.63	0.34	0.52	0.53	0.36	0.39	0.26	0.6	0.3	0.55	0.38	0.48	0.51	0.34	0.64	0.62	0.51	0.43	0.37	0.33	0.44	0.39	0.35	0.33	0.42	0.35	0.32	0.37	0.52	0.39	0.4	0.5	0.53	0.55	0.56	0.33	0.52	0.39	0.34	0.51	0.44	0.59	0.73	0.62	0.28	0.5	0.54	0.59	0.67
intron_retention_6471	0.85	1	0.8	1	0.85	0.56	0.63	0.64	1	0.66	0.64	0.89	0.62	0.73	0.68	0.86	1	0.64	0.66	0.81	0.76	0.71	0.62	0.71	0.63	0.75	0.7	0.74	0.74	0.73	0.64	0.67	0.69	0.71	0.79	1	0.69	0.99	0.69	0.79	0.88	0.78	0.66	0.7	0.69	0.8	0.9	0.69	0.74
intron_retention_6520	0.61	0.55	0.57	0.56	0.39	0.48	0.37	0.62	0.68	0.76	0.56	0.55	0.77	0.5	0.46	0.48	0.65	0.57	0.76	0.64	0.53	0.7	0.71	0.78	0.68	0.4	0.62	0.47	0.63	0.54	0.46	0.41	0.48	0.73	0.6	0.55	0.58	0.64	0.68	0.64	0.71	0.81	0.78	0.67	0.58	0.54	0.71	0.63	0.64
intron_retention_10949	0.54	0.27	0.44	0.48	0.3	0.36	0.26	0.57	0.27	0.54	0.33	0.46	0.44	0.31	0.59	0.54	0.49	0.4	0.37	0.27	0.36	0.38	0.32	0.28	0.34	0.29	0.26	0.31	0.42	0.32	0.34	0.42	0.4	0.52	0.54	0.29	0.49	0.37	0.29	0.46	0.36	0.51	0.67	0.54	0.23	0.42	0.55	0.56	0.67
intron_retention_23703	0.25	0.23	0.61	0.37	0.24	0.22	0.2	0.29	0.22	0.07	0.2	0.12	0.49	0.2	0.5	0.3	0.22	0.2	0.2	0.14	0.45	0.13	0.27	0.22	0.36	0.29	0.12	0.33	0.47	0.24	0.57	0.19	0.16	0.21	0.24	0.09	0.15	0.26	0.18	0.26	0.32	0.41	0.2	0.17	0.4	0.21	0.22	0.21	0.1
intron_retention_24978	0.21	0.37	0.46	0.39	0.29	0.4	0.29	0.41	0.33	0.21	0.36	0.49	0.33	0.21	0.35	0.48	0.31	0.44	0.31	0.33	0.24	0.15	0.34	0.25	0.25	0.07	0.14	0.18	0.2	0.24	0.18	0.2	0.33	0.24	0.44	0.3	0.28	0.38	0.32	0.28	0.43	0.48	0.43	0.49	0.49	0.42	0.43	0.58	0.65
intron_retention_29944	0.83	1	0.89	1	0.79	1	1	1	1	0.88	1	0.78	1	1	1	1	1	1	1	1	1	0.79	1	1	1	0.76	0.75	1	1	1	1	0.7	1	0.82	0.82	1	0.77	0.77	0.66	1	0.75	0.81	0.81	1	1	1	1	0.75	0.66
intron_retention_24774	0.1	0.27	0.29	0.21	0.21	0.1	0.08	0.22	0.39	0.18	0.24	0.36	0.21	0.21	0.27	0.25	0.29	0.25	0.18	0.27	0.15	0.09	0.37	0.33	0.06	0.08	0.11	0.24	0.1	0.25	0.13	0.06	0.17	0.14	0.22	0.16	0.15	0.26	0.25	0.28	0.31	0.26	0.27	0.47	0.23	0.26	0.28	0.33	0.38
intron_retention_10943	0.63	0.34	0.52	0.53	0.36	0.39	0.26	0.6	0.31	0.55	0.38	0.48	0.51	0.34	0.64	0.6	0.51	0.43	0.37	0.33	0.43	0.39	0.35	0.33	0.42	0.35	0.33	0.37	0.52	0.39	0.41	0.5	0.52	0.55	0.57	0.33	0.52	0.4	0.34	0.51	0.44	0.59	0.73	0.62	0.28	0.5	0.54	0.59	0.67
intron_retention_18731	0.66	0.69	0.67	0.71	0.69	0.74	1	0.77	0.71	0.83	0.88	0.68	0.73	0.84	0.75	1	0.82	0.72	0.77	0.8	1	0.7	0.85	0.79	0.78	0.72	0.83	0.62	0.69	0.9	0.71	1	1	0.92	0.72	0.86	1	0.71	0.75	0.62	0.7	0.73	0.71	1	0.9	0.75	0.66	0.78	1
intron_retention_11120	0.14	0.17	0.31	0.35	0.18	0.19	0.12	0.14	0.33	0.33	0.33	0.24	0.35	0.16	0.47	0.42	0.24	0.15	0.21	0.59	0.37	0.1	0.34	0.36	0.16	0.08	0.12	0.39	0.14	0.19	0.08	0.06	0.19	0.29	0.22	0.28	0.13	0.2	0.16	0.19	0.23	0.3	0.41	0.31	0.25	0.5	0.32	0.52	0.15
intron_retention_19638	0.83	0.81	0.79	0.87	0.76	0.75	0.74	0.7	1	0.72	0.73	0.83	0.73	0.73	1	1	0.76	0.74	0.73	1	0.77	0.76	1	0.73	0.73	0.74	0.77	0.76	1	1	0.72	0.71	0.73	0.74	0.78	0.73	0.71	0.66	0.76	0.82	1	0.83	1	0.75	1	0.81	0.74	0.74	0.76
intron_retention_14682	0.09	0.25	0.17	0.17	0.16	0.05	0.09	0.29	0.24	0.11	0.19	0.22	0.1	0.31	0.23	0.38	0.24	0.13	0.07	0.29	0.07	0.1	0.21	0.2	0.1	0.08	0.15	0.26	0.12	0.21	0.11	0.03	0.17	0.19	0.25	0.15	0.11	0.32	0.18	0.15	0.22	0.26	0.22	0.33	0.14	0.3	0.25	0.43	0.42
intron_retention_25210	0.08	0.17	0.15	0.22	0.12	0.15	0.3	0.19	0.22	0.11	0.24	0.06	0.19	0.19	0.31	0.08	0.17	0.33	0.29	0.19	0.06	0.19	0.13	0.16	0.15	0.07	0.05	0.12	0.12	0.12	0.09	0.07	0.13	0.2	0.29	0.18	0.18	0.16	0.19	0.21	0.29	0.22	0.19	0.33	0.26	0.55	0.36	0.5	0.19
intron_retention_6361	0.25	0.31	0.39	0.29	0.25	0.5	0.34	0.27	0.33	0.2	0.14	0.41	0.45	0.26	0.27	0.25	0.32	0.21	0.28	0.34	0.57	0.12	0.43	0.44	0.23	0.23	0.5	0.45	0.49	0.24	0.24	0.24	0.1	0.27	0.28	0.17	0.14	0.22	0.18	0.32	0.21	0.32	0.13	0.16	0.18	0.46	0.45	0.24	0.17
intron_retention_10382	0.1	0.2	0.3	0.35	0.12	0.14	0.16	0.3	0.29	0.24	0.3	0.38	0.28	0.17	0.3	0.21	0.4	0.35	0.24	0.26	0.23	0.15	0.2	0.29	0.2	0.03	0.08	0.25	0.14	0.21	0.16	0.05	0.27	0.28	0.24	0.19	0.19	0.3	0.2	0.28	0.31	0.21	0.24	0.42	0.22	0.24	0.4	0.42	0.41
intron_retention_19346	1	0.63	0.71	1	1	1	1	0.81	1	0.91	1	1	0.81	1	0.67	1	0.88	1	1	0.86	0.72	0.87	0.97	0.81	1	0.71	0.87	1	0.76	0.86	0.85	1	0.83	1	1	0.87	0.79	0.82	1	0.78	0.93	1	0.87	1	1	1	0.84	0.89	1
intron_retention_12061	0.24	0.23	0.39	0.39	0.23	0.22	0.11	0.57	0.23	0.4	0.36	0.42	0.37	0.25	0.49	0.35	0.42	0.16	0.39	0.29	0.44	0.3	0.32	0.27	0.23	0.21	0.35	0.3	0.51	0.28	0.29	0.27	0.56	0.26	0.46	0.18	0.39	0.28	0.25	0.37	0.37	0.47	0.42	0.4	0.15	0.35	0.47	0.48	0.48
intron_retention_25035	0.63	0.54	0.66	0.62	0.47	0.57	0.72	0.64	0.58	0.6	0.54	0.48	0.75	0.8	0.58	0.62	0.63	0.68	0.83	0.65	0.92	0.65	0.66	0.71	0.71	0.6	0.79	0.64	0.83	0.67	0.81	0.81	0.78	0.6	0.66	0.71	0.53	0.7	0.45	0.62	0.54	0.4	0.45	0.85	0.85	0.59	0.52	0.56	0.8
intron_retention_7501	0.14	0.17	0.15	0.21	0.09	0.16	0.12	0.18	0.28	0.13	0.24	0.17	0.16	0.11	0.2	0.12	0.14	0.21	0.15	0.11	0.06	0.07	0.13	0.16	0.08	0.03	0.06	0.09	0.07	0.12	0.07	0.02	0.14	0.17	0.16	0.21	0.14	0.21	0.19	0.19	0.23	0.19	0.2	0.29	0.27	0.28	0.29	0.44	0.31
intron_retention_11107	0.72	0.39	0.54	0.67	0.54	0.5	0.64	0.49	0.71	0.53	0.66	0.65	0.71	0.53	0.61	0.69	0.65	0.61	0.68	0.79	0.64	0.42	0.64	0.73	0.56	0.67	0.69	0.86	0.89	0.58	0.7	0.67	0.52	0.69	0.54	0.67	0.56	0.65	0.79	0.51	0.79	0.62	0.53	0.65	0.61	0.86	0.57	0.62	0.54
intron_retention_13450	0.95	0.92	0.94	0.9	0.91	0.73	0.68	0.86	0.91	0.84	0.89	0.96	0.93	0.92	0.83	0.97	0.88	0.27	0.8	0.95	0.87	0.91	0.88	0.93	0.77	0.96	0.96	0.94	0.86	0.87	0.75	0.88	0.77	0.78	0.86	0.8	0.74	0.87	0.75	0.93	0.9	0.98	0.82	0.83	0.65	0.87	0.92	0.79	0.79
intron_retention_7940	0.63	1	0.6	1	0.6	0.61	0.56	0.6	0.56	0.67	0.65	0.61	0.65	0.69	0.57	0.65	0.67	1	0.73	0.72	0.67	0.7	0.6	0.71	0.66	0.71	0.72	0.71	0.68	0.71	0.65	0.66	0.6	0.6	0.67	0.6	0.6	0.63	0.69	0.63	0.61	0.61	0.6	0.68	0.5	0.6	0.63	0.62	0.53
intron_retention_28126	0.74	0.99	1	1	0.61	1	0.85	0.94	0.65	0.96	0.78	1	1	0.74	0.91	1	0.85	1	0.82	1	1	0.78	1	0.81	1	0.72	1	0.82	1	0.9	0.75	0.75	0.76	1	0.9	0.79	0.83	1	1	1	0.94	0.97	1	1	0.87	0.95	1	0.88	0.73
intron_retention_12648	0.97	1	1	1	1	1	1	1	1	1	1	1	1	1	0.6	1	0.65	1	0.7	1	0.64	0.65	1	1	0.74	1	0.69	1	1	1	1	1	1	1	1	1	1	1	1	1	1	0.98	1	1	1	0.69	0.99	1	1
intron_retention_20475	0.78	0.59	0.68	0.95	0.57	0.81	0.57	0.64	0.77	0.82	0.76	0.7	0.72	0.65	0.62	0.58	0.66	0.26	0.74	0.6	0.76	0.8	0.77	0.72	0.65	0.67	0.73	0.72	0.76	0.78	0.6	0.67	0.41	0.82	0.79	0.65	0.63	0.74	0.75	0.79	0.74	0.8	0.64	0.71	0.65	0.7	0.9	0.66	0.79
intron_retention_19795	1	1	1	1	1	1	1	1	1	1	1	1	1	1	1	1	1	1	1	1	1	1	1	0.49	1	1	1	1	1	1	1	1	1	1	1	1	1	1	1	1	1	1	1	1	1	1	1	1	1
intron_retention_879	0.72	0.69	0.73	0.7	0.8	0.81	0.78	0.66	0.81	0.84	0.73	0.68	0.68	0.74	0.76	0.66	0.8	0.51	0.62	0.78	0.72	0.64	0.7	0.83	0.76	0.84	0.7	0.89	0.79	0.65	0.71	0.82	0.8	0.78	0.67	0.56	0.82	0.69	0.74	0.68	0.78	0.64	0.65	0.88	0.57	0.69	0.76	0.69	0.83
intron_retention_24065	0.34	0.55	0.73	0.51	0.44	0.5	0.56	0.39	0.4	0.41	0.36	0.49	0.47	0.39	0.42	0.62	0.49	0.61	0.45	0.4	0.38	0.29	0.62	0.37	0.44	0.59	0.27	0.37	0.34	0.46	0.29	0.31	0.32	0.58	0.49	0.57	0.34	0.65	0.51	0.56	0.47	0.38	0.31	0.57	0.65	0.64	0.7	0.42	0.4
intron_retention_22958	0.19	0.26	0.24	0.3	0.1	0.17	0.08	0.26	0.28	0.14	0.29	0.22	0.41	0.23	0.33	0.19	0.23	0.26	0.17	0.19	0.11	0.21	0.18	0.25	0.12	0.09	0.1	0.4	0.08	0.17	0.26	0.07	0.21	0.18	0.16	0.18	0.23	0.23	0.25	0.21	0.34	0.29	0.19	0.26	0.1	0.22	0.33	0.42	0.36
intron_retention_16010	0.59	0.37	0.52	0.43	0.46	0.57	0.31	0.42	0.44	0.51	0.3	0.54	0.39	0.55	0.59	0.36	0.4	0.42	0.27	0.54	0.31	0.47	0.42	0.49	0.32	0.62	0.19	0.56	0.39	0.52	0.65	0.49	0.31	0.45	0.45	0.29	0.46	0.28	0.31	0.44	0.4	0.53	0.44	0.75	0.35	0.3	0.71	0.48	0.5
intron_retention_26940	0.2	0.16	0.25	0.18	0.18	0.21	0.32	0.29	0.27	0.2	0.29	0.25	0.19	0.28	0.23	0.29	0.14	0.55	0.22	0.11	0.1	0.16	0.24	0.28	0.3	0.15	0.11	0.07	0.08	0.23	0.11	0.11	0.26	0.21	0.26	0.22	0.22	0.11	0.2	0.35	0.39	0.46	0.46	0.4	0.22	0.28	0.25	0.44	0.25
intron_retention_11002	0.83	0.99	0.79	0.72	0.72	0.75	0.56	0.79	0.7	0.75	1	0.65	0.76	0.81	0.69	0.69	0.75	0.51	0.76	0.78	0.82	0.84	0.79	0.8	0.7	0.85	0.87	0.82	0.72	0.82	0.73	0.72	0.69	1	0.7	0.97	0.67	0.73	0.64	0.77	0.79	0.8	0.99	0.77	0.69	0.76	0.66	0.77	0.83
intron_retention_7572	0.06	0.21	0.15	0.22	0.1	0.24	0.11	0.26	0.36	0.16	0.26	0.17	0.19	0.24	0.29	0.17	0.27	0.14	0.13	0.17	0.13	0.1	0.29	0.18	0.11	0.12	0.07	0.18	0.24	0.23	0.13	0.09	0.16	0.23	0.19	0.2	0.1	0.32	0.21	0.24	0.19	0.12	0.13	0.29	0.14	0.25	0.66	0.39	0.4
intron_retention_1948	0.35	0.38	0.51	0.36	0.26	0.51	0.49	0.48	0.51	0.48	0.37	0.35	0.33	0.56	0.47	0.4	0.5	0.3	0.53	0.35	0.49	0.28	0.6	0.54	0.49	0.19	0.39	0.2	0.25	0.36	0.26	0.16	0.32	0.41	0.38	0.47	0.33	0.34	0.4	0.46	0.43	0.51	0.32	0.41	0.36	0.42	0.5	0.46	0.27
intron_retention_431	0.21	0.17	0.27	0.24	0.23	0.19	0.11	0.19	0.38	0.41	0.26	0.16	0.26	0.12	0.09	0.21	0.18	0.32	0.3	0.09	0.1	0.14	0.13	0.32	0.21	0.1	0.06	0.08	0.16	0.1	0.26	0.05	0.17	0.16	0.34	0.15	0.17	0.24	0.37	0.3	0.38	0.37	0.13	0.2	0.13	0.16	0.43	0.3	0.15
intron_retention_20854	1	1	1	1	1	1	1	1	1	1	1	1	1	1	1	1	1	1	1	1	1	1	1	1	1	0.43	1	1	1	1	1	1	1	1	0.4	1	1	1	1	1	1	1	1	1	1	1	1	1	1
intron_retention_12667	0.17	0.11	0.22	0.35	0.18	0.23	0.13	0.21	0.3	0.13	0.17	0.23	0.25	0.28	0.23	0.4	0.29	0.29	0.18	0.1	0.1	0.27	0.21	0.22	0.22	0.15	0.08	0.15	0.07	0.21	0.21	0.09	0.39	0.32	0.22	0.15	0.28	0.42	0.23	0.27	0.4	0.3	0.28	0.46	0.33	0.17	0.27	0.43	0.27
intron_retention_13147	0.09	0.23	0.18	0.11	0.18	0.09	0.07	0.14	0.11	0.08	0.16	0.07	0.13	0.07	0.17	0.36	0.13	0.23	0.13	0.11	0.02	0.07	0.09	0.21	0.18	0.01	0.06	0.05	0.04	0.21	0.15	0.03	0.31	0.19	0.2	0.09	0.11	0.3	0.3	0.17	0.2	0.26	0.1	0.29	0.2	0.27	0.33	0.37	0.18
intron_retention_1540	0.11	0.37	0.36	0.28	0.14	0.24	0.41	0.34	0.4	0.23	0.35	0.39	0.23	0.1	0.35	0.27	0.52	0.49	0.35	0.2	0.4	0.24	0.3	0.39	0.38	0.2	0.43	0.4	0.47	0.36	0.27	0.07	0.31	0.36	0.26	0.29	0.31	0.51	0.29	0.24	0.28	0.33	0.19	0.47	0.33	0.25	0.64	0.49	0.31
intron_retention_6372	0.1	0.11	0.2	0.15	0.1	0.36	0.03	0.16	0.17	0.08	0.06	0.25	0.13	0.25	0.11	0.15	0.16	0.01	0.05	0.26	0.48	0.14	0.21	0.36	0.05	0.27	0.53	0.33	0.49	0.11	0.09	0.32	0.05	0.27	0.11	0.05	0.04	0.15	0.01	0.16	0.07	0.18	0.05	0.12	0	0.22	0.23	0.06	0.15
intron_retention_1734	0.09	0.15	0.27	0.13	0.06	0.07	0.11	0.11	0.1	0.09	0.11	0.06	0.12	0.1	0.26	0.12	0.12	0.28	0.09	0.15	0.1	0.07	0.1	0.12	0.1	0.02	0.03	0.12	0.04	0.13	0.04	0.02	0.13	0.2	0.21	0.19	0.04	0.1	0.15	0.12	0.23	0.19	0.22	0.08	0.03	0.07	0.47	0.31	0.26
intron_retention_8308	0.88	0.63	0.76	0.78	0.63	0.68	0.68	0.71	0.75	0.63	0.71	0.79	0.65	0.55	0.68	0.82	0.65	0.49	0.64	0.55	0.5	0.58	0.64	0.71	0.59	0.62	0.56	0.49	0.58	0.73	0.63	0.59	0.6	0.72	0.67	0.56	0.62	0.67	0.74	0.76	0.93	0.76	0.73	0.69	0.54	0.75	1	0.79	0.8
intron_retention_25107	0.07	0.17	0.2	0.14	0.14	0.3	0.11	0.21	0.11	0.03	0.11	0.14	0.21	0.04	0.2	0.1	0.14	0.21	0.08	0.04	0.05	0.1	0.11	0.14	0.1	0.05	0.04	0.09	0.06	0.22	0.08	0.07	0.14	0.1	0.13	0.11	0.13	0.23	0.1	0.11	0.2	0.15	0.2	0.44	0.25	0.13	0.34	0.35	0.24
intron_retention_8323	0.13	0.27	0.19	0.19	0.15	0.24	0.17	0.24	0.23	0.13	0.26	0.31	0.2	0.18	0.17	0.12	0.28	0.17	0.13	0.11	0.13	0.19	0.16	0.23	0.12	0.07	0.09	0.13	0.11	0.31	0.1	0.06	0.18	0.33	0.22	0.28	0.16	0.21	0.24	0.29	0.28	0.2	0.32	0.24	0.27	0.28	0.5	0.43	0.3
intron_retention_13525	0.76	0.88	0.8	0.81	0.71	0.56	0.76	0.73	0.75	0.58	0.68	0.76	0.88	0.69	0.7	0.87	0.86	0.87	0.71	0.71	0.66	0.79	0.8	0.79	0.7	0.48	0.46	0.62	0.59	0.8	0.6	0.55	0.72	0.82	0.94	0.84	0.76	0.79	0.92	0.84	0.89	0.9	0.81	0.82	0.83	0.95	0.93	0.92	0.84
intron_retention_14670	0.76	0.52	0.67	0.64	0.52	0.72	0.8	0.5	0.53	0.64	0.52	0.39	0.7	0.61	0.49	0.67	0.47	0.68	0.5	0.59	0.63	0.46	0.52	0.46	0.61	0.53	0.52	0.56	0.64	0.51	0.61	0.32	0.41	0.57	0.72	0.6	0.75	0.46	0.75	0.58	0.54	0.58	0.45	0.59	0.66	0.64	0.49	0.58	0.66
intron_retention_15170	0.48	0.55	0.42	0.59	0.5	0.26	0.46	0.44	0.45	0.32	0.55	0.62	0.49	0.55	0.41	0.51	0.61	0.34	0.44	0.46	0.46	0.36	0.55	0.53	0.34	0.23	0.47	0.42	0.39	0.54	0.44	0.19	0.36	0.45	0.52	0.4	0.42	0.51	0.46	0.44	0.61	0.7	0.5	0.67	0.53	0.45	0.64	0.68	0.49
intron_retention_19751	0.07	0.16	0.35	0.25	0.2	0.24	0.22	0.3	0.35	0.23	0.23	0.2	0.25	0.15	0.22	0.26	0.14	0.22	0.26	0.15	0.14	0.08	0.18	0.21	0.17	0.13	0.06	0.11	0.16	0.23	0.13	0.14	0.13	0.21	0.31	0.37	0.1	0.27	0.2	0.31	0.25	0.19	0.27	0.28	0.48	0.3	0.47	0.3	0.28
intron_retention_17740	0.35	0.25	0.41	0.45	0.19	0.16	0.32	0.25	0.34	0.27	0.25	0.47	0.29	0.33	0.31	0.38	0.34	0.34	0.28	0.18	0.13	0.2	0.23	0.23	0.21	0.15	0.13	0.37	0.23	0.32	0.23	0.18	0.29	0.38	0.29	0.18	0.28	0.29	0.45	0.33	0.4	0.28	0.56	0.42	0.24	0.36	0.54	0.35	0.42
intron_retention_20654	0.63	0.59	0.79	0.64	0.62	0.41	0.59	0.6	0.69	0.59	0.68	0.5	0.58	0.61	0.51	0.67	0.83	0.6	0.56	0.49	0.71	0.68	0.66	0.67	0.7	0.49	0.39	0.58	0.87	0.44	0.44	0.39	0.66	0.61	0.71	0.62	0.54	0.61	0.69	0.66	0.79	0.81	0.85	0.68	0.66	0.67	0.75	0.77	0.61
intron_retention_28294	0.68	0.76	0.81	0.65	0.77	0.8	0.51	0.79	0.7	0.71	0.85	0.58	0.8	0.68	0.78	0.74	0.62	0.25	0.6	0.62	0.68	0.78	0.84	0.71	0.66	0.7	0.8	0.67	0.71	0.8	0.68	0.57	0.75	0.78	0.68	0.65	0.49	0.71	0.56	0.88	0.72	0.9	0.85	0.74	0.56	0.77	0.77	0.7	0.81
intron_retention_18086	0.7	0.63	0.93	0.83	0.74	0.61	0.8	0.77	0.74	0.52	0.85	0.88	0.86	0.72	0.87	0.87	0.69	0.72	0.61	0.77	0.61	0.57	0.62	0.84	0.74	0.47	0.7	0.71	0.7	0.72	0.54	0.52	0.72	0.68	0.73	0.63	0.66	0.76	0.72	0.72	0.96	0.84	0.82	0.82	0.79	0.87	0.82	0.83	0.86
intron_retention_6443	1	1	0.97	1	1	0.99	1	0.99	1	1	1	0.98	0.99	0.35	1	1	1	1	1	0.44	0.96	0.62	1	1	1	0.97	1	0.89	0.95	0.96	0.99	0.75	0.97	1	0.99	0.95	0.99	0.99	0.98	0.96	1	1	0.99	0.99	0.98	0.98	1	1	1
intron_retention_6363	0.14	0.19	0.3	0.11	0.14	0.38	0.16	0.16	0.25	0.18	0.09	0.25	0.27	0.33	0.26	0.13	0.2	0.06	0.18	0.25	0.45	0.1	0.21	0.39	0.19	0.19	0.39	0.41	0.43	0.18	0.14	0.32	0.09	0.15	0.14	0.05	0.12	0.16	0.03	0.21	0.15	0.26	0.13	0.11	0.04	0.25	0.21	0.1	0.09
intron_retention_10228	0.33	0.53	0.43	0.57	0.32	0.42	0.42	0.37	0.47	0.44	0.64	0.6	0.39	0.3	0.41	0.39	0.44	0.61	0.49	0.35	0.37	0.41	0.4	0.36	0.38	0.49	0.35	0.32	0.4	0.38	0.24	0.46	0.43	0.34	0.43	0.51	0.35	0.37	0.41	0.47	0.35	0.38	0.47	0.43	0.67	0.47	0.42	0.51	0.47
intron_retention_27948	0.74	1	0.86	1	0.79	1	0.74	0.75	0.75	1	0.77	0.84	0.81	0.76	1	1	1	0.72	1	1	0.76	1	1	0.86	0.73	1	0.74	0.74	0.83	0.82	0.76	0.73	0.76	1	0.84	1	1	0.79	0.77	0.78	1	0.84	0.86	0.73	0.72	0.87	1	0.77	1
intron_retention_16901	1	1	1	1	0.73	1	1	1	0.99	1	1	1	1	1	1	1	1	1	1	1	1	1	1	1	1	1	1	1	1	0.73	1	1	1	1	1	1	1	1	0.71	0.71	1	0.73	1	0.72	0.7	0.69	1	0.73	1
intron_retention_26683	0.13	0.1	0.25	0.4	0.11	0.16	0.07	0.16	0.23	0.09	0.16	0.16	0.21	0.12	0.18	0.17	0.27	0.17	0.1	0.07	0.09	0.12	0.17	0.17	0.11	0.05	0.05	0.07	0.07	0.19	0.12	0.04	0.15	0.16	0.13	0.08	0.11	0.17	0.14	0.33	0.2	0.22	0.33	0.2	0.22	0.31	0.45	0.47	0.26
intron_retention_26743	0.77	0.61	0.84	0.62	0.72	0.77	0.71	0.81	0.7	0.82	0.72	0.76	0.79	0.83	0.81	0.74	0.74	0.36	0.79	0.93	0.78	0.87	0.96	0.79	0.87	0.76	0.87	0.82	0.87	0.82	0.63	0.62	0.81	0.87	0.91	0.5	0.67	0.82	0.85	0.86	0.77	0.9	0.78	0.9	0.7	0.66	0.96	0.78	0.78
intron_retention_2471	0.14	0.19	0.3	0.18	0.09	0.08	0.08	0.16	0.2	0.08	0.17	0.33	0.17	0.07	0.14	0.22	0.1	0.27	0.1	0.06	0.07	0.08	0.1	0.1	0.14	0.05	0.05	0.19	0.09	0.15	0.11	0.04	0.17	0.14	0.14	0.12	0.13	0.17	0.14	0.14	0.22	0.22	0.21	0.22	0.28	0.2	0.28	0.35	0.24
intron_retention_10945	0.23	0.22	0.36	0.39	0.21	0.21	0.11	0.54	0.21	0.38	0.35	0.4	0.36	0.24	0.47	0.32	0.41	0.16	0.38	0.28	0.41	0.29	0.3	0.26	0.22	0.2	0.32	0.29	0.47	0.27	0.27	0.26	0.51	0.26	0.45	0.17	0.39	0.27	0.24	0.35	0.33	0.45	0.41	0.39	0.14	0.33	0.46	0.45	0.48
intron_retention_12328	0.1	0.19	0.18	0.2	0.23	0.18	0.09	0.26	0.16	0.07	0.26	0.12	0.2	0.2	0.18	0.32	0.11	0.17	0.22	0.14	0.1	0.1	0.21	0.13	0.13	0.05	0.09	0.14	0.14	0.18	0.12	0.07	0.19	0.12	0.27	0.13	0.13	0.11	0.11	0.32	0.32	0.27	0.28	0.29	0.13	0.26	0.35	0.34	0.25
intron_retention_7576	0.28	0.26	0.46	0.45	0.22	0.25	0.43	0.54	0.45	0.37	0.22	0.25	0.56	0.2	0.35	0.26	0.24	0.19	0.22	0.22	0.41	0.25	0.36	0.37	0.3	0.23	0.34	0.45	0.53	0.32	0.25	0.43	0.22	0.3	0.33	0.23	0.22	0.18	0.07	0.35	0.33	0.3	0.25	0.22	0.26	0.42	0.27	0.19	0.21
intron_retention_17070	0.09	0.12	0.26	0.12	0.13	0.1	0.19	0.12	0.18	0.1	0.14	0.13	0.16	0.05	0.19	0.12	0.28	0.23	0.12	0.06	0.02	0.09	0.17	0.19	0.12	0.03	0.04	0.04	0.03	0.21	0.1	0.03	0.2	0.18	0.18	0.12	0.13	0.23	0.19	0.17	0.27	0.18	0.27	0.3	0.21	0.25	0.4	0.44	0.23
intron_retention_5169	0.76	0.85	0.87	0.86	0.86	0.77	0.6	0.85	0.79	0.79	0.81	0.63	0.94	0.9	0.88	0.88	0.81	0.64	0.71	0.84	0.91	0.76	0.9	0.87	0.84	0.91	0.82	0.87	0.81	0.91	0.92	0.6	0.82	0.75	0.84	0.95	0.64	0.73	0.59	0.86	0.82	0.94	0.54	0.87	0.97	0.84	0.83	0.76	0.88
intron_retention_10797	0.19	0.13	0.19	0.19	0.2	0.32	0.41	0.33	0.22	0.28	0.36	0.16	0.35	0.4	0.32	0.15	0.38	0.49	0.33	0.43	0.46	0.43	0.36	0.43	0.45	0.4	0.36	0.44	0.37	0.42	0.43	0.46	0.35	0.32	0.27	0.34	0.42	0.34	0.46	0.22	0.16	0.16	0.22	0.33	0.39	0.22	0.2	0.46	0.19
intron_retention_3016	0.66	0.69	0.78	0.59	0.54	0.57	0.56	0.8	0.45	0.61	0.72	0.78	0.65	0.65	0.66	0.68	0.78	0.51	0.56	0.74	0.71	0.63	0.86	0.64	0.53	0.61	0.65	0.76	0.72	0.61	0.42	0.31	0.65	0.74	0.65	0.57	0.56	0.64	0.54	0.7	0.64	0.59	0.58	0.7	0.61	0.65	0.91	0.65	0.86
intron_retention_15376	0.59	0.7	0.4	0.56	0.33	0.32	0.45	0.41	0.46	0.39	0.56	0.28	0.43	0.44	0.52	0.38	0.44	0.34	0.57	0.31	0.42	0.28	0.36	0.4	0.29	0.25	0.43	0.31	0.38	0.4	0.38	0.15	0.19	0.35	0.43	0.28	0.32	0.57	0.24	0.4	0.55	0.47	0.28	0.61	0.23	0.44	0.64	0.54	0.39
intron_retention_8488	0.42	0.6	0.41	0.46	0.45	0.39	0.22	0.68	0.3	0.3	0.46	0.52	0.41	0.45	0.49	0.53	0.55	0.26	0.3	0.4	0.39	0.56	0.39	0.44	0.25	0.4	0.41	0.46	0.35	0.47	0.45	0.32	0.45	0.44	0.52	0.34	0.36	0.63	0.36	0.4	0.36	0.39	0.4	0.42	0.38	0.37	0.37	0.6	0.62
intron_retention_16578	0.08	0.14	0.23	0.17	0.61	0.1	0.14	0.18	0.22	0.5	0.19	0.2	0.16	0.2	0.22	0.11	0.33	0.16	0.13	0.2	0.14	0.09	0.18	0.28	0.13	0.06	0.09	0.12	0.12	0.25	0.1	0.03	0.16	0.15	0.46	0.17	0.15	0.14	0.2	0.37	0.26	0.21	0.21	0.25	0.17	0.23	0.28	0.36	0.23
intron_retention_19147	0.62	0.69	0.73	0.83	0.61	0.58	0.44	0.58	0.58	0.52	0.59	0.72	0.67	0.52	0.67	0.76	0.68	0.51	0.49	0.67	0.72	0.48	0.69	0.86	0.61	0.63	0.55	0.73	0.53	0.56	0.61	0.44	0.68	0.71	0.77	0.56	0.57	0.64	0.69	0.7	0.67	0.81	0.54	0.46	0.43	0.66	0.84	0.74	0.56
intron_retention_21324	0.14	0.3	0.28	0.29	0.18	0.16	0.17	0.25	0.22	0.11	0.17	0.32	0.28	0.11	0.24	0.32	0.29	0.26	0.16	0.1	0.08	0.11	0.17	0.2	0.2	0.07	0.05	0.22	0.08	0.29	0.12	0.06	0.35	0.22	0.3	0.21	0.19	0.29	0.19	0.21	0.29	0.33	0.26	0.32	0.34	0.32	0.47	0.47	0.4
intron_retention_18735	0.83	1	1	0.76	0.87	0.82	0.66	0.99	1	0.82	1	1	0.77	0.75	1	0.64	0.75	0.77	0.8	0.74	1	0.78	1	0.8	0.8	0.85	0.82	1	1	0.78	0.99	0.62	1	0.81	0.83	0.76	0.79	0.99	0.78	0.79	0.75	0.84	0.85	1	0.81	0.84	0.88	0.75	1
intron_retention_8984	0.13	0.21	0.2	0.14	0.1	0.11	0.31	0.11	0.4	0.08	0.09	0.22	0.11	0.06	0.12	0.15	0.21	0.5	0.08	0.09	0.07	0.05	0.16	0.13	0.06	0.03	0.05	0.07	0.05	0.12	0.06	0.04	0.1	0.16	0.11	0.32	0.24	0.08	0.25	0.14	0.26	0.1	0.31	0.14	0.56	0.27	0.25	0.15	0.25
intron_retention_1637	0.67	0.5	0.54	0.69	0.54	0.62	0.71	0.56	0.59	0.75	0.59	0.39	0.74	0.65	0.56	0.6	0.58	0.62	0.72	0.48	0.76	0.65	0.65	0.72	0.48	0.75	0.72	0.46	0.58	0.65	0.48	0.81	0.65	0.48	0.76	0.75	0.6	0.47	0.57	0.54	0.47	0.52	0.39	0.46	0.61	0.61	0.64	0.55	0.46
intron_retention_10791	0.59	0.69	0.7	0.74	0.56	0.66	0.36	0.78	0.66	0.63	0.64	0.67	0.75	0.52	0.64	0.78	0.77	0.59	0.65	0.49	0.56	0.55	0.65	0.63	0.64	0.27	0.4	0.55	0.45	0.62	0.57	0.45	0.57	0.73	0.66	0.62	0.56	0.67	0.62	0.76	0.68	0.75	0.78	0.72	0.68	0.78	0.6	0.76	0.78
intron_retention_87	0.15	0.2	0.32	0.23	0.19	0.16	0.1	0.2	0.42	0.21	0.18	0.18	0.29	0.27	0.19	0.39	0.15	0.21	0.17	0.23	0.13	0.08	0.23	0.26	0.13	0.06	0.14	0.12	0.13	0.23	0.06	0.05	0.2	0.25	0.29	0.16	0.19	0.24	0.22	0.27	0.41	0.31	0.3	0.5	0.19	0.27	0.31	0.39	0.47
intron_retention_26076	0.58	0.79	0.68	0.79	0.75	0.71	0.6	0.5	0.62	0.53	0.69	0.62	0.65	0.38	0.71	0.6	0.74	0.49	0.69	0.57	0.64	0.69	0.75	0.73	0.75	0.31	0.54	0.67	0.56	0.68	0.47	0.67	0.64	0.47	0.63	0.55	0.55	0.75	0.67	0.65	0.43	0.5	0.63	0.51	0.74	0.79	0.85	0.67	0.49
intron_retention_12952	0.2	0.3	0.22	0.25	0.16	0.17	0.05	0.18	0.18	0.15	0.24	0.39	0.11	0.29	0.17	0.19	0.24	0.16	0.14	0.37	0.19	0.15	0.24	0.27	0.09	0.14	0.17	0.39	0.18	0.28	0.08	0.11	0.2	0.18	0.21	0.13	0.14	0.13	0.22	0.17	0.22	0.2	0.14	0.34	0.17	0.24	0.39	0.33	0.35
intron_retention_7690	0.59	0.45	0.49	0.51	0.53	0.51	0.44	0.61	0.55	0.59	0.53	0.47	0.69	0.37	0.52	0.28	0.45	0.41	0.33	0.45	0.55	0.54	0.44	0.41	0.39	0.34	0.45	0.46	0.59	0.61	0.36	0.67	0.47	0.42	0.55	0.54	0.46	0.63	0.39	0.41	0.52	0.41	0.56	0.57	0.63	0.51	0.57	0.54	0.6
intron_retention_10794	0.59	0.83	0.43	0.64	0.62	0.73	0.55	0.68	0.43	0.56	0.65	0.56	0.65	0.62	0.6	0.41	0.72	0.56	0.68	0.58	0.76	0.84	0.59	0.64	0.65	0.41	0.57	0.53	0.66	0.56	0.42	0.4	0.69	0.56	0.77	0.83	0.65	0.78	0.58	0.76	0.47	0.58	0.62	0.62	0.7	0.71	0.68	0.64	0.75
intron_retention_24996	0.77	0.75	0.8	0.74	0.83	0.76	0.44	0.87	0.74	0.76	0.92	0.77	0.73	0.7	0.76	0.64	0.81	0.38	0.76	0.74	0.78	0.72	0.65	0.81	0.62	0.59	0.86	0.81	0.75	0.87	0.68	0.87	0.62	0.96	0.79	0.81	0.64	0.68	0.68	0.79	0.78	0.91	0.81	0.71	0.66	0.59	0.77	0.84	0.73
intron_retention_790	1	1	0.82	0.86	0.66	0.73	0.77	0.78	0.63	0.6	0.73	0.58	0.69	0.77	0.61	0.82	0.79	0.54	0.64	0.77	0.78	0.76	0.75	0.66	0.51	0.74	0.72	0.8	0.8	0.75	0.6	0.73	0.75	0.75	0.73	0.71	0.55	0.81	0.73	0.6	0.57	0.71	0.82	0.73	0.42	0.65	0.65	0.58	0.61
intron_retention_1455	0.12	0.12	0.24	0.08	0.13	0.17	0.05	0.1	0.1	0.09	0.19	0.08	0.26	0.16	0.03	0.06	0.11	0.04	0.11	0.11	0.1	0.06	0.09	0.26	0.08	0.05	0.05	0.1	0.04	0.16	0.03	0.05	0.07	0.12	0.15	0.12	0.06	0.15	0.1	0.13	0.18	0.15	0.11	0.25	0.05	0.23	0.21	0.34	0.14
intron_retention_21198	0.15	0.25	0.39	0.33	0.17	0.13	0.07	0.19	0.24	0.12	0.14	0.33	0.17	0.17	0.18	0.35	0.25	0.04	0.1	0.15	0.19	0.12	0.28	0.21	0.09	0.07	0.09	0.13	0.13	0.21	0.06	0.07	0.1	0.21	0.16	0.07	0.08	0.13	0.15	0.18	0.37	0.26	0.28	0.23	0.12	0.3	0.42	0.37	0.37
intron_retention_3791	1	1	1	1	1	1	0.67	1	1	1	1	1	1	1	1	1	1	1	1	1	1	1	1	1	1	0.65	0.67	0.63	1	0.75	1	1	1	1	0.63	1	0.66	1	1	0.65	1	1	1	1	0.68	1	1	1	1
intron_retention_5848	0.4	0.58	0.39	0.58	0.4	0.57	0.28	0.56	0.43	0.42	0.57	0.59	0.44	0.53	0.58	0.72	0.49	0.26	0.55	0.56	0.44	0.54	0.48	0.57	0.57	0.57	0.72	0.56	0.52	0.38	0.43	0.69	0.55	0.45	0.54	0.34	0.39	0.61	0.21	0.43	0.37	0.48	0.47	0.57	0.35	0.61	0.46	0.51	0.59
intron_retention_19792	0.81	1	1	0.78	0.86	0.83	0.71	0.99	1	0.8	1	1	0.77	0.73	1	0.67	0.73	0.8	0.78	0.73	1	0.78	1	0.82	0.78	0.82	0.81	1	1	0.73	0.99	0.65	1	0.75	0.82	0.75	0.78	0.99	0.8	0.79	0.75	0.82	0.87	1	0.73	0.86	0.86	0.76	1
intron_retention_8967	0.09	0.37	0.13	0.18	0.09	0.14	0.09	0.17	0.46	0.07	0.25	0.28	0.16	0.11	0.18	0.12	0.29	0.21	0.1	0.06	0.12	0.1	0.23	0.16	0.1	0.03	0.06	0.14	0.06	0.15	0.11	0.02	0.15	0.17	0.14	0.19	0.18	0.14	0.16	0.23	0.22	0.15	0.25	0.17	0.22	0.27	0.23	0.25	0.24
intron_retention_13306	0.05	0.15	0.13	0.19	0.12	0.16	0.15	0.27	0.28	0.09	0.21	0.28	0.19	0.09	0.29	0.18	0.27	0.31	0.12	0.14	0.09	0.14	0.19	0.16	0.17	0.1	0.05	0.24	0.08	0.09	0.15	0.05	0.1	0.14	0.2	0.14	0.08	0.23	0.16	0.17	0.23	0.14	0.05	0.28	0.24	0.27	0.32	0.38	0.39
intron_retention_1949	0.46	0.45	0.79	0.68	0.55	0.8	0.77	0.69	0.66	0.76	0.68	0.49	0.6	0.76	0.64	0.57	0.77	0.54	0.65	0.59	0.73	0.63	0.62	0.74	0.57	0.42	0.87	0.44	0.54	0.7	0.55	0.57	0.56	0.71	0.77	0.56	0.67	0.73	0.67	0.67	0.62	0.69	0.7	0.75	0.66	0.64	0.8	0.73	0.64
intron_retention_17522	0.12	0.12	0.22	0.16	0.13	0.1	0.05	0.17	0.12	0.09	0.2	0.14	0.22	0.13	0.1	0.23	0.1	0.13	0.16	0.09	0.07	0.04	0.13	0.13	0.11	0.05	0.04	0.05	0.11	0.13	0.07	0.08	0.15	0.21	0.13	0.13	0.14	0.1	0.16	0.21	0.39	0.32	0.37	0.35	0.13	0.22	0.27	0.32	0.17
intron_retention_3535	0.69	0.59	0.56	1	0.74	0.78	0.78	0.72	0.86	0.76	0.75	0.63	0.64	0.71	0.78	0.63	0.52	0.71	0.75	0.63	0.48	0.75	0.76	0.77	0.63	0.68	0.71	0.63	0.53	0.81	0.76	0.83	0.61	0.64	0.8	0.76	0.74	0.51	0.62	0.9	0.63	0.79	0.68	0.86	0.72	0.76	0.63	0.83	0.75
intron_retention_6988	0.1	0.14	0.23	0.13	0.18	0.22	0.17	0.3	0.19	0.17	0.32	0.28	0.31	0.26	0.37	0.16	0.24	0.21	0.14	0.58	0.35	0.2	0.32	0.31	0.25	0.08	0.16	0.17	0.21	0.37	0.26	0.11	0.21	0.36	0.3	0.2	0.14	0.28	0.14	0.16	0.19	0.23	0.25	0.33	0.36	0.3	0.29	0.31	0.18
intron_retention_3765	0.2	0.63	0.27	0.17	0.09	0.11	0.26	0.24	0.12	0.13	0.24	0.35	0.14	0.22	0.3	0.1	0.38	0.32	0.48	0.18	0.58	0.36	0.18	0.22	0.14	0.09	0.13	0.26	0.21	0.19	0.25	0.11	0.19	0.18	0.18	0.22	0.17	0.35	0.15	0.27	0.13	0.14	0.37	0.1	0.23	0.29	0.39	0.17	0.18
intron_retention_11161	0.84	0.78	0.91	0.69	0.84	0.77	0.56	0.77	0.66	0.82	0.76	0.61	0.6	0.77	0.74	0.83	0.72	0.71	0.8	0.49	0.54	0.59	0.76	0.78	0.79	0.71	0.58	0.7	0.43	0.64	0.72	0.53	0.8	0.69	0.86	0.83	0.73	0.69	0.57	0.72	0.77	0.86	0.84	0.79	0.58	0.86	0.75	0.79	0.8
intron_retention_10008	0.44	0.56	0.67	0.59	0.64	0.63	0.57	0.72	0.62	0.62	0.89	0.72	0.77	0.69	0.72	0.66	0.82	0.48	0.68	0.71	0.76	0.77	0.59	0.76	0.73	0.67	0.5	0.65	1	0.68	0.61	1	0.6	0.55	0.75	0.47	0.51	0.82	0.7	0.74	0.73	0.62	0.66	0.66	0.59	0.76	0.49	0.71	0.73
intron_retention_15621	0.08	0.07	0.13	0.24	0.14	0.12	0.1	0.15	0.18	0.1	0.13	0.16	0.18	0.05	0.18	0.3	0.13	0.26	0.04	0.15	0.13	0.08	0.16	0.23	0.07	0.02	0.03	0.12	0.08	0.1	0.06	0.02	0.13	0.2	0.16	0.13	0.07	0.28	0.15	0.17	0.21	0.25	0.29	0.22	0.13	0.22	0.38	0.38	0.19
intron_retention_12289	1	1	1	0.83	1	1	0.81	1	0.78	0.74	0.76	1	1	0.75	1	1	0.84	0.68	1	0.79	1	1	1	1	1	0.86	1	0.73	1	1	0.71	0.63	0.77	1	1	1	0.7	0.87	1	0.83	0.84	1	1	0.72	1	1	1	1	1
intron_retention_14787	0.29	0.25	0.24	0.26	0.29	0.21	0.3	0.2	0.33	0.17	0.35	0.36	0.24	0.23	0.3	0.25	0.3	0.2	0.28	0.28	0.23	0.25	0.26	0.38	0.19	0.15	0.16	0.35	0.24	0.32	0.19	0.17	0.28	0.24	0.34	0.4	0.26	0.63	0.25	0.28	0.31	0.31	0.21	0.33	0.39	0.36	0.46	0.35	0.42
intron_retention_19740	0.09	0.25	0.17	0.23	0.15	0.1	0.15	0.16	0.15	0.08	0.16	0.16	0.18	0.09	0.13	0.16	0.26	0.28	0.14	0.24	0.1	0.11	0.11	0.19	0.14	0.05	0.07	0.14	0.09	0.14	0.17	0.05	0.13	0.15	0.24	0.14	0.15	0.22	0.15	0.15	0.21	0.15	0.31	0.18	0.32	0.3	0.44	0.38	0.32
intron_retention_17248	0.91	0.9	0.79	0.75	0.78	0.92	0.88	0.74	0.65	0.89	0.91	0.87	0.9	0.93	0.88	0.81	0.93	0.54	0.95	0.93	0.82	0.84	0.89	0.81	0.77	0.86	0.84	0.8	0.84	0.74	0.91	0.76	0.63	0.91	0.85	0.85	0.67	0.89	0.93	0.83	0.86	0.94	0.61	0.92	0.81	0.81	0.75	0.82	0.96
intron_retention_9641	0.44	0.41	0.71	0.51	0.55	0.52	0.58	0.48	0.45	0.63	0.6	0.46	0.45	0.52	0.57	0.35	0.74	0.21	0.39	0.53	0.47	0.42	0.63	0.47	0.45	0.42	0.49	0.42	0.52	0.56	0.49	0.42	0.38	0.58	0.51	0.58	0.41	0.41	0.57	0.56	0.86	0.46	0.6	0.55	0.38	0.63	0.65	0.53	0.52
intron_retention_27164	0.59	0.75	0.78	0.73	0.69	0.66	0.62	0.66	0.84	0.64	0.61	0.83	0.71	0.72	0.69	0.72	0.55	0.51	0.51	0.72	0.68	0.66	0.44	0.64	0.54	0.54	0.62	0.76	0.93	0.61	0.42	0.54	0.66	0.38	0.67	0.71	0.59	0.49	0.67	0.62	0.58	0.69	0.66	0.72	0.73	0.61	0.61	0.65	0.82
intron_retention_26064	0.17	0.22	0.3	0.4	0.28	0.2	0.2	0.35	0.24	0.19	0.24	0.19	0.43	0.22	0.49	0.41	0.38	0.19	0.19	0.22	0.22	0.25	0.26	0.31	0.26	0.12	0.16	0.17	0.16	0.22	0.19	0.15	0.25	0.22	0.23	0.16	0.12	0.21	0.25	0.32	0.36	0.18	0.35	0.31	0.27	0.52	0.44	0.37	0.4
intron_retention_19359	0.15	0.17	0.26	0.31	0.14	0.11	0.16	0.11	0.18	0.12	0.15	0.34	0.22	0.08	0.16	0.31	0.24	0.25	0.1	0.08	0.08	0.11	0.14	0.2	0.14	0.06	0.07	0.15	0.08	0.11	0.08	0.08	0.15	0.14	0.11	0.21	0.16	0.14	0.29	0.16	0.28	0.34	0.29	0.24	0.16	0.35	0.43	0.32	0.19
intron_retention_1473	0.47	0.4	0.59	0.47	0.4	0.28	0.31	0.35	0.42	0.39	0.33	0.57	0.38	0.35	0.43	0.52	0.35	0.34	0.3	0.47	0.35	0.28	0.43	0.41	0.28	0.32	0.38	0.43	0.33	0.34	0.3	0.24	0.31	0.35	0.47	0.31	0.31	0.45	0.38	0.52	0.65	0.4	0.49	0.55	0.29	0.56	0.48	0.54	0.53
intron_retention_19798	0.69	0.74	0.68	0.73	0.72	0.76	1	0.79	0.72	0.84	0.88	0.7	0.76	0.85	0.73	1	0.86	0.75	0.81	0.83	1	0.74	0.86	0.81	0.81	0.72	0.83	0.63	0.7	0.91	0.72	1	1	0.93	0.76	0.88	1	0.73	0.75	0.69	0.74	0.74	0.74	1	0.92	0.81	0.69	0.8	1
intron_retention_8836	0.12	0.18	0.24	0.11	0.15	0.14	0.12	0.19	0.15	0.13	0.22	0.21	0.13	0.06	0.2	0.07	0.28	0.22	0.1	0.07	0.05	0.19	0.18	0.19	0.09	0.04	0.04	0.12	0.06	0.14	0.07	0.03	0.13	0.14	0.19	0.23	0.2	0.13	0.23	0.17	0.19	0.23	0.24	0.33	0.35	0.16	0.6	0.3	0.2
intron_retention_12073	0.23	0.21	0.37	0.41	0.2	0.22	0.11	0.5	0.21	0.35	0.31	0.42	0.4	0.26	0.46	0.31	0.37	0.16	0.37	0.29	0.43	0.28	0.3	0.27	0.21	0.17	0.32	0.32	0.44	0.25	0.26	0.24	0.48	0.26	0.42	0.16	0.35	0.27	0.24	0.34	0.32	0.41	0.44	0.36	0.13	0.35	0.36	0.42	0.48
intron_retention_47	0.07	0.09	0.2	0.19	0.08	0.19	0.48	0.13	0.28	0.09	0.07	0.04	0.32	0.06	0.28	0.1	0.15	0.41	0.06	0.04	0.08	0.07	0.12	0.2	0.13	0.03	0.03	0.05	0.07	0.11	0.03	0.03	0.13	0.15	0.14	0.12	0.17	0.18	0.28	0.17	0.18	0.11	0.09	0.17	0.4	0.15	0.13	0.19	0.18
intron_retention_22595	0.12	0.12	0.33	0.25	0.16	0.1	0.32	0.13	0.22	0.19	0.16	0.12	0.2	0.13	0.17	0.15	0.17	0.46	0.11	0.1	0.1	0.08	0.15	0.12	0.16	0.1	0.07	0.11	0.09	0.12	0.12	0.07	0.16	0.2	0.26	0.28	0.18	0.28	0.34	0.19	0.26	0.23	0.27	0.23	0.53	0.2	0.18	0.25	0.1
intron_retention_20150	0.18	0.22	0.27	0.26	0.1	0.17	0.23	0.14	0.38	0.13	0.3	0.24	0.29	0.12	0.26	0.25	0.17	0.15	0.23	0.11	0.06	0.19	0.14	0.28	0.13	0.06	0.09	0.11	0.16	0.2	0.11	0.03	0.23	0.18	0.24	0.16	0.15	0.14	0.18	0.33	0.36	0.33	0.41	0.29	0.21	0.14	0.34	0.49	0.53
intron_retention_2734	0.11	0.26	0.26	0.16	0.21	0.19	0.32	0.2	0.29	0.16	0.17	0.24	0.2	0.09	0.2	0.25	0.25	0.22	0.17	0.16	0.1	0.11	0.27	0.18	0.17	0.04	0.11	0.11	0.09	0.2	0.14	0.08	0.18	0.2	0.24	0.23	0.15	0.26	0.33	0.23	0.38	0.28	0.23	0.43	0.26	0.35	0.31	0.4	0.33
intron_retention_7393	0.37	0.25	0.36	0.33	0.22	0.37	0.18	0.42	0.27	0.26	0.31	0.27	0.4	0.33	0.4	0.19	0.48	0.19	0.45	0.36	0.41	0.42	0.36	0.44	0.23	0.31	0.69	0.38	0.36	0.48	0.25	0.21	0.32	0.33	0.41	0.51	0.48	0.39	0.23	0.35	0.32	0.32	0.4	0.44	0.38	0.25	0.35	0.43	0.4
intron_retention_20637	0.73	0.87	0.75	0.65	0.84	0.66	0.75	0.93	0.84	0.79	0.81	0.67	0.73	0.44	0.83	0.79	0.84	0.85	0.84	0.7	0.5	0.52	0.65	0.75	0.73	0.45	0.74	0.56	0.62	0.67	0.87	0.63	0.58	0.74	0.85	0.85	0.89	0.79	0.84	0.74	0.87	0.85	0.76	0.75	0.75	0.79	0.89	0.84	0.78
intron_retention_10924	0.21	0.22	0.34	0.49	0.21	0.19	0.1	0.53	0.17	0.36	0.33	0.36	0.33	0.19	0.4	0.31	0.35	0.15	0.32	0.22	0.38	0.27	0.24	0.22	0.2	0.19	0.33	0.3	0.45	0.22	0.26	0.2	0.44	0.25	0.39	0.15	0.39	0.24	0.2	0.34	0.28	0.42	0.37	0.35	0.11	0.32	0.42	0.41	0.48
intron_retention_29365	0.1	0.2	0.27	0.23	0.14	0.15	0.13	0.27	0.29	0.13	0.27	0.22	0.15	0.16	0.26	0.18	0.22	0.16	0.18	0.13	0.09	0.1	0.2	0.23	0.11	0.05	0.08	0.13	0.08	0.23	0.07	0.05	0.15	0.14	0.17	0.18	0.15	0.2	0.25	0.18	0.3	0.22	0.19	0.28	0.32	0.3	0.23	0.42	0.28
intron_retention_15281	0.14	0.06	0.27	0.19	0.21	0.13	0.15	0.1	0.23	0.21	0.17	0.16	0.2	0.17	0.09	0.15	0.2	0.2	0.21	0.15	0.19	0.12	0.16	0.13	0.09	0.07	0.06	0.14	0.07	0.1	0.15	0.03	0.22	0.07	0.13	0.2	0.16	0.22	0.16	0.1	0.17	0.16	0.18	0.19	0.26	0.14	0.32	0.39	0.25
intron_retention_2085	0.16	0.14	0.36	0.17	0.18	0.24	0.21	0.16	0.26	0.22	0.23	0.29	0.25	0.17	0.22	0.17	0.29	0.28	0.22	0.31	0.15	0.14	0.21	0.28	0.14	0.14	0.11	0.16	0.14	0.28	0.15	0.08	0.27	0.28	0.25	0.17	0.19	0.36	0.24	0.21	0.33	0.21	0.35	0.49	0.3	0.22	0.37	0.42	0.23
intron_retention_6991	0.19	0.25	0.43	0.39	0.34	0.32	0.25	0.51	0.43	0.28	0.41	0.37	0.42	0.34	0.54	0.25	0.32	0.28	0.27	0.18	0.25	0.24	0.41	0.39	0.27	0.12	0.19	0.17	0.28	0.26	0.18	0.21	0.25	0.37	0.44	0.27	0.29	0.4	0.43	0.32	0.35	0.32	0.43	0.44	0.36	0.38	0.48	0.5	0.3
intron_retention_10456	0.41	0.35	0.57	0.52	0.5	0.42	0.42	0.39	0.69	0.57	0.5	0.4	0.49	0.68	0.54	0.41	0.36	0.25	0.49	0.52	0.56	0.48	0.58	0.52	0.46	0.28	0.48	0.47	0.4	0.61	0.51	0.45	0.26	0.64	0.51	0.3	0.4	0.49	0.46	0.68	0.65	0.4	0.44	0.54	0.43	0.71	0.72	0.48	0.45
intron_retention_27000	0.82	0.88	0.7	0.94	0.87	0.86	0.65	0.84	0.72	0.7	0.81	0.5	0.76	0.8	0.93	0.86	0.87	0.55	0.7	0.8	0.84	0.76	0.82	0.72	0.75	0.55	0.64	0.65	0.7	0.7	0.72	0.56	0.74	0.93	0.75	0.73	0.85	0.78	0.75	0.77	0.66	0.61	0.91	0.85	0.81	0.92	0.75	0.89	0.79
intron_retention_18381	0.48	0.41	0.58	0.62	0.35	0.46	0.38	0.53	0.58	0.56	0.54	0.54	0.47	0.3	0.39	0.55	0.68	0.59	0.43	0.58	0.42	0.52	0.56	0.59	0.44	0.45	0.38	0.47	0.67	0.53	0.52	0.38	0.42	0.57	0.52	0.39	0.64	0.74	0.41	0.43	0.54	0.42	0.59	0.46	0.54	0.61	0.7	0.75	0.44
intron_retention_15606	0.72	0.69	0.86	0.64	0.81	0.85	0.78	0.71	0.75	0.71	0.64	0.73	0.82	0.7	0.68	0.75	0.54	1	0.81	0.74	0.66	0.68	0.88	0.71	0.67	0.75	0.77	0.79	0.79	0.92	0.65	0.7	0.72	0.79	0.61	0.76	0.66	0.81	0.52	0.78	0.69	0.79	0.73	0.83	0.72	0.81	0.82	1	0.71
intron_retention_3615	0.18	0.34	0.36	0.16	0.25	0.14	0.12	0.28	0.19	0.21	0.31	0.34	0.23	0.26	0.24	0.29	0.28	0.15	0.22	0.18	0.13	0.15	0.22	0.2	0.12	0.09	0.16	0.25	0.19	0.2	0.13	0.07	0.26	0.26	0.24	0.23	0.15	0.38	0.23	0.23	0.38	0.31	0.34	0.38	0.22	0.44	0.33	0.51	0.39
intron_retention_22560	0.63	0.71	0.6	0.83	0.7	0.7	0.66	0.82	0.72	0.65	0.85	0.6	0.68	0.8	0.88	0.65	0.87	0.66	0.65	0.8	0.71	0.59	0.71	0.72	0.54	0.66	0.75	0.54	0.81	0.74	0.81	0.38	0.74	0.73	0.8	0.71	0.75	0.79	0.78	0.86	0.68	0.77	0.58	0.81	0.63	0.86	0.89	0.91	0.73
intron_retention_18729	0.68	0.71	0.71	0.73	0.72	0.76	1	0.8	0.74	0.85	0.9	0.69	0.75	0.86	0.77	1	0.83	0.75	0.79	0.81	1	0.73	0.85	0.81	0.81	0.73	0.84	0.67	0.72	0.91	0.74	1	1	0.92	0.75	0.87	1	0.74	0.78	0.63	0.72	0.74	0.75	1	0.9	0.77	0.7	0.8	1
intron_retention_15723	0.47	0.57	0.69	0.69	0.57	0.72	0.64	0.63	0.57	0.73	0.69	0.53	0.64	0.66	0.58	0.68	0.88	0.62	0.85	0.73	0.81	0.56	0.86	0.83	0.71	0.52	0.68	0.46	0.77	0.69	0.58	0.71	0.45	0.72	0.65	0.78	0.67	0.61	0.7	0.77	0.81	0.77	0.63	0.66	0.71	0.71	0.78	0.8	0.58
intron_retention_9792	0.25	0.3	0.48	0.22	0.23	0.41	0.22	0.34	0.34	0.29	0.24	0.39	0.23	0.24	0.38	0.36	0.29	0.31	0.28	0.37	0.24	0.24	0.29	0.31	0.24	0.22	0.31	0.45	0.22	0.41	0.32	0.28	0.23	0.29	0.28	0.18	0.21	0.41	0.31	0.29	0.39	0.31	0.24	0.64	0.33	0.32	0.36	0.46	0.44
intron_retention_17524	0.68	0.81	0.69	0.89	0.7	0.65	0.7	0.79	0.66	0.7	0.71	0.81	0.67	0.62	0.92	0.61	0.89	0.66	0.65	0.77	0.94	0.89	0.79	0.76	0.66	0.65	0.79	0.83	0.74	0.63	0.85	0.78	0.63	0.72	0.66	0.73	0.58	0.87	0.74	0.77	0.69	0.65	0.48	0.6	0.81	0.85	0.84	0.78	0.71
intron_retention_16054	0.21	0.24	0.43	0.49	0.19	0.26	0.23	0.27	0.29	0.28	0.35	0.21	0.33	0.3	0.32	0.28	0.36	0.27	0.29	0.08	0.22	0.2	0.39	0.25	0.39	0.16	0.23	0.13	0.25	0.36	0.26	0.14	0.2	0.28	0.29	0.24	0.36	0.48	0.41	0.3	0.44	0.26	0.28	0.27	0.31	0.23	0.51	0.51	0.26
intron_retention_15013	0.06	0.22	0.28	0.19	0.17	0.14	0.22	0.18	0.26	0.16	0.26	0.25	0.18	0.07	0.29	0.3	0.32	0.19	0.14	0.21	0.03	0.14	0.23	0.21	0.16	0.03	0.04	0.1	0.07	0.16	0.11	0.04	0.18	0.3	0.23	0.2	0.13	0.19	0.12	0.25	0.22	0.18	0.23	0.27	0.22	0.33	0.46	0.28	0.34
intron_retention_11656	0.35	0.48	0.46	0.32	0.22	0.33	0.26	0.37	0.31	0.32	0.33	0.45	0.39	0.33	0.4	0.28	0.35	0.3	0.16	0.32	0.17	0.26	0.28	0.41	0.23	0.2	0.21	0.32	0.12	0.4	0.32	0.17	0.25	0.33	0.33	0.23	0.37	0.4	0.3	0.39	0.34	0.35	0.46	0.53	0.33	0.29	0.54	0.52	0.35
intron_retention_24293	0.09	0.06	0.11	0.07	0.14	0.14	0.05	0.14	0.12	0.1	0.16	0.11	0.19	0.1	0.12	0.16	0.15	0.11	0.05	0.13	0.1	0.08	0.16	0.14	0.04	0.04	0.04	0.06	0.09	0.1	0.1	0.01	0.13	0.12	0.2	0.1	0.12	0.1	0.19	0.16	0.11	0.13	0.16	0.15	0.13	0.16	0.4	0.36	0.17
intron_retention_30042	0.56	0.54	0.71	0.43	0.45	0.58	0.44	0.5	0.68	0.64	0.67	0.71	0.64	0.74	0.55	0.8	0.61	0.7	0.66	0.71	0.54	0.5	0.65	0.63	0.65	0.62	0.61	0.42	0.51	0.61	0.5	0.43	0.68	0.64	0.66	0.76	0.55	0.5	0.72	0.6	0.8	0.72	0.69	0.72	0.71	0.66	0.7	0.76	0.7
intron_retention_14864	0.11	0.28	0.16	0.14	0.08	0.05	0.12	0.12	0.09	0.06	0.28	0.13	0.14	0.04	0.08	0.15	0.22	0.28	0.04	0.05	0.03	0.05	0.1	0.06	0.04	0.01	0.04	0.1	0.06	0.08	0.07	0.05	0.18	0.1	0.12	0.19	0.12	0.2	0.18	0.12	0.11	0.14	0.39	0.17	0.24	0.22	0.21	0.32	0.33
intron_retention_21839	0.51	0.48	0.25	0.24	0.37	0.26	0.34	0.45	0.46	0.28	0.45	0.55	0.39	0.4	0.49	0.43	0.55	0.45	0.23	0.42	0.42	0.49	0.3	0.56	0.28	0.32	0.46	0.63	0.32	0.47	0.45	0.36	0.4	0.45	0.49	0.24	0.43	0.43	0.4	0.32	0.48	0.53	0.38	0.49	0.48	0.3	0.46	0.55	0.47
intron_retention_17590	0.24	0.13	0.14	0.22	0.19	0.14	0.04	0.31	0.17	0.15	0.31	0.2	0.22	0.3	0.27	0.09	0.27	0.01	0.12	0.15	0.25	0.14	0.25	0.35	0.09	0.12	0.14	0.18	0.19	0.21	0.12	0.06	0.18	0.2	0.22	0.09	0.12	0.28	0.09	0.22	0.24	0.36	0.31	0.3	0.09	0.24	0.29	0.44	0.53
intron_retention_7570	0.17	0.3	0.19	0.3	0.18	0.25	0.17	0.38	0.33	0.24	0.33	0.21	0.33	0.14	0.31	0.29	0.24	0.27	0.25	0.16	0.15	0.17	0.18	0.17	0.19	0.12	0.06	0.17	0.09	0.15	0.16	0.13	0.25	0.31	0.22	0.21	0.22	0.25	0.47	0.25	0.29	0.19	0.22	0.4	0.27	0.4	0.52	0.39	0.38
intron_retention_13656	0.88	0.67	0.84	0.94	0.86	0.89	0.6	0.89	0.77	0.87	0.86	0.82	0.83	0.92	0.94	0.74	0.79	0.56	0.83	0.89	0.84	0.9	0.93	0.98	0.79	0.92	0.93	0.93	0.96	0.9	0.88	0.89	0.85	0.86	0.87	0.78	0.84	0.9	0.64	0.78	0.69	0.9	0.88	0.93	0.9	0.84	0.89	0.88	0.78
intron_retention_8449	0.17	0.33	0.16	0.2	0.11	0.18	0.14	0.22	0.25	0.12	0.27	0.28	0.21	0.13	0.3	0.23	0.31	0.22	0.11	0.14	0.09	0.11	0.33	0.28	0.14	0.09	0.12	0.26	0.15	0.25	0.15	0.03	0.19	0.17	0.25	0.25	0.18	0.31	0.1	0.23	0.27	0.29	0.27	0.29	0.35	0.36	0.32	0.38	0.28
intron_retention_16454	0.78	0.78	0.88	0.84	0.77	0.72	0.52	0.84	0.96	0.78	0.79	0.84	0.83	0.89	0.82	0.95	0.76	0.69	0.8	0.7	0.76	0.83	0.8	0.88	0.81	0.65	0.79	0.59	0.72	0.76	0.55	0.71	0.75	0.77	0.84	0.75	0.67	0.9	0.8	0.88	0.95	0.95	0.86	0.77	0.95	0.77	0.95	0.91	0.74
intron_retention_9335	0.38	0.53	0.61	0.41	0.46	0.52	0.52	0.37	0.64	0.58	0.62	0.27	0.51	0.43	0.59	0.48	0.56	0.49	0.48	0.55	0.45	0.52	0.63	0.57	0.46	0.34	0.58	0.43	0.33	0.47	0.55	0.63	0.37	0.56	0.67	0.57	0.51	0.55	0.57	0.65	0.47	0.57	0.4	0.51	0.45	0.52	0.66	0.54	0.56
intron_retention_26914	0.17	0.07	0.11	0.06	0.09	0.15	0.09	0.06	0.07	0.14	0.11	0.07	0.1	0.17	0.1	0.13	0.08	0.08	0.18	0.07	0.03	0.1	0.11	0.11	0.11	0.07	0.07	0.08	0.04	0.06	0.17	0.03	0.11	0.11	0.15	0.19	0.13	0.09	0.36	0.08	0.15	0.32	0.26	0.2	0.08	0.18	0.08	0.4	0.1
intron_retention_15712	0.53	0.57	0.67	0.62	0.49	0.42	0.43	0.55	0.52	0.35	0.52	0.79	0.49	0.74	0.44	0.79	0.57	0.49	0.38	0.5	0.5	0.53	0.45	0.37	0.34	0.45	0.4	0.57	0.34	0.55	0.43	0.45	0.5	0.4	0.59	0.42	0.55	0.48	0.5	0.48	0.54	0.55	0.57	0.63	0.53	0.67	0.79	0.41	0.72
intron_retention_14969	0.19	0.25	0.25	0.45	0.19	0.27	0.07	0.35	0.28	0.18	0.29	0.34	0.33	0.17	0.23	0.25	0.34	0.13	0.18	0.17	0.18	0.2	0.28	0.24	0.15	0.06	0.11	0.14	0.21	0.25	0.09	0.1	0.22	0.23	0.19	0.17	0.23	0.24	0.14	0.36	0.24	0.31	0.41	0.29	0.42	0.42	0.39	0.43	0.34
intron_retention_23826	0.16	0.38	0.28	0.15	0.25	0.18	0.16	0.53	0.1	0.15	0.18	0.13	0.43	0.19	0.15	0.36	0.35	0.13	0.08	0.33	0.43	0.38	0.26	0.28	0.15	0.28	0.21	0.42	0.33	0.32	0.3	0.21	0.21	0.21	0.21	0.08	0.21	0.3	0.12	0.41	0.21	0.15	0.04	0.25	0.1	0.25	0.31	0.18	0.11
intron_retention_14584	0.11	0.25	0.23	0.26	0.2	0.16	0.17	0.24	0.16	0.12	0.31	0.19	0.26	0.24	0.22	0.26	0.22	0.16	0.18	0.1	0.12	0.19	0.15	0.14	0.08	0.07	0.04	0.22	0.28	0.25	0.1	0.06	0.18	0.21	0.23	0.12	0.16	0.36	0.25	0.23	0.27	0.17	0.39	0.22	0.42	0.24	0.5	0.34	0.28
intron_retention_21291	0.1	0.27	0.23	0.2	0.11	0.2	0.16	0.26	0.14	0.14	0.23	0.38	0.2	0.15	0.19	0.21	0.24	0.28	0.14	0.14	0.04	0.11	0.14	0.17	0.13	0.05	0.07	0.12	0.12	0.19	0.13	0.03	0.25	0.24	0.22	0.13	0.21	0.21	0.18	0.25	0.29	0.21	0.36	0.23	0.19	0.23	0.37	0.43	0.39
intron_retention_2427	0.09	0.17	0.15	0.2	0.12	0.19	0.19	0.24	0.12	0.12	0.23	0.3	0.24	0.15	0.25	0.22	0.34	0.29	0.08	0.14	0.25	0.18	0.26	0.19	0.11	0.06	0.04	0.14	0.1	0.16	0.1	0.04	0.12	0.17	0.2	0.12	0.19	0.21	0.11	0.13	0.16	0.21	0.15	0.31	0.1	0.32	0.47	0.36	0.23
intron_retention_15315	0.55	0.56	0.71	0.55	0.7	0.82	0.8	0.72	0.78	0.71	0.77	0.73	0.81	0.73	0.75	0.53	0.92	0.8	0.79	0.74	0.63	0.81	0.74	0.83	0.88	0.86	0.84	0.66	0.73	0.84	0.86	0.78	0.79	1	0.71	0.74	0.72	0.67	0.82	0.62	0.62	0.63	0.62	0.87	0.86	0.67	0.72	0.8	0.76
intron_retention_4366	0.82	0.81	0.88	1	0.91	0.87	0.66	0.86	0.87	0.92	0.87	0.84	0.88	0.78	0.84	0.95	0.94	0.69	0.75	0.89	0.9	0.89	0.83	0.79	0.82	0.81	0.76	0.79	0.91	0.83	0.72	0.9	0.8	0.91	0.85	0.32	0.78	0.85	0.89	0.92	0.75	0.87	0.89	0.86	0.58	0.78	0.92	0.8	0.58
intron_retention_28429	0.8	0.78	0.81	0.68	0.77	0.75	0.72	0.73	0.72	0.75	0.73	1	0.74	0.79	1	0.99	1	1	0.83	1	0.81	0.74	0.76	0.78	0.81	1	0.76	0.75	0.71	0.72	0.79	0.83	0.73	0.71	0.73	0.76	1	0.75	0.83	0.7	0.78	0.79	0.78	0.78	0.71	1	0.73	0.78	0.68
intron_retention_28569	0.35	0.67	0.44	0.49	0.43	0.46	0.5	0.68	0.47	0.33	0.56	0.54	0.4	0.48	0.52	0.67	0.64	0.62	0.45	0.41	0.35	0.64	0.42	0.57	0.44	0.37	0.63	0.53	0.41	0.46	0.34	0.41	0.56	0.48	0.46	0.55	0.53	0.52	0.27	0.55	0.38	0.63	0.57	0.5	0.54	0.59	0.48	0.44	0.74
intron_retention_9240	0.35	0.29	0.45	0.42	0.39	0.53	0.51	0.56	0.38	0.5	0.56	0.38	0.58	0.49	0.48	0.27	0.76	0.69	0.51	0.44	0.44	0.48	0.51	0.43	0.6	0.39	0.44	0.43	0.39	0.42	0.46	0.51	0.48	0.55	0.39	0.47	0.5	0.5	0.59	0.39	0.41	0.37	0.47	0.45	0.52	0.48	0.31	0.59	0.48
intron_retention_1468	0.61	0.73	0.75	0.79	0.74	0.87	0.68	0.9	0.58	0.68	0.7	0.65	0.83	0.77	0.84	0.45	0.83	0.6	0.76	0.7	0.66	0.8	0.75	0.83	0.8	0.74	0.69	0.78	0.83	0.79	0.74	0.67	0.62	0.8	0.79	0.59	0.75	0.78	0.65	0.78	0.82	0.68	0.45	0.83	0.44	0.69	0.83	0.77	0.93
intron_retention_25892	0.11	0.22	0.13	0.33	0.1	0.22	0.11	0.15	0.2	0.11	0.18	0.14	0.15	0.11	0.1	0.15	0.21	0.23	0.1	0.09	0.09	0.03	0.15	0.16	0.13	0.04	0.06	0.1	0.11	0.16	0.09	0.03	0.12	0.22	0.22	0.12	0.11	0.31	0.24	0.19	0.3	0.14	0.17	0.25	0.16	0.21	0.53	0.36	0.29
intron_retention_608	0.08	0.19	0.29	0.18	0.15	0.24	0.13	0.23	0.18	0.2	0.18	0.46	0.27	0.12	0.15	0.28	0.23	0.12	0.11	0.11	0.22	0.23	0.19	0.2	0.12	0.05	0.1	0.11	0.11	0.18	0.09	0.1	0.26	0.15	0.17	0.19	0.13	0.32	0.17	0.19	0.37	0.23	0.3	0.23	0.33	0.13	0.4	0.34	0.15
intron_retention_26319	0.11	0.15	0.24	0.25	0.08	0.17	0.08	0.19	0.17	0.09	0.15	0.29	0.12	0.13	0.21	0.16	0.12	0.19	0.09	0.11	0.06	0.08	0.11	0.21	0.09	0.04	0.05	0.26	0.03	0.2	0.07	0.02	0.12	0.09	0.21	0.15	0.11	0.13	0.13	0.24	0.27	0.13	0.23	0.18	0.14	0.24	0.29	0.27	0.37
intron_retention_21466	0.1	0.15	0.2	0.14	0.13	0.11	0.08	0.2	0.27	0.09	0.26	0.17	0.24	0.22	0.14	0.09	0.31	0.18	0.1	0.1	0.07	0.11	0.18	0.23	0.1	0.03	0.06	0.06	0.07	0.22	0.12	0.05	0.14	0.13	0.16	0.18	0.12	0.16	0.23	0.24	0.16	0.09	0.28	0.27	0.19	0.21	0.35	0.32	0.32
intron_retention_1640	0.09	0.17	0.24	0.13	0.08	0.16	0.2	0.26	0.02	0.09	0.22	0.33	0.1	0.17	0.17	0.14	0.17	0.21	0.14	0.09	0.11	0.15	0.18	0.15	0.18	0.1	0.08	0.1	0.13	0.19	0.12	0.02	0.24	0.12	0.19	0.21	0.13	0.24	0.18	0.2	0.15	0.27	0.38	0.46	0.26	0.14	0.3	0.34	0.48
intron_retention_13235	0.12	0.3	0.14	0.34	0.18	0.26	0.09	0.24	0.19	0.33	0.42	0.25	0.18	0.26	0.28	0.2	0.21	0.34	0.25	0.25	0.1	0.15	0.24	0.27	0.07	0.08	0.09	0.13	0.11	0.18	0.11	0.05	0.18	0.15	0.33	0.1	0.08	0.21	0.19	0.21	0.3	0.12	0.28	0.38	0.21	0.29	0.29	0.26	0.42
intron_retention_16579	0.09	0.1	0.19	0.14	0.55	0.1	0.16	0.23	0.19	0.47	0.15	0.22	0.22	0.17	0.18	0.14	0.2	0.16	0.14	0.19	0.13	0.12	0.23	0.2	0.13	0.07	0.12	0.14	0.15	0.23	0.09	0.07	0.17	0.2	0.52	0.2	0.11	0.23	0.16	0.18	0.24	0.19	0.19	0.3	0.2	0.2	0.24	0.34	0.22
intron_retention_15547	0.32	0.29	0.42	0.47	0.2	0.38	0.36	0.24	0.42	0.33	0.43	0.4	0.64	0.28	0.36	0.26	0.41	0.36	0.46	0.25	0.53	0.19	0.36	0.28	0.15	0.46	0.41	0.3	0.37	0.28	0.21	0.57	0.17	0.23	0.22	0.26	0.22	0.23	0.24	0.41	0.37	0.21	0.31	0.26	0.34	0.4	0.26	0.31	0.28
intron_retention_24953	0.15	0.1	0.23	0.16	0.16	0.14	0.05	0.17	0.14	0.12	0.15	0.16	0.26	0.21	0.24	0.2	0.2	0.03	0.1	0.14	0.12	0.1	0.24	0.22	0.08	0.08	0.1	0.15	0.07	0.16	0.1	0.1	0.08	0.26	0.14	0.05	0.06	0.18	0.12	0.19	0.37	0.19	0.2	0.38	0.08	0.27	0.25	0.36	0.29
intron_retention_29775	0.25	0.13	0.19	0.14	0.18	0.27	0.12	0.2	0.34	0.2	0.2	0.22	0.17	0.15	0.3	0.14	0.36	0.15	0.19	0.19	0.16	0.23	0.14	0.25	0.2	0.13	0.15	0.1	0.12	0.17	0.18	0.18	0.25	0.11	0.24	0.19	0.15	0.12	0.29	0.24	0.27	0.12	0.24	0.25	0.24	0.26	0.42	0.32	0.13
intron_retention_20548	1	1	1	1	1	1	1	1	1	1	1	1	0.71	0.73	1	1	1	1	1	1	1	1	1	0.71	0.66	0.72	1	1	1	1	1	1	1	1	1	1	0.66	1	1	1	1	1	1	1	1	1	1	0.64	1
intron_retention_20447	0.12	0.25	0.41	0.25	0.22	0.2	0.27	0.31	0.29	0.32	0.35	0.31	0.19	0.21	0.2	0.14	0.29	0.24	0.24	0.27	0.16	0.12	0.29	0.28	0.14	0.1	0.14	0.15	0.14	0.25	0.15	0.1	0.24	0.32	0.32	0.18	0.15	0.38	0.26	0.34	0.31	0.27	0.33	0.39	0.32	0.18	0.41	0.39	0.21
intron_retention_18194	0.24	0.41	0.35	0.25	0.15	0.27	0.18	0.27	0.4	0.23	0.27	0.36	0.29	0.36	0.24	0.2	0.3	0.13	0.23	0.46	0.35	0.5	0.5	0.33	0.21	0.24	0.41	0.46	0.68	0.29	0.18	0.32	0.23	0.33	0.22	0.28	0.23	0.22	0.21	0.31	0.2	0.23	0.12	0.31	0.39	0.26	0.49	0.34	0.48
intron_retention_19616	0.19	0.12	0.14	0.12	0.08	0.24	0.05	0.13	0.27	0.2	0.14	0.11	0.26	0.09	0.09	0.12	0.13	0.08	0.12	0.1	0.05	0.05	0.12	0.18	0.18	0.07	0.02	0.06	0.12	0.14	0.08	0.04	0.1	0.17	0.21	0.19	0.2	0.2	0.09	0.13	0.24	0.18	0.19	0.19	0.21	0.19	0.21	0.26	0.18
intron_retention_10944	1	1	0.8	1	0.91	0.85	1	0.86	0.92	0.78	0.86	1	0.86	0.83	0.84	0.64	0.94	0.73	1	0.78	1	1	0.83	0.78	0.7	1	0.62	0.82	0.79	0.84	0.83	0.57	1	0.88	0.82	0.82	0.89	0.83	1	1	1	0.83	0.9	0.83	1	1	0.75	0.87	1
intron_retention_22864	0.23	0.27	0.21	0.25	0.18	0.29	0.13	0.21	0.28	0.15	0.28	0.34	0.16	0.16	0.24	0.14	0.2	0.2	0.16	0.15	0.11	0.1	0.2	0.12	0.1	0.14	0.09	0.21	0.09	0.16	0.1	0.08	0.21	0.25	0.18	0.2	0.13	0.21	0.18	0.17	0.21	0.21	0.3	0.26	0.2	0.31	0.48	0.34	0.41
intron_retention_20781	0.15	0.23	0.41	0.37	0.31	0.17	0.27	0.44	0.46	0.24	0.25	0.28	0.28	0.15	0.17	0.28	0.27	0.23	0.15	0.2	0.12	0.12	0.22	0.19	0.2	0.18	0.15	0.24	0.18	0.17	0.13	0.13	0.22	0.23	0.27	0.33	0.24	0.28	0.28	0.19	0.22	0.21	0.31	0.43	0.08	0.25	0.26	0.33	0.4
intron_retention_11762	0.83	0.42	0.77	0.77	0.79	0.79	0.68	0.76	0.68	0.81	0.59	0.56	0.71	0.51	0.58	0.66	0.5	0.71	0.58	0.59	0.64	0.56	0.65	0.68	0.73	0.81	0.7	0.66	0.8	0.5	0.46	0.61	0.7	0.69	0.71	0.47	0.76	0.57	0.64	0.72	0.67	0.68	0.77	0.76	0.59	0.7	0.66	0.83	0.77
intron_retention_20466	0.96	0.73	1	0.77	1	1	0.77	0.92	0.84	0.9	1	1	0.77	0.71	0.93	0.9	0.92	0.91	0.8	0.59	0.59	0.97	0.89	0.85	0.8	0.8	0.81	1	0.82	1	0.94	1	0.93	0.84	0.96	0.89	0.86	1	0.87	1	0.86	1	0.9	0.88	0.79	0.62	0.89	0.78	0.94
intron_retention_14289	0.23	0.21	0.33	0.35	0.23	0.36	0.15	0.19	0.21	0.18	0.26	0.25	0.37	0.09	0.15	0.21	0.29	0.24	0.22	0.19	0.25	0.18	0.4	0.23	0.16	0.13	0.08	0.15	0.19	0.11	0.12	0.14	0.18	0.13	0.23	0.25	0.25	0.2	0.2	0.28	0.14	0.28	0.21	0.16	0.28	0.5	0.41	0.43	0.36
intron_retention_877	0.53	0.41	0.68	0.49	0.64	0.73	0.62	0.45	0.58	0.61	0.56	0.54	0.61	0.52	0.59	0.49	0.63	0.34	0.41	0.52	0.56	0.6	0.66	0.66	0.52	0.67	0.72	0.51	0.67	0.56	0.44	0.67	0.43	0.69	0.52	0.5	0.55	0.64	0.66	0.47	0.53	0.55	0.53	0.57	0.47	0.47	0.58	0.52	0.58
intron_retention_1501	0.11	0.05	0.42	0.24	0.16	0.12	0.13	0.14	0.22	0.21	0.31	0.06	0.22	0.16	0.09	0.15	0.24	0.08	0.14	0.15	0.12	0.08	0.27	0.15	0.09	0.1	0.06	0.13	0.13	0.17	0.11	0.03	0.1	0.28	0.15	0.11	0.1	0.12	0.2	0.23	0.28	0.19	0.29	0.46	0.11	0.13	0.31	0.37	0.05
intron_retention_3299	0.11	0.2	0.17	0.11	0.11	0.13	0.13	0.13	0.15	0.09	0.19	0.16	0.16	0.06	0.09	0.13	0.14	0.21	0.12	0.06	0.05	0.05	0.15	0.1	0.07	0.03	0.04	0.06	0.04	0.11	0.06	0.02	0.13	0.11	0.13	0.22	0.12	0.2	0.11	0.14	0.16	0.33	0.2	0.23	0.26	0.24	0.25	0.38	0.25
intron_retention_10939	0.19	0.19	0.33	0.38	0.17	0.2	0.1	0.48	0.18	0.3	0.28	0.38	0.36	0.24	0.43	0.24	0.34	0.13	0.34	0.24	0.38	0.23	0.26	0.24	0.19	0.14	0.28	0.28	0.39	0.22	0.23	0.22	0.4	0.24	0.41	0.14	0.34	0.23	0.22	0.3	0.27	0.36	0.41	0.32	0.12	0.31	0.34	0.38	0.44
intron_retention_3726	0.14	0.1	0.18	0.05	0.09	0.25	0.08	0.14	0.25	0.1	0.07	0.09	0.13	0.11	0.12	0.09	0.04	0.12	0.09	0.2	0.08	0.06	0.1	0.11	0.1	0.11	0.05	0.27	0.02	0.19	0.07	0.02	0.13	0.1	0.16	0.18	0.09	0.22	0.11	0.14	0.31	0.19	0.17	0.35	0.13	0.17	0.3	0.28	0.21
intron_retention_8726	0.37	0.41	0.28	0.33	0.32	0.33	0.19	0.48	0.46	0.44	0.37	0.28	0.33	0.26	0.44	0.6	0.47	0.32	0.5	0.46	0.49	0.4	0.37	0.46	0.56	0.36	0.37	0.46	0.54	0.3	0.39	0.23	0.41	0.61	0.49	0.19	0.3	0.43	0.2	0.32	0.44	0.28	0.42	0.32	0.3	0.39	0.31	0.25	0.32
intron_retention_23619	0.86	0.77	0.72	0.83	0.76	0.79	0.75	0.68	0.74	0.7	0.58	0.89	0.71	0.96	0.64	0.64	0.8	0.76	0.74	0.98	1	0.78	0.69	0.74	0.63	0.69	0.72	1	0.99	0.74	0.72	0.61	0.61	0.69	0.81	0.68	0.74	0.7	0.65	0.85	0.73	0.66	0.56	0.7	0.77	0.76	0.86	0.83	0.89
intron_retention_12068	1	1	0.8	1	0.91	0.85	1	0.86	0.92	0.78	0.86	1	0.86	0.83	0.84	0.64	0.94	0.73	1	0.8	1	1	0.83	0.78	0.7	1	0.63	0.82	0.79	0.84	0.83	0.57	1	0.88	0.82	0.82	0.89	0.83	1	1	1	0.83	0.9	0.83	1	1	0.75	0.87	1
intron_retention_12844	0.15	0.2	0.21	0.2	0.12	0.11	0.07	0.13	0.22	0.06	0.13	0.25	0.21	0.12	0.2	0.17	0.21	0.2	0.1	0.13	0.06	0.1	0.15	0.22	0.09	0.06	0.07	0.16	0.06	0.16	0.12	0.05	0.16	0.13	0.18	0.11	0.14	0.22	0.11	0.17	0.3	0.19	0.22	0.26	0.19	0.31	0.32	0.41	0.3
intron_retention_12435	0.08	0.08	0.09	0.15	0.03	0.11	0.04	0.18	0.16	0.07	0.07	0.23	0.15	0.06	0.12	0.09	0.08	0.1	0.03	0.18	0.05	0.08	0.09	0.16	0.02	0.02	0.07	0.09	0.1	0.1	0.05	0.01	0.08	0.1	0.15	0.09	0.1	0.11	0.1	0.09	0.12	0.06	0.12	0.14	0.13	0.13	0.27	0.31	0.26
intron_retention_11955	0.12	0.1	0.22	0.19	0.08	0.11	0.2	0.15	0.27	0.06	0.16	0.16	0.17	0.19	0.19	0.1	0.13	0.15	0.15	0.1	0.05	0.04	0.15	0.13	0.12	0.06	0.08	0.14	0.06	0.15	0.1	0.01	0.07	0.16	0.17	0.09	0.11	0.3	0.17	0.12	0.37	0.17	0.13	0.39	0.11	0.24	0.31	0.4	0.32
intron_retention_11540	0.06	0.06	0.21	0.11	0.11	0.08	0.06	0.16	0.14	0.09	0.14	0.1	0.18	0.06	0.16	0.06	0.14	0.25	0.1	0.11	0.07	0.04	0.13	0.16	0.07	0.01	0.05	0.11	0.05	0.13	0.07	0.03	0.15	0.16	0.13	0.09	0.09	0.15	0.13	0.16	0.19	0.15	0.16	0.34	0.17	0.14	0.27	0.37	0.15
intron_retention_26524	0.63	0.84	0.83	0.85	0.78	0.78	0.62	0.72	0.65	0.78	0.88	0.91	0.8	0.79	0.88	0.75	0.85	0.71	0.79	0.8	0.81	0.69	0.76	0.74	0.72	0.81	0.76	0.85	0.55	0.62	0.74	0.72	0.65	0.72	0.67	0.85	0.74	0.83	0.64	0.59	0.89	0.82	0.92	0.87	0.8	0.91	0.73	0.78	0.89
intron_retention_7685	0.17	0.11	0.31	0.1	0.13	0.14	0.12	0.3	0.31	0.13	0.22	0.19	0.24	0.14	0.24	0.16	0.1	0.17	0.09	0.12	0.09	0.11	0.15	0.13	0.08	0.08	0.06	0.12	0.08	0.15	0.12	0.09	0.19	0.22	0.22	0.21	0.16	0.25	0.19	0.23	0.19	0.3	0.28	0.26	0.24	0.22	0.16	0.28	0.32
intron_retention_3822	0.11	0.17	0.16	0.16	0.08	0.08	0.13	0.15	0.27	0.07	0.15	0.23	0.13	0.07	0.18	0.11	0.11	0.17	0.11	0.04	0.02	0.08	0.13	0.1	0.12	0.06	0.04	0.05	0.03	0.13	0.11	0.04	0.11	0.09	0.14	0.17	0.12	0.13	0.24	0.13	0.24	0.18	0.19	0.24	0.22	0.23	0.27	0.35	0.25
intron_retention_20662	0.59	0.42	0.44	0.4	0.39	0.44	0.38	0.45	0.42	0.41	0.37	0.43	0.41	0.37	0.52	0.36	0.47	0.44	0.3	0.72	0.58	0.37	0.51	0.66	0.35	0.31	0.61	0.65	0.57	0.43	0.53	0.42	0.36	0.38	0.61	0.37	0.62	0.58	0.49	0.39	0.47	0.43	0.31	0.35	0.37	0.62	0.43	0.44	0.53
intron_retention_4071	0.29	0.41	0.26	0.51	0.27	0.37	0.34	0.33	0.29	0.24	0.21	0.53	0.26	0.34	0.61	0.33	0.45	0.27	0.16	0.28	0.37	0.39	0.48	0.42	0.3	0.49	0.39	0.59	0.43	0.3	0.4	0.34	0.35	0.39	0.34	0.26	0.21	0.23	0.25	0.28	0.55	0.3	0.22	0.31	0.21	0.34	0.42	0.31	0.45
intron_retention_25819	0.21	0.33	0.32	0.26	0.24	0.34	0.24	0.3	0.33	0.15	0.2	0.45	0.28	0.09	0.23	0.34	0.21	0.23	0.2	0.2	0.15	0.17	0.12	0.41	0.19	0.59	0.2	0.32	0.2	0.22	0.23	0.15	0.27	0.28	0.58	0.2	0.33	0.37	0.14	0.38	0.3	0.27	0.36	0.3	0.17	0.23	0.44	0.4	0.33
intron_retention_6368	0.16	0.15	0.26	0.13	0.1	0.39	0.09	0.2	0.18	0.12	0.1	0.22	0.17	0.13	0.18	0.1	0.23	0.07	0.09	0.17	0.53	0.1	0.22	0.31	0.13	0.27	0.42	0.47	0.3	0.15	0.1	0.22	0.04	0.23	0.19	0.03	0.06	0.14	0.08	0.15	0.19	0.19	0.07	0.07	0.05	0.25	0.26	0.13	0.09
intron_retention_27471	0.33	0.28	0.2	0.21	0.32	0.25	0.26	0.29	0.24	0.17	0.27	0.16	0.19	0.25	0.22	0.1	0.13	0.42	0.14	0.32	0.17	0.15	0.16	0.13	0.18	0.15	0.22	0.3	0.19	0.26	0.25	0.3	0.1	0.25	0.29	0.24	0.47	0.18	0.2	0.18	0.25	0.26	0.17	0.19	0.54	0.2	0.13	0.35	0.21
intron_retention_2428	0.12	0.11	0.07	0.25	0.09	0.21	0.1	0.25	0.22	0.09	0.24	0.11	0.19	0.15	0.23	0.08	0.29	0.15	0.12	0.13	0.14	0.11	0.26	0.2	0.15	0.07	0.04	0.14	0.05	0.16	0.1	0.02	0.1	0.11	0.24	0.18	0.09	0.15	0.11	0.12	0.14	0.13	0.16	0.36	0.08	0.3	0.26	0.33	0.3
intron_retention_6370	0.17	0.1	0.25	0.06	0.15	0.33	0.04	0.18	0.19	0.13	0.11	0.27	0.19	0.22	0.26	0.07	0.23	0.06	0.16	0.2	0.57	0.11	0.28	0.31	0.1	0.24	0.4	0.39	0.42	0.16	0.11	0.28	0.09	0.17	0.2	0.08	0.06	0.22	0.07	0.16	0.14	0.15	0.07	0.08	0.04	0.16	0.21	0.14	0.12
intron_retention_23207	0.64	0.73	0.78	0.92	0.67	0.49	0.63	0.69	0.61	0.61	0.77	0.8	0.7	0.71	0.74	0.76	0.69	0.61	0.68	0.65	0.65	0.61	0.62	0.56	0.65	0.42	0.5	0.69	0.51	0.64	0.66	0.72	0.74	0.81	0.74	0.61	0.8	0.7	0.63	0.69	0.73	0.69	0.82	0.73	0.74	0.72	0.77	0.83	0.8
intron_retention_9083	0.09	0.13	0.15	0.15	0.07	0.07	0.06	0.12	0.22	0.09	0.14	0.31	0.14	0.05	0.12	0.11	0.26	0.12	0.06	0.05	0.03	0.04	0.11	0.12	0.06	0.03	0.04	0.12	0.1	0.11	0.07	0.02	0.07	0.09	0.11	0.12	0.09	0.21	0.12	0.1	0.23	0.14	0.18	0.16	0.08	0.18	0.44	0.34	0.45
intron_retention_17519	0.14	0.13	0.2	0.17	0.17	0.15	0.12	0.16	0.14	0.12	0.15	0.15	0.21	0.09	0.14	0.23	0.12	0.18	0.14	0.04	0.03	0.04	0.14	0.12	0.13	0.09	0.06	0.04	0.05	0.11	0.09	0.06	0.16	0.22	0.12	0.15	0.13	0.12	0.23	0.16	0.26	0.3	0.32	0.31	0.1	0.22	0.33	0.35	0.18
intron_retention_15187	0.15	0.34	0.28	0.2	0.19	0.17	0.08	0.28	0.29	0.17	0.29	0.33	0.25	0.11	0.25	0.28	0.28	0.13	0.14	0.13	0.1	0.13	0.19	0.23	0.11	0.09	0.12	0.13	0.11	0.18	0.11	0.06	0.21	0.2	0.2	0.14	0.15	0.36	0.26	0.21	0.28	0.32	0.16	0.31	0.12	0.39	0.4	0.42	0.29
intron_retention_27553	0.27	0.18	0.21	0.34	0.27	0.21	0.22	0.2	0.36	0.2	0.2	0.24	0.34	0.21	0.24	0.32	0.45	0.2	0.18	0.22	0.29	0.15	0.22	0.28	0.16	0.22	0.18	0.16	0.15	0.27	0.24	0.16	0.16	0.37	0.24	0.12	0.18	0.29	0.22	0.23	0.34	0.37	0.4	0.41	0.16	0.35	0.53	0.35	0.12
intron_retention_19469	0.06	0.08	0.12	0.21	0.22	0.1	0.1	0.21	0.14	0.12	0.2	0.05	0.28	0.14	0.19	0.2	0.32	0.05	0.21	0.17	0.26	0.23	0.23	0.16	0.06	0.03	0.12	0.11	0.16	0.16	0.09	0.03	0.15	0.15	0.17	0.09	0.1	0.22	0.22	0.26	0.29	0.18	0.14	0.25	0.26	0.32	0.45	0.4	0.24
intron_retention_27625	0.12	0.22	0.16	0.2	0.16	0.13	0.14	0.23	0.27	0.17	0.17	0.29	0.15	0.08	0.21	0.22	0.22	0.22	0.14	0.13	0.06	0.08	0.11	0.12	0.1	0.06	0.09	0.09	0.06	0.18	0.13	0.05	0.14	0.23	0.21	0.17	0.18	0.2	0.2	0.24	0.23	0.22	0.28	0.24	0.31	0.23	0.26	0.31	0.32
intron_retention_28932	0.18	0.28	0.37	0.31	0.27	0.23	0.29	0.3	0.27	0.2	0.32	0.3	0.32	0.19	0.37	0.36	0.27	0.33	0.27	0.36	0.15	0.27	0.27	0.36	0.16	0.1	0.12	0.39	0.25	0.33	0.18	0.09	0.26	0.22	0.32	0.32	0.29	0.24	0.22	0.41	0.35	0.28	0.32	0.28	0.41	0.34	0.53	0.46	0.23
intron_retention_4260	0.21	0.33	0.24	0.2	0.16	0.18	0.31	0.19	0.17	0.17	0.28	0.35	0.24	0.25	0.39	0.2	0.57	0.17	0.22	0.52	0.42	0.31	0.24	0.35	0.22	0.14	0.2	0.43	0.47	0.3	0.27	0.29	0.18	0.22	0.2	0.16	0.21	0.36	0.13	0.23	0.26	0.19	0.08	0.12	0.15	0.22	0.5	0.22	0.2
intron_retention_24875	0.14	0.2	0.32	0.26	0.18	0.16	0.18	0.21	0.27	0.13	0.18	0.2	0.16	0.15	0.28	0.22	0.17	0.27	0.14	0.15	0.07	0.2	0.23	0.2	0.19	0.04	0.1	0.16	0.13	0.18	0.2	0.09	0.31	0.18	0.26	0.19	0.23	0.23	0.37	0.21	0.18	0.22	0.27	0.26	0.37	0.36	0.39	0.41	0.32
intron_retention_1142	0.25	0.15	0.37	0.15	0.15	0.33	0.13	0.22	0.19	0.2	0.15	0.11	0.27	0.17	0.12	0.25	0.38	0.17	0.2	0.24	0.19	0.22	0.23	0.21	0.28	0.12	0.15	0.22	0.15	0.19	0.18	0.12	0.16	0.29	0.19	0.16	0.18	0.14	0.23	0.24	0.25	0.25	0.16	0.19	0.12	0.22	0.39	0.35	0.44
intron_retention_24498	0.69	0.67	0.51	0.79	0.7	0.59	0.8	0.79	0.73	0.74	0.74	0.81	0.76	0.65	0.73	0.47	0.69	0.7	0.75	0.81	0.75	0.52	0.71	0.82	0.63	0.66	0.67	0.78	0.79	0.79	0.78	0.58	0.75	0.85	0.83	0.69	0.76	0.74	0.79	0.68	0.69	0.84	0.77	0.9	0.67	0.51	0.69	0.71	0.91
intron_retention_10013	0.23	0.39	0.36	0.43	0.28	0.29	0.19	0.42	0.4	0.27	0.34	0.38	0.44	0.42	0.46	0.22	0.34	0.37	0.39	0.2	0.24	0.26	0.42	0.34	0.23	0.09	0.25	0.12	0.27	0.32	0.19	0.22	0.28	0.35	0.37	0.24	0.23	0.45	0.42	0.31	0.37	0.37	0.37	0.35	0.38	0.37	0.47	0.36	0.35
intron_retention_25712	0.08	0.08	0.09	0.01	0.04	0.08	0.07	0.16	0.18	0.06	0.18	0.07	0.25	0.05	0.17	0.06	0.27	0.05	0.09	0.12	0.02	0.03	0.05	0.2	0.11	0.02	0.01	0.1	0.06	0.05	0	0.03	0.06	0.15	0.19	0.04	0.03	0.03	0.05	0.06	0.18	0.2	0.07	0.03	0.19	0.12	0.25	0.25	0.02
intron_retention_22205	0.11	0.16	0.28	0.14	0.12	0.2	0.06	0.36	0.15	0.14	0.2	0.13	0.21	0.22	0.25	0.13	0.39	0.11	0.07	0.18	0.36	0.16	0.18	0.3	0.07	0.1	0.18	0.27	0.2	0.31	0.13	0.18	0.13	0.22	0.26	0.08	0.06	0.32	0.05	0.31	0.31	0.19	0.08	0.19	0.13	0.24	0.26	0.37	0.2
intron_retention_12652	1	1	1	1	1	1	0.63	1	1	1	1	1	1	1	1	1	1	1	0.72	1	1	1	1	1	1	1	1	0.83	1	0.69	1	1	0.66	1	1	1	1	1	1	0.7	1	0.79	1	0.98	1	1	1	0.76	1
intron_retention_12228	0.66	0.81	0.7	0.89	0.74	0.6	0.57	0.8	0.62	0.61	0.74	0.92	0.65	0.51	0.71	0.84	0.7	0.69	0.6	0.65	0.64	0.74	0.7	0.67	0.62	0.48	0.63	0.76	0.77	0.65	0.62	0.47	0.65	0.63	0.71	0.74	0.64	0.63	0.71	0.84	0.65	0.84	0.8	0.73	0.68	0.7	0.77	0.78	0.79
intron_retention_5250	0.19	0.34	0.22	0.18	0.15	0.14	0.32	0.23	0.24	0.07	0.38	0.15	0.24	0.24	0.22	0.25	0.23	0.2	0.18	0.09	0.1	0.17	0.14	0.11	0.16	0.08	0.05	0.14	0.16	0.14	0.23	0.18	0.25	0.12	0.22	0.23	0.3	0.15	0.18	0.1	0.26	0.14	0.24	0.28	0.32	0.22	0.41	0.34	0.42
intron_retention_19257	0.18	0.07	0.37	0.21	0.26	0.16	0.26	0.12	0.22	0.13	0.14	0.2	0.26	0.09	0.26	0.18	0.21	0.37	0.15	0.18	0.29	0.07	0.25	0.26	0.19	0.12	0.06	0.27	0.03	0.17	0.1	0.12	0.19	0.3	0.23	0.1	0.16	0.37	0.22	0.15	0.31	0.25	0.28	0.29	0.23	0.36	0.25	0.32	0.37
intron_retention_22841	0.58	0.5	0.49	0.54	0.46	0.69	0.71	0.55	0.78	0.48	0.55	0.44	0.64	0.45	0.54	0.47	0.53	0.71	0.47	0.42	0.39	0.43	0.48	0.42	0.53	0.51	0.47	0.39	0.54	0.48	0.49	0.47	0.56	0.6	0.62	0.63	0.65	0.4	0.64	0.53	0.53	0.53	0.6	0.49	0.62	0.43	0.65	0.7	0.6
intron_retention_5289	0.4	0.45	0.51	0.5	0.37	0.47	0.53	0.47	0.44	0.41	0.46	0.33	0.61	0.4	0.5	0.36	0.56	0.73	0.49	0.38	0.38	0.3	0.6	0.44	0.34	0.4	0.33	0.44	0.35	0.46	0.54	0.26	0.4	0.55	0.58	0.33	0.4	0.5	0.48	0.38	0.44	0.54	0.56	0.5	0.49	0.39	0.72	0.62	0.53
intron_retention_18610	0.84	0.61	0.65	0.67	0.68	0.59	0.49	0.59	0.54	0.56	0.69	0.76	0.71	0.57	0.79	0.6	0.64	0.44	0.56	0.57	0.67	0.65	0.62	0.76	0.5	0.5	0.67	0.69	0.62	0.62	0.7	0.65	0.6	0.63	0.7	0.54	0.57	0.6	0.5	0.56	0.56	0.58	0.64	0.62	0.58	0.59	0.82	0.64	0.71
intron_retention_13580	0.08	0.17	0.16	0.19	0.11	0.2	0.18	0.13	0.25	0.08	0.21	0.27	0.11	0.09	0.13	0.22	0.21	0.13	0.11	0.14	0.06	0.09	0.1	0.16	0.06	0.04	0.06	0.07	0.1	0.1	0.08	0.04	0.18	0.17	0.21	0.17	0.14	0.21	0.09	0.13	0.15	0.13	0.18	0.17	0.21	0.18	0.27	0.34	0.21
[truncated: 27 more columns]

## Sheet: ME
Supplementary Data 1: Patient-PSI matrix for the most variable events for the five AS types
event	TCGA-HV-A5A6	TCGA-2J-AABU	TCGA-3A-A9IU	TCGA-2J-AABE	TCGA-FB-AAPQ	TCGA-PZ-A5RE	TCGA-FB-AAPS	TCGA-HZ-A49I	TCGA-HV-A5A4	TCGA-2J-AABH	TCGA-IB-A5SS	TCGA-IB-AAUO	TCGA-US-A77E	TCGA-2J-AAB1	TCGA-FB-AAPZ	TCGA-FB-A545	TCGA-3E-AAAZ	TCGA-HV-AA8X	TCGA-IB-A5SP	TCGA-LB-A8F3	TCGA-IB-7644	TCGA-FB-AAQ3	TCGA-FB-AAQ1	TCGA-2J-AAB6	TCGA-3A-A9IZ	TCGA-F2-6879	TCGA-S4-A8RM	TCGA-HV-A5A3	TCGA-FB-AAQ2	TCGA-M8-A5N4	TCGA-HZ-8317	TCGA-2L-AAQE	TCGA-IB-A7M4	TCGA-2L-AAQA	TCGA-FB-AAQ6	TCGA-3A-A9J0	TCGA-HZ-8636	TCGA-IB-7890	TCGA-F2-A8YN	TCGA-IB-AAUU	TCGA-HZ-8005	TCGA-XD-AAUL	TCGA-IB-AAUN	TCGA-IB-7652	TCGA-LB-A7SX	TCGA-HZ-A77O	TCGA-FB-AAQ0	TCGA-S4-A8RP	TCGA-FB-A78T
mult_exon_skip_40	0.93	1	0.61	0.93	0.52	0.67	0.83	0.33	0.48	0.71	0.68	1	1	0.78	0.3	0.59	0.94	0.94	0.55	0.57	0.73	0.43	0.93	0.88	0.6	0.69	0.61	0.66	0.35	1	1	0.8	0.9	0.58	1	1	0.71	0.5	0.72	0.53	1	0.96	0.68	0.68	0.86	1	0.58	0.68	0.58
mult_exon_skip_88	0.82	0.82	1	1	1	0.77	1	0.91	1	1	1	0.92	0.84	1	0.74	1	0.86	1	1	1	1	1	1	0.83	0.64	1	1	1	0.75	0.94	1	1	0.97	1	1	1	1	1	1	0.93	0.91	0.92	1	0.93	0.94	1	1	1	0.9
mult_exon_skip_89	0.6	0.43	0.73	0.86	0.58	0.62	0.77	0.78	0.83	0.65	0.7	1	0.84	1	0.75	0.63	0.79	1	0.88	0.82	0.87	0.72	0.74	0.68	1	0.81	0.76	0.58	0.83	0.65	1	0.61	0.87	0.93	0.6	0.66	0.8	0.86	0.89	0.9	0.78	0.71	0.65	0.76	0.72	1	0.81	0.74	0.85
mult_exon_skip_92	0.88	1	1	0.77	1	0.87	1	1	1	1	0.74	1	1	1	1	1	1	1	1	1	1	0.81	0.85	1	1	1	0.81	1	1	1	1	1	1	0.81	1	1	1	1	1	0.8	0.69	1	1	1	0.8	1	1	1	1
mult_exon_skip_124	1	0.97	1	1	1	0.83	1	0.94	0.96	1	0.7	0.76	0.89	0.9	0.96	1	0.92	0.89	0.85	1	0.86	0.69	1	0.92	0.95	0.63	1	1	0.68	1	1	0.73	0.76	1	1	1	0.89	0.9	0.75	0.83	1	0.84	0.85	1	0.76	0.62	1	1	0.85
mult_exon_skip_125	0.73	0.83	0.82	0.95	0.91	0.78	1	0.97	0.89	0.98	0.91	0.9	0.98	0.81	0.96	0.85	0.86	0.87	0.87	1	0.73	0.84	0.77	1	0.96	0.83	0.78	0.73	0.69	0.94	0.95	0.65	0.8	0.76	0.78	0.97	0.97	0.86	0.78	0.97	0.82	0.96	0.81	0.91	0.8	0.71	0.82	0.89	0.92
mult_exon_skip_150	0.84	0.86	0.95	0.84	0.75	0.86	0.74	0.92	0.86	0.93	0.88	0.79	0.95	1	0.85	1	0.67	0.94	0.78	1	1	0.77	1	0.83	0.7	0.86	1	0.94	1	0.94	0.9	0.73	0.76	0.93	0.82	0.88	1	0.79	0.9	0.85	1	0.9	0.92	0.91	0.88	0.89	0.76	0.92	0.92
mult_exon_skip_151	0.68	0.79	0.78	0.88	1	0.75	0.89	0.82	0.92	0.95	1	0.7	0.83	0.93	1	0.83	0.8	0.79	0.54	0.9	0.92	0.95	0.88	0.94	0.93	0.81	0.91	0.85	0.8	0.89	0.8	0.86	0.77	0.91	0.85	0.96	0.95	0.93	0.84	0.89	1	0.76	1	0.73	0.81	0.81	0.85	0.9	0.84
mult_exon_skip_167	0.59	0.79	0.75	0.78	0.7	0.71	0.64	0.85	0.69	0.65	0.76	0.61	0.67	0.73	0.64	0.59	0.67	0.72	0.65	0.75	0.67	0.7	0.64	0.61	0.57	0.75	0.72	0.73	0.7	0.72	0.78	0.78	0.82	0.63	0.81	0.57	0.62	0.64	0.56	0.71	0.73	0.68	0.67	0.77	0.66	0.75	0.74	0.68	0.73
mult_exon_skip_190	0.38	0.07	0.15	0.16	0.01	0.06	0.23	0.11	0.16	0.06	0.06	0.35	0.1	0.04	0.03	0.32	0.09	0.09	0.1	0.03	0.04	0.18	0.18	0.06	0.09	0.07	0.07	0.29	0.1	0.11	0.11	0.13	0.11	0.06	0.11	0.14	0.08	0.02	0.08	0.08	0.05	0.12	0.12	0.04	0.36	0.07	0.31	0.3	0.15
mult_exon_skip_208	0.4	0.3	0.26	0.33	0.21	0.2	0.35	0.2	0.34	0.26	0.16	0.34	0.34	0.21	0.21	0.28	0.35	0.25	0.16	0.22	0.21	0.31	0.27	0.28	0.28	0.22	0.3	0.34	0.27	0.33	0.25	0.32	0.24	0.36	0.34	0.31	0.2	0.21	0.23	0.18	0.18	0.18	0.3	0.16	0.39	0.19	0.35	0.31	0.36
mult_exon_skip_209	0.8	0.74	0.79	0.8	0.8	0.66	0.81	0.67	0.86	0.84	0.85	0.51	0.74	0.9	0.78	0.85	0.72	0.71	0.58	0.81	0.84	0.61	0.71	0.82	0.85	0.22	0.74	0.72	0.84	0.8	0.73	0.4	0.72	0.77	0.9	0.86	0.73	0.8	0.8	0.88	0.63	0.75	0.46	0.79	0.81	0.6	0.75	0.69	0.72
mult_exon_skip_247	0.65	0.83	0.79	0.5	0.83	0.68	0.68	0.71	0.53	0.53	0.82	0.65	0.63	0.73	0.95	0.51	0.65	0.75	0.75	0.69	0.65	0.79	0.75	0.41	0.63	0.51	0.66	0.69	0.62	0.58	0.82	0.71	0.61	0.6	0.5	0.5	0.63	0.71	0.62	0.71	0.69	0.77	0.72	0.7	0.78	0.89	0.68	0.64	0.67
mult_exon_skip_248	0.65	0.93	0.55	0.61	0.7	0.39	0.62	0.5	0.51	0.67	0.64	0.57	0.48	0.63	0.74	0.59	0.66	0.66	0.45	1	0.4	0.42	0.66	0.88	0.79	0.45	0.64	0.51	0.89	0.61	0.56	0.59	0.42	0.64	0.64	0.73	0.5	0.63	0.41	0.75	0.65	0.62	0.6	0.47	0.72	0.35	0.62	0.55	0.69
mult_exon_skip_249	0.68	0.91	0.74	0.73	0.56	0.71	0.72	0.71	0.74	0.74	0.77	0.74	0.69	0.63	0.64	0.62	0.74	0.66	0.67	0.51	0.71	0.47	0.67	0.87	0.9	0.82	0.7	0.75	0.84	0.71	0.56	0.68	0.77	0.68	0.67	0.69	0.74	0.74	0.72	0.67	0.75	0.73	0.7	0.68	0.7	0.69	0.73	0.61	0.83
mult_exon_skip_253	0.86	0.88	0.81	0.72	0.92	0.83	0.64	0.79	0.69	0.86	0.63	0.55	0.71	0.71	0.81	0.83	0.79	0.78	0.78	0.82	0.78	0.74	0.88	0.85	0.73	0.8	0.82	0.82	0.79	0.87	0.94	0.58	0.73	0.8	0.89	0.54	0.82	0.75	0.86	0.75	0.72	0.81	0.8	0.69	0.66	0.67	0.85	0.74	0.75
mult_exon_skip_254	0.81	0.97	0.83	0.76	0.85	0.79	0.63	0.73	0.74	0.87	0.75	0.56	0.69	0.69	0.79	0.75	0.76	0.76	0.79	0.78	0.75	0.62	0.85	0.86	0.79	0.82	0.8	0.79	0.83	0.87	0.94	0.68	0.7	0.8	0.86	0.58	0.83	0.77	0.85	0.71	0.71	0.77	0.82	0.68	0.7	0.67	0.81	0.71	0.75
mult_exon_skip_255	0.38	0.72	0.5	0.35	0.27	0.4	0.44	0.34	0.43	0.43	0.61	0.43	0.43	0.32	0.31	0.3	0.38	0.4	0.42	0.32	0.39	0.28	0.42	0.35	0.33	0.46	0.37	0.43	0.29	0.43	0.44	0.48	0.4	0.42	0.27	0.4	0.42	0.49	0.37	0.41	0.46	0.34	0.57	0.4	0.51	0.47	0.37	0.33	0.51
mult_exon_skip_257	0.73	0.95	0.7	0.75	0.75	0.64	0.77	0.77	0.94	0.78	0.86	0.88	0.7	0.73	0.86	0.61	0.84	0.86	0.82	0.66	0.81	0.67	0.72	0.81	0.81	0.76	0.85	0.59	0.94	1	0.7	0.84	0.72	0.83	1	0.66	0.84	0.9	0.9	0.72	0.65	0.8	0.7	0.7	0.75	0.72	0.71	0.79	0.77
mult_exon_skip_274	0.64	0.49	0.58	0.65	0.59	0.6	0.45	0.5	0.51	0.65	0.6	0.52	0.65	0.6	0.62	0.67	0.6	0.66	0.49	0.54	0.49	0.73	0.58	0.6	0.71	0.65	0.65	0.75	0.63	0.61	0.7	0.54	0.47	0.72	0.73	0.45	0.51	0.59	0.62	0.54	0.67	0.57	0.6	0.6	0.51	0.55	0.55	0.69	0.48
mult_exon_skip_275	0.54	0.85	0.56	0.64	0.59	0.58	0.53	0.46	0.57	0.64	0.69	0.55	0.61	0.62	0.67	0.68	0.55	0.61	0.54	0.53	0.56	0.69	0.59	0.65	0.75	0.55	0.63	0.71	0.69	0.55	0.69	0.65	0.46	0.66	0.64	0.52	0.6	0.61	0.56	0.6	0.61	0.6	0.53	0.56	0.52	0.54	0.52	0.61	0.6
mult_exon_skip_287	0.39	0.3	0.3	0.25	0.45	0.27	0.23	0.27	0.31	0.34	0.28	0.27	0.26	0.29	0.4	0.29	0.29	0.27	0.38	0.39	0.28	0.18	0.31	0.31	0.36	0.25	0.3	0.32	0.3	0.35	0.37	0.27	0.31	0.25	0.27	0.37	0.35	0.3	0.39	0.55	0.25	0.34	0.33	0.34	0.41	0.31	0.41	0.3	0.29
mult_exon_skip_291	0.66	0.72	0.42	0.51	0.72	0.55	0.67	0.67	0.42	0.59	0.6	0.8	0.41	0.85	0.41	0.69	0.69	0.57	0.54	0.33	0.73	0.31	0.82	0.78	0.8	0.66	0.53	0.59	0.78	0.45	0.46	0.46	0.78	0.51	0.53	0.31	0.68	0.87	0.61	0.78	0.81	0.56	0.6	0.66	0.6	0.9	0.59	0.67	0.69
mult_exon_skip_297	0.59	1	0.74	1	0.71	0.73	0.54	0.79	0.39	0.9	0.78	0.92	1	0.63	0.79	0.83	0.64	0.9	1	0.47	0.73	1	0.8	1	1	1	0.86	0.64	1	1	0.76	0.62	1	0.66	1	1	0.61	0.77	0.84	0.95	1	0.69	0.53	0.77	0.94	1	1	1	0.94
mult_exon_skip_305	0.64	0.85	0.71	0.63	0.84	0.6	0.59	0.71	0.7	0.79	0.56	0.64	0.6	0.82	0.69	0.62	0.77	0.78	0.78	0.75	0.73	0.78	0.68	0.67	0.64	0.64	0.75	0.63	0.74	0.77	0.83	0.61	0.83	0.84	0.8	0.68	0.7	0.64	0.65	0.64	0.61	0.78	0.6	0.75	0.64	0.67	0.85	0.81	0.74
mult_exon_skip_320	0.72	0.76	0.88	0.83	0.78	0.84	0.7	0.79	0.82	0.84	0.84	0.77	0.91	1	0.83	1	1	0.86	0.86	0.94	0.87	0.7	0.79	0.9	0.61	0.58	1	0.9	1	1	0.74	0.75	0.76	0.86	1	0.91	0.88	0.78	0.88	0.88	0.8	0.68	0.76	0.9	0.84	0.87	0.84	0.96	0.8
mult_exon_skip_324	0.91	0.84	0.61	0.4	0.6	0.94	0.29	0.37	0.91	0.93	0.94	0.93	0.46	0.91	0.61	0.88	0.96	0.97	0.96	0.9	0.94	1	0.31	0.98	0.4	1	0.93	0.92	0.93	0.4	0.39	0.92	0.56	0.55	0.92	0.92	0.63	0.94	0.97	0.95	0.96	0.93	0.6	0.93	0.91	0.97	0.93	0.96	0.97
mult_exon_skip_326	0.07	0.17	0.14	0.17	0.22	0.25	0.03	0.11	0.19	0.39	0.16	0.09	0.18	0.17	0.16	0.07	0.32	0.39	0.34	0.16	0.42	0.37	0.09	0.08	0.06	0.75	0.27	0.17	0.29	0.08	0.1	0.29	0.32	0.27	0.33	0.22	0.42	0.11	0.34	0.54	0.08	0.19	0.15	0.2	0.12	0.22	0.28	0.45	0.27
mult_exon_skip_359	0.87	0.85	0.89	1	0.81	0.94	0.87	0.86	0.94	0.95	0.83	0.8	0.84	0.93	0.89	1	0.75	0.92	0.67	0.84	0.74	0.89	0.91	0.73	0.83	0.84	0.83	0.9	1	0.85	0.81	0.92	0.86	0.78	0.77	0.78	0.68	0.9	0.8	0.77	0.85	0.88	0.91	0.84	0.76	0.79	0.75	0.85	0.78
mult_exon_skip_360	1	0.86	0.88	0.79	0.88	0.83	0.75	0.71	0.9	0.67	0.69	0.91	0.68	0.95	0.74	0.84	0.78	0.89	0.7	0.88	0.74	0.89	0.93	0.83	0.87	0.84	0.73	0.76	1	0.93	0.77	0.92	0.8	0.55	0.76	0.59	0.62	0.84	0.69	0.76	0.68	0.85	0.9	0.74	0.8	0.82	0.81	0.8	0.79
mult_exon_skip_368	0.18	0.16	0.16	0.18	0.25	0.2	0.19	0.21	0.23	0.16	0.2	0.19	0.1	0.3	0.4	0.16	0.23	0.23	0.36	0.24	0.39	0.1	0.16	0.15	0.54	0.28	0.24	0.18	0.14	0.12	0.29	0.31	0.29	0.19	0.1	0.23	0.17	0.18	0.18	0.14	0.2	0.29	0.25	0.27	0.21	0.17	0.29	0.19	0.13
mult_exon_skip_382	0.73	0.83	0.73	0.8	0.72	0.77	0.84	0.83	0.83	0.83	0.87	0.66	0.82	0.83	0.6	0.86	0.75	1	0.71	0.69	0.8	0.6	0.65	0.71	0.71	0.92	0.89	1	0.79	0.88	0.85	0.78	0.76	0.85	0.68	0.83	0.88	0.87	0.84	0.84	0.8	0.8	0.74	0.78	0.85	0.8	0.62	0.83	0.68
mult_exon_skip_405	0.33	0.4	0.46	0.33	0.22	0.57	0.64	0.25	0.26	0.4	0.48	0.45	0.43	0.41	0.61	0.35	0.32	0.18	0.43	0.28	0.39	0.16	0.42	0.31	0.38	0.43	0.25	0.25	0.52	0.3	0.28	0.24	0.65	0.43	0.11	0.17	0.27	0.25	0.37	0.39	0.53	0.4	0.38	0.44	0.29	0.35	0.38	0.42	0.43
mult_exon_skip_447	0.7	0.04	0.4	0.85	0.4	0.38	0.22	0.67	0.79	0.28	0.17	0.73	0.62	0.76	0.7	0.57	0.59	0.71	0.8	0.48	0.49	0.84	0.32	0.64	0.7	0.77	0.79	0.76	0.32	0.32	0.8	0.43	0.63	0.7	0.73	0.15	0.69	0.63	0.64	0.79	0.09	0.8	0.48	0.7	0.65	0.77	0.76	0.87	0.38
mult_exon_skip_448	1	0.26	0.86	0.96	0.93	0.95	0.68	0.96	0.97	0.86	0.8	0.95	0.9	0.99	0.93	0.97	0.96	0.98	0.98	0.97	0.94	0.86	0.95	0.87	0.98	0.95	0.95	0.96	0.9	0.83	0.93	0.97	0.98	0.95	1	0.93	0.92	0.97	0.94	0.96	0.65	0.95	0.89	0.94	0.97	1	0.99	0.94	0.96
mult_exon_skip_457	0.5	0.57	0.34	0.42	0.57	0.59	0.6	0.76	0.34	0.51	0.21	0.5	0.47	0.47	0.49	0.55	0.47	0.23	0.24	0.87	0.43	0.73	0.54	0.89	0.57	0.29	0.59	0.44	0.8	0.47	0.5	0.31	0.57	0.55	0.62	0.46	0.42	0.28	0.67	0.47	0.55	0.5	0.31	0.38	0.41	0.24	0.8	0.72	0.89
mult_exon_skip_458	0.61	0.65	0.49	0.58	0.7	0.66	0.67	0.82	0.45	0.65	0.38	0.69	0.61	0.6	0.59	0.59	0.56	0.29	0.38	0.89	0.6	0.85	0.67	0.93	0.71	0.41	0.66	0.58	0.84	0.63	0.59	0.49	0.63	0.63	0.77	0.58	0.54	0.4	0.79	0.61	0.67	0.73	0.38	0.53	0.57	0.32	0.86	0.79	0.92
mult_exon_skip_466	0.88	1	0.89	0.88	0.66	0.72	0.71	0.81	0.81	0.81	0.87	0.82	0.89	0.77	0.73	0.75	0.78	0.75	0.88	0.65	0.84	0.77	0.74	0.65	0.77	0.8	0.82	0.91	0.88	0.63	0.86	0.71	0.76	0.86	0.73	0.88	0.83	0.7	0.67	0.82	0.85	0.58	0.83	0.85	0.96	0.8	0.66	0.8	0.81
mult_exon_skip_504	0.45	0.58	0.64	0.77	0.73	0.62	0.74	0.89	0.71	0.65	0.74	0.6	0.62	0.75	0.62	0.75	0.81	0.65	0.69	0.78	0.78	0.88	0.65	0.71	0.78	0.91	0.87	0.52	0.66	0.81	0.71	0.83	0.76	0.75	0.67	0.61	0.82	0.72	0.95	0.79	0.58	0.56	0.7	0.8	0.83	0.59	0.7	0.57	0.83
mult_exon_skip_509	0.46	0.47	0.63	0.36	0.53	0.38	0.44	0.55	0.55	0.43	0.62	0.6	0.64	0.4	0.43	0.5	0.53	0.36	0.55	0.37	0.37	0.32	0.49	0.61	0.46	0.47	0.6	0.7	0.49	0.77	0.4	0.61	0.74	0.32	0.42	0.57	0.52	0.44	0.56	0.61	0.62	0.43	0.34	0.33	0.44	0.37	0.79	0.57	0.44
mult_exon_skip_514	0.9	1	0.73	0.84	0.79	0.87	0.89	0.75	0.9	0.91	0.58	0.89	0.92	0.82	0.85	0.79	0.95	0.79	0.73	0.88	0.7	0.59	0.86	1	0.86	0.63	0.92	0.71	0.95	0.77	0.74	0.72	0.73	0.84	1	0.94	0.81	0.9	0.88	0.77	0.83	0.89	0.8	0.74	0.87	0.77	0.87	0.87	0.9
mult_exon_skip_515	0.76	0.82	0.77	0.85	0.53	0.81	0.72	0.81	0.76	0.71	0.59	0.78	0.76	0.87	0.76	0.86	0.74	0.75	0.76	0.78	0.82	0.92	0.82	0.85	0.82	0.97	0.85	0.91	0.94	0.78	0.79	0.81	0.77	0.81	0.8	0.9	0.83	0.74	0.74	0.75	0.85	0.73	0.84	0.9	0.88	0.74	0.82	0.77	0.84
mult_exon_skip_522	0.82	0.83	0.75	0.81	0.86	0.91	0.79	0.84	0.91	0.89	0.95	0.97	0.73	0.93	0.8	0.86	0.97	0.9	0.86	0.77	0.92	1	1	0.93	0.9	0.94	0.84	0.77	1	0.8	0.97	0.87	0.75	0.83	0.88	0.91	0.94	0.8	0.8	0.82	0.92	0.94	0.87	0.96	0.9	0.88	0.85	0.93	0.82
mult_exon_skip_531	0.73	0.6	0.69	0.5	0.5	0.55	0.73	0.65	0.6	0.57	0.22	0.82	0.84	0.32	0.69	0.74	0.55	0.58	0.54	0.54	0.22	0.68	0.59	0.52	0.74	0.63	0.51	0.85	0.59	0.77	0.53	0.51	0.5	0.55	0.59	0.56	0.62	0.4	0.67	0.5	0.57	0.37	0.48	0.26	0.74	0.39	0.65	0.71	0.63
mult_exon_skip_533	0.91	0.8	0.74	0.92	0.77	0.57	0.83	0.76	0.81	0.66	0.86	0.49	0.82	0.75	0.77	0.68	0.81	0.77	0.78	0.58	0.8	0.5	0.71	0.63	0.71	0.89	0.73	0.76	0.82	0.93	0.78	0.74	0.74	0.89	0.82	0.66	0.88	0.86	0.83	0.78	0.67	0.64	0.84	0.75	0.79	0.75	0.51	0.79	0.82
mult_exon_skip_549	0.96	0.93	0.9	0.94	0.52	0.8	0.63	0.9	0.86	0.74	0.84	0.54	0.72	0.75	0.76	0.84	0.79	0.78	0.79	0.74	0.78	0.87	0.79	0.83	0.89	0.8	0.8	0.87	0.87	0.81	0.91	0.73	0.83	0.9	0.79	0.91	0.8	0.83	0.74	0.82	0.68	0.88	0.73	0.83	0.87	0.86	0.6	0.92	0.86
mult_exon_skip_556	0.78	0.74	0.88	1	1	0.79	1	1	1	1	0.8	0.78	1	1	0.66	0.75	1	1	0.9	1	0.93	1	1	1	0.84	1	1	0.78	1	1	0.82	0.87	1	0.73	1	1	1	1	1	1	1	1	1	0.87	1	1	1	0.76	1
mult_exon_skip_558	0.93	1	0.92	0.89	0.69	0.77	0.84	0.94	0.97	0.84	0.93	0.77	0.86	0.83	0.94	1	0.69	0.94	0.96	0.86	0.95	0.81	0.9	0.86	0.94	0.82	0.93	0.96	0.87	0.94	0.88	0.96	0.96	0.89	1	0.86	0.83	0.87	0.89	0.81	0.96	0.94	0.85	0.95	0.95	0.84	0.96	0.94	0.95
mult_exon_skip_583	0.73	0.91	0.72	0.92	0.88	0.85	0.71	0.84	0.89	1	0.78	1	0.81	0.94	0.87	1	0.88	0.8	0.82	0.73	0.84	0.92	1	0.81	0.96	0.74	0.96	0.96	1	0.78	1	0.94	0.68	1	1	0.88	0.82	0.72	0.73	0.81	0.68	0.8	0.76	0.83	0.77	0.72	0.91	0.86	0.78
mult_exon_skip_584	0.41	0.72	0.74	0.66	0.71	0.53	0.6	0.64	0.62	0.88	0.83	0.69	0.53	0.63	0.46	0.53	0.56	0.73	0.59	0.47	0.86	0.84	0.56	0.7	0.58	0.87	0.91	0.62	0.89	0.62	0.65	0.72	0.54	0.69	0.84	0.64	0.76	0.36	0.57	0.54	0.46	0.46	0.6	0.72	0.46	0.75	0.62	0.62	0.8
mult_exon_skip_585	0.58	1	0.78	0.75	0.57	0.67	0.71	0.74	0.53	0.71	0.89	0.76	0.57	1	0.87	0.49	0.78	0.85	0.51	0.64	0.62	0.74	0.76	0.66	0.67	0.62	0.79	0.78	0.56	0.87	0.72	0.77	0.6	0.69	0.9	0.62	0.91	0.88	0.6	0.83	0.59	0.64	0.62	0.66	0.61	0.59	0.89	0.61	0.7
mult_exon_skip_604	0.56	0.56	0.51	0.62	0.4	0.4	0.41	0.63	0.55	0.44	0.39	0.52	0.55	0.68	0.59	0.71	0.61	0.57	0.48	0.63	0.4	0.47	0.5	0.51	0.61	0.48	0.6	0.55	0.67	0.59	0.45	0.44	0.48	0.66	0.49	0.61	0.59	0.48	0.52	0.57	0.52	0.45	0.45	0.5	0.64	0.44	0.56	0.65	0.58
mult_exon_skip_653	0.75	1	0.79	0.98	0.79	0.74	0.76	0.81	0.98	0.93	0.85	0.73	0.87	0.91	0.54	0.95	0.86	0.78	0.88	0.92	0.91	0.9	0.72	0.46	0.89	0.72	0.81	0.86	0.82	0.75	0.8	0.76	0.8	0.73	0.94	0.77	0.85	0.76	0.83	0.91	0.59	0.9	0.96	0.84	0.71	0.77	0.65	0.94	0.93
mult_exon_skip_654	0.31	0.32	0.31	0.42	0.55	0.31	0.21	0.33	0.44	0.47	0.32	0.34	0.39	0.31	0.26	0.15	0.28	0.41	0.23	0.49	0.48	0.34	0.42	0.2	0.52	0.2	0.34	0.3	0.28	0.27	0.36	0.3	0.28	0.31	0.34	0.3	0.36	0.24	0.25	0.33	0.09	0.21	0.33	0.43	0.28	0.35	0.11	0.32	0.4
mult_exon_skip_677	0.96	0.83	0.82	0.95	0.88	0.83	1	0.65	1	1	0.74	0.86	0.91	0.96	1	0.67	0.97	0.65	0.88	0.91	0.95	0.91	0.71	0.95	0.79	0.8	0.91	1	0.95	0.85	0.96	0.83	0.8	1	0.8	0.9	0.95	0.75	0.94	0.75	0.74	0.84	0.66	0.77	0.78	1	0.72	0.96	0.84
mult_exon_skip_797	0.92	0.94	0.84	0.86	0.84	0.79	0.75	0.78	0.94	0.96	0.81	0.84	0.81	0.89	0.96	0.82	0.61	0.74	0.86	0.77	0.85	0.92	0.86	0.93	0.96	0.74	0.85	0.9	0.96	0.82	0.79	0.89	0.68	0.85	0.89	0.88	0.8	0.83	0.84	0.85	0.75	0.95	0.78	0.85	0.78	0.73	0.95	0.94	0.79
mult_exon_skip_798	0.49	0.88	0.39	0.94	0.82	0.85	0.86	0.96	0.53	0.65	0.59	0.64	0.83	0.77	0.91	0.75	0.47	0.29	0.83	0.37	0.89	0.65	0.56	1	0.91	0.93	0.58	0.36	0.89	0.8	0.72	0.79	0.65	0.39	0.49	0.79	0.65	0.87	0.86	0.5	0.71	0.82	0.4	0.71	0.9	0.86	0.79	0.45	0.75
mult_exon_skip_799	0.45	0.87	0.36	0.93	0.81	0.82	0.85	0.96	0.46	0.62	0.58	0.6	0.82	0.76	0.9	0.73	0.47	0.28	0.81	0.33	0.88	0.63	0.53	1	0.91	0.93	0.57	0.31	0.89	0.79	0.7	0.76	0.65	0.36	0.45	0.77	0.63	0.86	0.85	0.46	0.7	0.8	0.37	0.68	0.89	0.85	0.76	0.4	0.72
mult_exon_skip_800	0.96	0.97	0.87	0.91	1	1	1	1	0.91	0.99	0.98	0.86	0.98	1	1	0.98	0.91	0.96	1	0.91	0.95	1	1	1	1	1	0.94	0.77	1	0.74	0.98	0.92	0.97	0.96	1	0.96	0.99	0.84	0.68	0.94	0.98	0.94	1	0.87	1	0.87	1	0.97	0.76
mult_exon_skip_806	0.56	0.41	0.46	0.36	0.4	0.58	0.43	0.54	0.47	0.42	0.44	0.4	0.35	0.36	0.47	0.41	0.43	0.37	0.44	0.38	0.52	0.35	0.5	0.37	0.46	0.49	0.4	0.57	0.38	0.51	0.51	0.43	0.31	0.35	0.33	0.37	0.42	0.4	0.48	0.58	0.42	0.64	0.55	0.56	0.42	0.45	0.5	0.5	0.4
mult_exon_skip_807	0.88	1	0.83	0.87	0.88	0.88	0.86	0.88	0.85	0.95	0.77	0.77	0.88	0.91	0.9	0.74	0.88	1	0.79	0.93	0.85	1	0.9	0.75	0.76	0.89	0.92	1	0.84	0.82	0.75	0.92	0.95	0.84	0.72	0.91	0.76	0.89	0.8	0.97	0.81	0.88	0.83	0.84	0.93	0.94	0.89	0.88	0.79
mult_exon_skip_813	0.54	0.57	0.54	0.38	0.41	0.6	0.52	0.43	0.54	0.42	0.49	0.47	0.41	0.49	0.56	0.38	0.53	0.53	0.52	0.34	0.57	0.27	0.59	0.46	0.56	0.52	0.5	0.42	0.45	0.4	0.55	0.56	0.33	0.5	0.41	0.41	0.4	0.46	0.66	0.52	0.5	0.52	0.49	0.59	0.53	0.41	0.67	0.51	0.43
mult_exon_skip_836	0.61	0.74	0.73	0.62	0.76	0.58	0.67	0.64	0.7	0.74	0.62	0.59	0.69	0.64	0.73	0.7	0.64	0.66	0.68	0.64	0.63	0.64	0.7	0.69	0.59	0.56	0.72	0.66	0.87	0.7	0.69	0.7	0.67	0.57	0.72	0.66	0.59	0.71	0.61	0.65	0.79	0.73	0.66	0.78	0.54	0.68	0.76	0.78	0.72
mult_exon_skip_854	0.45	0.57	0.62	0.67	0.64	0.71	0.51	0.51	0.69	0.75	0.57	0.57	0.71	0.77	0.53	0.61	0.61	0.76	0.65	0.57	0.71	0.73	0.63	0.62	0.65	0.77	0.6	0.58	0.67	0.62	0.71	0.71	0.74	0.76	0.77	0.67	0.72	0.58	0.52	0.71	0.56	0.83	0.57	0.6	0.59	0.73	0.72	0.74	0.88
mult_exon_skip_861	0.64	0.86	0.71	0.49	0.63	0.7	0.46	0.53	0.66	0.61	0.76	0.44	0.76	0.5	0.71	0.46	0.73	0.63	0.74	0.66	0.61	0.52	0.56	0.51	0.71	0.62	0.56	0.55	0.63	0.5	0.7	0.69	0.76	0.66	0.57	0.7	0.67	0.55	0.66	0.57	0.75	0.56	0.69	0.63	0.87	0.56	0.65	0.58	0.65
mult_exon_skip_902	0.97	1	0.8	0.81	0.69	0.7	0.76	0.89	0.86	0.75	0.69	0.87	0.81	0.78	0.79	1	0.77	0.82	0.59	0.77	0.79	0.84	0.79	0.88	0.89	0.74	0.85	0.94	0.89	0.88	0.74	0.68	0.62	0.75	0.84	0.82	0.74	0.73	0.89	0.77	0.55	0.73	0.7	0.72	0.89	0.82	0.86	0.82	0.81
mult_exon_skip_926	0.89	0.87	0.93	0.9	1	0.94	1	0.87	0.96	0.93	0.86	0.77	1	0.93	0.91	0.86	0.95	0.72	0.91	0.86	0.86	1	0.95	0.87	1	0.88	0.91	0.79	0.76	0.95	0.83	0.85	1	0.86	0.93	0.72	0.9	0.83	0.86	0.92	0.93	0.88	0.84	0.87	0.82	0.88	0.91	0.95	0.86
mult_exon_skip_932	0.7	0.74	0.74	0.94	0.62	0.85	0.84	0.85	0.71	0.78	0.92	0.81	0.85	0.87	0.92	0.8	0.86	0.85	0.86	0.95	0.83	1	1	1	0.81	0.71	0.89	0.81	0.96	0.79	0.96	0.85	0.87	0.82	0.64	1	0.91	0.72	0.88	0.92	0.86	0.88	0.93	0.83	1	0.95	1	0.95	0.75
mult_exon_skip_949	1	0.86	0.64	1	0.69	0.8	0.68	1	1	0.84	1	0.83	0.74	1	0.91	0.74	0.74	0.87	0.8	0.71	0.78	0.76	0.84	0.71	1	0.8	0.83	0.67	0.8	0.8	0.76	0.68	0.76	0.8	0.93	0.74	0.61	0.81	0.71	0.7	0.76	0.72	1	0.79	0.66	0.9	0.65	0.78	0.82
mult_exon_skip_958	1	1	0.85	0.84	0.83	0.79	0.91	0.82	0.76	0.91	1	0.8	0.91	1	1	1	0.89	0.81	1	0.82	0.75	1	0.93	0.93	1	0.7	0.94	1	0.92	0.85	0.85	0.94	1	0.7	0.83	1	0.68	1	1	0.92	0.91	0.9	1	0.88	0.89	0.94	1	1	0.88
mult_exon_skip_965	0.7	0.47	0.68	0.61	0.66	0.63	0.68	0.51	0.69	0.67	0.61	0.51	0.48	0.44	0.62	0.63	0.71	0.64	0.58	0.68	0.53	0.67	0.86	0.56	0.59	0.6	0.63	0.69	0.61	0.82	0.66	0.55	0.66	0.72	0.75	0.63	0.53	0.77	0.45	0.52	0.65	0.53	0.41	0.71	0.76	0.68	0.82	0.59	0.4
mult_exon_skip_966	0.85	0.83	0.78	0.77	0.93	0.83	0.83	0.69	0.86	0.91	0.66	0.77	0.82	0.67	0.93	0.9	0.87	0.73	0.7	0.86	0.69	0.85	0.94	0.74	0.69	0.86	0.83	0.88	0.81	0.89	0.77	0.69	0.77	0.8	0.75	0.75	0.85	0.93	0.6	0.67	0.81	0.78	0.49	0.88	0.89	0.77	0.94	0.6	0.7
mult_exon_skip_967	0.78	1	0.92	0.94	0.68	0.9	0.92	0.68	0.88	0.89	0.88	0.8	0.86	1	0.9	0.86	0.88	0.88	0.85	0.94	0.74	0.83	1	0.89	0.86	1	0.81	0.82	1	0.69	0.76	0.91	0.83	0.92	1	1	1	1	1	0.95	0.87	0.87	0.82	1	0.89	0.81	0.94	0.95	0.8
mult_exon_skip_973	0.72	1	0.77	0.69	1	1	1	1	0.76	0.7	0.82	0.83	0.72	0.85	0.83	0.75	0.83	0.82	0.84	0.79	0.82	1	0.83	0.79	0.67	1	0.82	0.83	0.77	0.76	0.85	0.76	0.76	0.77	1	1	0.84	1	1	0.8	1	1	1	1	0.74	1	0.76	0.62	0.84
mult_exon_skip_990	0.81	0.91	0.79	0.84	0.95	0.94	0.78	0.91	0.86	0.88	0.75	0.81	0.86	0.91	0.85	0.76	0.84	0.68	0.72	0.9	0.93	0.73	0.81	0.82	0.86	0.66	0.96	0.83	0.88	0.8	0.78	0.94	0.67	0.85	0.84	0.95	0.93	0.71	0.86	0.84	0.82	0.89	0.79	0.82	0.76	0.88	0.89	0.84	0.9
mult_exon_skip_1031	0.26	0.21	0.21	0.41	0.55	0.28	0.06	0.36	0.48	0.46	0.33	0.49	0.13	0.51	0.66	0.46	0.42	0.52	0.65	0.29	0.52	0.33	0.47	0.18	0.39	0.34	0.57	0.44	0.63	0.38	0.57	0.55	0.37	0.35	0.41	0.32	0.44	0.17	0.31	0.5	0.17	0.23	0.24	0.49	0.52	0.34	0.4	0.43	0.53
mult_exon_skip_1089	0.66	0.65	0.75	0.64	0.69	0.66	0.66	0.67	0.76	0.77	0.58	0.54	0.58	0.79	0.51	0.66	0.66	0.79	0.75	0.49	0.85	0.61	0.56	0.36	0.72	0.55	0.8	0.61	0.37	0.54	0.63	0.7	0.44	0.69	0.61	0.65	0.66	0.56	0.61	0.62	0.42	0.57	0.63	0.64	0.58	0.52	0.61	0.72	0.74
mult_exon_skip_1112	0.87	1	0.96	0.96	0.88	0.91	0.95	0.97	0.94	0.94	0.88	0.86	0.95	0.89	1	0.84	0.91	0.96	0.88	0.87	0.9	1	0.93	0.92	0.85	0.84	0.89	0.81	0.96	0.95	0.92	0.77	0.81	0.83	0.94	0.84	0.94	0.9	0.83	0.89	0.93	0.77	0.91	0.95	0.88	0.86	0.79	0.88	0.88
mult_exon_skip_1114	0.84	0.89	0.87	0.87	0.82	0.8	0.86	0.8	1	0.88	0.83	0.84	1	1	0.91	0.9	0.85	0.99	0.86	0.86	0.8	1	0.83	1	1	0.92	0.84	0.97	0.86	0.96	1	0.94	0.82	0.8	0.78	0.86	0.84	0.89	0.8	0.91	0.9	0.93	0.89	0.9	0.92	0.87	0.82	0.91	0.89
mult_exon_skip_1126	0.09	0.14	0.3	0.21	0.37	0.33	0.17	0.21	0.24	0.34	0.45	0.21	0.17	0.29	0.25	0.29	0.23	0.3	0.27	0.29	0.19	0.24	0.28	0.37	0.42	0.2	0.38	0.37	0.21	0.25	0.21	0.25	0.34	0.18	0.22	0.27	0.16	0.21	0.2	0.14	0.38	0.25	0.22	0.13	0.21	0.26	0.17	0.33	0.35
mult_exon_skip_1132	1	1	1	1	0.71	0.72	1	0.75	0.82	1	0.88	0.89	0.81	0.89	0.69	1	0.88	0.87	0.88	0.81	0.83	1	0.91	0.83	1	0.83	0.83	1	1	0.8	1	0.84	0.9	0.89	0.57	0.84	0.65	0.87	0.77	0.65	0.79	0.74	0.78	1	0.93	0.96	0.8	0.79	0.81
mult_exon_skip_1261	0.76	0.45	0.72	0.67	0.44	0.5	0.84	0.74	0.78	0.76	0.9	0.64	0.93	0.8	0.47	0.79	0.84	0.73	1	0.59	0.91	0.65	0.74	0.86	0.67	0.78	0.85	0.67	0.66	1	0.74	0.79	0.82	0.57	0.56	0.71	0.82	0.83	0.71	0.67	0.75	0.72	0.55	0.73	0.72	0.79	0.55	0.62	0.45
mult_exon_skip_1269	1	1	0.86	0.94	0.97	0.97	1	0.97	0.97	0.96	0.97	0.68	0.54	0.8	0.88	0.91	0.97	1	1	1	0.98	0.86	0.98	1	0.88	0.98	0.85	1	1	0.96	0.96	0.98	1	0.97	0.93	0.93	0.98	0.79	0.76	0.82	1	1	0.96	0.97	0.96	0.98	0.92	1	0.78
mult_exon_skip_1271	0.91	1	0.92	0.79	0.79	0.83	0.67	0.9	0.92	0.97	0.89	0.89	0.93	0.92	0.9	1	0.96	0.93	0.94	0.87	0.97	0.89	0.97	0.92	0.88	1	0.88	1	0.91	0.91	0.81	1	0.93	0.89	0.86	1	0.94	1	0.84	0.93	0.97	0.95	0.89	0.97	1	0.92	1	0.76	0.98
mult_exon_skip_1296	0.64	0.62	0.34	0.37	0.35	0.5	0.68	0.69	0.72	0.5	0.6	0.31	0.82	0.42	0.47	0.51	0.27	0.48	0.14	0.25	0.58	0.52	0.49	0.52	0.54	0.28	0.29	0.7	0.74	0.63	0.51	0.46	0.46	0.37	0.63	0.51	0.37	0.72	0.35	0.35	0.55	0.46	0.51	0.5	0.62	0.26	0.27	0.83	0.38
mult_exon_skip_1355	0.86	1	0.95	1	1	0.89	0.92	1	0.87	1	0.89	1	0.91	1	1	0.84	0.83	1	1	1	1	1	0.83	0.77	0.85	1	1	1	0.89	1	0.91	1	0.88	0.86	1	0.86	0.86	1	1	0.88	1	1	0.84	0.86	0.87	1	1	1	1
mult_exon_skip_1365	0.72	0.84	0.8	0.7	0.79	0.65	0.84	0.77	0.91	0.89	0.63	0.64	0.61	0.79	0.87	0.74	0.69	0.7	0.66	0.56	0.82	0.8	0.53	0.55	0.86	0.8	0.79	0.66	0.68	0.81	0.89	0.7	0.61	0.71	0.82	0.54	0.66	0.73	0.68	0.78	0.68	0.72	0.48	0.62	0.65	0.72	0.62	0.73	0.79
mult_exon_skip_1400	0.76	1	0.87	0.8	1	0.93	0.78	1	1	0.82	0.8	0.79	1	0.88	0.79	0.78	1	1	0.88	0.61	0.84	1	0.9	1	1	0.87	1	0.88	0.88	1	0.88	0.94	0.95	0.87	1	1	0.92	0.94	0.85	0.88	0.81	0.79	0.93	0.96	1	0.77	0.71	0.86	0.92
mult_exon_skip_1406	0.87	1	0.83	1	1	1	0.79	0.94	0.94	1	0.95	1	0.9	0.96	0.94	0.51	0.79	1	0.76	0.87	0.95	0.77	0.94	0.83	1	0.91	0.94	0.81	0.95	0.76	0.94	0.9	0.92	0.89	1	0.81	0.9	0.83	0.94	0.89	0.92	0.87	0.88	0.97	0.86	0.92	1	1	0.92
mult_exon_skip_1424	0.94	0.9	0.78	0.88	0.88	0.89	0.86	1	0.93	0.94	0.88	0.93	0.74	0.91	0.67	0.72	0.9	0.91	0.87	0.83	0.88	1	1	0.83	0.81	0.92	0.88	0.81	0.95	0.85	0.87	0.89	0.88	0.82	1	0.95	0.91	0.96	0.87	0.82	0.84	0.98	0.81	0.88	0.92	0.96	0.76	0.97	0.84
mult_exon_skip_1427	0.57	0.71	0.66	0.69	0.51	0.65	0.55	0.69	0.55	0.52	0.6	0.65	0.56	0.76	0.72	0.89	0.73	0.45	0.69	0.5	0.62	0.73	0.65	0.75	0.7	0.59	0.58	0.57	0.7	0.65	0.61	0.52	0.73	0.55	0.57	0.77	0.67	0.72	0.68	0.69	0.65	0.62	0.6	0.63	0.58	0.56	0.64	0.74	0.49
mult_exon_skip_1438	0.85	1	0.76	0.96	0.93	1	0.94	1	0.94	0.96	0.94	0.89	0.87	1	0.82	1	0.88	0.87	0.84	0.89	0.96	1	0.93	0.92	0.91	0.92	0.97	0.9	0.84	0.8	0.96	0.92	0.9	0.87	0.89	1	0.91	0.89	0.93	0.92	0.74	0.87	0.88	0.94	0.88	0.81	1	0.91	0.96
mult_exon_skip_1440	0.33	0.57	0.43	0.23	0.36	0.53	0.24	0.17	0.1	0.33	0.34	0.68	0.32	0.47	0.44	0.27	0.39	0.36	0.57	0.42	0.53	0.18	0.5	0.44	0.5	0.34	0.5	0.24	0.42	0.43	0.33	0.29	0.28	0.35	0.35	0.43	0.54	0.42	0.4	0.38	0.5	0.46	0.32	0.41	0.46	0.38	0.37	0.39	0.31
mult_exon_skip_1454	0.33	0.51	0.41	0.47	0.41	0.38	0.34	0.38	0.37	0.6	0.4	0.36	0.45	0.54	0.39	0.27	0.47	0.5	0.32	0.5	0.43	0.46	0.42	0.51	0.46	0.27	0.52	0.41	0.49	0.39	0.45	0.43	0.36	0.51	0.59	0.54	0.45	0.35	0.37	0.55	0.28	0.48	0.47	0.33	0.52	0.45	0.61	0.47	0.46
mult_exon_skip_1467	0.66	0.72	0.94	0.91	0.83	0.6	0.8	1	1	0.86	0.84	0.72	0.88	1	1	1	0.75	0.88	0.64	1	0.9	1	0.8	0.85	0.81	0.9	1	1	0.86	0.9	1	0.64	0.94	0.95	1	0.85	0.86	0.41	0.61	0.92	0.72	0.7	0.7	1	0.56	0.76	0.85	0.89	0.84
mult_exon_skip_1524	0.38	0.3	0.19	0.19	0.17	0.2	0.68	0.15	0.35	0.29	0.53	0.59	0.22	0.12	0.38	0.39	0.43	0.15	0.25	0.09	0.39	0.25	0.61	0.33	0.56	0.2	0.28	0.69	0.56	0.2	0.27	0.3	0.73	0.43	0.17	0.17	0.21	0.35	0.31	0.1	0.54	0.21	0.46	0.13	0.45	0.54	0.06	0.16	0.13
mult_exon_skip_1526	0.11	0.22	0.07	0.41	0.04	0.11	0.19	0.26	0.24	0.18	0.62	0.52	0.07	0.1	0.16	0.35	0.44	0.08	0.14	0.09	0.56	0.19	0.32	0.11	0.28	0.4	0.28	0.8	0.67	0.16	0.12	0.32	0.57	0.43	0.12	0.12	0.17	0.39	0.29	0.12	0.16	0.13	0.51	0.12	0.48	0.36	0.15	0.2	0.11
mult_exon_skip_1529	0.27	0.65	0.31	0.32	0.45	0.23	0.05	0.42	0.63	0.62	0.46	0.68	0.29	0.25	0.21	0.83	0.35	0.68	0.58	0.57	0.51	0.3	0.55	0.24	0.68	0.5	0.52	0.8	0.77	0.26	0.5	0.61	0.57	0.39	0.62	0.28	0.26	0.48	0.57	0.39	0.25	0.15	0.63	0.25	0.58	0.59	0.44	0.41	0.32
mult_exon_skip_1534	0.61	0.7	0.35	0.9	0.41	0.67	0.5	0.75	0.78	0.66	0.75	0.9	0.32	0.57	0.66	0.77	0.84	0.56	0.64	0.48	0.84	0.58	0.76	0.53	0.73	0.86	0.6	0.96	0.88	0.73	0.56	0.83	0.9	0.67	0.55	0.52	0.73	0.87	0.73	0.69	0.73	0.56	0.87	0.56	0.92	0.82	0.75	0.65	0.55
mult_exon_skip_1538	0.7	0.67	0.81	0.76	0.52	0.84	0.68	0.91	0.81	0.63	0.86	0.64	0.75	0.76	0.66	0.77	0.75	0.84	0.88	0.5	0.89	0.75	0.66	0.77	0.77	0.83	0.75	0.91	0.76	0.73	0.77	0.84	0.79	0.82	0.8	0.66	0.73	0.83	0.8	0.83	0.72	0.73	0.79	0.74	0.65	0.66	0.58	0.88	0.72
mult_exon_skip_1561	0.94	0.67	0.85	0.96	0.87	0.85	0.77	0.86	0.85	0.95	0.85	0.94	0.74	0.89	0.59	0.86	0.87	0.89	0.8	0.87	0.72	0.84	0.84	0.86	0.82	0.72	0.97	0.9	0.84	0.8	0.85	0.95	0.92	0.85	0.94	0.87	0.8	0.85	0.77	0.94	0.85	0.83	0.75	0.87	1	0.96	0.74	0.82	0.95
mult_exon_skip_1595	0.52	0.72	0.63	0.58	0.59	0.62	0.58	0.6	0.67	0.6	0.7	0.59	0.67	0.7	0.4	0.57	0.7	0.67	0.59	0.76	0.61	0.69	0.56	0.56	0.45	0.64	0.75	0.59	0.7	0.66	0.61	0.64	0.65	0.72	0.62	0.68	0.59	0.43	0.54	0.69	0.53	0.71	0.84	0.62	0.59	0.69	0.51	0.69	0.69
mult_exon_skip_1600	1	1	0.8	0.84	1	0.78	0.78	0.77	1	1	0.9	1	1	0.82	0.88	0.87	0.81	1	0.8	1	1	1	1	0.85	1	0.77	1	1	0.96	1	0.67	0.77	0.88	1	1	0.9	0.86	0.68	1	1	1	0.8	1	0.85	1	0.66	1	0.78	1
mult_exon_skip_1601	0.73	0.75	0.89	0.91	0.84	0.9	0.93	0.83	0.96	0.8	0.86	0.73	0.97	0.82	0.82	0.85	0.81	0.94	0.72	0.95	0.95	0.89	0.78	0.8	0.67	0.77	0.88	0.84	0.68	0.93	0.93	0.69	0.94	0.87	0.84	0.82	0.93	0.81	0.87	0.93	0.93	0.94	0.86	0.88	0.78	0.89	0.9	0.95	0.98
mult_exon_skip_1611	0.79	0.88	0.86	0.9	0.78	0.79	1	0.73	0.84	0.95	0.8	0.84	0.88	0.97	0.93	0.82	0.84	0.85	0.84	0.85	0.93	0.93	0.83	0.85	0.92	0.84	0.95	0.71	0.95	0.87	0.95	0.91	0.84	0.78	0.95	0.93	0.83	0.78	0.86	0.89	1	1	0.8	1	0.78	0.89	0.94	0.87	0.82
mult_exon_skip_1623	0.5	0.56	0.44	0.59	0.64	0.68	0.48	0.51	0.88	0.61	0.77	0.69	0.74	0.71	0.76	0.5	0.44	0.69	0.59	0.79	0.48	0.37	0.8	0.56	0.6	0.67	0.86	0.64	0.64	0.62	0.6	0.53	0.62	0.75	0.73	0.34	0.74	0.78	0.46	0.58	0.5	0.54	0.6	0.62	0.63	0.43	0.61	0.77	0.54
mult_exon_skip_1659	0.39	1	0.8	0.58	0.52	0.45	0.66	0.65	0.64	1	0.8	0.79	0.43	0.88	0.64	0.65	0.88	0.64	0.79	0.57	0.8	0.52	0.73	0.84	0.65	0.68	0.68	0.78	0.81	0.54	0.64	0.77	0.55	0.64	0.75	0.92	0.66	0.79	0.51	0.86	0.6	0.87	0.62	0.74	0.85	0.8	0.71	0.81	1
mult_exon_skip_1660	0.59	1	0.93	0.8	0.79	0.74	0.88	0.87	0.84	1	0.93	0.92	0.74	0.95	0.83	0.84	0.95	0.86	0.91	0.81	0.91	0.81	0.88	0.95	0.83	0.86	0.88	0.89	0.93	0.8	0.85	0.9	0.81	0.85	0.9	0.97	0.83	0.92	0.76	0.96	0.84	0.96	0.84	0.88	0.95	0.93	0.88	0.94	1
mult_exon_skip_1661	0.57	0.79	0.79	0.63	0.45	0.82	0.65	0.56	0.77	0.8	0.79	0.67	0.87	0.73	0.71	0.79	0.85	0.84	0.88	0.56	0.72	0.65	0.84	0.68	0.58	0.77	0.65	1	0.68	0.53	0.66	0.87	0.83	0.71	0.8	0.81	0.88	0.56	0.53	0.67	0.67	0.77	0.68	0.7	0.81	0.85	0.82	0.8	0.48
mult_exon_skip_1678	0.25	0.28	0.16	0.27	0.39	0.33	0.27	0.19	0.36	0.27	0.21	0.26	0.41	0.3	0.2	0.31	0.35	0.08	0.21	0.1	0.18	0.34	0.23	0.27	0.24	0.17	0.33	0.2	0.46	0.26	0.28	0.18	0.25	0.18	0.27	0.23	0.24	0.23	0.19	0.27	0.24	0.26	0.2	0.25	0.17	0.2	0.21	0.27	0.25
mult_exon_skip_1681	0.69	0.61	0.78	0.93	1	0.83	0.85	0.84	0.96	0.93	0.92	0.85	0.97	1	1	1	0.93	0.89	0.88	0.79	0.85	0.88	0.9	0.64	0.94	0.84	0.87	0.96	0.93	0.71	0.93	0.91	0.94	0.97	1	0.91	0.88	0.89	0.74	0.85	0.76	0.74	0.92	0.91	1	0.92	0.88	0.95	0.9
mult_exon_skip_1682	0.7	1	0.93	0.63	0.64	0.69	0.72	1	0.7	1	1	0.55	0.88	1	1	0.74	0.86	0.9	0.72	1	0.76	0.53	0.62	0.52	0.85	0.88	0.8	1	0.75	1	0.69	0.75	0.85	1	0.86	0.81	0.81	1	0.88	0.91	0.8	0.75	0.72	0.83	0.84	0.89	0.69	0.93	0.78
mult_exon_skip_1684	0.15	0.2	0.08	0.43	0.17	0.12	0.08	0.14	0.16	0.36	0.09	0.18	0.12	0.35	0.18	0.16	0.22	0.32	0.2	0.19	0.12	0.08	0.27	0.2	0.16	0.09	0.71	0.23	0.34	0.4	0.19	0.18	0.18	0.12	0.15	0.22	0.21	0.17	0.17	0.14	0.14	0.11	0.35	0.19	0.13	0.14	0.45	0.18	0.14
mult_exon_skip_1685	0.71	0.76	0.63	0.82	0.72	0.6	0.6	0.71	0.73	0.85	0.59	0.82	0.58	0.81	0.7	0.61	0.74	0.82	0.72	0.69	0.72	0.6	0.78	0.73	0.73	0.62	0.94	0.8	0.8	0.85	0.69	0.8	0.72	0.77	0.67	0.75	0.73	0.77	0.66	0.69	0.73	0.77	0.85	0.67	0.73	0.73	0.9	0.78	0.68
mult_exon_skip_1695	1	1	1	1	1	1	1	1	0.94	1	1	0.84	1	1	1	1	1	1	1	1	0.96	0.45	1	1	1	1	1	1	1	1	1	1	1	1	1	1	1	0.91	1	1	0.8	1	1	0.96	1	0.8	1	1	0.92
mult_exon_skip_1732	0.87	0.78	0.85	0.74	0.83	0.86	0.89	0.93	0.82	0.76	0.94	0.75	0.82	0.87	0.74	0.92	0.89	0.8	0.86	0.87	1	0.88	0.76	0.81	0.92	0.8	0.79	0.78	0.82	0.71	0.93	0.81	1	1	0.87	0.85	0.86	0.82	0.73	0.95	0.86	0.82	0.6	0.83	0.78	0.94	0.8	0.74	0.89
mult_exon_skip_1760	0.94	1	1	0.94	1	1	0.82	1	1	0.88	1	1	0.92	1	0.81	1	0.84	0.77	0.92	1	0.93	1	1	1	1	1	0.79	1	1	1	0.96	1	1	1	0.57	0.9	0.88	0.9	0.83	0.95	1	0.89	0.69	1	1	1	0.9	0.88	0.95
mult_exon_skip_1761	0.71	0.83	0.68	0.7	0.94	0.83	0.85	0.84	0.84	0.73	0.71	0.81	0.9	0.83	0.83	0.82	0.74	0.66	0.7	0.55	0.79	0.9	0.76	0.69	0.77	0.7	0.71	0.92	0.76	0.84	0.8	0.67	0.84	0.69	0.6	0.78	0.76	0.6	0.85	0.59	0.79	0.83	0.7	0.84	0.83	0.7	0.82	0.78	0.75
mult_exon_skip_1770	0.52	1	0.92	0.91	1	0.87	0.92	0.81	1	0.94	0.9	0.82	0.77	0.89	0.78	0.92	0.97	0.95	0.76	0.78	1	0.36	0.95	0.68	0.78	0.9	0.96	0.9	0.95	0.95	0.64	0.93	0.85	1	1	0.85	1	1	0.89	0.93	0.91	0.97	0.88	0.87	0.88	0.8	0.91	1	0.85
mult_exon_skip_1784	0.36	0.4	0.21	0.23	0.07	0.33	0.19	0.04	0.16	0.09	0.11	0.14	0.12	0.06	0.04	0.23	0.07	0.13	0.07	0.11	0.04	0.04	0.21	0.17	0.25	0.07	0.08	0.19	0.12	0.16	0.09	0.09	0.16	0.13	0.09	0.32	0.12	0.08	0.07	0.17	0.11	0.06	0.12	0.04	0.58	0.05	0.12	0.14	0.12
mult_exon_skip_1800	0.78	1	1	0.89	1	0.82	1	1	1	1	1	0.99	1	1	1	1	1	0.84	1	1	1	1	1	1	1	0.87	0.88	1	0.83	1	1	0.8	1	0.85	1	1	1	1	1	0.84	0.84	1	0.83	0.89	1	0.84	0.88	1	1
mult_exon_skip_1802	0.86	0.93	0.78	0.95	0.84	0.82	0.92	0.83	0.87	0.93	0.91	0.94	0.88	0.96	0.87	0.86	0.87	0.89	0.88	0.84	0.89	1	0.95	0.97	1	0.9	0.85	0.89	0.87	0.79	0.84	0.97	0.88	0.77	1	1	0.88	0.93	0.86	0.88	0.88	0.98	0.9	0.95	0.91	0.84	0.95	0.92	0.86
mult_exon_skip_1837	0.76	1	0.79	0.86	0.89	0.58	0.53	1	0.92	0.71	0.66	0.89	1	0.93	1	0.77	0.71	0.89	0.85	0.78	0.94	0.76	0.79	0.7	0.84	0.8	1	1	0.79	0.86	0.77	0.76	0.88	1	1	0.67	0.74	0.92	0.82	0.68	0.84	0.73	0.87	0.81	0.77	0.75	0.88	0.87	0.74
mult_exon_skip_1838	0.34	0.25	0.36	0.43	0.44	0.36	0.22	0.34	0.67	0.35	0.39	0.44	0.61	0.44	0.3	0.47	0.45	0.67	0.68	0.43	0.52	0.27	0.39	0.35	0.35	0.64	0.63	0.64	0.38	0.74	0.34	0.45	0.35	0.67	0.39	0.4	0.37	0.48	0.35	0.44	0.61	0.33	0.35	0.55	0.28	0.39	0.28	0.51	0.46
mult_exon_skip_1840	0.25	0.1	0.21	0.75	0.23	0.37	0.38	0.36	0.16	0.29	0.4	0.4	0.36	0.5	0.57	0.18	0.33	0.48	0.08	0.66	0.13	0.21	0.2	0.25	0.62	0.22	0.41	0.45	0.22	0.4	0.27	0.16	0.27	0.14	0.71	0.23	0.34	0.29	0.17	0.36	0.54	0.74	0.18	0.36	0.36	0.23	0.18	0.47	0.14
mult_exon_skip_1883	0.95	0.91	0.88	0.87	0.83	0.94	0.68	1	0.92	0.96	0.85	0.95	0.9	0.88	0.91	1	0.89	0.81	0.93	0.89	0.93	1	0.9	0.97	0.89	0.89	0.95	0.96	0.89	0.93	0.79	0.68	0.87	0.88	0.84	0.87	0.94	0.88	0.83	0.88	0.87	0.92	0.83	0.89	0.84	0.7	0.82	0.89	0.86
mult_exon_skip_1937	0.75	0.83	1	1	0.87	1	0.81	1	0.76	1	0.73	1	1	1	1	0.83	1	1	0.7	1	1	1	1	0.81	1	0.72	1	0.77	1	1	0.72	1	0.73	0.99	0.75	1	0.73	0.74	0.76	0.79	0.76	0.99	0.74	0.79	1	1	0.82	1	0.75
mult_exon_skip_1982	1	0.88	0.91	0.81	1	0.94	0.76	0.93	0.96	0.97	0.78	1	0.91	0.97	1	0.74	0.95	0.92	1	1	0.93	0.83	0.41	0.42	0.93	1	1	1	0.86	0.95	0.86	0.97	0.97	0.99	1	0.83	0.85	0.75	0.95	0.91	0.6	0.84	0.9	0.86	1	0.87	1	0.86	1
mult_exon_skip_1990	0.7	0.16	0.31	0.52	0.43	0.31	0.34	0.45	0.3	0.22	0.1	0.75	0.21	0.1	0.4	0.52	0.19	0.15	0.19	0.42	0.08	0.21	0.39	0.11	0.33	0.2	0.53	0.54	0.4	0.42	0.34	0.36	0.17	0.35	0.18	0.33	0.24	0.09	0.39	0.32	0.13	0.34	0.31	0.1	0.68	0.18	0.59	0.5	0.62
mult_exon_skip_1991	0.94	1	0.79	0.88	0.62	0.84	1	0.94	0.74	1	0.9	0.67	1	0.85	0.87	1	0.81	0.79	0.67	0.71	0.77	0.66	0.88	0.95	0.82	0.79	0.87	0.74	0.94	0.83	0.85	0.79	0.71	0.69	0.53	1	0.86	1	1	0.82	0.77	1	0.79	0.92	0.89	0.92	0.47	0.88	0.83
mult_exon_skip_2012	1	0.94	0.94	1	1	0.95	0.9	0.98	0.96	1	0.97	1	0.96	0.94	0.78	1	0.96	0.95	0.9	0.85	0.97	0.97	0.95	1	1	0.95	0.98	1	1	1	0.89	0.87	0.93	1	1	1	0.97	1	0.97	0.95	0.95	1	0.96	0.98	0.82	1	1	1	0.83
mult_exon_skip_2101	0.73	0.78	0.65	0.56	0.4	0.53	0.66	0.62	0.75	0.36	0.73	0.68	0.82	0.87	0.76	0.45	0.57	0.59	0.5	0.44	0.57	0.53	0.67	0.56	0.88	0.43	0.63	0.51	0.81	0.89	0.58	0.7	0.64	0.65	0.6	0.64	0.62	0.49	0.53	0.58	0.43	0.69	0.61	0.76	0.48	0.57	0.58	0.61	0.76
mult_exon_skip_2124	0.7	0.81	0.91	0.72	0.73	0.72	0.8	0.78	0.87	0.84	0.77	0.89	0.64	0.88	0.8	0.8	0.71	0.75	0.86	0.78	0.87	0.59	0.92	0.92	0.89	0.75	0.86	0.84	0.87	0.94	0.8	0.73	0.8	0.8	0.81	0.84	0.76	0.66	0.76	0.85	0.72	0.74	0.8	0.87	0.83	0.81	0.86	0.83	0.88
mult_exon_skip_2131	1	0.63	0.93	0.82	0.67	1	0.79	1	1	0.93	0.98	0.75	0.83	0.95	0.8	1	0.91	1	0.88	1	0.98	1	0.97	0.94	0.83	0.94	1	1	0.92	1	0.92	0.86	0.94	1	1	0.79	0.94	0.98	0.95	0.95	0.85	0.88	1	0.95	0.94	0.97	0.81	0.95	1
mult_exon_skip_2132	0.96	1	0.86	1	0.61	0.87	0.6	0.84	0.93	0.95	0.88	1	0.49	1	0.6	0.74	0.66	1	1	0.94	0.91	1	0.86	0.92	0.85	0.96	0.86	1	0.68	0.95	1	1	0.93	1	0.81	0.55	0.97	0.79	1	0.79	0.72	0.9	0.71	0.93	1	1	0.69	0.93	0.94
mult_exon_skip_2153	1	1	1	1	0.83	0.77	1	0.74	0.88	1	0.9	0.81	0.7	0.76	1	0.69	0.79	1	0.77	1	0.76	0.74	1	1	0.8	0.87	0.81	0.83	0.71	0.89	0.77	0.87	0.76	0.83	0.86	1	0.87	0.85	1	0.79	0.85	0.74	0.76	0.88	1	1	0.83	1	0.83
mult_exon_skip_2157	0.46	0.47	0.68	0.58	0.94	0.62	0.46	0.56	0.6	0.61	0.68	0.63	0.51	0.46	0.41	0.62	0.45	0.65	0.71	0.5	0.52	0.59	0.58	0.51	0.53	0.39	0.53	0.65	0.72	0.66	0.42	0.67	0.71	0.41	0.45	0.65	0.57	0.48	0.65	0.69	0.5	0.58	0.37	0.52	0.74	0.6	0.65	0.64	0.54
mult_exon_skip_2188	0.52	0.31	0.45	0.44	0.5	0.43	0.46	0.48	0.55	0.48	0.49	0.31	0.56	0.35	0.45	0.46	0.35	0.34	0.54	0.32	0.3	0.46	0.35	0.56	0.55	0.33	0.29	0.43	0.52	0.59	0.51	0.54	0.49	0.33	0.37	0.44	0.5	0.48	0.64	0.41	0.35	0.46	0.55	0.59	0.52	0.41	0.36	0.45	0.35
mult_exon_skip_2189	0.82	0.82	0.87	0.85	0.8	0.7	0.85	0.73	0.71	0.89	0.82	0.71	0.82	0.78	0.78	0.8	0.78	0.67	0.73	0.67	0.61	0.77	0.68	0.84	0.73	0.75	0.61	0.85	0.79	0.71	0.78	0.85	0.76	0.66	0.72	0.76	0.67	0.78	0.82	0.77	0.8	0.72	0.81	0.82	0.7	0.8	0.74	0.7	0.75
mult_exon_skip_2190	0.84	0.84	0.87	0.86	0.79	0.71	0.85	0.73	0.72	0.9	0.81	0.7	0.81	0.78	0.77	0.78	0.78	0.64	0.73	0.67	0.62	0.78	0.68	0.84	0.72	0.76	0.6	0.84	0.81	0.77	0.77	0.85	0.76	0.67	0.72	0.78	0.68	0.79	0.82	0.77	0.79	0.73	0.82	0.83	0.7	0.81	0.73	0.72	0.74
mult_exon_skip_2215	1	0.8	0.73	0.57	0.7	0.8	0.35	1	0.4	0.35	0.55	0.83	0.53	0.67	0.5	0.45	0.44	0.88	0.76	0.68	0.42	0.05	0.76	0.65	1	0.74	0.67	0.79	1	0.32	0.65	0.56	0.84	0.74	0.82	0.74	0.56	0.47	0.62	0.4	0.67	0.54	0.36	0.71	0.75	1	0.73	0.45	0.8
mult_exon_skip_2276	0.85	0.75	0.83	0.9	0.78	0.73	0.82	0.92	0.93	0.84	0.89	0.83	0.72	0.9	0.6	0.79	0.86	0.95	0.93	0.81	0.88	0.76	0.85	0.61	0.65	0.86	0.83	0.86	0.85	0.95	0.88	0.86	0.77	0.81	0.91	0.74	0.88	0.83	0.79	0.81	0.72	0.83	0.88	0.9	0.75	0.78	0.73	0.83	0.89
mult_exon_skip_2281	0.81	1	0.94	0.95	1	0.74	0.93	1	1	1	0.86	0.9	1	0.96	0.89	1	0.93	1	0.88	0.73	0.93	1	1	0.88	0.74	0.97	1	1	0.94	1	0.88	0.82	0.93	0.89	0.94	1	0.93	0.94	0.86	1	0.9	0.93	0.87	0.9	1	0.96	1	0.96	1
mult_exon_skip_2310	0.82	1	0.74	0.79	0.51	0.58	0.7	0.58	0.78	0.69	0.81	0.89	0.69	0.53	0.64	1	0.74	0.41	0.68	0.66	0.69	0.6	0.87	0.94	0.78	0.65	0.64	0.89	0.8	0.82	0.86	0.77	0.91	0.79	0.72	0.83	0.67	0.8	0.7	0.68	0.82	0.74	0.89	0.6	0.8	0.83	0.7	0.83	0.69
mult_exon_skip_2319	0.96	1	1	0.79	0.91	1	0.69	0.83	0.92	0.86	0.8	0.85	0.94	0.85	0.79	1	0.87	0.85	0.8	0.88	0.89	1	1	0.82	0.86	0.79	0.9	0.85	1	0.84	0.89	0.77	0.91	0.88	0.92	0.75	0.88	0.89	0.77	0.84	0.86	0.88	0.84	0.81	1	0.85	0.9	0.78	0.84
mult_exon_skip_2349	1	1	0.95	0.89	0.83	1	1	1	0.86	0.94	0.8	0.93	0.71	0.9	0.66	0.92	0.88	0.86	0.85	0.91	0.77	0.64	0.92	0.83	0.93	0.84	0.74	0.89	1	0.93	0.85	1	0.92	0.76	1	0.96	0.75	0.53	1	0.88	0.79	0.81	0.76	0.76	0.88	1	0.92	0.71	0.86
mult_exon_skip_2356	0.85	1	0.87	0.77	0.74	0.82	0.86	0.8	0.85	0.94	0.94	1	0.87	1	1	0.88	0.65	0.9	0.73	0.93	0.89	1	0.91	0.88	0.92	0.81	0.71	0.62	1	1	0.95	1	0.83	0.7	0.43	0.92	0.78	0.93	0.86	0.83	0.73	0.87	0.68	1	0.82	0.78	1	0.92	0.59
mult_exon_skip_2362	0.67	1	1	1	1	1	0.86	0.81	1	0.94	0.91	1	0.92	0.93	1	0.86	0.94	1	0.83	0.78	0.91	1	1	0.86	0.91	0.91	0.92	1	1	0.62	1	0.92	0.94	0.8	1	0.91	0.96	1	0.91	1	0.95	0.94	0.84	0.91	1	0.88	0.92	0.95	1
mult_exon_skip_2372	0.58	0.74	0.83	0.85	0.89	0.82	0.67	0.79	0.81	0.66	1	0.79	0.93	0.87	1	0.88	0.82	0.81	0.6	0.57	0.71	0.65	0.89	0.71	0.87	0.62	0.84	0.6	0.94	0.69	0.68	0.62	0.92	0.66	1	0.58	0.88	0.52	0.71	0.56	0.92	0.78	0.7	0.74	0.54	0.62	0.47	0.84	0.69
mult_exon_skip_2380	1	0.87	0.92	0.82	0.92	0.78	0.9	0.86	0.86	0.8	0.86	0.76	0.88	0.84	0.79	0.88	0.79	0.95	0.8	0.81	0.81	0.71	0.87	0.9	0.95	0.86	0.68	0.97	0.94	0.92	0.74	0.78	0.88	0.84	0.8	0.86	0.94	0.97	0.7	0.83	0.87	0.74	0.87	0.83	0.87	0.72	0.7	0.84	0.73
mult_exon_skip_2391	0.81	1	0.96	0.83	0.81	0.94	0.88	1	0.94	1	0.86	0.89	0.88	0.94	1	1	0.89	0.93	0.94	1	0.97	0.8	0.92	0.93	0.9	0.89	0.88	0.78	1	1	0.9	1	1	0.87	0.93	0.93	0.89	1	0.91	1	0.9	0.92	0.84	0.96	1	0.89	1	0.94	0.94
mult_exon_skip_2423	1	1	0.93	0.89	0.75	0.78	0.75	0.78	1	0.84	0.92	0.98	0.99	0.84	0.97	0.8	0.84	0.99	0.66	0.81	0.99	0.81	1	0.62	0.99	0.94	0.86	1	0.95	0.99	0.76	1	1	0.74	1	1	1	0.79	0.7	1	0.86	0.82	0.65	0.99	0.96	0.86	0.87	0.89	0.99
mult_exon_skip_2426	0.24	0.27	0.19	0.15	0.42	0.22	0.24	0.36	0.19	0.28	0.1	0.28	0.18	0.23	0.26	0.24	0.26	0.22	0.19	0.18	0.23	0.16	0.32	0.23	0.29	0.24	0.34	0.23	0.31	0.22	0.2	0.24	0.33	0.36	0.27	0.35	0.21	0.22	0.22	0.25	0.24	0.23	0.27	0.16	0.29	0.35	0.17	0.34	0.32
mult_exon_skip_2427	0.88	0.92	0.87	0.92	0.83	0.91	0.9	0.97	0.87	0.95	0.94	0.83	1	0.93	0.83	0.89	0.95	0.81	1	0.93	0.93	0.66	0.93	0.91	0.68	0.8	0.88	0.85	0.97	0.94	0.97	0.96	0.87	0.82	0.68	1	0.87	0.87	0.96	0.9	0.86	0.91	0.91	0.93	0.89	0.91	0.6	0.8	0.85
mult_exon_skip_2462	0.16	0.48	0.23	0.42	0.32	0.14	0.23	0.17	0.43	0.23	0.36	0.17	0.13	0.26	0.19	0.43	0.23	0.37	0.15	0.07	0.34	0.21	0.1	0.21	0.34	0.2	0.32	0.27	0.36	0.18	0.2	0.2	0.14	0.26	0.22	0.2	0.26	0.38	0.26	0.2	0.14	0.27	0.39	0.24	0.22	0.2	0.16	0.38	0.18
mult_exon_skip_2472	0.9	0.81	0.94	0.82	0.73	0.62	0.86	0.81	0.75	0.72	0.78	0.67	0.85	0.74	0.74	0.58	0.94	0.97	0.72	0.94	0.84	0.81	0.91	0.93	0.85	0.91	0.76	0.8	0.81	0.97	0.8	0.65	0.64	0.85	0.84	0.94	0.91	0.76	0.89	0.88	0.85	0.82	0.84	0.86	1	0.89	1	0.82	0.82
mult_exon_skip_2473	0.91	0.94	0.95	0.84	0.79	0.89	0.91	0.83	0.88	0.81	0.61	0.76	0.82	0.82	0.79	0.89	0.86	0.95	0.74	0.95	0.86	0.87	0.94	0.93	0.91	0.91	0.91	0.81	0.75	0.72	0.84	0.53	0.8	0.84	0.79	1	0.97	0.86	0.81	0.95	0.83	0.85	0.76	0.82	0.94	0.9	0.74	0.82	0.86
mult_exon_skip_2480	0.66	0.93	0.95	0.85	1	0.94	0.87	1	0.85	0.88	0.77	0.82	1	1	1	0.81	0.96	1	0.82	0.78	0.78	1	1	0.85	0.93	0.87	0.81	1	0.99	0.89	0.85	1	1	0.96	1	0.82	0.91	0.92	1	0.86	0.88	0.81	0.93	0.8	0.79	1	0.96	0.86	0.9
mult_exon_skip_2524	0.75	1	0.91	0.84	1	0.9	0.96	0.72	0.86	0.82	0.86	0.78	0.95	0.9	0.94	1	0.9	0.93	0.93	0.87	0.91	0.69	0.9	0.94	0.88	0.76	0.88	0.56	0.95	0.77	0.94	0.82	0.82	0.89	0.78	0.96	0.86	0.9	0.82	0.89	0.89	0.89	0.89	0.96	0.93	0.86	0.9	0.91	0.87
mult_exon_skip_2546	1	0.73	0.93	0.85	0.78	0.86	0.82	0.91	0.93	0.72	0.88	0.88	0.85	0.88	0.85	1	0.8	0.93	0.9	1	0.93	1	0.83	0.91	0.81	0.88	0.89	0.81	0.84	1	0.83	0.8	0.95	0.87	0.9	0.83	0.81	0.78	0.67	0.89	0.91	0.86	0.77	0.88	0.86	0.89	0.87	0.9	0.94
mult_exon_skip_2547	1	1	0.91	0.87	1	0.96	0.89	1	0.91	0.97	0.89	0.97	0.96	0.93	1	1	0.96	0.94	0.95	1	0.93	1	1	1	0.92	0.93	0.93	0.91	0.96	0.95	0.96	0.97	0.93	0.96	1	0.9	0.9	1	0.92	0.93	1	0.96	0.72	0.91	0.9	0.8	0.97	1	0.93
mult_exon_skip_2654	0.2	0.12	0.19	0.11	0.2	0.08	0.15	0.25	0.4	0.13	0.25	0.16	0.16	0.1	0.11	0.29	0.14	0.21	0.09	0.23	0.18	0.06	0.2	0.14	0.2	0.1	0.14	0.2	0.1	0.27	0.25	0.06	0.1	0.17	0.14	0.19	0.21	0.29	0.09	0.12	0.16	0.33	0.18	0.27	0.16	0.13	0.15	0.3	0.14
mult_exon_skip_2667	0.33	0.69	0.47	0.49	0.39	0.51	0.28	0.36	0.4	0.34	0.28	0.21	0.43	0.47	0.32	0.62	0.3	0.75	0.45	0.35	0.35	0.4	0.52	0.45	0.47	0.43	0.39	0.34	0.42	0.26	0.32	0.45	0.43	0.3	0.62	0.38	0.37	0.44	0.22	0.36	0.34	0.42	0.39	0.46	0.51	0.55	0.27	0.49	0.53
mult_exon_skip_2669	0.79	1	1	0.89	1	0.86	1	1	1	1	0.96	0.77	0.92	1	1	1	0.88	1	0.88	0.78	0.93	0.8	1	1	1	1	1	1	1	1	1	1	0.88	1	1	0.97	0.93	0.83	1	1	1	1	1	1	0.77	1	1	1	1
mult_exon_skip_2709	0.76	0.82	0.86	0.82	0.79	0.83	0.82	1	0.81	0.8	0.87	0.82	0.83	0.8	0.81	0.76	1	0.82	0.89	0.86	0.82	0.61	0.8	0.82	0.83	1	0.79	0.77	1	0.86	0.87	1	0.85	0.91	1	0.76	0.87	0.78	0.79	1	0.86	0.79	0.86	0.85	1	1	0.72	0.82	0.83
mult_exon_skip_2710	1	1	1	1	1	1	1	1	1	1	1	1	1	1	1	0.77	1	1	1	1	1	1	1	1	1	1	0.73	1	1	1	1	1	1	1	1	1	1	1	1	1	1	1	1	1	1	1	1	1	0.63
mult_exon_skip_2711	1	1	1	1	1	1	1	1	1	0.44	1	1	1	1	1	1	1	1	1	1	1	1	1	1	1	1	1	1	1	1	1	1	1	1	1	1	1	1	1	1	1	1	1	1	1	1	1	1	1
mult_exon_skip_2717	0.32	0.37	0.37	0.34	0	0.3	0.3	0.33	0.42	0.34	0.29	0.31	0.3	0.34	0.34	0.32	0.39	0.32	0.39	0	0.32	0	0.31	0.39	0.34	0.31	0.39	0.36	0.35	0.32	0.29	0.33	0.29	0.34	1	0	0.3	0.3	0	1	0.3	0.43	0.3	0.3	0.29	0.29	0.33	0.3	0.29
mult_exon_skip_2743	0.8	0.87	0.65	0.82	0.52	0.62	0.86	0.89	1	0.9	0.6	0.89	1	0.73	0.47	0.71	0.57	0.42	0.95	0.55	0.78	0.93	0.81	0.78	0.94	0.88	0.56	0.71	0.84	0.86	0.86	0.73	0.81	0.71	0.68	0.86	0.86	0.74	0.67	0.84	0.7	0.77	0.52	0.8	0.72	0.8	0.71	0.89	0.78
mult_exon_skip_2756	0.91	1	1	1	1	1	0.95	1	1	1	1	0.89	1	1	1	1	0.78	1	0.63	0.92	1	1	1	1	0.92	0.96	1	1	1	0.8	1	1	0.91	0.97	1	0.89	0.95	1	1	1	1	1	1	0.92	1	0.71	1	1	1
mult_exon_skip_2758	0.93	1	1	1	1	1	0.97	1	0.97	1	0.74	0.92	1	1	1	1	0.78	0.87	0.69	0.83	0.98	1	1	1	0.94	0.97	1	0.97	1	0.85	1	1	0.93	0.98	1	0.88	0.96	1	1	1	1	0.99	1	0.94	1	0.77	1	1	1
mult_exon_skip_2763	0.94	1	0.77	0.86	0.49	0.7	0.64	0.78	0.76	0.76	0.72	0.69	0.7	0.7	0.69	0.57	0.63	0.82	0.84	0.78	0.87	0.75	0.9	0.92	1	0.83	0.83	0.59	0.71	0.88	0.93	0.9	0.82	0.79	0.64	0.71	0.79	0.88	0.8	0.79	0.83	0.88	0.96	0.76	0.92	0.94	0.74	0.9	0.75
mult_exon_skip_2792	0.69	0.74	0.77	0.95	0.65	0.59	0.52	0.88	0.69	0.68	0.59	0.56	0.75	0.76	0.74	0.86	0.6	0.69	0.77	0.78	0.85	0.79	0.81	0.66	0.66	0.79	0.94	0.62	0.79	0.88	0.6	0.69	0.77	0.68	0.66	0.79	0.74	0.62	0.85	0.76	0.69	0.78	0.52	0.75	0.77	0.73	0.61	0.71	0.65
mult_exon_skip_2810	0.39	0.48	0.59	0.76	0.43	0.59	0.32	0.4	0.81	0.62	0.48	0.46	0.34	0.51	0.42	0.6	0.6	0.73	0.67	0.34	0.75	0.46	0.32	0.41	0.6	0.66	0.67	0.71	0.55	0.54	0.51	0.41	0.68	0.66	0.59	0.47	0.67	0.57	0.57	0.62	0.52	0.52	0.66	0.68	0.53	0.58	0.58	0.62	0.59
mult_exon_skip_2811	1	0.55	1	0.89	0.78	0.81	1	0.75	1	0.62	0.75	0.65	0.82	1	0.7	0.89	0.76	0.8	0.83	0.79	0.83	1	0.83	0.79	0.78	0.68	0.82	0.73	0.58	0.76	0.86	0.76	0.81	0.76	0.66	0.78	0.74	0.69	1	0.82	1	0.85	0.72	0.8	0.9	0.68	0.79	0.85	0.72
mult_exon_skip_2848	0.91	0.79	0.85	0.8	0.59	0.69	0.64	0.8	0.78	0.78	0.7	0.72	0.64	0.73	0.79	0.79	0.82	0.89	0.88	0.73	0.85	0.72	0.65	0.69	0.66	0.79	0.68	0.86	0.8	0.81	0.8	0.78	0.75	0.78	0.79	0.76	0.81	0.74	0.84	0.77	0.66	0.49	0.75	0.85	0.84	0.79	0.63	0.81	0.73
mult_exon_skip_2849	0.57	1	0.57	0.59	0.7	0.76	0.68	0.53	0.48	0.76	0.81	0.67	0.35	0.51	0.53	0.65	0.7	0.67	0.7	0.63	0.7	0.48	0.63	0.61	0.61	0.76	0.5	0.68	0.61	0.69	0.69	0.67	0.78	0.78	0.73	0.69	0.71	0.58	0.65	0.75	0.58	0.49	0.61	0.65	0.76	0.67	0.73	0.71	0.53
mult_exon_skip_2866	0.95	0.91	0.92	0.81	0.93	0.88	0.85	1	0.84	0.84	0.88	0.88	0.96	0.95	0.95	0.76	1	1	0.87	0.79	0.83	0.8	0.76	0.71	0.61	0.95	0.81	0.92	0.89	0.57	0.87	0.87	1	0.8	0.95	0.89	0.92	0.9	0.76	0.79	0.88	0.96	1	0.91	0.97	0.92	0.85	0.94	0.92
mult_exon_skip_2873	0.16	0.04	0.22	0.22	0.1	0.14	0.14	0.12	0.25	0.09	0.12	0.2	0.08	0.04	0.12	0.26	0.03	0.03	0.08	0.15	0.04	0.19	0.12	0.12	0.21	0.04	0.04	0.36	0.09	0.17	0.11	0.08	0.12	0.15	0.08	0.08	0.1	0.1	0.07	0.1	0.12	0.07	0.18	0.13	0.1	0.07	0.26	0.22	0.15
mult_exon_skip_2880	0.95	0.94	0.95	0.89	0.78	0.84	0.78	0.75	1	0.96	0.86	0.77	0.83	0.73	0.92	1	0.75	1	0.79	0.77	0.88	0.6	0.88	1	1	0.77	0.7	0.23	0.39	1	0.71	0.96	0.91	0.88	0.63	0.96	0.89	0.82	0.89	1	0.98	0.9	0.73	0.88	0.96	0.81	1	0.75	0.8
mult_exon_skip_2893	1	1	1	0.87	1	1	1	1	0.98	1	1	0.97	1	1	1	1	1	1	0.99	1	0.96	1	1	1	1	1	1	1	1	1	1	1	1	1	1	1	1	1	1	1	1	1	1	0.96	1	1	1	1	1
mult_exon_skip_2894	0.57	0.65	0.7	0.55	0.48	0.54	0.73	0.68	0.65	0.61	0.65	0.65	0.8	0.61	0.66	0.68	0.75	0.57	0.69	0.71	0.71	0.68	0.56	0.67	0.89	0.58	0.67	0.78	0.61	0.7	0.6	0.64	0.69	0.72	0.59	0.57	0.6	0.45	0.71	0.59	0.58	0.62	0.62	0.54	0.81	0.45	0.7	0.58	0.58
mult_exon_skip_2899	1	0.94	1	0.87	0.96	0.94	1	0.99	0.99	1	0.98	0.99	0.98	1	1	0.96	0.97	0.98	0.98	0.98	0.97	1	1	1	1	0.99	0.97	1	0.96	0.97	0.99	0.95	0.97	0.94	0.92	0.96	0.98	0.98	1	1	0.98	1	0.98	0.98	0.98	1	1	0.89	0.87
mult_exon_skip_2900	0.64	0.53	0.66	0.25	0.45	0.45	0.72	0.73	0.62	0.48	0.63	0.42	0.69	0.45	0.59	0.62	0.68	0.5	0.47	0.58	0.65	0.64	0.45	0.5	0.79	0.54	0.4	0.77	0.46	0.65	0.45	0.5	0.53	0.53	0.4	0.38	0.61	0.38	0.48	0.62	0.47	0.43	0.5	0.56	0.62	0.37	0.59	0.52	0.38
mult_exon_skip_2901	0.69	0.58	0.7	0.3	0.51	0.5	0.76	0.75	0.67	0.52	0.67	0.49	0.72	0.49	0.6	0.63	0.7	0.55	0.53	0.61	0.69	0.7	0.48	0.52	0.83	0.58	0.45	0.8	0.53	0.68	0.52	0.55	0.57	0.57	0.46	0.4	0.66	0.4	0.53	0.66	0.53	0.45	0.54	0.61	0.66	0.4	0.65	0.58	0.41
mult_exon_skip_2935	0.37	0.22	0.22	0.4	0.38	0.32	0.4	0.64	0.7	0.29	0.32	0.28	0.31	0.48	0.4	0.28	0.4	0.47	0.51	0.54	0.3	0.53	0.5	0.29	0.27	0.48	0.41	0.4	0.32	0.34	0.57	0.41	0.35	0.45	0.3	0.42	0.56	0.38	0.5	0.34	0.49	0.42	0.22	0.57	0.29	0.3	0.81	0.38	0.77
mult_exon_skip_2960	0.6	0.83	0.62	0.68	0.68	0.47	0.8	0.84	0.94	0.6	0.64	0.69	0.57	0.66	0.38	0.69	0.58	0.67	0.8	0.81	0.59	0.76	0.56	0.65	0.73	0.79	1	0.73	0.81	0.68	0.83	0.83	0.69	0.68	0.76	0.68	0.89	0.8	0.4	0.65	0.62	0.79	0.84	0.65	0.9	0.77	0.4	0.91	0.75
mult_exon_skip_3018	0.77	0.81	0.73	0.44	0.83	0.76	0.69	0.8	0.7	0.8	0.65	0.71	0.66	0.62	0.65	0.83	0.78	0.72	0.88	0.52	0.86	0.66	0.84	0.76	0.78	0.76	0.88	0.85	0.7	0.85	0.74	0.77	0.89	0.8	0.73	0.78	0.83	0.75	0.72	0.82	0.8	0.74	0.83	0.72	0.67	0.74	0.75	0.92	0.79
mult_exon_skip_3019	0.67	0.71	0.78	0.44	0.93	0.77	0.64	0.68	0.61	0.67	0.65	0.58	0.66	0.83	0.57	0.68	0.64	0.47	0.64	0.47	0.66	0.4	0.72	0.61	0.66	0.64	0.72	0.8	0.73	0.61	0.66	0.6	0.73	0.61	0.68	0.57	0.65	0.57	0.78	0.7	0.76	0.68	0.62	0.65	0.55	0.66	0.5	0.71	0.64
mult_exon_skip_3024	0.16	0.24	0.23	0.39	0.15	0.21	0.15	0.1	0.3	0.2	0.2	0.31	0.2	0.11	0.16	0.48	0.24	0.42	0.45	0.22	0.18	0.25	0.18	0.08	0.38	0.22	0.45	0.23	0.25	0.43	0.17	0.14	0.31	0.34	0.07	0.26	0.26	0.17	0.24	0.27	0.21	0.18	0.29	0.19	0.18	0.35	0.29	0.16	0.25
mult_exon_skip_3029	0.97	0.86	0.96	0.95	0.84	0.86	0.94	0.93	1	0.93	0.92	0.89	0.93	0.97	0.93	0.85	0.8	0.89	0.85	0.85	0.93	0.89	0.94	0.87	0.86	0.91	1	0.94	0.94	0.91	0.91	0.98	0.96	0.87	1	0.82	0.86	0.93	0.93	0.92	0.87	0.91	0.89	0.93	0.93	0.92	0.47	0.95	0.97
mult_exon_skip_3031	1	1	1	0.75	1	0.71	0.68	0.5	0.51	0.82	0.66	0.63	1	0.93	0.82	1	1	0.64	0.66	1	0.73	0.84	0.86	0.91	1	0.71	0.69	0.56	0.87	0.5	0.98	0.8	0.71	0.68	1	0.79	0.69	1	1	0.76	1	0.88	1	0.69	1	0.77	1	0.77	0.66
mult_exon_skip_3054	0.76	0.7	0.4	0.68	0.53	0.7	0.91	0.67	0.7	0.59	0.61	0.55	0.62	0.62	0.62	0.72	0.7	0.47	0.32	0.4	0.69	0.56	0.52	0.68	0.62	0.78	0.44	0.53	0.48	0.68	0.71	0.56	0.57	0.48	0.56	0.54	0.66	0.76	0.54	0.52	0.67	0.64	0.64	0.56	0.42	0.5	0.28	0.58	0.33
mult_exon_skip_3055	0.29	0.23	0.13	0.24	0.14	0.21	0.54	0.15	0.19	0.16	0.25	0.18	0.2	0.21	0.15	0.18	0.3	0.13	0.1	0.12	0.19	0.23	0.14	0.2	0.19	0.17	0.12	0.15	0.14	0.17	0.26	0.16	0.12	0.15	0.08	0.16	0.21	0.37	0.15	0.14	0.18	0.24	0.26	0.19	0.12	0.12	0.09	0.23	0.08
mult_exon_skip_3056	0.65	0.74	0.85	0.81	0.67	0.67	0.69	0.78	0.82	0.89	0.69	0.87	0.74	0.67	0.63	0.72	0.81	0.74	0.65	0.74	0.6	0.83	0.79	0.77	0.8	0.65	0.59	0.68	0.77	0.89	0.65	0.9	0.73	0.75	0.79	0.74	0.8	0.77	0.69	0.65	0.7	0.78	0.75	0.82	0.68	0.72	0.61	0.86	0.76
mult_exon_skip_3057	0.33	0.39	0.26	0.32	0.26	0.26	0.13	0.22	0.19	0.33	0.28	0.34	0.21	0.23	0.28	0.33	0.37	0.33	0.31	0.34	0.29	0.29	0.31	0.23	0.54	0.34	0.52	0.34	0.53	0.31	0.35	0.35	0.34	0.32	0.36	0.42	0.46	0.34	0.34	0.29	0.24	0.31	0.24	0.41	0.58	0.26	0.35	0.37	0.4
mult_exon_skip_3058	0.38	0.35	0.37	0.34	0.38	0.27	0.15	0.24	0.17	0.28	0.32	0.25	0.21	0.25	0.45	0.5	0.26	0.25	0.25	0.22	0.27	0.27	0.34	0.33	0.57	0.3	0.53	0.51	0.63	0.27	0.28	0.38	0.41	0.47	0.4	0.6	0.42	0.45	0.33	0.34	0.46	0.26	0.34	0.48	0.58	0.35	0.53	0.27	0.34
mult_exon_skip_3059	0.43	0.24	0.27	0.48	0.57	0.29	0.22	0.28	0.44	0.43	0.3	0.39	0.28	0.22	0.42	0.32	0.41	0.4	0.61	0.39	0.36	0.38	0.33	0.21	0.57	0.43	0.7	0.39	0.51	0.43	0.5	0.38	0.43	0.53	0.69	0.5	0.43	0.31	0.38	0.45	0.3	0.34	0.41	0.42	0.59	0.52	0.45	0.47	0.52
mult_exon_skip_3062	0.11	0.14	0.23	0.17	0.1	0.14	0.02	0.14	0.13	0.05	0.08	0.14	0.13	0.17	0.08	0.15	0.11	0.05	0.1	0.09	0.06	0.29	0.2	0.28	0.3	0.13	0.15	0.16	0.1	0.06	0.13	0.15	0.18	0.14	0.24	0.26	0.14	0.04	0.09	0.1	0.12	0.16	0.11	0.15	0.24	0.14	0.32	0.14	0.23
mult_exon_skip_3063	0.56	0.76	0.74	0.72	0.61	0.77	0.43	0.7	0.6	0.77	0.67	0.67	0.78	0.74	0.74	0.64	0.69	0.66	0.74	0.68	0.76	0.8	0.75	0.81	0.59	0.79	0.76	0.69	0.8	0.56	0.66	0.78	0.74	0.76	0.79	0.77	0.72	0.71	0.77	0.7	0.67	0.74	0.58	0.76	0.82	0.77	0.77	0.71	0.76
mult_exon_skip_3122	0.85	0.69	0.91	0.97	0.65	0.73	0.81	0.81	0.96	0.79	0.7	0.78	0.67	0.73	0.68	0.82	0.88	1	0.81	0.81	0.82	0.8	0.91	0.75	0.55	0.89	0.82	0.97	0.64	0.81	0.77	0.79	0.9	0.93	0.87	0.76	0.79	0.81	0.75	0.85	0.68	0.81	0.68	0.86	0.79	0.89	0.81	0.67	0.79
mult_exon_skip_3135	0.74	0.57	0.66	0.66	0.63	0.62	0.71	0.57	0.69	0.71	0.78	0.58	0.77	0.64	0.6	0.63	0.71	0.82	0.73	0.71	0.62	0.68	0.67	0.64	0.59	0.67	0.87	0.81	0.73	0.71	0.68	0.56	0.54	0.65	0.72	0.85	0.66	0.65	0.66	0.76	0.6	0.48	0.72	0.64	0.68	0.77	0.75	0.65	0.68
mult_exon_skip_3152	0.93	0.86	0.92	0.95	0.75	0.96	0.94	0.88	0.89	0.74	0.95	0.86	0.77	0.84	0.95	0.91	0.98	1	0.86	0.86	0.86	0.83	0.65	0.83	0.84	0.87	0.91	1	0.88	0.9	0.78	0.97	1	0.94	0.83	0.8	0.95	0.94	0.97	0.86	0.89	1	0.93	0.88	0.79	0.88	0.89	0.93	0.91
mult_exon_skip_3157	1	1	0.89	0.96	0.62	0.83	1	0.85	0.94	0.94	0.94	1	1	0.84	0.94	0.94	0.87	0.86	1	0.95	0.91	1	1	1	1	0.81	0.92	0.68	1	1	0.8	0.77	0.87	0.87	0.85	0.87	0.96	0.87	0.93	0.91	0.82	0.9	0.79	0.9	0.94	1	0.93	0.84	1
mult_exon_skip_3162	0.81	1	0.9	0.9	1	0.86	0.84	1	0.89	1	0.9	1	0.76	1	1	0.82	1	1	0.83	1	1	1	1	1	1	0.94	0.9	1	0.84	1	0.76	0.74	1	1	1	0.91	0.95	0.88	0.88	1	1	1	0.88	0.89	0.9	0.91	0.8	1	1
mult_exon_skip_3164	1	1	0.91	0.9	1	0.93	0.85	1	0.86	0.87	0.81	0.8	0.94	0.87	0.78	1	1	0.82	0.85	0.95	0.77	1	0.93	0.76	0.89	0.85	1	0.81	0.82	0.83	0.89	0.74	0.92	0.84	0.76	0.88	0.86	0.71	0.85	0.82	0.87	0.87	0.73	0.77	0.71	0.94	1	1	0.78
mult_exon_skip_3186	0.91	0.89	0.95	0.89	0.67	0.92	1	1	1	0.81	0.92	0.88	1	0.87	0.93	1	1	1	1	1	0.91	1	1	0.92	1	0.91	1	1	1	1	0.92	0.9	1	1	1	1	0.96	1	0.82	0.85	0.9	1	0.83	1	0.85	0.8	1	0.89	1
mult_exon_skip_3220	0	0.07	0.06	0.09	0.09	0.03	0	0.16	0.03	0.04	0.02	0.2	0	0.02	0.02	0.03	0.01	0.02	0.01	0.17	0.02	0.05	0.02	0.03	0.01	0.17	0.02	0	0.03	0.02	0.02	0.01	0.06	0.1	0.03	0.02	0.02	0.01	0.03	0.01	0.33	0.02	0.39	0.03	0.02	0.02	0.02	0.2	0.17
mult_exon_skip_3229	0.43	0.3	0.33	0.17	0.43	0.42	0.23	0.29	0.8	0.6	0.58	0.36	0.42	0.25	0.62	0.81	0.33	0.36	0.52	0.39	0.62	0.15	0.57	0.83	0.54	0.46	0.28	0.3	0.89	0.45	0.48	0.45	0.64	0.42	0.39	0.43	0.42	0.29	0.54	0.34	0.64	0.63	0.62	0.51	0.31	0.41	0.8	0.35	0.57
mult_exon_skip_3283	0.83	0.73	0.73	0.68	0.78	0.6	0.76	0.84	0.81	0.77	0.79	0.57	0.43	0.54	0.87	0.67	0.55	0.66	0.75	0.84	0.77	0.28	0.85	0.71	0.8	0.63	0.7	0.53	0.56	0.6	0.71	0.6	0.55	0.6	0.7	0.78	0.74	0.75	0.61	0.82	0.8	0.81	0.71	0.73	0.79	0.77	0.76	0.85	0.52
mult_exon_skip_3385	0.79	0.81	0.65	0.92	0.49	0.72	0.63	0.81	0.82	0.92	0.55	0.21	0.76	0.78	0.8	0.81	0.69	0.88	0.77	0.53	0.91	0.57	0.56	0.64	0.86	0.74	0.83	0.56	0.75	0.59	0.6	0.66	0.56	0.87	0.82	0.58	0.77	0.7	0.74	0.73	0.51	0.81	0.56	0.75	0.84	0.55	0.8	0.73	0.62
mult_exon_skip_3422	0.58	0.63	0.46	1	1	0.76	0.63	0.77	0.55	0.77	0.31	0.73	0.85	1	0.78	0.6	0.65	0.78	0.59	0.66	0.47	1	0.75	0.71	1	0.53	0.78	0.37	1	1	0.89	0.62	0.52	0.71	0.68	0.69	0.57	0.81	0.65	0.5	0.28	0.35	0.65	0.38	0.6	0.68	0.55	0.71	0.83
mult_exon_skip_3423	0.76	1	0.73	0.97	0.93	0.96	0.72	0.91	0.8	0.91	0.82	0.87	0.94	0.89	0.92	0.84	0.89	0.79	0.72	0.91	0.81	0.77	0.95	1	0.8	0.73	0.92	0.82	0.89	0.87	0.78	1	0.83	0.88	1	0.85	0.85	0.87	0.86	0.87	0.8	0.82	0.81	0.72	0.79	0.82	1	0.91	0.94
mult_exon_skip_3427	0.82	1	0.85	0.8	0.94	0.85	0.75	0.92	0.88	1	0.85	0.87	0.93	0.82	0.88	0.89	0.84	0.78	0.73	0.86	0.87	0.87	0.9	0.68	0.86	0.83	0.89	0.83	0.88	0.82	1	0.88	1	0.89	0.88	0.73	0.66	0.79	0.73	1	0.87	0.81	0.95	0.81	0.89	0.75	0.73	0.9	0.83
mult_exon_skip_3457	1	0.73	0.93	0.79	0.86	0.81	1	1	0.92	1	0.85	0.85	0.95	0.97	0.67	1	0.86	0.9	0.89	0.93	0.95	1	0.71	0.89	0.8	0.89	0.92	1	0.9	0.72	0.87	0.94	1	1	1	0.9	0.84	1	0.81	0.83	0.79	0.77	0.94	0.91	0.83	0.96	1	0.92	0.9
mult_exon_skip_3472	0.81	0.62	0.81	0.67	1	0.82	0.7	0.7	0.86	0.83	0.69	0.71	0.78	0.68	0.58	0.73	0.73	0.8	0.73	0.55	0.74	0.68	0.4	0.77	0.7	0.73	0.8	0.69	0.74	0.67	0.93	0.78	0.84	0.93	0.93	0.86	0.78	0.68	0.75	0.77	0.76	0.61	0.75	0.76	0.71	0.51	0.85	0.69	0.87
mult_exon_skip_3473	0.67	0.47	0.66	0.49	1	0.7	0.56	0.5	0.75	0.66	0.55	0.52	0.63	0.47	0.38	0.59	0.6	0.64	0.59	0.37	0.57	0.48	0.27	0.61	0.65	0.58	0.65	0.47	0.57	0.48	0.86	0.59	0.73	0.85	0.83	0.76	0.65	0.5	0.59	0.59	0.53	0.4	0.64	0.56	0.55	0.35	0.72	0.5	0.79
mult_exon_skip_3488	0.8	1	0.82	0.82	0.84	0.64	0.86	0.83	1	0.8	0.91	0.78	0.8	1	0.57	0.71	0.89	0.6	0.68	0.62	0.74	0.54	0.5	0.61	0.76	0.61	0.75	0.75	0.63	0.68	0.67	0.76	0.72	0.65	0.73	0.71	0.69	0.72	0.52	0.69	0.43	0.67	0.68	0.76	0.51	0.69	0.81	0.65	0.62
mult_exon_skip_3519	0.9	0.94	0.85	0.81	0.71	0.74	0.53	0.89	0.82	0.82	0.85	0.9	0.78	0.83	0.81	0.93	0.8	0.81	0.85	0.72	0.76	0.48	0.78	0.81	0.84	0.74	0.79	0.71	0.8	0.81	0.91	0.83	0.68	0.82	0.78	0.72	0.79	0.86	0.7	0.76	0.74	0.74	0.83	0.82	0.82	0.86	0.81	0.68	0.77
mult_exon_skip_3575	0.59	0.68	0.8	0.83	0.79	0.61	0.87	0.63	0.82	0.73	0.73	0.84	0.77	0.67	0.83	0.83	0.73	0.66	0.84	0.84	0.74	0.81	0.73	0.66	0.79	0.8	0.71	0.69	0.77	0.52	0.72	0.59	0.83	0.76	0.87	0.83	0.77	0.75	0.76	0.81	0.83	0.68	0.71	0.77	0.81	0.74	0.88	0.75	0.69
mult_exon_skip_3606	0.06	0.07	0.16	0.1	0.09	0.12	0.2	0.25	0.13	0.24	0.1	0.11	0.11	0.23	0.23	0.11	0.11	0.09	0.04	0.1	0.23	0.42	0.21	0.04	0.19	0.46	0.33	0.25	0.09	0.09	0.14	0.21	0.11	0.14	0.12	0.07	0.14	0.27	0.07	0.17	0.05	0.09	0.33	0.08	0.13	0.26	0.4	0.16	0.15
mult_exon_skip_3607	0.21	0.66	0.71	0.79	0.5	0.71	0.54	0.77	0.57	0.87	0.53	0.83	0.92	0.65	0.58	0.3	0.77	0.42	0.6	0.94	0.39	0.89	0.71	0.33	0.53	0.49	0.78	0.2	0.49	0.73	0.35	0.45	0.56	0.66	0.4	0.56	0.75	0.61	0.4	0.65	0.45	0.85	0.79	0.58	0.5	0.52	0.48	0.62	0.72
mult_exon_skip_3626	0.69	0.37	0.49	0.46	0.35	0.6	0.44	0.45	0.38	0.58	0.62	0.52	0.69	0.61	0.48	0.66	0.7	0.34	0.34	0.68	0.63	0.45	0.49	0.49	0.66	0.38	0.58	0.38	0.72	0.65	0.53	0.3	0.76	0.54	0.44	0.59	0.63	0.42	0.32	0.78	0.57	0.56	0.49	0.46	0.54	0.42	0.35	0.42	0.56
mult_exon_skip_3627	0.52	0.62	0.42	0.45	0.53	0.33	0.52	0.43	0.55	0.67	0.57	0.41	0.56	0.67	0.4	0.35	0.61	0.31	0.32	0.53	0.43	0.53	0.47	0.51	0.49	0.31	0.71	0.36	0.72	0.83	0.44	0.46	0.64	0.33	0.69	0.5	0.44	0.38	0.24	0.42	0.43	0.68	0.34	0.43	0.34	0.52	0.64	0.4	0.4
mult_exon_skip_3629	0.87	0.89	0.87	0.74	0.92	0.96	1	0.89	0.88	0.77	0.85	0.85	0.87	0.95	1	0.52	0.83	0.93	0.85	0.7	0.93	1	0.85	0.89	0.81	0.98	0.94	1	0.97	0.79	0.93	0.88	0.85	0.89	0.74	0.9	0.9	1	0.93	0.96	0.85	0.87	1	0.91	0.86	0.88	1	0.86	0.9
mult_exon_skip_3637	1	0.94	0.88	0.9	0.73	0.96	0.71	0.71	0.82	0.89	0.66	1	0.8	1	0.79	1	0.88	0.86	0.82	1	0.93	0.76	0.94	0.96	0.96	0.9	0.91	1	0.95	0.85	0.94	0.96	0.68	0.89	1	1	0.95	0.9	0.83	0.89	0.69	0.86	0.93	0.79	0.92	0.81	0.95	1	0.86
mult_exon_skip_3639	0.94	0.93	0.93	1	0.89	0.84	0.78	1	0.84	0.97	0.89	0.87	0.78	0.88	0.83	1	0.86	0.84	0.94	0.81	0.9	0.39	0.81	1	0.91	0.81	0.9	1	0.82	0.89	0.82	0.89	0.86	0.93	1	0.97	0.91	0.94	0.96	0.97	0.81	0.96	0.85	0.89	0.96	0.87	0.95	0.95	0.87
mult_exon_skip_3672	0.63	1	0.66	1	0.76	0.9	1	0.79	1	0.61	0.76	0.73	0.6	0.95	0.67	0.52	0.87	0.84	0.69	0.78	0.71	0.47	0.58	0.86	1	0.75	0.75	0.65	0.93	0.7	1	0.94	0.55	0.65	0.72	0.78	0.71	0.95	0.77	0.72	0.4	0.7	0.84	0.79	0.37	0.91	0.6	0.56	0.85
mult_exon_skip_3673	0.89	0.86	0.93	0.93	0.73	0.83	0.89	0.76	0.86	0.75	0.81	0.76	0.93	0.67	0.84	0.68	0.88	0.86	0.93	1	0.86	0.43	0.8	0.85	0.87	0.71	0.68	0.76	0.68	0.83	0.81	0.83	0.91	0.89	0.7	0.76	0.86	0.55	0.91	1	0.68	0.76	0.87	0.74	0.48	0.91	0.68	0.84	0.7
mult_exon_skip_3682	0.76	1	0.79	1	0.77	0.87	1	0.86	1	0.86	0.95	1	1	1	1	0.73	0.9	0.71	1	0.86	0.79	1	0.83	0.78	0.85	0.87	0.88	1	0.95	0.85	0.85	0.9	0.88	0.85	0.76	0.94	0.83	0.83	0.73	0.89	0.76	0.76	0.84	0.71	0.96	0.83	0.78	0.94	0.81
mult_exon_skip_3683	0.76	0.62	0.82	0.95	0.79	0.62	0.81	0.82	0.61	0.8	0.81	0.65	0.57	0.77	0.84	0.8	0.76	0.79	0.77	0.71	0.79	0.87	0.53	0.61	0.79	0.72	0.72	0.83	0.67	0.96	0.56	0.73	0.69	0.73	0.8	0.75	0.76	0.7	0.8	0.73	0.73	0.87	0.82	0.73	0.86	0.77	0.95	0.7	0.63
mult_exon_skip_3700	1	1	0.84	0.74	0.71	0.83	0.83	1	0.93	0.88	1	0.93	0.78	0.87	0.85	0.84	0.81	1	0.82	1	0.91	0.84	0.9	1	0.91	0.79	0.85	0.83	1	0.87	0.83	0.87	0.95	0.72	1	0.93	0.87	1	0.92	0.93	1	0.9	0.72	0.79	1	0.72	0.84	0.97	0.8
mult_exon_skip_3708	0.23	0.79	0.32	0.78	0.59	0.42	0.39	0.67	0.64	0.7	0.26	0.4	0.27	0.33	0.28	0.28	0.41	0.33	0.23	0.57	0.37	0.23	0.33	0.23	0.5	0.17	0.59	0.42	0.72	0.58	0.44	0.19	0.49	0.44	0.52	0.69	0.48	0.24	0.29	0.39	0.11	0.44	0.45	0.26	0.43	0.29	0.56	0.57	0.62
mult_exon_skip_3728	0.73	0.86	0.89	0.69	0.92	0.87	0.85	0.81	0.74	0.94	0.95	0.85	0.92	1	0.78	1	0.74	0.87	0.82	0.93	0.76	0.72	0.79	0.88	0.94	0.88	0.83	1	0.9	0.87	0.9	0.86	0.93	0.82	0.85	0.7	0.81	0.79	0.85	0.77	0.8	0.77	0.91	0.89	0.76	0.74	0.52	0.8	0.89
mult_exon_skip_3764	0.76	0.86	0.86	0.89	0.84	0.87	0.86	0.95	0.73	1	1	0.89	1	0.88	1	0.94	0.92	1	1	0.81	0.86	1	0.92	0.79	0.95	0.84	0.87	0.86	0.96	0.87	0.8	0.93	0.84	0.77	1	0.81	0.88	0.9	0.91	0.96	1	0.8	0.8	0.92	0.94	0.85	0.95	0.93	0.87
mult_exon_skip_3847	0.1	0.44	0.37	0.18	0.16	0.29	0.23	0.34	0.21	0.35	0.36	0.27	0.36	0.23	0.14	0.2	0.33	0.21	0.13	0.31	0.35	0.1	0.39	0.25	0.18	0.18	0.58	0.38	0.22	0.6	0.2	0.1	0.26	0.29	0.33	0.43	0.29	0.18	0.15	0.4	0.16	0.34	0.28	0.15	0.19	0.16	0.29	0.46	0.44
mult_exon_skip_3903	1	0.67	0.76	0.85	0.57	0.65	0.65	0.72	1	0.87	0.93	1	0.77	0.88	0.72	1	0.81	0.48	0.82	0.78	0.89	0.77	0.74	1	1	0.84	0.67	0.8	0.89	0.66	0.84	0.73	0.67	0.7	1	0.58	0.87	0.9	0.55	1	0.74	0.77	1	0.73	0.88	0.81	0.62	0.79	0.61
mult_exon_skip_3927	0.04	0.28	0.1	0.04	0	0.04	0.16	0.09	0.04	0.05	0.03	0.16	0.05	0.09	0.23	0.02	0.42	0.03	0.25	0.1	0.13	0.06	0	0.03	0.08	0.04	0.19	0.03	0.22	0.08	0.39	0.26	0.1	0.04	0.09	0.04	0.04	0.03	0.04	0.06	0.09	0.07	0.03	0.05	0.12	0.05	0.15	0.05	0.12
mult_exon_skip_3930	1	1	1	0.9	0.84	0.68	0.76	0.9	1	0.74	0.82	0.82	0.82	0.73	1	1	0.93	0.86	1	0.85	0.87	0.88	0.84	1	0.88	0.86	0.92	0.85	0.96	0.83	0.88	0.76	0.92	0.76	0.77	1	0.91	0.85	0.83	0.94	0.81	0.91	0.92	0.88	0.87	0.89	1	0.88	1
mult_exon_skip_3939	0.62	0.28	0.31	0.47	0.42	0.49	0.28	0.28	0.37	0.3	0.28	0.49	0.34	0.47	0.36	0.6	0.27	0.24	0.35	0.41	0.31	0.14	0.67	0.46	0.31	0.13	0.39	0.31	0.38	0.56	0.45	0.24	0.64	0.23	0.43	0.56	0.25	0.5	0.29	0.35	0.36	0.33	0.24	0.31	0.4	0.3	0.14	0.37	0.43
mult_exon_skip_3940	0.59	0.35	0.35	0.49	0.5	0.61	0.34	0.25	0.38	0.34	0.25	0.51	0.35	0.49	0.43	0.59	0.31	0.27	0.43	0.43	0.32	0.15	0.71	0.47	0.35	0.15	0.42	0.34	0.44	0.56	0.49	0.26	0.72	0.25	0.52	0.55	0.29	0.53	0.32	0.42	0.42	0.39	0.26	0.33	0.41	0.38	0.16	0.37	0.47
mult_exon_skip_3965	0.57	0.73	0.78	0.52	0.77	0.56	0.68	0.25	0.79	0.62	0.43	0.51	0.47	0.55	0.8	0.4	0.65	0.57	0.74	0.61	0.87	0.73	0.61	0.65	0.44	0.57	0.55	0.57	0.58	0.59	0.71	0.47	0.5	0.57	0.77	0.42	0.19	0.73	0.29	0.43	0.75	0.53	0.62	0.33	0.48	0.38	0.61	0.5	0.43
mult_exon_skip_3966	0.59	0.81	0.8	0.62	0.77	0.66	0.71	0.27	0.8	0.66	0.48	0.46	0.62	0.62	0.83	0.45	0.71	0.68	0.8	0.64	0.9	0.79	0.7	0.67	0.55	0.59	0.67	0.67	0.63	0.67	0.79	0.56	0.59	0.59	0.86	0.52	0.26	0.79	0.42	0.49	0.84	0.59	0.65	0.44	0.56	0.56	0.69	0.57	0.57
mult_exon_skip_3967	0.62	0.83	0.8	0.59	0.75	0.65	0.69	0.29	0.81	0.66	0.48	0.53	0.62	0.62	0.86	0.45	0.71	0.67	0.77	0.65	0.89	0.8	0.7	0.7	0.56	0.62	0.67	0.68	0.64	0.67	0.79	0.55	0.58	0.61	0.86	0.51	0.26	0.79	0.42	0.49	0.84	0.59	0.68	0.44	0.58	0.55	0.69	0.56	0.57
mult_exon_skip_3979	0.6	0.25	0.25	0.46	0.22	0.17	0.19	0.32	0.14	0.43	0.18	0.24	0.49	0.21	0.33	0.4	0.16	0.21	0.15	0.21	0.18	0.41	0.35	0.14	0.22	0.12	0.5	0.53	0.33	0.44	0.2	0.25	0.11	0.48	0.42	0.25	0.22	0.12	0.05	0.24	0.28	0.26	0.23	0.17	0.28	0.28	0.52	0.23	0.72
mult_exon_skip_3984	0.25	0.28	0.36	0.23	0.25	0.19	0.1	0.38	0.27	0.42	0.28	0.45	0.31	0.34	0.36	0.45	0.42	0.43	0.34	0.48	0.24	0.12	0.59	0.16	0.39	0.22	0.47	0.26	0.3	0.3	0.46	0.22	0.33	0.34	0.45	0.29	0.24	0.27	0.16	0.4	0.2	0.26	0.3	0.37	0.47	0.44	0.25	0.31	0.53
mult_exon_skip_4000	0.78	0.9	0.79	0.89	0.79	0.96	0.86	0.76	0.94	0.95	0.92	0.86	0.83	0.94	0.94	0.91	0.97	1	0.96	0.88	0.89	0.84	0.82	1	0.81	0.84	0.93	0.77	0.7	0.94	0.85	0.93	0.97	0.8	0.78	0.77	0.87	0.92	0.97	0.92	0.88	0.84	0.93	0.96	0.8	0.85	1	0.89	0.83
mult_exon_skip_4019	1	1	0.71	1	1	0.75	1	1	0.62	1	0.82	1	1	1	1	1	0.63	1	1	0.52	0.72	0.59	0.65	0.42	0.61	0.66	0.7	0.62	1	0.75	0.61	1	1	0.69	1	0.68	0.73	1	0.83	1	0.7	1	1	0.81	0.71	0.65	1	1	1
mult_exon_skip_4043	1	0.92	0.91	0.93	0.78	0.88	0.88	0.96	1	0.95	0.87	0.83	0.92	0.97	0.86	0.87	0.94	0.92	0.85	0.95	0.92	1	1	0.81	0.83	0.92	0.95	1	0.89	0.95	0.97	0.94	0.94	0.85	1	0.95	0.95	0.81	0.87	0.83	0.88	0.93	0.9	0.91	0.83	0.92	0.74	0.86	0.93
mult_exon_skip_4047	0.76	0.92	0.55	0.62	0.59	0.51	0.55	0.61	0.47	0.6	0.54	0.69	0.39	0.7	0.33	0.76	0.93	0.77	0.82	0.56	0.54	0.72	0.73	0.63	0.58	0.64	0.72	0.75	0.67	0.85	0.79	0.87	0.66	0.82	0.8	0.68	0.8	0.49	0.62	0.69	0.61	0.72	0.72	0.58	0.68	0.71	0.67	0.62	0.82
mult_exon_skip_4048	0.84	0.93	0.66	0.68	0.7	0.59	0.6	0.79	0.75	0.6	0.68	0.79	0.45	0.8	0.54	0.79	0.93	0.84	0.87	0.7	0.74	0.81	0.82	0.76	0.61	0.82	0.85	0.85	0.75	0.9	0.83	0.91	0.81	0.88	0.87	0.75	0.87	0.69	0.67	0.8	0.72	0.83	0.83	0.7	0.73	0.81	0.84	0.71	0.86
mult_exon_skip_4049	0.94	1	0.48	0.76	0.76	0.66	1	1	0.77	0.58	0.75	0.84	0.6	0.68	0.45	0.78	0.92	0.9	0.95	0.96	0.69	0.85	0.74	0.56	0.84	1	0.88	1	0.8	0.93	0.95	1	0.73	0.82	0.8	0.82	0.93	0.79	0.57	0.89	0.78	0.65	0.93	0.88	0.75	0.84	0.79	0.7	1
mult_exon_skip_4068	0.93	0.94	0.81	0.97	0.86	0.91	0.84	0.86	0.93	0.93	0.91	0.88	0.95	0.9	0.91	0.93	0.93	0.95	0.9	0.84	0.89	0.88	0.98	1	0.95	0.95	0.9	0.91	0.85	0.92	0.94	0.97	0.9	0.78	0.8	0.97	0.96	0.85	0.93	0.87	0.93	0.92	0.83	0.87	0.97	0.91	0.94	0.93	0.91
mult_exon_skip_4093	0.75	0.61	0.7	0.79	0.47	0.55	0.71	0.68	0.84	0.68	0.68	0.67	0.71	0.74	0.58	0.64	0.75	0.69	0.67	0.73	0.63	0.59	0.7	0.53	0.67	0.65	0.8	0.69	0.81	0.92	0.77	0.74	0.59	0.66	0.56	0.72	0.72	0.69	0.59	0.65	0.71	0.69	0.73	0.68	0.75	0.73	0.76	0.73	0.81
mult_exon_skip_4110	1	1	1	1	0.61	1	1	0.73	1	1	0.89	1	0.88	1	1	1	1	1	0.78	1	1	1	1	1	0.84	1	1	1	1	1	1	1	1	1	1	1	0.92	1	1	1	0.77	0.84	1	1	0.74	1	1	1	1
mult_exon_skip_4167	0.53	0.54	0.64	0.54	0.47	0.54	0.86	0.68	0.62	0.58	0.55	0.45	0.44	0.72	0.34	0.86	0.51	0.65	0.41	0.62	0.69	0.77	0.62	0.31	0.55	0.52	0.68	0.85	0.58	0.76	0.57	0.53	0.45	0.51	0.78	0.61	0.6	0.57	0.68	0.57	0.46	0.51	0.46	0.61	0.82	0.57	0.74	0.55	0.73
mult_exon_skip_4174	0.25	0.26	0.42	0.35	0.14	0.31	0.21	0.34	0.59	0.43	0.34	0.28	0.39	0.4	0.17	0.39	0.36	0.4	0.41	0.38	0.35	0.24	0.2	0.35	0.15	0.47	0.43	0.33	0.26	0.33	0.3	0.27	0.38	0.32	0.29	0.33	0.37	0.26	0.24	0.35	0.25	0.25	0.49	0.33	0.47	0.27	0.16	0.6	0.33
mult_exon_skip_4176	0.17	0.17	0.28	0.18	0.04	0.18	0.1	0.22	0.43	0.27	0.17	0.13	0.15	0.26	0.08	0.25	0.19	0.27	0.28	0.24	0.22	0.09	0.12	0.2	0.12	0.34	0.3	0.27	0.15	0.15	0.21	0.14	0.19	0.18	0.15	0.21	0.23	0.13	0.15	0.19	0.13	0.13	0.36	0.2	0.32	0.14	0.12	0.46	0.19
mult_exon_skip_4178	0.52	0.94	0.71	0.86	0.78	0.63	0.77	0.64	0.59	0.77	0.79	0.77	0.6	0.72	0.63	0.92	0.63	0.78	0.63	0.41	0.48	0.78	0.84	0.83	0.66	0.55	0.71	0.75	0.88	0.85	0.59	0.63	0.76	0.68	0.76	0.87	0.74	0.81	0.65	0.71	0.67	0.82	0.69	0.69	0.73	0.83	0.71	0.76	0.61
mult_exon_skip_4218	0.36	0.3	0.19	0.36	0.36	0.2	0.37	0.34	0.54	0.2	0.16	0.17	0.44	0.2	0.47	0.16	0.36	0.25	0.32	0.28	0.31	0.31	0.27	0.77	0.3	0.21	0.32	0.34	0.45	0.32	0.56	0.29	0.27	0.31	0.23	0.25	0.36	0.31	0.17	0.26	0.26	0.26	0.29	0.37	0.32	0.4	0.17	0.36	0.39
mult_exon_skip_4250	0.5	0.62	0.41	0.45	0.44	0.4	0.32	0.4	0.62	0.6	0.53	0.36	0.78	0.69	0.6	0.54	0.51	0.46	0.45	0.56	0.49	0.65	0.69	0.59	0.6	0.65	0.7	0.57	0.49	0.39	0.52	0.58	0.64	0.65	0.66	0.6	0.52	0.57	0.47	0.72	0.42	0.4	0.53	0.57	0.65	0.47	0.64	0.57	0.64
mult_exon_skip_4255	0.77	1	0.79	0.86	0.78	0.86	0.85	0.88	0.83	0.93	1	0.96	0.91	0.8	0.77	0.81	0.86	0.85	0.74	0.8	0.95	0.94	0.78	1	0.83	0.92	0.91	0.84	1	0.82	0.91	1	0.84	0.89	0.84	1	0.85	0.79	0.83	0.94	0.93	0.78	0.84	0.75	0.81	0.93	0.93	0.93	0.89
mult_exon_skip_4257	0.89	1	0.8	1	0.88	0.67	0.83	0.56	1	0.8	0.93	0.9	0.91	0.82	1	1	0.88	0.86	0.8	0.84	0.87	0.88	0.9	0.77	0.95	0.77	0.91	0.89	1	0.81	0.93	0.85	1	0.8	0.95	0.82	0.91	0.94	0.93	0.94	0.88	0.85	0.96	0.98	0.81	0.83	0.88	0.92	0.89
mult_exon_skip_4273	0.37	0.19	0.11	0.17	0.11	0.15	0.26	0.25	0.2	0.27	0.36	0.26	0.33	0.16	0.33	0.34	0.3	0.24	0.24	0.32	0.21	0.18	0.17	0.14	0.22	0.21	0.26	0.17	0.3	0.34	0.24	0.21	0.19	0.14	0.11	0.21	0.28	0.35	0.21	0.16	0.11	0.16	0.2	0.22	0.32	0.26	0.17	0.21	0.23
mult_exon_skip_4305	0.69	0.62	0.63	0.82	0.54	0.63	0.61	0.83	0.75	0.63	0.71	0.74	0.48	0.86	0.44	0.65	0.75	0.75	0.87	0.69	0.64	0.55	0.64	0.47	0.56	0.69	0.81	0.71	0.72	0.65	0.72	0.7	0.54	0.56	0.6	0.78	0.67	0.69	0.52	0.62	0.49	0.77	0.73	0.7	0.74	0.77	0.59	0.81	0.77
mult_exon_skip_4316	0.86	0.77	0.78	0.83	0.52	0.75	0.84	0.87	0.83	0.71	0.8	0.65	0.62	0.6	0.85	0.68	0.87	0.84	0.71	0.68	0.86	0.67	0.82	1	0.7	0.75	0.71	0.67	0.78	0.74	0.81	0.64	0.79	0.81	0.66	0.62	0.71	0.78	0.83	0.67	0.73	0.72	0.84	0.77	0.75	0.76	0.81	0.63	0.71
mult_exon_skip_4317	0.84	0.9	0.8	1	0.8	0.89	1	0.73	0.94	0.94	0.67	0.81	0.89	0.82	0.62	0.79	0.88	0.9	0.81	0.92	0.85	0.82	0.83	0.79	0.6	0.76	0.91	1	0.8	0.88	0.85	0.95	0.91	0.86	0.93	0.83	0.93	0.76	0.72	0.96	0.66	0.83	1	0.73	0.74	0.83	0.78	0.96	0.86
mult_exon_skip_4319	0.5	1	0.79	1	0.95	0.81	1	0.93	0.93	1	0.79	1	0.78	1	0.79	1	0.9	1	1	0.86	0.96	1	1	0.69	0.91	0.81	1	0.89	0.87	0.91	0.89	0.85	1	1	0.93	0.8	0.95	0.69	0.94	0.94	0.77	0.95	0.76	0.9	0.87	0.82	1	0.92	0.92
mult_exon_skip_4320	0.09	0.18	0.27	0.5	0.56	0.36	0.24	0.25	0.43	0.48	0.22	0.42	0.34	0.34	0.25	0.1	0.35	0.55	0.18	0.37	0.47	0.27	0.43	0.18	0.37	0.27	0.49	0.41	0.36	0.33	0.41	0.3	0.4	0.41	0.65	0.26	0.34	0.19	0.34	0.47	0.17	0.39	0.24	0.25	0.23	0.31	0.33	0.51	0.48
mult_exon_skip_4321	0.68	0.67	0.79	0.89	0.88	0.88	0.83	0.64	1	0.84	1	0.73	0.82	1	0.74	0.62	1	0.72	0.68	0.79	0.7	0.81	0.88	0.58	0.75	0.58	1	0.73	0.88	0.79	0.85	0.65	0.76	1	1	0.81	0.79	0.75	0.59	0.79	0.68	0.81	0.79	0.63	0.66	0.69	1	0.81	1
mult_exon_skip_4322	0.7	0.38	0.69	0.57	0.58	0.59	0.78	0.42	0.56	0.8	0.42	0.59	0.96	0.6	0.73	0.36	0.52	0.47	0.58	0.63	0.68	0.58	0.67	0.5	0.51	0.57	0.72	0.82	0.58	0.66	0.61	0.45	0.55	0.63	0.81	0.75	0.35	0.49	0.71	0.66	0.57	0.68	0.65	0.73	0.43	0.44	0.76	0.73	0.73
mult_exon_skip_4324	0.89	0.87	0.94	1	0.71	1	1	0.57	0.7	0.92	0.95	0.94	0.94	0.93	0.76	0.86	0.89	0.87	0.83	0.74	0.86	0.8	0.97	0.77	0.98	0.78	0.83	0.4	0.87	0.87	0.91	0.9	0.88	1	0.86	0.89	0.92	0.95	0.92	0.84	0.87	0.83	0.75	0.89	0.86	0.95	0.84	0.76	0.92
mult_exon_skip_4372	0.49	0.78	0.71	0.76	0.59	0.68	0.64	0.84	0.79	0.73	0.73	0.51	0.56	0.56	0.85	0.38	0.46	0.61	0.52	0.71	0.81	0.49	0.63	0.72	0.88	0.6	0.63	0.72	0.67	0.79	0.53	0.73	0.7	0.91	0.87	0.78	0.68	0.7	0.66	0.74	0.57	0.7	0.44	0.43	0.37	0.52	0.71	0.86	0.82
mult_exon_skip_4373	0.54	0.83	0.79	0.83	0.65	0.75	0.7	0.87	0.84	0.8	0.84	0.58	0.68	0.64	0.88	0.53	0.55	0.74	0.66	0.78	0.89	0.52	0.73	0.76	0.93	0.71	0.66	0.75	0.75	0.84	0.68	0.79	0.77	0.95	0.89	0.83	0.79	0.81	0.75	0.84	0.68	0.79	0.59	0.59	0.5	0.62	0.76	0.88	0.88
mult_exon_skip_4385	1	1	0.73	0.59	1	0.85	0.91	0.63	1	0.89	0.78	0.73	0.56	0.78	0.91	0.66	0.81	0.87	0.56	0.78	0.96	0.89	0.92	0.88	0.7	0.67	0.49	0.77	0.89	0.76	0.72	0.91	0.62	0.66	1	0.95	0.49	0.91	0.81	0.85	0.9	0.55	0.65	0.84	0.92	1	1	0.54	0.53
mult_exon_skip_4388	1	1	1	1	0.67	1	0.87	0.89	0.93	0.93	1	0.88	0.82	0.87	1	1	0.96	1	1	0.96	1	0.79	0.93	0.89	1	1	1	1	0.7	0.48	0.85	0.87	1	0.89	1	0.83	0.85	0.87	1	1	0.86	0.84	0.88	0.79	0.85	1	1	1	1
mult_exon_skip_4394	0.8	1	0.82	0.92	0.9	0.93	0.75	0.69	0.84	0.96	0.87	0.84	0.7	0.96	0.96	1	0.78	1	0.79	0.9	0.9	1	1	0.91	1	0.82	1	0.72	0.97	0.71	1	0.83	0.95	0.8	0.86	0.97	0.91	0.83	0.9	1	0.85	0.92	0.86	0.86	0.79	0.93	0.79	0.92	0.91
mult_exon_skip_4434	1	1	0.88	1	1	0.76	1	0.87	1	0.83	1	0.83	1	0.84	0.86	1	0.63	1	1	1	0.85	0.48	0.84	0.93	1	0.59	1	0.81	0.88	1	1	1	1	0.74	1	1	1	0.8	1	0.82	1	0.83	1	0.85	0.81	0.74	0.6	0.82	1
mult_exon_skip_4437	0.82	0.86	0.99	0.82	0.87	0.93	1	0.8	0.9	0.87	0.95	0.85	0.9	0.9	0.77	0.79	0.73	0.97	0.67	0.93	0.75	0.88	0.91	0.93	0.9	1	0.97	0.87	1	0.82	0.82	0.94	0.92	0.89	0.69	0.95	0.89	1	0.81	1	0.94	0.86	0.94	1	0.99	0.87	0.93	0.98	0.92
mult_exon_skip_4460	0.92	0.82	0.87	0.87	0.8	0.86	0.73	0.97	0.91	0.95	0.73	0.93	0.78	0.77	0.78	0.86	0.84	0.9	0.84	1	0.92	0.89	0.97	0.92	0.96	0.59	0.9	0.98	0.82	0.92	0.81	0.82	0.81	0.91	0.82	0.93	0.89	0.49	0.84	0.69	0.82	0.82	0.83	0.89	0.99	0.9	0.82	0.94	0.94
mult_exon_skip_4461	0.72	0.86	0.87	0.96	0.94	0.85	0.87	0.87	0.92	0.96	0.87	0.92	0.72	0.95	0.84	0.76	0.84	0.92	0.91	0.85	0.93	0.93	0.91	0.73	0.81	0.9	0.97	0.86	1	0.92	0.84	0.96	0.91	0.93	0.94	0.95	0.95	1	0.9	0.93	0.89	0.84	0.82	1	0.93	0.89	0.95	0.95	0.85
mult_exon_skip_4525	0.89	1	0.89	0.71	1	0.96	0.79	0.9	0.84	0.7	0.8	0.7	0.79	0.78	0.88	0.85	0.76	0.81	0.9	0.77	0.91	0.79	0.79	0.86	0.93	0.82	0.81	0.44	0.73	0.69	0.83	0.67	0.75	0.43	0.9	0.68	0.81	0.72	0.72	0.77	0.78	0.9	0.65	0.81	0.78	0.69	0.71	0.76	0.79
mult_exon_skip_4536	0.93	0.88	0.89	1	1	0.92	0.77	0.88	0.74	0.89	0.88	0.92	0.84	0.89	0.86	0.83	0.84	0.89	1	0.93	0.74	1	0.96	1	1	0.8	0.94	1	0.89	0.78	1	0.79	0.95	1	1	0.77	1	1	0.89	0.94	0.93	0.97	1	1	0.89	0.89	0.82	0.83	0.96
mult_exon_skip_4541	0.55	0.38	0.34	0.36	0.21	0.33	0.32	0.56	0.55	0.41	0.28	0.42	0.23	0.43	0.26	0.58	0.32	0.38	0.42	0.39	0.51	0.35	0.36	0.32	0.2	0.39	0.41	0.43	0.39	0.47	0.45	0.4	0.4	0.38	0.36	0.44	0.48	0.39	0.3	0.35	0.34	0.3	0.39	0.49	0.34	0.35	0.17	0.42	0.4
mult_exon_skip_4570	1	0.7	0.76	0.82	0.17	0.68	0.59	0.75	0.71	0.56	0.68	0.87	0.6	0.66	1	0.83	0.82	0.87	0.79	0.66	0.84	0.75	0.77	0.59	0.48	0.76	1	0.82	0.85	0.76	0.66	0.62	0.69	0.74	0.57	0.74	0.82	0.74	0.42	0.64	0.67	0.88	0.38	0.93	0.81	0.67	1	0.91	0.68
mult_exon_skip_4571	1	0.91	0.89	0.91	0.74	0.84	0.78	0.85	0.81	0.83	0.8	0.94	0.78	0.82	1	0.92	0.91	0.94	0.9	0.81	0.91	0.85	0.91	0.82	0.76	0.9	1	0.9	0.93	0.89	0.8	0.83	0.84	0.86	0.78	0.89	0.91	0.87	0.72	0.85	0.83	0.96	0.66	0.97	0.88	0.83	1	0.96	0.83
mult_exon_skip_4583	0.85	0.73	1	1	1	1	0.9	1	1	1	0.94	1	0.86	0.89	0.87	1	0.84	0.94	1	0.9	0.92	1	1	0.91	0.82	0.93	0.9	1	0.94	0.85	0.88	1	0.88	0.76	1	1	0.91	1	0.83	1	0.93	1	1	1	0.93	1	1	0.89	0.86
mult_exon_skip_4592	0.15	0.43	0.4	0.13	0.18	0.14	0.12	0.29	0.26	0.24	0.15	0.31	0.14	0.27	0.12	0.24	0.15	0.22	0.28	0.22	0.14	0.14	0.17	0.07	0.2	0.11	0.24	0.16	0.26	0.19	0.25	0.25	0.14	0.18	0.26	0.29	0.17	0.14	0.2	0.2	0.08	0.16	0.11	0.14	0.29	0.19	0.04	0.3	0.27
mult_exon_skip_4613	0.89	0.82	0.72	0.87	1	0.78	0.49	0.79	0.85	0.67	0.69	0.84	0.72	0.91	0.79	0.72	0.76	0.64	0.82	0.89	0.57	0.69	0.86	0.82	0.61	0.7	0.8	0.86	0.72	0.92	0.71	0.83	0.82	0.77	0.65	0.81	0.76	0.55	0.54	0.78	0.75	0.76	0.67	0.71	0.86	0.84	0.88	0.83	0.86
mult_exon_skip_4627	1	1	0.92	0.87	0.88	0.87	0.77	0.9	1	0.93	0.93	0.93	1	0.79	0.87	1	0.95	0.91	0.82	0.94	0.96	0.85	1	1	0.89	0.75	0.79	0.73	1	0.97	0.89	0.9	0.94	0.91	0.91	0.92	0.98	0.97	0.81	0.91	0.98	0.98	0.84	0.92	0.88	1	0.83	0.89	0.81
mult_exon_skip_4708	0.82	0.74	0.65	0.68	0.92	0.7	0.78	0.88	0.74	0.83	0.8	0.71	0.7	0.85	0.63	0.62	0.86	0.78	0.71	0.64	0.92	0.71	0.73	0.89	0.78	0.61	0.71	0.71	0.86	0.8	0.8	0.71	0.72	0.59	0.74	0.86	0.77	0.89	0.59	0.69	0.76	0.69	0.6	0.86	0.67	0.82	0.47	0.65	0.61
mult_exon_skip_4709	0.95	0.94	0.88	0.94	1	0.93	1	0.93	0.94	0.89	0.95	1	0.88	0.92	0.87	0.88	0.97	0.91	0.89	0.97	0.88	1	0.94	0.95	0.87	0.7	0.99	0.89	0.9	0.86	1	1	0.73	1	1	0.92	0.98	0.9	1	0.91	0.74	0.92	0.85	0.96	0.97	0.91	0.81	0.95	1
mult_exon_skip_4724	1	1	0.77	0.74	0.84	0.64	0.48	0.8	0.75	0.65	0.84	0.73	0.54	0.9	0.55	0.84	0.87	0.83	0.74	0.77	0.77	0.5	0.84	0.8	0.93	0.8	0.89	0.72	0.81	0.89	0.87	0.73	0.7	0.83	0.68	0.87	0.71	0.74	0.83	0.61	0.8	0.56	0.64	0.85	0.75	0.76	0.81	0.64	0.91
mult_exon_skip_4789	0.79	0.73	0.86	0.87	0.75	0.75	0.73	0.81	0.77	0.76	0.86	0.7	0.85	0.9	0.84	0.65	0.72	0.8	0.83	0.74	0.86	0.93	0.89	0.97	0.96	0.7	0.87	0.86	0.97	0.91	0.86	0.71	0.82	0.85	0.92	0.95	0.86	0.81	0.85	0.77	0.89	0.88	0.84	0.86	0.75	0.82	0.89	0.86	0.85
mult_exon_skip_4796	0.55	0.82	0.58	0.69	0.58	0.63	0.62	0.47	0.68	0.64	0.75	0.57	0.4	0.7	0.56	0.6	0.67	0.71	0.47	0.55	0.6	0.59	0.61	0.63	0.67	0.6	0.65	0.49	0.75	0.58	0.57	0.67	0.59	0.56	0.68	0.58	0.59	0.71	0.51	0.78	0.55	0.66	0.56	0.71	0.55	0.54	0.58	0.61	0.62
mult_exon_skip_4798	1	1	1	0.85	0.71	0.94	0.85	0.8	0.91	0.76	1	1	0.91	1	0.88	1	0.91	0.85	1	0.89	1	0.88	0.97	1	0.75	0.94	0.81	0.82	0.96	1	0.95	0.89	1	1	0.81	1	0.95	0.93	0.85	1	1	0.95	1	0.95	0.88	0.83	1	0.9	0.92
mult_exon_skip_4799	1	1	1	0.78	0.58	0.87	0.76	0.68	0.83	0.67	1	1	0.83	1	0.73	1	0.86	0.74	1	0.8	1	0.81	0.94	1	0.62	0.88	0.7	0.6	0.94	1	0.91	0.81	1	1	0.68	1	0.9	0.86	0.75	1	1	0.91	1	0.88	0.83	0.72	1	0.82	0.87
mult_exon_skip_4800	0.34	0.43	0.35	0.55	0.46	0.36	0.31	0.36	0.42	0.42	0.43	0.33	0.37	0.37	0.33	0.44	0.43	0.43	0.55	0.33	0.4	0.48	0.4	0.51	0.38	0.47	0.43	0.44	0.5	0.42	0.42	0.48	0.46	0.5	0.66	0.44	0.39	0.55	0.34	0.23	0.4	0.42	0.59	0.43	0.47	0.31	0.35	0.44	0.5
mult_exon_skip_4807	0.95	0.83	0.85	0.93	1	0.91	0.91	0.87	0.96	0.86	0.9	0.79	1	0.72	0.86	0.93	0.84	0.97	0.88	1	1	1	0.87	0.84	1	1	0.95	0.88	0.78	0.92	1	0.82	1	0.95	0.91	0.92	0.96	1	1	1	0.89	0.89	0.8	1	0.86	0.89	0.92	0.89	0.96
mult_exon_skip_4849	0.74	1	0.84	0.83	0.82	0.76	0.94	0.84	0.83	0.82	0.73	0.83	0.87	0.81	0.9	0.78	0.82	0.85	0.76	0.8	0.85	0.67	0.88	0.76	0.94	0.76	0.83	0.72	0.89	0.91	0.69	0.85	0.76	0.83	0.85	0.89	0.8	0.79	0.82	0.83	0.76	0.63	0.85	0.84	0.76	0.79	0.86	0.9	0.81
mult_exon_skip_4862	1	1	1	1	0.84	1	1	1	0.8	1	1	0.84	0.93	0.9	0.83	0.86	1	1	0.76	0.94	0.95	1	1	0.83	0.7	0.93	0.93	0.89	0.88	0.86	1	0.89	0.8	1	0.78	1	0.76	1	0.78	0.73	0.9	1	1	0.85	1	0.87	0.76	1	0.86
mult_exon_skip_4864	0.12	0.2	0.21	0.32	0.13	0.24	0.26	0.23	0.22	0.27	0.2	0.18	0.23	0.28	0.21	0.26	0.36	0.24	0.28	0.34	0.38	0.2	0.22	0.16	0.2	0.54	0.25	0.21	0.26	0.28	0.28	0.34	0.19	0.26	0.21	0.22	0.29	0.2	0.23	0.17	0.15	0.21	0.42	0.31	0.39	0.24	0.24	0.23	0.21
mult_exon_skip_4916	0.24	0.12	0.23	0.19	0.35	0.28	0.19	0.22	0.37	0.13	0.19	0.19	0.18	0.23	0.2	0.23	0.23	0.18	0.23	0.33	0.2	0.2	0.22	0.19	0.13	0.14	0.39	0.19	0.12	0.22	0.29	0.15	0.3	0.23	0.22	0.21	0.13	0.14	0.12	0.16	0.16	0.19	0.17	0.19	0.19	0.22	0.2	0.34	0.25
mult_exon_skip_4955	0.73	0.56	0.71	0.61	0.63	0.6	0.31	0.6	0.56	0.63	0.51	0.55	0.57	0.53	0.76	0.45	0.58	0.61	0.56	0.64	0.76	0.79	0.65	0.71	0.72	0.92	0.69	0.62	0.74	0.67	0.78	0.56	0.47	0.57	0.63	0.6	0.57	0.96	0.41	0.54	0.54	0.62	0.79	0.79	0.73	0.63	0.71	0.69	0.65
mult_exon_skip_4966	1	1	1	0.82	1	0.97	0.93	0.94	0.82	0.95	0.89	1	1	0.94	0.72	0.9	0.9	1	1	0.9	0.77	0.76	0.87	0.9	0.91	1	1	0.81	1	0.83	1	0.84	0.79	0.97	1	0.6	0.79	1	0.86	0.91	0.9	0.97	0.88	0.94	0.9	0.76	1	0.92	0.87
mult_exon_skip_4971	0.4	0.44	0.42	0.37	0.51	0.47	0.44	0.36	0.37	0.44	0.56	0.52	0.48	0.48	0.52	0.43	0.45	0.43	0.52	0.39	0.44	0.56	0.63	0.6	0.41	0.43	0.42	0.44	0.51	0.4	0.44	0.51	0.43	0.43	0.44	0.45	0.47	0.57	0.38	0.41	0.56	0.44	0.41	0.44	0.59	0.49	0.58	0.35	0.48
mult_exon_skip_5051	0.79	0.8	0.84	0.84	1	0.78	1	0.76	1	0.82	1	0.63	0.75	0.88	1	1	1	0.88	0.69	0.83	0.72	0.79	0.74	0.82	1	0.77	0.82	1	0.9	0.96	0.75	0.81	0.72	0.74	0.88	0.87	0.82	0.56	0.84	0.87	1	0.67	0.86	0.83	0.81	1	0.72	0.82	0.64
mult_exon_skip_5065	0.25	0.33	0.36	0.18	0.16	0.34	0.08	0.15	0.28	0.41	0.1	0.37	0.31	0.41	0.23	0.12	0.22	0.4	0.18	0.32	0.29	0.57	0.15	0.24	0.39	0.56	0.36	0.27	0.32	0.17	0.26	0.26	0.27	0.38	0.3	0.25	0.32	0.64	0.16	0.25	0.2	0.18	0.37	0.09	0.4	0.36	0.31	0.43	0.29
mult_exon_skip_5086	0.86	0.74	0.87	0.92	0.92	0.83	0.82	0.91	0.82	0.87	0.8	0.66	0.87	0.8	0.97	0.73	0.83	0.81	0.81	0.77	0.92	0.54	0.63	0.88	0.87	0.82	0.76	0.9	0.9	0.74	0.8	0.81	0.7	0.88	0.88	0.77	0.89	0.84	0.82	0.82	0.81	0.82	0.81	0.82	0.73	0.84	0.74	0.8	0.82
mult_exon_skip_5113	1	0.64	0.83	0.85	0.82	0.74	0.82	0.82	0.84	0.85	0.91	0.86	0.56	0.84	0.93	0.79	0.84	0.91	0.83	0.85	0.95	0.43	0.78	1	0.79	0.76	0.94	0.87	0.95	1	0.95	0.86	0.92	0.96	0.86	0.87	0.83	0.89	0.86	0.93	0.85	0.78	0.9	0.83	0.81	0.94	0.87	0.87	0.86
mult_exon_skip_5168	0.5	0.73	0.69	0.86	0.65	0.74	0.64	0.81	0.9	0.9	0.66	1	0.68	1	0.92	0.9	0.69	0.79	0.86	1	0.82	0.7	0.68	1	0.68	0.54	0.9	0.7	0.93	1	0.59	0.7	0.66	0.75	0.57	0.86	0.6	0.73	0.71	0.51	0.52	0.8	0.76	0.76	0.7	0.75	0.77	0.84	0.85
mult_exon_skip_5198	0.7	0.76	0.77	0.82	0.73	0.76	0.76	0.74	0.89	0.7	0.77	0.64	0.7	0.77	0.76	0.73	0.63	0.77	0.62	0.56	0.79	0.83	0.57	0.82	0.77	0.7	0.89	0.84	0.81	0.72	0.68	0.77	0.86	0.7	0.68	0.78	0.78	0.65	0.71	0.78	0.73	0.81	0.89	0.75	0.67	0.76	0.85	0.86	0.9
mult_exon_skip_5200	0.67	0.74	0.77	0.77	0.75	0.71	0.58	0.74	0.83	0.9	0.71	0.61	0.78	0.75	0.67	0.7	0.79	0.75	0.69	0.77	0.75	0.8	0.59	0.72	0.73	0.52	0.82	0.74	0.66	0.74	0.58	0.62	0.62	0.88	0.81	0.84	0.77	0.48	0.65	0.76	0.48	0.71	0.67	0.7	0.74	0.72	0.85	0.85	0.89
mult_exon_skip_5228	0.82	0.45	0.55	0.89	0.42	0.52	0.69	0.9	0.88	0.6	0.71	0.83	0.42	0.56	0.83	0.81	0.8	0.64	0.57	0.62	0.49	0.52	0.71	0.68	0.76	0.62	0.75	0.78	0.78	0.7	0.91	0.73	0.81	0.89	0.66	0.78	0.58	0.45	0.66	0.72	0.53	0.71	0.68	0.72	0.72	0.92	0.82	0.73	0.68
mult_exon_skip_5230	0.44	0.06	0.45	0.65	0.53	0.38	0.55	0.69	0.35	0.35	0.09	0.71	0.5	0.23	0.48	0.29	0.33	0.21	0.06	0.45	0.22	1	0.34	0.66	0.18	0.44	0.43	0.44	0.41	0.63	0.45	0.15	0.58	0.48	0.25	0.52	0.2	0.17	0.4	0.37	0.42	0.29	0.39	0.47	0.26	0.16	0.41	0.43	0.58
mult_exon_skip_5243	0.3	0.51	0.39	0.41	0.38	0.38	0.65	0.43	0.65	0.41	0.43	0.52	0.77	0.54	0.41	0.38	0.65	0.46	0.38	0.54	0.57	0.35	0.51	0.48	0.29	0.28	0.69	0.5	0.46	0.62	0.4	0.54	0.47	0.35	0.56	0.64	0.48	0.48	0.3	0.48	0.57	0.59	0.4	0.53	0.52	0.39	0.59	0.57	0.63
mult_exon_skip_5268	1	1	1	1	1	0.92	1	0.96	0.89	1	0.75	0.93	1	0.74	1	1	1	0.97	0.9	1	0.64	1	0.78	0.74	0.91	1	0.92	0.88	1	1	1	0.9	0.7	0.76	0.83	1	0.87	1	0.88	0.77	0.8	0.94	0.56	0.87	0.95	0.62	0.92	0.95	0.88
mult_exon_skip_5269	1	1	1	1	1	0.94	1	0.97	0.93	1	0.81	0.95	1	0.82	1	1	1	0.98	0.92	1	0.75	1	0.86	0.8	0.94	1	0.95	0.91	1	1	1	0.93	0.8	0.83	0.9	1	0.91	1	0.9	0.83	0.84	0.96	0.74	0.92	0.97	0.71	0.95	0.97	0.93
mult_exon_skip_5270	1	1	0.86	1	0.77	1	1	1	1	1	0.85	1	1	1	1	1	1	1	1	1	0.7	1	0.74	1	1	0.75	1	1	1	1	1	1	1	0.8	0.64	1	1	1	0.72	0.7	1	1	1	1	0.94	0.73	0.75	1	0.87
mult_exon_skip_5293	1	1	0.94	0.76	0.81	0.92	0.75	1	0.77	0.97	0.88	0.83	0.93	0.89	1	1	0.98	0.9	0.94	0.92	0.98	1	1	0.79	1	1	0.93	0.84	1	0.86	1	0.72	0.84	0.85	1	0.67	0.83	0.89	0.84	0.85	0.94	1	0.62	1	0.86	0.84	0.68	0.83	0.95
mult_exon_skip_5295	0.66	0.76	0.63	0.9	0.56	0.63	1	0.91	0.69	0.58	0.62	0.55	0.73	0.71	0.63	0.64	0.68	0.66	0.76	0.71	0.78	0.38	0.73	0.64	0.88	0.79	0.81	0.78	0.63	0.67	0.7	0.76	0.47	0.77	0.72	0.76	0.79	0.53	0.75	0.74	0.35	0.8	0.53	0.75	0.8	0.86	0.88	0.71	0.54
mult_exon_skip_5309	0.52	0.55	0.73	0.66	0.74	0.65	0.62	0.69	0.8	0.73	0.66	0.49	0.67	0.77	0.77	0.46	0.64	0.64	0.64	0.82	0.62	0.69	0.8	0.75	0.64	0.76	0.87	0.7	0.6	0.71	0.68	0.68	0.67	0.75	0.76	0.74	0.74	0.57	0.68	0.8	0.85	0.64	0.62	0.72	0.64	0.66	0.9	0.77	0.71
mult_exon_skip_5317	0.75	0.57	0.83	0.76	0.67	0.75	0.83	0.82	0.78	0.85	0.66	0.75	0.65	0.73	0.81	0.79	0.37	0.72	0.6	0.73	0.7	0.91	0.57	0.74	0.81	0.66	0.83	0.87	0.58	0.68	0.43	0.66	0.83	0.86	0.94	0.69	0.67	0.75	0.68	0.86	0.81	0.69	0.88	0.68	0.62	0.73	0.77	0.61	0.8
mult_exon_skip_5331	0.93	0.88	0.93	1	1	0.94	0.95	1	0.79	0.83	0.92	0.76	0.58	0.93	0.95	0.93	0.9	0.92	0.78	0.88	0.93	1	0.85	1	1	0.88	0.95	0.83	0.9	0.78	0.88	0.87	0.87	0.91	1	0.8	0.85	0.87	0.88	0.95	0.77	0.78	1	0.86	0.73	0.78	0.74	0.87	0.97
mult_exon_skip_5340	0.71	0.61	0.53	0.69	0.87	0.69	0.76	0.58	0.64	0.75	0.47	0.46	0.79	0.66	0.77	0.52	0.66	0.58	0.55	0.67	0.68	0.68	0.62	0.72	0.82	0.6	0.71	0.6	0.63	0.51	0.78	0.51	0.54	0.65	0.74	0.61	0.68	0.7	0.65	0.56	0.55	0.58	0.73	0.71	0.4	0.67	0.67	0.66	0.61
mult_exon_skip_5418	0.72	0.75	0.92	0.78	0.89	0.89	0.95	0.77	0.72	0.71	0.81	0.76	0.9	0.57	0.85	0.89	0.93	0.84	0.87	1	0.75	0.72	0.73	0.82	1	0.76	0.87	0.82	0.6	0.91	0.88	0.86	0.88	0.7	0.86	0.86	0.8	0.73	0.73	0.67	0.9	0.9	0.81	0.67	0.76	0.91	0.8	0.81	0.86
mult_exon_skip_5473	0.96	0.96	0.89	1	1	0.89	1	0.9	0.93	0.93	0.91	0.88	0.92	0.98	1	0.78	0.91	0.93	0.87	0.91	0.96	0.88	1	0.86	0.96	0.92	0.94	0.75	0.95	1	0.9	0.86	0.88	0.82	1	0.91	0.97	0.9	0.91	0.83	0.87	0.95	0.88	0.9	1	0.88	0.83	1	0.97
mult_exon_skip_5474	1	0.93	0.96	0.8	0.4	0.88	0.9	0.85	0.93	0.84	0.75	0.8	0.67	0.7	0.49	0.86	0.88	0.85	0.83	0.65	0.88	0.62	0.76	0.69	0.65	0.74	0.69	1	0.59	0.75	0.67	0.66	0.61	0.78	0.89	0.85	0.81	0.69	0.55	0.72	0.67	0.72	0.82	0.79	0.9	0.68	0.82	0.94	0.7
mult_exon_skip_5496	0.98	1	1	1	0.54	0.64	0.98	0.59	1	0.52	1	1	1	1	0.99	1	0.99	0.63	1	1	0.62	0.99	0.52	1	0.99	0.62	0.55	1	0.99	1	0.71	1	1	0.63	1	0.53	1	1	1	0.55	0.99	0.47	1	0.64	0.68	1	0.52	1	0.69
mult_exon_skip_5510	0.83	0.83	0.83	0.9	0.9	0.85	0.58	1	1	0.91	0.88	1	0.78	1	0.79	0.97	0.97	0.87	0.94	0.85	1	1	0.91	1	1	0.94	0.91	0.94	1	0.82	1	1	0.97	0.94	1	0.88	0.88	0.75	0.87	0.87	1	0.79	0.96	0.96	0.84	0.98	1	0.78	0.82
mult_exon_skip_5514	0.71	0.71	0.75	0.77	0.68	0.71	0.77	1	0.85	0.71	0.77	0.87	0.81	0.66	0.57	0.66	0.79	0.72	1	0.74	0.73	0.79	0.91	0.67	0.62	0.8	0.74	0.94	0.76	0.8	0.85	1	0.68	0.73	0.53	0.87	0.75	0.68	0.73	0.65	0.64	0.7	0.77	0.85	0.87	0.57	0.79	0.59	0.75
mult_exon_skip_5515	0.51	0.5	0.58	0.55	0.38	0.48	0.44	0.76	0.7	0.51	0.56	0.67	0.41	0.55	0.38	0.55	0.53	0.5	0.52	0.42	0.51	0.57	0.52	0.4	0.54	0.54	0.56	0.53	0.45	0.53	0.6	0.52	0.52	0.48	0.46	0.5	0.5	0.42	0.32	0.48	0.32	0.38	0.52	0.51	0.57	0.5	0.49	0.44	0.71
mult_exon_skip_5516	0.73	0.79	0.82	0.85	0.81	0.75	0.71	0.92	0.9	0.76	0.69	0.83	0.73	0.87	0.81	0.79	0.87	0.62	0.76	0.67	0.8	0.75	0.84	0.81	0.81	0.7	0.71	0.83	0.77	0.72	0.86	0.57	0.79	0.8	0.83	0.7	0.74	0.84	0.63	0.69	0.61	0.73	0.77	0.81	0.69	0.76	0.72	0.79	0.79
mult_exon_skip_5517	0.3	0.29	0.26	0.42	0.31	0.27	0.33	0.42	0.4	0.29	0.26	0.3	0.25	0.4	0.29	0.27	0.38	0.2	0.26	0.29	0.29	0.25	0.37	0.32	0.35	0.27	0.3	0.35	0.26	0.25	0.41	0.14	0.34	0.28	0.35	0.23	0.25	0.34	0.16	0.27	0.17	0.25	0.26	0.42	0.24	0.29	0.23	0.34	0.37
mult_exon_skip_5565	0.06	0.17	0.19	0.19	0.19	0.21	0.13	0.16	0.2	0.22	0.2	0.12	0.18	0.33	0.16	0.08	0.16	0.35	0.28	0.23	0.22	0.11	0.15	0.16	0.18	0.27	0.31	0.12	0.29	0.2	0.19	0.16	0.13	0.19	0.34	0.16	0.16	0.16	0.24	0.27	0.11	0.17	0.19	0.21	0.39	0.2	0.25	0.2	0.3
mult_exon_skip_5600	0.86	0.88	0.84	0.83	0.83	0.84	1	0.72	0.91	0.9	0.83	0.91	0.73	0.6	0.9	0.88	0.87	0.72	0.76	0.77	0.93	1	0.91	1	0.79	0.7	0.7	0.78	0.8	0.87	0.93	0.61	0.94	0.72	0.62	0.82	0.75	0.87	0.65	0.86	0.79	0.81	0.9	0.65	0.83	0.83	0.53	0.84	0.75
mult_exon_skip_5605	0.87	1	1	1	0.71	0.88	0.89	1	1	0.88	0.85	0.78	1	0.83	1	0.82	1	0.94	1	0.93	0.85	1	0.84	0.82	0.86	0.88	0.87	1	0.9	0.89	1	0.86	0.8	0.92	1	0.81	0.85	0.85	0.9	1	0.84	1	1	0.87	0.89	0.88	0.85	1	0.88
mult_exon_skip_5621	0.29	0.49	0.74	0.96	0.83	0.7	0.71	0.76	0.89	0.87	0.75	0.53	0.65	0.81	0.56	1	0.92	0.93	0.62	0.68	0.77	0.83	0.8	0.82	0.59	0.88	1	1	0.89	0.63	0.93	0.89	0.87	0.97	1	0.74	0.83	0.7	0.77	0.79	0.76	0.69	0.88	0.8	0.66	0.91	0.91	0.81	0.73
mult_exon_skip_5622	0.35	0.56	0.8	0.97	0.87	0.77	0.8	0.83	0.92	0.9	0.81	0.64	0.73	0.85	0.61	1	0.95	0.96	0.72	0.74	0.82	0.86	0.86	0.86	0.66	0.9	1	1	0.91	0.73	0.95	0.92	0.9	0.98	1	0.8	0.87	0.74	0.83	0.84	0.81	0.76	0.91	0.84	0.74	0.93	0.93	0.87	0.79
mult_exon_skip_5623	0.76	1	0.89	0.81	0.81	0.76	0.78	0.83	0.97	0.85	0.82	0.76	0.82	0.93	1	0.79	0.78	0.87	0.64	0.95	0.83	1	0.78	0.87	0.88	0.91	0.95	0.76	0.89	0.84	0.85	0.85	0.97	0.95	1	0.97	0.86	0.83	0.76	0.84	0.86	0.93	0.94	0.86	0.97	0.83	0.92	0.93	0.87
mult_exon_skip_5693	0.76	1	0.74	0.83	0.86	0.67	0.83	0.8	0.8	0.81	0.83	0.78	0.7	0.84	0.66	0.81	0.8	0.8	0.77	0.79	0.79	0.85	0.85	0.77	1	0.78	0.78	0.82	0.89	0.86	0.8	0.86	0.68	0.83	0.83	0.82	0.74	0.88	0.69	0.74	0.76	0.78	0.77	0.72	0.78	0.76	0.69	0.71	0.74
mult_exon_skip_5767	0.17	0.21	0.18	0.22	0.19	0.17	0.29	0.21	0.28	0.25	0.24	0.14	0.2	0.16	0.23	0.22	0.24	0.11	0.1	0.31	0.09	0.19	0.23	0.37	0.27	0.12	0.2	0.09	0.29	0.15	0.29	0.12	0.12	0.13	0.06	0.19	0.19	0.23	0.11	0.16	0.14	0.17	0.24	0.17	0.15	0.19	0.07	0.25	0.16
mult_exon_skip_5783	0.9	0.97	0.7	0.94	0.79	0.82	0.95	0.79	0.94	0.86	0.96	0.82	0.82	0.75	0.91	1	0.92	0.91	1	0.91	0.67	1	0.92	0.7	0.79	0.79	0.91	0.81	0.91	0.94	0.96	0.86	0.66	0.84	0.87	0.91	0.85	0.88	0.81	0.85	0.9	0.87	0.88	0.82	0.89	0.97	0.76	0.88	0.83
mult_exon_skip_5811	0.94	1	0.93	1	0.86	0.85	0.57	0.88	0.89	1	0.92	0.94	0.87	0.94	1	0.95	0.83	0.8	0.84	0.96	0.94	0.64	0.95	1	1	0.94	0.84	0.96	0.95	1	0.87	0.93	0.95	0.97	1	0.91	0.96	0.82	0.83	0.89	0.93	0.71	0.87	1	0.91	0.96	0.92	0.96	0.97
mult_exon_skip_5822	0.64	0.57	0.45	0.52	0.48	0.43	0.6	0.67	0.72	0.52	0.72	0.47	0.66	0.62	0.38	0.65	0.5	0.73	0.55	0.51	0.5	0.75	0.71	0.58	0.72	0.64	0.81	0.72	0.73	0.58	0.59	0.61	0.46	0.62	0.42	0.62	0.65	0.58	0.74	0.62	0.58	0.56	0.63	0.64	0.68	0.57	0.82	0.58	0.58
mult_exon_skip_5823	0.62	0.55	0.45	0.51	0.48	0.43	0.59	0.67	0.71	0.51	0.72	0.47	0.67	0.62	0.38	0.56	0.49	0.72	0.55	0.52	0.49	0.75	0.7	0.58	0.71	0.64	0.8	0.72	0.72	0.59	0.6	0.61	0.46	0.62	0.42	0.62	0.64	0.59	0.74	0.62	0.58	0.55	0.64	0.63	0.68	0.56	0.81	0.56	0.59
mult_exon_skip_5824	0.64	0.55	0.47	0.54	0.49	0.44	0.61	0.68	0.73	0.53	0.74	0.47	0.67	0.63	0.41	0.66	0.5	0.75	0.56	0.53	0.51	0.77	0.71	0.62	0.74	0.69	0.82	0.75	0.74	0.65	0.63	0.61	0.47	0.63	0.45	0.63	0.68	0.65	0.75	0.63	0.61	0.57	0.67	0.65	0.71	0.57	0.82	0.57	0.62
mult_exon_skip_5825	0.68	0.72	0.59	0.69	0.73	0.79	0.72	0.87	0.82	0.79	0.76	0.68	0.79	0.72	0.76	0.71	0.79	0.86	0.85	0.77	0.78	0.66	0.82	0.78	0.8	0.84	0.78	0.72	0.66	0.8	0.8	0.8	0.78	0.89	0.83	0.72	0.77	0.86	0.81	0.73	0.82	0.72	0.77	0.78	0.82	0.64	0.77	0.63	0.76
mult_exon_skip_5827	0.64	0.8	0.84	0.7	0.72	0.84	0.75	0.77	0.84	0.89	0.84	0.78	0.8	0.75	0.83	0.8	0.67	0.86	0.74	0.83	0.82	0.82	0.71	0.76	0.85	0.67	0.76	0.56	0.75	0.74	0.76	0.67	0.84	0.67	0.73	0.71	0.82	0.7	0.63	0.75	0.68	0.75	0.83	0.68	0.78	0.79	0.73	0.76	0.79
mult_exon_skip_5828	0.43	0.59	0.52	0.58	0.2	0.36	0.41	0.46	0.47	0.45	0.34	0.45	0.28	0.48	0.31	0.62	0.36	0.66	0.49	0.31	0.53	0.3	0.39	0.59	0.59	0.38	0.31	0.47	0.39	0.48	0.39	0.43	0.38	0.35	0.47	0.4	0.53	0.42	0.43	0.46	0.33	0.59	0.43	0.49	0.69	0.31	0.26	0.5	0.39
mult_exon_skip_5832	0.38	0.51	0.64	0.81	0.42	0.58	0.53	0.55	0.71	0.58	0.69	0.76	0.62	0.73	0.46	0.76	0.76	0.56	0.8	0.42	0.71	0.53	0.41	0.5	0.46	0.67	0.83	0.63	0.82	0.69	0.51	0.65	0.75	0.63	0.67	0.67	0.69	0.55	0.53	0.69	0.54	0.56	0.68	0.68	0.51	0.66	0.54	0.66	0.58
mult_exon_skip_5837	0.89	1	0.93	1	1	0.86	1	1	1	0.93	0.85	0.95	0.93	1	0.9	0.84	1	1	0.91	0.89	0.88	1	1	0.88	0.8	0.88	1	1	1	1	1	1	1	0.84	1	1	0.9	1	0.81	0.94	1	0.92	1	0.96	0.9	0.93	0.91	1	0.95
mult_exon_skip_5858	1	1	0.27	0.42	0.41	0.27	1	0.27	0.31	0.44	1	1	0.41	1	0.64	0.33	0.34	0.23	0.34	0.53	0.38	0.89	1	1	1	0.31	0.36	1	0.46	1	0.31	0.22	0.48	0.23	1	0.35	0.39	0.4	1	0.41	1	0.35	1	0.31	0.35	1	0.47	0.28	0.26
mult_exon_skip_5859	1	1	0.66	0.8	0.81	0.7	1	0.7	0.66	0.81	1	1	0.74	1	0.85	0.78	0.73	0.66	0.72	0.77	0.77	0.98	1	1	1	0.72	0.75	1	0.84	1	0.73	0.73	0.82	0.71	1	0.74	0.74	0.75	1	0.77	1	0.78	1	0.77	0.72	1	0.83	0.73	0.69
mult_exon_skip_5860	1	0.88	1	1	0.8	0.81	1	0.77	0.77	0.83	0.78	1	1	0.83	0.86	0.74	1	0.82	0.79	1	1	0.85	1	1	0.76	0.82	1	1	1	1	1	1	0.83	0.8	1	1	1	1	1	0.84	0.8	0.79	0.86	1	0.82	1	0.85	0.77	0.82
mult_exon_skip_5873	0.81	0.69	0.64	0.69	0.57	0.71	0.81	0.62	0.62	0.74	0.71	0.68	0.65	0.71	1	0.76	0.74	0.79	0.53	0.71	0.83	0.56	0.88	0.62	0.82	0.87	0.66	0.67	0.92	1	0.82	0.89	0.64	0.79	0.82	0.91	0.84	0.6	0.91	0.76	0.67	0.53	0.87	0.91	1	0.76	0.8	0.89	0.9
mult_exon_skip_5876	1	0.91	1	0.96	0.81	0.96	0.92	0.94	0.87	0.89	0.83	0.77	0.89	0.77	0.93	0.95	0.9	0.86	0.78	1	0.88	1	0.82	0.92	0.72	0.91	0.75	0.69	0.95	0.84	1	0.87	0.82	0.96	0.89	1	0.93	1	0.88	0.82	0.96	0.92	1	0.96	1	0.94	0.84	0.88	0.94
mult_exon_skip_5905	1	1	0.97	0.9	0.92	0.84	0.95	0.85	1	0.93	1	0.87	0.86	0.94	0.74	0.85	0.95	0.97	0.85	1	1	0.62	1	0.92	1	0.89	0.85	0.84	0.93	0.84	0.89	0.83	0.93	0.84	0.93	0.95	0.75	0.91	0.85	0.88	1	0.91	0.74	0.91	0.88	0.87	0.66	0.93	0.88
mult_exon_skip_5906	0.17	0.24	0.32	0.5	0.49	0.24	0.3	0.29	0.45	0.52	0.01	0.36	0.17	0.13	0.09	0.08	0.13	0.11	0.08	0.08	0.04	0.7	0.26	0.12	0.14	0.13	0.28	0.32	0.4	0.2	0.13	0.12	0.26	0.28	0.51	0.2	0.28	0.08	0.21	0.2	0.13	0.25	0.31	0.23	0.24	0.18	0.57	0.5	0.54
mult_exon_skip_5908	0.24	0.24	0.08	0	0	0.01	0.01	0.03	0.01	0	0.19	0.57	0.01	0	0	0	0	0.71	0.01	0	0	0.2	0	0	0	0.01	0.13	0	0.14	0.01	0.01	0	0	0.13	0.14	0.67	0.01	0.9	0.13	0.16	0	0.17	0.14	0.01	0	0.17	0.01	0.18	0.2
mult_exon_skip_5943	1	0.97	1	0.93	1	0.95	1	1	0.78	0.86	0.9	0.89	1	1	1	0.93	0.94	1	1	1	0.89	0.86	1	1	0.88	0.89	1	0.84	0.98	1	0.96	0.88	0.96	0.96	1	1	0.94	0.9	0.94	0.92	0.98	1	0.89	0.93	1	0.95	1	1	0.89
mult_exon_skip_5949	0.71	0.74	0.73	1	1	0.8	0.72	0.8	0.72	0.86	0.79	0.75	0.77	0.78	1	0.5	0.69	1	0.6	0.78	0.7	0.8	0.72	0.83	0.73	0.61	0.73	0.62	0.82	1	0.74	0.7	0.73	0.66	0.71	0.75	0.72	0.61	0.75	0.61	0.7	0.76	0.74	0.78	0.56	0.78	0.55	0.82	0.63
mult_exon_skip_5951	0.23	0.18	0.22	0.16	0.11	0.18	0.51	0.23	0.2	0.16	0.14	0.09	0.17	0.12	0.14	0.16	0.19	0.18	0.11	0.25	0.19	0.16	0.23	0.42	0.14	0.14	0.15	0.24	0.32	0.17	0.28	0.22	0.23	0.14	0.13	0.18	0.2	0.25	0.17	0.18	0.26	0.26	0.18	0.2	0.19	0.2	0.2	0.17	0.14
mult_exon_skip_5953	0.86	1	0.8	0.76	1	0.88	0.9	1	0.95	1	0.93	0.71	0.88	0.82	1	1	0.96	1	1	0.93	0.97	0.88	1	0.83	0.87	1	1	1	1	1	1	0.92	1	0.75	1	1	0.92	1	0.9	0.91	1	0.88	0.94	0.91	1	1	1	0.89	0.72
mult_exon_skip_5961	0.89	0.83	0.82	0.76	0.79	0.76	0.82	0.88	0.83	0.9	0.68	0.78	0.92	0.8	0.72	0.91	0.79	0.87	0.91	0.66	0.81	0.79	0.75	0.8	0.76	0.66	0.85	0.74	0.96	0.65	0.84	0.7	0.8	0.84	1	0.88	0.79	0.74	0.91	0.75	0.7	0.74	0.86	0.9	0.77	0.73	0.85	0.81	0.62
mult_exon_skip_5991	0.81	0.79	0.76	0.68	0.84	0.86	0.8	0.69	0.95	0.75	0.89	0.84	0.71	0.83	0.67	0.82	0.81	0.77	0.89	0.89	0.81	1	0.75	0.86	0.92	0.81	0.84	0.8	0.7	0.8	0.72	0.76	0.71	0.8	0.8	0.69	0.87	0.72	0.78	0.83	0.71	0.81	0.82	0.93	0.72	0.95	0.8	0.79	0.79
mult_exon_skip_6052	1	1	1	1	1	0.96	0.95	1	1	0.92	0.9	0.78	0.91	1	1	0.88	0.86	1	0.88	1	1	0.56	1	1	1	0.95	1	1	1	1	1	1	1	1	1	0.94	0.97	1	0.86	1	0.94	0.95	0.9	1	1	1	1	1	1
mult_exon_skip_6059	0.45	0.87	1	0.74	1	0.59	1	1	1	1	1	0.63	0.96	1	0.6	1	1	0.66	0.61	1	0.59	0.76	0.64	1	1	0.66	0.68	1	0.58	1	1	0.61	1	0.72	1	0.75	0.61	0.6	0.66	0.58	0.55	0.72	0.87	1	0.62	0.58	1	0.94	0.69
mult_exon_skip_6061	0.48	0.48	0.54	0.7	0.5	0.52	0.38	0.62	0.77	0.55	0.6	0.39	0.54	0.47	0.8	0.4	0.49	0.53	0.45	0.57	0.59	0.68	0.69	0.84	0.6	0.58	0.64	0.5	0.45	0.53	0.62	0.53	0.58	0.63	0.45	0.65	0.66	0.5	0.62	0.61	0.64	0.56	0.38	0.62	0.77	0.6	0.57	0.43	0.55
mult_exon_skip_6137	0.95	1	0.87	0.91	1	1	0.93	1	0.96	0.89	0.92	0.96	0.95	0.97	0.91	1	0.9	1	0.88	0.76	0.96	0.81	0.9	0.77	0.97	1	1	0.92	0.89	0.89	1	0.88	0.97	0.92	1	0.94	0.92	0.93	0.8	0.88	0.98	0.85	0.97	0.94	0.97	0.98	0.8	0.96	0.86
mult_exon_skip_6173	1	0.71	0.86	0.86	0.88	0.79	0.84	0.92	1	0.96	0.91	1	0.74	0.96	0.66	1	0.92	0.97	0.87	0.95	0.94	1	1	0.71	0.9	0.96	1	1	0.83	1	0.86	0.95	1	0.95	1	0.94	0.94	1	0.93	1	0.82	1	0.95	0.95	0.88	1	1	1	1
mult_exon_skip_6222	0.62	0.47	0.7	0.61	0.71	0.63	0.7	1	0.83	0.77	0.64	0.61	0.55	0.78	0.57	0.71	0.82	0.71	0.75	0.86	0.65	0.75	0.94	0.88	0.53	0.66	0.58	0.44	0.56	0.52	0.79	0.72	0.58	0.71	0.84	0.56	0.88	0.69	0.75	0.81	0.6	0.78	0.64	0.74	0.72	0.46	0.74	0.84	0.59
mult_exon_skip_6246	0.07	0.06	0.05	0.14	0.15	0.15	0.13	0.11	0.17	0.18	0.05	0.12	0.08	0.11	0.08	0.12	0.08	0.17	0.19	0.11	0.11	0.12	0.08	0.07	0.08	0.12	0.23	0.08	0.11	0.1	0.07	0.14	0.13	0.17	0.07	0.11	0.07	0.06	0.07	0.05	0.07	0.57	0.22	0.11	0.16	0.07	0.12	0.32	0.13
mult_exon_skip_6327	0.8	0.84	0.91	0.85	0.74	1	0.84	0.79	0.72	0.76	1	0.73	0.84	0.79	0.95	0.74	0.91	0.8	0.88	0.78	0.9	0.65	0.96	0.92	0.65	0.8	0.85	0.95	0.8	0.64	0.9	0.66	0.81	0.61	0.75	0.62	0.93	0.76	0.69	0.82	0.88	0.52	0.7	0.87	0.82	0.81	0.8	0.76	0.84
mult_exon_skip_6338	0.55	1	0.59	0.88	0.89	0.74	0.65	0.58	0.67	0.67	0.75	0.73	0.83	0.76	0.64	1	0.8	0.7	0.62	0.9	0.79	0.8	0.45	0.71	0.89	0.41	0.8	0.79	0.91	0.77	0.5	0.88	0.84	0.92	1	0.84	0.53	0.78	0.63	0.45	0.76	0.8	0.69	0.45	0.61	0.93	0.73	0.65	1
mult_exon_skip_6368	0.67	0.55	0.59	0.66	0.63	0.68	0.35	0.67	0.66	0.55	0.71	0.53	0.72	0.66	0.65	0.65	0.6	0.59	0.75	0.69	0.69	0.52	0.58	0.52	0.68	0.57	0.45	0.51	0.58	0.77	0.54	0.72	0.77	0.53	0.6	0.58	0.63	0.72	0.57	0.65	0.55	0.61	0.48	0.65	0.54	0.61	0.51	0.56	0.54
mult_exon_skip_6383	0.48	0.87	0.66	1	1	1	1	1	1	0.96	0.56	0.73	1	1	1	1	1	1	1	1	0.46	1	1	1	1	1	1	1	1	1	1	1	0.59	1	1	0.64	0.41	1	1	1	1	1	1	1	0.74	1	1	1	1
mult_exon_skip_6384	0.73	1	1	0.76	1	0.8	1	1	0.69	0.73	0.81	1	0.89	0.77	1	1	0.81	1	0.83	0.82	0.8	0.86	0.73	1	1	0.8	1	1	0.76	1	0.79	0.79	0.68	0.78	0.78	0.85	1	0.83	1	1	1	0.7	1	0.97	0.75	0.83	0.78	0.73	1
mult_exon_skip_6411	0.27	0.39	0.34	0.3	0.39	0.39	0.26	0.38	0.35	0.51	0.47	0.36	0.29	0.33	0.44	0.23	0.23	0.24	0.37	0.33	0.42	0.24	0.5	0.42	0.39	0.35	0.27	0.26	0.36	0.36	0.3	0.31	0.36	0.2	0.32	0.29	0.43	0.3	0.34	0.33	0.29	0.34	0.17	0.25	0.29	0.16	0.29	0.37	0.38
mult_exon_skip_6413	0.69	1	0.91	1	0.94	0.86	0.78	0.88	0.83	0.87	1	0.71	0.87	1	0.86	1	0.81	0.89	0.97	1	0.96	1	0.95	1	1	1	0.66	0.78	1	0.92	0.85	0.85	1	0.68	0.84	0.79	0.78	1	0.82	0.85	0.72	1	1	0.96	0.82	1	1	0.92	0.86
mult_exon_skip_6444	0.89	0.91	0.9	1	0.91	0.76	0.93	1	0.81	0.92	0.7	0.75	0.62	0.85	0.75	1	0.93	0.93	0.79	0.88	0.84	0.87	0.85	1	1	0.84	0.65	0.64	0.79	0.91	0.86	0.85	0.66	1	0.74	0.8	0.93	1	1	0.91	0.76	0.89	0.68	0.82	0.91	0.9	0.66	0.88	0.9
mult_exon_skip_6445	0.96	0.76	0.87	0.65	0.45	0.55	0.79	0.83	0.77	0.74	0.74	0.6	0.28	0.77	0.6	0.73	0.72	0.81	0.69	0.71	0.82	0.55	0.84	0.77	1	0.78	0.35	0.27	0.7	0.78	0.65	0.68	0.56	0.48	0.48	0.81	0.81	0.73	0.93	0.85	0.4	0.89	0.37	0.86	0.83	0.78	0.38	0.72	0.72
mult_exon_skip_6448	0.84	0.71	0.78	0.69	0.68	0.69	0.58	0.81	0.77	0.67	0.75	0.62	0.75	0.68	0.7	0.82	0.88	0.73	0.69	0.71	0.77	0.68	0.76	0.74	0.78	0.78	0.8	0.79	0.71	0.75	0.78	0.7	0.75	0.71	0.75	0.75	0.66	0.74	0.76	0.64	0.8	0.58	0.7	0.43	0.75	0.59	0.74	0.56	0.68
mult_exon_skip_6473	1	0.95	0.82	0.87	1	0.93	1	0.85	0.84	0.92	0.95	0.77	0.89	0.97	0.94	0.86	0.94	0.91	0.92	0.83	0.94	0.73	0.85	0.92	0.91	0.92	0.96	0.79	0.85	0.84	0.93	0.95	0.95	0.88	0.82	1	0.96	0.99	0.91	0.85	0.94	0.97	0.84	0.9	0.84	0.86	0.86	0.88	0.92
mult_exon_skip_6487	1	0.74	0.96	1	1	0.96	0.87	0.79	0.96	1	0.95	0.64	0.9	0.92	1	0.8	0.88	0.96	1	0.95	0.9	1	0.92	0.88	0.92	0.95	0.92	1	1	0.82	1	0.86	0.85	0.88	1	0.96	0.94	1	0.85	0.94	0.85	0.96	0.88	0.98	0.78	0.96	0.92	0.95	0.93
mult_exon_skip_6498	0.03	0.18	0.11	0.11	0.15	0.16	0.2	0.37	0.23	0.51	0.11	0.12	0.06	0.22	0.16	0.21	0.13	0.1	0.09	0.2	0.08	0.02	0.07	0.23	0.16	0.06	0.28	0.15	0.14	0.22	0.09	0.05	0.21	0.22	0.02	0.07	0.28	0.15	0.16	0.15	0.24	0.11	0.2	0.13	0.08	0.14	0.03	0.18	0.27
mult_exon_skip_6499	0.71	0.96	0.8	1	1	0.78	0.79	1	0.76	0.77	0.79	0.79	0.8	0.92	1	0.8	0.76	0.86	0.79	0.79	1	1	1	0.86	0.91	0.81	0.78	1	0.87	0.72	1	0.88	1	1	1	1	1	0.82	0.8	0.78	0.81	0.74	0.78	0.81	1	0.79	0.78	0.79	0.8
mult_exon_skip_6507	0.87	0.79	0.89	1	0.85	0.87	0.85	1	0.77	0.94	0.76	0.83	0.95	0.93	0.9	1	0.96	0.94	0.95	0.95	1	0.92	1	0.9	1	0.85	1	1	0.95	0.93	0.89	0.87	0.76	0.94	0.91	0.94	0.79	0.91	0.94	0.9	0.83	0.8	0.91	0.83	0.91	0.78	1	0.86	0.78
mult_exon_skip_6513	0.71	1	1	0.87	0.73	0.95	1	1	1	1	1	1	0.95	0.93	1	1	1	0.87	0.96	1	0.85	1	0.81	0.94	1	0.93	0.97	0.93	0.96	1	0.8	0.95	1	0.8	0.91	0.85	0.87	0.94	1	0.96	0.91	0.89	1	0.89	0.97	0.96	0.77	0.82	1
mult_exon_skip_6526	0.26	0.18	0.23	0.41	0.26	0.27	0.14	0.41	0.25	0.27	0.29	0.33	0.23	0.4	0.2	0.21	0.34	0.25	0.4	0.19	0.5	0.31	0.13	0.07	0.45	0.29	0.49	0.21	0.29	0.34	0.36	0.15	0.11	0.36	0.31	0.28	0.58	0.39	0.38	0.32	0.14	0.2	0.18	0.58	0.2	0.19	0.23	0.33	0.37
mult_exon_skip_6529	0.28	0.13	0.12	0.16	0.15	0.12	0.16	0.09	0.25	0.1	0.07	0.24	0.14	0.06	0.14	0.32	0.16	0.15	0.09	0.18	0.09	0.27	0.26	0.18	0.15	0.09	0.17	0.27	0.13	0.19	0.14	0.16	0.2	0.09	0.1	0.26	0.11	0.1	0.09	0.11	0.12	0.11	0.2	0.04	0.18	0.16	0.26	0.31	0.21
mult_exon_skip_6545	0.68	0.9	0.84	0.94	0.85	0.88	1	0.76	0.62	0.84	0.77	0.64	0.85	0.76	0.69	0.9	0.86	0.83	0.7	0.76	0.77	0.71	0.78	0.79	0.73	0.72	0.78	0.74	0.76	0.68	0.92	0.88	0.82	0.74	0.72	0.85	0.7	0.76	0.74	0.95	0.78	0.82	0.81	0.7	0.89	0.79	0.8	0.61	0.64
mult_exon_skip_6546	0.69	0.9	0.84	0.94	0.85	0.89	1	0.76	0.62	0.84	0.78	0.62	0.85	0.76	0.69	0.9	0.86	0.82	0.7	0.75	0.76	0.73	0.77	0.77	0.74	0.72	0.78	0.73	0.76	0.7	0.92	0.88	0.81	0.74	0.74	0.85	0.7	0.76	0.74	0.96	0.78	0.82	0.81	0.7	0.88	0.8	0.8	0.63	0.65
mult_exon_skip_6566	1	0.97	0.83	0.84	0.85	0.88	0.74	0.93	0.95	0.66	0.91	0.8	1	0.91	0.95	0.94	0.88	0.91	0.75	0.89	0.86	0.94	0.94	0.92	0.84	0.88	0.93	0.8	0.98	0.88	0.94	0.95	1	0.91	0.96	0.97	0.86	0.85	0.84	0.86	0.89	0.72	0.81	1	1	1	0.5	0.84	0.85
mult_exon_skip_6587	0.78	0.74	0.81	0.76	0.72	0.76	0.87	0.73	0.66	0.67	0.79	0.8	0.64	0.79	0.75	0.8	0.73	0.79	0.78	0.66	0.88	0.77	0.89	0.44	0.79	0.72	0.68	0.89	0.7	0.78	0.76	0.86	0.81	0.68	0.64	0.82	0.63	0.91	0.7	0.78	0.78	0.78	0.82	0.8	0.85	0.74	0.62	0.71	0.76
mult_exon_skip_6595	0.73	0.56	0.49	0.36	0.27	0.37	0.51	0.64	0.71	0.55	0.66	0.36	0.61	0.42	0.43	0.41	0.47	0.51	0.48	0.22	0.46	0.47	0.47	0.45	0.71	0.52	0.5	0.55	0.81	0.52	0.52	0.44	0.49	0.28	0.43	0.82	0.62	0.42	0.54	0.51	0.3	0.59	0.47	0.5	0.47	0.39	0.47	0.53	0.39
mult_exon_skip_6653	0.89	0.5	0.71	0.81	0.59	0.42	1	0.8	1	0.61	0.59	0.68	0.42	0.49	0.49	0.75	0.76	0.62	0.56	0.51	0.57	1	0.45	0.67	0.7	0.65	0.64	1	0.8	0.84	0.81	0.65	0.69	0.65	0.9	0.62	0.76	0.8	0.78	0.68	0.72	0.6	0.65	0.62	0.67	0.76	0.89	0.72	0.85
mult_exon_skip_6661	0.53	0.46	0.48	0.51	0.44	0.31	0.38	0.45	0.72	0.42	0.26	0.6	0.52	0.38	0.43	0.72	0.43	0.27	0.41	0.35	0.34	0.34	0.34	0.57	0.41	0.4	0.53	0.52	0.32	0.6	0.36	0.44	0.36	0.47	0.53	0.4	0.35	0.28	0.34	0.44	0.29	0.41	0.46	0.32	0.36	0.3	0.71	0.67	0.51
mult_exon_skip_6686	0.5	1	0.76	0.68	0.49	0.81	0.75	0.64	0.71	0.74	0.58	1	0.72	0.73	0.82	0.58	0.64	0.79	0.64	0.69	0.68	0.53	0.67	0.5	0.88	0.61	0.79	0.69	0.92	0.71	0.72	0.55	0.8	0.67	0.89	0.83	0.77	0.82	0.61	0.62	0.55	0.62	0.61	0.69	0.78	0.79	0.58	0.63	0.85
mult_exon_skip_6687	0.89	1	0.91	1	0.65	0.91	0.87	0.93	1	1	0.9	1	1	0.95	1	1	0.88	0.9	0.89	0.82	0.91	1	1	0.86	1	0.91	0.85	0.88	1	0.82	0.88	0.89	0.66	0.88	1	1	0.95	0.87	1	0.82	0.84	0.82	1	0.83	1	0.86	0.65	0.88	0.87
mult_exon_skip_6689	1	1	0.9	0.85	0.82	0.78	0.88	0.95	0.91	0.92	0.94	0.88	0.84	0.84	1	0.82	0.8	0.84	0.88	0.72	0.9	0.79	0.88	0.77	1	0.8	0.84	0.88	0.95	0.95	1	0.96	0.93	0.81	0.91	0.89	0.91	0.9	0.76	0.72	0.82	0.91	1	0.84	0.92	0.91	0.76	0.95	0.81
mult_exon_skip_6702	1	1	0.71	0.65	0.58	0.6	0.79	0.55	1	1	0.63	0.86	0.77	0.7	1	1	0.85	0.65	0.52	0.79	0.79	0.48	0.68	0.51	0.93	0.7	0.88	1	1	1	0.83	0.6	0.85	0.68	1	0.7	0.67	0.62	0.54	1	0.93	0.69	0.56	0.56	0.69	1	0.6	0.73	1
mult_exon_skip_6731	0.79	1	0.8	0.78	0.73	0.77	1	1	1	1	0.76	0.76	1	1	0.73	0.74	0.75	0.78	1	1	1	1	1	1	0.76	0.71	1	1	1	1	1	1	0.74	1	0.77	0.76	0.73	0.82	1	0.75	0.77	0.76	0.77	0.8	0.81	0.79	1	1	0.77
mult_exon_skip_6746	1	1	1	1	1	0.92	0.9	0.72	0.87	1	0.95	1	1	0.96	1	1	0.95	0.91	0.77	1	1	1	1	1	1	0.89	0.82	1	1	0.88	0.92	0.95	0.91	0.97	1	1	1	0.81	0.93	0.77	1	0.89	1	1	1	1	1	0.79	1
mult_exon_skip_6758	0.78	1	0.87	0.92	0.92	0.9	0.85	1	0.91	0.91	0.84	0.9	0.93	0.73	1	1	0.91	0.93	0.84	0.94	0.87	0.79	0.89	0.79	0.85	0.93	1	0.87	0.94	1	0.69	0.8	1	0.89	0.8	0.82	0.91	0.93	0.79	1	0.82	0.83	0.89	0.93	0.93	1	1	1	0.92
mult_exon_skip_6802	0.78	1	0.81	0.87	0.91	1	0.76	0.92	0.9	1	0.86	1	0.75	0.88	0.88	0.85	0.86	0.8	1	0.75	0.9	0.78	1	0.83	0.87	0.83	0.93	1	0.85	0.85	0.74	0.87	1	1	0.87	1	1	0.86	0.85	0.92	1	0.89	0.81	1	1	0.78	0.94	1	1
mult_exon_skip_6820	1	1	1	1	0.92	1	1	1	0.89	1	0.85	1	0.93	0.88	1	1	0.93	0.94	0.93	1	1	1	1	0.64	1	0.89	1	0.94	0.96	1	0.92	1	1	1	0.92	1	1	0.93	1	0.9	0.85	0.96	1	0.85	0.96	1	1	0.93	0.87
mult_exon_skip_6860	0.83	0.84	0.94	0.87	0.85	0.88	0.88	0.86	1	0.89	0.93	0.91	0.94	0.82	0.89	0.85	0.96	0.89	0.93	0.96	0.88	0.73	0.8	0.96	0.92	0.96	1	1	0.83	1	1	0.94	1	0.9	0.92	0.95	0.93	0.95	0.88	0.88	0.82	0.81	0.93	0.84	0.96	0.86	1	0.82	1
mult_exon_skip_6866	0.82	0.76	0.82	0.88	0.9	0.78	1	0.87	0.98	0.98	0.76	1	0.75	0.98	1	0.98	0.82	0.81	0.99	0.79	0.88	1	0.98	1	0.98	0.81	0.88	0.97	0.79	0.87	0.9	0.78	0.95	0.86	1	0.98	0.89	0.84	0.83	0.87	0.76	0.87	0.83	0.83	0.76	0.85	0.93	0.75	0.85
mult_exon_skip_6871	0.74	0.77	0.82	1	0.67	0.8	0.49	0.93	1	0.93	0.81	0.61	0.75	0.89	0.65	0.87	0.93	0.76	0.76	0.86	0.76	0.7	0.85	1	0.8	0.82	0.76	0.8	0.74	0.65	0.69	0.85	0.8	0.71	0.9	0.83	0.79	0.73	0.9	0.8	1	0.77	0.49	0.84	0.58	0.69	0.57	0.72	0.84
mult_exon_skip_6898	1	1	0.94	0.84	1	0.9	0.86	1	0.87	0.81	0.96	1	1	1	1	0.91	0.84	0.89	0.73	0.81	0.94	0.71	1	0.91	1	0.96	0.89	0.69	0.95	0.87	1	0.95	0.86	0.91	0.87	0.92	0.78	0.73	0.77	0.92	0.81	0.84	0.91	0.84	0.81	0.87	1	0.94	0.9
mult_exon_skip_6902	1	1	1	1	1	1	1	1	1	1	1	0.96	1	1	1	0.85	1	1	1	1	1	1	1	1	1	0.71	1	1	1	1	1	1	1	1	1	1	0.88	1	0.94	0.96	0.89	1	1	1	0.97	1	0.95	1	0.98
mult_exon_skip_6904	0.3	0.22	0.28	0.33	0.44	0.3	0.28	0.22	0.31	0.34	0.33	0.27	0.38	0.38	0.22	0.23	0.35	0.35	0.44	0.33	0.36	0.14	0.38	0.19	0.34	0.14	0.53	0.33	0.5	0.2	0.26	0.26	0.33	0.45	0.36	0.36	0.32	0.23	0.22	0.21	0.16	0.25	0.28	0.28	0.31	0.23	0.35	0.24	0.36
mult_exon_skip_6905	0.8	1	0.86	0.84	0.57	0.66	0.45	0.75	0.62	0.64	0.63	0.55	0.6	0.74	0.72	1	0.56	0.84	0.74	0.71	0.72	0.28	0.7	0.88	0.91	0.63	0.61	0.5	0.87	0.81	0.75	0.73	0.81	0.62	0.62	0.73	0.79	0.54	0.82	0.78	0.78	0.75	0.61	0.78	0.88	0.72	0.71	0.64	0.61
mult_exon_skip_6907	0.86	1	1	1	0.79	0.95	0.5	1	0.91	1	1	0.64	1	0.93	1	1	1	1	0.86	1	1	1	0.76	1	0.9	0.88	1	0.85	1	0.93	0.91	0.8	1	1	1	1	1	1	0.79	1	0.87	1	0.8	0.91	1	1	1	1	1
mult_exon_skip_6941	0.09	0.11	0.08	0.22	0.14	0.11	0.14	0.06	0.27	0.18	0.14	0.08	0.2	0.14	0.15	0.26	0.23	0.23	0.24	0.12	0.16	0.28	0.06	0.06	0.11	0.08	0.38	0.16	0.24	0.04	0.07	0.1	0.13	0.38	0.1	0.11	0.11	0.06	0.02	0.13	0.08	0.08	0.32	0.14	0.12	0.18	0.19	0.29	0.17
mult_exon_skip_6942	0.12	0.15	0.12	0.24	0.13	0.11	0.18	0.08	0.34	0.19	0.16	0.08	0.22	0.16	0.15	0.26	0.28	0.25	0.29	0.12	0.18	0.31	0.06	0.1	0.09	0.06	0.42	0.22	0.27	0.04	0.07	0.13	0.14	0.42	0.11	0.12	0.12	0.06	0.05	0.17	0.08	0.09	0.31	0.17	0.14	0.19	0.18	0.29	0.18
mult_exon_skip_7000	0.93	1	0.8	1	0.88	0.97	0.93	0.89	0.92	0.91	0.95	0.75	0.9	0.91	0.76	0.93	0.89	0.9	1	1	0.89	1	1	0.92	1	0.89	0.92	0.79	0.93	0.88	0.9	0.85	0.86	0.97	1	0.87	0.92	1	0.83	0.96	0.86	0.94	0.95	0.96	0.93	0.91	0.89	0.87	0.94
mult_exon_skip_7006	0.77	0.69	1	0.83	1	0.96	0.93	1	0.88	0.85	0.8	1	0.98	0.91	0.88	0.73	0.75	0.74	0.74	1	0.79	1	0.79	0.83	1	0.79	0.86	1	1	1	1	0.64	1	1	0.84	0.81	0.73	0.84	0.85	1	0.76	1	0.8	0.9	0.75	0.83	0.8	0.86	0.78
mult_exon_skip_7024	0.72	0.57	0.66	0.55	0.73	0.59	0.63	0.6	0.55	0.6	0.62	0.58	0.72	0.51	0.62	0.7	0.67	0.56	0.64	0.75	0.53	0.62	0.59	0.67	0.58	0.69	0.68	0.72	0.41	0.57	0.63	0.61	0.62	0.76	0.5	0.51	0.58	0.65	0.59	0.62	0.53	0.63	0.65	0.46	0.62	0.51	0.49	0.57	0.65
mult_exon_skip_7025	0.31	0.38	0.38	0.31	0.38	0.39	0.24	0.35	0.4	0.43	0.39	0.32	0.32	0.58	0.19	0.24	0.4	0.75	0.49	0.59	0.43	0.34	0.4	0.18	0.42	0.5	0.43	0.46	0.37	0.39	0.37	0.37	0.35	0.35	0.38	0.39	0.43	0.28	0.34	0.44	0.32	0.28	0.33	0.51	0.47	0.52	0.29	0.42	0.38
mult_exon_skip_7030	0.21	0.5	0.28	0.4	0.6	0.24	0.17	0.48	0.48	0.43	0.26	0.36	0.36	0.45	0.56	0.38	0.37	0.28	0.31	0.3	0.3	0.31	0.42	0.3	0.37	0.26	0.38	0.25	0.47	0.3	0.5	0.42	0.48	0.53	0.43	0.26	0.19	0.32	0.43	0.33	0.28	0.23	0.3	0.4	0.22	0.26	0.19	0.33	0.29
mult_exon_skip_7032	0.81	1	0.77	0.97	0.92	0.77	1	0.86	0.82	0.95	0.88	0.95	0.95	0.93	1	0.87	0.92	0.74	0.9	0.92	0.83	0.94	0.93	1	1	0.91	0.9	0.81	0.94	0.74	0.93	0.93	0.7	0.72	1	0.93	0.9	0.91	0.72	0.86	0.9	0.9	0.78	0.92	0.85	0.94	1	0.97	0.89
mult_exon_skip_7052	0.72	1	0.93	1	0.56	1	1	1	1	0.95	0.87	1	1	0.88	1	1	0.76	1	0.89	1	0.93	1	1	1	1	1	0.84	1	1	0.69	1	1	0.8	0.92	1	1	0.91	1	0.85	1	0.87	0.89	1	1	0.88	0.75	1	1	1
mult_exon_skip_7099	0.82	1	1	0.91	1	0.76	1	1	1	0.93	0.87	1	0.8	1	0.88	0.72	1	0.82	1	1	0.89	0.91	0.91	0.92	0.77	0.79	0.72	0.72	1	1	0.95	0.91	0.92	1	0.88	0.85	0.91	1	0.89	1	0.68	0.91	0.8	0.93	0.75	1	0.83	0.91	0.83
mult_exon_skip_7118	0.52	1	0.65	0.86	0.62	0.85	0.9	0.82	0.89	0.73	0.7	0.76	0.75	0.93	0.51	0.78	0.62	0.77	0.87	0.66	0.89	0.8	0.73	0.55	0.59	0.87	0.94	0.64	0.96	0.89	0.73	0.88	0.84	0.8	0.75	0.68	0.71	0.83	0.77	0.91	0.65	0.71	0.88	0.81	0.6	0.81	0.92	0.83	0.9
mult_exon_skip_7221	0.26	0.16	0.1	0.07	0.16	0.25	0.27	0.66	0.22	0.03	0.33	0.16	1	0.2	0.17	0.28	0.29	0.76	0.23	0.06	0.2	0.23	0.2	0.44	0.16	0.7	0.38	0.37	0.38	0.19	0.33	0.16	0.05	0.28	0.52	0.29	0.35	0.3	0.27	0.32	0.32	0.19	0.2	0.14	0.2	0.2	0.05	1	0.15
mult_exon_skip_7243	0.98	0.98	1	0.99	1	0.99	1	0.99	0.99	1	0.99	0.97	0.99	1	0.98	0.98	0.99	0.98	0.98	0.99	0.98	0.99	1	0.99	0.97	0.99	0.99	0.99	1	0.99	1	1	0.99	0.98	0.99	0.99	1	0.98	0.97	0.99	1	1	0.97	0.97	1	1	0.98	0.99	0.99
mult_exon_skip_7277	0.2	0.22	0.4	0.15	0.75	0.39	0.19	0.45	0.47	0.43	0.37	0.31	0.36	0.2	0.2	0.38	0.36	0.33	0.49	0.48	0.42	0.39	0.15	0.23	0.35	0.3	0.33	0.53	0.27	0.4	0.2	0.23	0.51	0.26	0.47	0.5	0.22	0.55	0.23	0.33	0.41	0.34	0.28	0.34	0.25	0.24	0.29	0.19	0.28
mult_exon_skip_7279	1	1	1	1	0.53	0.76	0.68	0.78	1	0.97	0.84	0.82	0.63	0.88	0.87	1	0.97	0.83	0.9	0.85	0.9	1	1	0.87	1	0.86	1	0.73	0.97	1	0.88	0.87	0.75	0.9	1	0.96	0.82	0.76	0.95	0.86	0.7	0.88	0.96	0.89	1	0.95	0.81	0.79	0.92
mult_exon_skip_7280	1	1	0.9	1	1	0.73	1	1	1	0.97	0.73	0.82	1	0.94	0.93	1	0.91	0.91	1	0.79	0.94	1	0.92	1	1	0.94	0.94	1	0.94	0.9	0.93	0.97	1	1	0.83	0.92	0.91	0.94	0.95	0.79	0.87	0.89	0.88	0.95	0.75	0.95	1	0.92	0.92
mult_exon_skip_7333	0.96	1	0.86	0.91	0.85	0.7	0.75	0.91	0.78	0.91	0.93	0.66	0.72	0.85	0.82	1	0.74	0.74	0.82	0.85	0.91	0.94	0.91	0.97	1	0.91	0.92	1	0.96	0.77	0.81	0.73	0.84	0.79	0.82	0.91	0.75	0.73	0.79	0.79	0.87	0.92	0.85	0.85	0.88	0.7	0.96	0.88	0.86
mult_exon_skip_7339	1	1	1	1	1	0.85	0.68	0.65	1	0.84	0.79	1	1	0.86	1	1	1	0.93	0.78	0.76	0.85	0.88	1	1	1	0.82	1	1	1	0.91	1	0.84	0.83	1	1	1	0.86	0.79	1	0.89	1	0.75	0.93	1	1	1	1	1	1
mult_exon_skip_7341	1	1	1	1	1	0.85	0.76	0.55	1	0.83	0.82	1	1	0.9	1	1	1	0.94	0.78	0.76	0.88	0.9	1	1	1	0.85	1	1	1	0.9	1	0.85	0.83	1	1	1	0.89	0.78	1	0.91	1	0.79	0.94	1	1	1	1	1	1
mult_exon_skip_7348	0.36	0.47	0.17	0.11	0.36	0.19	0.2	0.31	0.28	0.37	0.37	0.15	0.23	0.19	0.15	0.15	0.38	0.34	0.18	0.28	0.12	0.2	0.26	0.14	0.25	0.18	0.36	0.17	0.16	0.29	0.29	0.25	0.37	0.21	0.14	0.39	0.22	0.18	0.27	0.19	0.36	0.19	0.12	0.44	0.15	0.13	0.34	0.16	0.32
mult_exon_skip_7438	0.34	0.52	0.67	0.66	0.66	0.7	0.41	0.61	0.59	0.68	0.49	0.46	0.62	0.65	0.51	0.47	0.57	0.84	0.79	0.55	0.82	0.6	0.55	0.32	0.7	0.73	0.78	0.7	0.62	0.66	0.49	0.68	0.38	0.73	0.77	0.47	0.64	0.29	0.7	0.7	0.29	0.4	0.72	0.71	0.82	0.57	0.79	0.66	0.59
mult_exon_skip_7439	0.68	0.73	0.76	0.82	0.48	0.82	0.69	0.83	0.81	0.79	0.67	0.7	0.82	0.8	0.64	0.88	0.77	0.87	0.85	0.67	0.85	0.76	0.75	0.6	0.72	0.8	0.88	0.85	0.89	0.85	0.69	0.89	0.61	0.81	0.83	0.73	0.79	0.59	0.81	0.82	0.51	0.61	0.89	0.82	0.88	0.75	0.78	0.8	0.74
mult_exon_skip_7457	1	1	0.98	0.92	0.94	1	0.84	0.97	1	1	0.87	0.9	0.95	0.9	1	1	0.86	1	0.94	0.85	1	1	1	1	0.94	1	0.97	1	0.85	1	0.95	1	0.88	0.8	1	0.95	0.95	0.91	0.9	0.84	0.93	0.96	1	1	1	1	0.71	0.88	0.82
mult_exon_skip_7468	0.73	0.76	0.91	0.83	0.82	0.81	0.79	0.7	0.84	0.86	0.93	0.84	0.95	0.9	0.82	1	0.94	0.8	1	0.89	0.91	0.88	1	0.88	0.68	0.84	0.85	0.96	0.85	1	0.8	0.78	0.79	0.86	0.85	0.95	0.85	0.87	0.87	0.83	0.84	0.88	0.91	0.93	0.64	0.91	0.96	0.74	0.82
mult_exon_skip_7485	0.74	0.8	0.78	0.65	0.86	0.8	0.53	0.7	0.76	0.73	0.72	0.88	0.89	0.79	0.6	1	0.77	0.89	0.74	0.71	0.76	0.67	0.84	0.67	0.83	0.91	0.66	0.75	0.72	0.88	0.66	0.75	0.75	0.77	0.8	0.74	0.76	0.79	0.69	0.8	0.65	0.78	0.78	0.83	0.73	0.7	0.92	0.74	0.7
mult_exon_skip_7490	0.69	0.84	0.86	0.77	0.65	0.71	0.83	0.82	0.74	0.85	0.8	0.78	0.62	0.79	0.65	0.81	0.96	0.82	0.73	0.79	0.85	1	0.86	0.67	0.85	0.83	0.82	0.71	0.91	0.75	0.79	0.83	0.76	0.81	0.82	0.61	0.84	0.83	0.58	0.83	0.69	0.69	0.7	0.8	0.79	0.71	0.78	0.88	0.87
mult_exon_skip_7511	1	0.81	1	1	0.74	0.87	1	1	1	1	0.89	0.9	0.91	1	0.77	0.89	1	0.92	1	0.79	0.86	1	1	0.92	0.79	1	0.89	0.9	0.77	0.91	0.94	1	0.95	0.94	0.86	1	0.89	0.88	0.83	0.88	0.77	1	1	0.98	1	0.93	0.78	0.86	0.69
mult_exon_skip_7525	0.69	0.83	0.8	0.84	0.77	0.93	0.91	0.89	0.89	0.84	0.79	0.77	0.92	0.76	0.73	0.87	0.67	0.84	0.86	0.75	0.88	0.89	0.79	0.79	0.72	0.89	0.93	0.79	0.93	0.86	0.76	0.91	0.85	0.84	0.82	0.84	0.88	0.89	0.87	0.82	0.89	0.84	0.88	0.93	0.79	0.86	0.93	0.79	0.86
mult_exon_skip_7526	0.62	0.78	0.75	0.79	0.71	0.91	0.89	0.86	0.85	0.8	0.74	0.71	0.89	0.71	0.67	0.83	0.6	0.8	0.82	0.69	0.85	0.86	0.74	0.73	0.66	0.86	0.91	0.73	0.91	0.82	0.7	0.88	0.81	0.8	0.77	0.8	0.84	0.86	0.84	0.77	0.85	0.8	0.85	0.91	0.73	0.82	0.91	0.74	0.82
mult_exon_skip_7598	0.31	0.39	0.49	0.55	0.55	0.47	0.54	0.68	0.53	0.57	0.24	0.6	0.44	0.62	0.38	0.6	0.5	0.26	0.45	0.52	0.35	0.52	0.53	0.46	0.64	0.31	0.65	0.49	0.64	0.67	0.38	0.32	0.41	0.48	0.57	0.68	0.5	0.41	0.44	0.37	0.34	0.33	0.33	0.54	0.53	0.43	0.45	0.39	0.68
mult_exon_skip_7600	0.46	0.5	0.63	0.67	0.65	0.61	0.68	0.77	0.66	0.66	0.36	0.72	0.55	0.7	0.47	0.69	0.62	0.38	0.57	0.65	0.48	0.56	0.66	0.57	0.71	0.4	0.76	0.59	0.74	0.76	0.45	0.41	0.51	0.6	0.67	0.77	0.62	0.46	0.54	0.49	0.43	0.47	0.45	0.63	0.66	0.58	0.53	0.53	0.78
mult_exon_skip_7601	0.7	0.64	0.91	0.73	1	0.71	0.79	0.89	0.96	0.87	0.68	0.89	0.78	0.74	0.76	0.88	0.83	0.77	0.64	0.73	0.75	0.65	0.84	0.69	1	0.75	0.68	0.93	0.85	0.92	0.81	0.89	0.85	0.73	0.68	0.86	0.84	0.91	0.76	0.71	0.79	0.79	0.68	0.84	0.8	0.88	0.81	0.71	0.8
mult_exon_skip_7634	1	1	0.89	1	0.85	0.94	0.79	0.8	1	1	1	0.89	0.93	0.94	1	1	1	0.95	0.94	0.65	1	0.82	1	1	0.89	0.97	1	1	0.96	1	0.84	0.93	1	1	1	1	0.9	1	1	0.92	0.64	0.92	1	0.94	1	0.94	1	1	0.91
mult_exon_skip_7645	1	0.78	0.8	0.68	0.88	0.88	1	0.8	1	0.82	0.93	0.7	0.93	0.78	1	0.81	0.88	0.86	0.89	0.78	0.79	0.61	0.74	0.71	0.8	0.88	0.76	0.89	0.76	1	0.83	0.68	0.67	0.84	0.74	0.67	0.86	0.92	0.71	0.75	0.86	0.91	0.84	0.79	0.86	0.92	0.9	0.74	0.85
mult_exon_skip_7687	0.3	0.07	0.22	0.33	0.26	0.12	0.11	0.11	0.08	0.15	0.06	0.2	0.14	0.08	0.15	0.06	0.06	0.06	0.16	0	0.1	0.02	0.07	0.17	0.17	0.11	0.09	0.27	0.05	0.06	0.21	0	0.03	0.03	0.15	0.16	0.1	0.06	0.03	0.12	0.08	0.09	0.09	0.05	0.06	0.07	0.09	0.19	0.13
mult_exon_skip_7721	0.68	1	1	1	1	1	1	1	1	1	0.85	1	1	1	1	1	1	0.71	1	0.83	1	1	1	0.73	1	0.77	1	1	0.79	1	1	0.79	0.75	0.81	1	1	0.8	1	1	1	0.82	1	1	1	0.85	1	1	1	1
mult_exon_skip_7769	0.92	0.72	0.81	0.77	0.82	0.8	0.79	0.87	0.92	0.65	0.93	0.93	0.83	0.83	0.88	0.95	0.85	0.94	0.81	0.94	0.73	0.9	0.85	0.83	0.86	0.88	0.69	0.91	0.83	0.84	0.86	0.94	0.79	0.81	0.95	0.84	0.85	0.95	0.96	0.94	0.97	0.9	0.86	0.85	0.64	0.97	0.65	0.93	0.77
mult_exon_skip_7775	0.94	0.82	0.91	0.91	0.97	0.95	0.91	0.92	0.9	0.83	0.76	0.87	0.99	0.89	0.83	1	0.92	0.97	0.9	0.96	0.92	0.89	1	0.83	0.65	0.9	0.85	0.9	0.93	0.9	0.94	0.84	0.94	0.83	0.85	0.96	0.94	0.77	0.79	0.97	0.75	0.97	0.79	0.96	0.96	0.94	0.83	0.83	0.9
mult_exon_skip_7825	0.33	0.54	0.82	0.77	0.73	0.66	0.89	0.76	0.58	0.8	0.58	0.68	0.71	0.79	0.79	0.82	0.74	0.66	0.79	0.39	0.72	0.85	0.89	1	0.94	0.68	0.73	1	0.74	0.62	0.8	0.72	0.94	0.77	0.7	0.74	0.72	0.73	1	0.69	0.76	0.7	0.78	0.75	0.66	0.72	1	0.65	0.84
mult_exon_skip_7833	1	0.88	1	1	1	0.79	1	0.93	0.84	1	0.84	0.9	0.8	0.93	0.87	1	0.81	0.87	1	0.93	0.91	1	1	0.68	0.82	0.96	0.84	1	1	0.85	0.93	0.7	1	0.92	0.93	0.8	1	0.93	1	0.76	0.86	1	1	1	0.93	0.93	0.87	0.88	0.89
mult_exon_skip_7839	0.7	1	0.87	1	0.93	0.77	0.88	0.96	0.82	1	0.77	0.82	0.86	0.95	1	0.93	0.97	0.84	0.7	0.67	0.85	0.69	0.96	0.92	0.94	0.75	0.91	0.91	1	0.68	0.86	0.86	0.89	0.88	1	0.9	0.82	0.84	0.79	0.85	0.77	0.96	0.74	0.91	0.78	0.76	0.88	0.87	0.73
mult_exon_skip_7843	0.3	0.66	0.75	0.61	0.8	0.56	0.62	0.63	0.78	0.69	0.67	0.47	0.61	0.66	0.83	0.67	0.78	0.8	0.9	0.48	0.78	0.41	0.52	0.4	0.89	0.73	0.76	0.57	0.79	0.92	0.71	0.53	0.56	1	0.49	0.61	0.76	1	0.57	0.64	0.54	0.46	0.71	0.93	0.79	0.63	0.42	0.52	0.5
mult_exon_skip_7855	0.75	1	0.79	1	0.87	0.85	1	1	0.85	1	1	0.9	0.9	1	1	0.87	1	0.88	0.91	0.8	0.89	1	1	1	0.86	0.86	0.89	0.79	1	0.88	0.84	1	1	1	1	0.9	0.87	1	0.82	0.85	1	0.86	1	0.9	0.86	0.87	0.94	0.88	1
mult_exon_skip_7856	0.75	1	0.79	1	0.87	0.85	1	1	0.85	1	1	0.9	0.9	1	1	0.87	1	0.87	0.91	0.8	0.89	1	1	1	0.86	0.86	0.89	0.79	1	0.88	0.84	1	1	1	1	0.9	0.87	1	0.82	0.85	1	0.86	1	0.9	0.86	0.87	0.93	0.88	1
mult_exon_skip_7858	0.39	0.31	0.49	0.37	0.71	0.37	0.13	0.55	0.45	0.65	0.29	0.49	0.39	0.62	0.4	0.46	0.31	0.57	0.69	0.71	0.47	0.34	0.58	0.33	0.56	0.47	0.76	0.46	0.46	0.37	0.48	0.37	0.42	0.44	0.58	0.38	0.48	0.17	0.53	0.6	0.31	0.38	0.5	0.51	0.65	0.56	0.46	0.44	0.73
mult_exon_skip_7859	0.43	0.42	0.48	0.6	0.36	0.6	0.66	0.54	0.49	0.48	0.6	0.45	0.58	0.45	0.56	0.6	0.6	0.41	0.49	0.46	0.56	0.4	0.44	0.6	0.51	0.52	0.28	0.55	0.46	0.47	0.48	0.58	0.43	0.39	0.4	0.61	0.54	0.64	0.49	0.61	0.53	0.55	0.48	0.6	0.52	0.38	0.44	0.64	0.3
mult_exon_skip_7905	0.83	0.75	0.79	0.87	0.82	0.76	0.78	0.83	0.77	0.82	0.73	0.89	0.82	0.84	0.7	0.74	0.67	0.84	0.75	0.78	0.84	0.78	0.79	0.62	0.87	0.7	0.8	0.84	0.82	0.83	0.85	0.61	0.93	0.87	0.87	0.85	0.76	0.57	0.77	0.75	0.65	0.72	0.76	0.83	0.92	0.83	0.84	0.83	0.74
mult_exon_skip_7917	0.76	1	0.94	1	1	1	1	1	1	1	1	0.94	1	1	1	1	1	1	1	0.92	1	1	1	1	0.5	0.91	1	1	0.86	1	0.89	1	1	1	1	1	0.94	1	1	0.95	1	1	1	0.96	1	1	1	1	1
mult_exon_skip_7927	0.55	0.69	0.87	0.83	0.94	0.81	0.61	0.77	0.89	0.92	0.64	0.68	0.52	0.85	0.72	0.74	0.7	0.85	0.78	0.54	0.76	0.74	0.64	0.62	0.71	0.88	0.78	0.85	0.53	0.62	0.72	0.77	0.62	0.83	0.62	0.75	0.76	0.49	0.76	0.64	0.61	0.76	0.8	0.78	0.86	0.79	0.76	0.79	0.72
mult_exon_skip_7977	1	1	0.97	1	1	1	1	1	1	1	1	1	1	1	0.92	1	1	1	1	1	0.93	1	1	1	0.91	1	1	1	1	1	1	1	1	1	0.76	0.3	0.97	0.62	1	1	0.94	0.92	1	1	1	1	1	1	1
mult_exon_skip_8040	1	0.33	0.43	1	0.56	0.47	0.77	0.52	1	0.31	1	0.78	1	1	1	0.67	1	0.57	0.81	0.32	0.93	0.82	0.86	0.21	0.71	0.86	0.79	1	0.75	0.57	0.82	0.81	0.86	0.28	1	0.38	0.46	1	0.64	0.49	0.33	0.8	0.7	0.52	0.84	1	0.25	0.63	0.88
mult_exon_skip_8052	0.18	0.31	0.32	0.23	0.14	0.3	0.43	0.2	0.34	0.18	0.2	0.11	0.28	0.23	0.19	0.43	0.27	0.22	0.25	0.22	0.29	0.29	0.14	0.38	0.25	0.27	0.16	0.24	0.26	0.21	0.36	0.19	0.23	0.19	0.24	0.2	0.28	0.39	0.15	0.25	0.21	0.33	0.35	0.28	0.22	0.14	0.18	0.42	0.18
mult_exon_skip_8075	0.61	0.74	0.89	0.59	0.88	0.59	0.57	0.82	0.7	0.61	0.67	0.72	0.8	0.56	0.62	0.32	0.56	0.69	0.58	0.59	0.63	0.84	0.86	0.93	0.53	0.62	0.66	0.8	0.69	0.69	0.52	0.54	0.56	0.65	0.86	0.68	0.67	0.67	0.7	0.57	0.85	0.85	0.71	0.7	0.58	0.75	0.7	0.78	0.67
mult_exon_skip_8152	0.73	0.93	0.72	0.69	1	0.7	0.88	0.86	0.84	0.78	0.68	0.8	0.92	0.82	0.83	0.83	0.74	0.62	0.8	0.6	0.78	0.91	0.74	0.6	0.72	0.72	0.71	0.97	0.79	0.82	0.79	0.7	0.9	0.69	0.73	0.75	0.74	0.55	0.85	0.56	0.77	0.85	0.71	0.87	0.83	0.66	0.81	0.81	0.72
mult_exon_skip_8153	0.95	1	1	0.95	1	1	0.85	1	0.93	0.9	1	1	1	1	0.83	1	0.88	0.77	1	1	1	1	1	1	1	1	0.88	1	1	1	1	1	1	1	0.72	0.9	0.89	1	0.83	1	1	0.95	0.76	1	1	1	1	0.94	0.96
mult_exon_skip_8170	0.47	0.48	0.33	0.5	0.27	0.25	0.4	0.41	0.36	0.26	0.36	0.24	0.22	0.3	0.32	0.45	0.48	0.49	0.29	0.33	0.3	0.5	0.37	0.18	0.29	0.32	0.35	0.31	0.34	0.35	0.51	0.35	0.38	0.37	0.31	0.41	0.35	0.39	0.3	0.45	0.25	0.28	0.4	0.29	0.45	0.33	0.43	0.28	0.4
mult_exon_skip_8205	0.87	1	0.86	0.81	0.5	0.85	1	1	1	0.91	0.96	0.68	1	0.87	0.47	0.79	0.9	1	1	0.94	0.78	0.96	0.92	0.58	0.83	0.97	0.9	1	0.8	0.84	0.92	1	0.69	0.75	0.91	0.91	0.84	1	0.8	0.93	0.81	0.87	0.88	0.87	1	0.82	0.96	1	0.96
mult_exon_skip_8223	1	0.9	0.94	0.69	0.88	0.95	1	1	0.92	0.94	1	0.71	1	0.91	1	1	0.94	1	0.9	1	0.97	0.83	1	0.78	1	1	0.87	1	0.86	0.63	0.96	0.82	0.94	1	0.58	0.91	0.96	0.92	1	0.93	0.94	0.76	1	0.95	0.91	1	1	1	0.85
mult_exon_skip_8283	0.44	0.38	0.25	0.2	0.43	0.3	0.33	0.38	0.21	0.24	0.3	0.27	0.39	0.26	0.24	0.23	0.34	0.3	0.25	0.36	0.29	0.24	0.32	0.41	0.18	0.23	0.23	0.21	0.3	0.28	0.29	0.36	0.38	0.32	0.18	0.41	0.35	0.34	0.37	0.3	0.4	0.21	0.18	0.43	0.4	0.25	0.28	0.2	0.33
mult_exon_skip_8285	0.64	1	0.65	0.69	0.76	0.72	0.62	0.73	0.65	0.73	0.78	0.53	0.71	0.74	0.57	0.41	0.66	0.7	0.74	0.69	0.77	0.61	0.83	0.64	0.55	0.62	0.72	0.52	0.65	0.62	0.82	0.7	0.7	0.64	1	0.72	0.65	0.65	0.8	0.76	0.82	0.65	0.7	0.78	0.68	0.73	0.62	0.55	0.54
mult_exon_skip_8296	0.86	1	0.88	0.82	1	0.82	0.85	0.82	0.78	0.97	0.87	0.84	0.76	0.76	1	0.88	0.73	0.83	0.83	0.88	0.88	0.57	0.86	0.9	0.88	0.78	0.93	0.83	0.87	0.87	0.7	0.86	0.96	0.72	1	0.96	0.82	0.87	0.86	0.8	0.91	0.8	0.72	0.87	0.78	0.79	0.91	0.86	0.83
mult_exon_skip_8310	0.35	0.33	0.5	0.46	0.15	0.23	0.37	0.2	0.42	0.35	0.19	0.3	0.14	0.35	0.4	0.38	0.38	0.19	0.21	0.51	0.47	0.47	0.45	0.08	0.11	0.41	0.09	0.24	0.17	0.09	0.46	0.35	0.33	0.41	0.11	0.12	0.48	0.07	0.27	0.61	0.25	0.19	0.15	0.41	0.24	0.4	0.36	0.13	0.42
mult_exon_skip_8311	0.84	0.6	0.59	0.64	0.6	0.67	0.62	0.78	0.78	0.59	0.72	0.63	0.69	0.64	0.6	0.65	0.68	0.67	0.62	0.77	0.76	1	0.54	0.63	0.6	0.7	0.68	0.56	0.69	0.71	0.6	0.65	0.63	0.58	0.54	0.54	0.68	0.81	0.63	0.63	0.63	0.65	0.51	0.79	0.73	0.64	0.57	0.72	0.78
mult_exon_skip_8337	0.41	0.51	0.52	0.71	0.65	0.59	0.62	0.54	0.53	0.63	0.53	0.56	0.63	0.84	0.57	0.52	0.65	0.62	0.45	0.67	0.56	0.47	0.63	0.6	0.71	0.48	0.65	0.53	0.63	0.52	0.59	0.57	0.73	0.64	0.62	0.75	0.62	0.55	0.6	0.57	0.61	0.64	0.46	0.68	0.61	0.72	0.69	0.49	0.65
mult_exon_skip_8347	0.55	0.88	0.78	0.88	0.73	0.86	0.72	0.77	0.81	0.88	0.75	0.81	0.76	1	0.87	0.87	0.86	0.77	0.68	0.67	0.81	0.68	0.89	0.87	0.9	0.76	0.88	0.68	0.82	0.76	0.74	0.83	0.82	0.78	0.72	0.93	0.77	0.88	0.83	0.84	0.78	0.83	0.9	0.88	0.8	0.78	0.9	0.87	0.83
mult_exon_skip_8357	0.85	0.71	0.9	0.7	0.75	0.73	0.6	0.83	0.79	0.92	0.62	0.92	0.68	0.66	0.77	0.65	1	0.92	0.62	0.62	0.6	0.64	0.61	0.6	1	0.67	0.86	0.66	0.9	0.93	0.59	0.79	0.73	0.77	0.87	0.86	0.78	0.86	0.77	0.79	0.71	0.5	0.48	0.69	0.86	0.78	0.63	0.82	0.76
mult_exon_skip_8398	1	1	0.95	0.81	0.97	1	0.96	1	1	1	0.99	1	0.93	1	1	1	1	1	0.97	1	0.96	1	1	1	1	1	1	1	1	0.95	0.98	0.96	0.93	0.94	1	1	0.91	1	1	0.98	1	0.97	0.98	0.98	1	0.97	1	1	0.87
mult_exon_skip_8429	0.17	0.25	0.16	0.42	0.25	0.31	0.32	0.53	0.4	0.49	0.22	0.32	0.4	0.4	0.17	0.19	0.26	0.16	0.24	0.49	0.2	0.48	0.18	0.23	0.17	0.19	0.47	0.15	0.28	0.35	0.29	0.27	0.29	0.28	0.43	0.21	0.26	0.27	0.22	0.26	0.11	0.25	0.35	0.23	0.13	0.32	0.26	0.51	0.35
mult_exon_skip_8433	1	0.89	0.78	0.75	0.9	0.84	0.88	0.94	0.87	0.9	0.67	0.82	0.87	0.9	0.7	0.74	0.9	0.85	0.74	0.93	0.75	1	0.65	0.59	0.62	0.84	0.93	0.75	0.89	0.86	0.78	0.79	0.78	0.88	0.93	0.88	0.84	0.91	0.82	0.79	0.73	0.72	0.8	0.8	0.73	0.85	0.74	0.84	0.9
mult_exon_skip_8444	0.74	0.71	0.62	0.66	0.45	0.4	0.55	0.41	0.38	0.43	0.42	0.67	0.55	0.58	0.58	1	0.51	0.58	0.48	0.6	0.67	0.58	0.44	0.49	0.44	0.61	0.58	0.52	0.41	0.61	0.52	0.52	0.74	0.62	0.59	0.67	0.6	0.6	0.66	0.65	0.5	0.69	0.63	0.56	0.39	0.74	0.45	0.69	0.49
mult_exon_skip_8445	0.56	0.59	0.43	0.59	1	0.24	0.35	0.26	0.3	0.35	0.42	0.67	0.66	0.58	0.46	0.79	0.42	0.45	0.34	0.84	0.6	0.58	0.42	0.73	0.4	0.54	0.61	0.5	0.51	0.68	0.49	0.19	0.46	0.75	0.33	0.69	0.56	0.32	0.87	0.67	0.53	0.64	0.65	0.45	0.13	0.71	0.5	0.78	0.61
mult_exon_skip_8482	0.68	1	0.8	0.81	0.7	0.94	0.64	0.94	0.82	0.93	0.81	0.67	0.7	0.85	0.88	0.46	0.87	0.82	0.78	0.75	0.93	1	0.8	1	0.81	0.93	0.9	0.59	1	0.72	0.84	0.93	0.89	0.77	0.69	1	0.89	1	0.81	0.78	0.82	0.84	0.73	0.86	0.87	0.87	0.81	0.7	0.85
mult_exon_skip_8513	0.65	1	0.94	0.82	1	0.82	1	0.89	0.9	1	1	0.66	0.71	1	1	1	0.88	1	1	0.9	0.92	1	1	1	0.88	1	1	0.81	0.93	1	0.85	0.93	1	0.94	1	0.84	0.84	1	1	1	1	1	1	0.96	0.9	0.74	0.82	0.88	0.95
mult_exon_skip_8516	0.5	0.4	0.78	0.72	0.9	0.57	0.38	0.67	0.83	0.81	0.5	0.62	0.83	0.87	0.7	0.75	0.29	0.93	0.87	0.89	0.81	0.74	0.66	0.4	0.77	0.67	0.94	0.72	0.28	0.65	0.67	0.33	0.47	0.87	0.84	0.85	0.64	0.33	0.74	0.85	0.17	0.64	0.81	0.71	0.65	0.65	0.88	0.88	0.92
mult_exon_skip_8538	0.71	0.79	0.74	0.79	0.67	0.75	0.66	0.71	0.67	0.74	0.81	0.76	0.79	0.7	0.66	1	0.81	0.64	0.75	0.75	0.75	0.8	0.82	0.84	0.58	0.8	0.53	0.5	0.71	0.94	0.88	0.79	0.77	0.78	0.69	0.74	0.88	0.7	0.62	0.74	0.75	0.76	0.87	0.78	0.73	0.8	0.62	0.74	0.66
mult_exon_skip_8546	1	0.89	1	0.9	0.83	0.95	0.74	1	0.91	0.89	0.91	0.91	1	0.76	0.81	1	0.88	0.82	1	0.8	0.92	1	1	1	1	0.87	0.94	1	1	1	1	1	1	1	1	0.92	0.85	0.97	1	0.87	0.79	0.79	0.9	0.98	1	1	0.8	0.97	1
mult_exon_skip_8590	1	0.65	0.88	0.88	1	0.79	0.86	1	0.92	0.94	0.85	0.88	0.85	1	0.89	0.85	0.69	0.88	1	0.94	0.88	0.91	1	0.8	0.7	0.86	1	1	0.82	1	1	0.87	0.88	1	1	0.86	0.93	0.86	0.88	0.91	0.83	0.76	0.89	1	0.92	1	0.91	1	0.98
mult_exon_skip_8600	1	1	0.9	0.91	0.95	0.78	0.85	0.86	1	0.95	0.95	1	0.9	0.92	0.93	0.75	0.94	1	0.96	0.98	0.91	1	0.85	0.85	0.88	1	1	1	0.92	0.95	0.92	1	0.84	0.9	0.81	0.86	1	1	0.86	1	0.86	0.96	1	0.93	0.94	0.94	1	1	0.84
mult_exon_skip_8618	0.79	0.86	0.95	0.74	0.76	0.79	0.77	0.78	0.89	0.67	0.72	0.62	0.84	0.88	0.79	0.77	0.81	0.79	0.76	0.79	0.86	0.84	0.83	0.7	0.92	0.89	0.79	0.7	0.78	1	0.86	0.86	0.82	0.92	0.88	0.8	0.81	0.67	0.76	0.72	0.79	0.82	0.66	0.71	0.92	0.71	0.67	0.88	0.8
mult_exon_skip_8633	0.7	0.7	0.74	0.7	0.68	0.66	0.59	0.74	0.82	0.65	0.62	0.71	0.59	0.63	0.59	0.59	0.73	0.67	0.71	0.74	0.73	0.65	0.65	0.48	0.73	0.66	0.63	0.74	0.56	0.63	0.62	0.55	0.64	0.69	0.55	0.56	0.58	0.62	0.63	0.68	0.63	0.65	0.7	0.86	0.75	0.7	1	0.67	0.69
mult_exon_skip_8764	0.82	1	1	1	1	1	1	1	0.87	0.85	1	1	1	0.9	1	0.86	1	1	1	1	0.8	1	1	0.85	1	1	0.79	1	0.83	1	1	0.82	0.81	0.81	1	1	1	1	0.83	0.82	1	0.84	1	0.84	1	1	1	0.81	1
mult_exon_skip_8768	1	1	0.87	0.95	0.71	0.96	0.93	0.95	0.92	0.79	0.98	0.95	0.95	0.9	0.72	0.88	0.97	0.94	0.88	0.93	0.85	0.91	1	0.83	0.86	1	0.86	0.84	0.98	0.97	0.96	0.97	0.95	0.88	0.88	0.98	0.92	0.92	0.97	0.97	0.93	0.93	0.89	0.91	0.98	1	0.83	0.95	0.96
mult_exon_skip_8778	0.52	0.7	0.71	0.7	0.68	0.73	0.39	0.67	0.85	0.8	0.6	0.8	0.61	0.69	0.63	0.57	0.81	0.55	0.83	0.61	0.66	0.87	0.74	0.62	0.65	0.63	0.92	0.72	0.73	0.69	0.78	0.78	0.64	0.79	1	0.76	0.77	0.57	0.67	0.66	0.65	0.59	0.71	0.66	0.62	0.74	0.62	0.7	0.71
mult_exon_skip_8779	0.58	0.76	0.77	0.75	0.73	0.78	0.46	0.74	0.88	0.85	0.67	0.84	0.68	0.75	0.7	0.64	0.85	0.62	0.87	0.68	0.72	0.9	0.79	0.69	0.71	0.69	0.94	0.78	0.79	0.74	0.82	0.82	0.7	0.84	1	0.81	0.82	0.64	0.73	0.71	0.71	0.66	0.77	0.72	0.68	0.79	0.68	0.76	0.76
mult_exon_skip_8787	0.83	1	0.85	1	0.69	0.8	0.75	0.81	0.68	1	0.87	0.9	0.89	1	1	0.88	1	1	0.83	1	0.87	1	0.92	1	1	0.77	1	1	1	0.87	1	1	0.84	1	1	1	0.8	1	0.77	0.79	0.79	0.91	1	0.78	0.84	0.83	1	1	0.78
mult_exon_skip_8807	0.39	0.29	0.49	0.66	0.09	0.3	0.26	0.51	0.64	0.29	0.16	0.46	0.21	0.46	0.36	0.57	0.42	0.48	0.41	0.38	0.19	0.4	0.58	0.63	0.37	0.51	0.42	0.4	0.59	0.62	0.36	0.46	0.3	0.56	0.12	0.52	0.41	0.09	0.37	0.43	0.35	0.25	0.57	0.46	0.61	0.29	0.33	0.59	0.28
mult_exon_skip_8829	1	0.81	0.84	0.91	0.5	0.87	0.93	1	0.86	0.86	0.92	0.7	0.73	0.77	0.81	0.89	0.92	1	0.92	1	0.78	0.9	0.97	0.92	0.81	0.84	0.86	0.86	0.94	0.9	0.91	0.91	0.73	0.86	0.94	0.81	0.97	0.84	0.81	0.91	0.82	0.92	0.9	0.85	0.95	0.93	0.62	0.84	0.81
mult_exon_skip_8843	0.93	0.88	0.88	0.88	0.72	0.91	0.84	0.71	0.84	0.89	0.92	0.87	0.96	0.98	0.93	0.9	0.94	0.82	0.87	0.72	0.91	0.71	0.8	0.85	0.86	0.97	0.84	0.94	0.95	0.92	0.91	0.91	0.96	0.92	0.86	0.92	0.86	0.98	0.96	0.76	0.96	0.88	0.91	0.97	0.88	0.86	0.69	0.94	0.96
mult_exon_skip_8881	0.7	0.73	0.96	0.83	0.66	0.85	0.87	1	0.9	0.97	0.71	0.84	1	0.92	1	1	0.69	1	0.73	0.89	1	0.65	1	0.84	0.95	0.96	0.91	0.69	0.94	1	0.94	0.92	0.89	0.84	0.83	0.87	0.97	1	0.87	0.96	0.83	0.76	0.89	0.86	0.91	0.77	0.83	0.91	0.86
mult_exon_skip_8907	0.89	0.7	0.64	0.84	0.27	0.59	0.68	0.42	0.75	0.76	0.69	0.6	0.67	0.86	0.31	0.88	0.8	0.86	0.62	0.84	0.83	0.77	0.62	0.67	0.23	0.85	0.54	1	0.64	0.79	0.93	0.8	0.79	0.73	0.67	0.76	0.78	1	0.75	0.6	0.61	0.64	0.82	0.65	0.76	0.8	0.76	1	0.76
mult_exon_skip_8933	0.85	0.7	0.56	0.32	0.41	0.48	0.45	0.49	0.54	0.55	0.59	0.56	0.59	0.54	0.39	0.76	0.49	0.59	0.52	0.76	0.33	0.48	0.61	0.48	0.72	0.47	0.7	0.31	0.61	0.35	0.35	0.39	1	0.39	0.5	0.64	0.46	0.48	0.38	0.52	0.48	0.45	0.35	0.29	0.6	0.41	0.33	0.77	0.57
mult_exon_skip_8954	0.75	0.45	0.78	0.75	0.88	0.6	0.84	0.82	0.8	0.7	0.51	0.71	0.77	0.67	0.43	0.64	0.56	0.55	0.69	0.82	0.62	0.8	0.62	0.56	0.76	0.67	0.87	0.61	0.48	0.72	0.65	0.67	0.89	0.79	0.75	0.64	0.57	0.83	0.59	0.59	0.44	0.61	0.6	0.65	0.64	0.67	0.41	0.84	0.75
mult_exon_skip_9045	0.76	0.81	0.7	0.6	0.52	0.61	0.62	0.81	0.76	0.69	0.65	0.61	0.52	0.77	0.35	0.73	0.69	0.77	0.6	0.66	0.8	0.61	0.83	0.76	0.9	0.59	0.64	0.63	0.85	0.71	0.76	0.65	0.81	0.65	0.59	0.69	0.66	0.7	0.72	0.32	0.72	0.59	0.63	0.77	0.88	0.63	0.38	0.54	0.67
mult_exon_skip_9091	0.88	0.93	0.91	0.93	0.56	0.76	0.95	0.84	0.76	0.84	0.81	0.87	0.85	0.62	0.84	0.95	1	0.77	0.93	0.93	0.95	0.75	0.87	0.67	0.88	0.91	0.96	0.79	0.95	0.84	0.94	0.86	0.79	0.74	1	0.92	0.96	0.84	0.8	0.87	0.91	0.85	1	0.83	0.91	0.91	0.75	0.9	0.81
mult_exon_skip_9100	0.23	0.1	0.36	0.2	0.29	0.34	0.17	0.38	0.48	0.25	0.32	0.22	0.22	0.26	0.2	0.21	0.29	0.17	0.34	0.26	0.22	0.21	0.21	0.24	0.32	0.24	0.39	0.21	0.23	0.2	0.27	0.21	0.25	0.15	0.37	0.32	0.23	0.24	0.22	0.17	0.2	0.17	0.16	0.17	0.12	0.26	0.23	0.22	0.2
mult_exon_skip_9106	0.06	0.07	0.06	0.43	0.3	0.26	0.13	0.32	0.23	0.11	0.16	0.11	0.14	0.16	0.12	0.11	0.19	0.07	0.1	0.09	0.1	0.13	0.1	0.06	0.05	0.1	0.33	0.16	0.39	0.05	0.39	0.15	0.08	0.06	0.11	0.42	0.1	0.1	0.05	0.1	0.06	0.29	0.06	0.09	0.13	0.05	0.05	0.14	0.08
mult_exon_skip_9108	0.04	0.12	0.06	0.38	0.25	0.35	0.26	0.3	0.21	0.12	0.19	0.1	0.2	0.2	0.2	0.28	0.28	0.2	0.14	0.09	0.13	0.19	0.08	0.15	0.12	0.17	0.21	0.16	0.47	0.03	0.44	0.2	0.09	0.11	0.13	0.77	0.13	0.15	0.07	0.17	0.09	0.48	0.09	0.28	0.09	0.07	0.14	0.17	0.1
mult_exon_skip_9112	0.74	1	0.77	1	1	0.89	0.92	0.83	0.85	1	0.79	0.79	1	0.89	1	1	0.86	0.95	0.88	1	1	1	1	1	0.89	1	0.94	0.84	1	0.89	0.89	0.83	0.89	0.68	1	0.95	0.88	1	0.87	0.94	0.79	1	1	0.95	0.85	1	0.95	0.92	0.88
mult_exon_skip_9142	0.64	0.66	0.6	0.49	0.47	0.49	0.46	0.68	0.8	0.72	0.42	0.58	0.44	0.36	0.4	0.66	0.53	0.53	0.39	0.5	0.55	0.29	0.54	0.62	0.54	0.62	0.59	0.79	0.55	0.85	0.66	0.38	0.57	0.54	0.52	0.61	0.68	0.5	0.59	0.45	0.37	0.45	0.4	0.32	0.61	0.61	0.39	0.64	0.75
mult_exon_skip_9143	0.6	0.69	0.62	0.52	0.5	0.53	0.5	0.66	0.8	0.73	0.5	0.62	0.45	0.38	0.43	0.66	0.55	0.57	0.44	0.56	0.6	0.31	0.56	0.68	0.55	0.6	0.61	0.8	0.58	0.85	0.7	0.38	0.61	0.57	0.58	0.64	0.7	0.5	0.61	0.49	0.41	0.47	0.43	0.34	0.63	0.65	0.42	0.67	0.75
mult_exon_skip_9148	0.62	1	1	1	0.84	1	1	1	1	1	0.92	1	1	0.97	0.87	1	1	1	0.9	0.83	1	1	1	0.88	1	0.9	1	1	1	1	1	1	1	0.9	1	1	1	1	0.84	1	0.94	1	1	0.83	1	1	1	1	1
mult_exon_skip_9176	0.5	0.17	0.27	0.14	0.27	0.08	0.09	0.51	0.15	0.17	0.21	0.1	0.22	0.14	0.22	0.33	0.22	0.39	0.16	0.09	0.38	0.38	0.24	0.07	0.11	0.28	0.13	0.27	0.62	0.16	0.55	0.18	0.18	0.17	0.69	0.15	0.36	0.37	0.13	0.09	0.12	0.18	0.35	0.49	0.16	0.2	0.23	0.36	0.47
mult_exon_skip_9197	0.83	0.79	0.68	0.7	0.5	0.76	0.59	0.89	0.85	0.74	0.66	0.72	0.69	0.77	0.79	0.93	0.68	0.67	0.74	0.78	0.62	0.71	0.65	0.55	0.71	0.66	0.75	0.65	0.71	0.66	0.65	0.66	0.65	0.68	0.86	0.62	0.72	0.71	0.57	0.65	0.68	0.57	0.6	0.69	0.62	0.74	0.85	0.7	0.76
mult_exon_skip_9198	0.17	0.28	0.44	0.36	0.22	0.24	0.24	0.32	0.28	0.31	0.34	0.3	0.21	0.3	0.44	0.21	0.22	0.21	0.14	0.41	0.06	0.35	0.24	0.26	0.26	0.11	0.48	0.32	0.33	0.38	0.23	0.15	0.31	0.59	0.43	0.2	0.17	0.04	0.39	0.11	0.04	0.26	0.2	0.03	0.7	0.16	0.42	0.5	0.35
mult_exon_skip_9226	0.79	0.72	0.77	0.94	1	0.92	0.89	1	0.7	1	0.95	1	1	0.79	0.78	0.81	0.86	0.71	0.9	0.8	0.76	1	0.78	0.75	1	0.93	0.84	0.73	0.9	0.74	0.86	0.82	0.95	0.9	1	0.95	0.84	1	0.77	0.89	0.92	0.94	0.77	0.89	0.77	0.8	0.68	0.7	0.87
mult_exon_skip_9288	0.59	0.72	0.78	0.8	0.73	0.63	0.9	0.84	0.69	0.75	0.74	0.85	0.66	0.78	0.41	0.88	0.94	0.71	0.89	1	0.71	0.67	0.81	0.77	0.41	0.85	0.91	0.97	0.76	0.97	0.61	0.81	0.93	0.73	0.82	0.87	0.77	0.86	0.85	0.68	0.8	0.57	0.74	0.82	0.57	0.88	0.74	0.74	0.83
mult_exon_skip_9294	0.31	0.27	0.66	1	0.48	0.58	0.27	0.41	0.67	0.6	0.44	0.7	0.4	0.31	0.5	0.35	0.14	0.71	0.78	0.58	0.21	0.25	0.63	0.11	0.47	1	0.71	1	0.48	0.37	0.21	0.49	0.27	0.35	0.45	0.3	0.46	0.37	0.35	0.35	0.23	0.28	0.42	0.48	0.81	0.31	0.63	0.26	0.67
mult_exon_skip_9296	0.83	0.92	0.79	0.96	0.9	1	0.83	1	1	1	0.81	0.87	0.76	0.96	0.91	1	0.89	0.92	0.88	1	0.89	0.9	0.91	1	1	1	0.89	0.88	0.9	0.86	1	0.83	1	0.86	1	1	1	1	0.96	0.86	0.88	0.89	1	1	0.87	0.84	0.91	0.97	0.95
mult_exon_skip_9357	0.67	0.59	0.79	0.71	0.65	0.6	0.68	0.65	0.79	0.68	0.71	0.64	0.71	0.74	0.67	0.76	0.56	0.64	0.67	0.65	0.72	0.77	0.77	0.68	0.79	0.71	0.72	0.78	0.7	0.55	0.76	0.55	0.73	0.74	0.64	0.66	0.73	0.59	0.71	0.63	0.58	0.56	0.63	0.62	0.75	0.67	0.75	0.66	0.75
mult_exon_skip_9363	0.59	0.52	0.7	0.58	0.57	0.62	0.4	0.7	0.57	0.75	0.73	0.55	0.51	0.67	0.46	0.82	0.65	0.61	0.61	0.56	0.84	0.5	0.67	0.72	0.8	0.63	0.62	0.66	0.78	0.67	0.69	0.79	0.87	0.64	0.67	0.65	0.74	0.7	0.71	0.7	0.62	0.72	0.63	0.7	0.51	0.73	0.55	0.65	0.67
mult_exon_skip_9389	0.74	0.65	0.72	0.69	0.68	0.7	0.71	0.73	0.81	0.9	0.62	0.84	0.76	0.83	0.66	0.71	0.81	0.65	0.68	0.62	0.72	0.7	0.91	0.66	0.84	0.74	0.91	0.8	0.81	0.75	0.68	0.72	0.81	0.73	1	0.69	0.76	0.72	0.76	0.84	0.76	1	0.77	0.8	0.82	0.79	1	0.9	0.68
mult_exon_skip_9429	0.38	0.36	0.53	0.35	0.44	0.49	0.48	0.4	0.41	0.36	0.56	0.45	0.64	0.31	0.29	0.53	0.6	0.5	0.49	0.81	0.46	0.44	0.54	0.36	0.36	0.45	0.44	0.35	0.4	0.52	0.47	0.72	0.52	0.44	0.3	0.46	0.56	0.39	0.5	0.43	0.49	0.42	0.51	0.45	0.66	0.48	0.53	0.4	0.43
mult_exon_skip_9570	0.03	0.08	0.23	0.08	0.04	0.12	0.15	0.43	0.23	0.12	0.38	0.18	0.06	0.16	0.11	0.03	0.1	0.12	0.17	0.13	0.24	0.05	0.26	0.07	0.16	0.19	0.17	0.11	0.06	0.03	0.29	0.11	0.14	0.12	0.07	0.12	0.22	0.19	0.29	0.33	0.3	0.22	0.2	0.12	0.25	0.27	0.08	0.12	0.2
mult_exon_skip_9586	0.26	0.26	0.41	0.3	0.4	0.43	0.12	0.45	0.55	0.31	0.49	0.38	0.29	0.3	0.32	0.71	0.25	0.24	0.45	0.07	0.4	0.36	0.44	0.44	0.55	0.36	0.28	0.24	0.52	0.59	0.44	0.21	0.44	0.39	0.22	0.25	0.41	0.32	0.23	0.35	0.18	0.3	0.5	0.45	0.46	0.34	0.31	0.34	0.44
mult_exon_skip_9618	0.9	0.85	0.71	0.85	0.92	0.73	0.86	0.85	0.9	0.98	0.77	0.8	0.9	0.95	1	0.62	1	0.88	0.77	0.77	1	1	1	0.89	0.91	0.79	0.97	0.9	0.87	0.83	0.93	1	0.95	0.85	0.78	1	0.84	0.7	0.71	1	1	0.89	1	0.93	1	0.85	0.87	0.84	0.8
mult_exon_skip_9626	0.95	1	0.94	1	0.85	0.94	1	1	1	0.9	0.94	1	0.87	0.94	0.9	0.79	1	1	0.82	0.96	1	0.54	1	0.82	1	1	0.94	1	0.89	0.93	0.93	0.94	0.98	1	1	1	0.74	0.85	1	0.93	0.96	0.94	0.86	1	0.94	0.96	0.93	0.94	0.96
mult_exon_skip_9630	0.94	0.85	0.92	0.92	1	0.92	0.84	1	1	0.85	0.86	0.77	1	1	1	0.8	0.73	0.92	1	0.78	0.89	0.78	1	1	0.92	0.89	0.85	0.92	0.91	0.92	0.86	0.93	0.95	0.8	0.8	0.86	0.93	0.8	0.9	0.91	0.91	1	0.84	0.95	0.81	0.94	1	1	0.95
mult_exon_skip_9632	0.42	0.43	0.37	0.39	0.49	0.27	0.4	0.43	0.74	0.3	0.13	0.28	0.36	0.47	0.52	0.26	0.31	0.32	0.21	0.71	0.32	0.22	0.62	0.34	0.37	0.24	0.51	0.28	0.22	0.41	0.58	0.16	0.27	0.22	0.45	0.33	0.27	0.23	0.24	0.28	0.22	0.38	0.22	0.47	0.35	0.31	0.3	0.41	0.51
mult_exon_skip_9639	0.62	0.6	0.68	0.79	0.67	0.71	0.6	0.69	0.76	0.81	0.67	0.53	0.84	0.86	0.61	0.83	0.7	0.81	0.68	0.77	0.87	0.68	0.69	0.71	0.62	0.6	0.84	0.61	0.77	0.58	0.75	0.74	0.62	0.8	0.88	0.66	0.66	0.81	0.74	0.71	0.58	0.63	0.66	0.77	0.65	0.66	0.68	0.77	0.77
mult_exon_skip_9666	0.71	0.7	0.91	0.64	0.93	0.69	0.91	1	0.69	0.8	0.96	0.85	0.91	0.96	0.78	0.62	1	0.8	0.69	0.92	0.9	0.89	0.81	0.92	0.77	0.8	0.87	0.74	0.92	0.72	0.96	0.86	0.85	0.87	0.87	0.88	0.78	0.97	0.82	0.85	0.84	0.77	0.87	0.85	0.77	0.73	0.74	0.81	0.93
mult_exon_skip_9677	0.76	0.79	0.68	0.52	0.76	0.68	0.76	0.71	0.7	0.73	0.64	0.75	0.7	0.55	0.68	0.59	0.64	0.59	0.71	0.85	0.67	0.71	0.59	0.71	0.92	0.66	0.56	0.88	0.67	0.7	0.75	0.8	0.7	0.48	0.64	0.72	0.55	0.74	0.7	0.69	0.74	0.76	0.63	0.69	0.66	0.57	0.6	0.76	0.63
mult_exon_skip_9679	1	0.88	0.9	0.85	1	0.79	0.94	0.92	1	1	0.87	0.85	0.81	0.85	0.94	1	0.91	1	1	1	1	0.71	0.86	0.79	0.84	0.86	1	1	1	1	1	0.84	0.89	1	0.7	1	1	0.91	1	0.92	1	0.86	0.86	0.85	1	0.85	1	0.86	0.91
mult_exon_skip_9693	0.21	0.12	0.28	0.28	0.39	0.25	0.25	0.31	0.29	0.34	0.15	0.2	0.33	0.18	0.35	0.27	0.25	0.15	0.23	0.17	0.21	0.26	0.09	0.15	0.15	0.16	0.47	0.3	0.18	0.21	0.18	0.37	0.18	0.31	0.39	0.11	0.21	0.18	0.31	0.27	0.2	0.21	0.37	0.2	0.23	0.19	0.49	0.36	0.33
mult_exon_skip_9699	0.2	0.11	0.27	0.27	0.41	0.26	0.19	0.29	0.27	0.33	0.13	0.17	0.23	0.16	0.33	0.27	0.18	0.15	0.2	0.12	0.16	0.2	0.08	0.11	0.14	0.15	0.39	0.32	0.15	0.21	0.13	0.33	0.17	0.28	0.25	0.13	0.19	0.17	0.29	0.25	0.17	0.18	0.35	0.18	0.18	0.16	0.42	0.38	0.26
mult_exon_skip_9724	0.82	1	1	1	0.9	0.9	1	0.87	1	1	1	1	1	0.95	1	1	1	0.93	0.85	1	1	0.91	0.89	0.91	1	1	1	1	1	1	1	1	1	0.93	1	1	0.95	1	0.86	1	1	1	1	1	1	0.93	1	0.9	1
mult_exon_skip_9731	0.26	0.44	0.26	0.24	0.18	0.24	0.22	0.25	0.37	0.38	0.26	0.24	0.16	0.26	0.36	0.35	0.38	0.29	0.12	0.25	0.17	0.22	0.32	0.28	0.25	0.18	0.23	0.22	0.41	0.33	0.27	0.18	0.22	0.18	0.33	0.34	0.21	0.4	0.18	0.16	0.16	0.22	0.19	0.27	0.26	0.22	0.17	0.3	0.28
mult_exon_skip_9761	1	1	0.95	1	0.76	0.87	1	1	0.83	1	0.58	0.89	0.82	0.94	0.85	1	0.87	0.83	0.84	1	0.85	0.57	1	1	1	0.85	0.86	0.81	0.83	0.77	0.95	1	1	0.88	0.9	0.84	0.86	1	0.73	0.74	0.92	0.89	0.75	0.84	0.8	1	1	0.79	0.83
mult_exon_skip_9762	1	1	0.95	1	0.77	0.88	1	1	0.84	1	0.6	0.9	0.83	0.94	0.86	1	0.88	0.84	0.86	1	0.87	0.57	1	1	1	0.86	0.87	0.83	0.83	0.78	0.95	1	1	0.89	0.91	0.84	0.86	1	0.74	0.74	0.93	0.89	0.75	0.85	0.81	1	1	0.8	0.85
mult_exon_skip_9763	0.34	0.15	0.34	0.24	0.37	0.28	0.48	0.38	0.43	0.18	0.08	0.27	0.37	0.15	0.3	0.34	0.28	0.12	0.09	0.28	0.11	0.21	0.24	0.29	0.32	0.14	0.24	0.44	0.19	0.31	0.24	0.21	0.25	0.18	0.28	0.29	0.17	0.26	0.19	0.26	0.21	0.43	0.15	0.17	0.23	0.09	0.27	0.28	0.33
mult_exon_skip_9764	0.96	0.85	0.85	0.95	0.9	0.9	0.85	0.79	0.78	0.86	0.89	0.95	0.94	0.97	0.87	1	0.89	0.83	0.78	0.78	0.89	0.85	0.88	0.92	1	0.87	0.82	0.91	0.87	0.82	0.88	0.91	0.79	0.87	0.91	0.84	0.79	1	0.85	0.79	0.9	0.71	1	0.94	0.79	0.83	1	0.95	0.93
mult_exon_skip_9812	0.9	0.87	0.58	0.8	0.62	0.75	0.75	0.8	0.65	0.77	0.72	0.7	0.7	0.76	0.8	0.79	0.9	0.81	0.83	0.7	0.86	0.73	0.74	0.84	0.77	0.92	0.74	0.72	0.63	0.7	0.7	0.74	0.76	0.85	0.86	0.76	0.85	0.69	0.82	0.81	0.75	0.68	0.83	0.71	0.81	0.69	0.8	0.77	0.74
mult_exon_skip_9859	0.19	0.13	0.26	0.39	0.46	0.31	0.27	0.29	0.31	0.44	0.16	0.3	0.36	0.21	0.46	0.26	0.28	0.22	0.28	0.1	0.24	0.29	0.1	0.17	0.19	0.22	0.48	0.25	0.21	0.2	0.21	0.38	0.3	0.37	0.44	0.13	0.26	0.22	0.36	0.33	0.24	0.21	0.5	0.27	0.25	0.25	0.6	0.45	0.34
mult_exon_skip_9872	0.53	0.28	0.61	0.3	0.49	0.67	0.06	0.18	0.35	0.47	0.45	0.59	0.21	0.29	0.22	0.6	0.4	0.35	0.43	0.22	0.39	0.36	0.51	0.44	0.4	0.38	0.34	0.32	0.52	0.39	0.31	0.64	0.55	0.33	0.3	0.51	0.4	0.36	0.48	0.43	0.48	0.44	0.45	0.29	0.49	0.5	0.42	0.43	0.34
mult_exon_skip_9890	1	1	0.82	0.93	0.81	0.83	0.88	1	0.71	0.87	1	0.82	0.85	0.75	0.79	1	0.81	0.81	0.85	1	0.88	0.75	1	1	1	0.84	0.88	1	0.78	0.96	0.79	0.84	1	0.85	0.79	1	0.89	1	0.95	0.9	1	0.75	1	0.88	1	0.87	0.81	0.97	0.89
mult_exon_skip_9897	1	1	0.91	0.86	0.86	0.88	0.81	0.82	1	0.92	0.87	0.82	0.91	0.86	0.84	1	0.92	0.9	0.85	1	0.89	0.91	0.88	0.97	0.83	1	0.88	0.89	0.9	0.85	0.9	0.87	0.82	0.87	1	1	0.92	0.83	1	0.84	1	0.83	0.46	0.82	0.97	0.68	1	0.91	1
mult_exon_skip_9938	0.1	0.35	0.45	0.41	0.25	0.22	0.35	0.21	0.57	0.37	0.26	0.25	0.3	0.34	0.14	0.4	0.45	0.27	0.32	0.33	0.39	0.4	0.4	0.42	0.38	0.18	0.28	0.28	0.31	0.21	0.26	0.32	0.14	0.32	0.34	0.3	0.4	0.18	0.2	0.27	0.12	0.33	0.42	0.23	0.16	0.34	0.14	0.39	0.23
mult_exon_skip_9952	0.88	0.77	0.66	0.67	0.44	0.51	0.86	0.73	0.75	0.73	0.78	0.83	0.68	0.69	0.63	0.77	0.75	0.62	0.47	0.76	0.81	0.44	0.75	0.97	0.74	0.54	0.56	0.83	0.88	0.65	0.77	0.73	0.66	0.63	0.7	0.89	0.79	0.93	0.63	0.8	0.78	0.82	0.82	0.73	0.66	0.83	0.56	0.79	0.7
mult_exon_skip_10004	0.63	0.74	0.78	0.86	0.94	0.84	0.79	0.95	0.89	0.86	0.77	0.9	0.85	0.89	0.76	0.7	0.83	0.75	1	0.76	0.86	0.96	0.88	0.76	1	0.75	0.88	1	1	0.98	0.89	0.78	0.94	0.87	0.96	0.82	0.83	0.89	0.85	0.8	0.81	0.78	0.96	0.77	0.89	1	0.88	0.76	0.8
mult_exon_skip_10015	0.81	0.65	0.69	0.73	0.4	0.58	0.66	0.82	0.76	0.78	0.65	0.64	0.86	0.71	0.62	0.71	0.67	0.73	0.41	0.58	0.48	0.44	0.54	0.48	0.76	0.58	0.88	0.62	0.73	0.59	0.36	0.7	0.52	0.61	0.74	0.58	0.86	0.55	0.71	0.78	0.69	0.74	0.77	0.53	0.87	0.68	0.59	0.79	0.66
mult_exon_skip_10023	0.81	1	1	1	0.86	1	1	1	0.76	1	1	0.86	1	1	0.9	1	0.86	1	1	0.81	0.82	0.87	1	0.87	1	1	0.81	0.92	1	1	0.88	0.87	0.87	1	1	1	1	1	1	0.86	1	1	0.85	1	0.85	1	0.88	0.84	0.82
mult_exon_skip_10024	0.47	0.8	0.51	0.67	0.57	0.47	0.52	0.54	0.46	0.55	0.54	0.59	0.52	0.65	0.78	0.51	0.57	0.49	0.57	0.53	0.54	0.72	0.66	0.72	0.86	0.54	0.52	0.5	0.71	0.53	0.53	0.66	0.5	0.56	0.6	0.52	0.55	0.65	0.55	0.49	0.6	0.43	0.67	0.54	0.51	0.46	0.6	0.72	0.56
mult_exon_skip_10040	0.57	0.36	0.4	0.42	0.44	0.7	0.4	0.7	0.71	0.68	0.5	0.64	0.57	0.55	0.58	0.8	0.6	0.39	0.5	0.81	0.64	0.33	1	0.47	0.73	0.64	0.45	0.64	0.59	0.91	0.46	0.64	0.62	0.5	0.29	0.42	0.46	0.68	0.28	0.69	0.36	0.41	0.73	0.72	0.73	0.49	0.19	0.49	0.5
mult_exon_skip_10063	0.94	0.88	0.96	0.86	0.81	0.79	0.87	0.83	1	0.64	0.86	1	0.73	0.84	0.77	0.65	1	0.8	0.77	0.56	0.92	1	0.8	0.92	0.78	0.8	0.95	1	1	0.86	0.85	0.89	0.95	0.84	0.81	1	0.78	0.7	0.89	0.51	0.65	0.91	0.82	0.73	0.89	0.73	0.73	0.73	0.91
mult_exon_skip_10117	0.63	0.77	0.74	0.81	0.66	0.67	0.75	0.63	0.56	0.81	0.65	0.73	0.66	0.75	0.64	0.73	0.73	0.81	0.68	0.77	0.71	0.66	0.72	0.85	0.61	0.6	0.69	0.62	0.84	0.49	0.79	0.85	0.83	0.74	0.93	0.72	0.67	0.8	0.73	0.76	0.65	0.77	0.78	0.65	0.75	0.84	0.79	0.72	0.7
[truncated: 27 more columns]

## Sheet: ES
Supplementary Data 1: Patient-PSI matrix for the most variable events for the five AS types
event	TCGA-HV-A5A6	TCGA-2J-AABU	TCGA-3A-A9IU	TCGA-2J-AABE	TCGA-FB-AAPQ	TCGA-PZ-A5RE	TCGA-FB-AAPS	TCGA-HZ-A49I	TCGA-HV-A5A4	TCGA-2J-AABH	TCGA-IB-A5SS	TCGA-IB-AAUO	TCGA-US-A77E	TCGA-2J-AAB1	TCGA-FB-AAPZ	TCGA-FB-A545	TCGA-3E-AAAZ	TCGA-HV-AA8X	TCGA-IB-A5SP	TCGA-LB-A8F3	TCGA-IB-7644	TCGA-FB-AAQ3	TCGA-FB-AAQ1	TCGA-2J-AAB6	TCGA-3A-A9IZ	TCGA-F2-6879	TCGA-S4-A8RM	TCGA-HV-A5A3	TCGA-FB-AAQ2	TCGA-M8-A5N4	TCGA-HZ-8317	TCGA-2L-AAQE	TCGA-IB-A7M4	TCGA-2L-AAQA	TCGA-FB-AAQ6	TCGA-3A-A9J0	TCGA-HZ-8636	TCGA-IB-7890	TCGA-F2-A8YN	TCGA-IB-AAUU	TCGA-HZ-8005	TCGA-XD-AAUL	TCGA-IB-AAUN	TCGA-IB-7652	TCGA-LB-A7SX	TCGA-HZ-A77O	TCGA-FB-AAQ0	TCGA-S4-A8RP	TCGA-FB-A78T
exon_skip_218	0.32	0.36	0.3	0.44	0.25	0.31	0.29	0.36	0.22	0.46	0.4	0.29	0.36	0.46	0.35	0.28	0.46	0.45	0.34	0.52	0.33	0.25	0.23	0.15	0.24	0.3	0.57	0.25	0.2	0.22	0.37	0.35	0.31	0.41	0.32	0.36	0.44	0.42	0.38	0.31	0.36	0.28	0.46	0.47	0.51	0.47	0.17	0.41	0.35
exon_skip_288	0.74	0.81	0.86	0.85	1	0.88	0.83	0.77	0.84	0.81	0.88	0.84	1	0.79	0.77	1	0.81	0.88	0.83	0.76	0.85	0.7	0.82	0.79	1	1	1	0.79	1	0.85	1	0.74	0.82	0.86	1	0.85	0.8	0.73	0.85	0.82	0.88	0.85	0.81	0.81	0.88	0.89	1	0.84	0.85
exon_skip_401	0.72	0.64	0.83	0.86	0.86	0.55	0.68	0.88	0.88	0.71	0.71	0.74	0.82	0.71	0.88	0.86	0.9	0.73	0.75	0.66	0.9	0.24	0.74	0.64	0.79	0.73	0.85	0.85	0.65	0.73	0.78	0.77	0.79	0.82	0.81	0.79	0.84	0.8	0.71	0.76	0.85	0.73	0.75	0.91	0.65	0.72	0.82	0.84	0.87
exon_skip_429	0.73	0.87	0.94	0.84	0.91	0.87	0.88	0.93	0.88	0.86	0.93	0.91	0.9	0.91	0.74	0.83	0.69	0.92	0.8	0.86	0.77	0.76	0.88	0.87	0.93	0.4	0.73	0.92	0.81	0.92	0.74	0.82	0.9	0.87	0.77	0.89	0.7	0.55	0.72	0.9	0.78	0.95	0.84	0.71	0.69	0.89	0.59	0.9	0.85
exon_skip_491	0.55	0.45	0.54	0.7	0.53	0.57	0.57	0.56	0.64	0.54	0.55	0.47	0.63	0.67	0.54	0.59	0.63	0.5	0.49	0.53	0.71	0.5	0.7	0.56	0.38	0.57	0.63	0.44	0.61	0.44	0.61	0.5	0.5	0.58	0.58	0.54	0.59	0.66	0.51	0.56	0.61	0.55	0.56	0.63	0.64	0.61	0.51	0.63	0.57
exon_skip_515	0.7	0.79	0.79	0.75	0.88	0.72	0.56	0.8	0.76	0.8	0.57	0.81	0.69	0.84	0.74	0.79	0.68	0.79	0.84	0.64	0.77	0.91	0.74	0.64	0.59	0.72	0.82	0.76	0.77	0.67	0.67	0.73	0.59	0.7	0.8	0.66	0.69	0.71	0.72	0.79	0.65	0.75	0.72	0.66	0.74	0.74	0.76	0.73	0.73
exon_skip_517	0.44	0.42	0.6	0.57	0.31	0.46	0.17	0.38	0.42	0.55	0.35	0.6	0.37	0.69	0.36	0.53	0.47	0.52	0.62	0.34	0.52	0.41	0.49	0.38	0.44	0.58	0.48	0.51	0.59	0.3	0.54	0.51	0.37	0.4	0.38	0.39	0.41	0.38	0.44	0.58	0.11	0.38	0.48	0.53	0.6	0.44	0.25	0.52	0.52
exon_skip_519	0.48	0.76	0.79	0.76	0.7	0.59	0.64	0.75	0.86	0.87	0.61	0.87	0.56	0.85	0.74	0.55	0.79	0.71	0.63	0.71	0.59	0.87	0.71	0.88	0.83	0.72	0.55	0.77	0.77	0.71	0.53	0.73	0.59	0.78	0.75	0.9	0.58	0.64	0.76	0.77	0.58	0.62	0.83	0.59	0.87	0.77	0.61	0.83	0.85
exon_skip_640	0.25	0.37	0.28	0.15	0.19	0.18	0.25	0.15	0.17	0.33	0.37	0.23	0.19	0.12	0.34	0.27	0.15	0.07	0.19	0.25	0.19	0.13	0.26	0.36	0.27	0.11	0.36	0.27	0.23	0.16	0.22	0.08	0.24	0.45	0.38	0.07	0.29	0.21	0.36	0.2	0.19	0.16	0.3	0.18	0.21	0.23	0.26	0.23	0.18
exon_skip_661	0.39	0.44	0.25	0.42	0.36	0.14	0.21	0.46	0.41	0.44	0.23	0.42	0.08	0.44	0.43	0.33	0.28	0.23	0.22	0.23	0.34	0.35	0.28	0.46	0.45	0.33	0.42	1	0.43	0.28	0.22	0.4	0.31	0.25	0.47	0.39	0.31	0.17	0.15	0.17	0.25	0.31	0.17	0.35	0.2	0.16	0.28	0.42	0.3
exon_skip_844	0.77	0.66	0.72	0.72	0.7	0.6	0.72	0.63	0.84	0.75	0.84	0.46	0.62	0.86	0.65	0.79	0.66	0.63	0.58	0.75	0.8	0.49	0.61	0.73	0.72	0.24	0.7	0.61	0.74	0.73	0.68	0.38	0.66	0.68	0.82	0.8	0.71	0.74	0.72	0.85	0.63	0.73	0.42	0.77	0.77	0.53	0.66	0.66	0.63
exon_skip_1055	0.91	0.67	0.85	0.83	0.81	0.76	0.82	0.79	0.57	0.9	0.71	0.82	0.73	0.6	0.88	0.83	0.9	0.77	0.65	0.91	0.82	0.7	0.77	0.71	0.84	0.73	0.93	0.8	0.71	0.68	0.83	0.85	0.71	0.84	0.83	0.76	0.76	0.91	0.78	0.85	0.8	0.84	0.86	0.97	0.93	0.9	0.84	0.81	0.81
exon_skip_1066	0.87	0.48	0.87	0.88	0.67	0.94	0.95	0.88	0.88	0.9	0.94	0.84	0.91	0.92	0.9	0.73	0.94	0.92	0.7	0.88	0.78	1	0.91	0.7	1	0.93	0.9	0.84	0.88	0.78	0.93	0.86	0.9	0.85	0.76	0.96	0.84	0.88	0.75	0.83	0.84	0.94	0.74	0.85	0.8	0.85	0.67	0.92	0.83
exon_skip_1122	0.17	0.15	0.21	0.24	0.17	0.18	0.19	0.33	0.23	0.19	0.36	0.13	0.16	0.16	0.19	0.21	0.29	0.2	0.18	0.25	0.17	0.18	0.18	0.27	0.2	0.3	0.14	0.36	0.5	0.12	0.34	0.28	0.22	0.11	0.2	0.29	0.24	0.17	0.21	0.18	0.2	0.27	0.2	0.27	0.31	0.14	0.11	0.24	0.12
exon_skip_1146	0.93	0.88	0.76	0.72	0.61	0.83	0.45	0.72	0.78	0.88	0.91	0.91	0.82	0.9	0.71	0.73	0.88	0.86	0.87	0.84	0.87	0.99	0.85	0.88	0.89	0.87	0.92	0.82	0.92	0.7	0.77	0.92	0.9	0.77	0.91	0.88	0.76	0.9	0.85	0.92	0.79	0.92	0.83	0.88	0.85	0.83	0.92	0.9	0.83
exon_skip_1147	1	1	1	0.76	0.71	1	1	0.65	1	1	1	1	0.7	1	0.5	1	1	1	1	1	1	1	0.86	1	0.83	1	1	1	1	0.8	0.78	1	0.76	0.82	1	1	1	1	1	1	1	1	0.81	1	1	1	1	1	1
exon_skip_1148	0.96	0.88	0.69	0.38	0.42	0.93	0.58	0.46	0.92	0.86	0.96	0.97	0.48	0.93	0.61	0.94	0.94	0.94	0.94	0.93	0.89	1	0.49	0.99	0.57	0.98	0.91	0.94	0.92	0.48	0.51	0.91	0.41	0.43	0.88	0.93	0.42	0.94	0.97	0.87	0.97	0.94	0.56	0.94	0.95	0.97	0.93	0.93	0.96
exon_skip_1160	0.46	0.41	0.67	0.49	0.39	0.61	0.48	0.44	0.43	0.65	0.41	0.32	0.73	0.51	0.7	0.38	0.4	0.62	0.74	0.56	0.64	0.69	0.36	0.56	0.39	0.76	0.6	0.49	0.56	0.22	0.32	0.42	0.55	0.46	0.57	0.54	0.48	0.38	0.66	0.48	0.41	0.54	0.51	0.63	0.4	0.58	0.63	0.61	0.62
exon_skip_1161	0.12	0.21	0.27	0.34	0.21	0.18	0.09	0.2	0.26	0.34	0.22	0.15	0.25	0.26	0.27	0.13	0.26	0.29	0.45	0.19	0.34	0.32	0.21	0.16	0.18	0.5	0.23	0.22	0.28	0.14	0.11	0.27	0.39	0.33	0.3	0.24	0.36	0.16	0.39	0.36	0.17	0.22	0.28	0.23	0.2	0.17	0.23	0.29	0.24
exon_skip_1163	0.52	0.59	0.63	0.45	0.39	0.61	0.28	0.46	0.43	0.6	0.42	0.38	0.71	0.48	0.72	0.41	0.43	0.61	0.73	0.51	0.69	0.7	0.31	0.56	0.3	0.76	0.57	0.48	0.51	0.27	0.48	0.46	0.49	0.43	0.53	0.53	0.57	0.39	0.7	0.53	0.39	0.49	0.34	0.6	0.48	0.56	0.66	0.64	0.58
exon_skip_1164	0.15	0.31	0.27	0.34	0.21	0.18	0.04	0.2	0.26	0.34	0.22	0.17	0.25	0.26	0.3	0.15	0.26	0.29	0.45	0.19	0.34	0.32	0.17	0.16	0.12	0.5	0.23	0.22	0.28	0.18	0.17	0.27	0.39	0.33	0.3	0.24	0.36	0.16	0.39	0.36	0.17	0.22	0.28	0.23	0.24	0.17	0.23	0.29	0.24
exon_skip_1170	0.14	0.27	0.17	0.41	0.55	0.37	0.1	0.26	0.42	0.54	0.41	0.28	0.19	0.35	0.14	0.2	0.64	0.55	0.35	0.31	0.47	0.41	0.32	0.16	0.25	0.74	0.41	0.36	0.51	0.37	0.2	0.56	0.53	0.54	0.52	0.39	0.59	0.37	0.37	0.74	0.24	0.4	0.47	0.31	0.27	0.38	0.36	0.57	0.42
exon_skip_1172	0.08	0.16	0.15	0.23	0.46	0.25	0.1	0.25	0.18	0.33	0.11	0.1	0.17	0.21	0.14	0.09	0.21	0.22	0.2	0.19	0.33	0.29	0.25	0.14	0.15	0.47	0.24	0.16	0.25	0.21	0.15	0.22	0.4	0.3	0.33	0.24	0.32	0.11	0.18	0.52	0.06	0.2	0.22	0.15	0.1	0.14	0.26	0.36	0.19
exon_skip_1181	0.42	0.57	0.67	0.79	0.9	0.9	0.47	0.67	0.82	0.89	0.76	0.61	0.78	0.76	0.48	0.42	0.87	0.9	0.77	0.85	0.89	0.86	0.58	0.57	0.4	0.9	0.88	0.78	0.84	0.68	0.62	0.81	0.86	0.83	0.84	0.84	0.89	0.8	0.75	0.92	0.65	0.83	0.81	0.85	0.51	0.87	0.83	0.92	0.86
exon_skip_1233	0.61	0.76	0.56	0.72	0.6	0.56	0.48	0.57	0.58	0.69	0.54	0.47	0.44	0.67	0.6	0.65	0.52	0.53	0.54	0.49	0.53	0.41	0.54	0.71	0.86	0.54	0.64	0.6	0.77	0.54	0.5	0.57	0.67	0.6	0.69	0.55	0.62	0.61	0.43	0.54	0.51	0.71	0.42	0.61	0.51	0.44	0.61	0.53	0.46
exon_skip_1260	0.42	0.05	0.29	0.73	0.64	0.39	0.4	0.43	0.42	0.53	0.44	0.24	0.68	0.22	0.08	0.3	0.38	0.59	0.36	0.61	0.66	0.7	0.63	0.38	0.29	0.55	0.27	0.59	0.51	0.2	0.35	0.36	0.33	0.45	0.7	0.37	0.57	0.4	0.27	0.38	0.24	0.4	0.25	0.58	0.74	0.32	0.71	0.33	0.23
exon_skip_1262	0.55	0.32	0.62	0.83	0.79	0.73	0.59	0.75	0.67	0.83	0.53	0.48	0.84	0.73	0.6	0.52	0.64	0.75	0.53	0.81	0.77	0.82	0.85	0.5	0.69	0.75	0.65	0.82	0.62	0.51	0.72	0.5	0.71	0.69	0.78	0.49	0.68	0.66	0.53	0.76	0.57	0.72	0.37	0.76	0.89	0.63	0.82	0.7	0.77
exon_skip_1335	0.39	0.56	0.46	0.46	0.38	0.42	0.42	0.45	0.52	0.49	0.36	0.34	0.57	0.39	0.23	0.56	0.49	0.42	0.4	0.42	0.3	0.53	0.51	0.47	0.21	0.31	0.47	0.5	0.48	0.56	0.4	0.35	0.25	0.46	0.57	0.41	0.42	0.52	0.51	0.45	0.35	0.41	0.38	0.4	0.42	0.56	0.4	0.47	0.68
exon_skip_1362	0.75	0.63	0.64	0.51	0.49	0.44	0.23	0.5	0.72	0.72	0.56	0.53	0.57	0.6	0.35	0.77	0.73	0.61	0.55	0.55	0.68	0.71	0.71	0.48	0.51	0.5	0.81	0.62	0.68	0.55	0.57	0.56	0.47	0.72	0.74	0.52	0.39	0.76	0.57	0.65	0.5	0.51	0.69	0.47	0.65	0.58	0.6	0.7	0.58
exon_skip_1371	0.19	0.06	0.39	0.33	0.22	0.09	0.13	0.33	0.43	0.46	0.32	0.2	0.25	0.46	0.18	0.24	0.26	0.4	0.44	0.47	0.31	0.3	0.29	0.24	0.23	0.33	0.65	0.19	0.1	0.25	0.4	0.22	0.32	0.3	0.38	0.25	0.36	0.2	0.49	0.48	0.31	0.2	0.35	0.4	0.41	0.3	0.2	0.34	0.36
exon_skip_1462	0.18	0.22	0.3	0.46	0.21	0.21	0.26	0.34	0.31	0.25	0.43	0.33	0.14	0.4	0.1	0.38	0.18	0.32	0.34	0.46	0.4	0.28	0.32	0.5	0.37	0.34	0.28	0.31	0.14	0.25	0.3	0.22	0.33	0.42	0.21	0.3	0.33	0.29	0.44	0.45	0.2	0.27	0.24	0.38	0.43	0.31	0.21	0.37	0.32
exon_skip_1490	0.52	0.64	0.68	0.59	0.43	0.75	0.83	0.5	0.5	0.65	0.72	0.68	0.65	0.66	0.82	0.56	0.55	0.35	0.65	0.53	0.64	0.36	0.67	0.56	0.64	0.69	0.44	0.4	0.69	0.55	0.48	0.47	0.84	0.68	0.26	0.36	0.5	0.49	0.61	0.62	0.74	0.62	0.59	0.69	0.54	0.58	0.62	0.58	0.68
exon_skip_1607	1	1	0.81	0.86	0.86	1	0.79	0.84	0.85	0.87	0.85	0.86	0.87	1	1	1	1	1	0.84	0.79	1	1	1	1	0.88	0.83	0.85	1	0.87	0.86	1	1	1	0.83	1	1	0.83	0.88	0.83	1	0.85	1	1	0.85	1	0.8	0.88	0.88	1
exon_skip_1618	0.84	0.1	0.56	0.91	0.58	0.6	0.29	0.76	0.89	0.45	0.32	0.8	0.78	0.88	0.82	0.69	0.75	0.83	0.88	0.69	0.69	0.91	0.49	0.79	0.83	0.89	0.89	0.85	0.51	0.52	0.89	0.61	0.8	0.81	0.86	0.22	0.84	0.8	0.81	0.88	0.19	0.88	0.63	0.86	0.8	0.89	0.84	0.93	0.54
exon_skip_1730	0.16	0.34	0.35	0.18	0.21	0.23	0.11	0.22	0.2	0.26	0.2	0.16	0.19	0.18	0.27	0.24	0.21	0.27	0.2	0.27	0.31	0.34	0.25	0.24	0.28	0.29	0.27	0.22	0.31	0.21	0.29	0.23	0.24	0.26	0.25	0.26	0.23	0.28	0.18	0.31	0.25	0.24	0.22	0.38	0.28	0.26	0.3	0.23	0.31
exon_skip_1770	0.89	0.86	0.89	0.81	0.92	0.71	0.17	0.86	0.88	0.5	0.86	0.85	0.75	0.91	0.75	0.62	0.67	0.57	0.4	0.88	0.9	0.81	0.88	0.89	0.95	0.89	0.9	0.88	0.9	0.88	0.66	0.85	0.93	0.91	0.95	0.57	0.88	0.91	0.88	0.86	0.89	0.86	0.88	0.71	0.91	0.89	0.89	0.58	0.89
exon_skip_1806	0.62	0.75	0.82	0.85	0.79	0.78	0.81	0.91	0.8	0.74	0.87	0.75	0.76	0.84	0.78	0.83	0.9	0.83	0.81	0.87	0.84	0.94	0.81	0.76	0.88	0.93	0.9	0.68	0.75	0.89	0.77	0.82	0.85	0.79	0.83	0.6	0.88	0.81	0.97	0.85	0.79	0.71	0.76	0.86	0.91	0.66	0.77	0.7	0.87
exon_skip_1819	0.57	0.61	0.75	0.51	0.66	0.47	0.53	0.69	0.5	0.54	0.73	0.72	0.77	0.46	0.53	0.63	0.66	0.49	0.62	0.43	0.47	0.42	0.63	0.68	0.58	0.57	0.72	0.77	0.59	0.85	0.48	0.73	0.82	0.44	0.51	0.64	0.56	0.48	0.71	0.7	0.7	0.6	0.41	0.38	0.54	0.5	0.84	0.6	0.57
exon_skip_1833	0.89	1	0.88	0.83	0.94	0.84	0.78	0.9	0.88	0.93	0.94	1	0.94	0.82	1	0.68	0.93	0.8	0.78	1	0.84	0.82	0.93	0.85	1	0.83	0.9	1	0.97	0.69	1	0.94	1	0.84	0.93	0.74	0.73	0.84	0.79	1	0.88	0.88	0.96	0.84	0.85	0.68	0.83	0.91	0.82
exon_skip_1874	0.8	0.88	0.74	0.86	0.88	0.9	0.9	0.84	0.91	0.94	0.95	0.98	0.81	0.94	0.73	0.81	0.97	0.92	0.91	0.84	0.92	1	1	0.91	0.91	0.92	0.83	0.73	1	0.79	0.97	0.88	0.81	0.84	0.89	0.93	0.94	0.76	0.84	0.81	0.88	0.95	0.93	0.95	0.92	0.9	0.83	0.89	0.82
exon_skip_1931	0.11	0.14	0.16	0.15	0.14	0.2	0.12	0.11	0.15	0.13	0.11	0.19	0.13	0.21	0.1	0.13	0.11	0.21	0.16	0.13	0.28	0.21	0.15	0.11	0.17	0.15	0.2	0.16	0.13	0.12	0.16	0.18	0.18	0.19	0.22	0.19	0.21	0.33	0.11	0.24	0.27	0.18	0.16	0.16	0.09	0.09	0.16	0.23	0.25
exon_skip_2018	0.2	0.39	0.13	0.19	0.14	0.21	0.7	0.18	0.27	0.19	0.21	0.12	0.2	0.19	0.18	0.37	0.32	0.06	0.02	0.14	0.11	0.14	0.26	0.31	0.12	0.14	0.17	0.06	0.12	0.2	0.22	0.12	0.08	0.17	0.06	0.22	0.13	0.33	0.11	0.12	0.24	0.19	0.18	0.09	0.09	0.13	0.21	0.32	0.15
exon_skip_2173	0.12	0.45	0.29	0.26	0.33	0.31	0.56	0.45	0.46	0.5	0.41	0.37	0.42	0.5	0.32	0.51	0.31	0.39	0.29	0.27	0.39	0.58	0.5	0.39	0.43	0.38	0.62	0.32	0.35	0.37	0.52	0.35	0.5	0.45	0.48	0.38	0.44	0.48	0.36	0.3	0.21	0.34	0.33	0.41	0.27	0.53	0.37	0.49	0.37
exon_skip_2229	0.59	0.62	0.63	0.64	0.51	0.52	0.51	0.66	0.53	0.62	0.53	0.74	0.59	0.61	0.62	0.5	0.57	0.39	0.72	0.62	0.44	0.81	0.78	0.64	0.59	0.42	0.68	0.59	0.75	0.47	0.73	0.72	0.64	0.54	0.53	0.68	0.66	0.52	0.61	0.61	0.57	0.44	0.57	0.62	0.75	0.66	0.63	0.59	0.68
exon_skip_2230	0.54	0.56	0.69	0.56	0.68	0.6	0.64	0.51	0.72	0.59	0.76	0.29	0.63	0.57	0.59	0.8	0.7	0.79	0.52	0.61	0.79	0.31	0.45	0.59	0.7	0.47	0.56	0.58	0.39	0.72	0.57	0.46	0.48	0.65	0.68	0.56	0.55	0.68	0.61	0.58	0.59	0.7	0.62	0.52	0.27	0.57	0.45	0.64	0.57
exon_skip_2337	0.44	0.57	0.72	0.7	0.58	0.64	0.68	0.71	0.57	0.66	0.73	0.54	0.62	0.62	0.65	0.63	0.74	0.76	0.46	0.62	0.69	0.55	0.76	0.71	0.73	0.72	0.5	0.65	0.74	0.59	0.7	0.61	0.74	0.52	0.81	0.74	0.61	0.8	0.81	0.62	0.69	0.53	0.68	0.79	0.63	0.6	0.73	0.76	0.64
exon_skip_2402	0.08	0.06	0.07	0	0.17	0.05	0.04	0.18	0.08	0.03	0	0.07	0.05	0	0.03	0.16	0.04	0.09	0.12	0	0.22	0.03	0	0.02	0.1	0.07	0.16	0.36	0.11	0	0.08	0.17	0.06	0.09	0.1	0	0.13	0	0	0.03	0.15	0.18	0.1	0.06	0.31	0.07	0.05	0	0.15
exon_skip_2480	0.74	1	0.8	0.98	0.68	0.76	0.82	0.79	0.96	0.9	0.86	0.74	0.83	0.93	0.56	0.97	0.89	0.72	0.92	0.88	0.87	0.9	0.65	0.65	0.81	0.83	0.82	0.86	0.87	0.77	0.76	0.8	0.84	0.73	0.94	0.78	0.84	0.85	0.88	0.91	0.74	0.94	0.97	0.82	0.72	0.75	0.79	0.94	0.92
exon_skip_2482	0.76	1	0.83	0.99	0.87	0.8	0.74	0.82	0.98	0.95	0.9	0.77	0.9	0.94	0.53	0.94	0.89	0.84	0.91	0.95	0.95	0.93	0.8	0.48	0.92	0.76	0.86	0.88	0.87	0.74	0.85	0.84	0.81	0.76	0.95	0.81	0.9	0.84	0.88	0.93	0.47	0.91	0.98	0.91	0.72	0.82	0.59	0.95	0.95
exon_skip_2488	0.52	0.59	0.39	0.63	0.72	0.52	0.37	0.54	0.55	0.64	0.52	0.48	0.6	0.54	0.47	0.24	0.38	0.62	0.36	0.64	0.69	0.53	0.65	0.33	0.72	0.34	0.46	0.33	0.48	0.4	0.58	0.5	0.37	0.46	0.55	0.54	0.51	0.43	0.43	0.44	0.24	0.4	0.5	0.56	0.47	0.55	0.28	0.4	0.54
exon_skip_2493	0.31	0.2	0.12	0.13	0.19	0.12	0.14	0.2	0.1	0.11	0.21	0.19	0.14	0.04	0.13	0	0.08	0.22	0.1	0.2	0.15	0.12	0.15	0.29	0.34	0.07	0.09	0.04	0.25	0.17	0.29	0.07	0.23	0.09	0	0.05	0.38	0.1	0.15	0.13	0.25	0.11	0.14	0.18	0.36	0.12	0.06	0.13	0.2
exon_skip_2513	0.76	0.69	0.69	0.74	0.33	0.44	0.69	0.45	0.59	0.47	0.58	0.5	0.68	0.51	0.5	0.47	0.59	0.49	0.54	0.6	0.49	0.41	0.53	0.52	0.51	0.71	0.5	0.65	0.5	0.64	0.7	0.5	0.33	0.47	0.5	0.59	0.59	0.49	0.61	0.56	0.47	0.58	0.6	0.44	0.7	0.7	0.38	0.53	0.55
exon_skip_2550	0.29	0	0.22	0.13	0.05	0.13	0.3	0.14	0.16	0.14	0.27	0.18	0.3	0.21	0.05	0.12	0.28	0.05	0.12	0.06	0.17	0.23	0.07	0.17	0.29	0.23	0.16	0.27	0.26	0.24	0.12	0.12	0.1	0.08	0.05	0.12	0.22	0.15	0.14	0.15	0.11	0.19	0.12	0.19	0.27	0.15	0.05	0.22	0.05
exon_skip_2574	0.11	0	0.15	0	0.09	0.13	0	0.12	0.19	0.17	0.3	0.18	0.24	0	0.18	0.15	0.22	0.23	0	0	0.1	0	0.07	0.33	0.15	0.08	0.15	0.17	0.26	0	0.08	0.11	0.06	0.04	0.21	0.06	0.16	0.04	0	0	0.11	0.15	0.2	0.04	0.19	0.12	0.28	0.16	0.2
exon_skip_2575	0.25	0.52	0.4	0.64	0.51	0.42	0.33	0.47	0.5	0.45	0.62	0.41	0.45	0.62	0.6	0.59	0.44	0.55	0.39	0.37	0.49	0.63	0.57	0.65	0.49	0.46	0.4	0.48	0.77	0.41	0.35	0.55	0.51	0.35	0.58	0.52	0.4	0.5	0.52	0.56	0.62	0.39	0.43	0.43	0.57	0.46	0.68	0.46	0.25
exon_skip_2579	0.98	1	0.94	0.87	0.84	0.94	0.92	0.99	0.95	0.89	0.85	0.8	0.82	0.93	0.83	0.98	0.97	0.96	0.98	0.93	0.92	0.85	0.81	0.9	0.76	0.96	0.98	0.84	0.48	0.91	0.94	0.88	0.85	0.86	0.8	0.98	0.97	0.87	0.98	0.92	0.85	0.86	0.93	0.93	0.98	0.89	0.83	0.93	0.98
exon_skip_2603	0.85	1	0.74	0.68	0.73	0.79	0.77	1	1	0.64	0.78	0.72	0.77	0.69	0.77	0.87	0.75	0.72	0.79	0.76	0.79	0.79	0.71	0.76	0.72	0.85	1	0.81	0.75	0.84	0.77	0.68	0.73	0.75	1	1	0.78	1	0.71	0.72	0.78	0.7	0.77	0.8	0.78	0.79	1	0.69	0.79
exon_skip_2624	1	1	1	1	0.73	1	0.87	1	1	0.85	1	0.81	1	0.86	0.86	1	0.89	1	1	1	0.86	1	0.92	0.93	0.83	1	1	1	0.82	1	1	1	1	0.83	1	1	0.86	0.91	0.9	1	1	1	1	0.88	0.86	1	0.94	1	1
exon_skip_2916	0.72	0.92	0.84	0.83	0.92	0.83	0.81	0.88	0.82	0.89	0.81	0.91	0.88	0.94	0.79	0.46	0.92	0.96	0.87	0.92	0.93	0.55	0.88	0.61	0.85	0.83	0.87	0.87	0.81	0.86	0.79	0.95	0.74	0.84	0.85	0.77	0.84	0.85	0.83	0.82	0.79	0.88	0.84	0.9	0.9	0.83	0.81	0.86	0.97
exon_skip_2963	0.46	0.38	0.42	0.41	0.51	0.35	0.39	0.53	0.46	0.43	0.32	0.44	1	0.32	0.33	0.49	0.41	0.39	0.43	0.42	0.35	0.34	1	0.3	0.37	0.41	0.43	0.55	0.36	0.46	0.28	0.48	0.4	0.42	0.4	0.34	0.26	1	0.39	0.36	1	0.48	0.46	0.41	0.31	0.41	0.36	0.37	0.38
exon_skip_2990	0.75	0.62	0.52	0.82	0.54	0.58	0.54	0.74	0.71	0.8	0.62	0.73	0.75	0.75	0.72	0.71	0.52	0.6	0.65	0.63	0.7	0.48	0.81	0.79	0.59	0.66	0.58	0.72	0.75	0.7	0.6	0.8	0.5	0.62	0.78	0.69	0.61	0.41	0.5	0.7	0.63	0.65	0.51	0.63	0.57	0.46	0.78	0.84	0.57
exon_skip_3081	0.77	0.78	0.83	0.78	0.61	0.76	0.87	0.88	0.89	0.84	0.92	0.83	0.87	0.93	0.86	0.94	0.94	0.86	0.8	0.86	0.9	0.65	0.81	0.91	0.78	0.82	0.87	0.93	0.85	0.72	0.8	0.9	0.88	0.9	0.88	0.96	0.84	0.93	0.85	0.86	0.79	0.82	0.83	0.82	0.81	0.9	0.85	0.78	0.89
exon_skip_3151	0.23	0.37	0.16	0.25	0.09	0.24	0.82	0.35	0.29	0.19	0.5	0.03	0.17	0.34	0.41	0.34	0.38	0.11	0.14	0.08	0.21	0.42	0.31	0.21	0.06	0.24	0.14	0.1	0.21	0.42	0.36	0.2	0.26	0.11	0.17	0.23	0.27	0.37	0.3	0.25	0.62	0.31	0.25	0.38	0.14	0.32	0.22	0.32	0.2
exon_skip_3274	1	0.73	0.57	0.62	0.62	0.71	1	1	0.56	1	0.63	0.6	1	0.63	0.66	1	0.61	1	0.59	0.6	0.67	0.66	0.6	0.63	0.59	1	0.59	0.59	0.65	1	1	0.65	0.65	0.68	1	1	0.61	1	1	0.64	0.56	0.6	1	0.62	0.67	1	0.64	0.69	0.6
exon_skip_3313	0.1	0.03	0.1	0.12	0.23	0.1	0.07	0.05	0.24	0.17	0.04	0.11	0.13	0.23	0.15	0.08	0.33	0.16	0.08	0.15	0.15	0.11	0.04	0.12	0.07	0.12	0.33	0.19	0.17	0.02	0.15	0.14	0.17	0.21	0.07	0.1	0.07	0.08	0.06	0.14	0.11	0.03	0.26	0.11	0.11	0.19	0.09	0.16	0.11
exon_skip_3566	0.74	0.42	0.7	0.45	0.66	0.67	0.71	0.59	0.69	0.62	0.49	0.47	0.54	0.41	0.63	0.7	0.66	0.53	0.5	0.65	0.54	0.69	0.85	0.6	0.64	0.67	0.57	0.7	0.61	0.85	0.72	0.41	0.66	0.72	0.67	0.53	0.48	0.73	0.48	0.49	0.68	0.52	0.47	0.66	0.73	0.65	0.85	0.5	0.44
exon_skip_3569	0.76	0.53	0.78	0.78	0.71	0.66	0.73	0.56	0.78	0.77	0.73	0.67	0.51	0.58	0.72	0.69	0.76	0.79	0.72	0.79	0.65	0.74	0.92	0.61	0.61	0.6	0.73	0.77	0.62	0.79	0.72	0.69	0.77	0.81	0.85	0.77	0.66	0.79	0.53	0.59	0.67	0.57	0.49	0.82	0.85	0.76	0.8	0.66	0.31
exon_skip_3585	0.79	1	0.75	0.84	0.74	0.77	0.79	0.79	0.82	0.84	0.89	0.82	0.7	0.81	0.67	0.88	1	0.85	0.8	0.91	0.76	0.9	0.9	0.7	0.67	0.89	0.84	0.81	0.75	0.92	0.86	0.84	0.85	0.72	0.71	0.82	0.87	0.79	1	0.77	0.81	1	0.81	0.77	0.88	0.9	0.69	0.85	0.76
exon_skip_3598	0.76	1	0.82	0.71	1	1	1	1	0.75	0.72	0.89	0.87	0.71	0.89	0.86	0.61	0.89	0.87	0.91	0.88	0.92	1	0.89	0.8	0.8	1	0.87	0.88	0.76	0.81	0.87	0.78	0.84	0.82	1	1	0.9	1	1	0.84	1	1	1	1	0.81	1	0.74	0.7	0.89
exon_skip_3600	0.21	0.29	0.14	0.24	0.2	0.3	0.11	0.28	0.24	0.35	0.17	0.21	0.35	0.11	0.14	0.42	0.15	0.13	0.11	0.07	0.03	0.2	0.14	0.24	0.13	0.08	0.21	0.12	0.37	0.17	0.27	0.28	0.2	0.14	0.27	0.26	0.14	0	0.11	0.25	0.03	0.25	0.3	0.06	0.19	0.12	0.37	0.26	0.26
exon_skip_3645	0.76	1	0.88	0.93	0.88	0.97	0.82	0.78	0.9	1	0.94	0.9	0.95	0.9	0.97	0.93	0.86	0.85	0.73	0.9	0.91	0.83	0.97	0.94	0.96	0.88	0.91	0.8	0.88	0.88	0.8	0.79	0.83	0.89	0.95	0.92	0.71	0.76	0.89	0.91	0.75	0.94	0.81	0.81	0.88	0.77	1	0.88	0.88
exon_skip_3695	0.8	0.7	0.76	0.78	0.81	0.8	0.49	0.75	0.75	0.86	0.74	0.87	0.69	0.83	0.72	0.72	0.78	0.84	0.92	0.88	0.82	0.79	0.86	0.78	0.8	0.86	0.87	0.74	0.87	0.83	0.83	0.81	0.89	0.87	0.85	0.79	0.77	0.55	0.82	0.88	0.71	0.77	0.82	0.76	0.94	0.9	0.86	0.83	0.88
exon_skip_3969	0.36	0.51	0.42	0.34	0.42	0.28	0.21	0.24	0.35	0.29	0.31	0.2	0.36	0.32	0.18	0.36	0.32	0.42	0.18	0.45	0.24	0.21	0.35	0.39	0.44	0.26	0.31	0.41	0.42	0.27	0.24	0.24	0.24	0.36	0.31	0.46	0.27	0.21	0.31	0.3	0.22	0.26	0.38	0.22	0.4	0.34	0.28	0.28	0.34
exon_skip_3994	0.8	0.8	0.83	0.75	0.72	0.79	0.83	0.94	0.8	0.8	0.85	0.77	0.92	0.87	0.76	0.87	0.77	0.82	0.84	0.57	0.81	0.82	0.86	0.85	0.81	0.83	0.71	0.79	0.67	0.87	0.81	0.83	0.84	0.71	0.61	0.85	0.85	0.72	0.83	0.87	0.8	0.93	0.76	0.8	0.85	0.75	0.83	0.9	0.85
exon_skip_4004	0.69	0.82	0.78	0.76	0.78	0.73	0.85	0.77	0.75	0.77	0.65	0.54	0.67	0.81	0.72	0.74	0.65	0.75	0.6	0.41	0.73	0.69	0.65	0.63	0.72	0.65	0.67	0.67	0.64	0.63	0.66	0.75	0.54	0.52	0.67	0.77	0.74	0.77	0.71	0.67	0.67	0.77	0.67	0.77	0.48	0.52	0.68	0.76	0.65
exon_skip_4082	0.69	0.79	0.78	0.87	0.76	0.69	0.54	0.69	0.73	0.73	0.75	0.81	0.68	0.73	0.7	0.7	0.78	0.81	0.68	0.73	0.72	0.81	0.81	0.67	0.77	0.74	0.79	0.92	0.76	0.72	0.74	0.8	0.77	0.65	0.69	0.77	0.78	0.9	0.57	0.67	0.78	0.76	0.8	0.73	0.82	0.73	0.74	0.87	0.72
exon_skip_4131	0.61	0.74	0.68	0.91	0.77	0.91	0.92	0.95	0.75	0.87	0.72	0.96	0.77	0.8	0.84	0.85	0.95	0.87	0.85	0.92	0.96	0.74	0.89	0.77	0.62	0.81	0.95	0.81	0.84	0.96	0.72	0.86	0.75	0.97	0.8	0.73	0.88	0.7	0.78	0.85	0.95	0.82	0.93	0.67	0.78	0.94	0.89	0.85	0.79
exon_skip_4139	0.42	0.6	0.68	0.83	0.87	0.68	0.31	0.65	0.74	0.8	0.61	0.68	0.73	0.71	0.66	0.55	0.71	0.86	0.85	0.75	0.81	0.41	0.58	0.36	0.56	0.76	0.88	0.78	0.71	0.73	0.42	0.57	0.61	0.79	0.77	0.68	0.71	0.47	0.77	0.79	0.56	0.54	0.68	0.74	0.83	0.72	0.81	0.68	0.76
exon_skip_4305	1	0.72	0.93	1	0.61	0.83	0.82	0.97	1	0.95	0.92	1	0.92	1	0.98	0.82	0.95	0.81	1	0.85	0.94	0.96	0.88	0.93	1	0.9	0.95	0.93	1	0.84	1	0.95	0.79	0.88	0.72	1	0.89	0.88	0.89	1	0.89	0.87	0.91	0.92	0.94	0.97	0.83	0.96	0.9
exon_skip_4336	0.55	0.67	0.53	0.7	0.3	0.61	0.47	0.56	0.72	0.71	0.7	0.68	0.33	0.72	0.71	0.61	0.68	0.61	0.71	0.62	0.77	0.6	0.84	0.35	0.49	0.82	0.68	0.55	0.68	0.73	0.62	0.63	0.6	0.54	0.75	0.6	0.66	0.45	0.64	0.68	0.49	0.54	0.68	0.55	0.74	0.67	0.64	0.7	0.61
exon_skip_4355	0.69	0.7	0.46	0.73	0.55	0.33	0.56	0.57	0.8	0.56	0.67	0.47	0.39	0.54	0.53	0.66	0.68	0.53	0.46	0.56	0.53	0.48	0.58	0.57	0.69	0.67	0.62	0.64	0.66	0.72	0.54	0.68	0.56	0.68	0.66	0.67	0.56	0.56	0.47	0.63	0.54	0.53	0.54	0.64	0.52	0.69	0.73	0.73	0.6
exon_skip_4408	0.8	0.89	0.92	0.69	0.79	0.66	0.65	0.84	0.84	0.79	0.82	0.7	0.8	0.79	0.81	0.83	0.88	0.87	0.82	0.83	0.87	0.88	0.86	0.71	0.58	0.72	0.91	0.79	0.83	0.82	0.83	0.77	0.73	0.83	0.92	0.85	0.67	0.7	0.81	0.82	0.7	0.68	0.79	0.81	0.76	0.84	0.76	0.87	0.82
exon_skip_4432	0.51	0.52	0.4	0.42	0.34	0.41	0.65	0.55	0.47	0.4	0.61	0.36	0.5	0.4	0.4	0.23	0.43	0.23	0.15	0.36	0.31	0.55	0.45	0.61	0.29	0.42	0.28	0.69	0.66	0.35	0.5	0.4	0.51	0.34	0.37	0.56	0.45	0.7	0.38	0.37	0.55	0.49	0.64	0.6	0.43	0.35	0.29	0.5	0.33
exon_skip_4434	0.59	0.68	0.52	0.47	0.39	0.58	0.61	0.66	0.75	0.49	0.59	0.41	0.87	0.51	0.52	0.74	0.37	0.72	0.39	0.35	0.73	0.62	0.49	0.54	0.61	0.32	0.49	0.6	0.72	0.68	0.61	0.57	0.58	0.51	0.53	0.57	0.48	0.65	0.43	0.43	0.62	0.53	0.53	0.53	0.62	0.48	0.43	0.77	0.57
exon_skip_4435	0.68	0.73	0.56	0.6	0.62	0.7	0.62	0.77	0.84	0.7	0.63	0.59	0.89	0.61	0.67	0.77	0.42	0.81	0.53	0.48	0.84	0.62	0.68	0.56	0.76	0.44	0.64	0.6	0.73	0.84	0.66	0.68	0.58	0.66	0.81	0.61	0.57	0.65	0.54	0.62	0.62	0.59	0.53	0.56	0.73	0.52	0.53	0.9	0.67
exon_skip_4439	0.16	0.08	0.11	0.1	0.01	0.22	0.35	0.22	0.13	0.16	0.17	0.13	0.12	0.1	0.12	0.17	0.12	0.03	0.09	0.04	0.09	0.32	0.17	0.16	0.06	0.1	0.05	0.03	0.14	0.18	0.1	0.08	0.06	0.04	0.08	0.13	0.23	0.5	0.11	0.1	0.26	0.15	0.1	0.23	0.05	0.07	0.04	0.28	0.07
exon_skip_4503	0.5	0.48	0.28	0.33	0.38	0.36	0.55	0.24	0.41	0.37	0.45	0.43	0.35	0.43	0.43	0.32	0.42	0.29	0.46	0.53	0.27	0.57	0.46	0.2	0.35	0.36	0.36	0.38	0.41	0.41	0.47	0.32	0.27	0.42	0.53	0.41	0.3	0.39	0.31	0.3	0.54	0.44	0.43	0.29	0.31	0.37	0.35	0.34	0.28
exon_skip_4776	0.56	0.66	0.65	0.85	0.72	0.67	0.67	0.67	0.72	0.7	0.67	0.74	0.79	0.73	0.69	0.81	0.82	0.82	0.55	0.56	0.63	0.64	0.74	0.62	0.49	0.58	0.69	0.71	0.78	0.74	0.58	0.82	0.75	0.72	0.7	0.8	0.71	0.95	0.64	0.64	0.75	0.71	0.7	0.68	0.67	0.74	0.71	0.67	0.75
exon_skip_4779	0.9	0.91	0.93	0.63	0.81	0.82	0.77	0.67	0.89	0.82	0.74	0.76	0.87	0.84	0.94	0.68	0.84	0.91	0.67	0.77	0.78	0.82	0.84	0.82	1	0.67	0.76	0.8	0.76	0.7	0.82	0.79	0.77	0.78	0.89	0.8	0.65	0.68	0.64	0.84	0.79	0.86	0.87	0.85	0.84	0.84	0.76	0.88	0.69
exon_skip_4820	0.77	0.57	0.75	0.89	0.85	0.67	0.7	0.65	0.76	0.81	0.88	0.72	0.67	0.7	0.9	0.67	0.69	0.86	0.9	0.8	0.74	0.5	0.75	0.79	0.64	0.83	0.66	0.74	0.84	0.74	0.73	0.78	0.68	0.88	0.79	0.72	0.71	0.82	0.65	0.77	0.88	0.71	0.66	0.88	0.83	0.71	0.66	0.73	0.57
exon_skip_4893	0.67	0.87	0.71	0.86	0.71	0.77	0.7	0.85	0.7	0.75	0.76	0.81	0.69	0.85	0.88	0.94	0.81	0.61	0.77	0.7	0.78	0.83	0.83	0.89	0.86	0.72	0.67	0.57	0.8	0.79	0.76	0.75	0.84	0.74	0.68	0.87	0.82	0.84	0.82	0.79	0.83	0.74	0.72	0.78	0.76	0.79	0.82	0.87	0.68
exon_skip_4912	0.44	0.64	0.56	0.45	0.56	0.51	0.41	0.7	0.61	0.56	0.53	0.67	0.63	0.6	0.43	0.71	0.41	0.48	0.55	0.4	0.69	0.42	0.47	0.5	0.75	0.59	0.54	0.43	0.62	0.65	0.49	0.64	0.67	0.58	0.58	0.45	0.54	0.58	0.57	0.56	0.62	0.6	0.43	0.54	0.6	0.4	0.47	0.59	0.5
exon_skip_4915	0.74	1	0.92	1	0.68	0.76	0.75	0.62	0.89	0.92	0.82	0.81	0.72	0.81	0.75	1	0.98	0.82	0.75	0.7	0.78	1	0.88	1	1	0.91	0.98	0.75	0.52	0.94	0.93	0.69	0.87	0.61	0.78	1	1	0.81	1	1	0.91	1	0.46	0.78	0.98	0.6	0.88	1	0.63
exon_skip_4973	0.6	0.18	0.29	0.7	0.62	0.42	0.34	0.56	0.54	0.28	0.44	0.38	0.49	0.38	0.55	0.54	0.59	0.53	0.47	0.63	0.52	0.26	0.33	0.26	0.4	0.47	0.32	0.43	0.24	0.64	0.53	0.44	0.41	0.46	0.61	0.41	0.63	0.41	0.54	0.46	0.64	0.45	0.4	0.57	0.22	0.46	0.46	0.33	0.46
exon_skip_4993	0.5	0.48	0.67	0.44	0.67	0.72	0.72	0.54	0.61	0.64	0.65	0.56	0.68	0.45	0.55	0.6	0.57	0.67	0.5	0.68	0.53	0.58	0.72	0.6	0.63	0.62	0.63	0.66	0.55	0.61	0.53	0.56	0.68	0.63	0.63	0.83	0.72	0.55	0.6	0.7	0.67	0.77	0.51	0.49	0.67	0.63	0.63	0.54	0.56
exon_skip_5010	0.1	0.04	0.19	0.37	0.22	0.15	0.12	0.1	0.21	0.2	0.15	0.2	0.04	0.16	0.2	0.13	0.14	0.16	0.1	0.18	0.3	0.2	0.09	0.28	0.12	0.09	0.15	0.12	0.21	0.08	0.08	0.1	0.09	0.25	0.16	0.17	0.18	0.11	0.14	0.15	0.11	0.15	0.11	0.06	0.22	0.24	0.34	0.16	0.22
exon_skip_5022	0.9	0.78	0.9	0.87	0.88	0.9	0.81	0.92	0.97	0.83	0.87	0.69	0.89	0.86	0.93	0.95	0.77	0.92	0.95	0.97	0.91	0.81	0.79	0.8	0.97	0.74	0.88	0.82	0.63	0.89	0.87	0.81	0.86	0.82	0.8	0.92	0.9	0.7	0.93	0.81	0.91	0.84	0.8	0.92	0.82	0.68	0.77	0.89	0.96
exon_skip_5116	0.45	0.62	0.47	0.58	0.5	0.41	0.52	0.35	0.44	0.55	0.48	0.43	0.55	0.48	0.6	0.53	0.52	0.44	0.49	0.54	0.54	0.45	0.48	0.46	0.59	0.58	0.65	0.46	0.46	0.51	0.5	0.51	0.33	0.55	0.43	0.53	0.47	0.43	0.5	0.57	0.37	0.48	0.45	0.58	0.51	0.66	0.68	0.43	0.47
exon_skip_5413	0.27	0.04	0.21	0.19	0.47	0.24	0.56	0.26	0.36	0.28	0.19	0.35	0.57	0.25	0.36	0.46	0.11	0.3	0.35	0.25	0.35	0.45	0.3	0.42	0.26	0.22	0.26	0.37	0.28	0.23	0.21	0.23	0.38	0.25	0.63	0.21	0.3	0.35	0.34	0.39	0.38	0.32	0.11	0.3	0.22	0.2	0.39	0.42	0.36
exon_skip_5427	0.17	0.28	0.54	0.57	0.52	0.55	0.16	0.46	0.42	0.54	0.4	0.18	0.58	0.63	0.17	0.21	0.53	0.83	0.74	0.49	0.77	0.57	0.31	0.16	0.48	0.71	0.82	0.47	0.52	0.52	0.41	0.41	0.24	0.51	0.75	0.48	0.5	0.24	0.59	0.63	0.13	0.25	0.45	0.57	0.61	0.32	0.62	0.52	0.53
exon_skip_5524	0.51	0.52	0.74	0.78	0.67	0.69	0.5	0.63	0.6	0.68	0.62	0.53	0.65	0.78	0.58	0.66	0.56	0.87	0.7	0.61	0.76	0.2	0.63	0.55	0.67	0.68	0.57	0.61	0.71	0.65	0.6	0.69	0.61	0.74	0.86	0.58	0.55	0.58	0.7	0.62	0.52	0.58	0.69	0.67	0.54	0.61	0.6	0.72	0.64
exon_skip_5533	0.74	0.83	0.77	0.78	0.78	0.81	0.79	0.81	0.84	0.8	0.84	0.8	0.84	0.87	0.6	0.78	0.86	0.84	0.79	0.89	0.8	0.76	0.72	0.71	0.69	0.81	0.86	0.79	0.86	0.84	0.76	0.8	0.84	0.85	0.82	0.82	0.78	0.55	0.73	0.84	0.75	0.87	0.92	0.8	0.78	0.85	0.62	0.83	0.85
exon_skip_5554	0.85	0.73	0.81	0.58	0.69	0.76	0.77	0.77	0.82	0.7	0.85	0.67	0.68	0.62	0.78	0.52	0.73	0.67	0.85	0.79	0.81	0.62	0.72	0.64	0.62	0.82	0.62	0.67	0.77	0.65	0.88	0.71	0.82	0.81	0.71	0.7	0.77	0.64	0.65	0.53	0.72	0.49	0.86	0.69	0.83	0.87	0.6	0.67	0.71
exon_skip_5614	0.24	0.29	0.32	0.39	0.41	0.46	0.36	0.32	0.45	0.41	0.41	0.42	0.37	0.48	0.54	0.43	0.42	0.24	0.21	0.26	0.46	0.17	0.39	0.35	0.53	0.4	0.34	0.52	0.39	0.44	0.34	0.44	0.46	0.48	0.46	0.39	0.35	0.38	0.32	0.47	0.47	0.38	0.38	0.34	0.23	0.36	0.43	0.33	0.45
exon_skip_5694	0.95	0.71	0.76	0.98	0.96	0.97	0.88	0.94	0.97	1	0.94	0.94	0.94	0.98	0.83	0.94	0.89	0.97	0.61	0.93	0.92	0.95	0.98	0.95	0.96	0.91	0.9	0.98	0.99	0.97	0.9	0.98	0.93	0.94	1	0.67	0.81	0.98	0.91	0.94	0.94	0.93	0.67	0.98	0.94	0.79	0.89	0.97	0.9
exon_skip_5761	0.78	0.69	0.72	0.6	0.66	0.58	0.69	0.54	0.66	0.67	0.69	0.66	0.68	0.64	0.75	0.64	0.62	0.7	0.63	0.84	0.55	0.35	0.68	0.72	0.63	0.36	0.53	0.55	0.61	0.68	0.67	0.44	0.62	0.45	0.55	0.71	0.55	0.67	0.58	0.55	0.64	0.64	0.39	0.38	0.75	0.55	0.56	0.65	0.74
exon_skip_5865	0.29	0.19	0.41	0.41	0.52	0.52	0.39	0.45	0.54	0.41	0.6	0.42	0.6	0.37	0.47	0.44	0.53	0.5	0.4	0.53	0.46	0.45	0.34	0.41	0.36	0.49	0.46	0.47	0.61	0.41	0.4	0.6	0.54	0.59	0.31	0.55	0.47	0.48	0.42	0.38	0.44	0.37	0.52	0.48	0.47	0.45	0.42	0.51	0.47
exon_skip_5877	0.37	0.42	0.3	0.43	0.58	0.49	0.5	0.37	0.48	0.34	0.41	0.39	0.56	0.44	0.33	0.48	0.53	0.18	0.41	0.24	0.37	0.5	0.3	0.46	0.4	0.35	0.53	0.28	0.58	0.42	0.49	0.37	0.44	0.32	0.32	0.35	0.44	0.44	0.37	0.47	0.43	0.45	0.41	0.43	0.32	0.39	0.26	0.47	0.48
exon_skip_5888	0.85	1	0.97	0.8	0.82	0.84	0.86	1	0.84	1	1	0.76	0.91	1	1	0.85	0.94	0.96	0.86	1	0.87	0.74	0.78	0.73	0.91	0.95	0.89	1	0.85	1	0.84	0.86	0.91	1	0.92	0.92	0.88	1	0.93	0.95	0.89	0.89	0.79	0.93	0.92	0.94	0.84	0.97	0.9
exon_skip_6023	0.99	0.95	0.97	0.99	0.94	0.94	0.98	0.97	0.97	0.96	0.94	0.97	0.99	0.98	0.95	0.98	0.99	0.99	0.96	0.99	0.96	0.95	0.94	0.94	0.96	0.95	0.98	0.96	0.96	0.96	0.95	0.97	0.98	0.98	0.98	0.97	0.96	0.99	0.96	0.96	0.96	0.96	0.97	0.98	0.98	0.96	0.96	0.95	0.96
exon_skip_6100	0.11	0.2	0.29	0.2	0.14	0.33	0.19	0.41	0.33	0.32	0.44	0.09	0.33	0.52	0.24	0.12	0.31	0.25	0.22	0.34	0.32	0.54	0.44	0.21	0.31	0.3	0.32	0.09	0.2	0.25	0.36	0.3	0.43	0.26	0.43	0.38	0.32	0.17	0.19	0.31	0.16	0.5	0.22	0.39	0.19	0.44	0.14	0.33	0.36
exon_skip_6175	0.43	0.53	0.61	0.26	0.26	0.46	0.31	0.34	0.2	0.27	0.48	0.49	0.39	0.35	0.21	0.53	0.4	0.38	0.53	0.29	0.38	0.26	0.49	0.34	0.65	0.51	0.26	0.28	0.53	0.39	0.33	0.52	0.49	0.3	0.34	0.3	0.39	0.41	0.43	0.38	0.53	0.43	0.31	0.4	0.48	0.42	0.33	0.35	0.38
exon_skip_6219	0.23	0.27	0.52	0.58	0.66	0.65	0.3	0.7	0.67	0.75	0.48	0.72	0.69	0.76	0.62	0.65	0.38	0.11	0.56	0.71	0.27	0.62	0.56	0.65	0.7	0.61	0.72	0.59	0.67	0.54	0.49	0.26	0.57	0.68	0.93	0.58	0.32	0.65	0.3	0.13	0.51	0.44	0.54	0.55	0.62	0.57	0.39	0.38	0.67
exon_skip_6220	0.02	0.09	0.12	0.16	0.27	0.21	0.09	0.19	0.29	0.21	0.1	0.25	0.17	0.27	0.09	0.18	0.07	0.02	0.17	0.24	0.11	0.2	0.2	0.15	0.25	0.19	0.21	0.18	0.19	0.16	0.2	0.09	0.18	0.22	0.3	0.22	0.06	0.24	0.09	0.02	0.12	0.12	0.12	0.13	0.11	0.13	0.18	0.11	0.23
exon_skip_6225	0.05	0.13	0.16	0.2	0.23	0.32	0.26	0.26	0.41	0.4	0.15	0.32	0.28	0.35	0.1	0.19	0.22	0.09	0.22	0.26	0.18	0.26	0.19	0.13	0.16	0.25	0.46	0.27	0.23	0.2	0.22	0.14	0.21	0.33	0.4	0.28	0.16	0.27	0.18	0.1	0.11	0.15	0.29	0.18	0.15	0.19	0.33	0.25	0.41
exon_skip_6229	0.19	0.25	0.17	0.29	0.19	0.18	0.19	0.18	0.21	0.16	0.17	0.21	0.19	0.3	0.26	0.16	0.12	0.13	0.14	0.18	0.29	0.27	0.16	0.21	0.2	0.09	0.32	0.35	0.15	0.17	0.13	0.28	0.22	0.23	0.39	0.2	0.22	0.1	0.2	0.21	0.22	0.19	0.19	0.15	0.25	0.15	0.43	0.18	0.33
exon_skip_6457	0.69	0.73	0.44	0.48	0.57	0.43	0.74	0.61	0.54	0.64	0.72	0.45	0.34	0.45	0.39	0.41	0.55	0.63	0.47	0.54	0.42	0.49	0.75	0.56	0.65	0.47	0.69	0.37	0.67	0.69	0.64	0.51	0.52	0.54	0.64	0.66	0.62	0.59	0.56	0.52	0.52	0.63	0.48	0.52	0.48	0.53	0.56	0.52	0.59
exon_skip_6522	0.52	0.29	0.29	0.28	0.47	0.18	0.5	0.22	0.37	0.29	0.31	0.32	0.2	0.39	0.26	0.27	0.23	0.17	0.23	0.27	0.17	0.22	0.27	0.25	0.28	0.25	0.39	0.22	0.21	0.29	0.29	0.18	0.44	0.18	0.31	0.32	0.22	0.28	0.1	0.17	0.22	0.39	0.28	0.25	0.22	0.26	0.13	0.38	0.18
exon_skip_6531	0.94	0.79	0.88	0.9	0.99	0.75	0.64	0.89	0.93	0.59	0.81	0.97	1	1	0.97	0.94	0.99	0.98	0.89	1	0.9	1	0.84	0.97	0.98	0.74	0.99	0.96	0.74	0.94	1	0.94	0.83	0.78	1	0.86	1	1	1	0.93	1	1	0.99	1	1	0.96	0.98	0.88	0.78
exon_skip_6663	0.57	0.63	0.67	0.68	0.68	0.69	0.74	0.59	0.55	0.63	0.66	0.21	0.59	0.54	0.7	0.45	0.67	0.47	0.51	0.74	0.6	0.58	0.55	0.49	0.43	0.39	0.45	0.57	0.69	0.55	0.68	0.3	0.58	0.59	0.63	0.69	0.72	0.59	0.64	0.54	0.62	0.77	0.5	0.69	0.57	0.5	0.45	0.6	0.65
exon_skip_6763	0.98	0.45	0.98	0.79	0.82	0.78	0.78	0.98	1	0.97	0.89	0.97	1	0.97	0.99	0.99	0.99	0.99	0.99	0.99	0.98	0.98	0.99	0.99	0.97	0.98	0.96	1	0.94	0.99	0.99	0.97	0.82	0.76	0.97	0.99	0.98	1	0.99	1	0.98	0.93	0.99	0.99	0.98	0.98	0.91	0.77	0.98
exon_skip_6768	0.54	0.7	0.56	0.74	0.61	0.65	0.76	0.53	0.56	0.61	0.61	0.54	0.51	0.69	0.87	0.65	0.48	0.68	0.62	0.62	0.74	0.78	0.64	0.63	0.58	0.67	0.66	0.74	0.8	0.54	0.6	0.68	0.77	0.65	0.65	0.69	0.98	0.65	0.72	0.74	0.63	0.56	0.73	0.53	0.64	0.76	0.7	0.58	0.63
exon_skip_6918	0.48	0.67	0.59	0.64	0.44	0.49	0.65	0.56	0.64	0.57	0.62	0.61	0.63	0.62	0.42	0.63	0.68	0.56	0.53	0.49	0.64	0.52	0.55	0.71	0.56	0.58	0.61	0.67	0.68	0.56	0.48	0.67	0.58	0.67	0.61	0.6	0.69	0.71	0.58	0.57	0.65	0.58	0.62	0.58	0.72	0.63	0.48	0.59	0.43
exon_skip_6937	0.15	0.11	0.14	0.2	0.21	0.23	0.28	0.14	0.35	0.24	0.08	0.2	0.15	0.11	0.11	0.03	0.23	0.15	0.21	0.29	0.13	0.15	0.09	0.18	0.22	0.05	0.25	0.44	0.23	0.18	0.07	0.1	0.23	0.27	0.13	0.12	0.1	0.11	0.16	0.15	0.09	0.13	0.16	0.2	0.23	0.15	0.12	0.22	0.17
exon_skip_7066	0.15	0.22	0.22	0.19	0.17	0.14	0.11	0.19	0.14	0.16	0.2	0.11	0.11	0.18	0.19	0.23	0.21	0.12	0.36	0.26	0.32	0.17	0.17	0.22	0.28	0.24	0.36	0.22	0.27	0.16	0.29	0.17	0.15	0.2	0.22	0.15	0.2	0.13	0.29	0.38	0.09	0.11	0.14	0.13	0.46	0.18	0.42	0.2	0.19
exon_skip_7255	0.09	0.38	0.22	0.13	0.06	0.26	0.11	0.28	0.35	0.17	0.14	0.1	0.17	0.26	0.22	0.26	0.18	0.21	0.15	0.27	0.18	0	0.16	0.33	0.08	0.1	0.16	0.2	0.29	0.14	0.17	0.29	0.21	0.08	0.07	0.1	0.18	0.19	0.11	0.28	0.26	0.13	0.26	0.14	0.09	0.3	0.33	0.06	0.19
exon_skip_7261	1	0.59	0.47	0.63	0.57	0.51	0.55	0.53	0.54	0.6	0.53	0.53	1	0.64	0.55	0.51	0.62	0.52	0.55	0.55	0.58	0.57	0.55	0.56	0.48	0.52	0.58	0.95	0.53	0.97	0.51	0.59	0.61	0.56	0.59	0.61	0.42	0.58	0.52	0.6	1	0.54	1	0.49	0.57	0.54	0.63	0.56	1
exon_skip_7543	0.88	0.87	0.83	0.67	0.5	0.71	0.8	0.88	0.79	0.61	0.7	0.7	0.75	0.73	0.72	0.9	0.75	0.51	0.8	0.64	0.8	0.77	0.75	0.7	0.82	0.76	0.62	0.76	0.74	0.71	0.77	0.94	0.73	0.69	0.64	0.77	0.78	0.88	0.68	0.73	0.75	0.74	0.65	0.76	0.59	0.73	0.6	0.75	0.67
exon_skip_7680	0.22	0.22	0.27	0.35	0.15	0.32	0.27	0.26	0.58	0.28	0.23	0.34	0.21	0.28	0.29	0.53	0.27	0.41	0.63	0.16	0.64	0.34	0.51	0.34	0.35	0.41	0.24	0.49	0.23	0.27	0.33	0.44	0.37	0.52	0.31	0.13	0.28	0.2	0.35	0.47	0.29	0.26	0.31	0.37	0.35	0.32	0.48	0.25	0.29
exon_skip_7843	0.45	0.59	0.58	0.7	0.64	0.62	0.68	0.57	0.4	0.75	0.53	0.67	0.58	0.75	0.76	0.44	0.56	0.38	0.66	0.38	0.42	0.69	0.73	0.62	0.67	0.56	0.49	0.61	0.85	0.53	0.63	0.72	0.51	0.5	0.64	0.6	0.57	0.48	0.54	0.63	0.49	0.76	0.61	0.69	0.67	0.61	0.67	0.47	0.57
exon_skip_7856	0.67	0.48	0.63	0.5	0.22	0.45	0.57	0.49	0.59	0.5	0.47	0.39	0.55	0.39	0.36	0.48	0.44	0.64	0.48	0.67	0.4	0.42	0.55	0.63	0.39	0.51	0.34	0.68	0.61	0.62	0.62	0.5	0.55	0.43	0.32	0.61	0.52	0.48	0.53	0.45	0.57	0.56	0.56	0.47	0.68	0.68	0.49	0.55	0.5
exon_skip_7918	0.36	0.58	0.62	0.36	0.5	0.68	0.64	0.39	0.42	0.49	0.7	0.37	0.7	0.45	0.59	0.26	0.66	0.65	0.64	0.64	0.61	0.58	0.66	0.46	0.46	0.56	0.59	0.36	0.56	0.5	0.72	0.56	0.63	0.61	0.26	0.5	0.65	0.6	0.63	0.51	0.62	0.42	0.68	0.57	0.79	0.75	0.61	0.48	0.67
exon_skip_7919	0.8	0.6	0.63	0.57	0.38	0.51	0.8	0.72	0.67	0.48	0.58	0.52	0.69	0.46	0.36	0.58	0.52	0.53	0.21	0.62	0.39	0.49	0.48	0.74	0.44	0.47	0.3	0.66	0.66	0.61	0.45	0.67	0.66	0.52	0.44	0.65	0.58	0.79	0.61	0.42	0.75	0.63	0.59	0.54	0.67	0.56	0.32	0.57	0.36
exon_skip_7936	0.77	0.7	0.94	1	0.89	0.91	0.97	0.79	0.96	1	0.84	0.9	0.91	0.88	0.86	0.92	0.83	0.92	0.85	0.89	0.83	0.71	0.82	0.83	0.69	0.69	0.83	0.99	0.88	0.9	0.75	0.93	0.9	0.91	0.93	0.94	0.83	0.83	0.83	0.8	0.75	0.92	0.97	0.86	0.78	0.88	0.86	0.95	0.88
exon_skip_7998	0.87	1	0.8	0.89	0.8	0.85	0.78	0.86	1	1	0.85	1	1	1	0.88	0.78	1	1	1	1	0.87	0.88	0.84	1	1	0.87	0.88	0.86	1	0.87	0.87	0.86	0.88	1	1	1	1	1	1	0.91	0.86	0.88	0.86	1	0.87	1	1	0.87	0.84
exon_skip_8483	1	1	1	0.86	0.86	0.88	1	0.81	1	0.88	1	0.69	1	0.88	1	1	1	1	1	1	0.8	1	0.87	1	0.91	1	0.9	1	1	1	1	0.8	1	0.92	1	0.57	1	1	1	0.91	0.89	1	0.88	0.87	1	1	1	1	0.88
exon_skip_8484	0.88	1	0.9	0.88	0.87	0.9	0.83	1	1	0.88	0.89	1	0.94	0.87	1	0.9	0.86	0.85	0.84	1	0.89	0.96	0.94	0.69	0.94	0.87	0.85	1	1	1	1	1	1	0.83	0.94	0.86	0.75	0.8	0.84	1	0.81	0.83	1	0.86	0.88	0.81	0.82	1	0.86
exon_skip_8547	0.31	0.31	0.35	0.14	0.62	0.4	0.18	0.33	0.41	0.24	0.14	0.3	0.32	0.27	0.43	0.24	0.41	0.28	0.33	0.25	0.37	0.3	0.42	0.33	0.49	0.33	0.39	0.37	0.39	0.27	0.18	0.35	0.44	0.47	0.43	0.43	0.41	0	0.3	0.41	0.38	0.38	0.29	0.36	0.37	0.5	0.33	0.45	0.36
exon_skip_8565	0.15	0.28	0.28	0.38	0.19	0.17	0.35	0.32	0.37	0.27	0.38	0.24	0.32	0.34	0.26	0.22	0.36	0.31	0.21	0.16	0.51	0.24	0.24	0.08	0.23	0.36	0.27	0.29	0.29	0.29	0.29	0.31	0.25	0.28	0.36	0.3	0.23	0.25	0.26	0.21	0.21	0.26	0.29	0.36	0.35	0.15	0.26	0.41	0.26
exon_skip_8635	0.42	0.4	0.28	0.42	0.37	0.36	0.55	0.49	0.41	0.43	0.43	0.29	0.33	0.38	0.48	0.35	0.41	0.3	0.31	0.35	0.32	0.24	0.35	0.46	0.33	0.4	0.2	0.29	0.32	0.45	0.3	0.29	0.31	0.27	0.36	0.36	0.42	0.45	0.36	0.33	0.46	0.43	0.27	0.42	0.34	0.26	0.34	0.47	0.27
exon_skip_8938	0.8	0.68	0.62	0.68	0.7	0.9	0.58	0.7	0.6	0.75	0.43	0.68	0.6	0.88	0.62	0.47	0.59	0.57	0.49	0.62	0.6	0.73	0.67	0.58	0.69	0.5	0.65	0.58	0.82	0.45	0.44	0.78	0.93	0.67	0.63	0.62	0.44	0.95	0.86	0.96	0.96	0.69	0.78	0.57	0.84	0.51	0.67	0.71	0.52
exon_skip_8939	0.72	0.62	0.37	0.63	0.7	0.9	0.21	0.52	0.44	0.75	0.32	0.63	0.49	0.88	0.53	0.16	0.36	0.24	0.35	0.62	0.43	0.73	0.57	0.5	0.61	0.45	0.57	0.44	0.82	0.3	0.29	0.77	0.92	0.51	0.63	0.5	0.3	0.92	0.63	0.95	0.96	0.48	0.74	0.45	0.83	0.29	0.48	0.62	0.39
exon_skip_9070	0.42	0.33	0.51	0.4	0.63	0.37	0.38	0.42	0.4	0.51	0.41	0.4	0.37	0.5	0.57	0.39	0.44	0.52	0.43	0.47	0.48	0.57	0.44	0.49	0.49	0.4	0.53	0.36	0.59	0.43	0.48	0.37	0.42	0.43	0.65	0.57	0.44	0.44	0.43	0.49	0.43	0.46	0.55	0.51	0.33	0.39	0.49	0.53	0.35
exon_skip_9264	0.63	0.72	0.61	0.53	0.54	0.44	0.51	0.74	0.67	0.53	0.44	0.89	0.46	0.65	0.46	0.46	0.5	0.51	0.42	0.53	0.45	0.59	0.56	0.57	0.38	0.49	0.61	0.56	0.58	0.66	0.46	0.64	0.61	0.5	0.54	0.5	0.45	0.48	0.57	0.68	0.42	0.68	0.52	0.47	0.49	0.52	0.42	0.68	0.38
exon_skip_9381	0.62	0.65	0.72	0.71	0.68	0.77	0.63	0.61	0.68	0.91	0.67	0.58	0.81	0.78	0.89	0.72	0.65	0.67	0.7	0.74	0.73	0.55	0.79	0.8	0.71	0.63	0.82	0.89	0.79	0.71	0.81	0.67	0.77	0.64	0.77	0.5	0.67	0.7	0.68	0.7	0.8	0.79	0.68	0.72	0.66	0.69	0.61	0.73	0.7
exon_skip_9388	0.03	0.08	0.08	0.28	0.11	0.18	0.15	0.48	0.72	0.13	0.27	0.17	0.5	0.1	0.11	0.18	0.35	0.19	0.04	0.07	0.24	0.31	0.16	0.4	0.05	0.07	0.47	0.19	0.15	0.39	0.08	0.14	0.16	0.07	0.33	0.06	0	0	0.15	0.67	0.12	0.51	0.27	0.12	0.07	0.15	0.53	0.09	0.81
exon_skip_9412	0.17	0.55	0.35	0.52	0.26	0.35	0.25	0.39	0.39	0.3	0.23	0.18	0.31	0.48	0.29	0.16	0.36	0.56	0.46	0.34	0.52	0.2	0.33	0.44	0.51	0.64	0.44	0.26	0.37	0.28	0.3	0.3	0.23	0.35	0.51	0.37	0.54	0.29	0.52	0.43	0.24	0.16	0.23	0.39	0.73	0.28	0.46	0.31	0.29
exon_skip_9423	0.46	0.82	0.71	0.73	0.64	0.76	0.52	0.51	0.56	0.58	0.47	0.44	0.68	0.72	0.56	0.79	0.56	0.86	0.71	0.59	0.6	0.48	0.74	0.66	0.71	0.69	0.62	0.6	0.57	0.5	0.59	0.71	0.68	0.56	0.74	0.62	0.63	0.68	0.45	0.62	0.6	0.67	0.64	0.7	0.76	0.77	0.5	0.71	0.69
exon_skip_9426	0.33	0.24	0.26	0.44	0.41	0.34	0.45	0.21	0.46	0.55	0.38	0.47	0.38	0.33	0.19	0.36	0.43	0.44	0.55	0.38	0.54	0.39	0.37	0.44	0.14	0.45	0.61	0.59	0.37	0.4	0.67	0.53	0.27	0.5	0.54	0.41	0.57	0.49	0.59	0.54	0.42	0.34	0.68	0.46	0.33	0.37	0.51	0.55	0.33
exon_skip_9451	0.19	0.07	0.37	0.04	0.1	0.28	0.4	0.11	0.16	0.04	0.32	0.14	0.43	0.04	0.05	0.17	0.34	0.31	0.27	0.28	0.18	0.13	0.1	0.03	0.06	0.16	0.2	0.19	0.04	0.17	0.27	0.16	0.28	0.28	0.02	0.08	0.21	0.23	0.31	0.19	0.32	0.15	0.44	0.16	0.31	0.3	0.06	0.17	0.27
exon_skip_9489	0.74	0.22	0.28	0.32	0.21	0.2	0.16	0.38	0.5	0.19	0.19	0.23	0.26	0.21	0.23	0.35	0.18	0.23	0.14	0.35	0.4	0.26	0.54	0.11	0.31	0.19	0.22	0.38	0.46	0.33	0.39	0.17	0.17	0.31	0.69	0.32	0.23	0.23	0.37	0.13	0.2	0.22	0.59	0.78	0.2	0.22	0.15	0.31	0.31
exon_skip_9574	0.78	0.78	0.77	0.7	0.85	0.71	0.42	0.69	0.64	0.76	0.56	0.69	0.69	0.81	0.77	0.66	0.63	0.79	0.79	0.8	0.69	0.8	0.82	0.73	0.79	0.71	0.8	0.67	0.86	0.65	0.69	0.67	0.7	0.77	0.86	0.71	0.64	0.36	0.72	0.67	0.69	0.62	0.72	0.71	0.82	0.81	0.64	0.68	0.86
exon_skip_9575	0.46	0.41	0.43	0.46	0.5	0.57	0.51	0.48	0.49	0.52	0.52	0.48	0.51	0.56	0.55	0.31	0.5	0.38	0.45	0.48	0.54	0.46	0.55	0.46	0.42	0.6	0.43	0.43	0.52	0.5	0.53	0.45	0.52	0.46	0.48	0.5	0.51	0.59	0.54	0.39	0.6	0.5	0.43	0.51	0.49	0.51	0.37	0.47	0.6
exon_skip_9580	0.91	0.69	0.88	0.73	0.66	0.67	0.64	0.8	0.72	0.78	0.81	0.89	0.8	0.76	0.65	0.78	0.79	0.81	0.8	0.89	0.83	0.87	0.89	0.76	0.79	0.75	0.78	0.88	0.9	0.81	0.74	0.74	0.87	0.84	0.77	0.86	0.8	0.65	0.86	0.82	0.77	0.64	0.79	0.67	0.89	0.93	0.83	0.82	0.85
exon_skip_9598	0	0	0.47	0	0	0.42	0	0	0.4	0	0.47	0	0	0	0	0	0	0	0	0.48	0	0	0.43	0	0	0.55	0	0	0	0	0.46	0.47	0.41	0.47	0	0	0	0	0	0.58	0	0.41	0	0	0.37	0	0	0	0
exon_skip_9710	0.92	0.94	0.84	0.92	0.76	0.83	0.95	0.96	1	0.96	0.8	0.96	1	0.88	0.7	0.88	0.8	0.67	0.98	0.78	0.91	0.97	0.92	0.9	0.98	0.96	0.79	0.88	0.94	0.95	0.95	0.89	0.93	0.87	0.83	0.95	0.95	0.89	0.86	0.94	0.87	0.91	0.75	0.92	0.88	0.92	0.88	0.96	0.91
exon_skip_9753	0.62	0.71	0.59	0.65	0.62	0.58	0.76	0.59	0.54	0.63	0.5	0.81	0.83	0.71	0.64	0.61	0.38	0.67	0.7	0.59	0.65	0.69	0.64	0.45	0.81	0.71	0.56	0.67	0.68	0.55	0.81	0.73	0.87	0.67	0.7	0.77	0.83	0.5	0.69	0.66	0.74	0.82	0.65	0.75	0.65	0.89	0.8	0.44	0.58
exon_skip_9804	0.21	0.34	0.28	0.3	0.6	0.33	0.15	0.15	0.18	0.41	0.35	0.28	0.15	0.25	0.23	0.21	0.11	0.32	0.26	0.36	0.3	0.15	0.26	0.25	0.32	0.22	0.15	0.29	0.41	0.25	0.17	0.23	0.34	0.12	0.24	0.33	0.17	0.26	0.3	0.27	0.22	0.29	0.23	0.3	0.14	0.16	0.27	0.28	0.16
exon_skip_9923	0.8	0.93	0.78	0.66	0.74	0.81	0.69	0.62	0.77	0.85	0.72	0.83	0.78	0.74	0.62	0.68	0.86	0.88	0.73	0.77	0.82	0.58	0.83	0.79	0.88	0.55	0.78	0.79	0.65	0.86	0.83	0.72	0.85	0.7	0.84	0.86	0.84	0.79	0.75	0.65	0.78	0.76	0.72	0.71	0.82	0.8	0.61	0.73	0.78
exon_skip_10018	0.27	0.22	0.45	0.29	0.2	0.3	0.59	0.15	0.31	0.36	0.33	0.25	0.31	0.25	0.49	0.38	0.22	0.22	0.25	0.24	0.31	0.22	0.11	0.47	0.38	0.28	0.34	0.42	0.54	0.19	0.17	0.28	0.47	0.32	0.28	0.33	0.24	0.29	0.27	0.32	0.37	0.27	0.36	0.21	0.31	0.22	0.34	0.43	0.34
exon_skip_10029	0.22	0.37	0.37	0.33	0.42	0.45	0.36	0.54	0.41	0.38	0.29	0.41	0.3	0.23	0.24	0.36	0.31	0.34	0.39	0.22	0.32	0.29	0.21	0.26	0.19	0.2	0.23	0.28	0.31	0.4	0.22	0.48	0.3	0.21	0.21	0.33	0.38	0.45	0.3	0.38	0.27	0.31	0.4	0.29	0.15	0.26	0.21	0.37	0.33
exon_skip_10043	1	1	1	1	0.71	0.84	0.87	0.89	1	1	1	1	1	1	0.88	1	0.87	1	1	1	0.9	1	1	0.86	0.65	0.95	0.86	1	0.9	1	1	1	0.8	0.85	0.91	0.89	0.93	0.85	0.84	0.9	0.93	0.91	1	0.91	1	0.98	1	1	1
exon_skip_10096	0.61	1	0.73	0.77	0.82	0.85	0.77	0.67	0.71	0.86	0.9	0.83	0.61	0.7	0.71	0.7	0.8	0.83	0.84	0.74	0.84	0.68	0.8	0.82	0.81	0.83	0.65	0.8	0.8	0.84	0.83	0.78	0.86	0.87	0.88	0.77	0.83	0.76	0.77	0.87	0.76	0.73	0.67	0.75	0.85	0.81	0.88	0.84	0.66
exon_skip_10111	0.32	0.5	0.47	0.34	0.56	0.44	0.32	0.22	0.37	0.33	0.54	0.59	0.58	0.48	0.44	0.35	0.47	0.28	0.27	0.46	0.12	0.27	0.27	0.2	0.32	0.13	0.56	0.71	0.43	0.38	0.26	0.42	0.48	0.42	0.59	0.44	0.46	0.35	0.2	0.26	0.31	0.42	0.38	0.36	0.25	0.38	0.47	0.44	0.4
exon_skip_10234	0.42	0.38	0.4	0.27	0.26	0.25	0.29	0.29	0.3	0.29	0.32	0.2	0.29	0.17	0.2	0.46	0.38	0.42	0.29	0.41	0.32	0.41	0.25	0.24	0.26	0.24	0.36	0.4	0.29	0.47	0.25	0.22	0.43	0.16	0.43	0.36	0.28	0.45	0.3	0.44	0.31	0.36	0.25	0.24	0.35	0.26	0.41	0.21	0.28
exon_skip_10353	0.81	0.51	0.77	0.91	0.79	0.82	0.7	0.76	0.76	0.8	0.59	0.55	0.85	0.91	0.68	0.8	0.84	0.88	0.83	0.89	0.86	0.88	0.57	0.68	0.75	0.76	0.89	0.81	0.61	0.82	0.86	0.77	0.75	0.9	0.91	0.61	0.76	0.62	0.8	0.87	0.51	0.76	0.89	0.76	0.85	0.63	0.76	0.75	0.86
exon_skip_10601	0.58	0.75	0.77	0.71	0.86	0.81	0.69	0.59	0.6	0.69	0.78	0.54	0.86	0.87	0.83	0.71	0.7	0.72	0.8	0.65	0.82	0.93	0.72	0.86	0.8	0.7	0.61	0.46	0.81	0.69	0.9	0.81	0.88	0.64	0.59	0.61	0.67	0.76	0.72	0.78	0.83	0.66	0.61	0.81	0.62	0.76	0.57	0.58	0.81
exon_skip_10745	0.58	0.67	0.58	0.58	0.8	0.74	0.52	0.88	0.69	0.78	0.54	0.59	0.73	0.73	0.54	0.54	0.7	0.55	0.56	0.77	0.74	0.62	0.83	0.67	0.76	0.7	0.73	0.54	0.76	0.76	0.74	0.61	0.8	0.7	0.61	0.65	0.69	0.66	0.58	0.83	0.58	0.76	0.63	0.56	0.86	0.65	0.82	0.8	0.77
exon_skip_10748	0.65	0.7	0.64	0.68	0.84	0.78	0.56	0.9	0.74	0.79	0.6	0.7	0.59	0.8	0.58	0.64	0.73	0.64	0.63	0.79	0.79	0.71	0.85	0.72	0.83	0.76	0.77	0.61	0.83	0.81	0.73	0.67	0.8	0.76	0.72	0.71	0.73	0.72	0.64	0.85	0.66	0.77	0.68	0.64	0.89	0.67	0.83	0.84	0.81
exon_skip_10850	0.3	0.16	0.09	0.17	0.11	0.19	0.55	0.12	0.15	0.14	0.25	0.11	0.22	0.19	0.11	0.2	0.23	0.05	0.03	0.09	0.19	0.21	0.09	0.16	0.12	0.11	0.09	0.1	0.1	0.09	0.25	0.12	0.09	0.15	0.04	0.09	0.15	0.33	0.12	0.1	0.16	0.25	0.21	0.15	0.03	0.07	0.02	0.24	0.05
exon_skip_10852	0.31	0.41	0.24	0.56	0.21	0.48	0.41	0.45	0.46	0.35	0.46	0.39	0.39	0.42	0.38	0.28	0.44	0.35	0.12	0.18	0.45	0.41	0.15	0.24	0.39	0.53	0.34	0.22	0.33	0.43	0.4	0.35	0.19	0.15	0.42	0.37	0.5	0.48	0.53	0.34	0.48	0.37	0.54	0.35	0.38	0.3	0.22	0.29	0.16
exon_skip_10858	0.35	0.53	0.43	0.41	0.23	0.4	0.21	0.32	0.23	0.41	0.35	0.28	0.36	0.39	0.38	0.39	0.43	0.4	0.25	0.45	0.39	0.33	0.29	0.48	0.5	0.49	0.4	0.28	0.55	0.28	0.4	0.43	0.4	0.37	0.26	0.45	0.52	0.43	0.45	0.41	0.43	0.42	0.32	0.53	0.51	0.31	0.38	0.27	0.45
exon_skip_10860	0.43	0.52	0.54	0.41	0.34	0.47	0.36	0.42	0.23	0.33	0.47	0.37	0.28	0.41	0.48	0.56	0.38	0.37	0.22	0.36	0.41	0.33	0.4	0.45	0.5	0.41	0.4	0.58	0.62	0.36	0.27	0.47	0.47	0.51	0.29	0.53	0.53	0.64	0.47	0.39	0.62	0.39	0.45	0.55	0.52	0.34	0.36	0.36	0.32
exon_skip_10861	0.17	0.03	0.17	0.36	0.38	0.22	0.25	0.25	0.35	0.17	0.18	0.21	0.19	0.2	0.37	0.19	0.17	0.19	0.42	0.17	0.22	0.33	0.17	0.16	0.07	0.28	0.16	0.14	0.18	0.24	0.28	0.22	0.2	0.24	0.47	0.22	0.13	0.15	0.22	0.27	0.13	0.27	0.32	0.27	0.21	0.38	0.17	0.23	0.28
exon_skip_10862	0.26	0.16	0.12	0.22	0.17	0.24	0.09	0.16	0.29	0.06	0.12	0.23	0.14	0.1	0.16	0.11	0.24	0.19	0.42	0.27	0.25	0.33	0.32	0.06	0.3	0.17	0.41	0.21	0.25	0.2	0.23	0.22	0.23	0.24	0.64	0.31	0.22	0.02	0.15	0.24	0.11	0.12	0.21	0.24	0.41	0.21	0.26	0.18	0.33
exon_skip_10917	0.72	0.83	0.74	0.71	0.75	0.79	0.52	0.58	0.75	0.78	0.87	0.72	0.74	0.79	0.86	0.75	0.8	0.89	0.91	0.81	0.93	0.64	0.73	0.71	0.77	0.8	0.81	1	0.87	0.87	0.75	0.9	0.92	0.74	0.96	0.7	0.86	0.8	0.86	0.8	0.88	0.87	0.89	0.77	0.52	0.88	0.63	0.85	0.79
exon_skip_10943	0.49	0.85	0.35	0.78	0.7	0.5	0.39	0.59	0.54	0.87	0.48	0.63	0.56	0.83	0.85	0.51	0.52	0.46	0.53	0.45	0.61	0.6	0.68	0.8	0.8	0.54	0.56	0.5	0.82	0.47	0.44	0.76	0.5	0.45	0.88	0.78	0.59	0.65	0.56	0.61	0.43	0.65	0.52	0.65	0.46	0.38	0.79	0.68	0.48
exon_skip_10974	0.67	1	0.58	0.98	0.44	0.95	1	0.96	0.82	1	0.88	0.56	1	0.74	0.64	0.88	0.89	0.8	0.57	1	0.68	0.8	0.82	0.59	0.92	0.87	0.57	0.64	0.55	0.59	0.7	0.8	0.67	0.68	0.65	1	0.8	0.76	0.78	0.56	0.71	0.57	0.76	0.52	0.95	0.72	0.81	0.63	0.83
exon_skip_10975	0.17	0.24	0.31	0.4	0.24	0.25	0.31	0.3	0.5	0.39	0.42	0.49	0.47	0.34	0.22	0.44	0.33	0.28	0.3	0.24	0.3	0.33	0.34	0.2	0.28	0.3	0.46	0.33	0.52	0.34	0.4	0.36	0.22	0.47	0.32	0.31	0.37	0.25	0.31	0.38	0.2	0.31	0.53	0.33	0.43	0.44	0.29	0.42	0.31
exon_skip_11028	0.93	0.9	0.96	0.8	0.93	0.92	0.79	0.88	0.86	0.95	0.93	0.89	0.88	0.96	0.99	0.88	0.95	0.92	0.88	0.85	0.96	0.73	0.9	0.91	0.89	0.92	0.92	0.88	0.91	0.89	0.91	0.95	0.94	0.95	0.92	0.91	0.89	0.95	0.89	0.91	0.91	0.85	0.95	0.89	0.71	0.93	0.95	0.88	0.86
exon_skip_11242	0.68	0.89	0.8	0.71	0.38	0.54	0.81	0.57	0.7	0.52	0.7	0.6	0.84	0.66	0.59	0.7	0.93	0.45	0.44	0.49	0.79	0.81	0.29	0.74	0.61	0.5	0.71	0.65	0.61	0.73	0.85	0.74	0.3	0.54	0.55	0.59	0.56	0.71	0.49	0.49	0.72	0.86	0.69	0.6	0.57	0.54	0.6	0.79	0.25
exon_skip_11256	0.64	0.83	0.92	0.74	0.88	0.83	0.72	0.82	0.9	0.78	0.89	0.79	0.71	0.81	0.81	0.75	0.87	0.82	0.87	0.72	0.83	0.72	0.79	0.64	0.78	0.77	0.81	1	0.82	0.7	0.85	0.82	0.77	0.87	0.7	0.82	0.8	0.94	0.94	0.72	0.82	0.87	0.65	0.83	0.83	0.68	0.85	0.85	0.85
exon_skip_11263	0.33	0.47	0.51	0.55	0.34	0.32	0.12	0.49	0.52	0.4	0.44	0.5	0.27	0.6	0.43	0.51	0.53	0.51	0.65	0.33	0.72	0.44	0.61	0.28	0.51	0.54	0.75	0.67	0.71	0.49	0.54	0.57	0.5	0.72	0.39	0.61	0.51	0.43	0.59	0.54	0.32	0.36	0.43	0.35	0.71	0.62	0.63	0.5	0.55
exon_skip_11279	0.62	0.93	0.9	0.91	0.96	0.93	0.89	0.83	0.99	0.95	0.99	0.79	0.72	0.98	0.96	0.74	0.91	0.93	0.92	1	0.92	0.77	0.94	0.74	0.88	0.95	0.91	0.81	0.84	0.92	0.97	0.88	0.88	0.87	0.9	0.93	0.88	0.97	0.86	0.86	0.76	0.89	0.97	0.9	0.97	0.94	0.73	0.92	0.89
exon_skip_11498	0.69	0.54	0.51	0.55	0.6	0.45	0.5	0.46	0.57	0.41	0.52	0.51	0.48	0.4	0.39	0.57	0.42	0.38	0.33	0.68	0.37	0.44	0.61	0.3	0.49	0.39	0.63	0.48	0.69	0.65	0.52	0.56	0.55	0.43	0.58	0.54	0.46	0.82	0.44	0.46	0.51	0.54	0.47	0.59	0.52	0.56	0.29	0.42	0.51
exon_skip_11516	0.78	0.91	0.95	0.87	0.82	0.91	0.93	0.85	0.89	0.91	0.88	0.91	0.93	0.9	0.88	0.54	0.94	0.93	0.76	0.91	0.93	0.88	0.84	0.57	0.86	0.82	0.82	0.89	0.91	0.88	0.91	0.77	0.84	0.82	0.84	0.97	0.91	0.73	0.94	0.91	0.77	0.89	0.89	0.88	0.87	0.9	0.86	0.9	0.94
exon_skip_11656	0.63	0.9	0.69	0.93	0.98	0.8	0.8	0.77	0.87	0.87	0.68	0.88	0.68	0.86	0.81	0.81	0.65	0.66	0.74	0.66	0.78	0.75	0.79	0.9	0.9	0.8	0.84	0.7	0.81	0.7	0.74	0.82	0.77	0.7	0.84	0.89	0.74	0.76	0.71	0.82	0.75	0.85	0.78	0.71	0.73	0.62	0.88	0.85	0.8
exon_skip_11693	0.6	0.81	0.84	0.6	0.79	0.68	0.73	0.71	0.77	0.8	0.86	0.74	0.7	0.79	0.82	0.57	0.84	0.73	0.53	0.85	0.92	0.58	0.8	0.68	0.83	0.68	0.98	0.77	0.76	0.73	0.76	0.77	0.94	0.81	0.67	0.74	0.91	0.83	0.84	0.86	0.63	0.85	0.74	0.72	0.78	0.62	0.8	0.9	0.94
exon_skip_11748	0.8	0.7	0.94	0.84	0.65	0.77	0.86	0.92	0.93	0.91	0.57	0.65	0.39	0.71	0.8	0.72	0.89	0.85	0.88	0.83	0.77	0.83	0.93	0.75	0.87	0.92	0.88	0.95	0.69	0.84	0.92	0.79	0.74	0.81	0.84	0.87	0.87	0.84	0.84	0.84	0.82	0.74	0.91	0.87	0.88	0.81	0.79	0.88	0.88
exon_skip_11832	0.04	0.05	0.13	0.16	0.19	0.08	0.17	0.17	0.06	0.19	0.08	0.17	0.08	0	0.07	0.21	0.11	0.02	0.17	0.04	0.17	0.07	0.06	0.07	0.23	0.04	0.22	0.06	0.18	0	0.09	0.06	0.06	0.16	0.09	0.14	0.12	0.11	0.12	0.07	0.2	0.06	0.19	0.07	0.05	0.11	0.13	0.26	0.14
exon_skip_11950	0	0	0.55	0.45	0.45	0.57	0.55	0	0	0.44	0.52	0.51	0.56	0.43	0.44	0	0	0.54	0.54	0.57	0.58	0.56	0.6	0	0	0	0.57	0.59	0.56	0	0	0.55	0.57	0.51	0	0.6	0.58	0	0.53	0.61	0	0.5	0.54	0	0	0.57	0	0	0.56
exon_skip_12016	0.5	0.87	0.75	0.67	0.91	0.87	0.9	0.85	0.87	0.93	0.64	0.71	0.76	0.85	0.74	0.79	0.88	0.74	0.66	0.8	0.83	0.72	0.88	0.71	0.64	0.75	0.81	0.72	0.8	0.88	0.81	0.87	0.86	0.86	0.84	0.86	0.8	0.97	0.74	0.8	0.81	0.84	0.87	0.89	0.76	0.83	0.81	0.77	0.92
exon_skip_12210	0.82	0.86	0.81	1	1	0.91	0.81	0.86	0.76	0.88	0.83	0.86	0.94	1	0.91	0.78	0.9	0.95	0.77	0.79	0.85	1	0.9	0.92	1	0.85	0.87	0.79	1	1	0.97	0.85	0.73	0.78	0.88	0.84	0.89	0.97	0.86	0.84	0.72	0.76	0.86	0.83	0.71	0.87	0.83	0.86	0.91
exon_skip_12220	0.84	1	0.82	0.79	0.96	0.84	0.78	0.93	0.84	1	0.86	0.88	0.93	0.85	0.92	0.86	0.84	0.74	0.66	0.79	0.88	0.91	0.92	0.79	0.9	0.84	0.88	0.87	0.89	0.76	1	0.87	1	0.82	0.85	0.7	0.71	0.77	0.75	1	0.89	0.85	0.96	0.82	0.84	0.65	0.75	0.9	0.81
exon_skip_12445	0.2	0.23	0.19	0.22	0.32	0.24	0.26	0.22	0.28	0.39	0.24	0.23	0.17	0.26	0.32	0.47	0.21	0.15	0.18	0.23	0.14	0.21	0.21	0.4	0.13	0.13	0.35	0.23	0.26	0.25	0.31	0.33	0.18	0.28	0.25	0.41	0.33	0.19	0.33	0.3	0.14	0.14	0.19	0.22	0.23	0.35	0.28	0.19	0.28
exon_skip_12518	0.25	0.53	0.5	0.41	0.85	0.57	0.63	0.52	0.17	0.66	0.43	0.58	0.39	0.53	0.87	0.42	0.19	0.22	0.48	0.17	0.38	0.53	0.29	0.77	0.79	0.29	0.32	0.23	0.57	0.33	0.52	0.21	0.71	0.42	0.68	0.5	0.49	0.57	0.54	0.41	0.65	0.59	0.52	0.42	0.32	0.23	0.63	0.35	0.41
exon_skip_12519	0.38	0.56	0.56	0.6	0.82	0.64	0.67	0.54	0.22	0.74	0.52	0.62	0.62	0.71	0.87	0.44	0.2	0.28	0.52	0.21	0.45	0.53	0.36	0.71	0.75	0.38	0.38	0.35	0.66	0.46	0.53	0.23	0.69	0.47	0.79	0.57	0.61	0.61	0.69	0.49	0.76	0.64	0.57	0.56	0.33	0.26	0.63	0.49	0.49
exon_skip_12607	1	0.86	0.92	0.88	0.83	0.85	0.85	0.85	0.85	0.96	0.93	0.87	0.79	1	0.57	0.9	0.84	0.83	0.96	0.96	0.93	0.92	0.91	0.7	0.86	0.85	0.9	0.83	0.89	0.86	0.81	0.92	0.9	0.87	0.7	0.83	0.87	0.92	0.92	0.8	0.44	0.68	0.83	0.82	0.92	0.99	0.86	0.9	0.88
exon_skip_12620	0.79	0.88	0.83	0.88	0.59	0.78	0.89	0.76	0.82	0.91	0.89	0.8	0.86	1	0.91	0.85	1	1	0.74	0.79	0.84	1	0.87	0.91	0.8	0.84	0.79	0.76	0.93	0.77	0.85	0.83	0.84	0.79	1	0.87	0.84	0.94	0.85	0.8	0.8	0.86	0.79	0.88	1	0.71	0.9	0.83	0.7
exon_skip_12625	0.56	0.64	0.73	0.58	0.71	0.58	0.59	0.46	0.7	0.74	0.49	0.71	0.51	0.49	0.46	0.48	0.66	0.73	0.46	0.44	0.73	0.53	0.67	0.8	0.52	0.45	0.42	0.75	0.75	0.61	0.66	0.74	0.73	0.46	0.66	0.71	0.54	0.67	0.62	0.57	0.55	0.69	0.58	0.47	0.37	0.59	0.52	0.68	0.65
exon_skip_12797	0.28	0.25	0.17	0.11	0.58	0.23	0.34	0.17	0.25	0.19	0.11	0.17	0.48	0.09	0.05	0.21	0.36	0.14	0.1	0.21	0.05	0.14	0.28	0.21	0.39	0.22	0.18	0.25	0.23	0.18	0.2	0.24	0.19	0.16	0.23	0.3	0.22	0.09	0.06	0.2	0.2	0.28	0.16	0.17	0.42	0.21	0.15	0.08	0.24
exon_skip_12961	0.03	0.15	0.11	0.02	0.07	0.16	0.13	0	0.08	0.08	0.15	0.09	0.15	0.11	0	0.03	0.05	0	0.04	0.08	0.04	0.12	0.09	0.08	0.06	0.02	0.14	0.08	0.07	0.11	0	0.06	0.04	0.14	0.22	0.06	0	0	0.06	0.11	0.08	0.09	0.05	0	0.14	0.1	0	0.15	0.12
exon_skip_12962	0.65	0.73	0.71	0.5	0.7	0.8	0.51	0.73	0.66	0.79	0.77	0.67	0.66	0.77	0.65	0.48	0.64	0.65	0.43	0.75	0.57	0.71	0.79	0.51	0.67	0.58	0.66	0.7	0.67	0.77	0.75	0.59	0.7	0.67	0.67	0.79	0.53	0.6	0.49	0.74	0.59	0.7	0.53	0.63	0.68	0.64	0.71	0.74	0.78
exon_skip_12984	0.85	1	0.9	0.82	0.91	0.73	0.68	0.86	0.84	0.86	0.86	0.76	0.73	0.81	0.94	0.61	0.84	0.87	0.77	0.87	0.87	0.59	0.77	0.85	0.92	0.72	0.83	0.81	0.87	0.83	1	0.96	0.82	0.9	0.86	0.97	0.89	0.83	0.86	0.8	0.84	0.83	0.82	0.81	0.81	0.86	0.94	0.73	0.72
exon_skip_13005	0.07	0.41	0.19	0.19	0.29	0.32	0.19	0.04	0.19	0.26	0.14	0.21	0.19	0.27	0.2	0.25	0.15	0.15	0.2	0.1	0.23	0.3	0.13	0.18	0.22	0.25	0.23	0.23	0.17	0.13	0.14	0.18	0.28	0.27	0.23	0.1	0.24	0.17	0.14	0.2	0.16	0.15	0.28	0.05	0.23	0.24	0.35	0.28	0.12
exon_skip_13007	0.62	0.64	0.78	0.73	0.64	0.67	0.51	0.27	0.8	0.86	0.59	0.68	0.75	0.8	0.63	0.47	0.87	0.67	0.66	0.52	0.75	0.78	0.5	0.64	0.41	0.67	0.81	0.84	0.82	0.76	0.79	0.67	0.87	0.85	0.77	0.77	0.72	0.77	0.7	0.68	0.7	0.63	0.68	0.33	0.68	0.73	0.83	0.78	0.51
exon_skip_13017	0.69	0.79	0.76	0.85	0.72	0.61	0.86	0.76	0.65	0.83	0.59	0.91	0.74	0.88	0.91	0.82	0.88	0.75	0.73	0.77	0.77	0.84	0.87	0.88	0.75	0.62	0.86	0.79	0.87	0.75	0.71	0.83	0.8	0.73	0.95	0.88	0.69	0.74	0.82	0.79	0.82	0.83	0.73	0.78	0.77	0.72	0.82	0.84	0.72
exon_skip_13129	0.96	0.97	0.97	0.96	0.94	0.97	0.98	0.96	0.96	0.96	0.95	0.94	0.96	0.95	0.9	0.89	0.94	0.93	0.96	0.97	0.98	1	0.92	0.93	0.92	0.95	0.94	0.98	0.94	0.96	0.97	0.93	0.93	0.97	0.95	0.98	0.96	0.96	0.94	0.96	0.98	0.95	0.94	0.95	0.96	0.98	0.94	0.96	0.95
exon_skip_13165	0.1	0	0.09	0	0	0.16	0	0.12	0	0.16	0.11	0.09	0	0	0	0.18	0.15	0	0	0.09	0	0	0.03	0	0	0.09	0	0.11	0.33	0.12	0.07	0	0	0.23	0	0	0.04	0	0.12	0.2	0	0	0.16	0	0	0.22	0	0.09	0.08
exon_skip_13210	0.14	0.41	0.24	0.25	0.35	0.27	0.23	0.18	0.21	0.27	0.16	0.22	0.18	0.19	0.45	0.16	0.19	0.25	0.2	0.17	0.27	0.25	0.33	0.22	0.46	0.22	0.2	0.24	0.38	0.29	0.09	0.32	0.16	0.25	0.29	0.28	0.24	0.19	0.29	0.15	0.21	0.17	0.21	0.23	0.22	0.19	0.49	0.11	0.12
exon_skip_13292	0.05	0.19	0.43	0.31	0.15	0.22	0.16	0.29	0.36	0.4	0.27	0.16	0.14	0.12	0	0.15	0.29	0.27	0.19	0.15	0.26	0.5	0.17	0.2	0.14	0.27	0.28	0.41	0.28	0.29	0.13	0.41	0.41	0.44	0.26	0.2	0.36	0.26	0.31	0.26	0.11	0.24	0.4	0.29	0.16	0.35	0.3	0.23	0.13
exon_skip_13294	0.14	0.26	0.36	0.25	0.22	0.26	0.12	0.19	0.38	0.58	0.31	0.31	0.27	0.19	0.09	0.08	0.4	0.22	0.19	0.19	0.17	0.7	0.21	0.21	0.11	0.18	0.3	0.25	0.18	0.2	0.22	0.42	0.42	0.44	0.3	0.42	0.34	0.19	0.18	0.22	0.19	0.29	0.43	0.15	0.16	0.4	0.3	0.35	0.16
exon_skip_13295	0.39	0.55	0.66	0.65	0.4	0.52	0.4	0.52	0.58	0.72	0.54	0.65	0.37	0.67	0.29	0.21	0.5	0.54	0.35	0.6	0.46	0.56	0.46	0.52	0.27	0.5	0.58	0.5	0.45	0.45	0.6	0.61	0.6	0.63	0.71	0.66	0.77	0.48	0.53	0.55	0.48	0.61	0.66	0.45	0.45	0.65	0.55	0.49	0.44
exon_skip_13296	0.32	0.4	0.47	0.26	0.29	0.32	0.29	0.5	0.31	0.69	0.5	0.41	0.33	0.42	0.26	0.29	0.37	0.35	0	0.4	0.31	0.63	0.38	0.28	0.24	0.39	0.5	0.38	0.24	0.3	0.52	0.54	0.44	0.48	0.43	0.68	0.45	0.29	0.41	0.3	0.29	0.48	0.66	0.23	0.3	0.44	0.39	0.47	0.28
exon_skip_13316	0.91	1	0.92	0.91	1	0.84	0.88	0.86	0.97	0.89	0.9	0.78	0.94	0.93	0.86	0.92	0.85	0.87	0.9	0.84	0.89	0.77	0.91	0.81	0.75	0.76	0.9	0.82	0.87	0.93	0.86	0.89	0.89	0.87	0.93	0.85	0.86	0.74	0.88	0.86	0.86	0.87	0.92	0.91	0.89	0.85	0.84	0.83	0.9
exon_skip_13317	0.21	0.31	0.27	0.33	0.38	0.32	0.3	0.36	0.31	0.3	0.3	0.32	0.32	0.3	0.27	0.36	0.31	0.28	0.28	0.37	0.34	0.35	0.39	0.27	0.21	0.1	0.3	0.36	0.31	0.36	0.28	0.31	0.45	0.33	0.35	0.29	0.34	0.11	0.34	0.41	0.28	0.41	0.31	0.21	0.28	0.32	0.42	0.31	0.45
exon_skip_13327	0.49	0.92	0.48	0.92	0.87	0.59	0.68	0.84	0.83	0.88	0.5	0.67	0.61	0.61	0.5	0.55	0.65	0.54	0.5	0.53	0.72	0.55	0.53	0.48	0.68	0.48	0.8	0.74	0.88	0.77	0.73	0.51	0.68	0.74	0.75	0.8	0.77	0.6	0.52	0.68	0.32	0.72	0.71	0.5	0.68	0.57	0.77	0.76	0.81
exon_skip_13330	0.71	0.93	0.77	0.96	0.92	0.9	0.76	0.89	0.92	0.91	0.88	0.84	0.8	0.86	0.7	0.69	0.77	0.83	0.89	0.89	0.92	0.81	0.9	0.78	0.83	0.75	0.84	0.81	0.88	0.83	0.79	0.83	0.9	0.82	0.91	0.8	0.81	0.74	0.52	0.88	0.76	0.91	0.76	0.87	0.82	0.75	0.86	0.86	0.81
exon_skip_13331	0.45	0.82	0.48	0.83	0.8	0.67	0.45	0.61	0.78	0.72	0.68	0.66	0.39	0.68	0.53	0.27	0.54	0.59	0.5	0.5	0.79	0.58	0.67	0.62	0.68	0.56	0.64	0.56	0.68	0.43	0.29	0.57	0.67	0.41	0.76	0.46	0.45	0.45	0.21	0.62	0.41	0.78	0.38	0.67	0.49	0.29	0.68	0.75	0.52
exon_skip_13361	0.9	0.84	0.93	0.93	0.94	0.93	0.93	0.94	0.95	0.96	0.86	0.85	0.98	0.96	0.86	0.88	0.82	0.95	0.93	0.96	0.93	0.68	0.96	0.9	0.82	0.59	0.92	0.92	0.93	0.92	0.88	0.96	0.95	0.94	0.83	0.96	0.9	0.33	0.93	0.96	0.8	0.93	0.92	0.83	0.83	0.94	0.87	0.96	0.9
exon_skip_13521	0.56	0.51	0.44	0.61	0.56	0.39	0.38	0.61	0.55	0.54	0.51	0.4	0.46	0.53	0.49	0.61	0.6	0.49	0.54	0.53	0.4	0.41	0.51	0.55	0.55	0.44	0.64	0.67	0.55	0.49	0.47	0.5	0.41	0.61	0.62	0.55	0.49	0.48	0.45	0.46	0.43	0.38	0.48	0.57	0.48	0.46	0.62	0.43	0.37
exon_skip_13522	0.53	0.72	0.71	0.6	0.76	0.65	0.58	0.56	0.75	0.54	0.44	0.74	0.64	0.7	0.78	0.82	0.64	0.45	0.7	0.28	0.57	0.7	0.7	0.85	0.68	0.58	0.55	0.61	0.67	0.57	0.66	0.62	0.62	0.59	0.69	0.54	0.49	0.4	0.47	0.77	0.58	0.56	0.6	0.56	0.65	0.61	0.89	0.56	0.6
exon_skip_13819	0.65	0.8	0.83	0.66	0.62	0.56	0.63	0.61	0.75	0.77	0.74	0.65	0.85	0.63	0.45	0.41	0.72	0.73	0.56	0.81	0.77	0.52	0.75	0.64	0.51	0.5	0.89	0.71	0.73	0.78	0.65	0.73	0.69	0.63	0.77	0.88	0.65	0.57	0.57	0.8	0.52	0.76	0.68	0.62	0.54	0.69	0.6	0.79	0.81
exon_skip_13835	0.18	0.07	0.43	0.52	0.44	0.51	0.42	0.34	0.39	0.52	0.31	0.33	0.43	0.45	0.38	0.02	0.42	0.47	0.46	0.33	0.41	0.06	0.23	0.15	0.3	0.18	0.5	0.29	0.21	0.38	0.3	0.3	0.35	0.65	0.56	0.48	0.44	0.28	0.19	0.38	0.36	0.48	0.43	0.34	0.22	0.47	0.17	0.42	0.49
exon_skip_13838	0.17	0.24	0.25	0.31	0.29	0.26	0.18	0.34	0.14	0.43	0.19	0.18	0.32	0.25	0.17	0.14	0.23	0.27	0.33	0.38	0.3	0.11	0.2	0.1	0.06	0.17	0.46	0.09	0.26	0.17	0.36	0.24	0.25	0.32	0.56	0.41	0.2	0.17	0.22	0.24	0.21	0.22	0.29	0.33	0.15	0.26	0.12	0.22	0.29
exon_skip_13861	0.87	1	0.82	1	1	0.99	1	0.74	1	0.85	1	0.82	0.89	0.78	1	0.8	0.84	1	0.86	0.79	1	0.69	0.71	0.95	0.74	0.64	0.83	0.85	1	0.92	0.85	0.81	0.79	1	1	1	0.8	0.74	0.83	0.82	0.72	0.82	0.84	0.76	0.87	0.85	0.72	0.83	1
exon_skip_13879	0.26	0.19	0.31	0.28	0.16	0.14	0.37	0.16	0.28	0.2	0.04	0.14	0.34	0.15	0.14	0.21	0.16	0.23	0.14	0.15	0.15	0.25	0.41	0.25	0.17	0.15	0.26	0.46	0.4	0.21	0.18	0.19	0.15	0.2	0.27	0.35	0.17	0.03	0.34	0.13	0.3	0.2	0.27	0.2	0.35	0.11	0.51	0.4	0.24
exon_skip_13885	0.24	0.29	0.36	0.37	0.26	0.33	0.38	0.53	0.44	0.37	0.17	0.27	0.25	0.41	0	0.28	0.46	0.31	0.31	0.63	0.18	0.24	0.32	0.2	0.3	0.15	0.55	0.29	0.39	0.33	0.31	0.22	0.44	0.31	0.45	0.46	0.32	0.15	0.23	0.42	0.24	0.36	0.29	0.21	0.27	0.19	0.26	0.44	0.52
exon_skip_13900	0.15	0.12	0.35	0.4	0.18	0.32	0.32	0.33	0.22	0.37	0.27	0.34	0.25	0.17	0.31	0.36	0.19	0.22	0.39	0.22	0.42	0.46	0.21	0.21	0.39	0.38	0.26	0.52	0.3	0.23	0.23	0.41	0.27	0.4	0.28	0.17	0.38	0.18	0.31	0.46	0.4	0.39	0.26	0.28	0.21	0.35	0.59	0.31	0.26
exon_skip_13909	0.57	0.24	0.55	0.46	0.33	0.39	0.31	0.67	0.56	0.48	0.41	0.39	0.35	0.17	0.52	0.43	0.42	0.55	0.66	0.61	0.23	0.27	0.52	0.48	0.47	0.41	0.38	0.65	0.41	0.37	0.56	0.35	0.5	0.39	0.43	0.37	0.42	0.33	0.53	0.51	0.61	0.43	0.49	0.5	0.38	0.37	0.49	0.37	0.33
exon_skip_13910	0.61	0.67	0.76	0.8	0.76	0.78	0.78	0.88	0.85	0.84	0.71	0.82	0.82	0.72	0.55	0.78	0.81	0.8	0.8	0.79	0.69	0.32	0.61	0.4	0.52	0.32	0.76	0.83	0.63	0.86	0.81	0.82	0.86	0.82	0.81	0.75	0.76	0.54	0.82	0.83	0.8	0.79	0.86	0.85	0.75	0.77	0.54	0.88	0.77
exon_skip_13916	0.57	0.24	0.55	0.46	0.33	0.39	0.31	0.67	0.56	0.48	0.41	0.39	0.35	0.17	0.52	0.43	0.42	0.55	0.66	0.61	0.23	0.27	0.52	0.48	0.47	0.41	0.38	0.65	0.41	0.37	0.56	0.35	0.5	0.39	0.43	0.37	0.42	0.33	0.53	0.51	0.61	0.43	0.49	0.5	0.38	0.37	0.49	0.37	0.33
exon_skip_13917	0.61	0.61	0.69	0.69	0.75	0.67	0.66	0.84	0.78	0.66	0.66	0.64	0.69	0.57	0.55	0.57	0.72	0.78	0.68	0.72	0.55	0.32	0.61	0.4	0.52	0.32	0.63	0.76	0.63	0.79	0.81	0.7	0.73	0.63	0.75	0.7	0.58	0.54	0.64	0.71	0.69	0.67	0.68	0.81	0.72	0.65	0.54	0.72	0.66
exon_skip_13922	0.39	0.45	0.48	0.45	0.38	0.57	0.29	0.43	0.39	0.33	0.51	0.36	0.35	0.39	0.12	0.37	0.55	0.43	0.51	0.49	0.39	0.31	0.34	0.38	0.35	0.32	0.39	0.5	0.38	0.47	0.44	0.47	0.51	0.41	0.46	0.38	0.35	0.48	0.31	0.53	0.5	0.42	0.49	0.64	0.44	0.46	0.37	0.45	0.48
exon_skip_13937	0.54	0.87	0.72	0.83	0.86	0.85	0.89	0.79	0.82	0.85	0.78	0.88	0.9	0.92	0.53	0.82	0.85	0.76	0.68	0.7	0.88	0.56	0.59	0.42	0.56	0.41	0.84	0.73	0.71	0.92	0.77	0.9	0.86	0.87	0.84	0.84	0.82	0.7	0.8	0.83	0.72	0.84	0.86	0.85	0.83	0.85	0.55	0.93	0.87
exon_skip_14140	0.85	0.88	0.75	0.8	0.71	0.72	0.64	0.78	0.93	0.76	0.83	0.77	0.54	0.81	0.77	0.85	0.78	0.81	0.72	0.73	0.86	0.63	0.87	0.88	0.89	0.81	0.91	0.73	0.88	0.91	0.74	0.79	0.71	0.8	0.64	0.8	0.79	0.84	0.74	0.68	0.67	0.75	0.82	0.77	0.72	0.8	0.71	0.82	0.76
exon_skip_14177	0.19	0	0.17	0.15	0.12	0.04	0.12	0.16	0.14	0.13	0.31	0.17	0.11	0.14	0.07	0.1	0.2	0.27	0.11	0.22	0.2	0.12	0.36	0.18	0.08	0.2	0.15	0.11	0.07	0.18	0.22	0.14	0.11	0.18	0.1	0.22	0.18	0.07	0.13	0.14	0.14	0.13	0.12	0.18	0.07	0.12	0.09	0.22	0.21
exon_skip_14247	0.44	0.33	0.47	0.24	0.18	0.23	0.2	0.42	0.44	0.41	0.33	0.39	0.31	0.36	0.44	0.43	0.42	0.26	0.46	0.49	0.26	0.24	0.46	0.29	0.32	0.27	0.48	0.46	0.43	0.48	0.3	0.34	0.35	0.46	0.3	0.46	0.38	0.26	0.37	0.27	0.41	0.28	0.49	0.14	0.34	0.4	0.39	0.35	0.48
exon_skip_14312	0.67	0.73	0.63	0.55	0.85	0.75	0.7	0.76	0.76	0.67	0.72	0.64	0.54	0.7	0.65	0.43	0.79	0.76	0.65	0.65	0.78	0.31	0.74	0.68	0.43	0.58	0.66	0.67	0.62	0.73	0.74	0.62	0.8	0.64	0.59	0.77	0.62	0.78	0.65	0.7	0.69	0.55	0.59	0.84	0.64	0.74	0.57	0.66	0.82
exon_skip_14338	0.8	0.82	0.83	1	0.82	0.83	0.87	1	0.73	0.88	0.9	0.69	0.74	0.85	0.93	0.83	0.9	0.91	0.77	0.82	0.87	0.76	0.85	1	0.91	0.83	0.87	0.82	0.78	0.79	0.82	0.88	0.89	0.8	1	0.87	0.81	0.73	0.92	0.77	0.9	0.89	0.71	0.82	0.83	0.94	1	0.86	0.98
exon_skip_14348	0.81	0.9	0.87	0.8	0.98	0.87	0.87	0.89	0.9	0.94	0.82	0.81	0.92	0.89	0.85	0.87	0.89	0.91	0.82	0.88	0.89	0.89	0.85	0.77	0.94	0.75	0.9	0.84	0.91	0.85	0.87	0.85	0.87	0.91	0.9	0.93	0.86	0.74	0.9	0.88	0.82	0.9	0.89	0.82	0.9	0.84	0.85	0.89	0.85
exon_skip_14618	0.06	0.06	0.19	0.19	0.18	0.14	0.13	0.26	0.28	0.11	0.06	0.16	0.14	0.07	0.19	0.5	0.1	0.05	0.1	0.21	0.05	0.5	0.12	0.16	0.23	0	0.06	0.2	0.07	0.1	0.15	0.07	0.12	0.13	0.19	0.06	0.06	0.12	0.16	0.09	0.03	0.05	0.13	0.11	0.09	0.07	0.33	0.13	0.2
exon_skip_14885	0.77	0.54	0.64	0.77	0.48	0.5	0.65	0.66	0.83	0.65	0.58	0.63	0.68	0.73	0.58	0.57	0.71	0.64	0.6	0.72	0.58	0.55	0.66	0.48	0.67	0.59	0.73	0.67	0.79	0.91	0.73	0.73	0.52	0.67	0.53	0.71	0.65	0.54	0.48	0.6	0.58	0.67	0.7	0.59	0.76	0.67	0.74	0.71	0.8
exon_skip_14948	1	0.94	0.8	0.92	0.71	0.78	0.84	0.84	0.83	0.87	0.84	0.87	0.82	0.87	0.95	0.83	0.88	0.86	0.82	0.83	0.79	0.75	0.93	0.81	0.9	0.74	0.88	0.89	0.94	0.73	0.88	0.88	0.89	0.77	0.93	0.85	0.84	0.84	0.65	0.95	0.77	0.81	0.75	0.67	0.85	0.69	0.77	0.94	0.85
exon_skip_14976	0.36	0.24	0.22	0.19	0.03	0.18	0.32	0.12	0.19	0.1	0.29	0.23	0.19	0.09	0.13	0.46	0.21	0.1	0.11	0.26	0.22	0.27	0.18	0.24	0.18	0.07	0.15	0.19	0.17	0.31	0.24	0.24	0.21	0.14	0.09	0.2	0.2	0.24	0.17	0.19	0.34	0.2	0.2	0.11	0.23	0.29	0.14	0.25	0.09
exon_skip_15020	0.31	0.27	0.26	0.27	0.21	0.25	0.12	0.29	0.3	0.25	0.12	0.27	0.18	0.14	0.15	0.31	0.27	0.36	0.17	0.29	0.43	0.17	0.27	0.28	0.27	0.33	0.3	0.33	0.13	0.36	0.28	0.32	0.15	0.31	0.3	0.18	0.18	0.3	0.34	0.25	0.14	0.27	0.34	0.16	0.26	0.17	0.27	0.16	0.1
exon_skip_15034	0.65	0.41	0.39	0.55	0.4	0.44	0.85	0.49	0.61	0.56	0.71	0.59	0.7	0.4	0.36	0.8	0.53	0.55	0.24	0.5	0.6	0.44	0.6	0.34	0.58	0.35	0.4	0.67	0.54	0.64	0.52	0.5	0.35	0.52	0.48	0.91	0.61	0.76	0.45	0.42	0.56	0.7	0.41	0.71	0.46	0.54	0.34	0.59	0.47
exon_skip_15126	0.7	0.7	0.63	0.75	0.83	0.41	0.36	0.55	0.64	0.63	0.44	0.44	0.72	0.55	0.54	0.7	0.42	0.8	0.74	0.63	0.62	0.65	0.5	0.38	0.6	0.7	0.72	0.71	0.85	0.51	0.7	0.32	0.67	0.44	0.89	0.71	0.49	0.24	0.76	0.79	0.42	0.48	0.76	0.5	0.73	0.5	0.84	0.42	0.46
exon_skip_15128	0.69	0.87	0.94	0.9	0.85	0.97	0.97	0.85	0.98	0.89	0.88	0.93	0.95	0.99	0.91	0.83	0.98	0.94	0.93	0.97	0.96	0.95	0.97	0.97	0.9	0.95	0.95	0.86	0.67	0.91	0.79	0.97	0.86	0.95	0.68	0.92	0.88	0.99	0.87	0.73	0.97	0.96	0.83	0.89	0.9	0.98	0.83	0.97	0.97
exon_skip_15191	0.16	0.26	0.27	0.32	0.27	0.21	0.23	0.34	0.41	0.29	0.37	0.08	0.36	0.38	0.28	0.41	0.38	0.24	0.33	0.32	0.33	0.38	0.14	0.12	0.13	0.53	0.49	0.18	0.04	0.5	0.28	0.29	0.36	0.2	0.23	0.18	0.35	0.16	0.08	0.35	0.18	0.22	0.4	0.29	0.34	0.33	0	0.41	0.21
exon_skip_15196	0.94	0.79	0.86	0.9	0.76	0.67	0.94	0.72	0.92	0.78	0.86	0.91	0.95	0.78	0.79	1	0.89	0.85	0.94	0.62	0.82	0.82	0.84	0.9	0.9	0.89	0.93	0.87	0.96	0.9	0.92	0.93	0.88	0.86	0.77	0.94	0.83	0.8	0.77	0.75	0.93	0.86	0.89	0.88	0.9	0.91	0.88	0.95	0.79
exon_skip_15197	0.49	0.41	0.72	0.59	0.66	0.61	0.67	0.45	0.62	0.6	0.45	0.44	0.66	0.41	0.63	0.62	0.39	0.54	0.6	0.38	0.5	0.69	0.5	0.68	0.48	0.37	0.48	0.7	0.56	0.51	0.44	0.48	0.66	0.48	0.59	0.46	0.5	0.63	0.51	0.38	0.66	0.52	0.69	0.62	0.42	0.5	0.58	0.62	0.46
exon_skip_15219	0.44	0.29	0.32	0.41	0.31	0.32	0.5	0.33	0.41	0.35	0.41	0.36	0.46	0.43	0.34	0.51	0.46	0.37	0.36	0.31	0.4	0.36	0.27	0.37	0.3	0.47	0.34	0.45	0.18	0.34	0.33	0.36	0.2	0.34	0.41	0.3	0.39	0.43	0.37	0.35	0.36	0.39	0.35	0.37	0.4	0.36	0.2	0.41	0.29
exon_skip_15329	0.64	0.72	0.82	0.87	0.76	0.77	0.71	0.97	0.81	0.81	0.79	0.72	0.66	0.93	0.81	0.72	0.8	0.9	0.76	0.79	0.8	0.93	0.97	0.91	0.72	0.92	0.75	0.83	0.79	0.81	0.91	0.91	0.77	0.73	0.88	0.85	0.78	0.65	0.86	0.76	0.88	0.85	0.67	0.86	0.91	0.72	0.88	0.85	0.77
exon_skip_15350	0.43	1	1	1	1	1	1	1	0.53	1	1	1	1	1	1	1	1	1	1	1	1	1	1	1	1	1	1	1	1	1	1	1	1	1	1	1	1	1	1	1	1	1	1	1	1	1	1	1	1
exon_skip_15366	0.64	0.58	0.6	0.68	0.73	0.75	0.6	0.6	0.74	0.67	0.56	0.48	0.7	0.68	0.85	0.55	0.5	0.68	0.69	0.84	0.75	0.73	0.67	0.56	0.5	0.64	0.73	0.58	0.47	0.56	0.79	0.55	0.7	0.52	0.76	0.73	0.65	0.49	0.68	0.67	0.58	0.68	0.55	0.76	0.6	0.63	0.72	0.73	0.72
exon_skip_15803	0.05	0.15	0.13	0.43	0.44	0.29	0.1	0.24	0.33	0.18	0.16	0.29	0.03	0.23	0.11	0.08	0.33	0.48	0.13	0.24	0.28	0.08	0.27	0.17	0.33	0.21	0.24	0.13	0.27	0.2	0.32	0.26	0.34	0.25	0.3	0.12	0.33	0.17	0.17	0.33	0.13	0.24	0.15	0.11	0.21	0.32	0.16	0.28	0.26
exon_skip_15806	0.05	0.15	0.24	0.46	0.44	0.41	0.18	0.21	0.33	0.39	0.16	0.34	0.28	0.27	0.14	0.07	0.36	0.48	0.16	0.33	0.38	0.08	0.37	0.1	0.39	0.17	0.47	0.35	0.39	0.31	0.4	0.26	0.41	0.4	0.63	0.22	0.33	0.14	0.29	0.43	0.15	0.34	0.26	0.23	0.21	0.3	0.16	0.47	0.47
exon_skip_15807	0	0.11	0.14	0.19	0.36	0.24	0.18	0.05	0.14	0.28	0.09	0.26	0.16	0.23	0.04	0.05	0.22	0.23	0.06	0.11	0.15	0.08	0.22	0.17	0.13	0.12	0.35	0.32	0.16	0.2	0.22	0.14	0.24	0.25	0.3	0.18	0.25	0.1	0.12	0.35	0.03	0.16	0.18	0.17	0.07	0.13	0.16	0.25	0.34
exon_skip_15809	0.05	0.26	0.12	0.41	0.22	0.16	0.1	0.17	0.38	0.18	0.16	0.29	0.03	0.23	0.04	0.1	0.33	0.54	0.13	0.24	0.18	0.2	0.27	0.17	0.2	0.19	0.24	0.13	0.27	0.17	0.32	0.14	0.23	0.2	0.3	0.1	0.34	0.17	0.17	0.33	0.13	0.24	0.08	0.11	0.29	0.3	0.16	0.28	0.26
exon_skip_15812	0.14	0.26	0.12	0.41	0.22	0.16	0.1	0.17	0.42	0.28	0.16	0.33	0.07	0.27	0.04	0.07	0.34	0.54	0.15	0.33	0.18	0.2	0.36	0.1	0.2	0.17	0.33	0.24	0.33	0.17	0.33	0.14	0.23	0.2	0.3	0.1	0.34	0.14	0.29	0.33	0.17	0.24	0.08	0.17	0.25	0.3	0.2	0.34	0.29
exon_skip_15813	0	0.11	0.12	0.19	0.22	0.16	0.1	0.05	0.14	0.28	0.09	0.26	0.07	0.23	0.04	0.05	0.22	0.23	0.06	0.11	0.15	0.2	0.22	0.17	0.13	0.12	0.33	0.24	0.16	0.17	0.22	0.14	0.23	0.2	0.3	0.1	0.25	0.1	0.12	0.33	0.03	0.16	0.08	0.17	0.07	0.13	0.2	0.25	0.29
exon_skip_15869	0.28	0.28	0.33	0.26	0.14	0.23	0.05	0.31	0.03	0.36	0.18	0.3	0.09	0.36	0.24	0.23	0.25	0.3	0.24	0.28	0.17	0.26	0.36	0.23	0.29	0.35	0.27	0.35	0.26	0.35	0.1	0.21	0.37	0.17	0.33	0.48	0.24	0.14	0.2	0.39	0.2	0.27	0.11	0.19	0.62	0.32	0.11	0.25	0.32
exon_skip_15870	0.78	0.61	0.61	0.51	0.3	0.64	0.33	0.7	0.54	0.73	0.61	0.68	0.43	0.71	0.55	0.59	0.67	0.69	0.68	0.6	0.56	0.61	0.7	0.66	0.73	0.61	0.67	0.62	0.53	0.68	0.53	0.48	0.75	0.57	0.83	0.77	0.59	0.41	0.51	0.75	0.68	0.65	0.41	0.42	0.85	0.67	0.54	0.53	0.66
exon_skip_15879	0.33	0.32	0.49	0.43	0.57	0.42	0.38	0.54	0.62	0.38	0.5	0.44	0.29	0.52	0.52	0.35	0.6	0.55	0.48	0.53	0.45	0.62	0.37	0.47	0.41	0.42	0.46	0.32	0.52	0.32	0.4	0.33	0.56	0.46	0.5	0.48	0.6	0.66	0.53	0.43	0.48	0.48	0.62	0.39	0.44	0.52	0.6	0.38	0.46
exon_skip_15880	0.53	0.67	0.64	0.65	0.75	0.56	0.36	0.45	0.48	0.44	0.67	0.55	0.54	0.57	0.46	0.62	0.7	0.58	0.49	0.71	0.59	0.6	0.68	0.59	0.77	0.52	0.68	0.7	0.65	0.6	0.53	0.56	0.62	0.61	0.8	0.7	0.64	0.5	0.84	0.65	0.62	0.52	0.48	0.54	0.66	0.59	0.59	0.56	0.54
exon_skip_15996	0.11	0.62	0.52	0.32	0.06	0.41	0.23	0.36	0.42	0.24	0.46	0.18	0.46	0.29	0.31	0.4	0.15	0.11	0.36	0.12	0.24	0.13	0.2	0.08	0.25	0.36	0.33	0.44	0.13	0.42	0.13	0.17	0.39	0.16	0.18	0.24	0.23	0.23	0.19	0.3	0.41	0.29	0.23	0.2	0.25	0.23	0.29	0.23	0.4
exon_skip_16059	0.9	0.82	0.86	0.9	0.79	0.8	0.96	0.9	0.96	0.86	0.87	0.92	0.93	0.89	0.75	0.67	0.97	0.96	0.86	0.84	0.91	0.89	0.93	0.8	0.49	0.77	0.96	1	0.86	0.71	0.92	1	0.73	0.74	0.75	0.97	0.89	0.9	0.78	0.85	0.89	0.88	0.71	0.86	0.92	0.81	0.87	0.9	0.81
exon_skip_16075	0.83	0.82	0.89	0.79	1	0.96	0.9	0.8	0.83	0.97	0.86	0.88	0.88	0.84	0.88	0.64	0.89	0.75	0.77	0.9	0.88	0.89	0.81	0.78	0.82	0.7	0.93	0.78	0.61	0.82	0.75	0.8	0.85	0.81	0.88	0.85	0.86	0.72	0.85	0.79	0.87	0.88	0.85	0.84	0.56	0.74	0.92	0.71	0.91
exon_skip_16079	0.72	0.83	0.88	0.75	0.75	0.86	0.87	0.64	0.75	0.81	0.69	0.65	0.43	0.63	0.57	0.69	0.53	0.85	0.44	0.89	0.73	0.76	0.88	0.87	0.71	0.84	0.84	0.78	0.75	0.63	0.31	0.79	0.78	0.61	0.65	0.64	0.62	0.78	0.54	0.89	0.87	0.73	0.73	0.89	0.77	0.52	0.86	0.81	0.43
exon_skip_16239	0.2	0.33	0.19	0.17	0.2	0.24	0.14	0.19	0.27	0.25	0.24	0.38	0.2	0.25	0.25	0.16	0.29	0.32	0.36	0.27	0.34	0.28	0.42	0.16	0.68	0.47	0.35	0.2	0.31	0.49	0.28	0.38	0.27	0.43	0.23	0.24	0.29	0.37	0.33	0.3	0.28	0.21	0.27	0.35	0.24	0.32	0.27	0.18	0.25
exon_skip_16244	0.48	0.31	0.31	0.33	0.32	0.28	0.24	0.28	0.29	0.35	0.31	0.29	0.3	0.27	0.28	0.34	0.28	0.18	0.27	0.35	0.31	0.29	0.29	0.1	0.2	0.42	0.34	0.17	0.3	0.4	0.25	0.29	0.29	0.31	0.44	0.21	0.23	0.2	0.3	0.27	0.3	0.42	0.18	0.35	0.31	0.32	0.23	0.37	0.34
exon_skip_16288	0.25	0.25	0.07	0.1	0.03	0.08	0.46	0.15	0.21	0.1	0.35	0.19	0.1	0.1	0.12	0.34	0.26	0.05	0.02	0.09	0.14	0.18	0.19	0.2	0.06	0.13	0.04	0.06	0.09	0.19	0.28	0.09	0.1	0.09	0	0.07	0.2	0.45	0.1	0.06	0.2	0.29	0.16	0.21	0.09	0.1	0.05	0.17	0.13
exon_skip_16371	0.47	0.15	0.32	0.54	0.44	0.33	0.53	0.11	0.69	0.32	0.51	0.56	0.58	0.2	0.57	0.74	0.29	0.44	0.49	0.26	0.3	0.17	0.32	0.46	0.33	0.42	0.52	0.4	0.44	0.38	0.54	0.34	0.3	0.33	0.36	0.33	0.29	0.49	0.33	0.3	0.29	0.29	0.71	0.48	0.25	0.38	0.53	0.64	0.17
exon_skip_16492	0.11	0.07	0.18	0.19	0.29	0.09	0.12	0.26	0.19	0.12	0.12	0.1	0.14	0.22	0.08	0.17	0.14	0.12	0.18	0.16	0.2	0.18	0.1	0.09	0.06	0.16	0.33	0.17	0.07	0.21	0.04	0.33	0.26	0.24	0.29	0.05	0.14	0.08	0.24	0.19	0.19	0.18	0.37	0.06	0.06	0.23	0.33	0.25	0.16
exon_skip_16545	0.74	0.79	0.81	0.84	0.95	0.63	0.8	0.91	0.87	0.87	0.71	0.73	0.95	0.81	0.85	0.75	0.78	0.71	0.84	0.79	0.78	0.81	0.88	0.7	0.82	0.74	0.88	0.8	0.86	0.63	1	0.69	0.69	0.86	0.88	0.81	0.73	0.82	0.75	0.96	0.85	0.93	0.85	0.88	0.84	0.75	0.95	0.82	0.8
exon_skip_16699	1	1	0.83	1	0.86	0.85	0.84	0.79	1	1	0.84	1	0.85	1	1	0.78	0.84	1	1	0.84	0.85	1	1	0.88	1	0.83	1	0.8	1	0.82	1	0.84	1	0.84	1	0.85	0.83	0.83	0.85	1	0.84	0.83	0.84	0.85	0.86	0.85	1	1	1
exon_skip_16745	0.6	0.43	0.47	0.38	0.42	0.45	0.41	0.7	0.51	0.52	0.42	0.54	0.4	0.51	0.46	0.61	0.44	0.45	0.6	0.48	0.63	0.43	0.36	0.4	0.3	0.5	0.62	0.25	0.42	0.55	0.6	0.51	0.5	0.56	0.39	0.53	0.64	0.59	0.4	0.42	0.53	0.41	0.59	0.63	0.39	0.38	0.29	0.54	0.55
exon_skip_16798	0.75	1	1	0.83	0.82	0.86	1	1	0.8	0.81	0.87	1	0.79	1	0.83	0.81	0.84	1	0.81	1	0.89	1	0.84	1	0.72	0.82	1	1	1	0.76	0.85	0.76	0.92	0.86	1	0.87	0.84	0.84	0.83	0.81	0.87	0.77	0.83	0.86	0.85	1	0.78	1	0.87
exon_skip_16856	0.24	0.17	0.2	0.16	0.02	0.17	0.24	0.19	0.38	0.12	0.26	0.29	0.24	0.27	0.28	0.34	0.33	0.26	0.31	0.23	0.4	0.14	0.15	0.27	0.14	0.14	0.38	0.41	0.15	0.24	0.19	0.21	0.21	0.37	0.23	0.23	0.26	0.14	0.12	0.13	0.22	0.17	0.24	0.22	0.33	0.24	0.32	0.3	0.27
exon_skip_16946	0.21	0.42	0.46	0.23	0.22	0.13	0.05	0.26	0.31	0.37	0.21	0.5	0.22	0.44	0.18	0.26	0.13	0.29	0.31	0.15	0.29	0.12	0.27	0.08	0.3	0.14	0.3	0.25	0.41	0.26	0.28	0.35	0.17	0.11	0.33	0.41	0.25	0.17	0.29	0.24	0.13	0.27	0.15	0.15	0.37	0.28	0.08	0.34	0.27
exon_skip_16979	0.61	0.64	0.72	0.73	0.86	0.76	0.72	0.71	0.72	0.87	0.66	0.8	0.78	0.72	0.86	0.63	0.71	0.82	0.56	0.85	0.61	0.81	0.75	0.76	0.67	0.68	0.77	0.73	0.77	0.58	0.77	0.64	0.77	0.7	0.77	0.8	0.71	0.75	0.6	0.88	0.65	0.86	0.67	0.73	0.6	0.65	0.73	0.78	0.75
exon_skip_17045	0.11	0.14	0.16	0.05	0.23	0.15	0.12	0.18	0.18	0.15	0.1	0.2	0.25	0.34	0.19	0.1	0.19	0.24	0.15	0.13	0.13	0.09	0.26	0.06	0.22	0.17	0.23	0.13	0.05	0.16	0.19	0.11	0.27	0.19	0.04	0.08	0.14	0.11	0.1	0.18	0.17	0.19	0.13	0.11	0.25	0.09	0.03	0.07	0.21
exon_skip_17061	0.4	0.61	0.58	0.48	0.66	0.65	0.32	0.41	0.56	0.65	0.46	0.62	0.42	0.59	0.27	0.58	0.7	0.68	0.6	0.48	0.74	0.59	0.46	0.42	0.58	0.63	0.76	0.66	0.74	0.64	0.44	0.66	0.7	0.86	0.75	0.62	0.67	0.56	0.68	0.77	0.58	0.63	0.56	0.48	0.66	0.69	0.72	0.57	0.65
exon_skip_17079	0.26	0.55	0.44	0.39	0.52	0.51	0.52	0.45	0.53	0.61	0.31	0.44	0.65	0.55	0.42	0.28	0.45	0.35	0.52	0.47	0.49	0.51	0.44	0.26	0.42	0.35	0.52	0.73	0.28	0.49	0.42	0.54	0.53	0.53	0.52	0.45	0.5	0.41	0.4	0.46	0.51	0.61	0.59	0.39	0.38	0.48	0.78	0.66	0.72
exon_skip_17100	0.22	0.25	0.32	0.4	0.25	0.37	0.31	0.26	0.31	0.26	0.49	0.33	0.42	0.46	0.35	0.38	0.35	0.38	0.14	0.3	0.31	0.18	0.35	0.3	0.21	0.33	0.26	0.25	0.26	0.32	0.45	0.32	0.41	0.24	0.31	0.44	0.36	0.3	0.37	0.38	0.27	0.43	0.3	0.27	0.39	0.39	0.42	0.3	0.38
exon_skip_17455	0	0.07	0.12	0.03	0	0.03	0.05	0	0.18	0.12	0.09	0.11	0	0.09	0	0.15	0.11	0	0.06	0.06	0	0.23	0	0.04	0.41	0	0.11	0	0.11	0.21	0.17	0.11	0.29	0.23	0	0.03	0	0.2	0.04	0	0.21	0.07	0.05	0.08	0.04	0.06	0.13	0.11	0.19
exon_skip_17538	0.38	0.07	0.23	0.12	0.12	0.25	0.24	0.31	0.43	0.2	0.11	0.34	0.21	0.18	0.21	0.27	0.1	0.21	0.35	0.16	0.21	0.19	0.23	0.26	0.23	0.18	0.31	0.38	0.18	0.24	0.28	0.29	0.27	0.28	0.06	0.25	0.2	0.22	0.26	0.15	0.26	0.12	0.34	0.18	0.36	0.27	0.21	0.21	0.25
exon_skip_17610	0.78	0.59	0.74	0.53	0.53	0.57	0.51	0.74	0.43	0.59	0.47	0.48	0.37	0.45	0.64	0.57	0.59	0.85	0.46	0.55	0.53	0.35	0.69	0.71	0.6	0.55	0.44	0.75	0.65	0.56	0.52	0.4	0.44	0.52	0.83	0.45	0.59	0.52	0.61	0.55	0.46	0.5	0.24	0.47	0.61	0.64	0.65	0.59	0.72
exon_skip_17612	0.59	0.76	0.76	0.67	0.88	0.76	0.7	0.7	0.73	0.59	0.85	0.65	0.76	0.6	0.96	0.78	0.65	0.81	0.48	0.6	0.58	0.94	0.75	0.73	0.67	0.63	0.58	0.65	0.76	0.63	0.6	0.65	0.73	0.67	0.58	0.71	0.59	0.71	0.67	0.83	0.72	0.7	0.62	0.81	0.66	0.74	0.64	0.53	0.58
exon_skip_17669	0.87	0.69	0.89	0.91	0.73	0.74	0.62	0.87	0.77	0.73	0.91	0.59	0.9	0.94	0.88	0.54	0.69	0.84	0.88	0.77	0.91	0.96	0.93	0.98	0.97	0.63	0.91	0.9	0.98	0.95	0.91	0.62	0.88	0.89	0.94	0.97	0.91	0.88	0.89	0.83	0.93	0.92	0.89	0.92	0.75	0.86	0.93	0.91	0.9
exon_skip_17684	0.68	0.82	0.75	0.78	0.64	0.7	0.66	0.5	0.74	0.79	0.81	0.55	0.48	0.78	0.77	0.75	0.77	0.81	0.62	0.68	0.74	0.65	0.75	0.8	0.77	0.77	0.79	0.63	0.79	0.65	0.72	0.77	0.7	0.69	0.78	0.68	0.66	0.78	0.67	0.77	0.71	0.7	0.71	0.82	0.69	0.7	0.66	0.64	0.75
exon_skip_17687	0.32	0.47	0.35	0.37	0.43	0.45	0.44	0.47	0.49	0.33	0.43	0.52	0.45	0.39	0.3	0.37	0.46	0.37	0.42	0.3	0.39	0.26	0.27	0.26	0.25	0.4	0.4	0.4	0.4	0.43	0.49	0.42	0.38	0.28	0.32	0.39	0.47	0.48	0.35	0.46	0.37	0.5	0.27	0.47	0.35	0.41	0.21	0.45	0.38
exon_skip_17737	0.28	0.18	0.31	0.23	0.26	0.3	0.15	0.27	0.19	0.26	0.25	0.16	0.08	0.37	0.24	0.39	0.27	0.17	0.16	0.2	0.1	0.21	0.23	0.12	0.25	0.32	0.2	0.45	0.41	0.16	0.19	0.18	0.09	0.27	0.3	0.14	0.23	0.21	0.25	0.09	0.22	0.24	0.28	0.25	0.05	0.29	0.29	0.18	0.22
exon_skip_17940	0.76	0.85	0.87	0.88	0.7	0.8	0.61	0.85	0.76	0.88	0.83	0.92	0.66	0.91	0.8	0.89	0.85	0.89	0.91	0.74	0.81	0.9	0.81	0.82	0.83	0.91	0.85	0.92	0.95	0.84	0.65	0.94	0.91	0.85	0.85	0.78	0.78	0.77	0.81	0.85	0.78	0.86	0.79	0.86	0.93	0.86	0.92	0.82	0.87
exon_skip_18015	0.09	0	0.21	0.23	0.09	0.19	0.13	0.16	0.19	0.23	0.2	0.16	0.23	0.23	0.12	0.21	0.33	0.24	0.24	0.33	0.33	0.13	0.15	0.11	0.16	0.45	0.16	0.23	0.22	0.26	0.3	0.24	0.12	0.18	0.2	0.17	0.23	0.11	0.21	0.1	0.09	0.13	0.36	0.24	0.51	0.19	0.19	0.17	0.15
exon_skip_18038	0.16	0.47	0.23	0.16	0	0.27	0.17	0.3	0.4	0.41	0.28	0.35	0.3	0.32	0.23	0.09	0.24	0.37	0.24	0.39	0.19	0.21	0.29	0.36	0.24	0.28	0.21	0.28	0.5	0.33	0.27	0.22	0.31	0.27	0.22	0.37	0.35	0	0.28	0.27	0.24	0.35	0.33	0.15	0.2	0.15	0.33	0.41	0.24
exon_skip_18054	0.8	0.93	0.79	0.77	0.63	0.58	0.6	0.54	0.75	0.54	0.82	0.76	0.85	0.72	0.72	0.99	0.79	0.87	0.58	0.77	0.59	0.52	0.73	0.89	0.73	0.54	0.59	0.86	0.82	0.67	0.75	0.88	0.66	0.78	0.75	0.73	0.52	0.76	0.69	0.58	0.85	0.79	0.85	0.35	0.89	0.83	0.71	0.58	0.58
exon_skip_18101	0.21	0.38	0.39	0.46	0.21	0.34	0.28	0.16	0.46	0.42	0.4	0.33	0.17	0.34	0.35	0.31	0.38	0.4	0.32	0.43	0.55	0.41	0.27	0.31	0.3	0.35	0.58	0.46	0.37	0.34	0.26	0.52	0.47	0.53	0.38	0.36	0.31	0.09	0.43	0.5	0.39	0.37	0.38	0.32	0.08	0.37	0.55	0.43	0.39
exon_skip_18242	0.23	0.16	0.31	0.27	0.44	0.39	0.25	0.26	0.43	0.2	0.25	0.28	0.32	0.33	0.32	0.27	0.3	0.27	0.34	0.46	0.34	0.33	0.29	0.25	0.21	0.22	0.52	0.22	0.18	0.28	0.41	0.23	0.37	0.36	0.26	0.33	0.21	0.18	0.22	0.28	0.2	0.25	0.26	0.33	0.32	0.27	0.34	0.45	0.35
exon_skip_18245	0.36	0.85	0.85	0.91	0.84	0.82	0.9	0.68	0.82	0.96	0.84	0.84	0.91	0.92	0.77	0.71	0.79	0.89	0.77	0.89	0.79	0.9	0.86	0.65	0.68	0.66	0.89	0.83	0.92	0.82	0.84	0.83	0.85	0.9	0.98	0.87	0.78	0.67	0.86	0.87	0.82	0.85	0.83	0.78	0.74	0.8	0.85	0.97	0.84
exon_skip_18266	0.21	0.12	0.25	0.19	0	0.21	0.29	0.01	0.2	0.14	0.21	0.2	0.21	0.11	0	0.16	0.18	0.18	0.14	0.15	0.13	0.12	0.16	0.13	0.12	0.15	0.24	0.19	0.36	0.17	0	0.15	0.19	0.18	0.14	0.21	0.14	0.18	0.15	0.15	0	0.17	0.18	0.15	0.25	0.24	0	0.2	0.19
exon_skip_18377	0.85	0.76	0.86	0.75	0.77	0.74	0.5	0.77	0.76	0.81	0.71	0.76	0.77	0.71	0.89	0.66	0.78	0.78	0.73	0.81	0.88	0.91	0.8	0.86	0.85	0.95	0.85	0.79	0.88	0.82	0.91	0.76	0.64	0.77	0.76	0.8	0.76	0.97	0.63	0.75	0.73	0.79	0.89	0.9	0.88	0.81	0.81	0.85	0.81
exon_skip_18409	0.9	0.72	0.74	0.73	0.76	0.7	0.68	0.86	0.78	0.76	0.91	0.62	0.77	0.74	0.6	0.7	0.55	0.85	0.71	0.81	0.77	0.7	0.76	0.49	0.89	0.66	0.84	0.77	0.72	0.72	0.71	0.76	0.78	0.82	0.68	0.51	0.71	0.65	0.7	0.82	0.57	0.82	0.66	0.77	0.69	0.72	0.46	0.74	0.81
exon_skip_18433	0.5	0.44	0.5	0.45	0.69	0.59	0.48	0.63	0.59	0.58	0.44	0.54	0.46	0.46	0.45	0.5	0.53	0.56	0.56	0.53	0.51	0.5	0.55	0.43	0.53	0.56	0.57	0.62	0.58	0.41	0.51	0.54	0.59	0.54	0.54	0.55	0.5	0.43	0.49	0.42	0.35	0.56	0.63	0.55	0.47	0.57	0.52	0.62	0.49
exon_skip_18604	0.37	0.6	0.64	0.51	0.5	0.45	0.53	0.39	0.45	0.64	0.38	0.58	0.38	0.65	0.64	0.27	0.33	0.5	0.66	0.45	0.58	0.4	0.58	0.51	0.72	0.34	0.43	0.28	0.61	0.57	0.41	0.63	0.52	0.37	0.61	0.27	0.37	0.53	0.62	0.49	0.41	0.49	0.35	0.57	0.33	0.39	0.74	0.52	0.34
exon_skip_18821	0.19	0.34	0.29	0.17	0.14	0.25	0.03	0.14	0.28	0.31	0.12	0.28	0.3	0.3	0.23	0.15	0.16	0.28	0.16	0.3	0.23	0.45	0.11	0.19	0.42	0.42	0.27	0.25	0.32	0.16	0.27	0.22	0.27	0.17	0.23	0.18	0.26	0.62	0.16	0.22	0.2	0.2	0.28	0.1	0.34	0.33	0.18	0.28	0.28
exon_skip_18822	0.37	0.41	0.53	0.39	0.35	0.62	0.54	0.3	0.35	0.59	0.31	0.59	0.47	0.65	0.38	0.33	0.62	0.65	0.49	0.48	0.59	0.5	0.4	0.37	0.31	0.59	0.63	0.49	0.33	0.39	0.39	0.56	0.43	0.76	0.56	0.62	0.58	0.51	0.38	0.51	0.43	0.42	0.6	0.21	0.57	0.52	0.69	0.67	0.37
exon_skip_18872	0.37	0.28	0.2	0.3	0.27	0.22	0.17	0.31	0.37	0.36	0.24	0.32	0.21	0.33	0.28	0.42	0.15	0.21	0.2	0.16	0.17	0.15	0.28	0.31	0.25	0.2	0.21	0.37	0.22	0.39	0.13	0.26	0.16	0.13	0.41	0.23	0.18	0.22	0.23	0.21	0.18	0.33	0.19	0.21	0.17	0.15	0.29	0.26	0.13
exon_skip_18970	0.64	0.77	0.96	0.78	0.72	0.82	0.86	1	0.89	0.93	0.97	0.75	0.72	0.8	0.82	0.87	0.8	0.92	0.85	0.93	0.93	0.77	0.66	0.82	0.92	0.86	0.83	0.94	0.75	0.95	0.78	0.76	0.82	0.85	0.76	0.69	0.82	0.91	0.8	0.77	0.76	0.92	0.83	0.85	0.79	0.91	0.85	0.9	0.92
exon_skip_18971	0.62	0.81	0.97	0.84	0.79	0.85	0.69	1	0.91	0.93	0.97	0.87	0.8	0.83	0.88	0.89	0.75	0.87	0.87	0.95	0.96	0.83	0.84	0.92	0.96	0.89	0.89	0.95	0.74	0.95	0.78	0.85	0.82	0.82	0.81	0.78	0.88	0.9	0.85	0.87	0.78	0.95	0.89	0.85	0.81	0.91	0.91	0.93	0.94
exon_skip_19238	0.95	0.56	0.8	0.9	0.97	0.7	1	0.94	0.99	0.98	0.78	0.53	0.79	0.83	0.92	0.7	0.77	0.95	0.53	0.93	0.48	0.9	0.98	0.68	0.89	0.96	0.74	1	0.74	0.76	1	0.86	0.97	0.8	0.72	0.63	0.86	0.92	0.87	0.79	0.77	0.91	0.92	1	0.91	0.89	0.59	0.92	0.81
exon_skip_19270	0.53	0.81	0.87	0.79	0.83	0.8	0.67	0.76	0.83	0.92	0.82	0.69	0.84	0.82	0.75	0.65	0.89	0.84	0.8	0.88	0.88	0.79	0.67	0.79	0.79	0.66	0.9	0.71	0.74	0.74	0.79	0.72	0.76	0.93	0.83	0.87	0.87	0.69	0.81	0.85	0.63	0.8	0.82	0.85	0.87	0.82	0.85	0.88	0.93
exon_skip_19277	0.79	0.85	0.74	0.75	0.68	0.7	0.62	0.77	0.77	0.86	0.69	0.71	0.68	0.63	0.67	0.61	0.82	0.74	0.68	0.76	0.85	0.61	0.63	0.67	0.8	0.64	0.78	0.83	0.7	0.69	0.51	0.69	0.67	0.78	0.7	0.78	0.58	0.64	0.79	0.66	0.66	0.71	0.63	0.72	0.69	0.66	0.89	0.79	0.74
exon_skip_19305	0.03	0.12	0.06	0.21	0.06	0.1	0.14	0.1	0.35	0.25	0.01	0.3	0.05	0.1	0.06	0.2	0.31	0.11	0.11	0.18	0.1	0.13	0.14	0.04	0.08	0.09	0.3	0.34	0.09	0.25	0.19	0.26	0.09	0.13	0.23	0.1	0.12	0.08	0.12	0.03	0.05	0.04	0.14	0.07	0.18	0.22	0.1	0.38	0.11
exon_skip_19466	0.19	0	0	0.23	0.5	0.31	0	0	0	0.02	0.18	0.3	0.05	0	0.11	0.57	0	0	0.03	0	0	0	0	0	0.19	0	0	0	0.16	0.29	0	0.25	0.15	0.41	0	0	0.02	0	0.02	0.03	0.04	0	0.33	0	0.31	0	0.39	0	0.03
exon_skip_19607	0.84	0.52	0.49	0.5	0.33	0.59	0.48	0.77	0.67	0.75	0.6	0.5	0.55	0.67	0.8	0.54	0.59	0.83	0.78	0.56	0.86	0.4	0.5	0.38	0.56	0.62	0.43	0.92	0.62	0.64	0.76	0.58	0.5	0.68	0.9	0.74	0.43	0.56	0.65	0.64	0.3	0.51	0.48	0.56	0.38	0.56	0.52	0.53	0.5
exon_skip_19639	0.78	1	0.64	0.51	0.94	0.68	1	0.64	1	0.55	0.72	0.53	0.72	0.54	0.46	0.99	0.83	0.73	0.68	0.69	0.65	0.52	1	0.64	0.58	0.56	0.75	0.61	0.78	1	0.71	0.47	0.99	0.55	1	0.44	0.47	0.68	0.75	0.77	0.84	0.53	0.51	0.73	0.66	1	0.43	0.77	0.59
exon_skip_19640	0.84	0.85	0.81	0.73	0.86	0.7	0.68	0.61	0.78	0.9	0.8	0.75	0.78	0.75	0.77	0.67	0.84	0.83	0.7	0.97	0.74	0.81	0.94	0.83	0.64	0.7	0.8	0.68	0.8	0.82	0.82	0.71	0.84	0.79	0.75	0.87	0.82	0.87	0.78	0.84	0.84	0.79	0.76	0.76	0.72	0.86	0.57	0.82	0.9
exon_skip_19668	0.56	0.64	0.63	0.55	0.76	0.77	0.45	0.79	0.63	0.74	0.7	0.57	0.78	0.68	0.84	0.53	0.65	0.58	0.7	0.87	0.61	0.6	0.58	0.6	0.88	0.33	0.53	0.49	0.68	0.75	0.47	0.4	0.65	0.66	0.75	0.62	0.48	0.38	0.43	0.52	0.36	0.69	0.25	0.41	0.42	0.55	0.23	0.46	0.77
exon_skip_19672	0.07	0.06	0.07	0.13	0.24	0.07	0.1	0.08	0.24	0.09	0.14	0.1	0.1	0.06	0.13	0.09	0.12	0.14	0.12	0.75	0.11	0.05	0.14	0.06	0.09	0.09	0.31	0.04	0.14	0.18	0.24	0.04	0.06	0.05	0.2	0.07	0.2	0.14	0.09	0.08	0	0.09	0.07	0.34	0.14	0.08	0.22	0.11	0.05
exon_skip_19676	0.82	0.88	0.82	0.95	0.74	0.83	1	0.96	0.86	0.77	0.82	0.74	0.89	0.85	0.76	0.83	0.84	0.85	0.9	0.88	0.9	0.62	0.86	0.79	0.94	0.92	0.91	0.9	0.79	0.84	0.83	0.88	0.72	0.9	0.84	0.87	0.91	0.75	0.88	0.89	0.55	0.9	0.76	0.88	0.91	0.95	0.94	0.88	0.76
exon_skip_19694	0.67	0.72	0.84	0.91	0.7	0.79	0.96	1	0.88	1	0.83	0.96	0.89	1	0.89	1	0.91	0.93	0.73	0.89	0.86	0.8	0.71	0.98	0.91	0.83	0.95	1	0.78	0.86	0.81	0.89	0.78	0.89	0.82	0.62	0.84	0.82	0.85	0.92	0.84	0.83	0.72	0.84	1	0.64	0.89	1	0.94
exon_skip_19718	0.69	0.75	0.84	0.84	0.86	0.75	0.59	0.71	0.74	0.86	0.71	0.64	0.67	0.84	0.87	0.61	0.85	0.82	0.66	0.87	0.91	0.8	0.88	0.83	0.79	0.86	0.85	0.75	0.9	0.68	0.82	0.77	0.88	0.91	0.8	0.78	0.79	0.61	0.8	0.82	0.7	0.76	0.83	0.87	0.78	0.81	0.92	0.83	0.79
exon_skip_19719	0.6	0.75	0.77	0.67	0.74	0.76	0.52	0.57	0.77	0.81	0.84	0.79	0.57	0.72	0.78	0.59	0.87	0.82	0.66	0.85	0.78	0.75	0.71	0.56	0.78	0.9	0.89	0.76	0.74	0.73	0.66	0.7	0.84	0.88	0.82	0.82	0.82	0.84	0.77	0.74	0.68	0.68	0.82	0.81	0.73	0.8	0.9	0.71	0.78
exon_skip_19829	0.64	0.69	0.55	0.6	0.59	0.65	0.56	0.63	0.78	0.75	0.6	0.57	0.54	0.76	0.49	0.6	0.52	0.53	0.46	0.65	0.49	0.53	0.64	0.37	0.48	0.58	0.85	0.72	0.69	0.63	0.51	0.53	0.42	0.54	0.44	0.76	0.73	0.71	0.66	0.57	0.41	0.63	0.63	0.65	0.55	0.37	0.51	0.72	0.71
exon_skip_19898	0.79	0.72	0.81	0.82	0.81	0.83	0.78	0.85	0.79	0.77	0.79	0.78	0.82	0.83	0.7	0.76	0.8	0.83	0.81	0.88	0.86	0.84	0.73	0.78	0.77	0.79	0.85	0.79	0.83	0.78	0.9	0.77	0.76	0.82	0.9	0.8	0.81	0.6	0.76	0.84	0.75	0.76	0.88	0.82	0.77	0.77	0.78	0.82	0.82
exon_skip_20031	0.16	0.25	0.19	0.13	0.16	0.15	0.08	0.25	0.19	0.11	0	0.38	0.12	0.18	0.2	0.3	0.15	0.09	0.08	0.05	0.09	0.33	0.07	0.19	0.27	0.01	0.3	0.26	0.14	0.07	0.2	0.08	0.12	0.2	0.1	0.19	0.11	0.33	0.12	0.04	0	0	0.25	0.12	0.08	0.07	0.1	0.25	0.24
exon_skip_20052	0.85	0.74	0.94	0.93	0.91	0.83	0.87	0.88	0.88	0.83	0.76	0.79	0.96	0.88	0.69	0.64	0.81	0.86	0.68	0.93	0.82	0.78	0.94	0.78	0.88	0.73	0.94	0.86	0.7	0.76	0.82	0.73	0.76	0.83	0.9	0.93	0.87	0.89	0.75	0.84	0.85	0.88	0.93	0.87	0.95	0.73	0.79	0.97	0.95
exon_skip_20084	0.24	0.62	0.34	0.46	0.39	0.4	0.33	0.39	0.32	0.47	0.35	0.26	0.2	0.35	0.5	0.41	0.48	0.27	0.31	0.22	0.3	0.35	0.38	0.34	0.36	0.46	0.51	0.51	0.4	0.31	0.31	0.36	0.25	0.41	0.61	0.36	0.27	0.57	0.33	0.23	0.44	0.39	0.34	0.3	0.26	0.23	0.42	0.34	0.27
exon_skip_20130	0.86	0.95	0.77	0.83	0.87	0.85	0.8	0.84	0.9	0.78	0.8	0.74	0.66	0.78	0.65	0.65	0.98	0.89	0.77	0.85	0.75	0.72	0.69	0.5	0.75	0.86	0.82	0.75	0.73	0.74	0.71	0.84	0.6	0.9	0.87	0.87	0.78	0.86	0.9	0.81	0.76	0.81	0.83	0.72	0.87	0.82	0.59	0.78	0.81
exon_skip_20205	0.64	0.83	0.65	1	1	0.76	0.73	0.76	1	0.92	1	0.81	1	0.93	0.89	1	0.71	1	1	0.74	0.76	0.83	0.89	0.9	0.85	1	0.74	1	0.85	0.98	0.77	0.84	0.71	0.67	0.91	0.9	1	0.79	0.71	0.79	0.78	0.88	0.7	0.79	0.78	0.76	0.9	0.88	0.76
exon_skip_20206	0.59	0.67	0.65	0.45	0.61	0.4	0.31	0.54	0.6	0.48	0.65	0.5	0.39	0.51	0.48	0.71	0.43	0.5	0.5	0.47	0.54	0.25	0.38	0.51	0.7	0.48	0.73	0.76	0.62	0.62	0.43	0.43	0.58	0.6	0.64	0.68	0.56	0.33	0.55	0.5	0.53	0.45	0.52	0.42	0.62	0.48	0.54	0.41	0.53
exon_skip_20506	0.38	0.29	0.32	0.24	0.17	0.32	0.33	0.29	0.26	0.32	0.46	0.39	0.27	0.21	0.18	0.32	0.2	0.46	0.34	0.35	0.28	0.41	0.24	0.19	0.29	0.43	0.41	0.26	0.26	0.41	0.28	0.53	0.31	0.24	0.21	0.38	0.34	0.18	0.28	0.36	0.3	0.25	0.31	0.28	0.47	0.31	0.34	0.24	0.5
exon_skip_20509	0.18	0.23	0.2	0.19	0.14	0.18	0.12	0	0.19	0.2	0.2	0.17	0.09	0.28	0.23	0.24	0.15	0.21	0	0.13	0.19	0.18	0.06	0.15	0.29	0.14	0.22	0.04	0.14	0.14	0.15	0	0.23	0.17	0.34	0.09	0.15	0.16	0.1	0.22	0.16	0.14	0.17	0.1	0.1	0.32	0.14	0.21	0.34
exon_skip_20513	0.79	1	0.8	0.93	0.95	0.84	0.91	1	0.86	0.9	1	0.9	1	0.86	1	0.85	0.86	0.83	0.86	0.85	0.88	0.73	0.81	0.78	0.81	0.92	0.88	0.78	0.83	0.69	0.89	0.76	0.83	0.8	1	1	0.81	0.81	1	0.83	0.78	0.84	1	0.91	0.84	0.78	0.78	1	0.87
exon_skip_20582	0.53	0.41	0.51	0.41	0.64	0.36	0.49	1	0.57	0.35	0.34	0.23	0.38	0.4	0.53	0.52	0.43	0.63	0.29	0.38	0.42	0.41	0.43	0.28	0.39	0.35	0.45	0.57	0.28	0.58	0.36	0.33	0.39	0.18	0.59	0.29	0.53	0.38	0.38	0.35	0.43	0.43	0.45	0.37	0.4	0.36	0.5	0.59	0.56
exon_skip_20631	0.9	0.79	0.83	0.9	0.83	0.87	1	0.82	0.89	0.6	0.93	0.81	0.87	0.88	0.92	0.8	0.88	0.88	0.93	0.94	1	0.92	0.85	1	1	0.92	0.81	0.69	0.79	0.82	0.91	0.89	0.87	0.84	0.96	0.92	0.81	1	0.93	0.89	0.86	0.82	0.93	0.94	0.82	1	0.89	0.73	0.9
exon_skip_20695	0.07	0.32	0.37	0.39	0.38	0.41	0.22	0.26	0.4	0.45	0.38	0.26	0.36	0.58	0.33	0.19	0.33	0.57	0.51	0.39	0.44	0.2	0.29	0.31	0.34	0.49	0.55	0.3	0.5	0.41	0.34	0.34	0.28	0.37	0.57	0.28	0.35	0.32	0.44	0.47	0.22	0.27	0.36	0.4	0.61	0.38	0.45	0.4	0.53
exon_skip_20699	0.56	0.42	0.36	0.57	0.41	0.51	0.39	0.57	0.45	0.47	0.35	0.35	0.49	0.44	0.43	0.42	0.39	0.5	0.2	0.55	0.47	0.39	0.56	0.53	0.52	0.5	0.37	0.47	0.41	0.5	0.45	0.45	0.42	0.38	0.3	0.57	0.55	0.53	0.4	0.38	0.42	0.44	0.43	0.51	0.51	0.38	0.3	0.46	0.42
exon_skip_20710	0.72	0.73	0.76	0.73	0.76	0.74	0.74	0.83	0.66	0.74	0.74	0.78	0.71	0.84	0.57	0.77	0.77	0.81	0.82	0.83	0.85	0.18	0.84	0.7	0.8	0.82	0.73	0.94	0.68	0.79	0.67	0.67	0.78	0.69	0.75	0.75	0.72	0.6	0.82	0.81	0.8	0.79	0.67	0.81	0.75	0.67	0.77	0.78	0.68
exon_skip_20802	0.76	0.83	0.79	0.79	0.93	0.77	0.83	1	0.86	0.86	0.91	1	0.91	0.74	1	0.88	0.9	0.67	0.7	1	0.86	1	0.92	0.78	1	0.75	0.85	1	0.78	0.76	1	0.86	1	0.79	0.84	0.78	0.62	0.81	0.74	1	0.85	0.78	0.92	0.83	0.8	0.57	0.72	0.83	0.71
exon_skip_21041	0.92	0.86	0.95	0.98	0.78	0.87	0.93	0.84	0.98	0.83	0.87	0.98	0.85	0.83	0.79	0.96	0.84	0.96	0.94	0.98	0.9	0.93	0.94	0.87	0.79	0.82	0.97	1	0.95	0.91	0.91	0.89	0.74	0.96	0.97	0.92	0.92	0.87	0.89	0.9	0.86	0.9	0.98	0.92	0.95	0.98	0.98	0.96	0.95
exon_skip_21112	0.01	0	0.05	0.19	0.22	0.17	0.05	0.05	0.23	0.14	0.04	0.03	0.04	0.13	0.05	0.01	0.03	0.29	0.17	0.04	0.27	0.19	0.02	0.06	0.09	0.1	0.5	0.12	0.09	0.05	0.15	0.04	0.04	0.03	0.2	0.07	0.12	0.06	0.11	0.23	0	0.04	0.15	0.07	0.07	0.05	0.05	0.22	0.19
exon_skip_21120	0.71	0.76	0.55	0.45	0.21	0.35	0.48	0.38	0.41	0.41	0.72	0.67	0.26	0.44	0.4	0.73	0.67	0.29	0.53	0.16	0.42	0.48	0.36	0.72	0.64	0.41	0.32	0.65	0.73	0.48	0.37	0.68	0.67	0.62	0.24	0.44	0.46	0.64	0.51	0.47	0.68	0.55	0.65	0.21	0.52	0.62	0.41	0.27	0.43
exon_skip_21245	0.25	0.23	0.22	0.28	0.17	0.23	0.32	0.16	0.29	0.28	0.26	0.14	0.2	0.19	0.3	0.22	0.24	0.1	0.11	0.3	0.09	0.05	0.22	0.36	0.26	0.15	0.15	0.08	0.37	0.15	0.27	0.11	0.16	0.15	0.02	0.24	0.25	0.26	0.17	0.19	0.23	0.22	0.25	0.21	0.16	0.19	0.02	0.27	0.19
exon_skip_21501	0.46	0.78	0.57	0.77	0.77	0.78	0.78	0.88	0.85	0.85	0.76	0.69	0.82	0.82	0.74	0.58	0.8	0.88	0.86	0.75	0.75	0.44	0.87	0.8	0.82	0.77	0.79	0.72	0.7	0.69	0.74	0.86	0.81	0.9	0.88	0.79	0.77	0.76	0.84	0.8	0.8	0.74	0.77	0.75	0.81	0.68	0.83	0.68	0.73
exon_skip_21502	0.21	0.5	0.38	0.54	0.56	0.64	0.45	0.59	0.47	0.65	0.32	0.52	0.44	0.5	0.64	0.29	0.59	0.53	0.66	0.54	0.54	0.09	0.5	0.5	0.44	0.41	0.24	0.29	0.25	0.43	0.41	0.58	0.64	0.67	0.79	0.44	0.42	0.5	0.41	0.46	0.53	0.48	0.43	0.4	0.43	0.37	0.29	0.38	0.42
exon_skip_21538	1	1	0.75	1	0.64	0.8	1	0.74	1	1	0.8	0.77	0.73	0.95	1	1	0.8	0.8	0.83	0.86	1	0.87	0.77	0.71	0.7	0.9	0.88	1	0.83	0.85	0.98	0.89	0.83	1	1	1	0.88	0.76	1	0.81	0.73	0.76	1	0.87	1	0.84	0.91	0.89	1
exon_skip_21656	0.94	0.86	0.86	0.73	0.95	0.83	0.81	0.87	0.53	0.81	1	0.74	0.86	0.91	0.96	0.89	0.75	0.82	0.91	0.93	0.88	1	0.88	0.93	0.82	0.94	0.82	0.71	0.78	0.87	0.83	0.8	0.91	0.97	0.67	0.78	0.86	0.81	0.94	0.83	0.95	0.95	0.82	0.78	0.81	0.81	0.9	0.81	0.87
exon_skip_21748	0.25	0.21	0.26	0.35	0.21	0.32	0.31	0.35	0.44	0.21	0.11	0.1	0.56	0.31	0.35	0.06	0.45	0.02	0.55	0.17	0.5	0.01	0.36	0.37	0.51	0.28	0.44	0.43	0.34	0.37	0.44	0.46	0.31	0.34	0.26	0.09	0.65	0.06	0.36	0.37	0.37	0.03	0.02	0.39	0.49	0.27	0.54	0.25	0.29
exon_skip_21822	0.33	0.34	0.35	0.33	0.18	0.31	0.16	0.21	0.27	0.33	0.1	0	0.44	0.31	0.15	0.3	0.26	0.36	0.21	0.19	0.28	0.15	0.4	0.32	0.21	0.22	0.55	0.33	0.22	0.43	0.2	0.29	0.2	0.22	0.62	0.25	0.24	0.24	0.26	0.32	0.22	0.18	0.2	0.3	0.33	0.18	0.2	0.24	0.13
exon_skip_21942	0.42	0.39	0.44	0.33	0.28	0.36	0.73	0.43	0.37	0.35	0.29	0.23	0.3	0.27	0.32	0.34	0.4	0.37	0.24	0.48	0.41	0.34	0.44	0.62	0.3	0.25	0.3	0.4	0.49	0.35	0.52	0.41	0.4	0.32	0.3	0.32	0.35	0.41	0.36	0.35	0.5	0.42	0.38	0.41	0.4	0.4	0.39	0.34	0.31
exon_skip_22033	1	1	1	1	0.93	0.88	1	1	1	0.8	0.82	0.92	0.9	0.97	0.72	1	0.8	1	1	0.9	1	0.73	1	0.83	0.91	0.96	0.86	1	0.8	0.9	0.92	0.97	0.84	0.91	0.81	0.97	1	1	0.92	0.87	1	0.86	1	1	0.91	0.94	1	0.91	1
exon_skip_22123	0.38	0.38	0.2	0.24	0.04	0.07	0.31	0.25	0.21	0.25	0.24	0.32	0.32	0.2	0	0.23	0.26	0.2	0.19	0.17	0.19	0.12	0.21	0.14	0.27	0.28	0.32	0.27	0.23	0.15	0.14	0.13	0.27	0.15	0	0.18	0.27	0.29	0.18	0.14	0.14	0.18	0.18	0.15	0.24	0.17	0.12	0.2	0.2
exon_skip_22318	0.62	0.93	1	0.85	1	0.77	1	1	1	1	1	0.78	0.98	1	0.79	1	1	0.83	0.79	1	0.78	0.88	0.79	1	1	0.82	0.84	1	0.72	1	1	0.73	1	0.86	1	0.87	0.77	0.69	0.8	0.75	0.72	0.85	0.94	1	0.79	0.77	1	0.97	0.84
exon_skip_22403	0.99	0.68	0.82	0.93	0.87	0.8	0.97	0.88	0.97	0.64	0.89	0.78	0.73	0.8	0.71	0.92	0.98	0.73	0.9	0.97	0.87	0.93	0.97	0.83	0.83	0.83	0.91	0.77	0.73	0.91	0.89	0.95	0.76	0.87	0.77	0.97	0.93	0.79	0.78	0.92	0.93	0.91	0.8	0.88	0.92	0.94	0.84	0.92	0.82
exon_skip_22424	0.51	0.46	0.52	0.61	0.26	0.45	0.41	0.35	0.67	0.39	0.45	0.45	0.29	0.38	0.3	0.36	0.6	0.52	0.52	0.24	0.44	0.25	0.42	0.33	0.41	0.48	0.59	0.5	0.53	0.51	0.44	0.41	0.31	0.43	0.42	0.48	0.42	0.38	0.44	0.44	0.37	0.35	0.68	0.45	0.55	0.69	0.36	0.63	0.45
exon_skip_22425	0.42	0.34	0.41	0.55	0.27	0.4	0.3	0.35	0.56	0.34	0.36	0.42	0.16	0.27	0.24	0.46	0.51	0.5	0.42	0.25	0.32	0.41	0.46	0.31	0.31	0.46	0.5	0.34	0.41	0.47	0.2	0.29	0.27	0.39	0.35	0.37	0.37	0.33	0.35	0.33	0.31	0.39	0.64	0.31	0.38	0.55	0.3	0.48	0.35
exon_skip_22821	0.36	0.17	0.2	0.22	0.15	0.29	0.16	0.22	0.32	0.2	0.21	0.24	0.38	0.21	0.22	0.19	0.47	0.11	0.34	0.22	0.24	0.1	0.25	0.2	0.17	0.38	0.21	0.2	0.14	0.37	0.45	0.2	0.37	0.26	0.23	0.24	0.25	0.12	0.28	0.2	0.12	0.21	0.22	0.15	0.45	0.25	0.12	0.26	0.21
exon_skip_22871	0.76	0.85	0.95	0.76	0.85	0.91	0.87	0.94	0.81	0.94	0.9	0.94	0.91	0.95	0.97	0.84	0.82	0.71	0.86	0.93	0.93	0.94	0.94	0.97	0.98	0.87	0.87	0.68	0.95	0.85	0.91	0.73	0.94	0.91	0.92	0.81	0.87	0.9	0.74	0.91	0.77	0.8	0.85	0.93	0.94	0.93	0.91	0.82	0.74
exon_skip_22874	0.77	0.53	0.54	0.55	0.69	0.46	0.84	0.74	0.71	0.53	0.68	0.67	0.58	0.55	0.43	0.71	0.74	0.46	0.67	0.92	0.58	0.59	0.83	0.48	0.35	0.51	0.61	0.57	0.55	0.75	0.87	0.33	0.57	0.71	0.64	0.89	0.68	0.6	0.47	0.67	0.51	0.71	0.62	0.68	0.69	0.54	0.48	0.52	0.61
exon_skip_22953	0.5	0.47	0.35	0.36	0.42	0.34	0.46	0.45	0.35	0.39	0.54	0.35	0.35	0.33	0.42	0.42	0.53	0.43	0.37	0.49	0.37	0.15	0.39	0.44	0.47	0.4	0.31	0.4	0.43	0.42	0.41	0.39	0.36	0.42	0.33	0.42	0.3	0.41	0.39	0.33	0.41	0.38	0.36	0.4	0.51	0.56	0.34	0.38	0.38
exon_skip_23112	0.27	0.72	0.51	0.47	0.67	0.64	0.74	0.72	0.6	0.7	0.5	0.54	0.7	0.73	0.71	0.71	0.6	0.58	0.6	0.68	0.62	0.47	0.76	0.59	0.69	0.53	0.68	0.71	0.45	0.59	0.63	0.73	0.7	0.58	0.67	0.52	0.71	0.62	0.52	0.64	0.61	0.49	0.33	0.69	0.69	0.45	0.57	0.51	0.67
exon_skip_23161	0.56	0.96	0.92	0.89	0.87	0.88	0.88	0.88	0.9	0.91	0.9	0.87	0.83	0.92	0.75	0.78	0.97	0.93	0.96	0.88	0.87	0.93	0.85	0.76	0.87	0.58	0.92	0.81	0.86	0.93	0.76	0.88	0.89	0.92	0.85	0.94	0.83	0.74	0.92	0.96	0.77	0.89	0.92	0.91	0.87	0.9	0.83	0.91	0.91
exon_skip_23196	0.92	0.84	0.84	1	1	1	1	0.81	1	1	0.86	0.79	1	0.89	1	0.93	0.74	0.88	1	1	1	1	0.87	1	0.89	0.86	1	0.78	0.86	1	1	0.91	0.79	0.84	1	1	1	1	1	1	0.82	0.8	0.85	0.99	0.8	1	1	1	1
exon_skip_23229	0.42	0.18	0.45	0.42	0.36	0.33	0.52	0.23	0.51	0.17	0.16	0.39	0.42	0.32	0.21	0.53	0.27	0.43	0.39	0.29	0.33	0.31	0.38	0.33	0.27	0.26	0.45	0.28	0.48	0.31	0.35	0.42	0.35	0.35	0.31	0.48	0.53	0.3	0.38	0.35	0.2	0.28	0.18	0.31	0.55	0.41	0.46	0.48	0.37
exon_skip_23350	0.48	0.9	0.69	1	1	1	1	1	1	0.96	0.56	0.78	1	1	1	1	1	1	1	1	0.55	1	1	1	1	1	1	1	1	1	1	1	0.69	1	1	0.69	0.58	1	1	1	1	1	1	1	0.82	1	1	1	1
exon_skip_23403	0.33	0.36	0.1	0.24	0.13	0.18	0.46	0.18	0.15	0.13	0.34	0.26	0.18	0.11	0.14	0.63	0.46	0.11	0.09	0.13	0.23	0.05	0.41	0.38	0.41	0.16	0.07	0.16	0.3	0.14	0.3	0.28	0.32	0.22	0.16	0.36	0.26	0.46	0.12	0.12	0.39	0.28	0.18	0.21	0.44	0.19	0.1	0.17	0.08
exon_skip_23404	0.22	0.39	0.24	0.44	0.5	0.36	0.3	0.38	0.38	0.35	0.45	0.44	0.5	0.53	0.25	0.39	0.46	0.42	0.42	0.53	0.44	0.21	0.34	0.4	0.38	0.35	0.42	0.31	0.34	0.37	0.43	0.37	0.35	0.35	0.38	0.37	0.42	0.35	0.34	0.35	0.28	0.34	0.4	0.42	0.4	0.45	0.32	0.41	0.45
exon_skip_23406	0.12	0.33	0.37	0.34	0.53	0.25	0.3	0.33	0.45	0.31	0.55	0.41	0.45	0.41	0.32	0.3	0.29	0.35	0.47	0.55	0.44	0.16	0.38	0.44	0.27	0.3	0.42	0.41	0.39	0.36	0.4	0.3	0.42	0.4	0.44	0.39	0.38	0.33	0.41	0.28	0.37	0.32	0.4	0.4	0.43	0.42	0.36	0.33	0.34
exon_skip_23431	0.44	0.09	0.33	0.21	0.23	0.3	0.37	0.29	0.34	0.14	0.3	0.24	0.38	0.13	0.08	0.46	0.52	0.37	0.46	0.42	0.33	0.21	0.29	0.18	0.26	0.19	0.33	0.31	0.22	0.35	0.34	0.15	0.22	0.38	0.19	0.18	0.28	0.21	0.25	0.22	0.32	0.24	0.28	0.25	0.26	0.26	0.18	0.23	0.27
exon_skip_23449	0.11	0.06	0.08	0.21	0.2	0.26	0.19	0.16	0.14	0.15	0.2	0.25	0.46	0	0.2	0.09	0.17	0.01	0.15	0.1	0.24	0.24	0.14	0.17	0.15	0.2	0.2	0.21	0.21	0.12	0.2	0.2	0.26	0.23	0.31	0.15	0.13	0.27	0.16	0.24	0.12	0.18	0.2	0.14	0.13	0.05	0.31	0.19	0.11
exon_skip_23450	0.4	0.37	0.56	0.37	0.35	0.47	0.35	0.55	0.52	0.55	0.63	0.49	0.28	0.33	0.43	0.41	0.4	0.41	0.53	0.5	0.52	0.24	0.46	0.39	0.44	0.39	0.4	0.38	0.43	0.52	0.3	0.39	0.49	0.31	0.23	0.38	0.52	0.35	0.42	0.43	0.5	0.43	0.3	0.4	0.42	0.31	0.23	0.48	0.53
exon_skip_23488	0.16	0.26	0.11	0.09	0.25	0.11	0.33	0.29	0.1	0.1	0.08	0.14	0.48	0.26	0.19	0.25	0.15	0.14	0.14	0.12	0.19	0.25	0.36	0.22	0.32	0.26	0.09	0.17	0.1	0.22	0.22	0.17	0.33	0.14	0.19	0.11	0.15	0.19	0.11	0.12	0.21	0.2	0.1	0.08	0.28	0.15	0.09	0.08	0.21
exon_skip_23578	0.6	0.47	0.46	0.42	0.36	0.48	0.45	0.35	0.44	0.34	0.65	0.39	0.43	0.4	0.41	0.39	0.71	0.53	0.43	0.54	0.4	0.41	0.38	0.4	0.41	0.37	0.41	0.38	0.58	0.37	0.47	0.38	0.39	0.38	0.43	0.49	0.43	0.46	0.46	0.39	0.38	0.33	0.38	0.45	0.48	0.47	0.22	0.44	0.46
exon_skip_23673	0.08	0.13	0.19	0.18	0.26	0.28	0.24	0.23	0.11	0.24	0.16	0.2	0.2	0.33	0.24	0.11	0.26	0.19	0.11	0.3	0.33	0.17	0.34	0.17	0.17	0.15	0.34	0.12	0.1	0.31	0.15	0.19	0.21	0.31	0.43	0.27	0.15	0.16	0.11	0.22	0.15	0.23	0.21	0.12	0.17	0.15	0.2	0.17	0.25
exon_skip_23885	0.47	0.16	0.26	0.35	0.16	0.22	0.34	0.23	0.41	0.19	0.15	0.35	0.18	0.15	0.27	0.52	0.25	0.24	0.21	0.25	0.19	0.36	0.39	0.34	0.31	0.18	0.28	0.32	0.19	0.28	0.3	0.28	0.27	0.14	0.23	0.4	0.23	0.21	0.16	0.21	0.25	0.21	0.34	0.09	0.3	0.28	0.35	0.44	0.37
exon_skip_23899	0.27	0.55	0.53	0.24	0.03	0.3	0.02	0.45	0.17	0.19	0.1	0.25	0.31	0.1	0.29	0.17	0.09	0.24	0.19	0.01	0.24	0.08	0.51	0.52	0.64	0.21	0.21	0.31	0.28	0.06	0.37	0.29	0.44	0.19	0.2	0.25	0.13	0.25	0.16	0.24	0.22	0.24	0.05	0.2	0.18	0.42	0.08	0.22	0.14
exon_skip_23962	0.73	0.64	0.82	0.87	0.57	0.75	0.97	0.81	0.71	0.86	0.95	0.37	0.79	0.91	0.7	0.88	0.92	0.51	0.5	0.67	0.71	0.69	0.53	0.71	0.69	0.66	0.8	0.8	0.69	0.82	0.79	0.49	0.58	0.72	0.65	0.73	0.64	0.84	0.68	0.71	0.61	0.57	0.64	0.84	0.6	0.51	0.76	0.73	0.72
exon_skip_24042	0.9	0.95	0.86	0.95	0.87	0.8	0.85	0.9	0.94	0.95	0.97	0.87	0.97	0.98	0.91	0.96	0.87	0.82	0.93	0.76	0.95	0.45	0.89	0.9	0.92	0.91	0.9	0.94	0.9	0.87	0.93	0.92	0.87	0.89	0.97	0.8	0.92	0.92	0.89	0.91	0.92	0.97	0.88	0.95	0.85	0.93	0.91	0.89	0.91
exon_skip_24232	0.12	0.33	0.13	0.12	0.1	0.08	0.25	0.64	0.12	0.29	0.35	0.13	0.19	0.3	0.14	0.24	0.16	0.09	0.15	0.16	0.26	0.09	0.27	0.26	0.19	0.28	0.26	0.37	0.26	0.33	0.2	0.27	0.15	0.34	0.26	0.17	0.25	0.28	0.21	0.27	0.42	0.34	0.26	0.36	0.19	0.19	0.22	0.18	0.25
exon_skip_24274	0.68	0.75	0.74	0.69	0.78	0.6	0.62	0.33	0.63	0.59	0.67	0.69	0.68	0.58	0.55	0.58	0.59	0.6	0.76	0.6	0.7	0.41	0.73	0.5	0.5	0.63	0.43	0.5	0.69	0.5	0.61	0.59	0.69	0.68	0.57	0.61	0.7	0.64	0.5	0.55	0.79	0.73	0.57	0.6	0.76	0.61	0.46	0.54	0.6
exon_skip_24278	0.46	0.23	0.2	0.27	0.23	0.34	0.46	0.23	0.19	0.21	0.25	0.27	0.32	0.25	0.36	0.44	0.26	0.15	0.25	0.1	0.32	0.29	0.14	0.25	0.34	0.23	0.16	0.25	0.08	0.2	0.27	0.2	0.25	0.23	0.04	0.18	0.3	0.33	0.3	0.16	0.34	0.43	0.33	0.29	0.09	0.25	0.18	0.4	0.16
exon_skip_24441	0.84	0.65	0.89	0.86	0.89	0.77	0.85	0.75	0.93	0.91	0.71	0.79	0.9	0.85	1	0.78	0.79	0.9	0.81	0.9	0.85	0.86	0.89	0.95	0.88	0.75	0.79	0.64	0.77	0.95	0.93	0.64	0.92	0.85	0.96	0.95	0.74	0.94	0.74	0.88	0.91	0.94	0.67	0.83	0.82	0.89	0.92	0.91	0.79
exon_skip_24495	0.68	0.88	0.69	0.89	0.7	0.76	0.83	0.77	0.91	0.86	0.85	0.73	0.82	0.64	0.83	1	0.84	0.85	0.74	0.72	0.92	0.73	0.58	0.74	0.79	0.76	0.78	0.94	0.78	0.66	0.85	0.79	0.86	0.9	0.84	0.95	0.88	0.86	0.68	0.89	0.8	0.83	0.83	0.87	0.83	0.94	0.82	0.74	0.84
exon_skip_24835	0	0.58	0.82	0.8	0.72	0.72	0.85	0.6	0.73	0.74	0.8	0.78	0.75	0.7	0.06	0.53	0.57	0.8	0.68	0.74	0.78	0.4	0.28	0.58	0.53	0.04	0.59	0.78	0.47	0.62	0	0.78	0.56	0.68	0.61	0.53	0.68	0.07	0.74	0.76	0.48	0.78	0.74	0.59	0.46	0.75	0.41	0.85	0.77
exon_skip_24836	0.54	0.94	0.98	0.99	0.97	0.95	0.99	0.94	0.97	0.98	0.97	0.98	0.96	0.97	0.85	0.89	0.92	0.98	0.96	0.97	0.93	0.78	0.83	0.92	0.92	0.04	0.96	0.97	0.91	0.94	0.86	0.99	0.95	0.96	0.97	0.95	0.95	0.07	0.98	0.97	0.8	0.98	0.97	0.84	0.88	0.96	0.88	0.99	0.96
exon_skip_24890	0.51	0.51	0.68	0.68	0.85	0.57	0.56	0.64	0.65	0.73	0.53	0.45	0.53	0.62	0.61	0.44	0.68	0.73	0.46	0.68	0.67	0.52	0.66	0.51	0.68	0.7	0.69	0.86	0.53	0.68	0.63	0.49	0.62	0.7	0.8	0.57	0.64	0.73	0.5	0.7	0.68	0.48	0.68	0.66	0.69	0.7	0.54	0.65	0.68
exon_skip_24945	0.87	0.74	0.93	0.82	0.92	0.97	0.85	0.89	0.88	0.98	0.9	0.64	0.75	0.96	0.89	0.74	0.98	0.91	0.95	0.96	1	0.96	0.92	0.79	0.92	0.96	0.69	0.96	0.92	0.95	0.85	0.94	0.83	0.64	0.95	0.93	0.95	1	0.85	0.77	0.96	0.94	0.88	0.97	0.87	0.96	0.86	0.9	0.72
exon_skip_25018	0.07	0.21	0.28	0.29	0.08	0.32	0.49	0.26	0.32	0.27	0.25	0.16	0.15	0.18	0.3	0.12	0.23	0.13	0.21	0.11	0.17	0.15	0.21	0.18	0.13	0.19	0.22	0.08	0.05	0.17	0.24	0.12	0.24	0.1	0.15	0.18	0.31	0.33	0.27	0.17	0.35	0.34	0.16	0.37	0.13	0.22	0.11	0.26	0.2
exon_skip_25085	0.72	0.52	0.67	0.67	0.75	0.73	0.61	0.8	0.83	0.9	0.75	0.56	0.77	0.62	0.7	0.45	0.6	0.91	0.95	0.79	0.67	0.57	0.7	0.62	0.57	0.8	0.72	0.5	0.58	0.75	0.74	0.67	0.76	0.68	0.67	0.76	0.81	0.67	0.56	0.82	0.79	0.72	0.79	0.69	0.73	0.74	0.77	0.66	0.83
exon_skip_25145	0.14	0.11	0.26	0.25	0.05	0.19	0.04	0.15	0.16	0.19	0.31	0.36	0.1	0.21	0.11	0.18	0.31	0.16	0.05	0.25	0.15	0.15	0.21	0.17	0.14	0.15	0.27	0.21	0.4	0.29	0.06	0.35	0.38	0.31	0.11	0.24	0.16	0.24	0.1	0.19	0.34	0.17	0.22	0.11	0.29	0.26	0.15	0.28	0.16
exon_skip_25195	0.63	0.46	0.3	0.48	0.23	0.29	0.25	0.53	0.45	0.4	0.42	0.35	0.41	0.27	0.12	0.55	0.41	0.63	0.38	0.49	0.15	0.38	0.29	0.07	0.17	0.37	0.5	0.44	0.5	0.37	0.2	0.38	0.2	0.28	0.43	0.51	0.33	0.35	0.41	0.38	0.27	0.48	0.32	0.41	0.29	0.27	0.24	0.48	0.39
exon_skip_25207	0.9	0.94	0.83	0.96	0.77	0.78	0.97	0.97	0.95	0.93	0.98	0.95	0.71	0.83	0.89	0.95	0.94	0.83	0.64	0.89	0.79	0.89	0.93	0.93	0.84	0.78	0.94	0.79	0.96	1	0.94	0.93	0.92	0.88	0.88	0.94	0.75	0.95	0.68	0.92	0.84	0.95	0.82	0.74	0.82	0.94	0.82	0.93	0.93
exon_skip_25215	0.69	0.56	0.61	0.5	0.56	0.72	0.53	0.65	0.58	0.67	0.56	0.54	0.78	0.58	0.71	0.43	0.62	0.72	0.62	0.56	0.54	0.5	0.48	0.69	0.68	0.58	0.56	0.61	0.52	0.58	0.66	0.65	0.63	0.47	0.5	0.56	0.59	0.52	0.49	0.47	0.62	0.66	0.3	0.52	0.58	0.56	0.56	0.47	0.68
exon_skip_25242	0.76	0.85	0.76	0.76	0.82	0.71	0.72	0.64	0.77	0.85	0.78	0.78	0.69	0.88	0.86	0.55	0.83	0.84	0.8	0.75	0.85	0.72	0.88	0.87	0.69	0.84	0.7	0.67	0.78	0.75	0.85	0.8	0.77	0.66	0.83	0.9	0.74	0.75	0.7	0.76	0.89	0.82	0.68	0.87	0.75	0.9	0.78	0.64	0.69
exon_skip_25334	0.52	0.71	0.5	0.48	0.37	0.47	0.54	0.53	0.34	0.61	0.58	0.47	0.47	0.48	0.52	0.48	0.61	0.46	0.34	0.43	0.49	0.23	0.62	0.68	0.42	0.41	0.56	0.57	0.56	0.45	0.62	0.58	0.58	0.49	0.4	0.54	0.54	0.64	0.45	0.47	0.45	0.44	0.56	0.5	0.58	0.59	0.46	0.39	0.47
exon_skip_25379	0.57	0.14	0.72	0.47	0.4	0.51	0.49	0.53	0.56	0.58	0.64	0.4	0.59	0.53	0.78	0.31	0.58	0.58	0.59	0.66	0.49	0.54	0.67	0.54	0.52	0.38	0.65	0.54	0.62	0.47	0.67	0.5	0.63	0.58	0.53	0.66	0.57	0.33	0.37	0.4	0.7	0.59	0.57	0.51	0.68	0.66	0.44	0.49	0.57
exon_skip_25488	0.54	0.6	0.6	0.73	0.66	0.57	0.64	0.49	0.71	0.63	0.72	0.59	0.66	0.66	0.56	0.59	0.78	0.68	0.8	0.7	0.65	0.56	0.61	0.44	0.68	0.69	0.77	0.7	0.75	0.59	0.63	0.66	0.61	0.79	0.58	0.68	0.57	0.56	0.6	0.73	0.49	0.61	0.68	0.61	0.46	0.66	0.64	0.66	0.64
exon_skip_25562	1	1	1	1	0.95	1	1	1	0.77	1	0.85	0.94	0.87	0.98	1	0.83	0.89	0.9	0.92	0.84	0.88	1	1	0.86	0.87	0.82	0.83	1	1	1	0.84	1	0.93	0.79	1	0.88	0.86	0.94	1	1	0.92	0.86	0.91	0.87	0.94	1	0.8	0.71	1
exon_skip_25571	0.51	0.68	0.75	0.85	0.51	0.67	0.3	0.58	0.76	0.77	0.59	0.57	0.51	0.77	0.44	0.75	0.72	0.85	0.86	0.67	0.84	0.6	0.6	0.59	0.68	0.81	0.9	0.73	0.82	0.74	0.68	0.62	0.54	0.8	0.72	0.7	0.7	0.49	0.83	0.88	0.46	0.36	0.69	0.76	0.83	0.79	0.74	0.76	0.76
exon_skip_25764	0.49	0.55	0.58	0.47	0.58	0.66	0.48	0.53	0.59	0.58	0.67	0.59	0.58	0.69	0.37	0.39	0.61	0.89	0.7	0.84	0.66	0.48	0.57	0.3	0.57	0.72	0.56	0.72	0.54	0.59	0.56	0.6	0.57	0.52	0.58	0.52	0.65	0.52	0.49	0.64	0.56	0.55	0.57	0.74	0.66	0.77	0.41	0.62	0.59
exon_skip_26305	0.72	0.54	0.64	0.84	1	0.73	1	0.75	0.75	0.76	0.7	0.6	0.53	0.7	1	0.6	0.68	0.75	0.68	0.72	0.8	0.69	0.74	0.79	0.59	0.78	0.92	1	0.79	0.65	0.71	1	1	0.71	0.88	0.89	0.69	0.8	0.73	0.76	0.5	0.67	0.76	0.85	1	0.72	1	1	0.7
exon_skip_26418	0.69	0.66	0.66	0.55	0.47	0.72	0.64	0.72	0.72	0.7	0.77	0.43	0.48	0.63	0.56	0.59	0.62	0.7	0.76	0.74	0.75	0.55	0.69	0.67	0.52	0.61	0.53	0.66	0.64	0.61	0.65	0.66	0.68	0.5	0.53	0.55	0.76	0.73	0.65	0.64	0.65	0.64	0.59	0.78	0.67	0.64	0.48	0.64	0.61
exon_skip_26441	0.37	0.16	0.52	0.3	0.42	0.38	0.04	0.42	0.41	0.34	0.2	0.17	0.35	0.59	0.15	0.35	0.21	0.59	0.6	0.15	0.52	0.34	0.26	0.15	0.51	0.36	0.67	0.55	0.38	0.28	0.32	0.23	0.26	0.38	0.62	0.16	0.51	0.2	0.43	0.32	0.28	0.12	0.44	0.32	0.37	0.2	0.21	0.38	0.57
exon_skip_26601	0.49	0.5	0.66	0.61	0.66	0.43	0.49	0.55	0.59	0.71	0.34	0.57	0.48	0.6	0.55	0.46	0.49	0.5	0.35	0.64	0.56	0.46	0.46	0.54	0.33	0.48	0.78	0.47	0.8	0.5	0.41	0.44	0.65	0.65	0.39	0.52	0.44	0.4	0.63	0.5	0.41	0.66	0.61	0.62	0.42	0.57	0.43	0.37	0.39
exon_skip_26629	0.85	1	1	0.7	1	0.9	0.91	1	0.78	1	0.93	0.75	0.85	1	1	1	0.94	1	0.92	0.88	0.85	1	0.78	1	0.85	0.9	0.83	1	0.82	1	0.9	1	0.89	1	1	0.83	1	0.81	0.99	0.85	1	0.78	1	0.9	1	0.99	0.99	1	0.93
exon_skip_26631	0.7	0.91	0.86	0.76	0.79	0.82	0.9	0.89	0.81	0.93	0.86	0.65	0.67	0.86	0.89	0.82	0.82	0.82	0.91	0.73	0.88	0.73	0.71	0.81	0.92	0.81	0.83	0.81	0.85	0.76	0.81	0.72	0.88	0.82	0.81	0.87	0.91	0.86	0.95	0.89	0.79	0.89	0.75	0.78	0.86	0.77	0.94	0.81	0.94
exon_skip_26633	0.7	0.79	0.76	0.71	0.71	0.77	0.64	0.74	0.79	0.7	0.83	0.58	0.72	0.82	0.73	0.71	0.69	0.57	0.77	0.71	0.76	0.63	0.71	0.71	0.81	0.76	0.64	0.88	0.72	0.71	0.66	0.79	0.83	0.71	0.63	0.68	0.79	0.78	0.67	0.82	0.84	0.85	0.8	0.8	0.71	0.71	0.71	0.7	0.73
exon_skip_26671	0.53	0.52	0.41	0.37	0.15	0.38	0.82	0.4	0.41	0.33	0.55	0.49	0.29	0.23	0.3	0.69	0.43	0.23	0.16	0.37	0.23	0.35	0.38	0.66	0.27	0.14	0.15	0.41	0.61	0.56	0.41	0.38	0.48	0.32	0.33	0.41	0.43	0.62	0.35	0.25	0.64	0.58	0.55	0.3	0.2	0.4	0.18	0.33	0.36
exon_skip_26809	0.54	0.59	0.59	0.57	0.53	0.58	0	0.64	0	0.59	0.6	0.53	0.61	0.58	0.57	0.59	0.62	0.61	0.56	0.56	0.55	0.55	0.55	0.55	0.54	0.56	0	0	0.62	0.63	0.53	0.57	0.59	0.55	0.64	0.54	0.53	0.59	0.5	0.61	0.59	0.67	0.61	0.58	0.53	0.62	0.62	0.55	0.57
exon_skip_26836	0.21	0.56	0.36	0.11	0.6	0.4	0.3	0.51	0.28	0.37	0.44	0.25	0.23	0.37	0.35	0.27	0.14	0.09	0.3	0.34	0.25	0.34	0.42	0.28	0.36	0.31	0.39	0.36	0.16	0.4	0.48	0.27	0.58	0.39	0.31	0.55	0.37	0.3	0.42	0.37	0.58	0.36	0.26	0.14	0.25	0.26	0.54	0.33	0.58
exon_skip_27162	0.34	0.46	0.34	0.38	0.22	0.42	0.44	0.48	0.39	0.29	0.4	0.24	0.31	0.35	0.48	0.3	0.37	0.49	0.55	0.55	0.49	0.3	0.37	0.29	0.32	0.41	0.37	0.35	0.46	0.4	0.38	0.45	0.38	0.29	0.33	0.27	0.41	0.32	0.39	0.37	0.44	0.2	0.36	0.56	0.57	0.37	0.41	0.47	0.42
exon_skip_27163	0.27	0.51	0.57	0.62	0.6	0.65	0.34	0.49	0.53	0.62	0.41	0.33	0.48	0.57	0.53	0.34	0.44	0.79	0.76	0.49	0.79	0.5	0.49	0.29	0.63	0.7	0.72	0.63	0.57	0.58	0.47	0.63	0.31	0.64	0.74	0.4	0.55	0.24	0.63	0.64	0.21	0.28	0.64	0.7	0.79	0.51	0.77	0.6	0.56
exon_skip_27164	0.35	0.45	0.68	0.64	0.73	0.67	0.36	0.51	0.51	0.71	0.47	0.54	0.67	0.66	0.4	0.5	0.57	0.76	0.7	0.44	0.76	0.65	0.55	0.33	0.72	0.7	0.79	0.68	0.55	0.61	0.5	0.63	0.36	0.76	0.77	0.5	0.61	0.29	0.66	0.71	0.26	0.5	0.72	0.57	0.7	0.55	0.77	0.6	0.54
exon_skip_27165	0.87	0.81	0.72	0.79	0.44	0.76	0.84	0.84	0.82	0.74	0.78	0.82	0.82	0.78	0.74	0.93	0.81	0.69	0.72	0.73	0.68	0.78	0.8	0.84	0.64	0.71	0.76	0.8	0.89	0.82	0.79	0.86	0.8	0.73	0.71	0.83	0.78	0.84	0.76	0.76	0.8	0.79	0.83	0.75	0.72	0.79	0.61	0.77	0.76
exon_skip_27241	0.55	0.6	0.76	0.71	0.83	0.64	0.6	0.77	0.6	0.76	0.75	0.54	0.44	0.72	0.72	0.72	0.72	0.77	0.84	0.65	0.84	0.58	0.62	0.73	0.67	0.81	0.86	0.79	0.8	0.76	0.66	0.72	0.85	0.68	0.8	0.83	0.71	0.8	0.79	0.66	0.91	0.64	0.76	0.86	0.61	0.64	0.79	0.56	0.54
exon_skip_27424	0.73	0.51	0.6	0.75	0.56	0.75	0.58	0.78	0.78	0.73	0.74	0.71	0.71	0.74	0.75	0.66	0.63	0.71	0.63	0.71	0.8	0.63	0.84	0.75	0.73	0.78	0.69	0.73	0.75	0.85	0.8	0.79	0.73	0.77	0.7	0.62	0.82	0.79	0.69	0.79	0.66	0.78	0.64	0.76	0.79	0.68	0.74	0.67	0.7
exon_skip_27510	0.11	0.29	0.36	0.41	0.35	0.3	0.23	0.22	0.38	0.31	0.39	0.29	0.32	0.34	0.26	0.2	0.41	0.36	0.32	0.26	0.29	0.31	0.22	0.11	0.3	0.32	0.41	0.41	0.21	0.26	0.33	0.25	0.19	0.32	0.44	0.19	0.21	0.18	0.3	0.27	0.18	0.3	0.33	0.25	0.36	0.33	0.24	0.3	0.27
exon_skip_27576	0.34	0.17	0.3	0.3	0.15	0.19	0.16	0.33	0.28	0.16	0.44	0.15	0.2	0.16	0.23	0.24	0.24	0.32	0.25	0.48	0.27	0.24	0.19	0.3	0.15	0.35	0.23	0.27	0.18	0.35	0.43	0.11	0.27	0.2	0.12	0.28	0.13	0.03	0.26	0.28	0.26	0.16	0.17	0.19	0.48	0.26	0.11	0.15	0.4
exon_skip_27730	0.94	0.85	0.85	0.68	0.94	0.76	0.74	0.77	0.84	0.73	0.71	0.81	0.62	0.88	0.83	0.8	0.85	0.9	0.88	0.9	0.81	0.92	0.88	0.91	0.89	0.82	0.92	0.73	0.65	0.83	0.97	0.65	0.77	0.76	0.73	0.9	0.78	0.69	0.83	0.79	0.86	0.74	0.64	0.89	0.9	1	0.5	0.72	0.76
exon_skip_27888	0.24	0.16	0.09	0.45	0.18	0.09	0.22	0.24	0.4	0.17	0.12	0.53	0.42	0.47	0	0.38	0.34	0.06	0.43	0.08	0.3	0.24	0.03	0.2	0.32	0.35	0.32	0.26	0.37	0.15	0.29	0.43	0.15	0.28	0.29	0.15	0.23	0.28	0.22	0.28	0.09	0.2	0.39	0.12	0.06	0.26	0.21	0.43	0.3
exon_skip_27959	0.53	0.43	0.53	0.45	0.19	0.39	0.59	0.39	0.47	0.44	0.51	0.39	0.38	0.26	0.51	0.7	0.51	0.4	0.42	0.17	0.45	0.48	0.34	0.42	0.44	0.37	0.28	0.45	0.56	0.37	0.46	0.44	0.48	0.52	0.38	0.38	0.47	0.59	0.4	0.24	0.43	0.49	0.55	0.5	0.56	0.37	0.41	0.64	0.35
exon_skip_27986	0.18	0.35	0.32	0.35	0.42	0.31	0.16	0.38	0.38	0.39	0.4	0.29	0.25	0.36	0.37	0.46	0.28	0.34	0.42	0.19	0.46	0.25	0.16	0.41	0.31	0.31	0.32	0.4	0.63	0.33	0.41	0.44	0.39	0.34	0.39	0.39	0.31	0.42	0.29	0.39	0.3	0.38	0.39	0.35	0.28	0.18	0.38	0.46	0.25
exon_skip_27988	0.45	0.53	0.65	0.69	0.62	0.55	0.56	0.71	0.67	0.66	0.76	0.52	0.57	0.63	0.55	0.81	0.69	0.66	0.65	0.51	0.74	0.58	0.56	0.49	0.56	0.72	0.71	0.6	0.6	0.58	0.63	0.64	0.52	0.74	0.7	0.54	0.63	0.71	0.65	0.55	0.42	0.66	0.7	0.71	0.54	0.66	0.56	0.75	0.62
exon_skip_27989	0.2	0.27	0.16	0.53	0.39	0.35	0.27	0.35	0.41	0.35	0.2	0.39	0.21	0.33	0.3	0.15	0.26	0.34	0.55	0.38	0.54	0.26	0.43	0.36	0.4	0.4	0.32	0.33	0.17	0.26	0.29	0.34	0.34	0.42	0.42	0.26	0.39	0.42	0.37	0.34	0.32	0.33	0.43	0.36	0.37	0.3	0.41	0.44	0.3
exon_skip_28106	0.76	0.69	0.58	0.92	0.65	0.72	0.71	0.76	0.81	0.78	0.59	0.69	0.57	0.68	0.53	0.72	0.79	0.73	0.79	0.69	0.7	0.76	0.65	0.66	0.54	0.83	0.7	0.66	0.65	0.67	0.86	0.75	0.61	0.72	0.73	0.66	0.8	0.75	0.62	0.69	0.61	0.68	0.77	0.83	0.8	0.77	0.48	0.79	0.72
exon_skip_28207	1	1	1	1	1	0.89	1	0.87	0.87	0.84	1	0.88	0.79	0.88	1	1	1	1	0.88	1	0.82	0.83	0.81	0.8	1	0.88	0.83	1	0.83	0.88	0.87	1	1	1	1	1	0.8	1	0.88	0.89	1	1	0.83	0.93	0.88	0.84	0.75	1	0.86
exon_skip_28231	0.13	0.21	0.74	0.69	0.23	0.24	0.2	0.25	0.33	0.81	0.72	0.56	0.47	0.44	0.07	0.43	0.22	0.54	0.16	0.33	0.36	0.04	0.25	0.29	0.33	0.07	0.32	0.87	0.36	0.28	0.15	0.44	0.33	0.68	0.86	0.33	0.28	0.01	0.48	0.24	0.48	0.2	0.26	0.49	0.24	0.57	0.4	0.34	0.27
exon_skip_28345	0.84	0.93	0.91	0.86	0.94	0.87	0.85	1	0.91	0.97	0.92	0.97	0.93	0.97	0.96	0.75	0.94	0.89	0.9	0.87	0.85	0.64	0.81	0.74	0.72	0.86	0.91	1	0.84	0.87	0.84	0.79	1	0.83	0.92	0.7	0.88	0.97	0.76	0.89	0.93	0.93	0.8	0.89	0.87	0.82	0.86	0.96	0.94
exon_skip_28440	0.69	0.72	0.7	0.61	0.75	0.59	0.71	0.63	0.69	0.77	0.77	0.69	0.68	0.72	0.78	0.62	0.66	0.73	0.69	0.64	0.71	0.64	0.81	0.78	0.83	0.8	0.75	0.73	0.8	0.55	0.71	0.7	0.74	0.7	0.83	0.73	0.74	0.75	0.77	0.8	0.68	0.78	0.82	0.73	0.71	0.73	0.68	0.7	0.76
exon_skip_28458	1	0.66	0.56	0.74	0.77	0.55	1	0.59	1	0.68	0.4	0.59	0.65	0.55	0.61	0.7	0.67	0.47	0.56	0.63	0.42	0.73	0.44	0.7	0.41	0.48	0.83	0.58	0.59	0.6	0.55	0.37	0.56	0.63	0.62	0.68	0.51	0.41	0.67	0.44	0.32	0.5	0.52	0.5	0.57	0.61	0.79	0.84	0.83
exon_skip_28541	1	1	0.25	1	1	1	1	0.41	1	1	1	1	1	1	0.39	1	1	0.3	1	1	1	1	1	1	1	1	1	1	1	1	1	1	1	1	1	1	1	1	1	1	1	0.41	1	1	0.35	1	1	1	1
exon_skip_28544	0.18	0.13	0.45	0.04	0.05	0.23	0.37	0.15	0.16	0.06	0.26	0.13	0.38	0.06	0.1	0.14	0.26	0.25	0.24	0.31	0.19	0.18	0.21	0.05	0.11	0.17	0.13	0.15	0.05	0.18	0.14	0.07	0.28	0.28	0.05	0.07	0.18	0.23	0.37	0.22	0.31	0.19	0.18	0.12	0.25	0.26	0.09	0.13	0.21
exon_skip_28727	0.31	0.34	0.35	0.63	0.88	0.46	0.27	0.46	0.66	0.54	0.31	0.31	0.67	0.71	0.39	0.65	0.3	0.61	0.67	0.5	0.74	0.68	0.38	0.23	0.49	0.5	0.89	0.48	0.35	0.24	0.72	0.34	0.26	0.56	0.72	0.51	0.47	0.36	0.46	0.67	0.13	0.37	0.69	0.41	0.23	0.48	0.62	0.62	0.68
exon_skip_28729	0.49	0.42	0.54	0.33	0.34	0.42	0.18	0.54	0.35	0.66	0.35	0.63	0.32	0.5	0.51	0.41	0.37	0.52	0.61	0.71	0.28	0.24	0.68	0.52	0.58	0.46	0.34	0.53	0.62	0.53	0.29	0.5	0.54	0.34	0.47	0.38	0.46	0.17	0.54	0.45	0.45	0.44	0.4	0.52	0.77	0.59	0.45	0.35	0.62
exon_skip_28730	0.39	0.23	0.38	0.12	0.26	0.2	0.07	0.21	0.14	0.32	0.17	0.36	0.14	0.25	0.33	0.21	0.21	0.28	0.43	0.36	0.1	0.14	0.47	0.27	0.44	0.21	0.25	0.28	0.34	0.26	0.14	0.23	0.25	0.11	0.19	0.14	0.22	0.11	0.3	0.3	0.27	0.25	0.16	0.24	0.46	0.32	0.24	0.15	0.44
exon_skip_29138	0.16	0.19	0.14	0.21	0.04	0.19	0.57	0.14	0.21	0.12	0.24	0.06	0.1	0.14	0.1	0.15	0.22	0.06	0.06	0.08	0.16	0.17	0.04	0.19	0.05	0.14	0.12	0.08	0.07	0.12	0.16	0.11	0.08	0.14	0.05	0.17	0.15	0.3	0.13	0.14	0.21	0.25	0.13	0.2	0.02	0.16	0.1	0.27	0.06
exon_skip_29224	0.85	0.81	0.85	0.61	0.64	0.74	0.81	0.71	0.85	0.79	0.78	0.76	0.53	0.81	0.57	0.75	0.89	0.81	0.62	0.91	0.82	0.72	0.78	0.7	0.68	0.8	0.81	0.8	0.56	0.92	0.7	0.64	0.78	0.83	0.83	0.8	0.67	0.65	0.76	0.57	0.69	0.73	0.77	0.69	0.85	0.61	0.86	0.64	0.77
exon_skip_29267	0.13	0.09	0.14	0.44	0.21	0.13	0.12	0.03	0.28	0.24	0.14	0.11	0.15	0.07	0.17	0.2	0.15	0.41	0.32	0.29	0.27	0.16	0.27	0.12	0.15	0.27	0.19	0.26	0.19	0.26	0.22	0.18	0.09	0.28	0.29	0.11	0.23	0.17	0.09	0.18	0.1	0.07	0.28	0.17	0.23	0.18	0.31	0.15	0.16
exon_skip_29342	0.52	0.22	0.35	0.29	0.17	0.47	0.28	0.54	0.31	0.32	0.43	0.33	0.21	0.32	0.47	0.43	0.96	0.28	0.46	0.42	0.42	0.28	0.33	0.35	0.29	0.57	0.2	0.61	0.48	0.87	0.36	0.31	0.34	0.28	0.24	0.3	0.48	0.42	0.42	0.31	0.54	0.53	0.73	0.46	0.45	0.4	0.83	0.33	0.31
exon_skip_29352	0.79	0.6	0.58	0.56	0.34	0.75	0.38	0.65	0.59	0.68	0.75	0.65	0.37	0.65	0.67	0.64	1	0.59	0.67	0.55	0.75	0.54	0.61	0.59	0.79	0.81	0.61	0.85	0.63	0.98	0.56	0.58	0.59	0.53	0.54	0.58	0.76	0.62	0.73	0.61	0.79	0.85	0.94	0.74	0.66	0.57	0.98	0.55	0.56
exon_skip_29479	0.94	0.41	0.54	0.99	0	0.95	0.63	0.95	0.89	0.95	0.5	0.94	0.96	0.95	0.54	0.8	0.95	0.5	0.95	0.93	0.5	1	0.98	0.93	0.22	0.95	0.5	0.94	0.05	0.97	0.97	0.92	0.94	0.95	0.93	0.12	0.94	0.61	0.95	0.46	0.53	0.25	0	0.95	0.21	0.97	0.52	0.91	0.97
exon_skip_29488	0.3	0.52	0.53	0.42	0.28	0.51	0.63	0.36	0.55	0.33	0.38	0.2	0.48	0.47	0.36	0.65	0.49	0.4	0.46	0.38	0.51	0.5	0.25	0.62	0.46	0.49	0.3	0.4	0.47	0.41	0.59	0.32	0.4	0.37	0.45	0.37	0.48	0.61	0.31	0.44	0.4	0.52	0.59	0.5	0.43	0.32	0.36	0.65	0.36
exon_skip_29497	0.57	0.62	0.54	0.55	0.55	0.55	0.41	0.51	0.59	0.58	0.48	0.47	0.6	0.54	0.72	0.71	0.48	0.37	0.67	0.43	0.58	0.54	0.6	0.67	0.46	0.49	0.55	0.56	0.58	0.52	0.52	0.55	0.61	0.46	0.61	0.6	0.51	0.65	0.57	0.49	0.51	0.52	0.54	0.6	0.51	0.41	0.6	0.57	0.57
exon_skip_29720	0.52	0.64	0.76	0.72	0.93	0.65	0.7	0.59	0.81	0.67	0.74	0.66	0.77	0.63	0.61	0.67	0.72	0.63	0.54	0.74	0.66	0.64	0.72	0.74	0.38	0.74	0.72	0.74	0.67	0.69	0.65	0.76	0.76	0.84	0.79	0.68	0.71	0.82	0.6	0.62	0.72	0.78	0.71	0.75	0.63	0.6	0.75	0.74	0.79
exon_skip_30262	0.32	0	0	0.12	0.23	0.09	0	0.16	0	0.14	0.14	0.19	0	0.25	0	0	0	0	0	0	0	0	0	0	0.18	0	0	0	0.25	0	0	0	0.12	0	0	0	0	0	0	0	0	0	0	0.17	0	0	0	0	0
exon_skip_30264	0.41	0.18	0.22	0.12	0.46	0.4	0.27	0.4	0.31	0.14	0.37	0.4	0.37	0.3	0.29	0.1	0.17	0.51	0.3	0.32	0.5	0.07	0.51	0.16	0.18	0.22	0.38	0.41	0.58	0.29	0.22	0.21	0.31	0.31	0.38	0.22	0.22	0.1	0.22	0.29	0.24	0.18	0.29	0.47	0.48	0.34	0.32	0.17	0.31
exon_skip_30265	0.23	0.11	0.12	0.05	0.28	0.25	0.1	0.2	0.05	0.12	0.2	0.14	0.14	0.1	0.17	0.13	0.12	0.23	0.16	0.19	0.25	0.07	0.28	0.09	0.12	0.05	0.16	0.18	0.44	0.19	0.16	0.12	0.13	0.13	0.19	0.09	0.12	0.09	0.11	0.2	0.14	0.13	0.11	0.24	0.18	0.15	0.25	0.07	0.17
exon_skip_30266	1	1	0.75	1	0.89	1	0.67	0.75	1	0.91	1	0.83	1	1	1	0.76	1	1	1	1	0.83	1	0.84	0.83	0.85	0.81	1	1	1	1	1	1	0.79	0.86	0.88	1	0.84	1	1	0.85	0.83	0.9	1	0.79	1	1	0.89	1	0.8
exon_skip_30326	0.69	0.61	0.48	0.42	0.65	0.53	0.56	0.61	0.44	0.47	0.56	0.47	0.63	0.49	0.48	0.46	0.54	0.54	0.5	0.56	0.54	0.46	0.54	0.67	0.37	0.44	0.43	0.39	0.55	0.51	0.53	0.57	0.6	0.56	0.37	0.66	0.51	0.58	0.59	0.53	0.63	0.44	0.37	0.63	0.6	0.47	0.51	0.43	0.49
exon_skip_30403	0.89	1	0.95	0.85	0.93	0.72	0.9	0.87	0.89	0.79	0.86	0.91	0.71	0.86	0.85	0.93	0.87	0.97	0.89	0.85	1	0.86	0.93	0.95	0.68	0.93	0.94	0.98	1	0.8	0.9	0.72	0.9	0.95	0.96	0.89	0.89	0.93	0.9	0.82	0.98	0.75	0.95	0.84	0.83	0.92	0.88	0.87	0.87
exon_skip_30478	0.56	0.81	0.76	0.62	0.65	0.73	0.8	0.66	0.77	0.75	0.7	0.83	0.73	0.71	0.7	0.66	0.78	0.59	0.65	0.5	0.75	0.77	0.67	0.73	0.74	0.67	0.78	0.78	0.71	0.77	0.68	0.77	0.68	0.67	0.5	0.63	0.67	0.68	0.67	0.68	0.64	0.68	0.73	0.63	0.55	0.63	0.67	0.73	0.75
exon_skip_30598	0.42	0.31	0.38	0.79	0.65	0.59	0.4	0.42	0.47	0.52	0.57	0.52	0.61	0.84	0.45	0.25	0.62	0.71	0.44	0.6	0.67	0.31	0.59	0.36	0.69	0.53	0.55	0.45	0.42	0.49	0.5	0.55	0.55	0.55	0.54	0.7	0.52	0.67	0.48	0.46	0.44	0.54	0.33	0.73	0.47	0.67	0.59	0.55	0.56
exon_skip_30615	0.7	0.9	0.84	0.81	0.9	0.88	0.86	0.77	0.85	0.97	0.84	0.89	0.76	0.93	0.96	0.94	0.87	0.86	0.73	0.76	0.84	0.78	0.76	0.88	0.72	0.73	0.85	0.76	0.83	0.74	0.73	0.84	0.89	0.77	0.7	0.8	0.77	0.88	0.73	0.78	0.74	0.89	0.93	0.9	0.68	0.87	0.75	0.88	0.86
exon_skip_30631	0.59	0.07	0.38	0.42	0.55	0.36	0.43	0.5	0.53	0.38	0.31	0.55	0.43	0.46	0.38	0.39	0.39	0.42	0.45	0.41	0.37	0.25	0.53	0.42	0.29	0.4	0.34	0.48	0.43	0.54	0.41	0.45	0.49	0.41	0.23	0.34	0.51	0.55	0.4	0.57	0.56	0.53	0.23	0.39	0.35	0.37	0.18	0.64	0.43
exon_skip_30633	0.59	0.07	0.38	0.42	0.55	0.36	0.43	0.5	0.53	0.38	0.31	0.55	0.43	0.46	0.38	0.39	0.39	0.42	0.45	0.41	0.37	0.25	0.53	0.42	0.29	0.4	0.34	0.48	0.43	0.54	0.41	0.45	0.49	0.41	0.23	0.34	0.51	0.55	0.4	0.57	0.56	0.53	0.23	0.39	0.35	0.37	0.18	0.64	0.43
exon_skip_30634	0.35	0.18	0.31	0.11	0.04	0.34	0.33	0.18	0.17	0.18	0.42	0.13	0.32	0.13	0.25	0.19	0.26	0.48	0.48	0.35	0.19	0	0.18	0.29	0.17	0.38	0.16	0.23	0.19	0.25	0.35	0.2	0.39	0.39	0.2	0.14	0.25	0.32	0.4	0.26	0.49	0.21	0.39	0.34	0.53	0.42	0.18	0.1	0.35
exon_skip_30635	0.81	0.69	0.82	0.59	0.63	0.77	0.76	0.75	0.55	0.69	0.83	0.7	0.71	0.69	0.77	0.74	0.71	0.85	0.83	0.78	0.72	0.42	0.64	0.81	0.71	0.82	0.64	0.69	0.7	0.7	0.79	0.69	0.85	0.72	0.66	0.76	0.74	0.82	0.74	0.81	0.85	0.72	0.77	0.8	0.82	0.77	0.56	0.6	0.65
exon_skip_30697	0.83	0.87	0.77	0.86	1	0.93	0.92	0.7	0.84	0.76	0.92	0.84	0.96	0.88	0.93	0.85	0.9	0.69	0.72	0.87	0.91	0.96	0.86	0.97	0.77	0.82	0.94	0.73	0.98	0.74	0.95	0.88	0.98	0.91	0.85	0.92	0.92	0.84	0.84	0.97	0.93	0.93	0.78	0.87	0.76	1	0.92	0.86	0.97
exon_skip_30701	0.23	0.23	0.26	0.13	0.19	0.22	0.17	0.19	0.12	0.23	0.28	0.29	0.07	0.23	0.28	0.19	0.03	0.22	0.16	0	0.11	0.13	0.05	0.29	0.11	0.17	0.23	0.28	0.18	0.29	0.07	0.01	0.07	0.2	0.11	0.06	0.27	0.17	0.26	0.1	0.14	0.24	0.08	0.22	0	0.2	0.08	0.12	0.2
exon_skip_30855	1	0.99	0.98	0	1	1	1	0.99	0.98	0.97	1	0.94	0.98	0.98	1	0.97	1	1	0.99	0.99	0.99	0.99	0.99	0.99	0.94	1	1	1	0.98	0.98	1	1	0.85	1	1	0.95	0.99	0.98	0.99	0.91	0.99	0.99	0.99	1	1	1	0.92	1	0.62
exon_skip_30930	0.53	0	0.57	0.51	0.81	0.6	0	0	0.51	0	0.55	0.45	0.63	0.51	0.65	0	0.53	0.63	0.54	0	0.53	0.62	0	0.61	0.57	0	0	0.48	0	0	0.55	0	0.61	0.57	0	0	0.64	0	0.66	0.5	0.6	0.5	0.61	0.03	0	0.61	0	0	0.7
exon_skip_30992	0.64	0.43	0.64	0.74	0.86	0.67	0.55	0.6	0.65	0.64	0.68	0.58	0.67	0.71	0.7	0.72	0.6	0.74	0.61	0.79	0.64	0.68	0.82	0.62	0.86	0.79	0.74	0.67	0.58	0.51	0.75	0.64	0.7	0.88	0.7	0.67	0.7	0.92	0.8	0.75	0.81	0.68	0.77	0.74	0.66	0.71	0.71	0.65	0.82
exon_skip_31021	0.86	0.86	1	0.7	0.68	0.58	0.62	0.9	0.85	0.71	0.44	0.71	0.6	0.88	0.85	0.78	0.88	0.86	1	0.96	0.92	0.79	0.87	0.84	0.92	0.67	0.76	0.92	0.86	0.67	0.88	0.97	0.82	0.72	0.87	0.87	0.92	0.58	0.86	0.93	0.73	0.76	0.73	0.91	0.97	0.82	0.85	0.55	1
[truncated: 107 more rows]
[truncated: 27 more columns]

## Sheet: A5
Supplementary Data 1: Patient-PSI matrix for the most variable events for the five AS types
[truncated: 596 more rows]
[truncated: 27 more columns]

## Sheet: A3
Supplementary Data 1: Patient-PSI matrix for the most variable events for the five AS types
[truncated: 603 more rows]
[truncated: 27 more columns]
