# Supplementary material for: Intron retention is a robust marker of intertumoral heterogeneity in pancreatic ductal adenocarcinoma
Source: NPJ Genom Med. 2020 Dec 11;5:55. doi: 10.1038/s41525-020-00159-4 (PMC7733475; doi:10.1038/s41525-020-00159-4)
Supplement: Supplementary file 3 — Supplementary Data 2 [file 41525_2020_159_MOESM3_ESM.xlsx]

## Sheet: READ.ME
Supplementary Daa 2: Cluster assignments and list of top NMF events. Cluster assignments: Assignment of PDAC patients to clusters based on alternative splicing (MES, A5, A3, IR, ES, Whippet_IR) and gene expression (Moffitt, Collisson, Bailey) data types. top NMF, MES: List of top NMF events for clustering based on multple exon skip events. top NMF, IR: List of top NMF events for clustering based …

## Sheet: Cluster assignments
Supplementary Data 2: Cluster assignments and list of top NMF events.
TCGA_patient_id	MES	A5	A3	IR	ES	Moffitt	Collisson	Bailey	Whippet_IR	Hierarchical_IR	K_means_IR
TCGA-2J-AAB1	1	1	2	1	2	2	1	3	1	1	1
TCGA-2J-AAB6	2	2	2	1	1	1	3	1	1	1	1
TCGA-2J-AABA	2	2	2	1	1	2	1	3	2	2	2
TCGA-2J-AABE	1	2	2	2	2	1	1	3	2	2	2
TCGA-2J-AABH	1	2	2	2	2	2	2	3	2	2	2
TCGA-2J-AABI	2	2	1	2	2	1	3	1	2	2	2
TCGA-2J-AABU	2	2	2	1	1	1	3	1	1	1	1
TCGA-2L-AAQA	1	2	1	2	2	2	1	3	2	2	2
TCGA-2L-AAQE	2	1	2	1	2	1	1	1	1	1	1
TCGA-2L-AAQJ	1	1	1	1	2	2	1	3	1	1	1
TCGA-2L-AAQL	2	1	1	1	2	2	2	3	1	2	1
TCGA-3A-A9I5	2	1	1	2	2	2	2	4	2	2	1
TCGA-3A-A9IB	2	1	2	1	1	1	3	1	1	1	1
TCGA-3A-A9IC	2	2	2	1	1	2	3	1	2	2	1
TCGA-3A-A9IH	2	1	1	1	2	1	1	3	1	1	1
TCGA-3A-A9IU	1	2	2	1	2	1	2	1	1	1	1
TCGA-3A-A9IZ	2	2	2	1	1	1	1	1	2	1	1
TCGA-3A-A9J0	2	2	2	2	1	2	1	3	2	1	2
TCGA-3E-AAAZ	2	1	1	1	1	2	1	3	1	1	1
TCGA-F2-6879	1	1	2	1	1	2	2	3	1	1	1
TCGA-F2-A8YN	2	2	2	1	2	2	1	3	1	1	1
TCGA-FB-A545	2	2	2	2	1	1	1	3	2	2	2
TCGA-FB-A78T	1	2	1	2	2	1	3	1	2	2	2
TCGA-FB-AAPQ	1	2	2	2	2	2	2	3	2	2	2
TCGA-FB-AAPS	2	2	1	2	1	2	1	3	2	2	2
TCGA-FB-AAPU	1	2	2	2	2	1	2	2	2	2	2
TCGA-FB-AAPZ	2	2	2	2	1	2	1	3	2	2	2
TCGA-FB-AAQ0	1	2	2	2	2	1	2	1	2	2	2
TCGA-FB-AAQ1	2	2	2	2	1	2	1	3	2	2	2
TCGA-FB-AAQ2	2	2	2	1	2	1	2	4	1	1	1
TCGA-FB-AAQ3	1	2	1	2	1	1	3	1	2	2	2
TCGA-FB-AAQ6	1	2	2	2	2	2	2	3	2	2	2
TCGA-H6-8124	2	1	2	1	1	2	1	3	1	1	2
TCGA-HV-A5A3	1	2	2	2	2	1	3	1	2	2	2
TCGA-HV-A5A4	1	2	2	2	2	1	1	1	2	2	2
TCGA-HV-A5A6	2	2	1	2	1	2	1	3	2	2	2
TCGA-HV-A7OL	1	2	1	1	2	2	1	1	2	2	1
TCGA-HV-AA8X	1	1	1	1	2	2	1	3	1	1	1
TCGA-HZ-7919	1	1	2	1	1	2	1	3	1	1	1
TCGA-HZ-7922	2	1	2	1	1	2	2	4	1	1	1
TCGA-HZ-8005	2	1	2	1	1	1	3	1	1	1	1
TCGA-HZ-8317	1	1	2	1	1	2	2	4	1	1	1
TCGA-HZ-8636	1	1	2	1	2	2	3	2	1	1	1
TCGA-HZ-A49I	1	2	2	2	1	2	1	3	2	2	2
TCGA-HZ-A77O	2	1	1	1	2	1	2	4	1	1	1
TCGA-HZ-A8P0	1	1	1	2	2	2	2	4	2	2	2
TCGA-HZ-A8P1	1	2	1	2	2	2	1	3	2	2	2
TCGA-HZ-A9TJ	1	2	2	2	2	2	1	3	2	2	2
TCGA-IB-7644	2	1	2	1	2	2	1	3	1	1	1
TCGA-IB-7652	1	1	2	1	1	2	2	4	1	1	1
TCGA-IB-7886	2	1	2	1	1	2	1	3	1	1	1
TCGA-IB-7890	2	1	2	1	1	1	3	1	1	1	1
TCGA-IB-8127	1	1	2	1	2	1	2	1	1	1	1
TCGA-IB-A5SP	1	1	1	1	2	2	1	3	1	1	1
TCGA-IB-A5SS	2	1	2	1	1	1	3	1	1	1	1
TCGA-IB-A6UF	2	2	1	2	2	1	2	1	2	2	2
TCGA-IB-A7LX	2	2	1	2	2	1	3	1	2	2	2
TCGA-IB-A7M4	2	2	1	1	2	1	1	1	1	1	1
TCGA-IB-AAUN	2	1	1	1	2	1	2	4	1	1	1
TCGA-IB-AAUO	2	2	1	2	2	1	3	1	2	2	2
TCGA-IB-AAUU	1	1	2	1	2	2	1	3	1	1	1
TCGA-LB-A7SX	1	1	1	2	2	1	1	3	2	2	2
TCGA-LB-A8F3	1	1	1	1	2	2	2	4	1	2	1
TCGA-M8-A5N4	2	2	1	2	1	1	1	3	2	2	2
TCGA-OE-A75W	1	2	1	2	2	2	1	3	2	2	2
TCGA-PZ-A5RE	2	1	1	1	2	2	1	3	1	1	1
TCGA-Q3-AA2A	1	2	2	2	2	2	1	3	2	2	2
TCGA-S4-A8RM	1	2	2	2	2	2	1	3	2	2	2
TCGA-S4-A8RO	1	2	1	1	2	1	1	1	2	1	2
TCGA-S4-A8RP	1	2	2	2	2	2	2	3	2	2	2
TCGA-US-A776	1	1	1	2	2	2	1	3	2	2	2
TCGA-US-A779	1	1	1	1	2	2	1	3	1	2	1
TCGA-US-A77E	2	2	1	2	2	2	1	3	2	2	2
TCGA-US-A77G	1	1	1	2	2	2	2	3	2	2	2
TCGA-XD-AAUL	2	1	2	1	1	1	1	1	1	1	1
TCGA-YY-A8LH	1	2	1	2	2	2	1	3	2	2	2

## Sheet: top NMF, MES
Supplementary Data 2: Cluster assignments and list of top NMF events.
gene	gene_name	event_id	contig	strand	exon_pre_start	exon_pre_end	exon_starts	exon_ends	exon_aft_start	exon_aft_end
ENSG00000012061.14	ERCC1	mult_exon_skip_5309	chr19	-	45413677	45413745	45413963:45414352	45414034:45414449	45414861	45414960
ENSG00000026508.15	CD44	mult_exon_skip_1534	chr11	+	35198148	35198246	35201082:35204512:35206112	35201195:35204640:35206243	35208105	35208164
ENSG00000050426.14	LETMD1	mult_exon_skip_2189	chr12	+	51052088	51052207	51053778:51055835	51053860:51056245	51056350	51056391
ENSG00000050426.14	LETMD1	mult_exon_skip_2190	chr12	+	51052092	51052207	51053778:51055835:51056144	51053860:51056021:51056245	51056350	51056391
ENSG00000072135.11	PTPN18	mult_exon_skip_5621	chr2	+	130356066	130356200	130356600:130358867:130359233:130359397:130359608	130356655:130358975:130359309:130359492:130359646	130369133	130369201
ENSG00000072135.11	PTPN18	mult_exon_skip_5622	chr2	+	130356055	130356200	130358867:130359233:130359397:130359608	130358975:130359309:130359492:130359646	130369133	130369201
ENSG00000086666.17	ZFAND6	mult_exon_skip_3385	chr15	+	80072590	80072647	80073266:80098416	80073330:80098578	80120328	80120405
ENSG00000101017.12	CD40	mult_exon_skip_6445	chr20	+	46123126	46123219	46126640:46127207	46126701:46127289	46128138	46128224
ENSG00000101363.11	MANBAL	mult_exon_skip_6413	chr20	+	37289663	37289686	37297296:37298763:37301208:37302280	37297534:37298879:37301413:37302323	37316308	37316639
ENSG00000104936.16	DMPK	mult_exon_skip_5317	chr19	-	45770510	45770640	45770971:45771350	45771056:45771396	45771568	45771665
ENSG00000109861.14	CTSC	mult_exon_skip_1991	chr11	-	88326365	88326443	88327929:88328112	88328016:88328196	88334937	88335082
ENSG00000115648.12	MLPH	mult_exon_skip_5858	chr2	+	237525728	237525805	237527329:237534564	237527516:237534647	237540348	237540446
ENSG00000115648.12	MLPH	mult_exon_skip_5859	chr2	+	237525674	237525805	237527377:237534564	237527516:237534647	237540348	237540446
ENSG00000117335.17	CD46	mult_exon_skip_447	chr1	+	207767013	207767195	207767607:207767779	207767651:207767823	207770321	207770362
ENSG00000120802.12	TMPO	mult_exon_skip_2310	chr12	+	98537475	98537572	98544230:98544442:98544951	98544349:98544537:98545061	98546359	98546447
ENSG00000121073.12	SLC35B1	mult_exon_skip_4525	chr17	-	49706204	49706309	49706965:49707343	49707068:49707444	49707730	49707920
ENSG00000123159.14	GIPC1	mult_exon_skip_5200	chr19	-	14480593	14480778	14482689:14483489	14483006:14483579	14491656	14491743
ENSG00000132199.17	ENOSF1	mult_exon_skip_4708	chr18	-	675321	675402	677345:677743:678696	677444:677872:678737	683246	683380
ENSG00000135127.10	CCDC64	mult_exon_skip_2372	chr12	+	120071703	120071801	120072511:120074443	120072729:120074586	120080887	120081017
ENSG00000137501.15	SYTL2	mult_exon_skip_1982	chr11	-	85709467	85709500	85711113:85714413:85716347:85717483	85711232:85714507:85716428:85717530	85718790	85718843
ENSG00000138674.15	SEC31A	mult_exon_skip_7858	chr4	-	82829000	82829058	82830937:82840857:82842463	82830975:82840888:82842481	82844386	82844460
ENSG00000143374.13	TARS2	mult_exon_skip_305	chr1	+	150492411	150492489	150496482:150496810	150496628:150496908	150497530	150497587
ENSG00000144134.17	RABL2A	mult_exon_skip_5600	chr2	+	113634153	113634232	113635051:113640894	113635130:113641005	113641353	113641450
ENSG00000148396.17	SEC16A	mult_exon_skip_9952	chr9	-	136443823	136443900	136445052:136445645	136445111:136445719	136446855	136446949
ENSG00000148985.18	PGAP2	mult_exon_skip_1467	chr11	+	3808294	3808315	3811250:3822909:3823613:3823883	3811424:3822993:3823740:3824135	3824270	3824376
ENSG00000158062.19	UBXN11	mult_exon_skip_584	chr1	-	26297962	26298062	26300926:26301694:26302813:26303043	26301024:26301722:26302918:26303167	26306592	26306609
ENSG00000163701.17	IL17RE	mult_exon_skip_6905	chr3	+	9902890	9903064	9903397:9904032	9903412:9904151	9906364	9906461
ENSG00000164162.11	ANAPC10	mult_exon_skip_7927	chr4	-	144995456	144995603	144999257:145064572	144999294:145064692	145081660	145081750
ENSG00000164828.16	SUN1	mult_exon_skip_8778	chr7	+	816643	816673	817280:832020:832505	817499:832101:832601	838798	838986
ENSG00000164828.16	SUN1	mult_exon_skip_8779	chr7	+	816623	816673	832020:832505	832101:832601	838798	838986
ENSG00000165949.11	IFI27	mult_exon_skip_3031	chr14	+	94110762	94110797	94110926:94111625	94110978:94111773	94114855	94114880
ENSG00000166979.11	EVA1C	mult_exon_skip_6587	chr21	+	32412764	32413013	32453312:32457597	32453508:32457720	32467696	32467848
ENSG00000168096.13	ANKS3	mult_exon_skip_3903	chr16	-	4714051	4714186	4717443:4724750:4726659:4726979	4717547:4724831:4726776:4727177	4729980	4730151
ENSG00000171729.12	TMEM51	mult_exon_skip_40	chr1	+	15153789	15153954	15210490:15214895	15210562:15215243	15219326	15219346
ENSG00000189339.10	SLC35E2B	mult_exon_skip_533	chr1	-	1668327	1668472	1669664:1671509	1670151:1671629	1675463	1675590
ENSG00000196586.12	MYO6	mult_exon_skip_8516	chr6	+	75892530	75892690	75894814:75895231:75898373	75894840:75895260:75898411	75907605	75907708
ENSG00000196776.13	CD47	mult_exon_skip_7438	chr3	-	108047081	108047292	108049619:108050578	108049651:108050602	108051939	108051970
ENSG00000196776.13	CD47	mult_exon_skip_7439	chr3	-	108047081	108047292	108049619:108050578:108051939:108055520	108049651:108050602:108051970:108055566	108057477	108057533
ENSG00000196975.13	ANXA4	mult_exon_skip_5496	chr2	+	69742133	69742175	69763034:69781520:69788054:69789224	69763076:69781574:69788141:69789286	69804533	69804589
ENSG00000203780.9	FANK1	mult_exon_skip_1261	chr10	+	126008407	126008550	126009054:126009222	126009131:126009266	126009373	126009454
ENSG00000214941.6	ZSWIM7	mult_exon_skip_4385	chr17	-	15977012	15977092	15977246:15977800	15977700:15977913	15978044	15978163
ENSG00000270629.4	NBPF14	mult_exon_skip_798	chr1	-	148532980	148533248	148533790:148534684:148535453:148536224:148537011:148537834:148538649:148539410:148540179:148540950:148541731:148542554:148543363:148544124:148544893:148545664:148546445:148547268:148548071:148548832:148549601:148550372	148533969:148534856:148535504:148536396:148537119:148538006:148538700:148539582:148540230:148541122:148541839:148542726:148543414:148544296:148544944:148545836:148546553:148547440:148548122:148549004:148549652:148550544	148551153	148551261
ENSG00000270629.4	NBPF14	mult_exon_skip_799	chr1	-	148532979	148533248	148535453:148536224:148537011:148537834:148538649:148539410:148540179:148540950:148541731:148542554:148543363:148544124:148544893:148545664:148546445:148547268:148548071:148548832:148549601:148550372	148535504:148536396:148537119:148538006:148538700:148539582:148540230:148541122:148541839:148542726:148543414:148544296:148544944:148545836:148546553:148547440:148548122:148549004:148549652:148550544	148551153	148551261
ENSG00000271383.5	NBPF19	mult_exon_skip_291	chr1	+	149493660	149493711	149494318:149495200:149495902:149496789:149497525:149498417:149499073:149499955:149500657:149501544:149502286:149503178:149503834:149504716:149510179:149511066:149511808:149512700:149513356:149514238:149514936:149515822:149516564:149517456	149494490:149495251:149496074:149496897:149497697:149498468:149499245:149500006:149500829:149501652:149502458:149503229:149504006:149504767:149510351:149511174:149511980:149512751:149513528:149514289:149515108:149515930:149516736:149517507	149518110	149518282

## Sheet: top NMF, IR
Supplementary Data 2: Cluster assignments and list of top NMF events.
gene	gene_name	event_id	contig	strand	exon1_start	exon1_end	intron_start	intron_end	exon2_start	exon2_end
ENSG00000005206.15	SPPL2B	intron_retention_15809	chr19	+	2340898	2341014	2341015	2343210	2343211	2343292
ENSG00000007384.14	RHBDF1	intron_retention_11709	chr16	-	60439	60539	60540	61119	61120	61281
ENSG00000012822.14	CALCOCO1	intron_retention_7386	chr12	-	53708517	53712121	53712122	53713099	53713100	53713203
ENSG00000071894.13	CPSF1	intron_retention_28466	chr8	-	144395435	144395551	144395552	144396347	144396348	144396500
ENSG00000072778.18	ACADVL	intron_retention_12846	chr17	+	7221946	7222865	7222866	7223132	7223133	7223237
ENSG00000108465.13	CDK5RAP3	intron_retention_13522	chr17	+	47974400	47974448	47974449	47975158	47975159	47975337
ENSG00000108465.13	CDK5RAP3	intron_retention_13526	chr17	+	47975514	47975653	47975654	47975868	47975869	47976013
ENSG00000108846.14	ABCC3	intron_retention_13609	chr17	+	50677744	50677943	50677944	50678092	50678093	50678102
ENSG00000115464.13	USP34	intron_retention_19535	chr2	-	61189277	61190414	61190415	61190517	61190518	61190658
ENSG00000125731.11	SH2D3A	intron_retention_17267	chr19	-	6754052	6754425	6754426	6754615	6754616	6754731
ENSG00000129484.12	PARP2	intron_retention_8302	chr14	+	20357051	20357520	20357521	20357637	20357638	20357776
ENSG00000136305.10	CIDEB	intron_retention_9055	chr14	-	24305096	24305765	24305766	24305946	24305947	24306137
ENSG00000140474.11	ULK3	intron_retention_10337	chr15	-	74840234	74840316	74840317	74840497	74840498	74840641
ENSG00000156873.14	PHKG2	intron_retention_11187	chr16	+	30751106	30751281	30751282	30751548	30751549	30751603
ENSG00000160796.15	NBEAL2	intron_retention_22046	chr3	+	47004077	47004590	47004591	47004971	47004972	47005096
ENSG00000162032.14	SPSB3	intron_retention_11864	chr16	-	1777747	1778321	1778322	1778434	1778435	1778612
ENSG00000163516.12	ANKZF1	intron_retention_19110	chr2	+	219234133	219234288	219234289	219234825	219234826	219235312
ENSG00000164050.11	PLXNB1	intron_retention_22767	chr3	-	48413069	48413169	48413170	48413669	48413670	48413818
ENSG00000168397.15	ATG4B	intron_retention_19303	chr2	+	241670726	241671405	241671406	241672190	241672191	241672592
ENSG00000169045.16	HNRNPH1	intron_retention_24951	chr5	-	179618144	179618323	179618324	179619268	179619269	179619360
ENSG00000176444.17	CLK2	intron_retention_2589	chr1	-	155268293	155268359	155268360	155268707	155268708	155268792
ENSG00000176444.17	CLK2	intron_retention_2592	chr1	-	155268293	155268795	155268796	155269487	155269488	155269713
ENSG00000183506.15	PI4KAP2	intron_retention_21480	chr22	-	21475992	21476160	21476161	21476643	21476644	21476764
ENSG00000185324.20	CDK10	intron_retention_11658	chr16	+	89693274	89693467	89693468	89694172	89694173	89694232
ENSG00000189171.12	S100A13	intron_retention_2499	chr1	-	153626320	153626533	153626534	153627138	153627139	153627268
ENSG00000196187.10	TMEM63A	intron_retention_2975	chr1	-	225865897	225865967	225865968	225866573	225866574	225866682
ENSG00000196187.10	TMEM63A	intron_retention_2978	chr1	-	225866574	225866682	225866683	225867111	225867112	225867163
ENSG00000213339.7	QTRT1	intron_retention_15999	chr19	+	10712161	10712299	10712300	10712552	10712553	10712628
ENSG00000265690.6	RP11-5A19.5	intron_retention_11389	chr16	+	67163385	67163852	67163853	67164018	67164019	67164144

## Sheet: top NMF, ES
Supplementary Data 2: Cluster assignments and list of top NMF events.
gene	gene_name	event_id	contig	strand	exon_pre_start	exon_pre_end	exon_start	exon_end	exon_aft_start	exon_aft_end
ENSG00000010244.15	ZNF207	exon_skip_15197	chr17	+	32365330	32365487	32366665	32366757	32367772	32368014
ENSG00000063245.13	EPN1	exon_skip_18822	chr19	+	55677046	55677218	55677550	55677581	55678527	55678855
ENSG00000071054.14	MAP4K4	exon_skip_20695	chr2	+	101859736	101859864	101860825	101860986	101864930	101865003
ENSG00000072110.12	ACTN1	exon_skip_11242	chr14	-	68877082	68877240	68878458	68878523	68879962	68880108
ENSG00000072518.19	MARK2	exon_skip_5524	chr11	+	63903061	63903158	63903986	63904147	63904786	63905043
ENSG00000091409.13	ITGA6	exon_skip_21120	chr2	+	172497975	172498100	172501772	172501901	172504091	172504252
ENSG00000092841.17	MYL6	exon_skip_7919	chr12	+	56160243	56160320	56160626	56160670	56161387	56161398
ENSG00000093167.16	LRRFIP2	exon_skip_26671	chr3	-	37083636	37083806	37091467	37091538	37094792	37094908
ENSG00000100300.16	TSPO	exon_skip_24835	chr22	+	43151573	43151604	43159210	43159336	43161052	43161190
ENSG00000100300.16	TSPO	exon_skip_24836	chr22	+	43151573	43151604	43159210	43159420	43161052	43161190
ENSG00000109171.13	SLAIN2	exon_skip_27959	chr4	+	48383678	48383784	48394576	48394653	48420125	48420443
ENSG00000112983.16	BRD8	exon_skip_30326	chr5	-	138156915	138157267	138159555	138159599	138160069	138160129
ENSG00000117868.14	ESYT2	exon_skip_34089	chr7	-	158749649	158749723	158752781	158752843	158759486	158759581
ENSG00000123130.15	ACOT9	exon_skip_37333	chrX	-	23733172	23733217	23734341	23734367	23735919	23736016
ENSG00000123562.15	MORF4L2	exon_skip_37516	chrX	-	103676979	103677051	103678499	103678651	103685171	103685260
ENSG00000130731.14	C16orf13	exon_skip_13910	chr16	-	634737	634797	634889	635774	636094	636235
ENSG00000130731.14	C16orf13	exon_skip_13917	chr16	-	634737	634797	635281	635774	636094	636235
ENSG00000130731.14	C16orf13	exon_skip_13937	chr16	-	635281	635340	635612	635774	636094	636235
ENSG00000132207.16	SLX1A	exon_skip_13361	chr16	+	30194740	30194791	30194886	30195227	30196974	30197101
ENSG00000133030.18	MPRIP	exon_skip_15034	chr17	+	17180003	17180088	17180607	17180669	17184823	17185560
ENSG00000133961.18	NUMB	exon_skip_11263	chr14	-	73277209	73277293	73279281	73279424	73282359	73282505
ENSG00000136754.15	ABI1	exon_skip_4432	chr10	-	26751598	26751783	26755655	26755741	26759062	26759235
ENSG00000136754.15	ABI1	exon_skip_4434	chr10	-	26751598	26751783	26759062	26759235	26765218	26765318
ENSG00000137312.13	FLOT1	exon_skip_31606	chr6	-	30741190	30741333	30741792	30741867	30742147	30742203
ENSG00000137818.10	RPLP1	exon_skip_11950	chr15	+	69452884	69453020	69453650	69453721	69455170	69455287
ENSG00000138674.15	SEC31A	exon_skip_28727	chr4	-	82829000	82829058	82830937	82830975	82842140	82842481
ENSG00000138674.15	SEC31A	exon_skip_28729	chr4	-	82829000	82829058	82842140	82842481	82844386	82844460
ENSG00000143303.10	RRNAD1	exon_skip_1262	chr1	+	156733377	156733520	156734009	156734493	156735725	156735800
ENSG00000143537.12	ADAM15	exon_skip_1181	chr1	+	155061418	155061489	155061904	155061975	155062245	155062369
ENSG00000144674.15	GOLGA4	exon_skip_25571	chr3	+	37355101	37355187	37361243	37361305	37366080	37366745
ENSG00000145730.19	PAM	exon_skip_29488	chr5	+	102961158	102961229	102974116	102974436	102990272	102990401
ENSG00000148700.12	ADD3	exon_skip_4139	chr10	+	110130363	110130486	110132305	110132400	110133326	110133348
ENSG00000151914.16	DST	exon_skip_31845	chr6	-	56460131	56460254	56463046	56463156	56463565	56463764
ENSG00000162910.17	MRPL55	exon_skip_3566	chr1	-	228108290	228108318	228108437	228109021	228109149	228109278
ENSG00000168961.15	LGALS9	exon_skip_15126	chr17	+	27642238	27642348	27643525	27643620	27645314	27645349
ENSG00000169689.13	STRA13	exon_skip_17079	chr17	-	82019308	82019381	82019641	82019694	82019858	82019909
ENSG00000179950.12	PUF60	exon_skip_35463	chr8	-	143821818	143821913	143824313	143824399	143829280	143829299
ENSG00000196498.12	NCOR2	exon_skip_9574	chr12	-	124326191	124326370	124327409	124327633	124330845	124330898
ENSG00000196776.13	CD47	exon_skip_27163	chr3	-	108047081	108047292	108049619	108050602	108051939	108051970
ENSG00000196776.13	CD47	exon_skip_27164	chr3	-	108047081	108047292	108050578	108050602	108051939	108051970
ENSG00000197461.12	PDGFA	exon_skip_33252	chr7	-	498493	498574	500431	500499	501116	501242
ENSG00000198467.12	TPM2	exon_skip_36321	chr9	-	35684732	35684807	35685064	35685139	35685269	35685339
ENSG00000198561.11	CTNND1	exon_skip_5427	chr11	+	57815394	57815500	57815915	57816001	57816297	57816717
ENSG00000215126.9	CBWD7	exon_skip_36374	chr9	-	41166784	41166830	41171847	41171934	41172712	41172749
ENSG00000242574.7	HLA-DMB	exon_skip_31665	chr6	-	32934629	32934987	32935342	32935377	32935536	32935652

## Sheet: top NMF, A5
Supplementary Data 2: Cluster assignments and list of top NMF events.
gene	gene_name	event_id	contig	strand	exon_const_start	exon_const_end	exon_alt1_start	exon_alt1_end	exon_alt2_start	exon_alt2_end
ENSG00000013364.17	MVP	alt_5prime_6141	chr16	+	29835704	29835785	29834186	29834437	29834186	29834397
ENSG00000085063.13	CD59	alt_5prime_2890	chr11	-	33702692	33702737	33710206	33710283	33709906	33710283
ENSG00000087087.17	SRRT	alt_5prime_14937	chr7	+	100884070	100884239	100882053	100882241	100882053	100883090
ENSG00000100813.13	ACIN1	alt_5prime_5024	chr14	-	23064355	23066008	23069476	23069525	23067314	23069525
ENSG00000100823.10	APEX1	alt_5prime_4623	chr14	+	20455578	20455703	20455226	20455338	20455226	20455389
ENSG00000102103.14	PQBP1	alt_5prime_16691	chrX	+	48898492	48898576	48897940	48898014	48897940	48898093
ENSG00000108773.9	KAT2A	alt_5prime_7853	chr17	-	42118297	42118403	42119245	42119436	42119054	42119436
ENSG00000112715.19	VEGFA	alt_5prime_14226	chr6	+	43781956	43782052	43778889	43778918	43778889	43780803
ENSG00000126214.19	KLC1	alt_5prime_4926	chr14	+	103687081	103687211	103679384	103679518	103679384	103679545
ENSG00000126214.19	KLC1	alt_5prime_4927	chr14	+	103700655	103700727	103679384	103679518	103679384	103679545
ENSG00000127419.15	TMEM175	alt_5prime_12875	chr4	+	950421	950491	948116	948154	948116	948615
ENSG00000140474.11	ULK3	alt_5prime_5806	chr15	-	74837369	74837435	74837757	74837798	74837751	74837798
ENSG00000141698.15	NT5C3B	alt_5prime_7843	chr17	-	41835203	41835272	41835859	41835957	41835588	41835957
ENSG00000154144.11	TBRG1	alt_5prime_2668	chr11	+	124626904	124626935	124624931	124625903	124624931	124626609
ENSG00000171421.11	MRPL36	alt_5prime_13754	chr5	-	1798390	1798947	1799810	1799838	1799771	1799838
ENSG00000172890.10	NADSYN1	alt_5prime_2473	chr11	+	71480755	71480879	71478395	71478469	71478395	71480274
ENSG00000176209.10	SMIM19	alt_5prime_15569	chr8	+	42546469	42546606	42541608	42541705	42541608	42542373
ENSG00000176731.10	C8orf59	alt_5prime_15835	chr8	-	85217386	85217502	85219323	85219360	85219236	85219360
ENSG00000178982.8	EIF3K	alt_5prime_8770	chr19	+	38624077	38624197	38619186	38619317	38619186	38619327
ENSG00000179832.16	MROH1	alt_5prime_15687	chr8	+	144260677	144260832	144260186	144260374	144260186	144260544
ENSG00000186166.7	CCDC84	alt_5prime_2625	chr11	+	119011939	119012254	119011221	119011283	119011221	119011311
ENSG00000186866.15	POFUT2	alt_5prime_11418	chr21	-	45265400	45265635	45267590	45267713	45266022	45267713
ENSG00000204463.11	BAG6	alt_5prime_14438	chr6	-	31644082	31644194	31644525	31644602	31644307	31644602
ENSG00000205581.9	HMGN1	alt_5prime_11386	chr21	-	39345146	39345274	39347247	39347292	39345830	39347292
ENSG00000221983.6	UBA52	alt_5prime_8647	chr19	+	18573293	18573403	18571730	18571836	18571730	18571900
ENSG00000224597.8	SVIL-AS1	alt_5prime_1668	chr10	+	29415357	29415412	29409557	29409683	29409557	29409658

## Sheet: top NMF, A3
Supplementary Data 2: Cluster assignments and list of top NMF events.
gene	gene_name	event_id	contig	strand	exon_const_start	exon_const_end	exon_alt1_start	exon_alt1_end	exon_alt2_start	exon_alt2_end
ENSG00000075790.9	BCAP29	alt_3prime_17188	chr7	+	107613332	107613432	107621630	107621870	107618328	107621870
ENSG00000099875.13	MKNK2	alt_3prime_10734	chr19	-	2040134	2040177	2037465	2037829	2037465	2039856
ENSG00000105185.10	PDCD5	alt_3prime_10175	chr19	+	32582195	32582232	32584958	32585011	32584955	32585011
ENSG00000122566.19	HNRNPA2B1	alt_3prime_17383	chr7	-	26192495	26192577	26190125	26190460	26190125	26191128
ENSG00000125676.18	THOC2	alt_3prime_19479	chrX	-	123610918	123610957	123600569	123601338	123600569	123603748
ENSG00000150991.13	UBC	alt_3prime_5160	chr12	-	124913191	124913320	124911604	124912050	124911604	124912962
ENSG00000150991.13	UBC	alt_3prime_5183	chr12	-	124913191	124913320	124911648	124912278	124911648	124912962
ENSG00000150991.13	UBC	alt_3prime_5205	chr12	-	124913191	124913320	124911604	124912506	124911604	124912962
ENSG00000160014.15	CALM3	alt_3prime_10437	chr19	+	46605827	46605857	46608205	46608340	46608199	46608340
ENSG00000167965.16	MLST8	alt_3prime_7004	chr16	+	2205494	2205512	2206061	2206214	2206031	2206214
ENSG00000168488.17	ATXN2L	alt_3prime_7162	chr16	+	28836449	28836485	28836850	28836929	28836748	28836929
ENSG00000175061.16	LRRC75A-AS1	alt_3prime_8277	chr17	+	16439327	16439414	16439660	16439691	16439581	16439691
ENSG00000185499.15	MUC1	alt_3prime_1726	chr1	-	155192786	155192867	155192183	155192283	155192183	155192310
ENSG00000188846.12	RPL14	alt_3prime_14009	chr3	+	40461608	40461661	40461947	40462280	40461941	40462280
ENSG00000205352.9	PRR13	alt_3prime_4294	chr12	+	53442695	53442733	53443567	53443773	53443487	53443773
ENSG00000205352.9	PRR13	alt_3prime_4295	chr12	+	53442695	53442733	53443679	53443773	53443487	53443773
ENSG00000218739.8	CEBPZOS	alt_3prime_11571	chr2	+	37201642	37201726	37204304	37204739	37201863	37204739
ENSG00000231500.5	RPS18	alt_3prime_16248	chr6	+	33272099	33272122	33272635	33272726	33272587	33272726

## Sheet: top NMF, Whippet_IR
Supplementary Data 2: Cluster assignments and list of top NMF events.
gene	gene_name	node	coordinates	strand	type (RI=retained introns)
ENSG00000012171.16	SEMA3B	16	chr3:50273444-50273534	+	RI
ENSG00000038358.13	EDC4	13	chr16:67877846-67878165	+	RI
ENSG00000041880.13	PARP3	16	chr3:51944911-51944997	+	RI
ENSG00000089060.10	SLC8B1	13	chr12:113320687-113320849	-	RI
ENSG00000089335.19	ZNF302	18	chr19:34684170-34684191	+	RI
ENSG00000102977.12	ACD	17	chr16:67659264-67659374	-	RI
ENSG00000103051.17	COG4	13	chr16:70508825-70509230	-	RI
ENSG00000103051.17	COG4	15	chr16:70508465-70508665	-	RI
ENSG00000103335.18	PIEZO1	57	chr16:88717212-88717536	-	RI
ENSG00000104870.11	FCGRT	9	chr19:49513474-49513881	+	RI
ENSG00000107551.19	RASSF4	4	chr10:44970265-44971772	+	RI
ENSG00000112855.13	HARS2	13	chr5:140695846-140696102	+	RI
ENSG00000115459.16	ELMOD3	8	chr2:85355171-85355554	+	RI
ENSG00000115657.11	ABCB6	11	chr2:219214187-219214388	-	RI
ENSG00000116871.14	MAP7D1	13	chr1:36176322-36176417	+	RI
ENSG00000117640.16	MTFR1L	16	chr1:25826412-25826614	+	RI
ENSG00000119638.11	NEK9	14	chr14:75105997-75106501	-	RI
ENSG00000120008.14	WDR11	39	chr10:120906022-120906775	+	RI
ENSG00000125447.15	GGA3	20	chr17:75241517-75241614	-	RI
ENSG00000129465.14	RIPK3	12	chr14:24338568-24339014	-	RI
ENSG00000130304.15	SLC27A1	8	chr19:17486958-17487099	+	RI
ENSG00000131788.14	PIAS3	6	chr1:145856432-145856588	-	RI
ENSG00000131899.9	LLGL1	21	chr17:18240874-18241450	+	RI
ENSG00000132256.17	TRIM5	17	chr11:5665396-5665655	-	RI
ENSG00000132768.12	DPH2	13	chr1:43971190-43971386	+	RI
ENSG00000132780.15	NASP	17	chr1:45610996-45613168	+	RI
ENSG00000140829.10	DHX38	18	chr16:72104132-72104485	+	RI
ENSG00000148824.17	MTG1	13	chr10:133401591-133402148	+	RI
ENSG00000151208.15	DLG5	25	chr10:77819466-77819894	-	RI
ENSG00000154832.13	CXXC1	12	chr18:50285929-50286021	-	RI
ENSG00000155229.19	MMS19	14	chr10:97476964-97477346	-	RI
ENSG00000160949.15	TONSL	28	chr8:144432461-144433587	-	RI
ENSG00000160972.8	PPP1R16A	10	chr8:144497454-144498769	+	RI
ENSG00000161395.11	PGAP3	8	chr17:39673651-39673992	-	RI
ENSG00000163161.11	ERCC3	12	chr2:127289825-127290223	-	RI
ENSG00000164828.16	SUN1	22	chr7:852668-852809	+	RI
ENSG00000165458.12	INPPL1	26	chr11:72232337-72232625	+	RI
ENSG00000167880.6	EVPL	17	chr17:76017912-76018094	-	RI
ENSG00000170345.8	FOS	12	chr14:75280668-75280782	+	RI
ENSG00000173482.15	PTPRM	31	chr18:8376598-8378264	+	RI
ENSG00000173821.18	RNF213	75	chr17:80382455-80382978	+	RI
ENSG00000178467.16	P4HTM	22	chr3:49005171-49005717	+	RI
ENSG00000196187.10	TMEM63A	18	chr1:225866051-225866132	-	RI
ENSG00000197070.12	ARRDC1	7	chr9:137613007-137613412	+	RI
ENSG00000204536.12	CCHCR1	31	chr6:31144789-31144884	-	RI
ENSG00000213024.9	NUP62	9	chr19:49927849-49929325	-	RI
ENSG00000213523.8	SRA1	5	chr5:140557333-140557427	-	RI
ENSG00000214548.13	MEG3	14	chr14:100831095-100831420	+	RI
ENSG00000264772.4	RP11-186B7.4	15	chr17:7578245-7578341	+	RI

## Sheet: setB_clusters
Supplementary Data 2: Cluster assignments and list of top NMF events.
id	cluster	Purity
TCGA-IB-7649	1	Low
TCGA-IB-7651	1	Low
TCGA-FB-A5VM	1	Low
TCGA-IB-A5ST	1	Low
TCGA-IB-7891	1	Low
TCGA-HZ-8003	1	Low
TCGA-IB-7887	1	Low
TCGA-2L-AAQI	1	Low
TCGA-HZ-8002	1	Low
TCGA-IB-7888	1	Low
TCGA-IB-7885	1	Low
TCGA-RB-AA9M	1	Low
TCGA-HZ-7926	1	Low
TCGA-HZ-8001	1	Low
TCGA-LB-A9Q5	1	Low
TCGA-F2-A7TX	1	Low
TCGA-3A-A9IX	1	Low
TCGA-IB-A5SQ	1	Low
TCGA-IB-7889	1	Low
TCGA-IB-7646	1	Low
TCGA-US-A774	1	Low
TCGA-IB-7645	1	Low
TCGA-IB-7897	1	Low
TCGA-HZ-7925	1	Low
TCGA-IB-7893	1	Low
TCGA-2J-AABV	1	Low
TCGA-2J-AABT	2	Low
TCGA-IB-AAUS	2	Low
TCGA-3E-AAAY	2	Low
TCGA-HZ-A77P	2	Low
TCGA-IB-AAUR	2	Low
TCGA-HZ-A77Q	2	Low
TCGA-2J-AAB9	2	Low
TCGA-HZ-A49H	2	Low
TCGA-2J-AABF	2	Low
TCGA-XD-AAUG	2	Low
TCGA-3A-A9I9	2	Low
TCGA-HZ-A4BH	2	Low
TCGA-XD-AAUH	2	Low
TCGA-HZ-A4BK	2	Low
TCGA-HZ-8637	2	Low
TCGA-IB-AAUT	2	Low
TCGA-HV-AA8V	2	Low
TCGA-3A-A9I7	2	Low
TCGA-2J-AABR	2	Low
TCGA-2J-AABK	2	Low
TCGA-Z5-AAPL	2	Low
TCGA-IB-AAUQ	2	Low
TCGA-HV-A5A5	2	Low
TCGA-HZ-8519	2	Low
TCGA-F2-A44H	2	Low
TCGA-IB-AAUM	2	Low
TCGA-2J-AAB4	2	Low
TCGA-HZ-A49G	2	Low
TCGA-XN-A8T3	2	Low
TCGA-HZ-8315	2	Low
TCGA-XD-AAUI	2	Low
TCGA-IB-A5SO	2	Low
TCGA-H6-A45N	2	Low
TCGA-XN-A8T5	2	Low
TCGA-2J-AAB8	2	Low
TCGA-Q3-A5QY	2	Low
TCGA-FB-A4P6	2	Low
TCGA-YH-A8SY	2	Low
TCGA-FB-AAPY	2	Low
TCGA-F2-A44G	2	Low
TCGA-RB-A7B8	2	Low
TCGA-IB-A6UG	2	Low
TCGA-YB-A89D	2	Low
TCGA-2J-AABO	2	Low
TCGA-FB-A4P5	2	Low
TCGA-IB-8126	2	Low
TCGA-IB-AAUP	2	Low
