# Supplementary material for: Intron retention is a robust marker of intertumoral heterogeneity in pancreatic ductal adenocarcinoma
Source: NPJ Genom Med. 2020 Dec 11;5:55. doi: 10.1038/s41525-020-00159-4 (PMC7733475; doi:10.1038/s41525-020-00159-4)
Supplement: Supplementary file 4 — Supplementary Data 3 [file 41525_2020_159_MOESM4_ESM.xlsx]

## Sheet: Clustering metrics
Supplementary Data 3: Clustering metrics for the AS-based clusters
AS_type	RMSSTD	r_squared	SD_validity_index	std_ cutoff	total_NMF_ input_events	top_NMF_events	number_of_clusters	patients_per_cluster
alternative_3´	0.807697	0.0399193	3.95468	0.06	602	34	2	33,43
multi_exon_skip	0.829368	0.0411528	3.84215	0.07	559	44	2	39,37
alternative_5´	0.721565	0.0452801	4.04852	0.055	595	26	2	34,42
intron_retention	0.944657	0.173401	2.55051	0.1	565	29	2	36,40
exon_skip	0.885428	0.0573753	3.55449	0.075	573	45	2	28,48
