# Supplementary material for: Intron retention is a robust marker of intertumoral heterogeneity in pancreatic ductal adenocarcinoma
Source: NPJ Genom Med. 2020 Dec 11;5:55. doi: 10.1038/s41525-020-00159-4 (PMC7733475; doi:10.1038/s41525-020-00159-4)
Supplement: Supplementary file 5 — Supplementary Data 4 [file 41525_2020_159_MOESM5_ESM.xlsx]

## Sheet: READ.ME
Supplementary Table 4: Comparison between different AS- and gene expression-based patient clusters and clinical outcome for non-IR and gene expression-based clusters Adjusted Rand Index: Comparison between different cluster groupings based on Adjusted Rand Index metric. AMI: Comparison between different cluster groupings based on Adjusted Mutual Information (AMI) metric. clinical_nonIR: p values …

## Sheet: Adjusted Rand Index
Supplementary Data 4: Comparison between different AS- and gene expression-based patient clusters and clinical outcome for non-IR and gene expression-based clusters
	Moffitt_gene	Collisson_gene	Bailey_gene	intron_retention_AS	exon_skip_AS	multi_exon_skip_AS	alternative_5´_AS	alternative_3´_AS
Moffitt_gene	1	0.313101	0.857213	0.0124072	0.0120514	0.0570929	0.00425466	0.0134232
Collisson_gene	0.126729	1	0.470452	0.0163173	0.0198789	0.0134819	0.000954815	0.0152284
Bailey_gene	0.435418	0.407062	1	0.0203431	0.0139006	0.0149943	0.0360754	0.0124598
intron_retention_AS	0.0124072	0.253921	0.609686	1	0.0217897	0.0433816	0.326301	0.021096
exon_skip_AS	0.0120514	0.276948	0.59017	0.0217897	1	0.167069	0.00686582	0.0874443
multi_exon_skip_AS	0.0570929	0.263286	0.623058	0.0433816	0.167069	1	0.0126585	0.0132794
alternative_5´_AS	0.00425466	0.273798	0.659426	0.326301	0.00686582	0.0126585	1	0.00700862
alternative_3´_AS	0.0134232	0.258303	0.602951	0.021096	0.0874443	0.0132794	0.00700862	1

## Sheet: AMI
Supplementary Data 4: Comparison between different AS- and gene expression-based patient clusters and clinical outcome for non-IR and gene expression-based clusters
	Moffitt_gene	Collisson_gene	Bailey_gene	intron_retention_AS	exon_skip_AS	multi_exon_skip_AS	alternative_5´_AS	alternative_3´_AS
Moffitt_gene	1	0.103186	0.279197	0.000973657	4.00738e-07	0.0504682	0.0175043	0.000452492
Collisson_gene	0.103186	1	0.40418	0.000974376	0.0360258	0.0329413	0.0645843	0.00701144
Bailey_gene	0.279197	0.40418	1	0.0342901	0.0138162	0.0349194	0.0128051	0.0207695
intron_retention_AS	0.000973657	0.000974376	0.0342901	1	0.0319422	0.0415253	0.270566	0.0232777
exon_skip_AS	4.00738e-07	0.0360258	0.0138162	0.0319422	1	0.140501	0.00188306	0.108025
multi_exon_skip_AS	0.0504682	0.0329413	0.0349194	0.0415253	0.140501	1	0.000404883	8.81172e-06
alternative_5´_AS	0.0175043	0.0128051	0.0645843	0.270566	0.00188306	0.000404883	1	0.00316953
alternative_3´_AS	0.000452492	0.00701144	0.0207695	0.0232777	0.108025	8.81172e-06	0.00316953	1

## Sheet: clinical_nonIR
Supplementary Data 4: Comparison between different AS- and gene expression-based patient clusters and clinical outcome for non-IR and gene expression-based clusters
PFI DATA (p value)	MES	ES	A5	A3
between clusters	0.0852584	0.28837	0.795823	0.66399
DSS DATA (p value)	MES	ES	A5	A3
between clusters	0.749555	0.971428	0.662303	0.208832
OS DATA (p value)	MES	ES	A5	A3
between clusters	0.855597	0.949547	0.578498	0.381839
Pathological T DATA (p value)	MES	ES	A5	A3
between clusters	0.2976	1	0.495	0.1585
Pathological N DATA (p value)	MES	ES	A5	A3
between clusters	0.3289	0.1292	1	0.3375
Tumor stage DATA (p value)	MES	ES	A5	A3
between clusters	0.6159	0.29	0.3143	0.6315
Tumor grade DATA (p value)	MES	ES	A5	A3
between clusters	0.0002	0.4906	0.8176	0.3555

## Sheet: gene exp clinical outcome
Supplementary Data 4: Comparison between different AS- and gene expression-based patient clusters and clinical outcome for non-IR and gene expression-based clusters
	OS	PFI	DSS
Moffitt Basal vs Classical	0.110694	0.0806043	0.404465
Colllisson Classical vs Exocrine	0.168554	0.800665	0.292411
Colllisson Classical vs QM	0.00219029	0.121196	0.00853709
Colllisson Exocrine vs QM	0.113828	0.151038	0.200045
Bailey Squamous vs Immunogenic	0.715997	0.826861	0.46373
Bailey Squamous vs Progenitor	0.12063	0.108867	0.251049
Bailey Squamous vs ADEX	0.726514	0.380867	0.709851
Bailey Immunogenic vs Progenitor	0.294071	0.61816	0.204717
Bailey Immunogenic vs ADEX	0.946423	0.946423	0.775193
Bailey Progenitor vs ADEX	0.636663	0.823112	0.673368
