# Supplementary material for: Intron retention is a robust marker of intertumoral heterogeneity in pancreatic ductal adenocarcinoma
Source: NPJ Genom Med. 2020 Dec 11;5:55. doi: 10.1038/s41525-020-00159-4 (PMC7733475; doi:10.1038/s41525-020-00159-4)
Supplement: Supplementary file 6 — Supplementary Data 5 [file 41525_2020_159_MOESM6_ESM.xlsx]

## Sheet: READ.ME
Supplementary Data 5: List of differentially retained introns between IR clusters. 262_IR_events: List of 262 introns that were differentially retained between IR clusters and were significant (|ΔPSI|≥1). Oncokb_cosmic_262: Subset of 262 differentially retained introns with corresponding genes classified as oncogene, tumor suppressor (TS), or both. 4852_IR_events: List of 4852 introns that were d…

## Sheet: 262_IR_events
Supplementary Data 5: List of differentially retained introns between IR clusters
event_id	gene	p_val	padj	mean_event_count_A	mean_event_count_B	log2FC_event_count	gene_name	gene_type	contig	strand	exon1_start	exon1_end	intron_start	intron_end	exon2_start	exon2_end	mean_psi_IR1	mean_psi_IR2	delta_mean_psi	intron_length
intron_retention_4558	ENSG00000085733.14	0.000744255	0.0160524	42.8076	58.2412	-0.444173	CTTN	protein_coding	chr11	+	70422509	70422631	70422632	70422939	70422940	70422995	0.4165	0.673333	-0.256833	307
intron_retention_13274	ENSG00000275023.3	2.89171e-05	0.00175258	29.3479	41.4925	-0.49959	MLLT6	protein_coding	chr17	+	38715612	38715828	38715829	38716366	38716367	38716981	0.276842	0.532353	-0.255511	537
intron_retention_20401	ENSG00000101194.16	0.00250063	0.0340393	23.1478	25.587	-0.144538	SLC17A9	protein_coding	chr20	+	62962624	62962754	62962755	62963272	62963273	62963369	0.449474	0.699429	-0.249955	517
intron_retention_13526	ENSG00000108465.13	1.29714e-06	0.000165093	134.984	131.361	0.0392471	CDK5RAP3	protein_coding	chr17	+	47975514	47975653	47975654	47975868	47975869	47976013	0.3235	0.572778	-0.249278	214
intron_retention_10337	ENSG00000140474.11	4.84594e-07	8.81096e-05	26.9873	36.0382	-0.417249	ULK3	protein_coding	chr15	-	74840234	74840316	74840317	74840497	74840498	74840641	0.29875	0.546667	-0.247917	180
intron_retention_12846	ENSG00000072778.18	5.7079e-05	0.00290589	258.075	289.431	-0.165429	ACADVL	protein_coding	chr17	+	7221946	7222865	7222866	7223132	7223133	7223237	0.28125	0.526667	-0.245417	266
intron_retention_26278	ENSG00000164828.16	0.000884853	0.0174604	25.5753	37.4279	-0.549366	SUN1	protein_coding	chr7	+	851950	852667	852668	852812	852813	852907	0.318158	0.562286	-0.244128	144
intron_retention_12553	ENSG00000103091.13	1.22498e-06	0.000165093	19.1374	24.6836	-0.367155	WDR59	protein_coding	chr16	-	74909501	74909657	74909658	74909821	74909822	74909917	0.184474	0.428	-0.243526	163
intron_retention_13522	ENSG00000108465.13	2.88043e-11	1.01591e-07	116.535	136.559	-0.228761	CDK5RAP3	protein_coding	chr17	+	47974400	47974448	47974449	47975158	47975159	47975337	0.2595	0.5	-0.2405	709
intron_retention_19303	ENSG00000168397.15	3.51622e-07	6.88503e-05	87.38	96.2108	-0.138896	ATG4B	protein_coding	chr2	+	241670726	241671405	241671406	241672190	241672191	241672592	0.22275	0.463056	-0.240306	784
intron_retention_22114	ENSG00000004534.13	7.88385e-11	1.33789e-07	45.6678	59.8221	-0.389504	RBM6	protein_coding	chr3	+	50061462	50061547	50061548	50061961	50061962	50062108	0.385	0.624444	-0.239444	413
intron_retention_2591	ENSG00000176444.17	0.000315644	0.00923532	23.3411	22.159	0.0749793	CLK2	protein_coding	chr1	-	155268293	155268792	155268793	155269487	155269488	155269713	0.329	0.558571	-0.229571	694
intron_retention_29509	ENSG00000148399.10	7.57677e-08	2.26902e-05	9.65334	13.7621	-0.511604	DPH7	protein_coding	chr9	-	137574752	137574843	137574844	137576079	137576080	137576167	0.357895	0.585758	-0.227863	1235
intron_retention_4557	ENSG00000085733.14	0.00117756	0.0211836	20.0231	27.4739	-0.456399	CTTN	protein_coding	chr11	+	70422503	70422592	70422593	70422939	70422940	70422995	0.58475	0.808333	-0.223583	346
intron_retention_26418	ENSG00000122515.13	0.000157052	0.00595022	27.9715	35.3531	-0.337879	ZMIZ2	protein_coding	chr7	+	44759281	44759460	44759461	44760424	44760425	44760593	0.328684	0.548824	-0.220139	963
intron_retention_3652	ENSG00000198728.9	1.0446e-05	0.000835476	23.9563	34.8615	-0.541233	LDB1	protein_coding	chr10	-	102107560	102108323	102108324	102109034	102109035	102109177	0.435	0.654444	-0.219444	710
intron_retention_4468	ENSG00000172613.6	0.00142377	0.0235337	12.6866	15.6061	-0.298805	RAD9A	protein_coding	chr11	+	67391983	67392231	67392232	67392653	67392654	67392782	0.336579	0.556	-0.219421	421
intron_retention_15999	ENSG00000213339.7	6.65778e-05	0.00335592	62.6976	76.068	-0.27888	QTRT1	protein_coding	chr19	+	10712161	10712299	10712300	10712552	10712553	10712628	0.27075	0.485833	-0.215083	252
intron_retention_2610	ENSG00000132680.9	2.20511e-06	0.00023388	43.5119	44.6473	-0.037162	KIAA0907	protein_coding	chr1	-	155913043	155914320	155914321	155915872	155915873	155915964	0.31625	0.528889	-0.212639	1551
intron_retention_19110	ENSG00000163516.12	3.87704e-07	7.31038e-05	59.5488	64.4753	-0.114674	ANKZF1	protein_coding	chr2	+	219234133	219234288	219234289	219234825	219234826	219235312	0.22025	0.432778	-0.212528	536
intron_retention_3040	ENSG00000059588.8	5.12544e-06	0.000483215	16.3991	20.0128	-0.287305	TARBP1	protein_coding	chr1	-	234405903	234406099	234406100	234410444	234410445	234410531	0.276389	0.488529	-0.212141	4344
intron_retention_22830	ENSG00000068745.13	0.000472912	0.0122265	36.6246	49.4196	-0.432271	IP6K2	protein_coding	chr3	-	48693448	48694240	48694241	48695089	48695090	48695418	0.39625	0.608333	-0.212083	848
intron_retention_21092	ENSG00000099949.17	3.62127e-05	0.00207145	15.1184	20.0776	-0.409284	LZTR1	protein_coding	chr22	+	20994104	20994269	20994270	20994557	20994558	20994727	0.348684	0.559143	-0.210459	287
intron_retention_17823	ENSG00000104824.15	0.000670004	0.0153525	16.8323	23.627	-0.489206	HNRNPL	protein_coding	chr19	-	38840303	38840559	38840560	38841612	38841613	38841682	0.49175	0.699167	-0.207417	1052
intron_retention_29521	ENSG00000197976.9	0.000213811	0.00706827	30.4419	36.3034	-0.254046	AKAP17A	protein_coding	chrX	+	1599192	1599432	1599433	1600658	1600659	1602502	0.28925	0.495429	-0.206179	1225
intron_retention_7455	ENSG00000135473.13	8.40807e-07	0.000129714	14.6638	18.1017	-0.303861	PAN2	protein_coding	chr12	-	56322615	56322758	56322759	56323061	56323062	56323209	0.285946	0.491714	-0.205768	302
intron_retention_1383	ENSG00000117335.17	0.00403361	0.0469911	10.9497	15.1741	-0.470715	CD46	protein_coding	chr1	+	207767013	207767651	207767652	207767778	207767779	207767823	0.523333	0.729091	-0.205758	126
intron_retention_21492	ENSG00000100038.18	0.000873269	0.0172989	20.4474	20.4487	-8.64284e-05	TOP3B	protein_coding	chr22	-	21957025	21957595	21957596	21958491	21958492	21958693	0.32375	0.528889	-0.205139	895
intron_retention_2978	ENSG00000196187.10	0.00270825	0.0359993	90.6901	102.34	-0.174353	TMEM63A	protein_coding	chr1	-	225866574	225866682	225866683	225867111	225867112	225867163	0.1955	0.400556	-0.205056	428
intron_retention_12447	ENSG00000102901.11	3.66858e-08	1.24512e-05	31.9051	35.7164	-0.162801	CENPT	protein_coding	chr16	-	67829765	67830088	67830089	67830389	67830390	67830548	0.46175	0.665556	-0.203806	300
intron_retention_22767	ENSG00000164050.11	0.000526656	0.0132079	56.9438	58.7022	-0.0438758	PLXNB1	protein_coding	chr3	-	48413069	48413169	48413170	48413669	48413670	48413818	0.2275	0.426111	-0.198611	499
intron_retention_22446	ENSG00000163728.9	3.2419e-08	1.24512e-05	10.7725	15.6516	-0.538953	TTC14	protein_coding	chr3	+	180607648	180607765	180607766	180608700	180608701	180608810	0.457895	0.655455	-0.19756	934
intron_retention_29938	ENSG00000182484.13	2.65092e-07	5.62326e-05	44.5393	49.1741	-0.14282	WASH6P	transcribed_unprocessed_pseudogene	chrX	+	156022314	156022459	156022460	156022698	156022699	156022834	0.31825	0.515556	-0.197306	238
intron_retention_960	ENSG00000143624.12	2.26461e-05	0.00155799	27.7582	35.613	-0.359488	INTS3	protein_coding	chr1	+	153746957	153747363	153747364	153748688	153748689	153748755	0.227105	0.423939	-0.196834	1324
intron_retention_7475	ENSG00000170581.12	0.000184655	0.00662026	25.3914	42.7908	-0.752962	STAT2	protein_coding	chr12	-	56354778	56354863	56354864	56355275	56355276	56355351	0.273514	0.468788	-0.195274	411
intron_retention_23388	ENSG00000214135.7	1.50898e-07	3.65819e-05	5.61393	8.49598	-0.597771	AC024560.3	transcribed_unprocessed_pseudogene	chr3	-	197614027	197614622	197614623	197615563	197615564	197615660	0.563056	0.758235	-0.19518	940
intron_retention_8265	ENSG00000134884.12	3.991e-11	1.01591e-07	84.9117	92.9441	-0.1304	ARGLU1	protein_coding	chr13	-	106557048	106557131	106557132	106559431	106559432	106559657	0.412	0.606389	-0.194389	2299
intron_retention_29724	ENSG00000147162.12	8.67806e-08	2.45445e-05	18.0911	30.9282	-0.773642	OGT	protein_coding	chrX	+	71544567	71544635	71544636	71547906	71547907	71548023	0.46973	0.66	-0.19027	3270
intron_retention_20250	ENSG00000124181.13	1.86934e-05	0.00132178	13.0064	23.1271	-0.830366	PLCG1	protein_coding	chr20	+	41162642	41162725	41162726	41162957	41162958	41162992	0.211892	0.40125	-0.189358	231
intron_retention_2589	ENSG00000176444.17	4.46982e-05	0.0023704	55.3965	53.3777	0.05356	CLK2	protein_coding	chr1	-	155268293	155268359	155268360	155268707	155268708	155268792	0.19125	0.378611	-0.187361	347
intron_retention_23886	ENSG00000251022.5	0.000776144	0.0162586	32.427	34.6973	-0.0976284	THAP9-AS1	lncRNA	chr4	-	82893009	82894847	82894848	82895691	82895692	82895774	0.297949	0.485278	-0.187329	843
intron_retention_6829	ENSG00000186815.11	1.37334e-05	0.00104353	26.7956	38.64	-0.528095	TPCN1	protein_coding	chr12	+	113288163	113288234	113288235	113288757	113288758	113288847	0.144103	0.331143	-0.18704	522
intron_retention_26277	ENSG00000164828.16	0.00125491	0.0221832	64.9242	94.1781	-0.536634	SUN1	protein_coding	chr7	+	851950	852667	852668	852809	852810	852902	0.144872	0.331667	-0.186795	141
intron_retention_10617	ENSG00000140983.12	0.000651302	0.01521	75.8033	79.7747	-0.0736718	RHOT2	protein_coding	chr16	+	670675	671000	671001	671082	671083	671131	0.288	0.474722	-0.186722	81
intron_retention_11658	ENSG00000185324.20	5.30492e-08	1.68796e-05	114.075	112.337	0.0221552	CDK10	protein_coding	chr16	+	89693274	89693467	89693468	89694172	89694173	89694232	0.24625	0.429722	-0.183472	704
intron_retention_2592	ENSG00000176444.17	8.5162e-06	0.000721563	54.2704	54.7619	-0.0130067	CLK2	protein_coding	chr1	-	155268293	155268795	155268796	155269487	155269488	155269713	0.16875	0.351389	-0.182639	691
intron_retention_21011	ENSG00000186866.15	7.61314e-07	0.000123796	30.9682	45.1567	-0.544155	POFUT2	protein_coding	chr21	-	45263928	45265635	45265636	45267589	45267590	45267713	0.14275	0.325278	-0.182528	1953
intron_retention_3651	ENSG00000198728.9	0.00042562	0.0117126	32.2526	42.0538	-0.382819	LDB1	protein_coding	chr10	-	102107560	102108323	102108324	102109028	102109029	102109177	0.39275	0.574722	-0.181972	704
intron_retention_20420	ENSG00000101199.11	0.00274369	0.0361868	8.80471	10.362	-0.234956	ARFGAP1	protein_coding	chr20	+	63285654	63285713	63285714	63286371	63286372	63286442	0.633077	0.814167	-0.18109	657
intron_retention_18590	ENSG00000168906.11	7.39986e-05	0.00365754	222.172	238.222	-0.100629	MAT2A	protein_coding	chr2	+	85542155	85543034	85543035	85543669	85543670	85545280	0.30225	0.483333	-0.181083	634
intron_retention_11187	ENSG00000156873.14	2.08853e-08	9.8071e-06	37.9843	46.2495	-0.284034	PHKG2	protein_coding	chr16	+	30751106	30751281	30751282	30751548	30751549	30751603	0.231	0.411944	-0.180944	266
intron_retention_26333	ENSG00000205903.5	0.0012599	0.0221943	17.611	18.8856	-0.100807	ZNF316	protein_coding	chr7	+	6641825	6641962	6641963	6642381	6642382	6642764	0.283158	0.463333	-0.180175	418
intron_retention_28466	ENSG00000071894.13	0.000474846	0.0122265	69.3993	88.9983	-0.358856	CPSF1	protein_coding	chr8	-	144395435	144395551	144395552	144396347	144396348	144396500	0.1965	0.375833	-0.179333	795
intron_retention_9208	ENSG00000139990.16	1.14473e-05	0.000883004	16.7608	28.3778	-0.759668	DCAF5	protein_coding	chr14	-	69118139	69118278	69118279	69119193	69119194	69119230	0.143889	0.32303	-0.179141	914
intron_retention_11864	ENSG00000162032.14	8.53203e-05	0.0040219	81.7082	100.094	-0.2928	SPSB3	protein_coding	chr16	-	1777747	1778321	1778322	1778434	1778435	1778612	0.176	0.351944	-0.175944	112
intron_retention_29985	ENSG00000044446.10	0.00172163	0.0267864	16.1177	17.7507	-0.139234	PHKA2	protein_coding	chrX	-	18897163	18897333	18897334	18899172	18899173	18899226	0.346053	0.521714	-0.175662	1838
intron_retention_14545	ENSG00000274487.1	0.000942985	0.0179803	18.8482	22.4753	-0.253916	CH17-431G21.1	transcribed_unprocessed_pseudogene	chr17	-	38202233	38202334	38202335	38202780	38202781	38202981	0.337949	0.513529	-0.175581	445
intron_retention_11724	ENSG00000007392.15	1.76601e-05	0.0012663	18.5632	20.6262	-0.152031	LUC7L	protein_coding	chr16	-	227242	227336	227337	229278	229279	229374	0.37925	0.554722	-0.175472	1941
intron_retention_15992	ENSG00000129351.16	8.64572e-06	0.000721563	106.318	154.179	-0.536214	ILF3	protein_coding	chr19	+	10681219	10681329	10681330	10681992	10681993	10682115	0.1615	0.336944	-0.175444	662
intron_retention_24951	ENSG00000169045.16	1.26843e-06	0.000165093	148.359	196.55	-0.405812	HNRNPH1	protein_coding	chr5	-	179618144	179618323	179618324	179619268	179619269	179619360	0.2405	0.415556	-0.175056	944
intron_retention_26270	ENSG00000071994.9	0.000744906	0.0160524	16.6805	23.5905	-0.500042	PDCD2	protein_coding	chr6	-	170581745	170582265	170582266	170583056	170583057	170583188	0.273333	0.447714	-0.174381	790
intron_retention_21400	ENSG00000073169.12	0.000753303	0.0160524	15.1127	17.6011	-0.219903	SELO	protein_coding	chr22	+	50206317	50206520	50206521	50208535	50208536	50208716	0.3045	0.478571	-0.174071	2014
intron_retention_12584	ENSG00000103168.15	0.000179951	0.00649737	24.4382	22.7745	0.101721	TAF1C	protein_coding	chr16	-	84180170	84180344	84180345	84181042	84181043	84181186	0.34575	0.519444	-0.173694	697
intron_retention_13773	ENSG00000073350.12	0.00429068	0.0489897	149.034	159.956	-0.102039	LLGL2	protein_coding	chr17	+	75564353	75564507	75564508	75568475	75568476	75568693	0.17475	0.348056	-0.173306	3967
intron_retention_20265	ENSG00000132793.10	0.000144421	0.00576222	9.45537	8.97235	0.0756476	LPIN3	protein_coding	chr20	+	41357040	41358034	41358035	41358236	41358237	41358351	0.553611	0.725882	-0.172271	201
intron_retention_25989	ENSG00000044090.7	0.00194363	0.0287646	27.0843	38.3802	-0.502907	CUL7	protein_coding	chr6	-	43046511	43046601	43046602	43046879	43046880	43047107	0.158947	0.330857	-0.17191	277
intron_retention_17070	ENSG00000182087.11	0.00172736	0.0267864	195.921	216.863	-0.146511	TMEM259	protein_coding	chr19	-	1012066	1012188	1012189	1012462	1012463	1012508	0.134	0.305833	-0.171833	273
intron_retention_21225	ENSG00000253352.7	0.0001923	0.00665985	18.4335	29.6872	-0.687508	TUG1	lncRNA	chr22	+	30970677	30971779	30971780	30972854	30972855	30973601	0.285946	0.457188	-0.171242	1074
intron_retention_4608	ENSG00000168010.9	0.000902715	0.0175409	7.45701	8.87401	-0.25099	ATG16L2	protein_coding	chr11	+	72822439	72822961	72822962	72824059	72824060	72824122	0.525526	0.696061	-0.170534	1097
intron_retention_13106	ENSG00000109046.13	2.11957e-06	0.00023388	34.0142	39.0377	-0.198728	WSB1	protein_coding	chr17	+	27306782	27306882	27306883	27309099	27309100	27309255	0.382564	0.5525	-0.169936	2216
intron_retention_11709	ENSG00000007384.14	0.00429177	0.0489897	56.4525	69.512	-0.300226	RHBDF1	protein_coding	chr16	-	60439	60539	60540	61119	61120	61281	0.222	0.391111	-0.169111	579
intron_retention_19442	ENSG00000119760.14	2.92789e-08	1.24216e-05	23.5753	35.9482	-0.608644	SUPT7L	protein_coding	chr2	-	27660984	27661388	27661389	27662178	27662179	27662281	0.2695	0.438286	-0.168786	789
intron_retention_29634	ENSG00000094631.17	0.00104619	0.0194973	17.0956	23.3873	-0.452097	HDAC6	protein_coding	chrX	+	48814765	48815051	48815052	48815383	48815384	48815490	0.207895	0.376667	-0.168772	331
intron_retention_17352	ENSG00000105397.12	0.00153815	0.0249386	67.4704	71.6071	-0.0858464	TYK2	protein_coding	chr19	-	10352926	10353646	10353647	10354041	10354042	10354103	0.25925	0.427778	-0.168528	394
intron_retention_19573	ENSG00000116001.14	4.00221e-10	4.07505e-07	20.0484	33.7673	-0.752141	TIA1	protein_coding	chr2	-	70224554	70227822	70227823	70229058	70229059	70229091	0.207838	0.37625	-0.168412	1235
intron_retention_22471	ENSG00000161202.16	0.000295134	0.0088384	51.8091	78.6801	-0.602795	DVL3	protein_coding	chr3	+	184164796	184164931	184164932	184165112	184165113	184165206	0.1415	0.309722	-0.168222	180
intron_retention_18084	ENSG00000126456.14	0.00171269	0.0267864	42.8256	48.0205	-0.165176	IRF3	protein_coding	chr19	-	49664674	49664846	49664847	49665630	49665631	49665705	0.36625	0.534444	-0.168194	783
intron_retention_7501	ENSG00000166888.9	0.00157056	0.0251438	103.358	134.29	-0.377702	STAT6	protein_coding	chr12	-	57105468	57105599	57105600	57106190	57106191	57106339	0.14025	0.308333	-0.168083	590
intron_retention_2172	ENSG00000121310.15	0.00107804	0.0198851	52.6625	55.5702	-0.0775358	ECHDC2	protein_coding	chr1	-	52904646	52905090	52905091	52906518	52906519	52906611	0.33	0.498056	-0.168056	1427
intron_retention_27623	ENSG00000158863.20	0.00198935	0.0292711	28.1921	30.9367	-0.134031	FAM160B2	protein_coding	chr8	+	22096337	22096509	22096510	22097515	22097516	22097620	0.173421	0.341212	-0.167791	1005
intron_retention_21703	ENSG00000128159.10	0.00227634	0.0315447	19.3838	18.2386	0.0878541	TUBGCP6	protein_coding	chr22	-	50219957	50220015	50220016	50220250	50220251	50220416	0.43125	0.598286	-0.167036	234
intron_retention_18639	ENSG00000231584.7	0.000139832	0.00574099	14.0698	19.3499	-0.459731	FAHD2CP	transcribed_unprocessed_pseudogene	chr2	+	96019201	96019260	96019261	96019537	96019538	96019700	0.301795	0.468529	-0.166735	276
intron_retention_15809	ENSG00000005206.15	2.61324e-05	0.001663	63.8873	67.4756	-0.0788367	SPPL2B	protein_coding	chr19	+	2340898	2341014	2341015	2343210	2343211	2343292	0.2175	0.383889	-0.166389	2195
intron_retention_26008	ENSG00000172432.17	0.000272659	0.00851598	35.7747	45.0505	-0.332603	GTPBP2	protein_coding	chr6	-	43624888	43625062	43625063	43625362	43625363	43625560	0.237436	0.402778	-0.165342	299
intron_retention_17010	ENSG00000142396.9	0.00137086	0.0229788	4.29499	6.03261	-0.490125	ERVK3-1	protein_coding	chr19	+	58311199	58312061	58312062	58312165	58312166	58312314	0.666944	0.832059	-0.165114	103
intron_retention_3600	ENSG00000155229.19	0.00044207	0.0119078	28.0277	43.3747	-0.629998	MMS19	protein_coding	chr10	-	97476683	97476744	97476745	97476834	97476835	97476919	0.124474	0.289143	-0.164669	89
intron_retention_2734	ENSG00000158773.13	0.0020269	0.0296521	87.3418	91.0041	-0.0592596	USF1	protein_coding	chr1	-	161040202	161040330	161040331	161040575	161040576	161040670	0.18825	0.352222	-0.163972	244
intron_retention_24048	ENSG00000145495.13	2.59319e-05	0.001663	50.1604	81.5698	-0.701487	43530	protein_coding	chr5	+	10400784	10400842	10400843	10402058	10402059	10402139	0.148421	0.312286	-0.163865	1215
intron_retention_10466	ENSG00000177082.11	0.000100061	0.0045893	23.5482	27.2963	-0.213085	WDR73	protein_coding	chr15	-	84645469	84645836	84645837	84646183	84646184	84646348	0.3165	0.480278	-0.163778	346
intron_retention_959	ENSG00000143624.12	0.000517561	0.0130441	28.7286	33.6445	-0.227879	INTS3	protein_coding	chr1	+	153746957	153747070	153747071	153747278	153747279	153747363	0.196579	0.360303	-0.163724	207
intron_retention_3056	ENSG00000227671.4	5.59439e-07	9.82105e-05	9.84587	10.0285	-0.0265179	RP11-488L18.4	transcribed_unprocessed_pseudogene	chr1	-	247200067	247200193	247200194	247202015	247202016	247202095	0.588421	0.751714	-0.163293	1821
intron_retention_21480	ENSG00000183506.15	0.00080979	0.0167587	66.7216	69.0194	-0.0488495	PI4KAP2	transcribed_unitary_pseudogene	chr22	-	21475992	21476160	21476161	21476643	21476644	21476764	0.23875	0.401944	-0.163194	482
intron_retention_12844	ENSG00000072778.18	0.00182401	0.0274734	372.749	382.232	-0.0362413	ACADVL	protein_coding	chr17	+	7221946	7222081	7222082	7222176	7222177	7222302	0.14275	0.304444	-0.161694	94
intron_retention_21633	ENSG00000100201.17	0.000121412	0.00528298	92.499	136.48	-0.561176	DDX17	protein_coding	chr22	-	38487873	38488115	38488116	38492055	38492056	38492115	0.297368	0.458333	-0.160965	3939
intron_retention_22943	ENSG00000182179.9	0.0037058	0.0444118	54.3092	63.5901	-0.227606	UBA7	protein_coding	chr3	-	49810984	49811091	49811092	49811272	49811273	49811455	0.20175	0.361111	-0.159361	180
intron_retention_6928	ENSG00000111364.14	0.000147705	0.00576222	17.4901	20.9578	-0.260944	DDX55	protein_coding	chr12	+	123607432	123607523	123607524	123607599	123607600	123607662	0.133514	0.292286	-0.158772	75
intron_retention_22450	ENSG00000163728.9	2.75851e-06	0.000280872	10.7737	13.795	-0.356624	TTC14	protein_coding	chr3	+	180608163	180608810	180608811	180609629	180609630	180610003	0.548649	0.707353	-0.158704	818
intron_retention_29365	ENSG00000148341.16	0.000588343	0.0140842	123.097	172.756	-0.488938	SH3GLB2	protein_coding	chr9	-	129010670	129010693	129010694	129012235	129012236	129012298	0.167	0.325278	-0.158278	1541
intron_retention_15268	ENSG00000185504.15	0.00178185	0.0272004	22.9605	28.5307	-0.313366	C17orf70	protein_coding	chr17	-	81546909	81547678	81547679	81549205	81549206	81549362	0.213846	0.369429	-0.155582	1526
intron_retention_20999	ENSG00000184787.17	9.24429e-08	2.47698e-05	37.5668	58.044	-0.627691	UBE2G2	protein_coding	chr21	-	44773547	44773687	44773688	44777298	44777299	44777417	0.127949	0.282286	-0.154337	3610
intron_retention_3210	ENSG00000214655.9	0.00017353	0.00631028	22.9783	29.1167	-0.341572	ZSWIM8	protein_coding	chr10	+	73794147	73794330	73794331	73794555	73794556	73794639	0.164865	0.318182	-0.153317	224
intron_retention_3822	ENSG00000177106.13	0.000967115	0.0183716	221.188	269.223	-0.283525	EPS8L2	protein_coding	chr11	+	722091	722165	722166	722400	722401	722500	0.118	0.270833	-0.152833	234
intron_retention_7474	ENSG00000170581.12	0.00119909	0.0214195	34.4516	53.9566	-0.647228	STAT2	protein_coding	chr12	-	56348529	56350190	56350191	56350411	56350412	56350432	0.205789	0.357714	-0.151925	220
intron_retention_3299	ENSG00000107819.12	0.000667307	0.0153525	87.5924	139.023	-0.666445	SFXN3	protein_coding	chr10	+	101037382	101037431	101037432	101038642	101038643	101038692	0.11475	0.266667	-0.151917	1210
intron_retention_22960	ENSG00000164078.11	0.000462735	0.0122265	25.0049	33.2293	-0.410244	MST1R	protein_coding	chr3	-	49895715	49895880	49895881	49896194	49896195	49896404	0.61675	0.768611	-0.151861	313
intron_retention_10725	ENSG00000103197.15	3.81979e-06	0.000373972	30.5281	41.3052	-0.436183	TSC2	protein_coding	chr16	+	2076491	2076585	2076586	2079034	2079035	2079196	0.118718	0.269714	-0.150996	2448
intron_retention_23964	ENSG00000164073.8	0.000212746	0.00706827	14.4628	19.1719	-0.406646	MFSD8	protein_coding	chr4	-	127917805	127920836	127920837	127921523	127921524	127921771	0.157027	0.307714	-0.150687	686
intron_retention_11660	ENSG00000185324.20	0.00140813	0.0234275	11.6624	10.3701	0.169435	CDK10	protein_coding	chr16	+	89693274	89694232	89694233	89694568	89694569	89694788	0.674872	0.825	-0.150128	335
intron_retention_11471	ENSG00000038358.13	0.000416903	0.0115351	24.6121	30.8055	-0.323819	EDC4	protein_coding	chr16	+	67877741	67877845	67877846	67878165	67878166	67878275	0.127105	0.276176	-0.149071	319
intron_retention_19569	ENSG00000116001.14	3.5058e-08	1.24512e-05	35.1052	50.8544	-0.534685	TIA1	protein_coding	chr2	-	70224424	70224629	70224630	70227734	70227735	70227822	0.20359	0.3525	-0.14891	3104
intron_retention_17716	ENSG00000161265.13	0.00437052	0.0495552	26.1163	28.4558	-0.123772	U2AF1L4	protein_coding	chr19	-	35744012	35744421	35744422	35744625	35744626	35744687	0.288	0.436667	-0.148667	203
intron_retention_2181	ENSG00000121310.15	0.00122824	0.0217873	10.3575	11.3392	-0.130636	ECHDC2	protein_coding	chr1	-	52911723	52912021	52912022	52913894	52913895	52913930	0.505789	0.654286	-0.148496	1872
intron_retention_27625	ENSG00000158863.20	0.0024877	0.0340127	57.7268	60.1847	-0.0601552	FAM160B2	protein_coding	chr8	+	22100844	22100972	22100973	22101439	22101440	22101530	0.15825	0.306667	-0.148417	466
intron_retention_2221	ENSG00000132485.11	0.000246222	0.00788376	26.2736	32.3152	-0.298602	ZRANB2	protein_coding	chr1	-	71063337	71065752	71065753	71066775	71066776	71066917	0.333	0.481111	-0.148111	1022
intron_retention_8518	ENSG00000185246.16	0.00184046	0.0276395	13.1826	14.8278	-0.169667	PRPF39	protein_coding	chr14	+	45109616	45109780	45109781	45110093	45110094	45110176	0.398947	0.546857	-0.14791	312
intron_retention_15516	ENSG00000079134.10	0.000898289	0.0175409	19.2643	24.5498	-0.349784	THOC1	protein_coding	chr18	-	225089	225139	225140	225336	225337	225403	0.3305	0.478	-0.1475	196
intron_retention_26503	ENSG00000223705.8	2.25935e-06	0.000234742	9.46898	11.5929	-0.291958	NSUN5P1	transcribed_unprocessed_pseudogene	chr7	+	75410395	75410460	75410461	75414884	75414885	75415023	0.658462	0.805833	-0.147372	4423
intron_retention_12134	ENSG00000103365.14	0.00279848	0.0367192	26.8603	41.6683	-0.633475	GGA2	protein_coding	chr16	-	23493360	23493458	23493459	23494302	23494303	23494378	0.154872	0.301765	-0.146893	843
intron_retention_24740	ENSG00000113108.16	3.19196e-06	0.000318633	6.61749	9.03038	-0.448504	APBB3	protein_coding	chr5	-	140561587	140561701	140561702	140562099	140562100	140562149	0.636923	0.783429	-0.146505	397
intron_retention_7205	ENSG00000134294.12	0.00024545	0.00788376	25.6659	62.8022	-1.29096	SLC38A2	protein_coding	chr12	-	46367267	46367340	46367341	46370511	46370512	46370627	0.148611	0.294848	-0.146237	3170
intron_retention_5467	ENSG00000089597.15	0.000280884	0.00853467	34.093	76.9666	-1.17476	GANAB	protein_coding	chr11	-	62633442	62634375	62634376	62634820	62634821	62635000	0.0802632	0.226061	-0.145797	444
intron_retention_2179	ENSG00000121310.15	0.00108829	0.0199299	9.51607	10.5783	-0.152675	ECHDC2	protein_coding	chr1	-	52911723	52911790	52911791	52913894	52913895	52913930	0.558158	0.703611	-0.145453	2103
intron_retention_13617	ENSG00000108848.14	2.15871e-05	0.00150548	89.5058	85.6961	0.0627514	LUC7L3	protein_coding	chr17	+	50750501	50750694	50750695	50752199	50752200	50752282	0.457	0.602222	-0.145222	1504
intron_retention_19740	ENSG00000115073.7	0.000199306	0.00668812	87.5148	118.892	-0.442047	ACTR1B	protein_coding	chr2	-	97658427	97658643	97658644	97658878	97658879	97659003	0.1505	0.295556	-0.145056	234
intron_retention_8323	ENSG00000165792.16	0.00154331	0.0249428	92.4907	93.5474	-0.0163894	METTL17	protein_coding	chr14	+	20994794	20994901	20994902	20995164	20995165	20995233	0.357	0.501944	-0.144944	1140
intron_retention_23407	ENSG00000185619.16	2.03597e-06	0.00023388	31.4105	51.5759	-0.71545	PCGF3	protein_coding	chr4	+	733672	733789	733790	734930	734931	734943	0.187	0.331944	-0.144944	262
intron_retention_8925	ENSG00000100813.13	7.78135e-07	0.000123796	54.7877	71.4382	-0.382843	ACIN1	protein_coding	chr14	-	23064355	23066008	23066009	23069475	23069476	23069617	0.262	0.406111	-0.144111	3466
intron_retention_4895	ENSG00000154144.11	6.95369e-06	0.000621075	23.5552	28.7769	-0.288869	TBRG1	protein_coding	chr11	+	124622836	124625001	124625002	124625670	124625671	124625903	0.213333	0.356944	-0.143611	668
intron_retention_22206	ENSG00000010322.14	0.000226638	0.00739623	19.2947	30.6389	-0.667162	NISCH	protein_coding	chr3	+	52480139	52480295	52480296	52484512	52484513	52484637	0.45125	0.594286	-0.143036	4216
intron_retention_21051	ENSG00000183597.14	0.000462511	0.0122265	16.9834	23.4881	-0.467803	TANGO2	protein_coding	chr22	+	20061530	20061683	20061684	20063337	20063338	20063383	0.129	0.271714	-0.142714	1653
intron_retention_13525	ENSG00000108465.13	0.000339624	0.0097685	24.444	22.2058	0.13854	CDK5RAP3	protein_coding	chr17	+	47975514	47975638	47975639	47975868	47975869	47976013	0.7385	0.880833	-0.142333	229
intron_retention_10788	ENSG00000167978.15	0.000142041	0.00576222	57.6323	88.8649	-0.624735	SRRM2	protein_coding	chr16	+	2759569	2759661	2759662	2760300	2760301	2760499	0.195405	0.337353	-0.141948	638
intron_retention_17717	ENSG00000161265.13	0.000449019	0.0120313	5.09345	6.78633	-0.413988	U2AF1L4	protein_coding	chr19	-	35744012	35744421	35744422	35745124	35745125	35745187	0.684	0.825714	-0.141714	702
intron_retention_8044	ENSG00000188811.11	0.000190237	0.00665985	17.2485	23.4165	-0.441056	NHLRC3	protein_coding	chr13	+	39039564	39044181	39044182	39047039	39047040	39047152	0.180278	0.321765	-0.141487	2857
intron_retention_3615	ENSG00000155287.9	0.000194924	0.00668812	47.4776	58.1607	-0.292798	SLC25A28	protein_coding	chr10	-	99610522	99612599	99612600	99613695	99613696	99613924	0.2155	0.355	-0.1395	1095
intron_retention_27225	ENSG00000186088.14	0.000753084	0.0160524	18.714	23.1177	-0.304884	GSAP	protein_coding	chr7	-	77328606	77329391	77329392	77330238	77330239	77330367	0.304615	0.443889	-0.139274	846
intron_retention_26683	ENSG00000087087.17	2.94514e-07	5.99748e-05	47.8686	60.3323	-0.333852	SRRT	protein_coding	chr7	+	100882053	100882241	100882242	100884069	100884070	100884239	0.14575	0.285	-0.13925	1827
intron_retention_15732	ENSG00000160953.13	5.74955e-06	0.000532199	15.926	23.3584	-0.552553	MUM1	protein_coding	chr19	+	1357009	1357094	1357095	1358393	1358394	1358464	0.156216	0.295	-0.138784	1298
intron_retention_9876	ENSG00000140403.11	0.000644534	0.0151213	36.2558	68.7711	-0.923588	DNAJA4	protein_coding	chr15	+	78274197	78274424	78274425	78275497	78275498	78275728	0.131538	0.269429	-0.13789	1072
intron_retention_21197	ENSG00000182944.16	0.000770175	0.0162586	72.9882	94.6107	-0.37434	EWSR1	protein_coding	chr22	+	29288606	29288786	29288787	29291561	29291562	29291599	0.16825	0.306111	-0.137861	2774
intron_retention_2716	ENSG00000132716.17	2.69604e-09	1.96079e-06	11.8473	18.9721	-0.679318	DCAF8	protein_coding	chr1	-	160261285	160261358	160261359	160262275	160262276	160262476	0.366216	0.504062	-0.137846	916
intron_retention_24926	ENSG00000175309.13	0.00025294	0.00804824	17.4643	19.828	-0.183127	PHYKPL	protein_coding	chr5	-	178231405	178231523	178231524	178232491	178232492	178232541	0.267838	0.404375	-0.136537	967
intron_retention_21229	ENSG00000253352.7	0.00038693	0.0108528	25.6218	39.6678	-0.630597	TUG1	lncRNA	chr22	+	30972855	30973587	30973588	30975169	30975170	30979395	0.216486	0.352727	-0.136241	1581
intron_retention_1621	ENSG00000221978.10	2.05185e-08	9.8071e-06	22.4259	27.4843	-0.29344	CCNL2	protein_coding	chr1	-	1390766	1390865	1390866	1393395	1393396	1393460	0.64175	0.777778	-0.136028	2529
intron_retention_17519	ENSG00000011243.16	0.000172122	0.00630413	98.6592	105.951	-0.102867	AKAP8L	protein_coding	chr19	-	15397714	15397855	15397856	15399301	15399302	15399410	0.13	0.264722	-0.134722	1445
intron_retention_10382	ENSG00000140400.13	0.00434953	0.0494274	70.5483	62.0473	0.185242	MAN2C1	protein_coding	chr15	-	75358462	75359153	75359154	75359327	75359328	75359425	0.22575	0.360278	-0.134528	173
intron_retention_19969	ENSG00000115524.14	0.000674684	0.0153525	86.5291	142.966	-0.724417	SF3B1	protein_coding	chr2	-	197418509	197418588	197418589	197420427	197420428	197420542	0.123421	0.257879	-0.134458	1838
intron_retention_6534	ENSG00000065357.18	0.00127536	0.0222362	45.0854	64.2222	-0.510412	DGKA	protein_coding	chr12	+	55937978	55938560	55938561	55938914	55938915	55938942	0.11359	0.247714	-0.134125	353
intron_retention_17983	ENSG00000104936.16	0.00320746	0.0400224	19.2013	27.2086	-0.502862	DMPK	protein_coding	chr19	-	45779778	45779869	45779870	45782192	45782193	45782388	0.255263	0.389143	-0.13388	2322
intron_retention_23446	ENSG00000087266.14	0.000303304	0.00895129	37.7222	45.6527	-0.275286	SH3BP2	protein_coding	chr4	+	2824613	2824730	2824731	2825125	2825126	2825178	0.20975	0.343429	-0.133679	394
intron_retention_11656	ENSG00000185324.20	2.71495e-05	0.0017064	118.592	106.335	0.157386	CDK10	protein_coding	chr16	+	89693274	89693326	89693327	89693397	89693398	89693467	0.3105	0.444167	-0.133667	70
intron_retention_14864	ENSG00000136450.11	0.00433459	0.0493678	142.485	195.624	-0.457271	SRSF1	protein_coding	chr17	-	58003802	58005600	58005601	58005800	58005801	58005973	0.113	0.246667	-0.133667	199
intron_retention_8593	ENSG00000100650.14	0.00375008	0.044632	314.705	361.157	-0.198625	SRSF5	protein_coding	chr14	+	69768798	69769251	69769252	69770466	69770467	69770540	0.19125	0.324722	-0.133472	1214
intron_retention_29368	ENSG00000148331.10	0.00263805	0.0351578	25.1152	35.3926	-0.494887	ASB6	protein_coding	chr9	-	129638573	129638659	129638660	129639201	129639202	129639310	0.13225	0.265429	-0.133179	541
intron_retention_19648	ENSG00000115307.15	0.000124767	0.00533772	226.685	278.921	-0.299168	AUP1	protein_coding	chr2	-	74527736	74528935	74528936	74529131	74529132	74529282	0.1215	0.253611	-0.132111	195
intron_retention_4397	ENSG00000172732.10	0.0010151	0.0189995	70.2653	76.5113	-0.12286	MUS81	protein_coding	chr11	+	65864720	65864815	65864816	65865016	65865017	65865145	0.146	0.2775	-0.1315	200
intron_retention_258	ENSG00000133226.15	1.63529e-05	0.00120656	23.9323	45.8063	-0.936588	SRRM1	protein_coding	chr1	+	24646667	24646789	24646790	24648858	24648859	24648887	0.122973	0.254375	-0.131402	2068
intron_retention_16896	ENSG00000167615.15	0.000267386	0.00840286	68.6629	64.2462	0.0959185	LENG8	protein_coding	chr19	+	54458314	54458521	54458522	54460765	54460766	54462037	0.64175	0.773056	-0.131306	2243
intron_retention_27736	ENSG00000104365.12	5.1147e-06	0.000483215	61.2523	77.9525	-0.347832	IKBKB	protein_coding	chr8	+	42319270	42319646	42319647	42320734	42320735	42320844	0.1255	0.256389	-0.130889	1087
intron_retention_25892	ENSG00000204231.9	0.000712466	0.0158391	58.7293	69.3047	-0.238872	RXRB	protein_coding	chr6	-	33194945	33195702	33195703	33195906	33195907	33196036	0.1455	0.276111	-0.130611	203
intron_retention_22119	ENSG00000003756.15	3.2575e-05	0.0019062	20.8984	24.9302	-0.2545	RBM5	protein_coding	chr3	+	50099982	50100605	50100606	50103082	50103083	50103107	0.396053	0.526364	-0.130311	2476
intron_retention_6832	ENSG00000186815.11	0.00402539	0.0469911	50.6416	58.7751	-0.214882	TPCN1	protein_coding	chr12	+	113291874	113291958	113291959	113292933	113292934	113293073	0.0865	0.216667	-0.130167	974
intron_retention_17522	ENSG00000011243.16	0.000552569	0.0136107	94.203	97.5362	-0.0501646	AKAP8L	protein_coding	chr19	-	15397714	15399410	15399411	15400294	15400295	15400352	0.1255	0.255556	-0.130056	883
intron_retention_8836	ENSG00000092094.9	0.00318703	0.0398653	89.8002	101.036	-0.170079	OSGEP	protein_coding	chr14	-	20448902	20449013	20449014	20449170	20449171	20449266	0.14275	0.272778	-0.130028	156
intron_retention_29930	ENSG00000269335.4	0.000491507	0.0125742	74.5082	80.5132	-0.111826	IKBKG	protein_coding	chrX	+	154561688	154561784	154561785	154562809	154562810	154562895	0.091	0.220833	-0.129833	1024
intron_retention_5982	ENSG00000137700.15	6.7629e-05	0.00337548	21.3203	33.6299	-0.657519	SLC37A4	protein_coding	chr11	-	119028194	119029564	119029565	119030848	119030849	119030880	0.152632	0.282424	-0.129793	1283
intron_retention_8122	ENSG00000213995.10	8.94949e-06	0.000734868	52.0242	65.0637	-0.32267	CARKD	protein_coding	chr13	+	110634545	110634776	110634777	110635467	110635468	110635588	0.11775	0.247222	-0.129472	690
intron_retention_24774	ENSG00000197948.9	0.000220228	0.00723341	22.4501	25.6708	-0.193403	FCHSD1	protein_coding	chr5	-	141646087	141646191	141646192	141646602	141646603	141646722	0.2045	0.333889	-0.129389	410
intron_retention_19837	ENSG00000163161.11	5.54792e-05	0.00285298	34.81	50.4684	-0.535881	ERCC3	protein_coding	chr2	-	127289337	127289824	127289825	127290223	127290224	127290273	0.111842	0.241111	-0.129269	398
intron_retention_9253	ENSG00000119638.11	0.000108524	0.00488934	26.5806	51.2983	-0.948538	NEK9	protein_coding	chr14	-	75105950	75105996	75105997	75106501	75106502	75106702	0.107105	0.236061	-0.128955	504
intron_retention_5555	ENSG00000149743.12	0.00305394	0.0387721	68.7029	74.7347	-0.121406	TRPT1	protein_coding	chr11	-	64224795	64224970	64224971	64225498	64225499	64225580	0.14475	0.2725	-0.12775	527
intron_retention_21198	ENSG00000182944.16	0.000719762	0.0159318	76.357	98.6816	-0.370021	EWSR1	protein_coding	chr22	+	29288606	29288786	29288787	29291564	29291565	29291599	0.16625	0.293889	-0.127639	2777
intron_retention_25740	ENSG00000254870.4	2.62448e-10	3.3403e-07	372.531	435.593	-0.225622	ATP6V1G2-DDX39B	protein_coding	chr6	-	31531296	31532911	31532912	31535366	31535367	31535485	0.159	0.286389	-0.127389	2454
intron_retention_14550	ENSG00000276293.3	0.000856353	0.0171642	21.025	34.8328	-0.728338	PIP4K2B	protein_coding	chr17	-	38770436	38770539	38770540	38771013	38771014	38771272	0.0881579	0.215152	-0.126994	473
intron_retention_18605	ENSG00000132300.17	0.000139653	0.00574099	22.9029	29.4528	-0.362874	PTCD3	protein_coding	chr2	+	86127161	86127305	86127306	86127940	86127941	86127991	0.137105	0.263235	-0.12613	634
intron_retention_7284	ENSG00000139636.14	0.000538698	0.0134437	33.9387	35.5457	-0.066745	LMBR1L	protein_coding	chr12	-	49103687	49103813	49103814	49104447	49104448	49104551	0.1885	0.314444	-0.125944	633
intron_retention_13493	ENSG00000141279.14	0.000475517	0.0122265	43.0162	65.9324	-0.616106	NPEPPS	protein_coding	chr17	+	47585500	47585700	47585701	47586147	47586148	47586244	0.114211	0.24	-0.125789	446
intron_retention_10703	ENSG00000095906.15	0.00242195	0.0333247	31.1154	42.537	-0.451088	NUBP2	protein_coding	chr16	+	1786537	1786655	1786656	1787676	1787677	1787740	0.35525	0.480833	-0.125583	1020
intron_retention_22435	ENSG00000171109.17	0.000145378	0.00576222	29.7886	43.4072	-0.543175	MFN1	protein_coding	chr3	+	179375220	179375341	179375342	179377041	179377042	179377168	0.0948649	0.220303	-0.125438	1699
intron_retention_21060	ENSG00000099904.14	0.00107373	0.0198777	24.8115	37.7815	-0.606673	ZDHHC8	protein_coding	chr22	+	20139720	20139892	20139893	20140114	20140115	20140217	0.194103	0.319118	-0.125015	221
intron_retention_2709	ENSG00000132716.17	2.19601e-06	0.00023388	95.7637	117.417	-0.29409	DCAF8	protein_coding	chr1	-	160218849	160218968	160218969	160222650	160222651	160222781	0.13575	0.26	-0.12425	197
intron_retention_13580	ENSG00000136444.8	0.000683241	0.0154374	29.0058	35.9073	-0.307937	RSAD1	protein_coding	chr17	+	50483340	50484545	50484546	50484743	50484744	50484819	0.13325	0.2575	-0.12425	3681
intron_retention_25507	ENSG00000112146.15	0.000469454	0.0122265	52.7568	60.1597	-0.18944	FBXO9	protein_coding	chr6	+	53092734	53092824	53092825	53093465	53093466	53093561	0.14825	0.271389	-0.123139	640
intron_retention_6400	ENSG00000050426.14	0.000138105	0.00574099	33.4941	43.2198	-0.367787	LETMD1	protein_coding	chr12	+	51055835	51056021	51056022	51056143	51056144	51056221	0.103333	0.226389	-0.123056	121
intron_retention_19960	ENSG00000128699.12	1.58432e-06	0.000195491	31.3767	39.8084	-0.343381	ORMDL1	protein_coding	chr2	-	189782422	189782602	189782603	189784268	189784269	189784318	0.26625	0.389167	-0.122917	1665
intron_retention_17626	ENSG00000105726.15	0.000256562	0.00811276	44.7591	62.068	-0.471669	ATP13A1	protein_coding	chr19	-	19656660	19656766	19656767	19656846	19656847	19656916	0.0894872	0.212	-0.122513	79
intron_retention_10724	ENSG00000103197.15	4.74183e-05	0.00248873	37.3758	47.0621	-0.332461	TSC2	protein_coding	chr16	+	2076491	2076585	2076586	2079031	2079032	2079196	0.10325	0.225429	-0.122179	2445
intron_retention_26559	ENSG00000157259.6	0.00177431	0.0272004	30.8616	38.8782	-0.333149	GATAD1	protein_coding	chr7	+	92448752	92448877	92448878	92450700	92450701	92450760	0.115789	0.237879	-0.122089	1822
intron_retention_8789	ENSG00000099814.14	0.000280035	0.00853467	43.9097	65.189	-0.570089	CEP170B	protein_coding	chr14	+	104868424	104876345	104876346	104877884	104877885	104877963	0.0718919	0.193939	-0.122048	1538
intron_retention_25411	ENSG00000137200.11	0.00212975	0.0303974	45.5457	57.8027	-0.343822	CMTR1	protein_coding	chr6	+	37475319	37475412	37475413	37476125	37476126	37476194	0.10125	0.222778	-0.121528	712
intron_retention_28955	ENSG00000188566.10	0.00352207	0.04272	18.1515	20.7618	-0.193847	NDOR1	protein_coding	chr9	+	137215095	137215202	137215203	137215406	137215407	137215521	0.128684	0.25	-0.121316	203
intron_retention_18971	ENSG00000082146.11	0.000728498	0.0160524	17.7863	20.5605	-0.209109	STRADB	protein_coding	chr2	+	201478357	201478601	201478602	201479488	201479489	201479531	0.131622	0.252424	-0.120803	886
intron_retention_2458	ENSG00000197622.11	0.00115781	0.0209021	6.41687	9.18312	-0.517115	CDC42SE1	protein_coding	chr1	-	151054231	151055129	151055130	151055676	151055677	151055993	0.736842	0.857429	-0.120586	546
intron_retention_8308	ENSG00000100823.10	0.00295326	0.0378717	8.27837	14.2402	-0.782546	APEX1	protein_coding	chr14	+	20455226	20455389	20455390	20455577	20455578	20455703	0.6555	0.775556	-0.120056	187
intron_retention_2512	ENSG00000198837.8	0.00350382	0.04272	19.5736	21.1509	-0.111816	DENND4B	protein_coding	chr1	-	153939589	153939804	153939805	153940155	153940156	153940256	0.150541	0.270303	-0.119762	350
intron_retention_2929	ENSG00000174606.11	0.00104936	0.0194973	18.7678	22.8413	-0.283387	ANGEL2	protein_coding	chr1	-	213000326	213000383	213000384	213000785	213000786	213000912	0.0854054	0.205143	-0.119737	401
intron_retention_11801	ENSG00000103245.12	0.00205328	0.0299003	41.3111	46.7426	-0.178206	NARFL	protein_coding	chr16	-	732301	732373	732374	733297	733298	733427	0.09	0.209444	-0.119444	923
intron_retention_15186	ENSG00000108669.15	0.00258228	0.0346871	3.43554	4.55094	-0.405628	CYTH1	protein_coding	chr17	-	78674048	78676169	78676170	78676994	78676995	78677050	0.796486	0.915429	-0.118942	824
intron_retention_26940	ENSG00000164877.17	0.00413547	0.0479582	52.8144	43.5161	0.279384	MICALL2	protein_coding	chr7	-	1448620	1448761	1448762	1450239	1450240	1450288	0.2145	0.333333	-0.118833	1477
intron_retention_10006	ENSG00000185596.15	2.81597e-05	0.00172724	5.80303	7.22508	-0.316207	WASH3P	transcribed_unprocessed_pseudogene	chr15	+	101965953	101966223	101966224	101966521	101966522	101966755	0.697838	0.816571	-0.118734	297
intron_retention_8344	ENSG00000155463.11	0.00111553	0.0202827	132.147	180.323	-0.448433	OXA1L	protein_coding	chr14	+	22770193	22770278	22770279	22770460	22770461	22770520	0.10275	0.221389	-0.118639	181
intron_retention_15400	ENSG00000178927.15	2.37392e-05	0.00159021	84.6993	110.702	-0.38626	C17orf62	protein_coding	chr17	-	82447580	82447621	82447622	82449169	82449170	82449292	0.1175	0.236111	-0.118611	1547
intron_retention_20658	ENSG00000131051.19	1.05029e-05	0.000835476	120.141	152.713	-0.346101	RBM39	protein_coding	chr20	-	35738968	35739017	35739018	35740823	35740824	35740837	0.15475	0.273333	-0.118583	1805
intron_retention_30195	ENSG00000125676.18	0.0006853	0.0154374	21.6902	33.2435	-0.616031	THOC2	protein_coding	chrX	-	123623105	123623283	123623284	123623786	123623787	123623971	0.0967568	0.214848	-0.118092	502
intron_retention_29123	ENSG00000070610.13	0.00312088	0.0394076	41.5205	54.9888	-0.405314	GBA2	protein_coding	chr9	-	35740209	35740362	35740363	35740525	35740526	35740628	0.13425	0.251111	-0.116861	162
intron_retention_23271	ENSG00000163660.10	9.0596e-05	0.00423142	54.0736	54.2973	-0.00595705	CCNL1	protein_coding	chr3	-	157150282	157150381	157150382	157152176	157152177	157152210	0.31825	0.434722	-0.116472	1794
intron_retention_29493	ENSG00000165802.18	0.00137305	0.0229788	62.2337	97.5798	-0.648886	NSMF	protein_coding	chr9	-	137454746	137455307	137455308	137456410	137456411	137456486	0.07975	0.195714	-0.115964	1102
intron_retention_29537	ENSG00000005302.16	8.43711e-06	0.000721563	22.6262	32.1454	-0.506619	MSL3	protein_coding	chrX	+	11763780	11763938	11763939	11765466	11765467	11765646	0.1175	0.233429	-0.115929	1527
intron_retention_21382	ENSG00000100416.11	0.00309023	0.0391353	39.6251	35.6348	0.153129	TRMU	protein_coding	chr22	+	46352829	46353867	46353868	46355443	46355444	46355588	0.13075	0.246667	-0.115917	1575
intron_retention_22056	ENSG00000076201.13	0.00438942	0.049659	28.643	41.3133	-0.528422	PTPN23	protein_coding	chr3	+	47407890	47407955	47407956	47408344	47408345	47408490	0.0875676	0.203333	-0.115766	388
intron_retention_14969	ENSG00000108654.10	0.00288565	0.0375725	607.26	695.18	-0.195071	DDX5	protein_coding	chr17	-	64499616	64500773	64500774	64502009	64502010	64502069	0.2175	0.333056	-0.115556	1235
intron_retention_6930	ENSG00000111364.14	0.00158776	0.0253395	19.4371	22.2119	-0.19252	DDX55	protein_coding	chr12	+	123607432	123607662	123607663	123608679	123608680	123608829	0.0925	0.207273	-0.114773	1016
intron_retention_11532	ENSG00000182149.19	0.00010852	0.00488934	136.572	180.816	-0.404863	IST1	protein_coding	chr16	+	71923288	71923380	71923381	71924768	71924769	71924817	0.08975	0.204444	-0.114694	1387
intron_retention_24924	ENSG00000175309.13	0.00252303	0.0340709	45.6848	45.7152	-0.000958366	PHYKPL	protein_coding	chr5	-	178224448	178224564	178224565	178224641	178224642	178224729	0.182	0.296389	-0.114389	76
intron_retention_21457	ENSG00000099899.13	0.00328122	0.0408427	57.8817	61.5746	-0.0892269	TRMT2A	protein_coding	chr22	-	20114965	20115079	20115080	20115265	20115266	20115447	0.15525	0.269444	-0.114194	185
intron_retention_2571	ENSG00000169231.12	0.000544682	0.0135267	24.3913	30.851	-0.338952	THBS3	protein_coding	chr1	-	155205060	155205316	155205317	155206199	155206200	155206406	0.110541	0.224706	-0.114165	882
intron_retention_24953	ENSG00000169045.16	1.61278e-06	0.000195491	182.035	238.277	-0.388428	HNRNPH1	protein_coding	chr5	-	179619469	179621035	179621036	179621241	179621242	179621335	0.14275	0.256667	-0.113917	205
intron_retention_21214	ENSG00000100330.14	0.000926652	0.0178696	15.7577	25.4706	-0.692777	MTMR3	protein_coding	chr22	+	30016528	30016698	30016699	30017926	30017927	30018072	0.129459	0.243226	-0.113766	1227
intron_retention_1734	ENSG00000198912.9	0.000384146	0.0108528	43.5804	59.1395	-0.440442	C1orf174	protein_coding	chr1	-	3890569	3891057	3891058	3892882	3892883	3892996	0.1155	0.229167	-0.113667	1824
intron_retention_10395	ENSG00000140400.13	0.00154901	0.0249557	51.3339	48.2763	0.0885954	MAN2C1	protein_coding	chr15	-	75362642	75362748	75362749	75363998	75363999	75364134	0.15425	0.267429	-0.113179	1249
intron_retention_662	ENSG00000137955.14	4.90057e-05	0.0025458	22.7717	32.2295	-0.501144	RABGGTB	protein_coding	chr1	+	75786700	75786797	75786798	75787496	75787497	75787604	0.102895	0.215294	-0.112399	698
intron_retention_1501	ENSG00000203667.8	0.000281639	0.00853467	143.151	137.953	0.0533611	COX20	protein_coding	chr1	+	244839747	244842058	244842059	244842194	244842195	244842258	0.15325	0.265	-0.11175	135
intron_retention_11202	ENSG00000103496.13	0.00130014	0.0224372	164.58	198.101	-0.267449	STX4	protein_coding	chr16	+	31034204	31034325	31034326	31034461	31034462	31034536	0.0925	0.203056	-0.110556	135
intron_retention_10471	ENSG00000177082.11	3.85984e-05	0.00215939	22.4405	27.6471	-0.301023	WDR73	protein_coding	chr15	-	84646690	84647954	84647955	84648536	84648537	84648625	0.125385	0.235588	-0.110204	581
intron_retention_21280	ENSG00000100083.17	2.09181e-06	0.00023388	46.4509	60.1735	-0.373421	GGA1	protein_coding	chr22	+	37616922	37616997	37616998	37618447	37618448	37618515	0.10025	0.21	-0.10975	1449
intron_retention_15171	ENSG00000161547.13	7.04055e-07	0.000119478	310.636	379.107	-0.287381	SRSF2	protein_coding	chr17	-	76734119	76735158	76735159	76736153	76736154	76736464	0.11675	0.226389	-0.109639	994
intron_retention_1515	ENSG00000227232.5	0.000161246	0.00599198	59.0198	48.5498	0.281734	WASH7P	unprocessed_pseudogene	chr1	-	18268	18366	18367	24737	24738	24891	0.3215	0.431111	-0.109611	6370
intron_retention_13495	ENSG00000141279.14	0.001323	0.0227547	60.1146	85.5177	-0.508507	NPEPPS	protein_coding	chr17	+	47585500	47586244	47586245	47586364	47586365	47586398	0.0766667	0.186	-0.109333	119
intron_retention_27284	ENSG00000198742.8	0.0027411	0.0361868	55.0345	86.5825	-0.653739	SMURF1	protein_coding	chr7	-	99037067	99037187	99037188	99038387	99038388	99038525	0.0635	0.172778	-0.109278	1199
intron_retention_29125	ENSG00000070610.13	0.00121467	0.0216221	25.1991	35.5268	-0.495535	GBA2	protein_coding	chr9	-	35741320	35741890	35741891	35744296	35744297	35744391	0.147568	0.256765	-0.109197	2405
intron_retention_11661	ENSG00000185324.20	0.00335386	0.0414429	146.388	114.742	0.351414	CDK10	protein_coding	chr16	+	89693274	89694232	89694233	89694664	89694665	89694788	0.17025	0.279444	-0.109194	431
intron_retention_11220	ENSG00000089280.17	0.000778128	0.0162586	4.8855	7.31285	-0.581929	FUS	protein_coding	chr16	+	31185499	31185556	31185557	31186801	31186802	31186836	0.784103	0.893056	-0.108953	1244
intron_retention_30230	ENSG00000197021.7	0.000997656	0.0187419	25.2038	32.3313	-0.359289	CXorf40B	protein_coding	chrX	-	149937414	149937480	149937481	149938192	149938193	149938435	0.158	0.266944	-0.108944	711
intron_retention_20419	ENSG00000101199.11	0.00259787	0.0348046	118.879	129.479	-0.123222	ARFGAP1	protein_coding	chr20	+	63285654	63285713	63285714	63286365	63286366	63286398	0.13075	0.239167	-0.108417	651
intron_retention_14845	ENSG00000166260.9	0.00214949	0.0303974	34.2065	42.4519	-0.311557	COX11	protein_coding	chr17	-	54961119	54962915	54962916	54963305	54963306	54963414	0.303	0.411389	-0.108389	389
intron_retention_20609	ENSG00000100991.10	0.000572056	0.0138683	169.544	207.27	-0.289849	TRPC4AP	protein_coding	chr20	-	35003410	35003616	35003617	35004457	35004458	35004570	0.0825	0.190833	-0.108333	840
intron_retention_3697	ENSG00000151923.16	0.000577776	0.0139406	120.458	129.755	-0.107261	TIAL1	protein_coding	chr10	-	119576611	119576750	119576751	119577079	119577080	119577203	0.1475	0.255556	-0.108056	328
intron_retention_9227	ENSG00000119688.19	8.29191e-05	0.00394524	56.9151	64.729	-0.185599	ABCD4	protein_coding	chr14	-	74287810	74288765	74288766	74289482	74289483	74289519	0.126	0.233889	-0.107889	716
intron_retention_16232	ENSG00000129933.19	4.32171e-05	0.00234062	26.1338	37.9877	-0.539615	MAU2	protein_coding	chr19	+	19344252	19345369	19345370	19347279	19347280	19347363	0.0989474	0.206364	-0.107416	1909
intron_retention_12387	ENSG00000102871.14	0.000439426	0.0118996	114.17	116.389	-0.0277711	TRADD	protein_coding	chr16	-	67155096	67155654	67155655	67156509	67156510	67156668	0.1325	0.239722	-0.107222	854
intron_retention_4455	ENSG00000172932.13	0.00220277	0.0308085	72.8348	87.3839	-0.26274	ANKRD13D	protein_coding	chr11	+	67299058	67299124	67299125	67299529	67299530	67299611	0.142	0.249167	-0.107167	404
intron_retention_10307	ENSG00000137817.15	0.00301882	0.0385183	47.5746	66.5308	-0.483832	PARP6	protein_coding	chr15	-	72266745	72266822	72266823	72267474	72267475	72267523	0.07675	0.182778	-0.106028	651
intron_retention_12512	ENSG00000103051.17	0.00019899	0.00668812	56.7321	80.8387	-0.51088	COG4	protein_coding	chr16	-	70508406	70508464	70508465	70509230	70509231	70509388	0.06175	0.167778	-0.106028	765
intron_retention_30067	ENSG00000268350.6	0.000197365	0.00668812	7.7473	7.78848	-0.00764914	FAM156A	protein_coding	chrX	-	52956273	52956346	52956347	52957087	52957088	52957123	0.751026	0.856667	-0.105641	740
intron_retention_4894	ENSG00000154144.11	1.88562e-06	0.000223249	34.044	40.6467	-0.255737	TBRG1	protein_coding	chr11	+	124622836	124623233	124623234	124624930	124624931	124625001	0.159	0.264444	-0.105444	1696
intron_retention_29678	ENSG00000179304.15	0.000188743	0.00665985	7.7473	7.78848	-0.00764914	FAM156B	protein_coding	chrX	+	52897400	52898726	52898727	52899467	52899468	52899541	0.750256	0.855556	-0.105299	740
intron_retention_25961	ENSG00000112079.8	0.00282457	0.0369663	52.0422	62.3444	-0.260578	STK38	protein_coding	chr6	-	36498363	36498486	36498487	36499872	36499873	36499990	0.08725	0.1925	-0.10525	1385
intron_retention_28837	ENSG00000130713.14	0.000900049	0.0175409	26.5168	36.8894	-0.476303	EXOSC2	protein_coding	chr9	+	130700867	130700935	130700936	130702133	130702134	130702310	0.093	0.197714	-0.104714	1197
intron_retention_8121	ENSG00000213995.10	0.000288289	0.0086845	41.4766	48.315	-0.220173	CARKD	protein_coding	chr13	+	110634545	110634595	110634596	110634671	110634672	110634776	0.21275	0.317222	-0.104472	75
intron_retention_15807	ENSG00000005206.15	8.12781e-05	0.00394083	66.7482	67.8927	-0.0245273	SPPL2B	protein_coding	chr19	+	2339065	2339208	2339209	2339823	2339824	2339966	0.07825	0.1825	-0.10425	614
intron_retention_24286	ENSG00000120314.17	0.00296763	0.0379604	41.0576	52.3134	-0.349533	WDR55	protein_coding	chr5	+	140668891	140668990	140668991	140669078	140669079	140669248	0.10225	0.206389	-0.104139	87
intron_retention_551	ENSG00000178028.12	0.000164741	0.00607749	47.5829	56.1449	-0.238712	DMAP1	protein_coding	chr1	+	44214703	44214898	44214899	44218310	44218311	44218469	0.116	0.219722	-0.103722	3411
intron_retention_16054	ENSG00000104957.12	0.000657808	0.0152918	43.54	39.7631	0.130913	CCDC130	protein_coding	chr19	+	13758868	13759010	13759011	13759099	13759100	13759272	0.2805	0.384167	-0.103667	88
intron_retention_4592	ENSG00000165458.12	0.00223466	0.0311689	45.0878	60.3448	-0.420492	INPPL1	protein_coding	chr11	+	72228348	72228498	72228499	72228726	72228727	72228786	0.0968421	0.200294	-0.103452	227
intron_retention_6553	ENSG00000123374.9	0.000835803	0.0169525	31.2802	45.2759	-0.533493	CDK2	protein_coding	chr12	+	55966769	55967124	55967125	55967856	55967857	55967934	0.085	0.186471	-0.101471	731
intron_retention_29911	ENSG00000203879.10	0.000121102	0.00528298	192.991	281.026	-0.54217	GDI1	protein_coding	chrX	+	154439941	154440139	154440140	154440374	154440375	154440506	0.0855	0.186944	-0.101444	234
intron_retention_7500	ENSG00000166888.9	0.00329946	0.0409697	167.177	202.855	-0.279074	STAT6	protein_coding	chr12	-	57102829	57102921	57102922	57104463	57104464	57104586	0.0775	0.178889	-0.101389	1541
intron_retention_12402	ENSG00000135723.12	0.00213084	0.0303974	34.3011	37.1718	-0.115953	FHOD1	protein_coding	chr16	-	67231637	67231819	67231820	67232038	67232039	67232058	0.1095	0.210278	-0.100778	218
intron_retention_13515	ENSG00000108465.13	0.00143267	0.0236043	135.841	115.142	0.238508	CDK5RAP3	protein_coding	chr17	+	47971008	47971152	47971153	47971361	47971362	47971407	0.12175	0.221944	-0.100194	208
intron_retention_8618	ENSG00000119723.14	0.000553409	0.0136107	23.2228	30.344	-0.385869	COQ6	protein_coding	chr14	+	73958147	73958277	73958278	73958970	73958971	73959078	0.254103	0.354167	-0.100064	692
intron_retention_6872	ENSG00000188735.11	1.98187e-07	4.58622e-05	4.28712	1.37406	1.64156	TMEM120B	protein_coding	chr12	+	121780941	121781142	121781143	121781321	121781322	121782062	0.953846	0.849118	0.104729	178
intron_retention_14861	ENSG00000136450.11	2.30905e-07	5.11102e-05	96.4608	45.8818	1.07202	SRSF1	protein_coding	chr17	-	58003802	58004001	58004002	58004922	58004923	58005041	0.83975	0.700278	0.139472	920

## Sheet: Oncokb_cosmic_262
Supplementary Data 5: List of differentially retained introns between IR clusters
event_id	gene_name	Oncokb_Cosmic_label
intron_retention_14969	DDX5	Oncogene
intron_retention_19837	ERCC3	TS
intron_retention_21197	EWSR1	Oncogene
intron_retention_21198	EWSR1	Oncogene
intron_retention_11220	FUS	Oncogene
intron_retention_27736	IKBKB	Oncogene
intron_retention_4592	INPPL1	TS
intron_retention_21092	LZTR1	TS
intron_retention_22960	MST1R	Oncogene
intron_retention_20250	PLCG1	Oncogene
intron_retention_19969	SF3B1	Oncogene
intron_retention_15171	SRSF2	Oncogene
intron_retention_7501	STAT6	Oncogene
intron_retention_7500	STAT6	Oncogene
intron_retention_10725	TSC2	TS
intron_retention_10724	TSC2	TS
intron_retention_17352	TYK2	Oncogene

## Sheet: 4852_IR events
Supplementary Data 5: List of differentially retained introns between IR clusters
event_id	gene	p_val	padj	mean_event_count_A	mean_event_count_B	log2FC_event_count	gene_name...8	contig	strand	gene_name...11	exon1_start	exon1_end	intron_start	intron_end	exon2_start	exon2_end	delta_mean_psi
intron_retention_1334	ENSG00000058673.14	8.38843e-10	7.11758e-07	3.5858	7.70371	-1.10326	ZC3H11A	chr1	+	ENSG00000058673.14	203796293	203801628	203801629	203802956	203802957	203803016	-0.081507
intron_retention_27006	ENSG00000122566.19	5.29536e-09	3.36983e-06	25.9011	14.2559	0.861451	HNRNPA2B1	chr7	-	ENSG00000122566.19	26190125	26191128	26191129	26191421	26191422	26191678	-0.00205556
intron_retention_24801	ENSG00000113712.15	2.119e-08	9.8071e-06	27.1749	17.3458	0.647693	CSNK1A1	chr5	-	ENSG00000113712.15	149499163	149499293	149499294	149501014	149501015	149501222	0.00433437
intron_retention_19218	ENSG00000198612.9	1.33859e-07	3.40739e-05	2.09758	0.77326	1.4397	COPS8	chr2	+	ENSG00000198612.9	237097663	237097802	237097803	237098957	237098958	237099143	0.0182778
intron_retention_29677	ENSG00000179304.15	9.34659e-07	0.000139951	6.2842	7.33127	-0.222334	FAM156B	chrX	+	ENSG00000179304.15	52897306	52897409	52897410	52899467	52899468	52899541	-0.0917949
intron_retention_30069	ENSG00000268350.6	9.81766e-07	0.000142805	6.2842	7.33127	-0.222334	FAM156A	chrX	-	ENSG00000268350.6	52956273	52956346	52956347	52958404	52958405	52958446	-0.0907692
intron_retention_19674	ENSG00000115486.10	1.27847e-06	0.000165093	15.3123	21.7325	-0.505161	GGCX	chr2	-	ENSG00000115486.10	85558440	85558605	85558606	85558916	85558917	85559075	-0.0728611
intron_retention_19575	ENSG00000116001.14	1.16744e-06	0.000165093	24.7719	34.3162	-0.470184	TIA1	chr2	-	ENSG00000116001.14	70224554	70229091	70229092	70229263	70229264	70229318	-0.0585586
intron_retention_8838	ENSG00000092094.9	6.37413e-06	0.000579477	40.479	54.8134	-0.437357	OSGEP	chr14	-	ENSG00000092094.9	20451974	20452149	20452150	20452328	20452329	20452448	-0.0866111
intron_retention_5496	ENSG00000162231.12	8.26196e-06	0.000721563	48.7252	57.1614	-0.230374	NXF1	chr11	-	ENSG00000162231.12	62798539	62798575	62798576	62800376	62800377	62800486	-0.0906389
intron_retention_5076	ENSG00000240801.1	1.1324e-05	0.000883004	23.6889	219.335	-3.21085	AC132217.4	chr11	-	ENSG00000240801.1	2129121	2129449	2129450	2129920	2129921	2129964	-0.0138889
intron_retention_15397	ENSG00000178927.15	1.55242e-05	0.00116226	129.135	167.255	-0.373169	C17orf62	chr17	-	ENSG00000178927.15	82445251	82445960	82445961	82446622	82446623	82446692	-0.0593611
intron_retention_27669	ENSG00000147454.12	1.68969e-05	0.00122888	5.76612	8.25256	-0.517241	SLC25A37	chr8	+	ENSG00000147454.12	23566108	23566336	23566337	23568321	23568322	23568378	-0.0759341
intron_retention_19835	ENSG00000163161.11	2.37182e-05	0.00159021	40.6968	60.4955	-0.571914	ERCC3	chr2	-	ENSG00000163161.11	127289337	127289501	127289502	127289688	127289689	127289824	-0.0995714
intron_retention_950	ENSG00000160679.11	2.45382e-05	0.00161244	86.9261	102.026	-0.231079	CHTOP	chr1	+	ENSG00000160679.11	153636572	153636653	153636654	153638294	153638295	153638448	-0.0701944
intron_retention_20132	ENSG00000115694.13	2.47044e-05	0.00161244	170.042	225.21	-0.405378	STK25	chr2	-	ENSG00000115694.13	241499257	241499414	241499415	241500172	241500173	241500244	-0.0986944
intron_retention_5289	ENSG00000149187.16	2.78891e-05	0.00172724	28.9292	41.4883	-0.520175	CELF1	chr11	-	ENSG00000149187.16	47468284	47468891	47468892	47472190	47472191	47472356	-0.0895278
intron_retention_21483	ENSG00000183506.15	2.98618e-05	0.00178855	116.509	115.527	0.0122093	PI4KAP2	chr22	-	ENSG00000183506.15	21475211	21476764	21476765	21477789	21477790	21477915	-0.0622778
intron_retention_10049	ENSG00000134152.9	3.0659e-05	0.00181494	28.6043	38.3292	-0.422212	KATNBL1	chr15	-	ENSG00000134152.9	34147380	34147430	34147431	34148631	34148632	34148750	-0.0628655
intron_retention_11270	ENSG00000102910.12	3.50833e-05	0.00202965	5.60652	3.44284	0.703507	LONP2	chr16	+	ENSG00000102910.12	48361477	48361759	48361760	48361853	48361854	48362042	0.0131111
intron_retention_5858	ENSG00000073921.16	3.74007e-05	0.00211563	2.22489	5.21578	-1.22915	PICALM	chr11	-	ENSG00000073921.16	86068651	86068738	86068739	86069022	86069023	86069081	-0.01063
intron_retention_25953	ENSG00000007866.17	4.09126e-05	0.00226398	54.4655	81.2313	-0.576692	TEAD3	chr6	-	ENSG00000007866.17	35480312	35480374	35480375	35484559	35484560	35484624	-0.0632381
intron_retention_1592	ENSG00000127054.17	4.2398e-05	0.00232095	85.543	125.393	-0.551731	CPSF3L	chr1	-	ENSG00000127054.17	1320456	1320529	1320530	1320995	1320996	1321093	-0.0497222
intron_retention_152	ENSG00000277726.3	4.38813e-05	0.00235158	7.49091	5.10077	0.554426	TARDBP	chr1	+	ENSG00000277726.3	11024064	11024335	11024336	11025109	11025110	11025208	0.0193611
intron_retention_15398	ENSG00000178927.15	7.6257e-05	0.00373293	64.18	84.7071	-0.40036	C17orf62	chr17	-	ENSG00000178927.15	82445864	82446696	82446697	82447579	82447580	82447621	-0.0815
intron_retention_14863	ENSG00000136450.11	8.22041e-05	0.00394524	5.40937	3.51491	0.621972	SRSF1	chr17	-	ENSG00000136450.11	58004588	58005041	58005042	58005413	58005414	58005600	0.00752778
intron_retention_15836	ENSG00000105325.12	9.44396e-05	0.00437084	3.12568	1.37771	1.18189	FZR1	chr19	+	ENSG00000105325.12	3534795	3535865	3535866	3536513	3536514	3538330	0.0352137
intron_retention_22338	ENSG00000058262.8	0.000115854	0.0051738	9.12377	6.24751	0.546348	SEC61A1	chr3	+	ENSG00000058262.8	128064899	128064938	128064939	128065020	128065021	128065256	0.0189444
intron_retention_11182	ENSG00000156860.14	0.000121223	0.00528298	45.1737	60.1897	-0.414033	FBRS	chr16	+	ENSG00000156860.14	30661304	30661333	30661334	30662419	30662420	30662468	-0.0949398
intron_retention_1503	ENSG00000203667.8	0.000122792	0.00529777	226.928	227.085	-0.000996718	COX20	chr1	+	ENSG00000203667.8	244839747	244842258	244842259	244843040	244843041	244843252	-0.0816111
intron_retention_24859	ENSG00000146083.10	0.000128511	0.00545207	4.30738	1.88949	1.18881	RNF44	chr5	-	ENSG00000146083.10	176526697	176527405	176527406	176527517	176527518	176529090	0.0161667
intron_retention_19846	ENSG00000136709.10	0.000132921	0.00559255	16.755	24.0647	-0.522325	WDR33	chr2	-	ENSG00000136709.10	127763062	127763159	127763160	127764827	127764828	127764979	-0.0678611
intron_retention_27730	ENSG00000104365.12	0.000146527	0.00576222	48.1414	57.4185	-0.25424	IKBKB	chr8	+	ENSG00000104365.12	42319270	42319421	42319422	42319584	42319585	42319646	-0.0870278
intron_retention_7310	ENSG00000187778.12	0.000148271	0.00576222	67.6774	90.5977	-0.4208	MCRS1	chr12	-	ENSG00000187778.12	49566077	49566215	49566216	49566721	49566722	49566841	-0.0947222
intron_retention_11682	ENSG00000198211.8	0.000145833	0.00576222	5.64958	2.65362	1.09018	TUBB3	chr16	+	ENSG00000198211.8	89919165	89920208	89920209	89920589	89920590	89920737	0.0572857
intron_retention_8130	ENSG00000102606.16	0.00015017	0.00579177	24.1769	30.6534	-0.342416	ARHGEF7	chr13	+	ENSG00000102606.16	111280272	111280350	111280351	111280537	111280538	111280677	-0.0919777
intron_retention_15612	ENSG00000141644.16	0.000154926	0.0059303	31.7076	42.759	-0.431398	MBD1	chr18	-	ENSG00000141644.16	50276662	50276744	50276745	50276831	50276832	50276997	-0.0805128
intron_retention_19467	ENSG00000115875.17	0.000157784	0.00595022	239.931	296.22	-0.304048	SRSF7	chr2	-	ENSG00000115875.17	38748579	38748653	38748654	38749528	38749529	38749564	-0.0958611
intron_retention_29350	ENSG00000167110.15	0.000158977	0.00595111	57.3404	108.458	-0.919512	GOLGA2	chr9	-	ENSG00000167110.15	128265788	128266020	128266021	128266286	128266287	128266325	-0.093685
intron_retention_28615	ENSG00000107140.14	0.000188628	0.00665985	63.2035	123.995	-0.972205	TESK1	chr9	+	ENSG00000107140.14	35606837	35606983	35606984	35607326	35607327	35607409	-0.0678056
intron_retention_23732	ENSG00000178950.15	0.000191861	0.00665985	55.2448	91.1321	-0.722121	GAK	chr4	-	ENSG00000178950.15	896460	896549	896550	898032	898033	898158	-0.0908214
intron_retention_24391	ENSG00000113312.9	0.000199685	0.00668812	3.02912	5.94337	-0.972383	TTC1	chr5	+	ENSG00000113312.9	160064932	160065022	160065023	160065276	160065277	160065487	-0.0138889
intron_retention_4702	ENSG00000166037.9	0.000233595	0.00757472	26.3157	38.4491	-0.547024	CEP57	chr11	+	ENSG00000166037.9	95821871	95821978	95821979	95822498	95822499	95822576	-0.0714361
intron_retention_24492	ENSG00000146063.17	0.000275819	0.00853467	7.37181	10.6125	-0.525671	TRIM41	chr5	+	ENSG00000146063.17	181234174	181234349	181234350	181234931	181234932	181234995	-0.0579444
intron_retention_4199	ENSG00000149483.10	0.000277164	0.00853467	61.9773	76.7539	-0.308501	TMEM138	chr11	+	ENSG00000149483.10	61365703	61366216	61366217	61367922	61367923	61367998	-0.0639167
intron_retention_5877	ENSG00000166012.13	0.000302194	0.00895129	4.30733	5.91642	-0.45793	TAF1D	chr11	-	ENSG00000166012.13	93732244	93734660	93734661	93734962	93734963	93736175	-0.0591944
intron_retention_10048	ENSG00000134152.9	0.000304179	0.00895129	23.6161	30.2311	-0.35626	KATNBL1	chr15	-	ENSG00000134152.9	34146761	34146850	34146851	34147199	34147200	34147214	-0.071935
intron_retention_28618	ENSG00000107140.14	0.000321385	0.00934955	60.488	109.028	-0.849982	TESK1	chr9	+	ENSG00000107140.14	35606837	35607409	35607410	35607581	35607582	35607672	-0.0655357
intron_retention_8521	ENSG00000165516.9	0.000338221	0.0097685	127.972	156.274	-0.28825	KLHDC2	chr14	+	ENSG00000165516.9	49779595	49779675	49779676	49779747	49779748	49779806	-0.0856111
intron_retention_17591	ENSG00000064607.15	0.000367313	0.0105056	44.0928	47.777	-0.115773	SUGP2	chr19	-	ENSG00000064607.15	18992349	18994486	18994487	18995143	18995144	18995280	-0.0985833
intron_retention_20755	ENSG00000198276.12	0.000386155	0.0108528	57.362	69.4581	-0.276047	UCKL1	chr20	-	ENSG00000198276.12	63945805	63945975	63945976	63946160	63946161	63946267	-0.09675
intron_retention_5879	ENSG00000166012.13	0.00038798	0.0108528	3.80825	5.25797	-0.465378	TAF1D	chr11	-	ENSG00000166012.13	93732244	93734660	93734661	93736289	93736290	93736304	-0.0416667
intron_retention_14391	ENSG00000109103.10	0.000390975	0.0108768	51.9633	62.8073	-0.27344	UNC119	chr17	-	ENSG00000109103.10	28546707	28547409	28547410	28547676	28547677	28547849	-0.0888611
intron_retention_23391	ENSG00000174227.14	0.000429184	0.0117472	1.75835	3.2345	-0.879317	PIGG	chr4	+	ENSG00000174227.14	521660	521852	521853	522007	522008	522837	-0.00371429
intron_retention_6732	ENSG00000139291.12	0.000439057	0.0118996	0.773714	1.92743	-1.3168	TMEM19	chr12	+	ENSG00000139291.12	71700832	71700878	71700879	71701015	71701016	71701215	-0.0256786
intron_retention_24954	ENSG00000169045.16	0.000466869	0.0122265	4.02	4.99319	-0.312768	HNRNPH1	chr5	-	ENSG00000169045.16	179620814	179621035	179621036	179621370	179621371	179621397	-0.00777778
intron_retention_26589	ENSG00000160917.13	0.000470345	0.0122265	47.2294	57.1036	-0.273898	CPSF4	chr7	+	ENSG00000160917.13	99453687	99454136	99454137	99456431	99456432	99456589	-0.0818889
intron_retention_6398	ENSG00000050426.14	0.000496722	0.0126441	42.1407	56.5281	-0.423755	LETMD1	chr12	+	ENSG00000050426.14	51048301	51048478	51048479	51049033	51049034	51049185	-0.0895357
intron_retention_19416	ENSG00000115211.14	0.00050854	0.0128805	2.36686	4.23161	-0.838234	EIF2B4	chr2	-	ENSG00000115211.14	27366759	27366936	27366937	27367169	27367170	27367295	-0.0281111
intron_retention_9233	ENSG00000119688.19	0.000559245	0.013688	47.1368	53.48	-0.182144	ABCD4	chr14	-	ENSG00000119688.19	74292748	74293248	74293249	74295147	74295148	74295198	-0.0793333
intron_retention_23395	ENSG00000174227.14	0.000566105	0.0137897	26.7526	47.4741	-0.827463	PIGG	chr4	+	ENSG00000174227.14	526950	527230	527231	530435	530436	530498	-0.0411667
intron_retention_24958	ENSG00000169045.16	0.00059203	0.0140842	108.337	125.997	-0.217872	HNRNPH1	chr5	-	ENSG00000169045.16	179622849	179623164	179623165	179623635	179623636	179623669	-0.0285556
intron_retention_23274	ENSG00000163660.10	0.000590666	0.0140842	50.067	49.8789	0.00543015	CCNL1	chr3	-	ENSG00000163660.10	157150282	157152241	157152242	157153035	157153036	157153106	-0.0838889
intron_retention_8186	ENSG00000244754.7	0.000596709	0.0141295	106.584	105.246	0.018234	N4BP2L2	chr13	-	ENSG00000244754.7	32521373	32522270	32522271	32527407	32527408	32527532	-0.0698056
intron_retention_4439	ENSG00000173020.9	0.000624319	0.0147149	155.285	206.997	-0.414695	ADRBK1	chr11	+	ENSG00000173020.9	67279839	67279900	67279901	67280731	67280732	67280783	-0.0597778
intron_retention_10372	ENSG00000140400.13	0.000664443	0.0153525	6.86695	2.68454	1.35499	MAN2C1	chr15	-	ENSG00000140400.13	75356110	75356219	75356220	75356350	75356351	75356380	0.0279167
intron_retention_24325	ENSG00000081791.7	0.000675499	0.0153525	51.9622	65.0767	-0.32468	KIAA0141	chr5	+	ENSG00000081791.7	141934494	141934586	141934587	141937197	141937198	141937357	-0.0651944
intron_retention_8147	ENSG00000130177.13	0.000690212	0.0154572	62.456	80.9762	-0.374659	CDC16	chr13	+	ENSG00000130177.13	114242121	114242280	114242281	114243256	114243257	114243348	-0.0954167
intron_retention_3705	ENSG00000107672.13	0.000692252	0.0154572	53.9945	65.1716	-0.271433	NSMCE4A	chr10	-	ENSG00000107672.13	121974004	121974081	121974082	121974873	121974874	121975122	-0.0729167
intron_retention_27003	ENSG00000122566.19	0.000741118	0.0160524	327.784	258.104	0.344794	HNRNPA2B1	chr7	-	ENSG00000122566.19	26189927	26190460	26190461	26190992	26190993	26191128	-0.0830556
intron_retention_12204	ENSG00000103502.12	0.000753591	0.0160524	1.21607	2.65908	-1.1287	CDIPT	chr16	-	ENSG00000103502.12	29858358	29858691	29858692	29859174	29859175	29859334	-0.00422222
intron_retention_7290	ENSG00000139636.14	0.000744362	0.0160524	26.8421	27.7537	-0.0481865	LMBR1L	chr12	-	ENSG00000139636.14	49103687	49104885	49104886	49105923	49105924	49105957	-0.080641
intron_retention_12208	ENSG00000103502.12	0.000745312	0.0160524	8.65694	14.7949	-0.77317	CDIPT	chr16	-	ENSG00000103502.12	29862815	29862865	29862866	29863127	29863128	29863205	-0.06325
intron_retention_13426	ENSG00000168591.14	0.000757512	0.0160687	1.92837	3.50479	-0.861949	TMUB2	chr17	+	ENSG00000168591.14	44187234	44187431	44187432	44187675	44187676	44187743	-0.051882
intron_retention_22072	ENSG00000213689.8	0.00077924	0.0162586	2.54903	4.97757	-0.965494	TREX1	chr3	+	ENSG00000213689.8	48466262	48466309	48466310	48467064	48467065	48467645	-0.0405
intron_retention_712	ENSG00000137942.15	0.000792481	0.0164674	13.2736	22.654	-0.771208	FNBP1L	chr1	+	ENSG00000137942.15	93550947	93551105	93551106	93552408	93552409	93552579	-0.0847049
intron_retention_20414	ENSG00000101199.11	0.000820741	0.0168912	90.0188	102.662	-0.189602	ARFGAP1	chr20	+	ENSG00000101199.11	63281291	63281347	63281348	63282818	63282819	63282851	-0.0529444
intron_retention_11662	ENSG00000185324.20	0.000822828	0.0168912	11.4654	10.295	0.155342	CDK10	chr16	+	ENSG00000185324.20	89694184	89694232	89694233	89694930	89694931	89695052	-0.0621389
intron_retention_5845	ENSG00000137504.12	0.00082793	0.0169277	10.9314	12.9927	-0.249219	CREBZF	chr11	-	ENSG00000137504.12	85660149	85660597	85660598	85662388	85662389	85662457	-0.0540833
intron_retention_14807	ENSG00000198740.7	0.000832913	0.0169525	7.28152	4.51325	0.690072	ZNF652	chr17	-	ENSG00000198740.7	49289206	49289659	49289660	49289728	49289729	49289860	0.0149167
intron_retention_6826	ENSG00000186815.11	0.000839942	0.0169688	23.6639	32.7435	-0.468525	TPCN1	chr12	+	ENSG00000186815.11	113267843	113267956	113267957	113268741	113268742	113268777	-0.0829545
intron_retention_3082	ENSG00000134453.14	0.000855922	0.0171642	21.4772	15.9503	0.429224	RBM17	chr10	+	ENSG00000134453.14	6112702	6113068	6113069	6113507	6113508	6113581	-0.0817778
intron_retention_30032	ENSG00000068400.12	0.000863605	0.0172416	48.181	58.4309	-0.278268	GRIPAP1	chrX	-	ENSG00000068400.12	48988121	48988198	48988199	48989610	48989611	48989710	-0.0859643
intron_retention_9825	ENSG00000178802.16	0.000872513	0.0172989	8.74459	12.7466	-0.543649	MPI	chr15	+	ENSG00000178802.16	74896152	74896325	74896326	74897511	74897512	74897957	-0.0796703
intron_retention_12391	ENSG00000102871.14	0.000888568	0.017466	138.056	138.033	0.000231812	TRADD	chr16	-	ENSG00000102871.14	67155751	67156668	67156669	67159837	67159838	67159898	-0.0625
intron_retention_6106	ENSG00000111203.10	0.000926571	0.0178696	14.2249	7.25698	0.970973	ITFG2	chr12	+	ENSG00000111203.10	2857288	2858331	2858332	2859533	2859534	2859791	0.07675
intron_retention_22596	ENSG00000113851.12	0.000941862	0.0179803	30.5709	41.2565	-0.432463	CRBN	chr3	-	ENSG00000113851.12	3148992	3153488	3153489	3153959	3153960	3154075	-0.0584444
intron_retention_541	ENSG00000178028.12	0.000937814	0.0179803	29.539	34.5475	-0.225962	DMAP1	chr1	+	ENSG00000178028.12	44213455	44213527	44213528	44213708	44213709	44213858	-0.0138571
intron_retention_27004	ENSG00000122566.19	0.000986095	0.0186625	30.2173	23.1216	0.386134	HNRNPA2B1	chr7	-	ENSG00000122566.19	26189927	26190460	26190461	26191055	26191056	26191128	-0.0442778
intron_retention_25893	ENSG00000204231.9	0.000993087	0.0187252	61.1945	74.085	-0.275779	RXRB	chr6	-	ENSG00000204231.9	33194945	33196036	33196037	33196433	33196434	33196606	-0.0916111
intron_retention_10469	ENSG00000177082.11	0.0010848	0.0199299	24.307	27.1799	-0.161173	WDR73	chr15	-	ENSG00000177082.11	84645469	84646348	84646349	84647889	84647890	84647954	-0.0939167
intron_retention_12456	ENSG00000102901.11	0.00110623	0.0201858	2.21136	0.771054	1.52003	CENPT	chr16	-	ENSG00000102901.11	67832012	67832108	67832109	67832454	67832455	67832545	0.0434971
intron_retention_27189	ENSG00000106077.17	0.00113808	0.020619	1.5704	3.00914	-0.938217	ABHD11	chr7	-	ENSG00000106077.17	73736094	73736691	73736692	73737068	73737069	73737110	-0.0129444
intron_retention_6801	ENSG00000076513.15	0.00119183	0.0213649	23.4027	36.5131	-0.641741	ANKRD13A	chr12	+	ENSG00000076513.15	110027705	110027766	110027767	110028511	110028512	110028642	-0.0953333
intron_retention_27001	ENSG00000164548.9	0.00127693	0.0222362	1.91562	2.52617	-0.399139	TRA2A	chr7	-	ENSG00000164548.9	23521707	23521840	23521841	23522353	23522354	23522432	-0.0439167
intron_retention_12290	ENSG00000140688.15	0.00127975	0.0222362	128.591	162.364	-0.336443	C16orf58	chr16	-	ENSG00000140688.15	31492978	31493524	31493525	31493602	31493603	31493781	-0.0854167
intron_retention_19678	ENSG00000168890.12	0.00127639	0.0222362	30.2635	39.7289	-0.392611	TMEM150A	chr2	-	ENSG00000168890.12	85601021	85601107	85601108	85601434	85601435	85601482	-0.0913929
intron_retention_22479	ENSG00000161204.10	0.00129594	0.0224372	53.0738	75.7733	-0.51369	ABCF3	chr3	+	ENSG00000161204.10	184187364	184187443	184187444	184187663	184187664	184187761	-0.0626429
intron_retention_19172	ENSG00000168958.18	0.00133882	0.0227822	8.49271	11.0038	-0.373702	MFF	chr2	+	ENSG00000168958.18	227329606	227329783	227329784	227330780	227330781	227330846	-0.0473889
intron_retention_8954	ENSG00000213983.10	0.0013425	0.0227822	9.89685	11.0746	-0.162213	AP1G2	chr14	-	ENSG00000213983.10	23561512	23561635	23561636	23562287	23562288	23562406	-0.0689722
intron_retention_8266	ENSG00000134884.12	0.0013298	0.0227822	4.24128	3.8619	0.135189	ARGLU1	chr13	-	ENSG00000134884.12	106557048	106557616	106557617	106559431	106559432	106559657	-0.0214103
intron_retention_9327	ENSG00000258498.5	0.00134198	0.0227822	5.81835	7.99886	-0.459183	DIO3OS	chr14	-	ENSG00000258498.5	101557304	101557494	101557495	101557753	101557754	101557819	-0.0584649
intron_retention_18847	ENSG00000144224.15	0.00135197	0.0228667	54.4558	93.1814	-0.774955	UBXN4	chr2	+	ENSG00000144224.15	135753539	135753567	135753568	135754158	135754159	135754188	-0.072177
intron_retention_15376	ENSG00000141551.13	0.0013636	0.0229788	34.1705	21.0241	0.700708	CSNK1D	chr17	-	ENSG00000141551.13	82245976	82246039	82246040	82246197	82246198	82246591	-0.0686389
intron_retention_6505	ENSG00000135486.16	0.00137665	0.0229788	253.188	168.699	0.585757	HNRNPA1	chr12	+	ENSG00000135486.16	54285907	54286732	54286733	54286952	54286953	54287051	-0.0513333
intron_retention_24494	ENSG00000146063.17	0.00141877	0.0235276	4.08915	2.15464	0.924352	TRIM41	chr5	+	ENSG00000146063.17	181234125	181234620	181234621	181234931	181234932	181234995	0.0312778
intron_retention_9801	ENSG00000179335.17	0.00147398	0.0242066	78.0871	87.1518	-0.158447	CLK3	chr15	+	ENSG00000179335.17	74619967	74620225	74620226	74622119	74622120	74622216	-0.0994722
intron_retention_9229	ENSG00000119688.19	0.00148385	0.0242303	60.8846	64.7825	-0.0895272	ABCD4	chr14	-	ENSG00000119688.19	74289079	74289519	74289520	74290026	74290027	74290118	-0.0770833
intron_retention_8188	ENSG00000244754.7	0.00148495	0.0242303	90.0069	87.1978	0.0457445	N4BP2L2	chr13	-	ENSG00000244754.7	32521373	32527532	32527533	32535768	32535769	32535869	-0.02425
intron_retention_13428	ENSG00000168591.14	0.00152609	0.0248222	7.23186	9.95928	-0.461675	TMUB2	chr17	+	ENSG00000168591.14	44188851	44189299	44189300	44189410	44189411	44189588	-0.023
intron_retention_17525	ENSG00000011243.16	0.00156419	0.0251208	1.41283	1.95454	-0.468234	AKAP8L	chr19	-	ENSG00000011243.16	15403475	15403555	15403556	15404009	15404010	15404042	-0.0223214
intron_retention_8061	ENSG00000136147.15	0.00160665	0.0254714	78.6666	84.8519	-0.109197	PHF11	chr13	+	ENSG00000136147.15	49520894	49520940	49520941	49522042	49522043	49522060	-0.0699722
intron_retention_8787	ENSG00000099814.14	0.00161104	0.0254714	27.6225	36.3045	-0.394304	CEP170B	chr14	+	ENSG00000099814.14	104868424	104868555	104868556	104876255	104876256	104876345	-0.0727273
intron_retention_3860	ENSG00000183020.12	0.00160222	0.0254714	50.8991	62.6766	-0.300288	AP2A2	chr11	+	ENSG00000183020.12	984645	984753	984754	985434	985435	985477	-0.0232143
intron_retention_9203	ENSG00000185650.9	0.00167188	0.0263515	0.974659	2.27012	-1.2198	ZFP36L1	chr14	-	ENSG00000185650.9	68787660	68789668	68789669	68790164	68790165	68790492	-0.00352778
intron_retention_26051	ENSG00000156508.16	0.00172075	0.0267864	1.70275	3.57189	-1.06882	EEF1A1	chr6	-	ENSG00000156508.16	73518354	73518563	73518564	73518567	73518568	73518588	0
intron_retention_3057	ENSG00000162714.11	0.00173104	0.0267864	19.7584	26.6312	-0.430649	ZNF496	chr1	-	ENSG00000162714.11	247308475	247308588	247308589	247309698	247309699	247309806	-0.0731976
intron_retention_14040	ENSG00000186594.11	0.00171485	0.0267864	2.66324	3.93139	-0.561855	MIR22HG	chr17	-	ENSG00000186594.11	1711971	1712399	1712400	1713855	1713856	1714014	-0.0467336
intron_retention_29195	ENSG00000107372.11	0.00173842	0.0268191	117.927	162.391	-0.461578	ZFAND5	chr9	-	ENSG00000107372.11	72360110	72360221	72360222	72360627	72360628	72360784	-0.0733333
intron_retention_22634	ENSG00000132155.10	0.00177343	0.0272004	55.3654	73.9786	-0.418124	RAF1	chr3	-	ENSG00000132155.10	12585122	12585799	12585800	12587590	12587591	12587637	-0.09675
intron_retention_1120	ENSG00000160789.18	0.00178451	0.0272004	5.49599	3.0087	0.869238	LMNA	chr1	+	ENSG00000160789.18	156139080	156139102	156139103	156139769	156139770	156140013	0.00341667
intron_retention_28732	ENSG00000136937.11	0.00179545	0.0272043	2.68762	1.80697	0.572758	NCBP1	chr9	+	ENSG00000136937.11	97672711	97672781	97672782	97673511	97673512	97673740	0.0292778
intron_retention_19105	ENSG00000163516.12	0.00179173	0.0272043	39.306	35.6623	0.140349	ANKZF1	chr2	+	ENSG00000163516.12	219229959	219230405	219230406	219231927	219231928	219232013	-0.054674
intron_retention_12636	ENSG00000103335.18	0.00180299	0.0272374	53.4439	102.778	-0.943432	PIEZO1	chr16	-	ENSG00000103335.18	88732607	88732732	88732733	88733277	88733278	88733454	-0.0874482
intron_retention_8878	ENSG00000092199.16	0.0018705	0.028008	3.88296	6.28733	-0.69529	HNRNPC	chr14	-	ENSG00000092199.16	21263311	21263336	21263337	21263619	21263620	21263819	-0.029359
intron_retention_8585	ENSG00000100647.7	0.00189011	0.0282187	41.3668	77.2948	-0.901898	SUSD6	chr14	+	ENSG00000100647.7	69703395	69703592	69703593	69704603	69704604	69704742	-0.0975837
intron_retention_26681	ENSG00000087087.17	0.00192015	0.0285833	64.6825	69.0095	-0.0934199	SRRT	chr7	+	ENSG00000087087.17	100881285	100881413	100881414	100881658	100881659	100881705	-0.0633333
intron_retention_12372	ENSG00000135720.11	0.00193993	0.0287646	79.8969	135.586	-0.762998	DYNC1LI2	chr16	-	ENSG00000135720.11	66732009	66732474	66732475	66734217	66734218	66734311	-0.048203
intron_retention_7207	ENSG00000134294.12	0.00198274	0.0292583	35.8127	77.9659	-1.12237	SLC38A2	chr12	-	ENSG00000134294.12	46367267	46370627	46370628	46370775	46370776	46370857	-0.0802273
intron_retention_25139	ENSG00000066379.13	0.00201174	0.0295152	13.1312	19.3559	-0.559778	ZNRD1	chr6	+	ENSG00000066379.13	30061257	30061389	30061390	30061514	30061515	30061669	-0.0745
intron_retention_24237	ENSG00000181904.8	0.00205561	0.0299003	3.36612	6.99371	-1.05497	C5orf24	chr5	+	ENSG00000181904.8	134854898	134855327	134855328	134857356	134857357	134859732	-0.0385621
intron_retention_14921	ENSG00000266173.4	0.00206902	0.0300096	2.18441	3.1073	-0.508418	STRADA	chr17	-	ENSG00000266173.4	63702832	63704047	63704048	63704431	63704432	63704582	-0.0611882
intron_retention_19493	ENSG00000138078.14	0.00207998	0.0300103	37.0043	55.8154	-0.592972	PREPL	chr2	-	ENSG00000138078.14	44317611	44321900	44321901	44322730	44322731	44322854	-0.0961389
intron_retention_8148	ENSG00000130177.13	0.00208085	0.0300103	56.7159	69.2418	-0.28789	CDC16	chr13	+	ENSG00000130177.13	114243856	114243989	114243990	114244889	114244890	114244969	-0.0690556
intron_retention_18092	ENSG00000269352.1	0.00210061	0.0302096	4.36489	1.85057	1.23798	PTOV1-AS2	chr19	-	ENSG00000269352.1	49858154	49858427	49858428	49858842	49858843	49859026	0.0269444
intron_retention_11417	ENSG00000205250.7	0.00213779	0.0303974	91.5162	110.708	-0.274659	E2F4	chr16	+	ENSG00000205250.7	67192761	67192870	67192871	67193008	67193009	67193170	-0.0976389
intron_retention_1182	ENSG00000143258.14	0.00214174	0.0303974	37.9683	38.7646	-0.0299448	USP21	chr1	+	ENSG00000143258.14	161162270	161162726	161162727	161162918	161162919	161163074	-0.0857222
intron_retention_8040	ENSG00000188811.11	0.00214407	0.0303974	18.199	22.2487	-0.289861	NHLRC3	chr13	+	ENSG00000188811.11	39039564	39039711	39039712	39042104	39042105	39042305	-0.0812247
intron_retention_8035	ENSG00000120699.11	0.00215971	0.0304573	69.1145	72.0238	-0.0594856	EXOSC8	chr13	+	ENSG00000120699.11	37002934	37003007	37003008	37004515	37004516	37004525	-0.0761944
intron_retention_24285	ENSG00000120314.17	0.00218198	0.0306863	39.863	51.191	-0.360838	WDR55	chr5	+	ENSG00000120314.17	140668234	140668334	140668335	140668414	140668415	140668502	-0.0705861
intron_retention_12017	ENSG00000067836.11	0.002199	0.0308085	43.2171	57.9061	-0.422113	ROGDI	chr16	-	ENSG00000067836.11	4798504	4801321	4801322	4801502	4801503	4801585	-0.0924444
intron_retention_29120	ENSG00000070610.13	0.00226627	0.0315234	43.3243	56.9065	-0.393417	GBA2	chr9	-	ENSG00000070610.13	35736866	35738374	35738375	35738525	35738526	35738632	-0.0841111
intron_retention_13575	ENSG00000136444.8	0.00228019	0.0315447	32.0803	37.9053	-0.240713	RSAD1	chr17	+	ENSG00000136444.8	50482091	50482456	50482457	50482642	50482643	50482706	-0.0724722
intron_retention_3861	ENSG00000183020.12	0.00241125	0.0332674	89.6636	104.934	-0.226893	AP2A2	chr11	+	ENSG00000183020.12	992503	992685	992686	993283	993284	993381	-0.0535833
intron_retention_13618	ENSG00000108848.14	0.00246757	0.0338609	3.99688	4.13264	-0.0481922	LUC7L3	chr17	+	ENSG00000108848.14	50750501	50750852	50750853	50751296	50751297	50751362	-0.0279722
intron_retention_28871	ENSG00000165688.10	0.00249199	0.0340127	54.8275	69.9642	-0.351717	PMPCA	chr9	+	ENSG00000165688.10	136416291	136416391	136416392	136416950	136416951	136417214	-0.0854167
intron_retention_18520	ENSG00000239779.5	0.00251779	0.0340709	105.909	121.304	-0.195802	WBP1	chr2	+	ENSG00000239779.5	74458329	74458671	74458672	74459642	74459643	74459745	-0.0822778
intron_retention_26413	ENSG00000122515.13	0.00251509	0.0340709	59.1274	65.3833	-0.145096	ZMIZ2	chr7	+	ENSG00000122515.13	44756425	44756539	44756540	44756946	44756947	44757050	-0.0975943
intron_retention_17441	ENSG00000105576.14	0.00255466	0.0344068	33.1153	49.2051	-0.571311	TNPO2	chr19	-	ENSG00000105576.14	12715047	12715169	12715170	12715242	12715243	12715266	-0.0785749
intron_retention_4600	ENSG00000165458.12	0.00262817	0.0351182	88.5973	107.823	-0.283332	INPPL1	chr11	+	ENSG00000165458.12	72233441	72233522	72233523	72233654	72233655	72233744	-0.0875833
intron_retention_4948	ENSG00000151498.10	0.00274117	0.0361868	26.8315	35.0416	-0.385139	ACAD8	chr11	+	ENSG00000151498.10	134259238	134259745	134259746	134261043	134261044	134261179	-0.0994643
intron_retention_5366	ENSG00000149532.14	0.00279848	0.0367192	2.34887	3.5313	-0.588232	CPSF7	chr11	-	ENSG00000149532.14	61415666	61416162	61416163	61416363	61416364	61416519	-0.00302632
intron_retention_3996	ENSG00000133816.12	0.00287191	0.0374895	0.669475	2.39416	-1.83841	MICAL2	chr11	+	ENSG00000133816.12	12259795	12259897	12259898	12260635	12260636	12260748	-0.00460925
intron_retention_3012	ENSG00000162910.17	0.00291698	0.0378269	7.33628	10.2274	-0.479321	MRPL55	chr1	-	ENSG00000162910.17	228107785	228108318	228108319	228109260	228109261	228109299	-0.0709167
intron_retention_19603	ENSG00000115275.10	0.00292005	0.0378269	10.7868	13.2729	-0.299227	MOGS	chr2	-	ENSG00000115275.10	74462794	74462834	74462835	74463189	74463190	74463637	-0.0196786
intron_retention_13701	ENSG00000196704.10	0.00293032	0.0378636	5.85207	9.74686	-0.735989	AMZ2	chr17	+	ENSG00000196704.10	68248075	68248110	68248111	68248639	68248640	68248705	-0.0574799
intron_retention_27052	ENSG00000214783.8	0.00294262	0.0378717	51.9005	60.0185	-0.20966	POLR2J4	chr7	-	ENSG00000214783.8	44013593	44013679	44013680	44014605	44014606	44014783	-0.0615
intron_retention_18544	ENSG00000115317.10	0.00295294	0.0378717	1.13877	2.17716	-0.934972	HTRA2	chr2	+	ENSG00000115317.10	74529725	74529912	74529913	74530444	74530445	74530512	-0.0224444
intron_retention_18080	ENSG00000126456.14	0.0030279	0.0385376	3.49617	1.48632	1.23403	IRF3	chr19	-	ENSG00000126456.14	49661450	49661947	49661948	49662144	49662145	49662328	0.00441667
intron_retention_1185	ENSG00000143258.14	0.00312722	0.0394076	71.7814	72.4758	-0.0138903	USP21	chr1	+	ENSG00000143258.14	161163878	161164250	161164251	161164533	161164534	161164612	-0.078
intron_retention_23880	ENSG00000138668.17	0.00313731	0.0394372	2.32117	3.51086	-0.59697	HNRNPD	chr4	-	ENSG00000138668.17	82373446	82373486	82373487	82373624	82373625	82373985	-0.0112222
intron_retention_20475	ENSG00000125875.12	0.00316261	0.0396573	10.2571	15.5372	-0.599109	TBC1D20	chr20	-	ENSG00000125875.12	435480	437598	437599	438549	438550	438841	-0.0263333
intron_retention_20412	ENSG00000101199.11	0.00334235	0.0414012	81.9071	89.4819	-0.127607	ARFGAP1	chr20	+	ENSG00000101199.11	63278117	63278203	63278204	63278898	63278899	63278995	-0.0143611
intron_retention_2230	ENSG00000162613.15	0.00342195	0.042182	18.477	12.6034	0.551919	FUBP1	chr1	-	ENSG00000162613.15	77944055	77945642	77945643	77946529	77946530	77946576	-0.00547222
intron_retention_2545	ENSG00000160710.14	0.00343963	0.0422975	10.1634	17.8766	-0.814693	ADAR	chr1	-	ENSG00000160710.14	154600177	154602248	154602249	154602384	154602385	154602626	-0.0102632
intron_retention_26684	ENSG00000087087.17	0.00345301	0.0423597	25.462	15.5011	0.715973	SRRT	chr7	+	ENSG00000087087.17	100882053	100883090	100883091	100884069	100884070	100884239	-0.0236842
intron_retention_14459	ENSG00000108651.8	0.00348514	0.0426511	54.9897	68.2043	-0.3107	UTP6	chr17	-	ENSG00000108651.8	31878250	31878327	31878328	31878701	31878702	31878781	-0.0855556
intron_retention_23491	ENSG00000237765.5	0.00351968	0.04272	12.6912	16.9501	-0.417471	FAM200B	chr4	+	ENSG00000237765.5	15686236	15686462	15686463	15687000	15687001	15687141	-0.0521111
intron_retention_18708	ENSG00000135974.8	0.00352433	0.04272	14.2144	18.1937	-0.356086	C2orf49	chr2	+	ENSG00000135974.8	105342848	105342974	105342975	105343100	105343101	105343223	-0.0344167
intron_retention_12015	ENSG00000067836.11	0.00357899	0.0432794	78.5762	100.324	-0.352497	ROGDI	chr16	-	ENSG00000067836.11	4798504	4800578	4800579	4801266	4801267	4801301	-0.0771667
intron_retention_24294	ENSG00000112855.13	0.00366918	0.044265	3.418	4.65921	-0.446933	HARS2	chr5	+	ENSG00000112855.13	140695738	140695845	140695846	140696520	140696521	140696614	-0.0601669
intron_retention_13850	ENSG00000092931.10	0.00370267	0.0444118	22.2463	29.231	-0.393933	MFSD11	chr17	+	ENSG00000092931.10	76735865	76736028	76736029	76736189	76736190	76737091	-0.0961389
intron_retention_3821	ENSG00000177106.13	0.00370753	0.0444118	10.4028	12.8366	-0.303293	EPS8L2	chr11	+	ENSG00000177106.13	721903	721991	721992	722400	722401	722500	-0.0582778
intron_retention_25036	ENSG00000112739.15	0.00374356	0.044632	24.104	15.5325	0.63398	PRPF4B	chr6	+	ENSG00000112739.15	4060413	4062299	4062300	4062556	4062557	4062633	0.00452305
intron_retention_25460	ENSG00000137221.13	0.00375221	0.044632	30.9375	33.1694	-0.100497	TJAP1	chr6	+	ENSG00000137221.13	43503623	43503706	43503707	43504760	43504761	43505660	-0.098537
intron_retention_13599	ENSG00000108846.14	0.00378926	0.0449677	87.8543	101.463	-0.207776	ABCC3	chr17	+	ENSG00000108846.14	50656702	50656827	50656828	50657045	50657046	50657183	-0.0965
intron_retention_7993	ENSG00000176915.13	0.0038213	0.0451666	47.1686	62.0179	-0.394858	ANKLE2	chr12	-	ENSG00000176915.13	132736893	132741485	132741486	132743153	132743154	132743254	-0.0515278
intron_retention_5741	ENSG00000175482.7	0.00383264	0.0451666	5.22403	3.1784	0.716863	POLD4	chr11	-	ENSG00000175482.7	67352893	67353111	67353112	67353210	67353211	67353534	0.00797222
intron_retention_1674	ENSG00000238164.5	0.00383107	0.0451666	15.7716	19.8879	-0.334556	RP3-395M20.8	chr1	-	ENSG00000238164.5	2553626	2556696	2556697	2556976	2556977	2557011	-0.0896703
intron_retention_3389	ENSG00000254536.1	0.0038946	0.0457908	71.6843	78.6821	-0.134378	RP11-108K14.8	chr10	+	ENSG00000254536.1	133399529	133399619	133399620	133401528	133401529	133401590	-0.0716389
intron_retention_20610	ENSG00000100991.10	0.0039558	0.0464032	181.676	213.934	-0.235802	TRPC4AP	chr20	-	ENSG00000100991.10	35003410	35004570	35004571	35005694	35005695	35005803	-0.0570556
intron_retention_10353	ENSG00000178761.13	0.00401962	0.0469911	3.7223	2.28098	0.706537	FAM219B	chr15	-	ENSG00000178761.13	74899993	74900599	74900600	74901949	74901950	74902063	0.0136667
intron_retention_3859	ENSG00000183020.12	0.0040545	0.0471267	21.1367	25.0788	-0.246717	AP2A2	chr11	+	ENSG00000183020.12	984645	984753	984754	985431	985432	985582	-0.0370186
intron_retention_20586	ENSG00000101391.19	0.0041613	0.0481482	39.3494	47.047	-0.257761	CDK5RAP1	chr20	-	ENSG00000101391.19	33372642	33372697	33372698	33374114	33374115	33374212	-0.0790833
intron_retention_9231	ENSG00000119688.19	0.00418484	0.0483107	45.7747	48.6888	-0.0890387	ABCD4	chr14	-	ENSG00000119688.19	74292748	74292869	74292870	74293153	74293154	74293248	-0.0881111
intron_retention_25360	ENSG00000112511.16	0.00422345	0.0486461	68.6616	76.3489	-0.153103	PHF1	chr6	+	ENSG00000112511.16	33413409	33413557	33413558	33413735	33413736	33413831	-0.09575
intron_retention_6805	ENSG00000174437.15	0.00423313	0.0486475	3.27374	5.88642	-0.846451	ATP2A2	chr12	+	ENSG00000174437.15	110346201	110346321	110346322	110350291	110350292	110350373	-0.0134722
intron_retention_4440	ENSG00000173020.9	0.00427957	0.0489897	171.085	210.362	-0.298157	ADRBK1	chr11	+	ENSG00000173020.9	67279839	67280783	67280784	67281092	67281093	67281184	-0.0605833
intron_retention_11540	ENSG00000140829.10	0.00446341	0.0503841	49.3989	63.5167	-0.362657	DHX38	chr16	+	ENSG00000140829.10	72103946	72104131	72104132	72104485	72104486	72104626	-0.123778
intron_retention_9879	ENSG00000140403.11	0.00447476	0.0504004	54.7935	92.7694	-0.759644	DNAJA4	chr15	+	ENSG00000140403.11	78274197	78275728	78275729	78280044	78280045	78280059	-0.0626786
intron_retention_8843	ENSG00000165782.9	0.0045221	0.0507875	81.2312	102.067	-0.329415	TMEM55B	chr14	-	ENSG00000165782.9	20460192	20460298	20460299	20460654	20460655	20460845	-0.0597778
intron_retention_22851	ENSG00000178149.15	0.00452908	0.0507875	80.731	99.7687	-0.305465	DALRD3	chr3	-	ENSG00000178149.15	49017228	49017356	49017357	49017433	49017434	49017513	-0.0629444
intron_retention_3107	ENSG00000148444.14	0.00456475	0.0508515	127.702	160.846	-0.332902	COMMD3	chr10	+	ENSG00000148444.14	22318272	22318306	22318307	22318652	22318653	22318713	-0.0743611
intron_retention_20650	ENSG00000244005.11	0.00455717	0.0508515	28.9715	38.0138	-0.391889	NFS1	chr20	-	ENSG00000244005.11	35674512	35674617	35674618	35675044	35675045	35675202	-0.0697802
intron_retention_12550	ENSG00000168404.11	0.00454998	0.0508515	26.5153	32.0025	-0.271364	MLKL	chr16	-	ENSG00000168404.11	74691277	74691463	74691464	74692341	74692342	74692416	-0.112783
intron_retention_24293	ENSG00000112855.13	0.00462804	0.0514014	44.9558	57.4516	-0.35384	HARS2	chr5	+	ENSG00000112855.13	140695738	140695845	140695846	140696102	140696103	140696156	-0.126611
intron_retention_13588	ENSG00000006282.18	0.0046343	0.0514014	85.337	85.617	-0.00472671	SPATA20	chr17	+	ENSG00000006282.18	50549985	50550115	50550116	50550207	50550208	50550312	-0.0569167
intron_retention_8141	ENSG00000139842.13	0.0046751	0.0517411	72.9036	103.608	-0.507075	CUL4A	chr13	+	ENSG00000139842.13	113235063	113235145	113235146	113236822	113236823	113236890	-0.067735
intron_retention_29121	ENSG00000070610.13	0.00469325	0.0518202	53.405	66.709	-0.320907	GBA2	chr9	-	ENSG00000070610.13	35736866	35738632	35738633	35738751	35738752	35738903	-0.0750278
intron_retention_1184	ENSG00000143258.14	0.00470423	0.0518202	53.6224	53.4379	0.00497138	USP21	chr1	+	ENSG00000143258.14	161163878	161163981	161163982	161164163	161164164	161164250	-0.09275
intron_retention_8678	ENSG00000133943.19	0.00471278	0.0518202	14.9063	10.173	0.551185	C14orf159	chr14	+	ENSG00000133943.19	91223679	91224939	91224940	91225107	91225108	91225331	0.0346944
intron_retention_12331	ENSG00000245694.7	0.0048321	0.0530126	37.4728	33.1097	0.178592	CRNDE	chr16	-	ENSG00000245694.7	54918864	54920410	54920411	54923584	54923585	54923650	-0.108528
intron_retention_3616	ENSG00000014919.11	0.00484205	0.0530126	33.5599	40.9843	-0.288331	COX15	chr10	-	ENSG00000014919.11	99716348	99716461	99716462	99718345	99718346	99718500	-0.0671111
intron_retention_1573	ENSG00000127054.17	0.00488125	0.0533255	5.4519	3.33771	0.7079	CPSF3L	chr1	-	ENSG00000127054.17	1312226	1312368	1312369	1312592	1312593	1312700	0.0270556
intron_retention_23887	ENSG00000251022.5	0.00490701	0.0533255	19.3237	19.7116	-0.0286755	THAP9-AS1	chr4	-	ENSG00000251022.5	82894250	82894847	82894848	82900076	82900077	82900223	-0.161238
intron_retention_25824	ENSG00000204348.8	0.004923	0.0533255	13.6987	14.2803	-0.059985	DXO	chr6	-	ENSG00000204348.8	31970109	31970825	31970826	31970911	31970912	31970923	-0.20496
intron_retention_11714	ENSG00000007384.14	0.00491809	0.0533255	44.9895	56.8405	-0.33733	RHBDF1	chr16	-	ENSG00000007384.14	64699	64829	64830	64898	64899	65037	-0.0592143
intron_retention_13318	ENSG00000108349.13	0.00490432	0.0533255	1.75594	2.93722	-0.742206	CASC3	chr17	+	ENSG00000108349.13	40163481	40163602	40163603	40163885	40163886	40164166	-0.0138517
intron_retention_25741	ENSG00000198563.12	0.00494838	0.0534866	5.96223	6.32928	-0.0861902	DDX39B	chr6	-	ENSG00000198563.12	31540322	31540534	31540535	31541152	31541153	31541327	0.0194139
intron_retention_7051	ENSG00000111653.18	0.00499374	0.0538626	8.06252	4.90003	0.718439	ING4	chr12	-	ENSG00000111653.18	6652271	6652309	6652310	6652661	6652662	6652767	0.05125
intron_retention_1103	ENSG00000203761.5	0.00503	0.0541124	24.8893	25.9159	-0.0583142	MSTO2P	chr1	+	ENSG00000203761.5	155746005	155746140	155746141	155746618	155746619	155746688	-0.172415
intron_retention_15049	ENSG00000125447.15	0.00503816	0.0541124	22.3352	23.4711	-0.0715637	GGA3	chr17	-	ENSG00000125447.15	75240342	75240412	75240413	75240811	75240812	75241057	-0.202107
intron_retention_19492	ENSG00000138078.14	0.00505002	0.0541256	33.9195	49.3071	-0.539679	PREPL	chr2	-	ENSG00000138078.14	44317611	44321445	44321446	44321826	44321827	44321900	-0.106667
intron_retention_5451	ENSG00000149480.5	0.00507554	0.0542848	94.786	123.517	-0.381959	MTA2	chr11	-	ENSG00000149480.5	62598024	62598141	62598142	62598326	62598327	62598390	-0.0476944
intron_retention_18631	ENSG00000115042.8	0.00510192	0.0544526	37.8462	47.8117	-0.337216	FAHD2A	chr2	+	ENSG00000115042.8	95410527	95410586	95410587	95410863	95410864	95411026	-0.0914444
intron_retention_8972	ENSG00000213983.10	0.00513416	0.0544866	111.02	112.936	-0.0246884	AP1G2	chr14	-	ENSG00000213983.10	23565119	23565892	23565893	23566063	23566064	23566160	-0.117639
intron_retention_3106	ENSG00000148444.14	0.00511772	0.0544866	4.61136	6.43246	-0.480177	COMMD3	chr10	+	ENSG00000148444.14	22318105	22318168	22318169	22318652	22318653	22318713	-0.0835018
intron_retention_23492	ENSG00000237765.5	0.00513721	0.0544866	11.6132	15.4837	-0.414988	FAM200B	chr4	+	ENSG00000237765.5	15686236	15687148	15687149	15688550	15688551	15688613	-0.101963
intron_retention_24329	ENSG00000081791.7	0.00517704	0.0546812	10.7272	13.006	-0.277907	KIAA0141	chr5	+	ENSG00000081791.7	141938521	141938760	141938761	141939553	141939554	141940120	-0.0570278
intron_retention_12586	ENSG00000103168.15	0.00517438	0.0546812	18.9087	16.3675	0.208221	TAF1C	chr16	-	ENSG00000103168.15	84181746	84181863	84181864	84181941	84181942	84182058	-0.156718
intron_retention_29904	ENSG00000102125.14	0.00524564	0.055063	19.2186	19.8924	-0.0497089	TAZ	chrX	+	ENSG00000102125.14	154419543	154419623	154419624	154420031	154420032	154420073	-0.151194
intron_retention_1105	ENSG00000203761.5	0.00523155	0.055063	35.5155	36.2756	-0.0305495	MSTO2P	chr1	+	ENSG00000203761.5	155747269	155747407	155747408	155747562	155747563	155747680	-0.130385
intron_retention_12585	ENSG00000103168.15	0.00523593	0.055063	18.4512	15.6991	0.233035	TAF1C	chr16	-	ENSG00000103168.15	84181290	84181463	84181464	84181591	84181592	84181663	-0.0997857
intron_retention_13233	ENSG00000261499.2	0.00530201	0.0554261	18.1073	21.6516	-0.257897	CH17-260O16.1	chr17	+	ENSG00000261499.2	36313437	36313637	36313638	36314083	36314084	36314180	-0.177006
intron_retention_8152	ENSG00000169062.13	0.00529605	0.0554261	15.6506	18.4321	-0.236005	UPF3A	chr13	+	ENSG00000169062.13	114282837	114282943	114282944	114286301	114286302	114286400	-0.115937
intron_retention_9727	ENSG00000140416.18	0.00535399	0.0558548	91.5046	192.465	-1.07268	TPM1	chr15	+	ENSG00000140416.18	63042632	63042943	63042944	63043705	63043706	63043831	-0.0884722
intron_retention_24266	ENSG00000015479.16	0.00537605	0.0559411	128.4	197.32	-0.619888	MATR3	chr5	+	ENSG00000015479.16	139314675	139315738	139315739	139316075	139316076	139316188	-0.0510556
intron_retention_4253	ENSG00000167770.10	0.00538424	0.0559411	261.735	321.146	-0.295125	OTUB1	chr11	+	ENSG00000167770.10	63996530	63996648	63996649	63996856	63996857	63996941	-0.06675
intron_retention_15606	ENSG00000141644.16	0.00555332	0.0572882	5.71557	7.50769	-0.393471	MBD1	chr18	-	ENSG00000141644.16	50269557	50269811	50269812	50271468	50271469	50271540	-0.0745833
intron_retention_8322	ENSG00000165792.16	0.00555891	0.0572882	84.6204	81.7525	0.0497421	METTL17	chr14	+	ENSG00000165792.16	20993118	20993191	20993192	20993968	20993969	20994033	-0.0426389
intron_retention_15525	ENSG00000132199.17	0.00553358	0.0572882	34.0416	40.583	-0.253574	ENOSF1	chr18	-	ENSG00000132199.17	692923	693908	693909	694247	694248	694334	-0.069276
intron_retention_2332	ENSG00000134262.11	0.00554639	0.0572882	32.1745	32.486	-0.0138986	AP4B1	chr1	-	ENSG00000134262.11	113899904	113900400	113900401	113901235	113901236	113901383	-0.0890271
intron_retention_22046	ENSG00000160796.15	0.00557604	0.0573488	128.824	111.473	0.208707	NBEAL2	chr3	+	ENSG00000160796.15	47004077	47004590	47004591	47004971	47004972	47005096	-0.199639
intron_retention_23883	ENSG00000152795.16	0.00558897	0.0573658	557.936	613.02	-0.135836	HNRNPDL	chr4	-	ENSG00000152795.16	82422564	82424883	82424884	82426036	82426037	82426129	-0.103222
intron_retention_18978	ENSG00000138443.14	0.00561519	0.0574911	2.11027	3.45608	-0.711708	ABI2	chr2	+	ENSG00000138443.14	203427177	203427269	203427270	203427495	203427496	203427695	-0.0115833
intron_retention_466	ENSG00000127125.8	0.00562376	0.0574911	3.73051	7.03819	-0.915833	PPCS	chr1	+	ENSG00000127125.8	42456384	42456583	42456584	42457246	42457247	42457350	-0.0442778
intron_retention_23735	ENSG00000145214.12	0.0056706	0.0577095	28.6871	41.1511	-0.520528	DGKQ	chr4	-	ENSG00000145214.12	963139	963290	963291	965175	965176	965291	-0.126607
intron_retention_22675	ENSG00000153560.10	0.00566723	0.0577095	27.621	43.3609	-0.650628	UBP1	chr3	-	ENSG00000153560.10	33392363	33392614	33392615	33393311	33393312	33393454	-0.0762041
intron_retention_8111	ENSG00000134899.16	0.00567913	0.0577095	41.0489	53.7035	-0.387674	ERCC5	chr13	+	ENSG00000134899.16	102853757	102853872	102853873	102854287	102854288	102854374	-0.0878309
intron_retention_542	ENSG00000178028.12	0.00570535	0.0578605	7.53932	8.78803	-0.221106	DMAP1	chr1	+	ENSG00000178028.12	44213455	44213527	44213528	44213748	44213749	44213858	-0.006563
intron_retention_8185	ENSG00000244754.7	0.00575848	0.0581676	116.798	108.236	0.109831	N4BP2L2	chr13	-	ENSG00000244754.7	32521373	32521449	32521450	32522181	32522182	32522270	-0.104028
intron_retention_6521	ENSG00000182796.11	0.00575849	0.0581676	9.7229	11.3645	-0.225076	TMEM198B	chr12	+	ENSG00000182796.11	55832871	55833038	55833039	55833446	55833447	55833541	-0.0970085
intron_retention_20463	ENSG00000101150.16	0.00577075	0.0581761	18.7477	30.6706	-0.710138	TPD52L2	chr20	+	ENSG00000101150.16	63886016	63887605	63887606	63889189	63889190	63889238	-0.248044
intron_retention_7242	ENSG00000174233.10	0.00578846	0.0582393	20.2693	24.2506	-0.258723	ADCY6	chr12	-	ENSG00000174233.10	48772508	48773647	48773648	48773939	48773940	48774024	-0.12683
intron_retention_10359	ENSG00000178761.13	0.0058801	0.0590445	39.4843	49.502	-0.326207	FAM219B	chr15	-	ENSG00000178761.13	74904664	74904712	74904713	74905153	74905154	74905231	-0.0610556
intron_retention_7683	ENSG00000186298.10	0.00589192	0.0590468	7.6336	13.8763	-0.862193	PPP1CC	chr12	-	ENSG00000186298.10	110721301	110722269	110722270	110722623	110722624	110722695	-0.0183056
intron_retention_24689	ENSG00000164403.13	0.00591305	0.0591421	3.02725	1.11922	1.43552	SHROOM1	chr5	-	ENSG00000164403.13	132824039	132824180	132824181	132824280	132824281	132824419	0.0246111
intron_retention_19424	ENSG00000115211.14	0.00592902	0.0591856	59.0932	75.796	-0.35913	EIF2B4	chr2	-	ENSG00000115211.14	27368025	27368463	27368464	27368653	27368654	27368727	-0.0401944
intron_retention_7483	ENSG00000076108.10	0.00610653	0.0607351	28.3008	45.6446	-0.689603	BAZ2A	chr12	-	ENSG00000076108.10	56604585	56604799	56604800	56605072	56605073	56605327	-0.170016
intron_retention_9782	ENSG00000140463.12	0.00610811	0.0607351	25.1361	32.764	-0.382349	BBS4	chr15	+	ENSG00000140463.12	72735077	72735182	72735183	72735824	72735825	72735966	-0.120893
intron_retention_6698	ENSG00000139266.5	0.00612255	0.0607601	45.3804	54.8777	-0.274153	43533	chr12	+	ENSG00000139266.5	57756929	57757084	57757085	57758107	57758108	57758300	-0.0785278
intron_retention_26099	ENSG00000132424.13	0.00621941	0.0616012	67.0133	62.0193	0.111731	PNISR	chr6	-	ENSG00000132424.13	99399975	99400311	99400312	99400543	99400544	99401630	-0.136667
intron_retention_6714	ENSG00000135679.20	0.00627493	0.0619102	50.3683	28.743	0.809306	MDM2	chr12	+	ENSG00000135679.20	68843689	68843832	68843833	68843933	68843934	68844195	0.0184167
intron_retention_11840	ENSG00000103249.16	0.00626883	0.0619102	60.4859	69.2038	-0.194253	CLCN7	chr16	-	ENSG00000103249.16	1449276	1450666	1450667	1451622	1451623	1451716	-0.0612857
intron_retention_21584	ENSG00000241878.8	0.00632813	0.0623144	53.8917	55.8286	-0.0509401	PISD	chr22	-	ENSG00000241878.8	31620996	31621142	31621143	31621333	31621334	31621472	-0.07175
intron_retention_22157	ENSG00000114735.8	0.00638516	0.0627545	50.5061	53.9083	-0.0940498	HEMK1	chr3	+	ENSG00000114735.8	50578821	50578926	50578927	50579843	50579844	50579939	-0.0818611
intron_retention_3640	ENSG00000166169.15	0.0065025	0.0637847	32.0758	34.5259	-0.106193	POLL	chr10	-	ENSG00000166169.15	101582763	101582891	101582892	101583507	101583508	101583681	-0.111139
intron_retention_25829	ENSG00000204348.8	0.00654298	0.0640583	26.4549	26.1702	0.0156087	DXO	chr6	-	ENSG00000204348.8	31970442	31971681	31971682	31971928	31971929	31972009	-0.0825556
intron_retention_761	ENSG00000116337.14	0.00656764	0.0641763	41.3374	54.3018	-0.393553	AMPD2	chr1	+	ENSG00000116337.14	109628083	109628277	109628278	109628363	109628364	109628495	-0.05575
intron_retention_15281	ENSG00000214087.7	0.00658515	0.0642241	46.0714	56.6768	-0.298887	ARL16	chr17	-	ENSG00000214087.7	81682034	81682149	81682150	81683012	81683013	81683126	-0.116
intron_retention_25457	ENSG00000137221.13	0.00662677	0.0645065	27.3824	28.5823	-0.0618722	TJAP1	chr6	+	ENSG00000137221.13	43500609	43500772	43500773	43501525	43501526	43501687	-0.088188
intron_retention_4332	ENSG00000245532.5	0.00668084	0.0649087	17.7882	17.1571	0.0521113	NEAT1	chr11	+	ENSG00000245532.5	65423285	65423657	65423658	65423962	65423963	65424404	-0.00925
intron_retention_1191	ENSG00000143224.16	0.00671214	0.0650886	16.4441	17.2525	-0.0692385	PPOX	chr1	+	ENSG00000143224.16	161167100	161167234	161167235	161167370	161167371	161167486	-0.0972329
intron_retention_27154	ENSG00000106133.16	0.0067425	0.0652587	4.90582	4.81959	0.025585	NSUN5P2	chr7	-	ENSG00000106133.16	72950058	72953677	72953678	72954358	72954359	72954479	-0.0506641
intron_retention_23016	ENSG00000114388.11	0.00678184	0.0655149	38.7994	47.3221	-0.286479	NPRL2	chr3	-	ENSG00000114388.11	50349386	50350022	50350023	50350574	50350575	50350704	-0.0864444
intron_retention_19253	ENSG00000142330.18	0.00682711	0.0656166	21.268	23.9676	-0.172399	CAPN10	chr2	+	ENSG00000142330.18	240595024	240595304	240595305	240596318	240596319	240596521	-0.179583
intron_retention_2845	ENSG00000116679.14	0.0068344	0.0656166	14.5215	19.9717	-0.459764	IVNS1ABP	chr1	-	ENSG00000116679.14	185305536	185305643	185305644	185306484	185306485	185306625	-0.153458
intron_retention_2478	ENSG00000143442.20	0.00681037	0.0656166	25.7909	28.4329	-0.140696	POGZ	chr1	-	ENSG00000143442.20	151423949	151424286	151424287	151424954	151424955	151425061	-0.0762374
intron_retention_20260	ENSG00000132793.10	0.00684392	0.0656166	18.8155	15.5043	0.279257	LPIN3	chr20	+	ENSG00000132793.10	41357040	41357188	41357189	41357360	41357361	41357447	-0.135308
intron_retention_18510	ENSG00000274049.3	0.00688326	0.0658697	114.11	131.296	-0.202391	INO80B-WBP1	chr2	+	ENSG00000274049.3	74455088	74455174	74455175	74455405	74455406	74455598	-0.0295278
intron_retention_21458	ENSG00000099899.13	0.00696037	0.0663582	32.9163	34.7808	-0.0794897	TRMT2A	chr22	-	ENSG00000099899.13	20114965	20115447	20115448	20115671	20115672	20115688	-0.135278
intron_retention_5520	ENSG00000255717.5	0.00695756	0.0663582	5.63263	5.81367	-0.045641	SNHG1	chr11	-	ENSG00000255717.5	62852811	62854551	62854552	62855132	62855133	62855216	-0.0801144
intron_retention_16620	ENSG00000011485.13	0.00698065	0.0664271	90.7345	120.589	-0.410377	PPP5C	chr19	+	ENSG00000011485.13	46381726	46383476	46383477	46383779	46383780	46383878	-0.0509444
intron_retention_11043	ENSG00000168488.17	0.00703447	0.0668144	5.31601	6.44867	-0.278658	ATXN2L	chr16	+	ENSG00000168488.17	28835933	28836176	28836177	28836727	28836728	28836919	-0.02275
intron_retention_25601	ENSG00000146433.8	0.00705041	0.066841	36.8821	54.9354	-0.574814	TMEM181	chr6	+	ENSG00000146433.8	158629730	158629819	158629820	158631322	158631323	158631389	-0.0872807
intron_retention_13300	ENSG00000141736.12	0.00708916	0.0669799	349.862	185.169	0.917941	ERBB2	chr17	+	ENSG00000141736.12	39715740	39715939	39715940	39716300	39716301	39716311	-0.06675
intron_retention_855	ENSG00000268043.6	0.00709137	0.0669799	55.2681	72.309	-0.387727	NBPF12	chr1	+	ENSG00000268043.6	146986352	146987285	146987286	146987953	146987954	146988008	-0.060674
intron_retention_22833	ENSG00000068745.13	0.00718586	0.0677467	24.0557	27.9477	-0.216352	IP6K2	chr3	-	ENSG00000068745.13	48694694	48694824	48694825	48695089	48695090	48695418	-0.187611
intron_retention_11062	ENSG00000176953.9	0.00723348	0.0680696	33.016	35.1434	-0.0900859	NFATC2IP	chr16	+	ENSG00000176953.9	28955978	28956058	28956059	28956150	28956151	28956337	-0.0729963
intron_retention_19385	ENSG00000138073.12	0.00724781	0.0680786	87.7848	116.697	-0.410721	PREB	chr2	-	ENSG00000138073.12	27133117	27133337	27133338	27133531	27133532	27133654	-0.0625
intron_retention_20606	ENSG00000100983.8	0.00729463	0.0682723	81.4774	99.1971	-0.283898	GSS	chr20	-	ENSG00000100983.8	34942488	34942627	34942628	34942930	34942931	34943006	-0.114889
intron_retention_6498	ENSG00000139546.9	0.00730866	0.0682723	54.8846	62.1754	-0.179942	TARBP2	chr12	+	ENSG00000139546.9	53503474	53503808	53503809	53504396	53504397	53504469	-0.0825833
intron_retention_18783	ENSG00000144134.17	0.00730737	0.0682723	20.51	22.847	-0.155674	RABL2A	chr2	+	ENSG00000144134.17	113640894	113641005	113641006	113641352	113641353	113641450	-0.127329
intron_retention_8005	ENSG00000196199.12	0.00733038	0.0682738	34.0823	49.9406	-0.551188	MPHOSPH8	chr13	+	ENSG00000196199.12	19646443	19647291	19647292	19648421	19648422	19648521	-0.0581111
intron_retention_8967	ENSG00000213983.10	0.00733564	0.0682738	118.734	116.486	0.0275679	AP1G2	chr14	-	ENSG00000213983.10	23563473	23563856	23563857	23564045	23564046	23564085	-0.110528
intron_retention_6264	ENSG00000139154.13	0.00739996	0.0687467	9.98658	13.6132	-0.44694	AEBP2	chr12	+	ENSG00000139154.13	19518087	19518113	19518114	19518674	19518675	19520223	-0.0655283
intron_retention_29775	ENSG00000172465.12	0.00742954	0.0688958	21.7796	33.7882	-0.633546	TCEAL1	chrX	+	ENSG00000172465.12	103629494	103629561	103629562	103629884	103629885	103630447	-0.0824722
intron_retention_21533	ENSG00000100099.19	0.0074583	0.0690367	20.527	23.4375	-0.1913	HPS4	chr22	-	ENSG00000100099.19	26465455	26465551	26465552	26466225	26466226	26466262	-0.174412
intron_retention_22595	ENSG00000113851.12	0.00748648	0.0691718	52.4461	64.5109	-0.298708	CRBN	chr3	-	ENSG00000113851.12	3148992	3152587	3152588	3153423	3153424	3153488	-0.103583
intron_retention_4525	ENSG00000110719.8	0.00751298	0.0692909	53.8288	72.3704	-0.427022	TCIRG1	chr11	+	ENSG00000110719.8	68042946	68043031	68043032	68043370	68043371	68043497	-0.232111
intron_retention_29196	ENSG00000107372.11	0.00756899	0.0696812	23.2945	30.5975	-0.393427	ZFAND5	chr9	-	ENSG00000107372.11	72360110	72360784	72360785	72363469	72363470	72364346	-0.141617
intron_retention_18647	ENSG00000144021.2	0.00769494	0.0707129	106.112	128.195	-0.272758	CIAO1	chr2	+	ENSG00000144021.2	96268457	96268658	96268659	96269267	96269268	96269355	-0.0761389
intron_retention_23506	ENSG00000053900.9	0.00771041	0.0707274	27.0063	28.0812	-0.056309	ANAPC4	chr4	+	ENSG00000053900.9	25413645	25413742	25413743	25414323	25414324	25414385	-0.105167
intron_retention_7782	ENSG00000167272.9	0.00774452	0.0708308	65.158	74.3714	-0.190806	POP5	chr12	-	ENSG00000167272.9	120579514	120579923	120579924	120581114	120581115	120581251	-0.0645
intron_retention_29419	ENSG00000165689.15	0.00774951	0.0708308	68.8105	84.5948	-0.29794	SDCCAG3	chr9	-	ENSG00000165689.15	136404631	136405202	136405203	136405904	136405905	136405978	-0.0733611
intron_retention_11999	ENSG00000153406.12	0.00777526	0.0709388	32.5549	43.0896	-0.404464	NMRAL1	chr16	-	ENSG00000153406.12	4474093	4474166	4474167	4474553	4474554	4474625	-0.0729722
intron_retention_28121	ENSG00000147535.15	0.00782537	0.0711509	82.0378	112.032	-0.449549	PPAPDC1B	chr8	-	ENSG00000147535.15	38267897	38267960	38267961	38268370	38268371	38268404	-0.0944167
intron_retention_2519	ENSG00000160741.15	0.00782646	0.0711509	57.9926	62.8045	-0.114999	CRTC2	chr1	-	ENSG00000160741.15	153952571	153952635	153952636	153952804	153952805	153952834	-0.12
intron_retention_23802	ENSG00000109606.11	0.00784216	0.0711665	93.6482	122.939	-0.392615	DHX15	chr4	-	ENSG00000109606.11	24537051	24537173	24537174	24540107	24540108	24540299	-0.103194
intron_retention_17854	ENSG00000104835.13	0.00785616	0.0711668	19.1577	25.8918	-0.434575	SARS2	chr19	-	ENSG00000104835.13	38921527	38921667	38921668	38922237	38922238	38922267	-0.11991
intron_retention_16001	ENSG00000079805.15	0.00807569	0.0729012	255.202	308.787	-0.274973	DNM2	chr19	+	ENSG00000079805.15	10795372	10795439	10795440	10796060	10796061	10796199	-0.0733889
intron_retention_2431	ENSG00000014914.18	0.00807626	0.0729012	79.0542	70.2706	0.16992	MTMR11	chr1	-	ENSG00000014914.18	149928651	149931426	149931427	149931943	149931944	149932014	-0.158611
intron_retention_2456	ENSG00000197622.11	0.00811998	0.0731661	186.391	232.051	-0.316109	CDC42SE1	chr1	-	ENSG00000197622.11	151054231	151055126	151055127	151055676	151055677	151055993	-0.101861
intron_retention_8311	ENSG00000100823.10	0.0082056	0.0738069	1.98033	3.55246	-0.843079	APEX1	chr14	+	ENSG00000100823.10	20455257	20455394	20455395	20455913	20455914	20456101	-0.0133056
intron_retention_18396	ENSG00000218739.8	0.00826469	0.0740313	52.0132	65.1312	-0.324471	CEBPZOS	chr2	+	ENSG00000218739.8	37201642	37201726	37201727	37201862	37201863	37202692	-0.0696389
intron_retention_22122	ENSG00000003756.15	0.00827417	0.0740313	56.0545	55.2581	0.020643	RBM5	chr3	+	ENSG00000003756.15	50099982	50104308	50104309	50105076	50105077	50105142	-0.0545421
intron_retention_26142	ENSG00000135596.16	0.00825078	0.0740313	26.7769	26.1229	0.035674	MICAL1	chr6	-	ENSG00000135596.16	109451600	109451700	109451701	109452245	109452246	109452401	-0.201071
intron_retention_14578	ENSG00000161395.11	0.00846547	0.07561	157.64	74.945	1.07273	PGAP3	chr17	-	ENSG00000161395.11	39673514	39673650	39673651	39673992	39673993	39674054	-0.0768889
intron_retention_24777	ENSG00000120318.14	0.00851619	0.0759298	15.3229	17.1901	-0.165889	ARAP3	chr5	-	ENSG00000120318.14	141661684	141661789	141661790	141662042	141662043	141662255	-0.215177
intron_retention_2219	ENSG00000132485.11	0.00855106	0.0761075	30.1042	32.2473	-0.0992146	ZRANB2	chr1	-	ENSG00000132485.11	71063291	71065137	71065138	71066775	71066776	71066917	-0.119806
intron_retention_30041	ENSG00000196998.14	0.00863353	0.0767073	101.844	121.55	-0.255178	WDR45	chrX	-	ENSG00000196998.14	49076645	49076750	49076751	49077642	49077643	49077746	-0.07075
intron_retention_14143	ENSG00000004975.10	0.00870247	0.0771604	30.0636	39.8934	-0.408131	DVL2	chr17	-	ENSG00000004975.10	7226421	7226639	7226640	7227089	7227090	7227269	-0.0987778
intron_retention_8889	ENSG00000165819.10	0.00871484	0.0771604	33.8234	39.0238	-0.206333	METTL3	chr14	-	ENSG00000165819.10	21498133	21499371	21499372	21499491	21499492	21499600	-0.194861
intron_retention_12789	ENSG00000129197.13	0.00878091	0.0775468	63.8872	62.1709	0.0392864	RPAIN	chr17	+	ENSG00000129197.13	5425971	5426082	5426083	5426235	5426236	5426299	-0.0738889
intron_retention_27992	ENSG00000185803.7	0.00878894	0.0775468	12.6317	19.0831	-0.595249	SLC52A2	chr8	+	ENSG00000185803.7	144358557	144358610	144358611	144359183	144359184	144359297	-0.0846071
intron_retention_15321	ENSG00000187531.12	0.00881893	0.0776767	76.0284	84.791	-0.157372	SIRT7	chr17	-	ENSG00000187531.12	81915611	81915681	81915682	81917614	81917615	81917719	-0.0789167
intron_retention_6418	ENSG00000183283.14	0.00885908	0.0777525	9.76823	13.539	-0.470956	DAZAP2	chr12	+	ENSG00000183283.14	51240871	51240929	51240930	51240995	51240996	51241116	-0.00252778
intron_retention_19421	ENSG00000115211.14	0.00886715	0.0777525	78.1111	99.8565	-0.35433	EIF2B4	chr2	-	ENSG00000115211.14	27367457	27367822	27367823	27368024	27368025	27368113	-0.0389722
intron_retention_28179	ENSG00000121022.12	0.00888719	0.0777525	13.8829	18.4575	-0.410891	COPS5	chr8	-	ENSG00000121022.12	67059211	67062024	67062025	67062105	67062106	67062153	0.00177778
intron_retention_7990	ENSG00000176915.13	0.00890311	0.0777525	90.6502	112.682	-0.313876	ANKLE2	chr12	-	ENSG00000176915.13	132734385	132734575	132734576	132735405	132735406	132735439	-0.0769167
intron_retention_13376	ENSG00000068120.13	0.00890389	0.0777525	142.559	148.9	-0.0627818	COASY	chr17	+	ENSG00000068120.13	42562151	42563322	42563323	42563960	42563961	42564175	-0.0687222
intron_retention_2983	ENSG00000255835.1	0.00894229	0.0779541	192.984	203.152	-0.0740791	RP4-559A3.7	chr1	-	ENSG00000255835.1	225922204	225922383	225922384	225923700	225923701	225923771	-0.0568333
intron_retention_9054	ENSG00000157379.12	0.00898905	0.0782278	69.0043	100.443	-0.541622	DHRS1	chr14	-	ENSG00000157379.12	24291139	24292330	24292331	24292651	24292652	24292784	-0.136778
intron_retention_15621	ENSG00000154832.13	0.00903008	0.0784508	36.4214	40.1521	-0.140689	CXXC1	chr18	-	ENSG00000154832.13	50285002	50285928	50285929	50286021	50286022	50286257	-0.131611
intron_retention_28184	ENSG00000067167.6	0.00923242	0.0800365	27.3836	53.2384	-0.959158	TRAM1	chr8	-	ENSG00000067167.6	70608077	70608136	70608137	70608219	70608220	70608387	-0.0197222
intron_retention_22976	ENSG00000214706.9	0.00924405	0.0800365	4.2179	2.47639	0.76829	IFRD2	chr3	-	ENSG00000214706.9	50290170	50290294	50290295	50290559	50290560	50290679	0.0353889
intron_retention_7386	ENSG00000012822.14	0.00926621	0.0800921	64.6094	81.367	-0.3327	CALCOCO1	chr12	-	ENSG00000012822.14	53708517	53712121	53712122	53713099	53713100	53713203	-0.176778
intron_retention_5464	ENSG00000089597.15	0.00941572	0.0812465	32.8205	63.8796	-0.960758	GANAB	chr11	-	ENSG00000089597.15	62633442	62633514	62633515	62634309	62634310	62634375	-0.213756
intron_retention_22080	ENSG00000178467.16	0.00951942	0.0820023	107.479	124.797	-0.215527	P4HTM	chr3	+	ENSG00000178467.16	49004839	49005046	49005047	49005776	49005777	49005867	-0.135333
intron_retention_18872	ENSG00000136536.13	0.00958582	0.0824349	66.0926	90.7627	-0.45761	43531	chr2	+	ENSG00000136536.13	159764626	159764674	159764675	159767283	159767284	159767369	-0.0959722
intron_retention_23731	ENSG00000178950.15	0.00964022	0.0827628	247.113	335.341	-0.440457	GAK	chr4	-	ENSG00000178950.15	850936	851084	851085	851749	851750	851921	-0.0605278
intron_retention_8918	ENSG00000100813.13	0.00974671	0.0835362	25.8573	26.9691	-0.0607359	ACIN1	chr14	-	ENSG00000100813.13	23064105	23064221	23064222	23064354	23064355	23064419	-0.0448333
intron_retention_25040	ENSG00000112739.15	0.00993385	0.0848544	22.1826	14.9633	0.568003	PRPF4B	chr6	+	ENSG00000112739.15	4060413	4063119	4063120	4064800	4064801	4064983	-0.0696996
intron_retention_20656	ENSG00000131051.19	0.00992021	0.0848544	5.07172	5.33778	-0.0737652	RBM39	chr20	-	ENSG00000131051.19	35738968	35739017	35739018	35739392	35739393	35739547	-0.0813008
intron_retention_12328	ENSG00000245694.7	0.00995449	0.0848883	79.1493	66.1082	0.259749	CRNDE	chr16	-	ENSG00000245694.7	54918863	54919209	54919210	54920297	54920298	54920327	-0.128389
intron_retention_25692	ENSG00000204569.8	0.00997575	0.0849273	38.7287	54.7211	-0.498697	PPP1R10	chr6	-	ENSG00000204569.8	30604588	30604735	30604736	30604993	30604994	30605094	-0.0793344
intron_retention_29751	ENSG00000102401.18	0.0100049	0.0850336	29.266	45.0535	-0.622414	ARMCX3	chrX	+	ENSG00000102401.18	101622797	101623276	101623277	101623813	101623814	101623893	-0.106069
intron_retention_18090	ENSG00000269352.1	0.0100777	0.0855097	9.74806	9.92211	-0.025532	PTOV1-AS2	chr19	-	ENSG00000269352.1	49856970	49857072	49857073	49858346	49858347	49858427	-0.0476667
intron_retention_28976	ENSG00000197070.12	0.0101816	0.0862475	189.022	219.929	-0.218487	ARRDC1	chr9	+	ENSG00000197070.12	137611451	137613006	137613007	137613459	137613460	137613510	-0.138361
intron_retention_29118	ENSG00000070610.13	0.010208	0.0863267	89.2515	106.356	-0.252949	GBA2	chr9	-	ENSG00000070610.13	35736866	35738152	35738153	35738231	35738232	35738269	-0.0451944
intron_retention_3390	ENSG00000148824.17	0.0102543	0.0865747	16.6729	17.8569	-0.0989836	MTG1	chr10	+	ENSG00000148824.17	133399529	133399653	133399654	133401528	133401529	133401847	-0.174795
intron_retention_23197	ENSG00000169714.15	0.0102725	0.0865852	13.6167	19.872	-0.545361	CNBP	chr3	-	ENSG00000169714.15	129171446	129171508	129171509	129171633	129171634	129171771	-0.00433333
intron_retention_2520	ENSG00000160741.15	0.0103205	0.086846	11.2308	12.4914	-0.153478	CRTC2	chr1	-	ENSG00000160741.15	153952571	153952650	153952651	153952804	153952805	153952834	-0.229785
intron_retention_24080	ENSG00000151883.15	0.0103721	0.0871356	2.3152	3.49214	-0.592976	PARP8	chr5	+	ENSG00000151883.15	50666688	50666997	50666998	50667084	50667085	50667186	-0.0384675
intron_retention_2975	ENSG00000196187.10	0.0105775	0.0887148	78.5325	80.5881	-0.0372762	TMEM63A	chr1	-	ENSG00000196187.10	225865897	225865967	225865968	225866573	225866574	225866682	-0.179667
intron_retention_427	ENSG00000163874.8	0.0106259	0.0889744	40.8615	42.4798	-0.0560361	ZC3H12A	chr1	+	ENSG00000163874.8	37475459	37475939	37475940	37480289	37480290	37480429	-0.119918
intron_retention_1811	ENSG00000116809.10	0.0107068	0.089505	29.2907	35.9236	-0.294487	ZBTB17	chr1	-	ENSG00000116809.10	15943599	15943895	15943896	15944299	15944300	15944358	-0.0835278
intron_retention_4147	ENSG00000213593.8	0.0107532	0.0895533	165.738	245.362	-0.566001	TMX2	chr11	+	ENSG00000213593.8	57738354	57738430	57738431	57738663	57738664	57738770	-0.0421944
intron_retention_1502	ENSG00000203667.8	0.0107907	0.0895533	3.98964	3.88059	0.0399827	COX20	chr1	+	ENSG00000203667.8	244839747	244842058	244842059	244842198	244842199	244842258	-0.0383333
intron_retention_25192	ENSG00000213780.9	0.0108168	0.0895533	47.2308	54.0613	-0.194868	GTF2H4	chr6	+	ENSG00000213780.9	30911684	30911767	30911768	30912013	30912014	30912146	-0.0912778
intron_retention_20602	ENSG00000131067.15	0.0108182	0.0895533	37.059	45.1869	-0.286082	GGT7	chr20	-	ENSG00000131067.15	34854796	34854923	34854924	34856805	34856806	34856893	-0.117583
intron_retention_1092	ENSG00000125459.13	0.0108153	0.0895533	37.9758	38.629	-0.0246042	MSTO1	chr1	+	ENSG00000125459.13	155611689	155611827	155611828	155611982	155611983	155612100	-0.0914505
intron_retention_26646	ENSG00000272752.4	0.010751	0.0895533	10.9884	9.33978	0.234518	STAG3L5P-PVRIG2P-PILRB	chr7	+	ENSG00000272752.4	100345865	100351410	100351411	100352162	100352163	100352211	-0.101429
intron_retention_4429	ENSG00000239306.4	0.0108501	0.0896719	74.0202	78.9526	-0.0930684	RBM14	chr11	+	ENSG00000239306.4	66624214	66625678	66625679	66626460	66626461	66627347	-0.0890833
intron_retention_18762	ENSG00000125637.14	0.0109396	0.0902647	26.6708	37.76	-0.501596	PSD4	chr2	+	ENSG00000125637.14	113185365	113185440	113185441	113185876	113185877	113186255	-0.152735
intron_retention_27718	ENSG00000158669.10	0.0110341	0.0907504	58.1038	77.6222	-0.417836	AGPAT6	chr8	+	ENSG00000158669.10	41609655	41609955	41609956	41610735	41610736	41610810	-0.111528
intron_retention_1089	ENSG00000125459.13	0.0110327	0.0907504	25.1538	25.8371	-0.0386662	MSTO1	chr1	+	ENSG00000125459.13	155610620	155611291	155611292	155611548	155611549	155611603	-0.100579
intron_retention_5254	ENSG00000110429.12	0.0111218	0.0911769	46.6468	60.0055	-0.363316	FBXO3	chr11	-	ENSG00000110429.12	33740939	33742084	33742085	33747129	33747130	33747320	-0.0588611
intron_retention_7978	ENSG00000185163.8	0.011105	0.0911769	19.5889	21.7701	-0.152312	DDX51	chr12	-	ENSG00000185163.8	132141498	132141606	132141607	132141849	132141850	132141956	-0.131667
intron_retention_8626	ENSG00000119689.13	0.0111542	0.0912957	73.907	116.82	-0.660508	DLST	chr14	+	ENSG00000119689.13	74891056	74891167	74891168	74892833	74892834	74892943	-0.0728056
intron_retention_9226	ENSG00000119688.19	0.0112258	0.0917344	93.0548	92.9204	0.00208551	ABCD4	chr14	-	ENSG00000119688.19	74287810	74288259	74288260	74288715	74288716	74288765	-0.072
intron_retention_18572	ENSG00000115459.16	0.01152	0.0939873	29.7991	28.1085	0.0842606	ELMOD3	chr2	+	ENSG00000115459.16	85387098	85389827	85389828	85390137	85390138	85390265	-0.0735556
intron_retention_23507	ENSG00000053900.9	0.0115458	0.0940475	28.4635	29.7986	-0.0661285	ANAPC4	chr4	+	ENSG00000053900.9	25412918	25414385	25414386	25414465	25414466	25414504	-0.0860357
intron_retention_9083	ENSG00000129465.14	0.0115825	0.0941958	49.5625	60.9537	-0.298464	RIPK3	chr14	-	ENSG00000129465.14	24337873	24338040	24338041	24338248	24338249	24338295	-0.135472
intron_retention_18085	ENSG00000126456.14	0.0117906	0.0957352	23.4345	25.1987	-0.104715	IRF3	chr19	-	ENSG00000126456.14	49664674	49664846	49664847	49665634	49665635	49665754	-0.156944
intron_retention_1702	ENSG00000116213.14	0.0118299	0.0959016	28.3795	35.7774	-0.3342	WRAP73	chr1	-	ENSG00000116213.14	3635160	3635294	3635295	3635943	3635944	3636030	-0.0811071
intron_retention_1637	ENSG00000008128.21	0.0119266	0.0965316	29.053	19.8957	0.546232	CDK11A	chr1	-	ENSG00000008128.21	1703476	1703995	1703996	1704222	1704223	1704555	0.0618611
intron_retention_15050	ENSG00000125447.15	0.0119911	0.0967742	25.3688	25.271	0.00557441	GGA3	chr17	-	ENSG00000125447.15	75241400	75241516	75241517	75241614	75241615	75241696	-0.116606
intron_retention_10127	ENSG00000166887.14	0.0119946	0.0967742	31.4804	43.1835	-0.456025	VPS39	chr15	-	ENSG00000166887.14	42164605	42165113	42165114	42165717	42165718	42165753	-0.0555183
intron_retention_26496	ENSG00000205583.12	0.0122445	0.0985445	33.4547	31.4667	0.0883833	STAG3L1	chr7	+	ENSG00000205583.12	75365564	75365643	75365644	75365951	75365952	75366059	-0.100491
intron_retention_11223	ENSG00000169896.15	0.0122527	0.0985445	4.93687	3.07372	0.68361	ITGAM	chr16	+	ENSG00000169896.15	31331636	31331802	31331803	31332237	31332238	31332892	0.0310684
intron_retention_22738	ENSG00000178038.15	0.0122744	0.0985629	54.202	51.1717	0.0829981	ALS2CL	chr3	-	ENSG00000178038.15	46674566	46675686	46675687	46676244	46676245	46676402	-0.175171
intron_retention_13757	ENSG00000177728.13	0.0123232	0.0987988	20.9955	26.4962	-0.335703	KIAA0195	chr17	+	ENSG00000177728.13	75492560	75493102	75493103	75493490	75493491	75493530	-0.195104
intron_retention_4598	ENSG00000165458.12	0.0123689	0.0989364	54.6658	64.3163	-0.234545	INPPL1	chr11	+	ENSG00000165458.12	72232240	72232336	72232337	72232625	72232626	72232764	-0.1135
intron_retention_20372	ENSG00000130703.14	0.0123917	0.0989364	73.3772	85.1878	-0.215314	OSBPL2	chr20	+	ENSG00000130703.14	62281058	62281165	62281166	62281789	62281790	62281879	-0.0972778
intron_retention_12597	ENSG00000131148.7	0.0124181	0.0989364	16.4711	20.8444	-0.339723	EMC8	chr16	-	ENSG00000131148.7	85778624	85779867	85779868	85781210	85781211	85781258	-0.101774
intron_retention_11839	ENSG00000103249.16	0.012399	0.0989364	68.5386	78.0246	-0.187013	CLCN7	chr16	-	ENSG00000103249.16	1449276	1449327	1449328	1450496	1450497	1450666	-0.0994643
intron_retention_19141	ENSG00000144591.16	0.0124781	0.0992591	6.17085	7.39194	-0.260485	GMPPA	chr2	+	ENSG00000144591.16	219501476	219501579	219501580	219501911	219501912	219502037	-0.05275
intron_retention_26319	ENSG00000242802.5	0.0125135	0.0993854	38.5052	41.494	-0.10785	AP5Z1	chr7	+	ENSG00000242802.5	4789832	4789929	4789930	4790458	4790459	4790591	-0.132222
intron_retention_21020	ENSG00000160294.9	0.0125635	0.0994286	47.5499	58.0935	-0.288935	MCM3AP	chr21	-	ENSG00000160294.9	46246307	46246404	46246405	46246627	46246628	46246886	-0.09075
intron_retention_14860	ENSG00000136450.11	0.0125775	0.0994286	4.31567	3.05806	0.496968	SRSF1	chr17	-	ENSG00000136450.11	58003493	58003718	58003719	58004922	58004923	58005134	0.00544444
intron_retention_26664	ENSG00000146828.16	0.0125763	0.0994286	20.7019	24.4936	-0.242641	SLC12A9	chr7	+	ENSG00000146828.16	100855706	100855837	100855838	100856867	100856868	100857176	-0.147759
intron_retention_18105	ENSG00000213024.9	0.012598	0.0994362	9.04772	12.5964	-0.477386	NUP62	chr19	-	ENSG00000213024.9	49908105	49908745	49908746	49908973	49908974	49909884	-0.0473571
intron_retention_428	ENSG00000163874.8	0.0126689	0.0995329	50.5271	50.596	-0.00196532	ZC3H12A	chr1	+	ENSG00000163874.8	37475459	37480429	37480430	37481600	37481601	37481835	-0.131549
intron_retention_5721	ENSG00000174669.10	0.0126302	0.0995329	22.6872	24.8394	-0.130757	SLC29A2	chr11	-	ENSG00000174669.10	66365936	66366231	66366232	66366430	66366431	66366564	-0.144936
intron_retention_27850	ENSG00000105339.9	0.0126585	0.0995329	25.3959	31.5721	-0.314057	DENND3	chr8	+	ENSG00000105339.9	141173505	141175459	141175460	141176590	141176591	141176652	-0.0667345
intron_retention_13664	ENSG00000198231.11	0.0127025	0.099643	45.406	61.6372	-0.440919	DDX42	chr17	+	ENSG00000198231.11	63799589	63799625	63799626	63800467	63800468	63800617	-0.116156
intron_retention_5846	ENSG00000137504.12	0.0127722	0.100032	1.00953	1.42242	-0.494673	CREBZF	chr11	-	ENSG00000137504.12	85660335	85661749	85661750	85662388	85662389	85662457	-0.00852778
intron_retention_24715	ENSG00000112983.16	0.0127914	0.100032	19.8736	28.3176	-0.510842	BRD8	chr5	-	ENSG00000112983.16	138166518	138166727	138166728	138167933	138167934	138168078	-0.149904
intron_retention_87	ENSG00000157873.16	0.0128171	0.10008	139.769	143.822	-0.0412431	TNFRSF14	chr1	+	ENSG00000157873.16	2558343	2558468	2558469	2559822	2559823	2559978	-0.134667
intron_retention_2622	ENSG00000198952.8	0.0129302	0.100725	102.7	118.589	-0.207543	SMG5	chr1	-	ENSG00000198952.8	156250858	156250996	156250997	156251402	156251403	156251477	-0.119389
intron_retention_22864	ENSG00000198218.9	0.0129394	0.100725	51.5385	66.7682	-0.37351	QRICH1	chr3	-	ENSG00000198218.9	49032183	49032773	49032774	49033119	49033120	49033168	-0.141833
intron_retention_19959	ENSG00000128699.12	0.013023	0.101067	29.2422	31.7792	-0.120031	ORMDL1	chr2	-	ENSG00000128699.12	189782422	189782602	189782603	189783013	189783014	189783123	-0.14125
intron_retention_25173	ENSG00000137343.16	0.0130201	0.101067	16.9034	15.1781	0.155322	ATAT1	chr6	+	ENSG00000137343.16	30645895	30645974	30645975	30646066	30646067	30646109	-0.114267
intron_retention_24978	ENSG00000161010.13	0.0130679	0.101177	24.4668	28.3518	-0.212617	C5orf45	chr5	-	ENSG00000161010.13	179837266	179837885	179837886	179840871	179840872	179840959	-0.149111
intron_retention_12058	ENSG00000133392.15	0.0130769	0.101177	59.614	273.316	-2.19685	MYH11	chr16	-	ENSG00000133392.15	15724161	15724992	15724993	15726847	15726848	15727054	-0.122722
intron_retention_17609	ENSG00000105705.14	0.0131605	0.10167	32.8906	39.548	-0.26593	SUGP1	chr19	-	ENSG00000105705.14	19303348	19303448	19303449	19303723	19303724	19303828	-0.0826667
intron_retention_29357	ENSG00000198917.10	0.013455	0.103689	35.6179	44.0379	-0.306142	C9orf114	chr9	-	ENSG00000198917.10	128826021	128826152	128826153	128826383	128826384	128826433	-0.113111
intron_retention_28127	ENSG00000147535.15	0.0134627	0.103689	1.97384	3.19322	-0.694006	PPAPDC1B	chr8	-	ENSG00000147535.15	38267897	38268407	38268408	38268881	38268882	38268990	-0.0359722
intron_retention_20417	ENSG00000101199.11	0.013519	0.103966	6.68565	7.34086	-0.134881	ARFGAP1	chr20	+	ENSG00000101199.11	63284292	63284512	63284513	63284865	63284866	63284922	-0.126833
intron_retention_23778	ENSG00000196526.9	0.0135753	0.104241	44.0781	68.6442	-0.639077	AFAP1	chr4	-	ENSG00000196526.9	7772820	7773010	7773011	7774738	7774739	7774903	-0.0544167
intron_retention_13601	ENSG00000108846.14	0.0136186	0.104416	126.904	133.61	-0.0742865	ABCC3	chr17	+	ENSG00000108846.14	50656702	50657183	50657184	50658081	50658082	50658207	-0.0890556
intron_retention_11803	ENSG00000103245.12	0.0136674	0.104633	51.3357	54.3039	-0.0810956	NARFL	chr16	-	ENSG00000103245.12	732301	733427	733428	734228	734229	734347	-0.0866111
intron_retention_20253	ENSG00000124181.13	0.0136937	0.104677	39.6507	52.9935	-0.418471	PLCG1	chr20	+	ENSG00000124181.13	41166679	41166859	41166860	41167851	41167852	41167929	-0.0925641
intron_retention_15720	ENSG00000099622.12	0.0138716	0.105878	431.705	479.557	-0.151656	CIRBP	chr19	+	ENSG00000099622.12	1271981	1272051	1272052	1272426	1272427	1272552	-0.0884444
intron_retention_30068	ENSG00000268350.6	0.0139242	0.10612	3.66252	3.28537	0.156778	FAM156A	chrX	-	ENSG00000268350.6	52956273	52956346	52956347	52957601	52957602	52957659	-0.047383
intron_retention_7253	ENSG00000174243.8	0.0139744	0.106343	111.776	139.743	-0.322167	DDX23	chr12	-	ENSG00000174243.8	48837281	48837657	48837658	48837941	48837942	48838061	-0.0554444
intron_retention_7682	ENSG00000186298.10	0.0140467	0.106734	128.749	181.993	-0.499328	PPP1CC	chr12	-	ENSG00000186298.10	110721301	110722269	110722270	110722471	110722472	110722695	-0.0509444
intron_retention_9095	ENSG00000100445.15	0.0140889	0.106895	1.96624	2.51117	-0.352919	SDR39U1	chr14	-	ENSG00000100445.15	24441674	24441795	24441796	24442345	24442346	24442452	-0.0449246
intron_retention_19985	ENSG00000115942.7	0.014123	0.106994	33.6185	37.472	-0.156557	ORC2	chr2	-	ENSG00000115942.7	200913295	200913413	200913414	200913930	200913931	200913992	-0.114333
intron_retention_26867	ENSG00000197150.11	0.0141752	0.10723	37.9515	51.6652	-0.445036	ABCB8	chr7	+	ENSG00000197150.11	151034273	151034428	151034429	151034504	151034505	151034547	-0.0533889
intron_retention_7991	ENSG00000176915.13	0.0142724	0.107471	60.7294	74.4434	-0.293748	ANKLE2	chr12	-	ENSG00000176915.13	132736893	132737065	132737066	132741418	132741419	132741485	-0.0553056
intron_retention_25210	ENSG00000204520.11	0.0142739	0.107471	57.4102	67.3327	-0.23	MICA	chr6	+	ENSG00000204520.11	31410543	31410797	31410798	31411071	31411072	31411359	-0.15675
intron_retention_19417	ENSG00000115211.14	0.0142933	0.107471	75.4095	94.7199	-0.328921	EIF2B4	chr2	-	ENSG00000115211.14	27367074	27367201	27367202	27367456	27367457	27367559	-0.0713889
intron_retention_1789	ENSG00000171824.12	0.0142983	0.107471	68.3596	93.358	-0.44963	EXOSC10	chr1	-	ENSG00000171824.12	11080499	11080549	11080550	11080763	11080764	11080912	-0.0548889
intron_retention_4529	ENSG00000110719.8	0.0143265	0.107471	5.7546	2.83257	1.0226	TCIRG1	chr11	+	ENSG00000110719.8	68049081	68049151	68049152	68049263	68049264	68049294	0.00802778
intron_retention_8309	ENSG00000100823.10	0.0143483	0.107471	168.517	250.641	-0.572728	APEX1	chr14	+	ENSG00000100823.10	20455195	20455394	20455395	20455577	20455578	20455672	-0.0560556
intron_retention_17503	ENSG00000123159.14	0.0143548	0.107471	10.1563	15.5893	-0.61818	GIPC1	chr19	-	ENSG00000123159.14	14482857	14483006	14483007	14483330	14483331	14483445	-0.305822
intron_retention_28408	ENSG00000178209.13	0.0143793	0.107496	144.114	250.219	-0.795976	PLEC	chr8	-	ENSG00000178209.13	143926977	143927081	143927082	143927251	143927252	143927335	-0.114314
intron_retention_26597	ENSG00000197343.9	0.0145425	0.108557	31.8933	40.0082	-0.327039	ZNF655	chr7	+	ENSG00000197343.9	99560507	99561973	99561974	99562367	99562368	99562494	-0.106538
intron_retention_5125	ENSG00000132254.11	0.0147039	0.109601	83.5243	88.1663	-0.0780312	ARFIP2	chr11	-	ENSG00000132254.11	6479140	6479258	6479259	6479971	6479972	6480068	-0.09425
intron_retention_12200	ENSG00000169203.15	0.0147333	0.10966	43.4609	34.7514	0.322649	RP11-231C14.4	chr16	-	ENSG00000169203.15	29505473	29505630	29505631	29505793	29505794	29505816	-0.0494211
intron_retention_11584	ENSG00000135686.11	0.0148145	0.110103	24.7719	30.4931	-0.29978	KLHL36	chr16	+	ENSG00000135686.11	84656871	84657944	84657945	84659759	84659760	84659917	-0.0813122
intron_retention_13379	ENSG00000108788.10	0.0149309	0.110806	92.3218	100.43	-0.121452	MLX	chr17	+	ENSG00000108788.10	42568470	42568559	42568560	42568836	42568837	42568943	-0.0675
intron_retention_1909	ENSG00000117616.16	0.0150569	0.111139	5.06022	5.73539	-0.180693	RSRP1	chr1	-	ENSG00000117616.16	25243550	25243633	25243634	25244176	25244177	25245301	-0.0351111
intron_retention_2128	ENSG00000085998.12	0.0150606	0.111139	69.4517	89.5599	-0.366844	POMGNT1	chr1	-	ENSG00000085998.12	46190117	46193639	46193640	46193854	46193855	46193925	-0.0729722
intron_retention_762	ENSG00000116337.14	0.0150195	0.111139	49.7928	64.7	-0.37783	AMPD2	chr1	+	ENSG00000116337.14	109628364	109628495	109628496	109628642	109628643	109628806	-0.0618571
intron_retention_3563	ENSG00000151208.15	0.0150631	0.111139	27.6935	44.2595	-0.67644	DLG5	chr10	-	ENSG00000151208.15	77819321	77819465	77819466	77819894	77819895	77820018	-0.161116
intron_retention_27553	ENSG00000164896.18	0.0154441	0.113785	51.835	59.4915	-0.198755	FASTK	chr7	-	ENSG00000164896.18	151079498	151079922	151079923	151080684	151080685	151080790	-0.110972
intron_retention_4316	ENSG00000149792.7	0.0154707	0.113817	3.88882	6.18549	-0.669554	MRPL49	chr11	+	ENSG00000149792.7	65125726	65125942	65125943	65126056	65126057	65127363	-0.0106944
intron_retention_22873	ENSG00000172053.13	0.015616	0.11472	177.026	236.898	-0.420309	QARS	chr3	-	ENSG00000172053.13	49103345	49103409	49103410	49103630	49103631	49103706	-0.0638333
intron_retention_28130	ENSG00000147535.15	0.0156864	0.115071	80.4065	107.534	-0.419403	PPAPDC1B	chr8	-	ENSG00000147535.15	38267897	38268461	38268462	38268881	38268882	38268990	-0.09075
intron_retention_19419	ENSG00000115211.14	0.0157483	0.115106	85.8791	107.391	-0.322491	EIF2B4	chr2	-	ENSG00000115211.14	27367074	27367559	27367560	27367745	27367746	27367802	-0.0284167
intron_retention_17355	ENSG00000105401.5	0.0157514	0.115106	506.594	580.337	-0.196063	CDC37	chr19	-	ENSG00000105401.5	10395228	10395343	10395344	10395434	10395435	10395543	-0.113
intron_retention_13521	ENSG00000108465.13	0.0157589	0.115106	9.16339	3.86503	1.2454	CDK5RAP3	chr17	+	ENSG00000108465.13	47974400	47974448	47974449	47975022	47975023	47975098	-0.00530556
intron_retention_21634	ENSG00000100201.17	0.0158408	0.115538	3.2363	3.96496	-0.292961	DDX17	chr22	-	ENSG00000100201.17	38489177	38489458	38489459	38492055	38492056	38492115	-0.0339476
intron_retention_6632	ENSG00000182199.9	0.0159223	0.115966	1.49094	2.71315	-0.863748	SHMT2	chr12	+	ENSG00000182199.9	57232211	57232292	57232293	57232482	57232483	57232575	-0.0146593
intron_retention_15935	ENSG00000104976.10	0.0159683	0.116135	4.44464	2.70708	0.715331	SNAPC2	chr19	+	ENSG00000104976.10	7922035	7922347	7922348	7922483	7922484	7923250	0.0463333
intron_retention_16116	ENSG00000196684.11	0.0160079	0.116257	25.2891	29.3641	-0.21554	HSH2D	chr19	+	ENSG00000196684.11	16152552	16152641	16152642	16153042	16153043	16153208	-0.186615
intron_retention_30030	ENSG00000068400.12	0.0161067	0.116451	103.633	113.011	-0.124984	GRIPAP1	chrX	-	ENSG00000068400.12	48975155	48975309	48975310	48976017	48976018	48976111	-0.100639
intron_retention_22992	ENSG00000068028.16	0.0161612	0.116451	48.0724	54.8184	-0.189453	RASSF1	chr3	-	ENSG00000068028.16	50332050	50332154	50332155	50337172	50337173	50337464	-0.0633056
intron_retention_11282	ENSG00000103479.13	0.0161202	0.116451	37.2252	55.7946	-0.583845	RBL2	chr16	+	ENSG00000103479.13	53469916	53470185	53470186	53470382	53470383	53470663	-0.129288
intron_retention_22898	ENSG00000145020.13	0.0161463	0.116451	27.5454	28.3404	-0.0410474	AMT	chr3	-	ENSG00000145020.13	49419710	49419788	49419789	49420210	49420211	49420342	-0.131128
intron_retention_20407	ENSG00000101194.16	0.0161718	0.116451	48.637	45.6322	0.0920034	SLC17A9	chr20	+	ENSG00000101194.16	62963273	62963680	62963681	62964227	62964228	62964315	-0.209979
intron_retention_158	ENSG00000132879.12	0.016094	0.116451	5.2639	3.29394	0.676317	FBXO44	chr1	+	ENSG00000132879.12	11661130	11661308	11661309	11662624	11662625	11662680	0.03725
intron_retention_21801	ENSG00000100288.18	0.0162151	0.116598	39.4529	34.7342	0.183774	CHKB	chr22	-	ENSG00000100288.18	50581420	50581862	50581863	50582248	50582249	50582357	-0.14525
intron_retention_5460	ENSG00000149499.10	0.0163905	0.117693	50.6818	59.828	-0.239352	EML3	chr11	-	ENSG00000149499.10	62608962	62609132	62609133	62609353	62609354	62609477	-0.0638571
intron_retention_11706	ENSG00000007384.14	0.0164321	0.117825	119.075	138.132	-0.214178	RHBDF1	chr16	-	ENSG00000007384.14	59732	59826	59827	60215	60216	60279	-0.0864444
intron_retention_5882	ENSG00000166012.13	0.0164634	0.117883	164.195	169.919	-0.0494428	TAF1D	chr11	-	ENSG00000166012.13	93735567	93736751	93736752	93737063	93737064	93737239	-0.0255
intron_retention_26937	ENSG00000164877.17	0.0165359	0.118236	155.92	118.874	0.391371	MICALL2	chr7	-	ENSG00000164877.17	1439925	1440684	1440685	1442191	1442192	1442484	-0.101667
intron_retention_24531	ENSG00000113504.18	0.0166591	0.11895	79.4408	95.4872	-0.265427	SLC12A7	chr5	-	ENSG00000113504.18	1077833	1078007	1078008	1078700	1078701	1078758	-0.0922857
intron_retention_28623	ENSG00000159884.10	0.0168662	0.12026	4.64127	6.9501	-0.582513	CCDC107	chr9	+	ENSG00000159884.10	35660557	35660647	35660648	35660765	35660766	35660858	-0.0294444
intron_retention_19112	ENSG00000163516.12	0.0169766	0.120387	68.3107	55.3779	0.302801	ANKZF1	chr2	+	ENSG00000163516.12	219234133	219235312	219235313	219235473	219235474	219235585	-0.160167
intron_retention_4394	ENSG00000172732.10	0.0169776	0.120387	76.3085	78.1934	-0.0352029	MUS81	chr11	+	ENSG00000172732.10	65863600	65863721	65863722	65863803	65863804	65863890	-0.0495556
intron_retention_5847	ENSG00000137504.12	0.0169076	0.120387	5.91739	3.41229	0.794219	CREBZF	chr11	-	ENSG00000137504.12	85659708	85662457	85662458	85663178	85663179	85663293	0.057203
intron_retention_28086	ENSG00000120889.11	0.0169785	0.120387	43.8955	50.4422	-0.200556	TNFRSF10B	chr8	-	ENSG00000120889.11	23027722	23028441	23028442	23028528	23028529	23028602	-0.0830714
intron_retention_21888	ENSG00000131389.15	0.0170981	0.121066	26.7342	59.5539	-1.15551	SLC6A6	chr3	+	ENSG00000131389.15	14478466	14478568	14478569	14479084	14479085	14479185	-0.106715
intron_retention_15187	ENSG00000108669.15	0.0171392	0.121188	55.0649	57.4998	-0.0624232	CYTH1	chr17	-	ENSG00000108669.15	78674048	78676169	78676170	78680189	78680190	78680218	-0.125917
intron_retention_1173	ENSG00000158793.12	0.0172056	0.121489	102.661	103.381	-0.0100901	NIT1	chr1	+	ENSG00000158793.12	161118220	161118881	161118882	161119133	161119134	161119241	-0.0545833
intron_retention_9576	ENSG00000128928.7	0.0172715	0.121786	73.2272	104.854	-0.517932	IVD	chr15	+	ENSG00000128928.7	40414406	40414982	40414983	40415400	40415401	40415461	-0.0518889
intron_retention_21236	ENSG00000183963.17	0.0173346	0.121893	80.6114	123.81	-0.619077	SMTN	chr22	+	ENSG00000183963.17	31095534	31095609	31095610	31096732	31096733	31096897	-0.05025
intron_retention_22610	ENSG00000206573.7	0.017332	0.121893	13.6368	13.7759	-0.0146446	THUMPD3-AS1	chr3	-	ENSG00000206573.7	9388849	9390497	9390498	9391678	9391679	9391826	-0.15155
intron_retention_1584	ENSG00000127054.17	0.0173977	0.12215	96.1902	116.547	-0.276946	CPSF3L	chr1	-	ENSG00000127054.17	1313732	1314962	1314963	1315403	1315404	1315438	-0.0526667
intron_retention_11841	ENSG00000103249.16	0.0174191	0.12215	45.1567	50.9134	-0.173108	CLCN7	chr16	-	ENSG00000103249.16	1451623	1451716	1451717	1452754	1452755	1452893	-0.08225
intron_retention_12532	ENSG00000259972.2	0.0175354	0.122628	8.16679	10.5127	-0.364289	AC009120.6	chr16	-	ENSG00000259972.2	74305127	74305571	74305572	74306254	74306255	74306331	-0.00788889
intron_retention_24608	ENSG00000145736.13	0.0175157	0.122628	23.6069	30.8829	-0.387598	GTF2H2	chr5	-	ENSG00000145736.13	71047456	71048849	71048850	71049067	71049068	71049158	-0.0658359
intron_retention_7388	ENSG00000012822.14	0.017689	0.123532	81.5124	100.614	-0.303744	CALCOCO1	chr12	-	ENSG00000012822.14	53713701	53713900	53713901	53714132	53714133	53714241	-0.141139
intron_retention_23052	ENSG00000016864.15	0.017877	0.124674	83.2851	119.882	-0.525488	GLT8D1	chr3	-	ENSG00000016864.15	52694485	52695587	52695588	52695927	52695928	52696040	-0.0746667
intron_retention_2657	ENSG00000132694.17	0.0179481	0.124998	17.0034	19.9398	-0.229824	ARHGEF11	chr1	-	ENSG00000132694.17	156937249	156937496	156937497	156938417	156938418	156938513	-0.224621
intron_retention_19980	ENSG00000013441.14	0.0180568	0.125583	106.034	110.279	-0.0566314	CLK1	chr2	-	ENSG00000013441.14	200859680	200860215	200860216	200861237	200861238	200861466	-0.0953611
intron_retention_6066	ENSG00000182934.10	0.0181536	0.126085	104.836	173.327	-0.725366	SRPR	chr11	-	ENSG00000182934.10	126266763	126267335	126267336	126267548	126267549	126267712	-0.0558611
intron_retention_9586	ENSG00000166140.16	0.0182297	0.126269	2.56186	1.47864	0.792918	ZFYVE19	chr15	+	ENSG00000166140.16	40809852	40809970	40809971	40810153	40810154	40810216	0.0262222
intron_retention_1761	ENSG00000171680.19	0.018221	0.126269	20.1249	25.6645	-0.350793	PLEKHG5	chr1	-	ENSG00000171680.19	6467122	6468586	6468587	6469041	6469042	6469241	-0.0968718
intron_retention_18531	ENSG00000115282.18	0.0182802	0.126447	30.6048	36.27	-0.245019	TTC31	chr2	+	ENSG00000115282.18	74490656	74490739	74490740	74491127	74491128	74491184	-0.0670415
intron_retention_10826	ENSG00000131652.12	0.0183882	0.12656	126.357	146.849	-0.21683	THOC6	chr16	+	ENSG00000131652.12	3025924	3026166	3026167	3026250	3026251	3026288	-0.0483333
intron_retention_7227	ENSG00000061273.16	0.0184184	0.12656	93.7791	104.572	-0.157154	HDAC7	chr12	-	ENSG00000061273.16	47789813	47789920	47789921	47791258	47791259	47791308	-0.0561667
intron_retention_2086	ENSG00000178922.15	0.0184468	0.12656	13.489	16.8809	-0.323605	HYI	chr1	-	ENSG00000178922.15	43451935	43452319	43452320	43453412	43453413	43453497	-0.152444
intron_retention_6334	ENSG00000152556.14	0.0184627	0.12656	30.6749	53.559	-0.80407	PFKM	chr12	+	ENSG00000152556.14	48134943	48135038	48135039	48135290	48135291	48135383	-0.119643
intron_retention_25458	ENSG00000137221.13	0.0184706	0.12656	31.3301	31.5355	-0.00942961	TJAP1	chr6	+	ENSG00000137221.13	43500744	43501687	43501688	43502282	43502283	43502293	-0.0528884
intron_retention_12187	ENSG00000254206.4	0.0183521	0.12656	15.8422	12.9173	0.294464	NPIPB11	chr16	-	ENSG00000254206.4	29403683	29403840	29403841	29403992	29403993	29404029	-0.0735621
intron_retention_5465	ENSG00000089597.15	0.0183803	0.12656	141.483	259.339	-0.874218	GANAB	chr11	-	ENSG00000089597.15	62633442	62633514	62633515	62634820	62634821	62635000	-0.0685673
intron_retention_220	ENSG00000053372.4	0.0187019	0.126743	55.1701	79.4086	-0.525408	MRTO4	chr1	+	ENSG00000053372.4	19254782	19254840	19254841	19255947	19255948	19256051	-0.0621944
intron_retention_23207	ENSG00000129071.8	0.0187361	0.126743	9.59599	10.6759	-0.153858	MBD4	chr3	-	ENSG00000129071.8	129430944	129431578	129431579	129432555	129432556	129432606	-0.121194
intron_retention_13637	ENSG00000062716.9	0.0187437	0.126743	12.9713	11.9777	0.114966	VMP1	chr17	+	ENSG00000062716.9	59837855	59838212	59838213	59838294	59838295	59838397	-0.0163889
intron_retention_13604	ENSG00000108846.14	0.0187463	0.126743	170.333	173.799	-0.0290624	ABCC3	chr17	+	ENSG00000108846.14	50656702	50658496	50658497	50659236	50659237	50659368	-0.0481389
intron_retention_7688	ENSG00000204842.13	0.0187646	0.126743	35.9169	39.6468	-0.142542	ATXN2	chr12	-	ENSG00000204842.13	111452214	111453845	111453846	111456028	111456029	111456112	-0.10425
intron_retention_25759	ENSG00000204463.11	0.0187856	0.126743	74.5212	92.7378	-0.315506	BAG6	chr6	-	ENSG00000204463.11	31644082	31644194	31644195	31644524	31644525	31644602	-0.104694
intron_retention_26273	ENSG00000164828.16	0.0186854	0.126743	57.2847	74.3701	-0.376573	SUN1	chr7	+	ENSG00000164828.16	849520	849603	849604	849922	849923	850033	-0.148824
intron_retention_19763	ENSG00000204634.11	0.0187962	0.126743	31.8141	37.4846	-0.23663	TBC1D8	chr2	-	ENSG00000204634.11	101032268	101032385	101032386	101033543	101033544	101033758	-0.146424
intron_retention_21869	ENSG00000163703.16	0.0186869	0.126743	24.0894	33.2234	-0.463797	CRELD1	chr3	+	ENSG00000163703.16	9933822	9933852	9933853	9934419	9934420	9934612	-0.0601071
intron_retention_22645	ENSG00000225733.4	0.0185651	0.126743	32.0856	51.7062	-0.688412	FGD5-AS1	chr3	-	ENSG00000225733.4	14942784	14946154	14946155	14947086	14947087	14947507	-0.0904944
intron_retention_21706	ENSG00000128159.10	0.0185352	0.126743	22.0547	19.4942	0.178037	TUBGCP6	chr22	-	ENSG00000128159.10	50222454	50222592	50222593	50224140	50224141	50224256	-0.104278
intron_retention_18083	ENSG00000126456.14	0.018795	0.126743	3.20495	3.80547	-0.24777	IRF3	chr19	-	ENSG00000126456.14	49664674	49664846	49664847	49665483	49665484	49665613	-0.0738304
intron_retention_2957	ENSG00000203697.10	0.0188335	0.126827	270.329	195.03	0.471021	CAPN8	chr1	-	ENSG00000203697.10	223616898	223619453	223619454	223620191	223620192	223620266	-0.0329186
intron_retention_18481	ENSG00000124357.11	0.0189127	0.127192	6.06812	8.55068	-0.494789	NAGK	chr2	+	ENSG00000124357.11	71068278	71068712	71068713	71070740	71070741	71070839	-0.0807601
intron_retention_17804	ENSG00000182472.7	0.0189403	0.12721	33.9583	17.4486	0.960652	CAPN12	chr19	-	ENSG00000182472.7	38735370	38735429	38735430	38735501	38735502	38735544	-0.0265103
intron_retention_20149	ENSG00000101361.13	0.0190076	0.127329	122.229	160.541	-0.393355	NOP56	chr20	+	ENSG00000101361.13	2655934	2656034	2656035	2656400	2656401	2656549	-0.0721111
intron_retention_10390	ENSG00000140400.13	0.019008	0.127329	68.3712	57.1944	0.257514	MAN2C1	chr15	-	ENSG00000140400.13	75360090	75360688	75360689	75361045	75361046	75361191	-0.0935
intron_retention_29903	ENSG00000102125.14	0.0191604	0.128042	21.2461	20.235	0.0703463	TAZ	chrX	+	ENSG00000102125.14	154419543	154419623	154419624	154419704	154419705	154419746	-0.150833
intron_retention_22559	ENSG00000156976.13	0.0192665	0.128042	891.019	1138.66	-0.353813	EIF4A2	chr3	+	ENSG00000156976.13	186787776	186787882	186787883	186789124	186789125	186789477	-0.0977222
intron_retention_28799	ENSG00000167113.9	0.0192862	0.128042	151.847	160.069	-0.0760757	COQ4	chr9	+	ENSG00000167113.9	128332153	128332282	128332283	128332849	128332850	128332943	-0.0733056
intron_retention_21304	ENSG00000128272.13	0.0193206	0.128042	1.8936	2.62575	-0.471603	ATF4	chr22	+	ENSG00000128272.13	39520178	39520751	39520752	39521371	39521372	39521671	-0.0399444
intron_retention_3968	ENSG00000166333.12	0.0193223	0.128042	205.422	296.496	-0.529419	ILK	chr11	+	ENSG00000166333.12	6607671	6608211	6608212	6608393	6608394	6608418	-0.0411389
intron_retention_10384	ENSG00000140400.13	0.0193409	0.128042	99.9592	82.8821	0.270279	MAN2C1	chr15	-	ENSG00000140400.13	75358462	75359425	75359426	75359619	75359620	75359680	-0.097
intron_retention_20994	ENSG00000160226.14	0.0193245	0.128042	38.7273	35.4813	0.126292	C21orf2	chr21	-	ENSG00000160226.14	44333033	44333262	44333263	44335757	44335758	44335804	-0.093547
intron_retention_29516	ENSG00000203993.4	0.0193206	0.128042	16.4954	17.9278	-0.120138	ARRDC1-AS1	chr9	-	ENSG00000203993.4	137615332	137616199	137616200	137617933	137617934	137618191	-0.107464
intron_retention_18530	ENSG00000115282.18	0.0193147	0.128042	30.3966	35.8407	-0.237687	TTC31	chr2	+	ENSG00000115282.18	74490025	74490473	74490474	74490655	74490656	74490739	-0.0673152
intron_retention_19751	ENSG00000158411.9	0.0195298	0.128957	55.3437	57.8343	-0.0635074	MITD1	chr2	-	ENSG00000158411.9	99169263	99169470	99169471	99169549	99169550	99169610	-0.144972
intron_retention_29927	ENSG00000269335.4	0.0195246	0.128957	35.3597	34.9233	0.0179169	IKBKG	chrX	+	ENSG00000269335.4	154558532	154558650	154558651	154560406	154560407	154560511	-0.104357
intron_retention_10224	ENSG00000128989.9	0.0195581	0.128977	14.891	25.0455	-0.750109	ARPP19	chr15	-	ENSG00000128989.9	52568848	52568902	52568903	52569115	52569116	52569154	-0.0495511
intron_retention_15396	ENSG00000178927.15	0.0196681	0.129535	7.8503	9.14954	-0.220951	C17orf62	chr17	-	ENSG00000178927.15	82445558	82445956	82445957	82446622	82446623	82446696	-0.167329
intron_retention_19014	ENSG00000127838.12	0.0197148	0.129675	149.465	166.158	-0.152746	PNKD	chr2	+	ENSG00000127838.12	218270392	218270602	218270603	218271380	218271381	218271549	-0.0296667
intron_retention_14971	ENSG00000108654.10	0.0199037	0.130579	10.3824	6.52846	0.669323	DDX5	chr17	-	ENSG00000108654.10	64501057	64501143	64501144	64501260	64501261	64501902	-0.00219444
intron_retention_21767	ENSG00000100258.16	0.0198983	0.130579	9.14326	5.81372	0.653247	LMF2	chr22	-	ENSG00000100258.16	50505229	50505317	50505318	50505402	50505403	50505537	0.0496429
intron_retention_29114	ENSG00000070610.13	0.0199313	0.130592	104.644	120.135	-0.199163	GBA2	chr9	-	ENSG00000070610.13	35736866	35737447	35737448	35737747	35737748	35737939	-0.0641944
intron_retention_27281	ENSG00000006453.12	0.0200616	0.131147	285.95	331.507	-0.213277	BAIAP2L1	chr7	-	ENSG00000006453.12	98304196	98304376	98304377	98306438	98306439	98306516	-0.0958056
intron_retention_13602	ENSG00000108846.14	0.0200747	0.131147	197.097	200.332	-0.0234845	ABCC3	chr17	+	ENSG00000108846.14	50656702	50658207	50658208	50658434	50658435	50658496	-0.0355
intron_retention_26959	ENSG00000106009.14	0.0200932	0.131147	89.5413	90.2028	-0.010619	BRAT1	chr7	-	ENSG00000106009.14	2543204	2543323	2543324	2543589	2543590	2543962	-0.0626667
intron_retention_27301	ENSG00000166508.16	0.0201296	0.131216	68.5738	97.7655	-0.511668	MCM7	chr7	-	ENSG00000166508.16	100099023	100099403	100099404	100099588	100099589	100099753	-0.0838333
intron_retention_11668	ENSG00000158805.10	0.0202676	0.131946	44.7483	37.2762	0.263576	ZNF276	chr16	+	ENSG00000158805.10	89733249	89733412	89733413	89733481	89733482	89733557	-0.0362222
intron_retention_20343	ENSG00000254995.4	0.0203405	0.132193	121.679	124.609	-0.0343275	STX16-NPEPL1	chr20	+	ENSG00000254995.4	58712479	58712579	58712580	58713419	58713420	58713543	-0.06125
intron_retention_13508	ENSG00000108439.8	0.0203574	0.132193	26.381	32.7892	-0.313721	PNPO	chr17	+	ENSG00000108439.8	47944616	47944715	47944716	47945558	47945559	47945612	-0.0859829
intron_retention_1970	ENSG00000084636.16	0.0204305	0.132499	69.7321	106.675	-0.613333	COL16A1	chr1	-	ENSG00000084636.16	31679230	31679685	31679686	31679803	31679804	31679851	-0.0199286
intron_retention_13140	ENSG00000076604.13	0.0205098	0.132691	189.361	196.331	-0.0521511	TRAF4	chr17	+	ENSG00000076604.13	28747730	28747947	28747948	28748016	28748017	28748135	-0.0425556
intron_retention_10008	ENSG00000185596.15	0.0205123	0.132691	27.9488	14.3162	0.965136	WASH3P	chr15	+	ENSG00000185596.15	101971823	101972049	101972050	101972592	101972593	101972694	-0.0212778
intron_retention_11669	ENSG00000158805.10	0.0205404	0.132705	59.5437	49.195	0.275437	ZNF276	chr16	+	ENSG00000158805.10	89731526	89733557	89733558	89733920	89733921	89734038	-0.0439722
intron_retention_15354	ENSG00000169733.10	0.0206315	0.132765	60.9013	68.3982	-0.167485	RFNG	chr17	-	ENSG00000169733.10	82049677	82050006	82050007	82050401	82050402	82050555	-0.110611
intron_retention_2127	ENSG00000085998.12	0.0206376	0.132765	94.1647	121.456	-0.367173	POMGNT1	chr1	-	ENSG00000085998.12	46190117	46193388	46193389	46193563	46193564	46193639	-0.0630556
intron_retention_19113	ENSG00000163516.12	0.0206722	0.132765	2.56965	2.63971	-0.0388078	ANKZF1	chr2	+	ENSG00000163516.12	219234133	219235312	219235313	219235707	219235708	219235801	-0.0226389
intron_retention_11256	ENSG00000140675.11	0.0206902	0.132765	6.95816	4.85852	0.51819	SLC5A2	chr16	+	ENSG00000140675.11	31490104	31490230	31490231	31490308	31490309	31490344	0.00861111
intron_retention_27184	ENSG00000106089.10	0.0207062	0.132765	67.8605	59.742	0.183827	STX1A	chr7	-	ENSG00000106089.10	73700729	73702982	73702983	73703754	73703755	73703828	-0.101667
intron_retention_21815	ENSG00000079974.16	0.0206304	0.132765	24.8516	28.3676	-0.190905	RABL2B	chr22	-	ENSG00000079974.16	50769425	50769552	50769553	50769904	50769905	50770016	-0.122521
intron_retention_11955	ENSG00000005001.8	0.0208856	0.133747	156.081	195.632	-0.325847	PRSS22	chr16	-	ENSG00000005001.8	2855415	2855851	2855852	2856081	2856082	2856253	-0.143278
intron_retention_17155	ENSG00000105298.12	0.0209879	0.134233	6.60069	4.25932	0.631993	CACTIN	chr19	-	ENSG00000105298.12	3610647	3611360	3611361	3611899	3611900	3612413	0.0304737
intron_retention_22633	ENSG00000132155.10	0.0210882	0.134258	105.24	129.345	-0.297538	RAF1	chr3	-	ENSG00000132155.10	12585122	12585253	12585254	12585680	12585681	12585799	-0.0759444
intron_retention_18785	ENSG00000144134.17	0.0211429	0.134258	45.5593	48.0218	-0.0759435	RABL2A	chr2	+	ENSG00000144134.17	113640408	113641450	113641451	113641780	113641781	113641864	-0.043
intron_retention_1512	ENSG00000227232.5	0.0211688	0.134258	87.1356	66.1075	0.398449	WASH7P	chr1	-	ENSG00000227232.5	15005	15947	15948	16606	16607	16765	-0.0732778
intron_retention_16122	ENSG00000099331.12	0.0211764	0.134258	52.8945	76.8565	-0.539048	MYO9B	chr19	+	ENSG00000099331.12	17202842	17202883	17202884	17203146	17203147	17203258	-0.117694
intron_retention_2135	ENSG00000085998.12	0.021119	0.134258	43.7186	57.8022	-0.402875	POMGNT1	chr1	-	ENSG00000085998.12	46196731	46196849	46196850	46196969	46196970	46197084	-0.0382857
intron_retention_5815	ENSG00000137478.13	0.0210378	0.134258	25.3487	43.4585	-0.777726	FCHSD2	chr11	-	ENSG00000137478.13	72842621	72842841	72842842	72843150	72843151	72843328	-0.0834012
intron_retention_11722	ENSG00000007392.15	0.0211637	0.134258	6.92173	6.26999	0.142668	LUC7L	chr16	-	ENSG00000007392.15	227242	227336	227337	228332	228333	228402	-0.0934064
intron_retention_9189	ENSG00000125952.17	0.0213334	0.135085	129.325	165.422	-0.355149	MAX	chr14	-	ENSG00000125952.17	65075124	65076663	65076664	65077912	65077913	65078036	-0.0533889
intron_retention_22737	ENSG00000178038.15	0.0214578	0.135704	82.4909	73.4744	0.166994	ALS2CL	chr3	-	ENSG00000178038.15	46674566	46674739	46674740	46675617	46675618	46675686	-0.174111
intron_retention_15355	ENSG00000169733.10	0.0215114	0.135874	75.0805	83.699	-0.156773	RFNG	chr17	-	ENSG00000169733.10	82049677	82050555	82050556	82050661	82050662	82050759	-0.0395556
intron_retention_19977	ENSG00000013441.14	0.0218039	0.137129	78.5999	80.0529	-0.0264249	CLK1	chr2	-	ENSG00000013441.14	200859680	200859746	200859747	200860124	200860125	200860215	-0.0893056
intron_retention_13180	ENSG00000010244.15	0.0218179	0.137129	2.6067	1.64361	0.665359	ZNF207	chr17	+	ENSG00000010244.15	32369599	32369745	32369746	32373398	32373399	32373457	0.0188056
intron_retention_7440	ENSG00000139613.10	0.0217585	0.137129	58.8038	77.0778	-0.390406	SMARCC2	chr12	-	ENSG00000139613.10	56180977	56181101	56181102	56181481	56181482	56181597	-0.0583383
intron_retention_25381	ENSG00000065029.13	0.0217939	0.137129	22.2988	21.403	0.0591544	ZNF76	chr6	+	ENSG00000065029.13	35291558	35291737	35291738	35292553	35292554	35292642	-0.145058
intron_retention_21627	ENSG00000213923.9	0.0218584	0.137215	123.068	146.372	-0.250191	CSNK1E	chr22	-	ENSG00000213923.9	38291930	38293319	38293320	38294108	38294109	38294248	-0.0895556
intron_retention_4355	ENSG00000142186.15	0.0221296	0.138746	17.3292	15.5857	0.152987	SCYL1	chr11	+	ENSG00000142186.15	65537809	65537880	65537881	65538003	65538004	65538087	0.0184444
intron_retention_19680	ENSG00000168887.9	0.0222187	0.138792	62.4508	71.002	-0.185138	C2orf68	chr2	-	ENSG00000168887.9	85606654	85609067	85609068	85609434	85609435	85609586	-0.0356111
intron_retention_6277	ENSG00000211455.6	0.0222139	0.138792	61.3777	107.562	-0.809379	STK38L	chr12	+	ENSG00000211455.6	27315015	27315117	27315118	27315288	27315289	27315350	-0.0588248
intron_retention_2229	ENSG00000162613.15	0.0222037	0.138792	5.25695	3.6844	0.512796	FUBP1	chr1	-	ENSG00000162613.15	77944055	77944269	77944270	77946529	77946530	77946576	0.00110714
intron_retention_4896	ENSG00000154144.11	0.0223033	0.13915	14.6343	14.9116	-0.0270783	TBRG1	chr11	+	ENSG00000154144.11	124622836	124625903	124625904	124626472	124626473	124626609	-0.142203
intron_retention_25033	ENSG00000112739.15	0.0224945	0.140171	13.7077	9.70824	0.497708	PRPF4B	chr6	+	ENSG00000112739.15	4060413	4060686	4060687	4061014	4061015	4061147	0.0596111
intron_retention_13568	ENSG00000167107.11	0.0225471	0.140233	40.0444	55.1667	-0.462198	ACSF2	chr17	+	ENSG00000167107.11	50462420	50462585	50462586	50463155	50463156	50463251	-0.03175
intron_retention_24295	ENSG00000112855.13	0.0225941	0.140233	40.1991	48.1503	-0.26038	HARS2	chr5	+	ENSG00000112855.13	140695738	140696201	140696202	140696520	140696521	140696614	-0.117389
intron_retention_29692	ENSG00000102316.15	0.0226859	0.140233	7.74168	5.97819	0.372938	MAGED2	chrX	+	ENSG00000102316.15	54815248	54815678	54815679	54815880	54815881	54816007	0.0191667
intron_retention_8969	ENSG00000213983.10	0.0227613	0.140233	110.198	103.663	0.0882076	AP1G2	chr14	-	ENSG00000213983.10	23564980	23565199	23565200	23565605	23565606	23565701	-0.112667
intron_retention_6338	ENSG00000167535.6	0.0227799	0.140233	34.7658	38.7601	-0.1569	CACNB3	chr12	+	ENSG00000167535.6	48824949	48824968	48824969	48825162	48825163	48825243	-0.108389
intron_retention_20642	ENSG00000214078.10	0.0227224	0.140233	4.00333	2.7157	0.559877	CPNE1	chr20	-	ENSG00000214078.10	35626159	35626826	35626827	35627279	35627280	35627413	-0.0145726
intron_retention_28861	ENSG00000235106.7	0.0227625	0.140233	1.1583	2.07337	-0.839972	LINC00094	chr9	+	ENSG00000235106.7	134027752	134028433	134028434	134031345	134031346	134031435	-0.0243214
intron_retention_10748	ENSG00000167967.14	0.0226442	0.140233	27.9948	28.3836	-0.0198989	E4F1	chr16	+	ENSG00000167967.14	2229570	2229675	2229676	2232170	2232171	2232364	-0.0862896
intron_retention_10993	ENSG00000243716.9	0.0226791	0.140233	23.451	17.8394	0.394587	NPIPB5	chr16	+	ENSG00000243716.9	22513522	22513610	22513611	22513763	22513764	22513834	-0.0757761
intron_retention_3831	ENSG00000177666.14	0.0225703	0.140233	9.89391	4.69134	1.07654	PNPLA2	chr11	+	ENSG00000177666.14	820835	821175	821176	821627	821628	821860	-0.00738304
intron_retention_2454	ENSG00000197622.11	0.0228254	0.140343	248.871	296.857	-0.254369	CDC42SE1	chr1	-	ENSG00000197622.11	151054231	151054321	151054322	151055015	151055016	151055126	-0.0666944
intron_retention_12110	ENSG00000169246.15	0.0228757	0.140483	24.5997	19.5917	0.328394	NPIPB3	chr16	-	ENSG00000169246.15	21424763	21425136	21425137	21425289	21425290	21425378	-0.0902317
intron_retention_22255	ENSG00000163605.13	0.0229084	0.140514	40.4706	58.3289	-0.527336	PPP4R2	chr3	+	ENSG00000163605.13	73064852	73065141	73065142	73065396	73065397	73069199	-0.0103092
intron_retention_11113	ENSG00000149930.16	0.0231752	0.141979	46.5064	56.1721	-0.272424	TAOK2	chr16	+	ENSG00000149930.16	29989593	29989805	29989806	29990783	29990784	29990966	-0.102167
intron_retention_12056	ENSG00000133392.15	0.0232076	0.142007	65.9653	284.937	-2.11086	MYH11	chr16	-	ENSG00000133392.15	15724161	15724409	15724410	15724646	15724647	15724799	-0.0904167
intron_retention_3668	ENSG00000108039.16	0.0234243	0.143161	104.434	122.514	-0.230349	XPNPEP1	chr10	-	ENSG00000108039.16	109875524	109875599	109875600	109877789	109877790	109877867	-0.0667222
intron_retention_24616	ENSG00000164331.8	0.0234908	0.143395	45.1979	46.2011	-0.0316722	ANKRA2	chr5	-	ENSG00000164331.8	73554861	73554986	73554987	73555487	73555488	73555585	-0.103778
intron_retention_23775	ENSG00000178988.10	0.0235865	0.143794	102.03	142.24	-0.479341	MRFAP1L1	chr4	-	ENSG00000178988.10	6707701	6708643	6708644	6709230	6709231	6709880	-0.0553611
intron_retention_29898	ENSG00000102125.14	0.0237006	0.143794	48.4166	44.9713	0.106499	TAZ	chrX	+	ENSG00000102125.14	154413207	154413252	154413253	154413481	154413482	154413567	-0.0591667
intron_retention_26998	ENSG00000164548.9	0.0237164	0.143794	221.508	202.186	0.131675	TRA2A	chr7	-	ENSG00000164548.9	23504780	23505569	23505570	23505745	23505746	23505810	-0.0367778
intron_retention_18514	ENSG00000239779.5	0.0237539	0.143794	15.6662	17.6634	-0.173107	WBP1	chr2	+	ENSG00000239779.5	74458450	74458537	74458538	74459642	74459643	74459745	-0.0931944
intron_retention_26419	ENSG00000122515.13	0.0237524	0.143794	34.3316	34.0545	0.011691	ZMIZ2	chr7	+	ENSG00000122515.13	44759281	44760228	44760229	44760424	44760425	44760593	-0.194352
intron_retention_1566	ENSG00000131584.17	0.0237422	0.143794	26.8428	31.5917	-0.235013	ACAP3	chr1	-	ENSG00000131584.17	1298567	1298679	1298680	1299344	1299345	1299356	-0.139118
intron_retention_8173	ENSG00000189403.13	0.0237261	0.143794	11.6677	19.2186	-0.71999	HMGB1	chr13	-	ENSG00000189403.13	30463311	30463694	30463695	30464167	30464168	30464310	-0.242763
intron_retention_12013	ENSG00000067836.11	0.0238129	0.14398	94.53	112.808	-0.255027	ROGDI	chr16	-	ENSG00000067836.11	4798504	4799781	4799782	4800497	4800498	4800552	-0.04125
intron_retention_3391	ENSG00000254536.1	0.0239548	0.144513	87.6188	89.1437	-0.024893	RP11-108K14.8	chr10	+	ENSG00000254536.1	133399529	133401590	133401591	133402148	133402149	133402245	-0.124389
intron_retention_2085	ENSG00000178922.15	0.0239578	0.144513	83.8125	98.352	-0.23079	HYI	chr1	-	ENSG00000178922.15	43451935	43452319	43452320	43453385	43453386	43453452	-0.139944
intron_retention_12057	ENSG00000133392.15	0.0240266	0.144614	63.296	274.023	-2.11411	MYH11	chr16	-	ENSG00000133392.15	15724161	15724799	15724800	15724887	15724888	15724992	-0.105
intron_retention_10009	ENSG00000185596.15	0.0240313	0.144614	54.3274	28.7108	0.920084	WASH3P	chr15	+	ENSG00000185596.15	101971823	101972049	101972050	101972595	101972596	101972694	-0.0401389
intron_retention_19211	ENSG00000085978.20	0.0240799	0.144735	34.5379	43.0486	-0.317788	ATG16L1	chr2	+	ENSG00000085978.20	233289854	233289974	233289975	233290247	233290248	233290348	-0.10273
intron_retention_3852	ENSG00000177697.16	0.0241788	0.145111	3.73506	6.41304	-0.779877	CD151	chr11	+	ENSG00000177697.16	836251	836442	836443	836804	836805	837354	-0.0124444
intron_retention_953	ENSG00000160679.11	0.0241994	0.145111	118.992	123.517	-0.0538457	CHTOP	chr1	+	ENSG00000160679.11	153642243	153643364	153643365	153645063	153645064	153645470	-0.0959444
intron_retention_1586	ENSG00000127054.17	0.0244019	0.145929	93.7182	112.028	-0.25746	CPSF3L	chr1	-	ENSG00000127054.17	1313732	1315438	1315439	1315519	1315520	1315552	-0.0238056
intron_retention_10796	ENSG00000167978.15	0.0244218	0.145929	85.429	49.3485	0.79172	SRRM2	chr16	+	ENSG00000167978.15	2769895	2770227	2770228	2770351	2770352	2770465	-0.06275
intron_retention_21535	ENSG00000100099.19	0.0244068	0.145929	25.3488	28.6061	-0.17441	HPS4	chr22	-	ENSG00000100099.19	26465455	26466262	26466263	26468550	26468551	26468623	-0.0933868
intron_retention_1511	ENSG00000227232.5	0.0244937	0.146187	244.452	175.66	0.476765	WASH7P	chr1	-	ENSG00000227232.5	15005	15038	15039	15795	15796	15947	-0.0605556
intron_retention_15888	ENSG00000090674.14	0.0246161	0.146232	32.4364	44.7301	-0.46363	MCOLN1	chr19	+	ENSG00000090674.14	7527520	7527628	7527629	7527863	7527864	7527894	-0.0764444
intron_retention_5977	ENSG00000137700.15	0.0246148	0.146232	2.01011	2.92916	-0.543212	SLC37A4	chr11	-	ENSG00000137700.15	119028194	119028834	119028835	119029391	119029392	119029564	-0.0282857
intron_retention_20573	ENSG00000171552.11	0.024535	0.146232	10.8196	19.6366	-0.859889	BCL2L1	chr20	-	ENSG00000171552.11	31721655	31722330	31722331	31722416	31722417	31722548	-0.0357857
intron_retention_522	ENSG00000159214.11	0.0246115	0.146232	3.41251	3.81142	-0.159493	CCDC24	chr1	+	ENSG00000159214.11	43991774	43992004	43992005	43992319	43992320	43992639	-0.0738562
intron_retention_10124	ENSG00000166887.14	0.0247872	0.147075	46.0296	61.8052	-0.425168	VPS39	chr15	-	ENSG00000166887.14	42164358	42164486	42164487	42164995	42164996	42165113	-0.0485788
intron_retention_21870	ENSG00000163703.16	0.0248196	0.147075	15.3899	21.1398	-0.457977	CRELD1	chr3	+	ENSG00000163703.16	9933845	9933920	9933921	9934419	9934420	9934612	-0.0800977
intron_retention_2380	ENSG00000131788.14	0.0248448	0.147075	46.9199	62.8052	-0.420683	PIAS3	chr1	-	ENSG00000131788.14	145853813	145854563	145854564	145854745	145854746	145854880	-0.0797528
intron_retention_29122	ENSG00000070610.13	0.0249485	0.147518	4.61517	5.87595	-0.348439	GBA2	chr9	-	ENSG00000070610.13	35736866	35738632	35738633	35738817	35738818	35738903	-0.0213611
intron_retention_23779	ENSG00000196526.9	0.0251676	0.148598	47.6018	73.2016	-0.620858	AFAP1	chr4	-	ENSG00000196526.9	7772820	7774903	7774904	7778761	7778762	7778876	-0.0696111
intron_retention_10947	ENSG00000214967.5	0.0252188	0.148598	244.75	219.372	0.15793	NPIPA7	chr16	+	ENSG00000214967.5	16392061	16392096	16392097	16393455	16393456	16393808	-0.0849444
intron_retention_4272	ENSG00000173264.12	0.0252084	0.148598	1.06112	1.57358	-0.568454	GPR137	chr11	+	ENSG00000173264.12	64285859	64286134	64286135	64286509	64286510	64286760	-0.0269316
intron_retention_2228	ENSG00000162613.15	0.0254273	0.149442	18.5154	13.1917	0.489092	FUBP1	chr1	-	ENSG00000162613.15	77944055	77944269	77944270	77945505	77945506	77945642	-0.00208333
intron_retention_3938	ENSG00000132274.14	0.0254497	0.149442	49.7561	68.2521	-0.455999	TRIM22	chr11	+	ENSG00000132274.14	5696167	5697343	5697344	5698314	5698315	5698406	-0.110278
intron_retention_23477	ENSG00000179010.13	0.0254931	0.149442	2.47288	4.29264	-0.795673	MRFAP1	chr4	+	ENSG00000179010.13	6640686	6640755	6640756	6640827	6640828	6641258	-0.00333333
intron_retention_2088	ENSG00000178922.15	0.0254663	0.149442	9.63494	11.9912	-0.315627	HYI	chr1	-	ENSG00000178922.15	43451935	43453004	43453005	43453412	43453413	43453497	-0.117912
intron_retention_23358	ENSG00000061938.15	0.0255088	0.149442	29.7245	38.5795	-0.376183	TNK2	chr3	-	ENSG00000061938.15	195879049	195879175	195879176	195882050	195882051	195882328	-0.0755
intron_retention_29513	ENSG00000165724.5	0.0255926	0.149761	43.6353	55.4737	-0.346308	ZMYND19	chr9	-	ENSG00000165724.5	137586967	137587107	137587108	137587716	137587717	137587823	-0.103139
intron_retention_15677	ENSG00000011304.15	0.0256341	0.149832	170.223	192.5	-0.177432	PTBP1	chr19	+	ENSG00000011304.15	806408	806556	806557	807868	807869	807902	-0.0664444
intron_retention_8125	ENSG00000213995.10	0.0257164	0.15014	60.5438	61.1864	-0.0152304	CARKD	chr13	+	ENSG00000213995.10	110634545	110635588	110635589	110637128	110637129	110637249	-0.0401111
intron_retention_15345	ENSG00000169738.6	0.0260016	0.151631	2.22477	1.45076	0.616844	DCXR	chr17	-	ENSG00000169738.6	82036859	82036881	82036882	82037088	82037089	82037230	0.00558333
intron_retention_22930	ENSG00000173540.11	0.0261054	0.152062	1.29337	1.91829	-0.56868	GMPPB	chr3	-	ENSG00000173540.11	49723598	49723731	49723732	49723839	49723840	49723951	-0.0207631
intron_retention_6504	ENSG00000135486.16	0.0261599	0.152206	8.85143	6.50816	0.443661	HNRNPA1	chr12	+	ENSG00000135486.16	54285947	54286112	54286113	54286661	54286662	54286732	-0.0463889
intron_retention_6402	ENSG00000050426.14	0.0261956	0.152239	54.1734	58.6422	-0.114353	LETMD1	chr12	+	ENSG00000050426.14	51055699	51056245	51056246	51056349	51056350	51056391	-0.0922778
intron_retention_15523	ENSG00000132199.17	0.0263007	0.152272	36.332	39.4517	-0.118847	ENOSF1	chr18	-	ENSG00000132199.17	690549	691106	691107	691203	691204	691276	-0.123472
intron_retention_4426	ENSG00000173992.7	0.026313	0.152272	83.5054	97.6401	-0.225604	CCS	chr11	+	ENSG00000173992.7	66599116	66599253	66599254	66599458	66599459	66599636	-0.109556
intron_retention_26293	ENSG00000198517.8	0.0263336	0.152272	12.3078	5.18868	1.24614	MAFK	chr7	+	ENSG00000198517.8	1539941	1542168	1542169	1542298	1542299	1542686	0.04075
intron_retention_26417	ENSG00000122515.13	0.0263508	0.152272	31.7476	32.6532	-0.0405771	ZMIZ2	chr7	+	ENSG00000122515.13	44759281	44759460	44759461	44760150	44760151	44760228	-0.174118
intron_retention_22940	ENSG00000182179.9	0.0263056	0.152272	5.74836	2.88409	0.995036	UBA7	chr3	-	ENSG00000182179.9	49810517	49810532	49810533	49810751	49810752	49810832	0.0360357
intron_retention_25035	ENSG00000112739.15	0.026388	0.152314	19.734	14.2658	0.468122	PRPF4B	chr6	+	ENSG00000112739.15	4060413	4061700	4061701	4062212	4062213	4062299	0.0268333
intron_retention_1142	ENSG00000143303.10	0.026481	0.152678	54.9351	59.1854	-0.107514	RRNAD1	chr1	+	ENSG00000143303.10	156731991	156732115	156732116	156732280	156732281	156732473	-0.0881944
intron_retention_22842	ENSG00000178149.15	0.0266129	0.153265	20.3845	24.1702	-0.24576	DALRD3	chr3	-	ENSG00000178149.15	49015973	49016060	49016061	49016157	49016158	49016340	-0.0828611
intron_retention_2130	ENSG00000085998.12	0.026848	0.15407	54.4773	70.2168	-0.366161	POMGNT1	chr1	-	ENSG00000085998.12	46190117	46194401	46194402	46194552	46194553	46194651	-0.0570278
intron_retention_1513	ENSG00000227232.5	0.0268499	0.15407	105.329	73.0036	0.52886	WASH7P	chr1	-	ENSG00000227232.5	17233	17368	17369	17605	17606	17742	-0.100028
intron_retention_28583	ENSG00000213930.10	0.0268526	0.15407	46.2155	55.7163	-0.269722	GALT	chr9	+	ENSG00000213930.10	34646668	34647258	34647259	34647491	34647492	34647567	-0.0599722
intron_retention_2381	ENSG00000131788.14	0.0268737	0.15407	50.4401	68.2456	-0.436164	PIAS3	chr1	-	ENSG00000131788.14	145856347	145856431	145856432	145856588	145856589	145856667	-0.108576
intron_retention_22120	ENSG00000003756.15	0.0269127	0.15412	53.7755	50.8331	0.0811831	RBM5	chr3	+	ENSG00000003756.15	50099982	50103166	50103167	50104247	50104248	50104308	-0.0340643
intron_retention_90	ENSG00000157873.16	0.0269942	0.154311	229.732	223.907	0.0370514	TNFRSF14	chr1	+	ENSG00000157873.16	2560554	2560714	2560715	2561672	2561673	2561815	-0.0716667
intron_retention_28015	ENSG00000160972.8	0.0271039	0.154311	10.8748	5.64224	0.946656	PPP1R16A	chr8	+	ENSG00000160972.8	144496461	144497293	144497294	144497409	144497410	144498217	0.0379444
intron_retention_25937	ENSG00000161904.10	0.0272772	0.154311	48.9986	54.8334	-0.162315	LEMD2	chr6	-	ENSG00000161904.10	33784352	33784427	33784428	33786733	33786734	33786774	-0.0665
intron_retention_14594	ENSG00000172057.8	0.0272967	0.154311	6.42382	9.794	-0.608468	ORMDL3	chr17	-	ENSG00000172057.8	39922098	39922299	39922300	39922497	39922498	39922685	-0.0118056
intron_retention_18086	ENSG00000126456.14	0.0273143	0.154311	12.3275	12.9389	-0.0698355	IRF3	chr19	-	ENSG00000126456.14	49664674	49664846	49664847	49665671	49665672	49665780	-0.0954722
intron_retention_22466	ENSG00000145191.10	0.0273342	0.154311	79.8924	84.9772	-0.0890182	EIF2B5	chr3	+	ENSG00000145191.10	184143052	184143142	184143143	184143441	184143442	184143565	-0.104306
intron_retention_12667	ENSG00000075399.11	0.0273718	0.154311	30.3179	29.3792	0.0453722	VPS9D1	chr16	-	ENSG00000075399.11	89711882	89712099	89712100	89712459	89712460	89712522	-0.119194
intron_retention_12288	ENSG00000140688.15	0.0273775	0.154311	121.643	141.326	-0.216372	C16orf58	chr16	-	ENSG00000140688.15	31492978	31493048	31493049	31493466	31493467	31493524	-0.0973611
intron_retention_16085	ENSG00000099797.10	0.0273924	0.154311	1.45567	2.15266	-0.564435	TECR	chr19	+	ENSG00000099797.10	14564786	14564858	14564859	14565065	14565066	14565123	-0.00605556
intron_retention_10128	ENSG00000103978.14	0.027229	0.154311	23.8396	43.1489	-0.855964	TMEM87A	chr15	-	ENSG00000103978.14	42231844	42231915	42231916	42233212	42233213	42233306	-0.0823077
intron_retention_6463	ENSG00000139651.10	0.0273298	0.154311	2.24508	1.48173	0.599488	ZNF740	chr12	+	ENSG00000139651.10	53187607	53187763	53187764	53188536	53188537	53188756	0.0536773
intron_retention_17720	ENSG00000161265.13	0.0273357	0.154311	9.8459	10.1812	-0.0483065	U2AF1L4	chr19	-	ENSG00000161265.13	35744104	35744738	35744739	35745124	35745125	35745187	-0.14612
intron_retention_30073	ENSG00000126012.10	0.0272653	0.154311	66.0489	93.2658	-0.497813	KDM5C	chrX	-	ENSG00000126012.10	53198490	53198637	53198638	53198763	53198764	53198888	-0.137885
intron_retention_17995	ENSG00000105287.11	0.0274008	0.154311	9.63475	13.4275	-0.478875	PRKD2	chr19	-	ENSG00000105287.11	46716131	46716535	46716536	46716814	46716815	46717112	-0.0682051
intron_retention_21834	ENSG00000168137.14	0.027221	0.154311	41.9981	50.3633	-0.262049	SETD5	chr3	+	ENSG00000168137.14	9474449	9475156	9475157	9475482	9475483	9475659	-0.106974
intron_retention_6336	ENSG00000167535.6	0.0274657	0.154506	37.8524	41.8956	-0.146412	CACNB3	chr12	+	ENSG00000167535.6	48824669	48824733	48824734	48824948	48824949	48824968	-0.0824561
intron_retention_23837	ENSG00000083896.11	0.027607	0.15513	66.5625	79.2632	-0.251941	YTHDC1	chr4	-	ENSG00000083896.11	68318690	68318729	68318730	68318825	68318826	68318862	-0.0523611
intron_retention_21200	ENSG00000182944.16	0.0276694	0.155308	230.493	255.901	-0.15086	EWSR1	chr22	+	ENSG00000182944.16	29288606	29291599	29291600	29292136	29292137	29292169	-0.06525
intron_retention_20637	ENSG00000214078.10	0.0277529	0.155606	13.3443	10.2413	0.381825	CPNE1	chr20	-	ENSG00000214078.10	35626044	35626381	35626382	35626562	35626563	35626803	-0.0813333
intron_retention_27720	ENSG00000158669.10	0.0278166	0.155652	66.917	86.1437	-0.364372	AGPAT6	chr8	+	ENSG00000158669.10	41609655	41610810	41610811	41611902	41611903	41611992	-0.0624722
intron_retention_26944	ENSG00000164880.14	0.0278223	0.155652	58.5657	70.6441	-0.270513	INTS1	chr7	-	ENSG00000164880.14	1481342	1482707	1482708	1483741	1483742	1483853	-0.0687857
intron_retention_11494	ENSG00000132612.15	0.0281236	0.156855	162.568	193.142	-0.248616	VPS4A	chr16	+	ENSG00000132612.15	69321051	69321270	69321271	69322559	69322560	69322700	-0.0552222
intron_retention_1175	ENSG00000158793.12	0.0281276	0.156855	76.7045	75.2504	0.0276114	NIT1	chr1	+	ENSG00000158793.12	161118220	161119388	161119389	161119508	161119509	161119611	-0.0613056
intron_retention_12090	ENSG00000261759.1	0.028152	0.156855	24.3962	34.0096	-0.479284	RP11-626G11.3	chr16	-	ENSG00000261759.1	19119976	19120191	19120192	19120708	19120709	19121629	-0.0225556
intron_retention_19719	ENSG00000163126.13	0.0281605	0.156855	2.43151	1.70614	0.511115	ANKRD23	chr2	-	ENSG00000163126.13	96832513	96832639	96832640	96833310	96833311	96833540	0.00963889
intron_retention_23526	ENSG00000109133.11	0.0282342	0.156964	5.82099	9.26792	-0.670982	TMEM33	chr4	+	ENSG00000109133.11	41935129	41935310	41935311	41935466	41935467	41935529	-0.0275357
intron_retention_10933	ENSG00000244257.5	0.0282419	0.156964	43.0295	48.6167	-0.176127	PKD1P1	chr16	+	ENSG00000244257.5	16320652	16321407	16321408	16322305	16322306	16322437	-0.0927671
intron_retention_27550	ENSG00000164896.18	0.0283151	0.1572	2.59249	1.42234	0.866078	FASTK	chr7	-	ENSG00000164896.18	151078923	151079021	151079022	151080208	151080209	151080794	0.0138333
intron_retention_4112	ENSG00000025434.17	0.028434	0.157345	4.6964	6.24127	-0.410285	NR1H3	chr11	+	ENSG00000025434.17	47261241	47261449	47261450	47261918	47261919	47261974	-0.02525
intron_retention_5631	ENSG00000162298.15	0.0284273	0.157345	84.2266	102.775	-0.287145	SYVN1	chr11	-	ENSG00000162298.15	65132248	65132351	65132352	65132731	65132732	65132780	-0.0775
intron_retention_6518	ENSG00000182796.11	0.0283938	0.157345	22.8789	24.9086	-0.122625	TMEM198B	chr12	+	ENSG00000182796.11	55829960	55831083	55831084	55831256	55831257	55831349	-0.123714
intron_retention_12329	ENSG00000245694.7	0.0284876	0.157471	24.7557	20.5828	0.266326	CRNDE	chr16	-	ENSG00000245694.7	54918863	54920327	54920328	54923584	54923585	54923650	-0.127614
intron_retention_18526	ENSG00000239779.5	0.0285372	0.157574	8.80015	6.23447	0.497261	WBP1	chr2	+	ENSG00000239779.5	74459438	74459552	74459553	74459642	74459643	74459745	-0.0697992
intron_retention_22944	ENSG00000182179.9	0.0285893	0.15769	36.6134	38.8801	-0.0866605	UBA7	chr3	-	ENSG00000182179.9	49810984	49811455	49811456	49811869	49811870	49812016	-0.160571
intron_retention_29363	ENSG00000148341.16	0.0286318	0.157754	165.462	198.207	-0.26051	SH3GLB2	chr9	-	ENSG00000148341.16	129010120	129010209	129010210	129010669	129010670	129010693	-0.0780556
intron_retention_3614	ENSG00000155287.9	0.0287285	0.158106	81.7003	84.1563	-0.04273	SLC25A28	chr10	-	ENSG00000155287.9	99610522	99611366	99611367	99612542	99612543	99612599	-0.0607778
intron_retention_26999	ENSG00000164548.9	0.0287579	0.158106	22.3321	21.2786	0.0697122	TRA2A	chr7	-	ENSG00000164548.9	23521707	23521840	23521841	23522120	23522121	23522432	-0.14025
intron_retention_27158	ENSG00000174353.16	0.0288965	0.158697	35.2363	33.0804	0.0910881	STAG3L3	chr7	-	ENSG00000174353.16	72997059	72999162	72999163	72999470	72999471	72999550	-0.0986538
intron_retention_29905	ENSG00000102125.14	0.0291117	0.159706	36.4181	33.4086	0.124439	TAZ	chrX	+	ENSG00000102125.14	154418475	154419746	154419747	154420031	154420032	154420073	-0.155306
intron_retention_3260	ENSG00000198060.8	0.0292789	0.160374	67.6757	85.8402	-0.343015	43529	chr10	+	ENSG00000198060.8	92349671	92349837	92349838	92351090	92351091	92353964	-0.0439444
intron_retention_2979	ENSG00000196187.10	0.0293057	0.160374	85.1072	80.8353	0.0742962	TMEM63A	chr1	-	ENSG00000196187.10	225866574	225867163	225867164	225867887	225867888	225868030	-0.111624
intron_retention_14283	ENSG00000214941.6	0.0293278	0.160374	8.93784	4.61714	0.952928	ZSWIM7	chr17	-	ENSG00000214941.6	15976560	15977092	15977093	15978043	15978044	15978163	-0.0462584
intron_retention_967	ENSG00000143624.12	0.0295996	0.161227	2.89173	3.06902	-0.0858432	INTS3	chr1	+	ENSG00000143624.12	153773193	153773331	153773332	153774517	153774518	153774808	-0.0108333
intron_retention_9356	ENSG00000126215.12	0.0296106	0.161227	20.922	19.0251	0.137113	XRCC3	chr14	-	ENSG00000126215.12	103697609	103699179	103699180	103699363	103699364	103699576	-0.170139
intron_retention_12097	ENSG00000066654.11	0.0295962	0.161227	8.44931	12.5453	-0.570242	THUMPD1	chr16	-	ENSG00000066654.11	20733664	20736358	20736359	20736859	20736860	20737286	0.00305556
intron_retention_29830	ENSG00000063601.15	0.0295535	0.161227	2.33494	1.50194	0.636556	MTMR1	chrX	+	ENSG00000063601.15	150762565	150762737	150762738	150764511	150764512	150764924	0.0142857
intron_retention_2629	ENSG00000198715.10	0.0296924	0.161424	2.72842	3.76556	-0.464796	GLMP	chr1	-	ENSG00000198715.10	156294365	156294525	156294526	156294675	156294676	156294758	-0.0188333
intron_retention_11752	ENSG00000130731.14	0.0297193	0.161424	5.21787	6.8572	-0.394159	C16orf13	chr16	-	ENSG00000130731.14	634889	635012	635013	635280	635281	635340	-0.078
intron_retention_12111	ENSG00000169246.15	0.0297419	0.161424	42.7884	33.5398	0.351348	NPIPB3	chr16	-	ENSG00000169246.15	21424763	21425136	21425137	21425299	21425300	21425322	-0.0570752
intron_retention_23408	ENSG00000185619.16	0.0302683	0.163773	2.77782	3.07977	-0.148867	PCGF3	chr4	+	ENSG00000185619.16	766032	766405	766406	766673	766674	767864	-0.0154167
intron_retention_12738	ENSG00000040531.13	0.0302581	0.163773	2.32051	3.12457	-0.429215	CTNS	chr17	+	ENSG00000040531.13	3660236	3660350	3660351	3660616	3660617	3661542	-0.0425553
intron_retention_16125	ENSG00000099331.12	0.0302711	0.163773	14.2363	12.1411	0.229674	MYO9B	chr19	+	ENSG00000099331.12	17211647	17211774	17211775	17211894	17211895	17211940	0.046558
intron_retention_20386	ENSG00000060491.15	0.0303429	0.163898	114.314	129.65	-0.181622	OGFR	chr20	+	ENSG00000060491.15	62807273	62807605	62807606	62808246	62808247	62808325	-0.0474444
intron_retention_9085	ENSG00000129465.14	0.0303874	0.163898	33.2606	38.5985	-0.21473	RIPK3	chr14	-	ENSG00000129465.14	24337873	24338567	24338568	24339014	24339015	24339324	-0.182556
intron_retention_1367	ENSG00000162889.9	0.0303907	0.163898	16.6758	19.9872	-0.26132	MAPKAPK2	chr1	+	ENSG00000162889.9	206731806	206732084	206732085	206732574	206732575	206734283	-0.0808352
intron_retention_9803	ENSG00000179335.17	0.0304755	0.164052	88.7748	90.4672	-0.0272437	CLK3	chr15	+	ENSG00000179335.17	74619967	74622216	74622217	74622493	74622494	74622509	-0.0579167
intron_retention_12845	ENSG00000072778.18	0.030516	0.164052	536.86	497.432	0.110045	ACADVL	chr17	+	ENSG00000072778.18	7221946	7222302	7222303	7222666	7222667	7222822	-0.0585556
intron_retention_16032	ENSG00000123154.10	0.0305015	0.164052	29.5744	31.2955	-0.081603	WDR83	chr19	+	ENSG00000123154.10	12669553	12670285	12670286	12670562	12670563	12670611	-0.151709
intron_retention_7710	ENSG00000089060.10	0.0305725	0.164182	64.0384	76.4681	-0.255921	SLC8B1	chr12	-	ENSG00000089060.10	113319974	113320907	113320908	113321055	113321056	113321108	-0.0288571
intron_retention_24875	ENSG00000169228.12	0.0307863	0.165117	89.0313	90.8608	-0.0293457	RAB24	chr5	-	ENSG00000169228.12	177301925	177302178	177302179	177302396	177302397	177302496	-0.140667
intron_retention_20496	ENSG00000101365.19	0.0308115	0.165117	20.5553	16.9023	0.282288	IDH3B	chr20	-	ENSG00000101365.19	2658395	2658522	2658523	2658637	2658638	2658837	0.0172778
intron_retention_7661	ENSG00000189046.9	0.0308926	0.165279	20.8375	27.5293	-0.401788	ALKBH2	chr12	-	ENSG00000189046.9	109092507	109092787	109092788	109093246	109093247	109093459	-0.0756667
intron_retention_13510	ENSG00000108439.8	0.0309066	0.165279	34.2004	41.6734	-0.285113	PNPO	chr17	+	ENSG00000108439.8	47944616	47945612	47945613	47945860	47945861	47945912	-0.0761538
intron_retention_25346	ENSG00000204227.4	0.0310176	0.165698	5.45185	3.11417	0.8079	RING1	chr6	+	ENSG00000204227.4	33212298	33212436	33212437	33212575	33212576	33212722	0.0100278
intron_retention_3337	ENSG00000148700.12	0.0311228	0.166086	62.9634	106.852	-0.76303	ADD3	chr10	+	ENSG00000148700.12	110118587	110118736	110118737	110119210	110119211	110119354	-0.0994737
intron_retention_8474	ENSG00000100938.16	0.0315974	0.168442	14.9715	13.846	0.112741	GMPR2	chr14	+	ENSG00000100938.16	24238589	24238769	24238770	24238905	24238906	24239241	0.00988889
intron_retention_8190	ENSG00000244754.7	0.0316429	0.168508	6.12294	5.84981	0.0658342	N4BP2L2	chr13	-	ENSG00000244754.7	32538618	32538684	32538685	32538777	32538778	32538825	0.0228846
intron_retention_8313	ENSG00000100823.10	0.0318312	0.169157	5.68143	8.41404	-0.566544	APEX1	chr14	+	ENSG00000100823.10	20455247	20455428	20455429	20455577	20455578	20455703	-0.109143
intron_retention_24607	ENSG00000145736.13	0.0318171	0.169157	38.4417	48.5408	-0.336526	GTF2H2	chr5	-	ENSG00000145736.13	71048006	71048113	71048114	71048761	71048762	71048849	-0.05525
intron_retention_23117	ENSG00000170854.16	0.0319339	0.169182	34.8194	44.2332	-0.345239	MINA	chr3	-	ENSG00000170854.16	97941818	97945342	97945343	97945797	97945798	97945887	0.00427778
intron_retention_15712	ENSG00000099622.12	0.0319586	0.169182	33.0035	36.2194	-0.134145	CIRBP	chr19	+	ENSG00000099622.12	1270880	1270882	1270883	1270927	1270928	1271036	-0.0646111
intron_retention_8304	ENSG00000100823.10	0.0319957	0.169182	13.2781	19.2384	-0.53494	APEX1	chr14	+	ENSG00000100823.10	20455226	20455328	20455329	20455577	20455578	20455672	-0.0157778
intron_retention_25933	ENSG00000137288.8	0.0320251	0.169182	5.27541	5.88736	-0.158339	UQCC2	chr6	-	ENSG00000137288.8	33695349	33695448	33695449	33697622	33697623	33697750	-0.0136667
intron_retention_896	ENSG00000163125.14	0.0320353	0.169182	5.14173	7.25161	-0.496048	RPRD2	chr1	+	ENSG00000163125.14	150470561	150471742	150471743	150471882	150471883	150473556	-0.0286842
intron_retention_18720	ENSG00000204588.5	0.0319286	0.169182	5.92092	6.89266	-0.219239	LINC01123	chr2	+	ENSG00000204588.5	109987561	109988802	109988803	109994400	109994401	109995281	-0.0422857
intron_retention_19114	ENSG00000163516.12	0.0321008	0.169353	102.783	81.4831	0.335034	ANKZF1	chr2	+	ENSG00000163516.12	219234133	219235585	219235586	219235707	219235708	219235801	-0.140861
intron_retention_14064	ENSG00000074356.15	0.0321458	0.169414	10.3628	11.6305	-0.166496	C17orf85	chr17	-	ENSG00000074356.15	3812540	3812654	3812655	3813116	3813117	3813250	-0.0534722
intron_retention_28589	ENSG00000213930.10	0.0322796	0.169944	44.6337	53.6402	-0.265182	GALT	chr9	+	ENSG00000213930.10	34647089	34647705	34647706	34647831	34647832	34647905	-0.0791111
intron_retention_4849	ENSG00000172375.11	0.0324558	0.170694	25.3657	30.814	-0.280708	C2CD2L	chr11	+	ENSG00000172375.11	119113611	119113712	119113713	119113854	119113855	119113988	-0.0689377
intron_retention_12199	ENSG00000169203.15	0.0326992	0.171798	25.8397	20.1618	0.357961	RP11-231C14.4	chr16	-	ENSG00000169203.15	29505473	29505630	29505631	29505783	29505784	29505820	-0.070471
intron_retention_1768	ENSG00000116285.11	0.0328115	0.17221	103.655	186.3	-0.845832	ERRFI1	chr1	-	ENSG00000116285.11	8011719	8014396	8014397	8015307	8015308	8015384	-0.202588
intron_retention_27096	ENSG00000136270.12	0.0329117	0.172557	1.36468	1.91517	-0.488913	TBRG4	chr7	-	ENSG00000136270.12	45108827	45109083	45109084	45109222	45109223	45109287	-0.00272222
intron_retention_23766	ENSG00000109736.13	0.0329838	0.17267	226.747	274.021	-0.273206	MFSD10	chr4	-	ENSG00000109736.13	2932600	2932758	2932759	2933105	2933106	2933177	-0.0996944
intron_retention_11666	ENSG00000158805.10	0.033001	0.17267	20.737	17.4237	0.251161	ZNF276	chr16	+	ENSG00000158805.10	89722531	89723183	89723184	89723259	89723260	89723709	-0.0296242
intron_retention_13287	ENSG00000131748.14	0.0333153	0.174135	21.6376	13.4635	0.684479	STARD3	chr17	+	ENSG00000131748.14	39657973	39658026	39658027	39658412	39658413	39658522	-0.151669
intron_retention_17125	ENSG00000099875.13	0.0334611	0.174718	1.17698	1.94923	-0.72782	MKNK2	chr19	-	ENSG00000099875.13	2046461	2046468	2046469	2046521	2046522	2046691	-0.0325199
intron_retention_25844	ENSG00000204304.10	0.0335131	0.174811	75.4751	95.513	-0.339695	PBX2	chr6	-	ENSG00000204304.10	32188257	32188796	32188797	32189694	32189695	32189942	-0.0600427
intron_retention_12247	ENSG00000198064.12	0.0335638	0.174896	37.9294	28.5589	0.409376	RP11-347C12.1	chr16	-	ENSG00000198064.12	30245454	30245611	30245612	30245774	30245775	30245853	-0.0474286
intron_retention_23072	ENSG00000168374.9	0.0336348	0.175087	8.05496	11.9938	-0.574345	ARF4	chr3	-	ENSG00000168374.9	57597074	57597223	57597224	57597331	57597332	57597508	-0.00119444
intron_retention_1183	ENSG00000143258.14	0.0336953	0.175221	6.10503	6.19072	-0.0201101	USP21	chr1	+	ENSG00000143258.14	161163878	161163922	161163923	161164163	161164164	161164250	-0.0475
intron_retention_21716	ENSG00000100429.16	0.0337758	0.175221	60.0001	57.2676	0.067244	HDAC10	chr22	-	ENSG00000100429.16	50248831	50248890	50248891	50249102	50249103	50249168	-0.0986944
intron_retention_6800	ENSG00000076513.15	0.0337982	0.175221	2.69353	4.05251	-0.589321	ANKRD13A	chr12	+	ENSG00000076513.15	110027705	110027766	110027767	110028508	110028509	110028642	-0.0431286
intron_retention_19718	ENSG00000144028.13	0.0337514	0.175221	77.4831	108.986	-0.492196	SNRNP200	chr2	-	ENSG00000144028.13	96284358	96284585	96284586	96285179	96285180	96285340	-0.0832857
intron_retention_1949	ENSG00000197989.12	0.0338684	0.175406	21.4631	19.8184	0.115017	SNHG12	chr1	-	ENSG00000197989.12	28578538	28579587	28579588	28579941	28579942	28579981	-0.0845
intron_retention_19359	ENSG00000115129.12	0.0339748	0.175778	77.6985	104.297	-0.424735	TP53I3	chr2	-	ENSG00000115129.12	24084189	24084331	24084332	24084730	24084731	24085215	-0.133889
intron_retention_7288	ENSG00000139636.14	0.0340526	0.176002	41.5443	37.2829	0.156134	LMBR1L	chr12	-	ENSG00000139636.14	49103687	49104551	49104552	49104745	49104746	49104885	-0.0374573
intron_retention_16033	ENSG00000123154.10	0.0341352	0.176071	30.4167	32.3557	-0.0891533	WDR83	chr19	+	ENSG00000123154.10	12669553	12670611	12670612	12670694	12670695	12670821	-0.195972
intron_retention_21605	ENSG00000100360.13	0.0341227	0.176071	7.43044	7.72071	-0.0552856	IFT27	chr22	-	ENSG00000100360.13	36775674	36775794	36775795	36776030	36776031	36776125	-0.0190598
intron_retention_22088	ENSG00000178252.16	0.0342132	0.176117	127.26	147.504	-0.212981	WDR6	chr3	+	ENSG00000178252.16	49011421	49014116	49014117	49014209	49014210	49014293	-0.143278
intron_retention_30077	ENSG00000172943.17	0.0342132	0.176117	5.37377	6.81929	-0.343687	PHF8	chrX	-	ENSG00000172943.17	53936682	53938059	53938060	53939161	53939162	53939246	-0.0409451
intron_retention_24399	ENSG00000113328.17	0.034319	0.176305	10.617	7.79522	0.44571	CCNG1	chr5	+	ENSG00000113328.17	163443757	163443925	163443926	163444336	163444337	163444481	0.0211667
intron_retention_13041	ENSG00000108591.8	0.0342938	0.176305	40.291	43.0654	-0.0960733	DRG2	chr17	+	ENSG00000108591.8	18099633	18099723	18099724	18100362	18100363	18100435	-0.0961325
intron_retention_20813	ENSG00000160216.17	0.0343542	0.176308	47.9457	60.52	-0.336011	AGPAT3	chr21	+	ENSG00000160216.17	43980989	43981187	43981188	43982303	43982304	43982377	-0.0450641
intron_retention_20162	ENSG00000132670.19	0.034411	0.176421	80.7066	88.4355	-0.131938	PTPRA	chr20	+	ENSG00000132670.19	2864184	2864287	2864288	2864364	2864365	2864462	-0.04125
intron_retention_1193	ENSG00000143224.16	0.0345258	0.176832	21.9172	21.607	0.0205609	PPOX	chr1	+	ENSG00000143224.16	161167995	161168127	161168128	161168431	161168432	161168545	-0.0986409
intron_retention_28457	ENSG00000182325.9	0.0346226	0.177149	9.91519	12.7728	-0.365363	FBXL6	chr8	-	ENSG00000182325.9	144356808	144357121	144357122	144357456	144357457	144357502	-0.150857
intron_retention_1455	ENSG00000143819.11	0.0347906	0.17775	411.195	466.429	-0.181837	EPHX1	chr1	+	ENSG00000143819.11	225842366	225842474	225842475	225844497	225844498	225844623	-0.109778
intron_retention_5930	ENSG00000160613.11	0.0348098	0.17775	95.0721	90.51	0.0709455	PCSK7	chr11	-	ENSG00000160613.11	117204337	117206356	117206357	117206680	117206681	117206798	0.133222
intron_retention_30042	ENSG00000196998.14	0.0349725	0.17811	13.4733	16.5668	-0.298186	WDR45	chrX	-	ENSG00000196998.14	49076645	49076750	49076751	49077836	49077837	49077911	-0.0847222
intron_retention_6520	ENSG00000182796.11	0.0349853	0.17811	15.5997	16.9565	-0.120328	TMEM198B	chr12	+	ENSG00000182796.11	55832871	55833014	55833015	55833446	55833447	55833541	-0.0876667
intron_retention_355	ENSG00000198492.13	0.0349376	0.17811	40.1554	55.6232	-0.470091	YTHDF2	chr1	+	ENSG00000198492.13	28736759	28737147	28737148	28737657	28737658	28737682	-0.0590714
intron_retention_26954	ENSG00000106009.14	0.0350727	0.178281	60.0258	59.6296	0.00955307	BRAT1	chr7	-	ENSG00000106009.14	2539786	2539888	2539889	2540978	2540979	2541024	-0.116972
intron_retention_318	ENSG00000204160.10	0.035124	0.178281	2.10212	1.74396	0.269477	ZDHHC18	chr1	+	ENSG00000204160.10	26853726	26853825	26853826	26856184	26856185	26856262	0.00911111
intron_retention_10007	ENSG00000185596.15	0.0351206	0.178281	13.4592	7.09402	0.92392	WASH3P	chr15	+	ENSG00000185596.15	101971823	101972049	101972050	101972407	101972408	101972465	-0.0321154
intron_retention_553	ENSG00000187147.16	0.0352517	0.178751	76.3312	100.319	-0.39425	RNF220	chr1	+	ENSG00000187147.16	44635545	44635588	44635589	44636029	44636030	44636152	-0.0130278
intron_retention_6642	ENSG00000166986.11	0.0354809	0.17926	90.2296	106.27	-0.236065	MARS	chr12	+	ENSG00000166986.11	57512008	57512353	57512354	57512750	57512751	57512964	-0.0584722
intron_retention_2566	ENSG00000169231.12	0.0354191	0.17926	43.5839	43.7811	-0.00651341	THBS3	chr1	-	ENSG00000169231.12	155201957	155202034	155202035	155202260	155202261	155202401	-0.0900357
intron_retention_9420	ENSG00000185567.6	0.0354928	0.17926	4.70733	14.7912	-1.65176	AHNAK2	chr14	-	ENSG00000185567.6	104937244	104942655	104942656	104948595	104948596	104949090	-0.067027
intron_retention_8860	ENSG00000165795.19	0.0354597	0.17926	45.442	73.4219	-0.692183	NDRG2	chr14	-	ENSG00000165795.19	21022864	21022905	21022906	21023240	21023241	21023321	-0.104781
intron_retention_23620	ENSG00000269893.5	0.0356077	0.179662	7.59327	9.08441	-0.258671	SNHG8	chr4	+	ENSG00000269893.5	118278755	118278792	118278793	118279106	118279107	118279137	-0.0101111
intron_retention_8961	ENSG00000213983.10	0.0356841	0.179791	189.702	172.4	0.137978	AP1G2	chr14	-	ENSG00000213983.10	23562504	23562593	23562594	23563379	23563380	23563502	-0.0651944
intron_retention_8802	ENSG00000179364.12	0.035704	0.179791	78.0686	86.6657	-0.150718	PACS2	chr14	+	ENSG00000179364.12	105385685	105391249	105391250	105391630	105391631	105391766	-0.103528
intron_retention_282	ENSG00000142675.16	0.0357704	0.179948	37.8109	44.9931	-0.250902	CNKSR1	chr1	+	ENSG00000142675.16	26182361	26182402	26182403	26182479	26182480	26182584	-0.06727
intron_retention_28453	ENSG00000182325.9	0.0359279	0.180015	5.54358	7.70779	-0.4755	FBXL6	chr8	-	ENSG00000182325.9	144356300	144356531	144356532	144356680	144356681	144356713	-0.0396944
intron_retention_10825	ENSG00000131652.12	0.0360152	0.180015	72.1946	82.4917	-0.192358	THOC6	chr16	+	ENSG00000131652.12	3025924	3025988	3025989	3026062	3026063	3026166	-0.0778611
intron_retention_3367	ENSG00000120008.14	0.0360184	0.180015	55.0581	68.2473	-0.309818	WDR11	chr10	+	ENSG00000120008.14	120905876	120906021	120906022	120906775	120906776	120906855	-0.118417
intron_retention_25890	ENSG00000204231.9	0.0360313	0.180015	66.8825	69.3147	-0.0515308	RXRB	chr6	-	ENSG00000204231.9	33194945	33195454	33195455	33195569	33195570	33195702	-0.0525278
intron_retention_25602	ENSG00000146433.8	0.0359806	0.180015	38.9199	53.0229	-0.446106	TMEM181	chr6	+	ENSG00000146433.8	158629730	158631389	158631390	158631809	158631810	158635428	-0.0735872
intron_retention_24121	ENSG00000226259.9	0.0359554	0.180015	37.359	47.7012	-0.352569	GTF2H2B	chr5	+	ENSG00000226259.9	70433870	70434266	70434267	70434914	70434915	70435022	-0.0548291
intron_retention_25038	ENSG00000112739.15	0.0358997	0.180015	22.4698	16.0863	0.482153	PRPF4B	chr6	+	ENSG00000112739.15	4060413	4062633	4062634	4063073	4063074	4063119	-0.0484479
intron_retention_20382	ENSG00000101187.14	0.0361642	0.180502	68.3585	80.4197	-0.234429	SLCO4A1	chr20	+	ENSG00000101187.14	62667741	62668184	62668185	62668476	62668477	62668541	-0.150876
intron_retention_8887	ENSG00000165819.10	0.0362896	0.180606	50.8844	55.8016	-0.133084	METTL3	chr14	-	ENSG00000165819.10	21498133	21499137	21499138	21499305	21499306	21499371	-0.144694
intron_retention_21799	ENSG00000100288.18	0.0363144	0.180606	77.9345	65.8927	0.242142	CHKB	chr22	-	ENSG00000100288.18	50581420	50581553	50581554	50581748	50581749	50581862	-0.109333
intron_retention_4596	ENSG00000165458.12	0.0363269	0.180606	54.9698	64.5944	-0.23277	INPPL1	chr11	+	ENSG00000165458.12	72228348	72229230	72229231	72229464	72229465	72229558	-0.0813622
intron_retention_8981	ENSG00000213983.10	0.0363114	0.180606	20.4985	19.5047	0.0717008	AP1G2	chr14	-	ENSG00000213983.10	23564983	23567315	23567316	23567738	23567739	23567779	-0.144252
intron_retention_20338	ENSG00000124222.20	0.0364546	0.180887	2.11825	2.33319	-0.13943	STX16	chr20	+	ENSG00000124222.20	58651253	58651434	58651435	58652072	58652073	58652138	-0.0044582
intron_retention_25455	ENSG00000124574.13	0.0364412	0.180887	19.5418	22.747	-0.219113	ABCC10	chr6	+	ENSG00000124574.13	43442970	43443159	43443160	43443932	43443933	43444010	-0.0916507
intron_retention_25490	ENSG00000112759.15	0.0365499	0.180999	81.4819	129.729	-0.670952	SLC29A1	chr6	+	ENSG00000112759.15	44229907	44230046	44230047	44230346	44230347	44230481	-0.111472
intron_retention_4361	ENSG00000142186.15	0.0365532	0.180999	13.2725	11.3434	0.226587	SCYL1	chr11	+	ENSG00000142186.15	65538270	65538324	65538325	65538446	65538447	65538704	-0.0258611
intron_retention_26611	ENSG00000166529.13	0.0365837	0.180999	2.9475	3.72042	-0.335974	ZSCAN21	chr7	+	ENSG00000166529.13	100063788	100063979	100063980	100064082	100064083	100065038	-0.0202187
intron_retention_19917	ENSG00000115935.15	0.0367937	0.181589	1.01347	2.20707	-1.12283	WIPF1	chr2	-	ENSG00000115935.15	174560770	174562125	174562126	174562550	174562551	174562602	-0.00975
intron_retention_27300	ENSG00000166508.16	0.0368081	0.181589	95.4956	130.449	-0.44998	MCM7	chr7	-	ENSG00000166508.16	100099023	100099203	100099204	100099278	100099279	100099403	-0.0975278
intron_retention_12434	ENSG00000102977.12	0.0368101	0.181589	56.1288	65.4367	-0.221358	ACD	chr16	-	ENSG00000102977.12	67658928	67659079	67659080	67659228	67659229	67659263	-0.0982778
intron_retention_146	ENSG00000120948.14	0.0368641	0.181661	5.10934	4.27851	0.256027	TARDBP	chr1	+	ENSG00000120948.14	11022308	11022715	11022716	11023192	11023193	11023329	0.00708333
intron_retention_5107	ENSG00000051009.9	0.0368959	0.181661	96.844	87.2613	0.15032	FAM160A2	chr11	-	ENSG00000051009.9	6214710	6214911	6214912	6217370	6217371	6218150	-0.0978889
intron_retention_3363	ENSG00000107651.11	0.0370095	0.182044	5.81077	4.69636	0.307186	SEC23IP	chr10	+	ENSG00000107651.11	119940586	119940792	119940793	119941111	119941112	119944658	0.0141111
intron_retention_1491	ENSG00000116977.17	0.0371181	0.182232	60.3712	62.8876	-0.0589152	LGALS8	chr1	+	ENSG00000116977.17	236540247	236541710	236541711	236542760	236542761	236542787	-0.05025
intron_retention_29563	ENSG00000131828.12	0.03713	0.182232	117.225	138.242	-0.23792	PDHA1	chrX	+	ENSG00000131828.12	19352829	19354583	19354584	19355348	19355349	19355445	-0.0728611
intron_retention_15609	ENSG00000141644.16	0.0371552	0.182232	13.9024	16.288	-0.228477	MBD1	chr18	-	ENSG00000141644.16	50268841	50269818	50269819	50272676	50272677	50272738	-0.07725
intron_retention_3842	ENSG00000177685.15	0.0372577	0.182559	10.6467	3.26331	1.706	CRACR2B	chr11	+	ENSG00000177685.15	828852	829334	829335	829448	829449	829540	0.0274786
intron_retention_26958	ENSG00000106009.14	0.0373141	0.18266	86.7551	85.3709	0.0232055	BRAT1	chr7	-	ENSG00000106009.14	2542120	2542211	2542212	2543203	2543204	2543323	-0.0446111
intron_retention_16076	ENSG00000123143.11	0.0373951	0.18283	1.8238	3.66195	-1.00567	PKN1	chr19	+	ENSG00000123143.11	14469341	14469517	14469518	14469911	14469912	14469988	-0.0119444
intron_retention_6704	ENSG00000184575.10	0.0374207	0.18283	50.7437	77.3087	-0.607402	XPOT	chr12	+	ENSG00000184575.10	64425038	64425182	64425183	64425337	64425338	64425457	-0.0705573
intron_retention_632	ENSG00000271723.4	0.0376292	0.183672	4.81869	5.65058	-0.229757	MROH7-TTC4	chr1	+	ENSG00000271723.4	54731486	54731549	54731550	54731654	54731655	54731700	-0.0105278
intron_retention_17595	ENSG00000064545.13	0.0377951	0.184306	2.51895	3.51784	-0.481868	TMEM161A	chr19	-	ENSG00000064545.13	19132352	19132433	19132434	19132656	19132657	19132754	-0.0366563
intron_retention_1787	ENSG00000171824.12	0.0380116	0.185007	69.3093	91.9113	-0.407194	EXOSC10	chr1	-	ENSG00000171824.12	11076842	11077443	11077444	11077600	11077601	11077651	-0.0766111
intron_retention_28826	ENSG00000136816.14	0.0379809	0.185007	33.6408	49.9529	-0.570357	TOR1B	chr9	+	ENSG00000136816.14	129808905	129809032	129809033	129809341	129809342	129811281	-0.068652
intron_retention_25913	ENSG00000231925.10	0.0380752	0.185009	185.458	202.17	-0.124474	TAPBP	chr6	-	ENSG00000231925.10	33303573	33303989	33303990	33304127	33304128	33304217	-0.04325
intron_retention_7828	ENSG00000139722.5	0.0381184	0.185009	87.9768	97.3812	-0.14652	VPS37B	chr12	-	ENSG00000139722.5	122868480	122868562	122868563	122870889	122870890	122871055	-0.0832222
intron_retention_3984	ENSG00000166452.10	0.0381211	0.185009	38.0258	50.3218	-0.404204	AKIP1	chr11	+	ENSG00000166452.10	8911139	8911223	8911224	8911443	8911444	8911671	-0.0270902
intron_retention_13609	ENSG00000108846.14	0.0382276	0.185271	194.841	186.394	0.0639457	ABCC3	chr17	+	ENSG00000108846.14	50677744	50677943	50677944	50678092	50678093	50678102	-0.189111
intron_retention_19182	ENSG00000067066.15	0.0382712	0.185271	36.9603	51.1165	-0.467814	SP100	chr2	+	ENSG00000067066.15	230506303	230506445	230506446	230507992	230507993	230508031	-0.07225
intron_retention_4121	ENSG00000165915.12	0.0382842	0.185271	116.644	145.251	-0.316429	SLC39A13	chr11	+	ENSG00000165915.12	47413597	47413686	47413687	47414424	47414425	47414475	-0.0713056
intron_retention_17590	ENSG00000064607.15	0.0384183	0.185621	51.7614	49.7615	0.0568475	SUGP2	chr19	-	ENSG00000064607.15	18992349	18993740	18993741	18994365	18994366	18994486	-0.0924167
intron_retention_21383	ENSG00000100416.11	0.0384394	0.185621	47.2588	38.415	0.298914	TRMU	chr22	+	ENSG00000100416.11	46353517	46355588	46355589	46355989	46355990	46356072	-0.0914444
intron_retention_10918	ENSG00000183458.12	0.0384659	0.185621	26.9397	29.3902	-0.125601	RP11-958N24.1	chr16	+	ENSG00000183458.12	14922001	14922756	14922757	14923654	14923655	14923786	-0.10424
intron_retention_21632	ENSG00000100201.17	0.0385982	0.186083	3.92366	4.51966	-0.204014	DDX17	chr22	-	ENSG00000100201.17	38487873	38488115	38488116	38489222	38489223	38489458	-0.022383
intron_retention_13286	ENSG00000131748.14	0.03879	0.186727	144.984	92.2157	0.652812	STARD3	chr17	+	ENSG00000131748.14	39657973	39658026	39658027	39658404	39658405	39658458	-0.0672778
intron_retention_20473	ENSG00000196476.10	0.0388052	0.186727	11.6473	11.5041	0.0178395	C20orf96	chr20	-	ENSG00000196476.10	275968	276086	276087	276792	276793	276879	-0.164183
intron_retention_22224	ENSG00000163938.15	0.0389889	0.187257	145.413	190.125	-0.386792	GNL3	chr3	+	ENSG00000163938.15	52690592	52690704	52690705	52690944	52690945	52691071	-0.0393611
intron_retention_6571	ENSG00000065361.13	0.038968	0.187257	92.4867	144.284	-0.641592	ERBB3	chr12	+	ENSG00000065361.13	56094099	56094189	56094190	56094401	56094402	56094556	-0.0660935
intron_retention_3500	ENSG00000122952.15	0.0390835	0.187534	43.317	64.9558	-0.584524	ZWINT	chr10	-	ENSG00000122952.15	56359687	56360141	56360142	56360292	56360293	56360383	-0.0761667
intron_retention_21563	ENSG00000099999.13	0.0391717	0.187781	37.3682	40.127	-0.102762	RNF215	chr22	-	ENSG00000099999.13	30378817	30379622	30379623	30379710	30379711	30379774	-0.106111
intron_retention_12555	ENSG00000103091.13	0.039399	0.188581	42.013	40.1295	0.0661728	WDR59	chr16	-	ENSG00000103091.13	74915680	74915994	74915995	74916126	74916127	74916259	-0.0364167
intron_retention_24686	ENSG00000164402.12	0.0394127	0.188581	57.4776	85.7463	-0.577076	43716	chr5	-	ENSG00000164402.12	132756001	132758824	132758825	132760801	132760802	132760871	-0.0770556
intron_retention_4611	ENSG00000168010.9	0.039484	0.188745	17.9894	17.6028	0.0313463	ATG16L2	chr11	+	ENSG00000168010.9	72822439	72824122	72824123	72824733	72824734	72824842	-0.165714
intron_retention_6904	ENSG00000111325.15	0.0395407	0.188838	28.6055	30.2773	-0.0819408	OGFOD2	chr12	+	ENSG00000111325.15	122976871	122976970	122976971	122978441	122978442	122978569	-0.0983889
intron_retention_11253	ENSG00000140675.11	0.0397823	0.189814	3.18739	2.01901	0.658729	SLC5A2	chr16	+	ENSG00000140675.11	31489123	31489338	31489339	31490103	31490104	31490230	0.00558333
intron_retention_223	ENSG00000053372.4	0.0398565	0.189913	79.4604	110.123	-0.470806	MRTO4	chr1	+	ENSG00000053372.4	19254782	19257521	19257522	19257832	19257833	19257984	-0.0447778
intron_retention_10351	ENSG00000178761.13	0.039915	0.189913	4.35087	5.60852	-0.366319	FAM219B	chr15	-	ENSG00000178761.13	74899992	74900137	74900138	74901949	74901950	74902063	-0.0184444
intron_retention_15576	ENSG00000141458.11	0.0399133	0.189913	40.5446	58.1591	-0.520493	NPC1	chr18	-	ENSG00000141458.11	23541068	23541208	23541209	23541305	23541306	23541433	-0.0797523
intron_retention_18609	ENSG00000132313.13	0.040009	0.190183	2.4758	3.7604	-0.60299	MRPL35	chr2	+	ENSG00000132313.13	86210480	86210613	86210614	86212425	86212426	86212838	-0.0100278
intron_retention_8845	ENSG00000165782.9	0.0401745	0.190791	28.5596	34.134	-0.257231	TMEM55B	chr14	-	ENSG00000165782.9	20460192	20460845	20460846	20461183	20461184	20461612	-0.0896795
intron_retention_7465	ENSG00000170581.12	0.0402569	0.190835	56.759	71.6929	-0.336981	STAT2	chr12	-	ENSG00000170581.12	56348529	56348804	56348805	56348923	56348924	56349059	-0.0562778
intron_retention_5128	ENSG00000132254.11	0.0402587	0.190835	6.75461	7.30352	-0.11272	ARFIP2	chr11	-	ENSG00000132254.11	6478579	6480068	6480069	6481230	6481231	6481343	-0.0742905
intron_retention_5582	ENSG00000133895.13	0.0403196	0.190946	41.9652	48.8682	-0.2197	MEN1	chr11	-	ENSG00000133895.13	64805635	64805770	64805771	64806231	64806232	64806368	-0.102778
intron_retention_8176	ENSG00000120694.18	0.0403709	0.191011	9.8913	16.2857	-0.719374	HSPH1	chr13	-	ENSG00000120694.18	31136625	31137117	31137118	31137367	31137368	31137524	-0.0045
intron_retention_1988	ENSG00000160055.18	0.0405971	0.191903	41.7849	40.9694	0.0284364	TMEM234	chr1	-	ENSG00000160055.18	32215136	32216947	32216948	32217258	32217259	32217351	-0.0541389
intron_retention_10010	ENSG00000185596.15	0.0407415	0.191984	8.84146	4.54398	0.960329	WASH3P	chr15	+	ENSG00000185596.15	101971823	101972461	101972462	101972592	101972593	101972694	0.00138889
intron_retention_21862	ENSG00000163702.17	0.0407606	0.191984	74.7859	89.2557	-0.255178	IL17RC	chr3	+	ENSG00000163702.17	9923881	9924020	9924021	9924231	9924232	9924290	-0.0839444
intron_retention_12435	ENSG00000102977.12	0.0407692	0.191984	41.1267	48.2184	-0.22951	ACD	chr16	-	ENSG00000102977.12	67658928	67659263	67659264	67659374	67659375	67659419	-0.115444
intron_retention_26196	ENSG00000029363.14	0.0407148	0.191984	1.14822	1.94522	-0.760539	BCLAF1	chr6	-	ENSG00000029363.14	136275843	136275989	136275990	136276467	136276468	136276508	0.000287081
intron_retention_22118	ENSG00000003756.15	0.0408028	0.191984	13.8217	12.7161	0.120283	RBM5	chr3	+	ENSG00000003756.15	50099982	50100051	50100052	50103082	50103083	50103166	-0.0526961
intron_retention_8984	ENSG00000213983.10	0.0409443	0.192472	95.115	89.3882	0.0895882	AP1G2	chr14	-	ENSG00000213983.10	23564983	23567319	23567320	23567738	23567739	23567779	-0.0794722
intron_retention_22762	ENSG00000164050.11	0.0410653	0.192863	5.42987	2.67795	1.01979	PLXNB1	chr3	-	ENSG00000164050.11	48410455	48410493	48410494	48410867	48410868	48411036	0.0444892
intron_retention_4227	ENSG00000162222.12	0.0413015	0.193781	18.7801	23.3912	-0.316762	TTC9C	chr11	+	ENSG00000162222.12	62728112	62728736	62728737	62728822	62728823	62728929	-0.00677778
intron_retention_10806	ENSG00000059122.15	0.0413368	0.193781	46.3285	50.1003	-0.112921	FLYWCH1	chr16	+	ENSG00000059122.15	2933130	2933582	2933583	2933715	2933716	2933979	-0.0141389
intron_retention_14255	ENSG00000125434.9	0.0415196	0.194458	2.84377	1.67188	0.766331	SLC25A35	chr17	-	ENSG00000125434.9	8289574	8289984	8289985	8290614	8290615	8290678	0.0425327
intron_retention_13289	ENSG00000131748.14	0.041765	0.195428	172.49	111.508	0.629363	STARD3	chr17	+	ENSG00000131748.14	39657973	39658522	39658523	39658721	39658722	39658762	-0.0744444
intron_retention_2069	ENSG00000117385.14	0.0418466	0.195486	79.3916	124.634	-0.650641	P3H1	chr1	-	ENSG00000117385.14	42754869	42754990	42754991	42755164	42755165	42755209	-0.0809722
intron_retention_2435	ENSG00000014914.18	0.0418542	0.195486	110.454	86.7552	0.348427	MTMR11	chr1	-	ENSG00000014914.18	149933406	149933698	149933699	149933854	149933855	149933942	-0.128111
intron_retention_15245	ENSG00000167302.8	0.0422642	0.19722	25.0926	21.2097	0.242538	ENTHD2	chr17	-	ENSG00000167302.8	81231398	81231476	81231477	81231577	81231578	81231677	-0.116068
intron_retention_1769	ENSG00000116285.11	0.0423371	0.197379	3.04456	5.26869	-0.791211	ERRFI1	chr1	-	ENSG00000116285.11	8011719	8014396	8014397	8015494	8015495	8015633	-0.0640829
intron_retention_1770	ENSG00000116285.11	0.0424723	0.197828	91.3636	158.545	-0.7952	ERRFI1	chr1	-	ENSG00000116285.11	8011719	8015384	8015385	8015494	8015495	8015633	-0.162105
intron_retention_27716	ENSG00000158669.10	0.0427556	0.198839	1.6617	2.60197	-0.646945	AGPAT6	chr8	+	ENSG00000158669.10	41598292	41598476	41598477	41599233	41599234	41599304	-0.00225
intron_retention_26292	ENSG00000198517.8	0.0427673	0.198839	11.0408	7.05369	0.646398	MAFK	chr7	+	ENSG00000198517.8	1539941	1541274	1541275	1542298	1542299	1542686	0.0233889
intron_retention_21616	ENSG00000100124.11	0.0428652	0.199112	30.7542	34.1702	-0.151956	ANKRD54	chr22	-	ENSG00000100124.11	37832958	37833082	37833083	37833158	37833159	37833206	-0.0849444
intron_retention_23727	ENSG00000178950.15	0.0429826	0.199198	6.76798	10.8545	-0.681503	GAK	chr4	-	ENSG00000178950.15	849276	849462	849463	849635	849636	849774	-0.001
intron_retention_2963	ENSG00000203697.10	0.0429844	0.199198	254.993	168.953	0.593837	CAPN8	chr1	-	ENSG00000203697.10	223626989	223628142	223628143	223628661	223628662	223628705	-0.0231136
intron_retention_14039	ENSG00000186594.11	0.0430011	0.199198	5.57087	6.30161	-0.177818	MIR22HG	chr17	-	ENSG00000186594.11	1711493	1712399	1712400	1713702	1713703	1714014	-0.0491583
intron_retention_14666	ENSG00000168610.13	0.043089	0.199424	22.5448	26.7201	-0.245129	STAT3	chr17	-	ENSG00000168610.13	42316789	42316851	42316852	42317181	42317182	42317224	-0.0297222
intron_retention_8592	ENSG00000100650.14	0.0431812	0.199669	9.45729	6.25429	0.596582	SRSF5	chr14	+	ENSG00000100650.14	69768798	69769251	69769252	69769510	69769511	69769594	-0.0174573
intron_retention_23153	ENSG00000176142.11	0.0432238	0.199684	41.8039	57.8734	-0.469262	TMEM39A	chr3	-	ENSG00000176142.11	119436589	119436978	119436979	119437754	119437755	119437939	-0.0391071
intron_retention_26054	ENSG00000156508.16	0.0433261	0.199976	1.15575	2.05549	-0.830656	EEF1A1	chr6	-	ENSG00000156508.16	73518932	73519064	73519065	73519127	73519128	73519228	0
intron_retention_9202	ENSG00000185650.9	0.0435147	0.200664	11.1107	17.6121	-0.664618	ZFP36L1	chr14	-	ENSG00000185650.9	68788605	68788809	68788810	68789526	68789527	68789668	-0.00425
intron_retention_4512	ENSG00000167792.10	0.0436136	0.200938	283.045	343.969	-0.281247	NDUFV1	chr11	+	ENSG00000167792.10	67607366	67608478	67608479	67608551	67608552	67608606	-0.0621389
intron_retention_24952	ENSG00000169045.16	0.0436609	0.200974	4.75597	5.1259	-0.108064	HNRNPH1	chr5	-	ENSG00000169045.16	179619469	179620037	179620038	179620891	179620892	179621035	-0.0488315
intron_retention_21871	ENSG00000163703.16	0.0437491	0.201198	1.51951	2.53821	-0.7402	CRELD1	chr3	+	ENSG00000163703.16	9943077	9943153	9943154	9943380	9943381	9943515	-0.0499409
intron_retention_25964	ENSG00000137409.17	0.0442614	0.203371	453.76	502.581	-0.147424	MTCH1	chr6	-	ENSG00000137409.17	36968141	36968974	36968975	36970038	36970039	36970082	-0.0656667
intron_retention_20905	ENSG00000142188.15	0.0443827	0.203744	3.24429	2.16986	0.580296	TMEM50B	chr21	-	ENSG00000142188.15	33448782	33448879	33448880	33449233	33449234	33449410	0.00748538
intron_retention_13577	ENSG00000136444.8	0.0444246	0.203753	44.286	47.8692	-0.112248	RSAD1	chr17	+	ENSG00000136444.8	50483340	50483487	50483488	50483705	50483706	50483760	-0.0758889
intron_retention_792	ENSG00000134255.12	0.0444692	0.203774	51.3645	69.8407	-0.443297	CEPT1	chr1	+	ENSG00000134255.12	111178214	111182318	111182319	111182798	111182799	111182957	-0.0415
intron_retention_6868	ENSG00000188735.11	0.0448501	0.205183	1.93606	3.40544	-0.814718	TMEM120B	chr12	+	ENSG00000188735.11	121776822	121777897	121777898	121778076	121778077	121778127	-0.00611111
intron_retention_2129	ENSG00000085998.12	0.0448574	0.205183	79.3609	100.089	-0.334789	POMGNT1	chr1	-	ENSG00000085998.12	46190117	46193925	46193926	46194273	46194274	46194401	-0.031
intron_retention_1232	ENSG00000197965.10	0.0449622	0.205324	4.84563	7.90696	-0.706439	MPZL1	chr1	+	ENSG00000197965.10	167787820	167788137	167788138	167790126	167790127	167790819	-0.0101389
intron_retention_13546	ENSG00000136436.13	0.0449689	0.205324	128.18	165.583	-0.369383	CALCOCO2	chr17	+	ENSG00000136436.13	48847724	48848166	48848167	48848321	48848322	48848336	-0.03525
intron_retention_22905	ENSG00000145029.10	0.0450169	0.20536	18.302	21.5427	-0.235197	NICN1	chr3	-	ENSG00000145029.10	49422946	49424874	49424875	49424948	49424949	49425053	-0.115474
intron_retention_25897	ENSG00000223501.7	0.0450946	0.20553	64.0364	68.8409	-0.104374	VPS52	chr6	-	ENSG00000223501.7	33264374	33264497	33264498	33264781	33264782	33264900	-0.0913056
intron_retention_7572	ENSG00000133858.14	0.0454566	0.2069	42.0987	39.4101	0.0952104	ZFC3H1	chr12	-	ENSG00000133858.14	71609472	71611097	71611098	71611785	71611786	71611887	-0.123667
intron_retention_2464	ENSG00000143393.15	0.0454767	0.2069	100.914	101.435	-0.00742365	PI4KB	chr1	-	ENSG00000143393.15	151291797	151293033	151293034	151294017	151294018	151294138	-0.121306
intron_retention_11879	ENSG00000140988.14	0.0455318	0.206967	2.05266	1.49002	0.462164	RPS2	chr16	-	ENSG00000140988.14	1962497	1962697	1962698	1962909	1962910	1963256	0
intron_retention_7471	ENSG00000170581.12	0.0455936	0.207062	54.6687	69.7373	-0.351214	STAT2	chr12	-	ENSG00000170581.12	56348529	56349261	56349262	56349425	56349426	56349509	-0.0769231
intron_retention_11863	ENSG00000162032.14	0.0457152	0.207367	145.518	144.655	0.00857684	SPSB3	chr16	-	ENSG00000162032.14	1777747	1778048	1778049	1778133	1778134	1778321	-0.0854167
intron_retention_4595	ENSG00000165458.12	0.045742	0.207367	43.9107	51.033	-0.216858	INPPL1	chr11	+	ENSG00000165458.12	72228348	72228847	72228848	72229089	72229090	72229230	-0.0848762
intron_retention_2565	ENSG00000169231.12	0.0458703	0.207721	56.5243	55.0113	0.0391434	THBS3	chr1	-	ENSG00000169231.12	155199995	155200113	155200114	155200450	155200451	155200610	-0.0361944
intron_retention_221	ENSG00000053372.4	0.0459019	0.207721	89.9408	124.401	-0.46795	MRTO4	chr1	+	ENSG00000053372.4	19254782	19256051	19256052	19257063	19257064	19257145	-0.0261111
intron_retention_25318	ENSG00000221988.11	0.0459816	0.207897	26.448	31.9499	-0.272649	PPT2	chr6	+	ENSG00000221988.11	32162568	32162622	32162623	32162806	32162807	32163678	-0.0826227
intron_retention_19605	ENSG00000115275.10	0.0461467	0.208459	4.04345	4.74836	-0.231843	MOGS	chr2	-	ENSG00000115275.10	74461069	74463012	74463013	74463379	74463380	74463386	-0.0125
intron_retention_1971	ENSG00000084636.16	0.0465901	0.210275	109.579	155.254	-0.502657	COL16A1	chr1	-	ENSG00000084636.16	31680905	31680931	31680932	31681022	31681023	31681067	-0.00933333
intron_retention_11769	ENSG00000161999.10	0.0466453	0.210338	96.3607	122.973	-0.351827	JMJD8	chr16	-	ENSG00000161999.10	683322	683441	683442	683529	683530	683598	-0.0256389
intron_retention_13677	ENSG00000087191.11	0.0470265	0.211571	12.4961	16.5838	-0.40829	PSMC5	chr17	+	ENSG00000087191.11	63829852	63829949	63829950	63830270	63830271	63830501	-0.0298611
intron_retention_25910	ENSG00000237441.8	0.0470995	0.211571	58.9278	58.7303	0.00484435	RGL2	chr6	-	ENSG00000237441.8	33295508	33295759	33295760	33296027	33296028	33296325	-0.166444
intron_retention_13368	ENSG00000068120.13	0.0471508	0.211571	0.980384	1.34057	-0.451429	COASY	chr17	+	ENSG00000068120.13	42562142	42562213	42562214	42562611	42562612	42563281	-0.00655556
intron_retention_18589	ENSG00000168906.11	0.0471749	0.211571	355.022	302.507	0.230938	MAT2A	chr2	+	ENSG00000168906.11	85542155	85542747	85542748	85542900	85542901	85543034	-0.0349722
intron_retention_24996	ENSG00000196670.12	0.0472096	0.211571	7.20387	8.68732	-0.270141	ZFP62	chr5	-	ENSG00000196670.12	180847611	180848082	180848083	180851380	180851381	180851493	-0.0473611
intron_retention_13512	ENSG00000108439.8	0.0471047	0.211571	28.6539	34.3643	-0.262178	PNPO	chr17	+	ENSG00000108439.8	47944616	47945989	47945990	47946322	47946323	47946377	-0.0725867
intron_retention_10992	ENSG00000243716.9	0.0469882	0.211571	40.5399	29.6242	0.452567	NPIPB5	chr16	+	ENSG00000243716.9	22513395	22513600	22513601	22513763	22513764	22513834	-0.054332
intron_retention_24907	ENSG00000183258.10	0.0474022	0.211864	105.772	132.974	-0.330191	DDX41	chr5	-	ENSG00000183258.10	177515186	177515258	177515259	177515684	177515685	177515731	-0.0538333
intron_retention_13377	ENSG00000068120.13	0.0474415	0.211864	122.345	120.917	0.0169319	COASY	chr17	+	ENSG00000068120.13	42562151	42564175	42564176	42564445	42564446	42564577	-0.0414722
intron_retention_5375	ENSG00000221968.7	0.0474255	0.211864	33.018	36.9851	-0.163691	FADS3	chr11	-	ENSG00000221968.7	61876359	61876455	61876456	61876865	61876866	61876871	-0.162036
intron_retention_28499	ENSG00000160948.12	0.0473691	0.211864	2.65068	3.61315	-0.446895	VPS28	chr8	-	ENSG00000160948.12	144426471	144426979	144426980	144427171	144427172	144427291	-0.0436284
intron_retention_21949	ENSG00000144677.13	0.0475621	0.212216	9.28841	16.8529	-0.859496	CTDSPL	chr3	+	ENSG00000144677.13	37980742	37980863	37980864	37981824	37981825	37982384	-0.0284167
intron_retention_19302	ENSG00000168397.15	0.0476951	0.212618	132.742	111.2	0.255469	ATG4B	chr2	+	ENSG00000168397.15	241670561	241670782	241670783	241671311	241671312	241671366	-0.0320833
intron_retention_24438	ENSG00000048140.16	0.0477357	0.212618	60.6091	82.8995	-0.45183	TSPAN17	chr5	+	ENSG00000048140.16	176656700	176656956	176656957	176657517	176657518	176657618	-0.0602778
intron_retention_7497	ENSG00000166888.9	0.0477953	0.212698	256.9	266.207	-0.0513427	STAT6	chr12	-	ENSG00000166888.9	57099015	57099078	57099079	57099293	57099294	57099440	-0.1075
intron_retention_29117	ENSG00000070610.13	0.0479535	0.212713	96.7813	106.378	-0.136405	GBA2	chr9	-	ENSG00000070610.13	35736866	35737939	35737940	35738036	35738037	35738152	0.0202222
intron_retention_20657	ENSG00000131051.19	0.0479659	0.212713	53.3679	52.8346	0.0144895	RBM39	chr20	-	ENSG00000131051.19	35738968	35739017	35739018	35740524	35740525	35740597	-0.127194
intron_retention_6178	ENSG00000111679.15	0.0479478	0.212713	3.40689	3.89095	-0.191667	PTPN6	chr12	+	ENSG00000111679.15	6951262	6951731	6951732	6952112	6952113	6952177	-0.0223152
intron_retention_6163	ENSG00000111674.7	0.0478936	0.212713	34.2493	44.7759	-0.38665	ENO2	chr12	+	ENSG00000111674.7	6914327	6914659	6914660	6915820	6915821	6915917	-0.16201
intron_retention_17540	ENSG00000085872.13	0.0481077	0.213156	90.8533	107.344	-0.240634	CHERP	chr19	-	ENSG00000085872.13	16519621	16520507	16520508	16520825	16520826	16520873	-0.0331667
intron_retention_19407	ENSG00000115204.13	0.0482615	0.213652	5.86789	7.54555	-0.362785	MPV17	chr2	-	ENSG00000115204.13	27312147	27312246	27312247	27312679	27312680	27312772	-0.0165833
intron_retention_28622	ENSG00000159884.10	0.0483587	0.213896	237.515	312.652	-0.396542	CCDC107	chr9	+	ENSG00000159884.10	35660557	35660647	35660648	35660745	35660746	35660858	-0.0244722
intron_retention_431	ENSG00000163874.8	0.0484088	0.213932	49.1466	44.5948	0.140215	ZC3H12A	chr1	+	ENSG00000163874.8	37475459	37481835	37481836	37482433	37482434	37482540	-0.116389
intron_retention_8970	ENSG00000213983.10	0.0485506	0.214372	122.217	111.549	0.131771	AP1G2	chr14	-	ENSG00000213983.10	23564983	23565701	23565702	23565815	23565816	23565892	-0.0766389
intron_retention_3407	ENSG00000107959.14	0.0486826	0.214769	70.785	91.8157	-0.375298	PITRM1	chr10	-	ENSG00000107959.14	3147572	3147737	3147738	3147986	3147987	3148055	-0.0910278
intron_retention_10580	ENSG00000197562.8	0.0488152	0.215167	37.5537	41.7799	-0.153856	RAB40C	chr16	+	ENSG00000197562.8	625432	625509	625510	625898	625899	625993	-0.106036
intron_retention_23756	ENSG00000168884.13	0.0489448	0.215506	173.746	175.84	-0.0172803	TNIP2	chr4	-	ENSG00000168884.13	2744387	2744506	2744507	2744696	2744697	2744945	-0.0383333
intron_retention_10398	ENSG00000140400.13	0.0489767	0.215506	34.2058	28.4429	0.266171	MAN2C1	chr15	-	ENSG00000140400.13	75368073	75368198	75368199	75368482	75368483	75368592	-0.0722198
intron_retention_703	ENSG00000065243.17	0.0492055	0.216326	29.5397	44.362	-0.58667	PKN2	chr1	+	ENSG00000065243.17	88832744	88832851	88832852	88833076	88833077	88833157	-0.113345
intron_retention_6652	ENSG00000166987.13	0.0492575	0.216367	9.02615	4.70214	0.940794	MBD6	chr12	+	ENSG00000166987.13	57529160	57529329	57529330	57529933	57529934	57530143	0.0169167
intron_retention_1619	ENSG00000221978.10	0.049682	0.217577	6.21089	5.09852	0.284723	CCNL2	chr1	-	ENSG00000221978.10	1390766	1390865	1390866	1392678	1392679	1392803	-0.0218056
intron_retention_24330	ENSG00000081791.7	0.0497038	0.217577	9.65241	10.9142	-0.177239	KIAA0141	chr5	+	ENSG00000081791.7	141938521	141938904	141938905	141939505	141939506	141940146	-0.0483611
intron_retention_21803	ENSG00000100288.18	0.0496924	0.217577	28.705	25.0655	0.195599	CHKB	chr22	-	ENSG00000100288.18	50581420	50582357	50582358	50582557	50582558	50582845	-0.117592
intron_retention_14406	ENSG00000007202.13	0.0496251	0.217577	39.7618	62.4245	-0.65073	KIAA0100	chr17	-	ENSG00000007202.13	28633549	28633751	28633752	28633894	28633895	28634086	-0.061555
intron_retention_28459	ENSG00000182325.9	0.0498088	0.217662	52.191	65.3917	-0.325306	FBXL6	chr8	-	ENSG00000182325.9	144356808	144357502	144357503	144357627	144357628	144357786	-0.134694
intron_retention_20659	ENSG00000131051.19	0.0498088	0.217662	5.11094	5.28019	-0.0470022	RBM39	chr20	-	ENSG00000131051.19	35738968	35739547	35739548	35740524	35740525	35740597	-0.0723529
intron_retention_21631	ENSG00000213923.9	0.049933	0.218018	58.0227	67.3806	-0.215717	CSNK1E	chr22	-	ENSG00000213923.9	38297602	38298203	38298204	38298785	38298786	38298852	-0.0714444
intron_retention_15358	ENSG00000169733.10	0.0500636	0.218401	51.4771	55.9069	-0.119095	RFNG	chr17	-	ENSG00000169733.10	82049677	82050764	82050765	82051293	82051294	82051335	-0.0879722
intron_retention_14967	ENSG00000108654.10	0.0502142	0.21887	5.77857	3.61878	0.675209	DDX5	chr17	-	ENSG00000108654.10	64499616	64500773	64500774	64501056	64501057	64501143	-0.00136111
intron_retention_18106	ENSG00000213024.9	0.0502779	0.218961	18.794	24.8066	-0.400453	NUP62	chr19	-	ENSG00000213024.9	49927694	49927815	49927816	49929325	49929326	49929429	-0.0900957
intron_retention_15013	ENSG00000109065.10	0.0504285	0.219359	38.793	37.2192	0.05975	NAT9	chr17	-	ENSG00000109065.10	74771960	74772054	74772055	74772217	74772218	74772277	-0.124472
intron_retention_29561	ENSG00000131828.12	0.0504986	0.219359	79.648	92.5906	-0.217228	PDHA1	chrX	+	ENSG00000131828.12	19352829	19353173	19353174	19354490	19354491	19354570	-0.0484444
intron_retention_14311	ENSG00000072310.15	0.0504741	0.219359	4.74053	5.87942	-0.310624	SREBF1	chr17	-	ENSG00000072310.15	17811356	17811784	17811785	17811972	17811973	17812056	-0.0477449
intron_retention_29329	ENSG00000136908.16	0.0505509	0.219399	149.283	179.93	-0.269385	DPM2	chr9	-	ENSG00000136908.16	127936034	127936655	127936656	127937433	127937434	127937523	-0.0363333
intron_retention_139	ENSG00000120948.14	0.0507191	0.219941	1.43888	2.04891	-0.509908	TARDBP	chr1	+	ENSG00000120948.14	11022124	11022177	11022178	11023155	11023156	11023329	-0.000805556
intron_retention_14855	ENSG00000180891.11	0.0508046	0.220037	75.886	90.7004	-0.257275	CUEDC1	chr17	-	ENSG00000180891.11	57866474	57866544	57866545	57867356	57867357	57867415	-0.122194
intron_retention_12047	ENSG00000188599.16	0.0508586	0.220037	112.361	99.1085	0.181061	NPIPP1	chr16	-	ENSG00000188599.16	15104312	15104758	15104759	15106114	15106115	15106150	-0.10625
intron_retention_16157	ENSG00000130299.15	0.0508708	0.220037	21.1477	22.9142	-0.115746	GTPBP3	chr19	+	ENSG00000130299.15	17338758	17339026	17339027	17339122	17339123	17339161	-0.139613
intron_retention_580	ENSG00000126088.11	0.0509677	0.220269	9.98183	14.3313	-0.521797	UROD	chr1	+	ENSG00000126088.11	45013136	45013215	45013216	45013593	45013594	45013791	-0.0382143
intron_retention_24486	ENSG00000146063.17	0.0510919	0.220479	54.1073	60.0236	-0.149708	TRIM41	chr5	+	ENSG00000146063.17	181224691	181230839	181230840	181232658	181232659	181232889	-0.0420556
intron_retention_1381	ENSG00000117335.17	0.0511031	0.220479	234.659	292.566	-0.318197	CD46	chr1	+	ENSG00000117335.17	207767013	207767195	207767196	207767778	207767779	207767823	-0.0655833
intron_retention_3325	ENSG00000166275.14	0.0512252	0.220819	1.76126	2.94503	-0.741675	C10orf32	chr10	+	ENSG00000166275.14	102862873	102862932	102862933	102863729	102863730	102864213	-0.0131111
intron_retention_17124	ENSG00000099875.13	0.0513941	0.220859	231.491	299.648	-0.372313	MKNK2	chr19	-	ENSG00000099875.13	2042607	2042662	2042663	2042765	2042766	2042870	-0.0285
intron_retention_18699	ENSG00000158435.6	0.0514291	0.220859	111.291	120.925	-0.119777	CNOT11	chr2	+	ENSG00000158435.6	101269040	101269136	101269137	101269215	101269216	101269887	-0.0613611
intron_retention_11254	ENSG00000140675.11	0.0514514	0.220859	8.05033	8.80563	-0.129379	SLC5A2	chr16	+	ENSG00000140675.11	31489489	31489674	31489675	31490697	31490698	31490845	-0.00372222
intron_retention_7625	ENSG00000059758.6	0.0513994	0.220859	17.5376	23.1213	-0.398769	CDK17	chr12	-	ENSG00000059758.6	96278261	96280279	96280280	96280807	96280808	96280885	-0.0555564
intron_retention_14390	ENSG00000076351.11	0.0513068	0.220859	9.98704	14.5419	-0.542089	SLC46A1	chr17	-	ENSG00000076351.11	28394756	28399713	28399714	28400609	28400610	28400766	-0.0968979
intron_retention_8974	ENSG00000213983.10	0.0515021	0.220891	130.471	117.54	0.150578	AP1G2	chr14	-	ENSG00000213983.10	23564980	23566160	23566161	23566277	23566278	23566419	-0.0451944
intron_retention_26943	ENSG00000164880.14	0.0517126	0.221607	59.4137	69.737	-0.231129	INTS1	chr7	-	ENSG00000164880.14	1481342	1481488	1481489	1482545	1482546	1482707	-0.0673571
intron_retention_15522	ENSG00000132199.17	0.0517689	0.221661	44.3539	46.4462	-0.0664999	ENOSF1	chr18	-	ENSG00000132199.17	690549	690631	690632	691067	691068	691106	-0.10925
intron_retention_10599	ENSG00000161996.16	0.0518228	0.221706	22.3806	18.3969	0.28279	WDR90	chr16	+	ENSG00000161996.16	662220	662331	662332	662672	662673	662844	-0.0791162
intron_retention_714	ENSG00000122481.15	0.0519509	0.222067	35.461	39.8604	-0.168723	RWDD3	chr1	+	ENSG00000122481.15	95246058	95246657	95246658	95246755	95246756	95247223	-0.0879722
intron_retention_3011	ENSG00000162910.17	0.0521116	0.222567	26.4198	30.1889	-0.1924	MRPL55	chr1	-	ENSG00000162910.17	228107785	228108318	228108319	228109148	228109149	228109283	-0.0791944
intron_retention_12501	ENSG00000196696.11	0.0525266	0.224152	19.5897	7.71446	1.34446	PDXDC2P	chr16	-	ENSG00000196696.11	69976297	69976732	69976733	69976810	69976811	69978003	-0.0205489
intron_retention_28456	ENSG00000182325.9	0.0526363	0.224258	51.9399	65.5762	-0.336328	FBXL6	chr8	-	ENSG00000182325.9	144356808	144357121	144357122	144357438	144357439	144357502	-0.146861
intron_retention_17751	ENSG00000239382.9	0.0526395	0.224258	50.8144	49.8052	0.0289421	ALKBH6	chr19	-	ENSG00000239382.9	36012543	36013089	36013090	36013343	36013344	36013422	-0.0320278
intron_retention_145	ENSG00000120948.14	0.053001	0.225609	5.0512	4.33793	0.219621	TARDBP	chr1	+	ENSG00000120948.14	11022124	11022268	11022269	11023192	11023193	11023341	0.00941667
intron_retention_11543	ENSG00000140829.10	0.0530726	0.225725	17.8976	14.3725	0.316458	DHX38	chr16	+	ENSG00000140829.10	72112413	72112529	72112530	72112624	72112625	72112909	0.0117222
intron_retention_222	ENSG00000053372.4	0.0531297	0.225779	82.6474	113.968	-0.463585	MRTO4	chr1	+	ENSG00000053372.4	19254782	19257145	19257146	19257453	19257454	19257521	-0.0431389
intron_retention_23111	ENSG00000144744.15	0.0532548	0.225963	67.1816	86.6475	-0.367092	UBA3	chr3	-	ENSG00000144744.15	69056183	69056815	69056816	69057255	69057256	69057309	-0.0506111
intron_retention_2126	ENSG00000085998.12	0.0533242	0.225963	110.487	136.167	-0.301499	POMGNT1	chr1	-	ENSG00000085998.12	46190117	46193215	46193216	46193304	46193305	46193388	-0.0241111
intron_retention_28624	ENSG00000159884.10	0.053342	0.225963	21.6622	28.8281	-0.412294	CCDC107	chr9	+	ENSG00000159884.10	35660557	35660647	35660648	35660770	35660771	35660858	-0.0318333
intron_retention_1194	ENSG00000143224.16	0.0533505	0.225963	35.6327	34.0306	0.066367	PPOX	chr1	+	ENSG00000143224.16	161168993	161169183	161169184	161169659	161169660	161169720	-0.0775
intron_retention_13589	ENSG00000006282.18	0.0536099	0.226684	10.1636	9.53597	0.0919609	SPATA20	chr17	+	ENSG00000006282.18	50549985	50550115	50550116	50550229	50550230	50550312	-0.0371944
intron_retention_6302	ENSG00000087470.16	0.0536059	0.226684	31.2545	41.3926	-0.405312	DNM1L	chr12	+	ENSG00000087470.16	32737865	32738296	32738297	32740063	32740064	32740240	-0.0966026
intron_retention_2438	ENSG00000117362.11	0.0538783	0.22763	307.755	359.967	-0.226081	APH1A	chr1	-	ENSG00000117362.11	150265399	150266194	150266195	150266532	150266533	150266656	-0.0448889
intron_retention_10944	ENSG00000183889.11	0.0539279	0.227651	12.1972	6.06733	1.00741	AC138969.4	chr16	+	ENSG00000183889.11	16349229	16350013	16350014	16350091	16350092	16350203	-0.0145
intron_retention_19646	ENSG00000115307.15	0.0539795	0.22768	388.678	407.235	-0.0672858	AUP1	chr2	-	ENSG00000115307.15	74527736	74528489	74528490	74528750	74528751	74528935	-0.0413611
intron_retention_23569	ENSG00000138758.10	0.0540813	0.22792	1.9366	4.48537	-1.2117	43719	chr4	+	ENSG00000138758.10	77030783	77030970	77030971	77036772	77036773	77036837	-0.0157838
intron_retention_2590	ENSG00000176444.17	0.0543252	0.228759	4.66902	4.07796	0.19527	CLK2	chr1	-	ENSG00000176444.17	155268293	155268359	155268360	155269487	155269488	155269713	-0.0786576
intron_retention_16155	ENSG00000130299.15	0.0544327	0.229022	20.9729	22.5401	-0.103968	GTPBP3	chr19	+	ENSG00000130299.15	17338539	17338741	17338742	17338953	17338954	17339015	-0.0942105
intron_retention_29330	ENSG00000136908.16	0.0546242	0.229638	10.2581	13.0305	-0.345128	DPM2	chr9	-	ENSG00000136908.16	127936034	127936655	127936656	127937817	127937818	127937826	-0.0377222
intron_retention_9969	ENSG00000196547.13	0.0547115	0.229815	20.9419	25.599	-0.289692	MAN2A2	chr15	+	ENSG00000196547.13	90911852	90912279	90912280	90912541	90912542	90912664	-0.0992465
intron_retention_10778	ENSG00000162066.13	0.0548048	0.229985	1.5768	2.1944	-0.476832	AMDHD2	chr16	+	ENSG00000162066.13	2529475	2529525	2529526	2530256	2530257	2530491	-0.0219444
intron_retention_5778	ENSG00000171067.9	0.0548422	0.229985	2.21995	1.55232	0.5161	C11orf24	chr11	-	ENSG00000171067.9	68261609	68261725	68261726	68261850	68261851	68262918	0.00319444
intron_retention_21291	ENSG00000100151.14	0.0549637	0.230305	54.9449	57.7276	-0.0712759	PICK1	chr22	+	ENSG00000100151.14	38073773	38073823	38073824	38074306	38074307	38074451	-0.141
intron_retention_1524	ENSG00000279457.2	0.0550765	0.230587	6.85361	6.07573	0.173807	FO538757.2	chr1	-	ENSG00000279457.2	188102	188105	188106	188129	188130	188266	-0.105021
intron_retention_18527	ENSG00000239779.5	0.0551749	0.23081	17.1814	12.5125	0.457481	WBP1	chr2	+	ENSG00000239779.5	74458459	74459562	74459563	74459642	74459643	74459745	-0.0947444
intron_retention_24264	ENSG00000280987.1	0.0553392	0.23112	129.601	184.97	-0.51321	MATR3	chr5	+	ENSG00000280987.1	139314675	139314736	139314737	139315696	139315697	139315738	-0.051688
intron_retention_521	ENSG00000159214.11	0.0553398	0.23112	14.1394	13.5452	0.0619467	CCDC24	chr1	+	ENSG00000159214.11	43991774	43992004	43992005	43992211	43992212	43992387	-0.131745
intron_retention_28710	ENSG00000165233.16	0.0557005	0.232436	128.858	145.954	-0.179732	C9orf89	chr9	+	ENSG00000165233.16	93110568	93111938	93111939	93112217	93112218	93112289	-0.104972
intron_retention_1911	ENSG00000117616.16	0.0558681	0.232944	87.4732	85.6484	0.0304143	RSRP1	chr1	-	ENSG00000117616.16	25243550	25243633	25243634	25245149	25245150	25245208	-0.120806
intron_retention_14964	ENSG00000261371.4	0.0560185	0.23338	43.7856	72.626	-0.73003	PECAM1	chr17	-	ENSG00000261371.4	64390489	64390515	64390516	64390601	64390602	64390763	-0.0073609
intron_retention_26918	ENSG00000164877.17	0.0561022	0.233537	217.722	165.331	0.397125	MICALL2	chr7	-	ENSG00000164877.17	1434360	1434672	1434673	1435100	1435101	1435147	-0.0983333
intron_retention_101	ENSG00000130762.13	0.0562811	0.234057	146.51	176.987	-0.27265	ARHGEF16	chr1	+	ENSG00000130762.13	3477875	3478026	3478027	3478423	3478424	3478612	-0.138667
intron_retention_27382	ENSG00000105808.16	0.0563189	0.234057	26.5637	30.8101	-0.213948	RASA4	chr7	-	ENSG00000105808.16	102593707	102594242	102594243	102594446	102594447	102594559	0.0115604
intron_retention_4510	ENSG00000167792.10	0.0564122	0.234253	5.7439	7.87554	-0.455346	NDUFV1	chr11	+	ENSG00000167792.10	67606954	67607616	67607617	67608395	67608396	67608478	-0.182628
intron_retention_21950	ENSG00000144677.13	0.0565605	0.234678	2.45114	4.63325	-0.918573	CTDSPL	chr3	+	ENSG00000144677.13	37980742	37980863	37980864	37982565	37982566	37982643	-0.0109167
intron_retention_6370	ENSG00000110844.12	0.056863	0.23574	51.6204	38.2532	0.432359	PRPF40B	chr12	+	ENSG00000110844.12	49637557	49643397	49643398	49643690	49643691	49643752	0.0503056
intron_retention_1963	ENSG00000084636.16	0.0569228	0.235796	210.052	141.93	0.56557	COL16A1	chr1	-	ENSG00000084636.16	31662587	31662658	31662659	31665171	31665172	31665234	-0.0409167
intron_retention_7239	ENSG00000174233.10	0.0570287	0.236043	31.1443	33.1644	-0.090666	ADCY6	chr12	-	ENSG00000174233.10	48770766	48770970	48770971	48771709	48771710	48771973	-0.127307
intron_retention_3031	ENSG00000143633.11	0.0573275	0.236895	56.3913	52.6062	0.100241	C1orf131	chr1	-	ENSG00000143633.11	231223763	231224414	231224415	231225470	231225471	231225523	-0.0598056
intron_retention_4104	ENSG00000025434.17	0.0573035	0.236895	29.6246	36.9648	-0.319358	NR1H3	chr11	+	ENSG00000025434.17	47257917	47258129	47258130	47259179	47259180	47259259	-0.0866227
intron_retention_47	ENSG00000197530.11	0.057464	0.237266	39.0795	43.4001	-0.151287	MIB2	chr1	+	ENSG00000197530.11	1624744	1624901	1624902	1624990	1624991	1625040	-0.0381111
intron_retention_3146	ENSG00000172661.16	0.0577081	0.238081	58.7846	74.4987	-0.341777	FAM21C	chr10	+	ENSG00000172661.16	45785509	45785631	45785632	45786611	45786612	45786674	-0.0678214
intron_retention_25524	ENSG00000164414.15	0.05783	0.238198	43.4941	54.6795	-0.33018	SLC35A1	chr6	+	ENSG00000164414.15	87506382	87506448	87506449	87508419	87508420	87508466	-0.0582271
intron_retention_29253	ENSG00000165138.15	0.0578258	0.238198	3.04407	3.79983	-0.319932	ANKS6	chr9	-	ENSG00000165138.15	98731329	98732553	98732554	98736495	98736496	98736623	-0.0432939
intron_retention_28601	ENSG00000137070.16	0.0580049	0.23834	18.5263	20.0582	-0.114615	IL11RA	chr9	+	ENSG00000137070.16	34660504	34660600	34660601	34660853	34660854	34660936	-0.146893
intron_retention_14284	ENSG00000214941.6	0.0579999	0.23834	10.7511	5.9759	0.847257	ZSWIM7	chr17	-	ENSG00000214941.6	15976560	15977700	15977701	15977799	15977800	15977913	-0.0806539
intron_retention_26425	ENSG00000122515.13	0.0579507	0.23834	31.7338	18.7012	0.762888	ZMIZ2	chr7	+	ENSG00000122515.13	44765711	44766056	44766057	44766163	44766164	44766333	-0.0843129
intron_retention_8355	ENSG00000197324.7	0.0582437	0.238552	4.29921	3.90466	0.138876	LRP10	chr14	+	ENSG00000197324.7	22876940	22877596	22877597	22877983	22877984	22878083	0.000944444
intron_retention_26693	ENSG00000169871.11	0.0581141	0.238552	3.18505	3.93844	-0.306311	TRIM56	chr7	+	ENSG00000169871.11	101087312	101088128	101088129	101091637	101091638	101091736	0.00654799
intron_retention_11588	ENSG00000131149.16	0.0581799	0.238552	25.7477	27.9961	-0.120782	GSE1	chr16	+	ENSG00000131149.16	85662981	85663093	85663094	85663343	85663344	85663614	-0.0881566
intron_retention_16477	ENSG00000130758.6	0.0582441	0.238552	17.7337	20.3702	-0.199971	MAP3K10	chr19	+	ENSG00000130758.6	40213076	40213188	40213189	40213516	40213517	40214221	-0.146146
intron_retention_12629	ENSG00000158717.9	0.0585001	0.239408	33.514	37.5741	-0.164977	RNF166	chr16	-	ENSG00000158717.9	88696495	88697633	88697634	88698501	88698502	88698609	-0.0745556
intron_retention_1934	ENSG00000142733.13	0.0585828	0.239554	23.9396	32.7074	-0.450215	MAP3K6	chr1	-	ENSG00000142733.13	27362851	27363021	27363022	27363441	27363442	27363548	-0.137914
intron_retention_20671	ENSG00000196756.10	0.0587086	0.239876	15.3826	16.6638	-0.115423	SNHG17	chr20	-	ENSG00000196756.10	38421006	38421098	38421099	38422091	38422092	38422241	-0.171212
intron_retention_12068	ENSG00000233024.6	0.0588472	0.240249	12.1149	6.04363	1.00329	RP11-1212A22.4	chr16	-	ENSG00000233024.6	18358086	18358588	18358589	18358666	18358667	18358769	-0.0145833
intron_retention_23453	ENSG00000087274.15	0.0589697	0.240469	1.41829	2.25774	-0.670729	ADD1	chr4	+	ENSG00000087274.15	2904764	2904777	2904778	2904919	2904920	2905015	-0.00322222
intron_retention_11475	ENSG00000038358.13	0.0589955	0.240469	62.6883	63.5487	-0.0196645	EDC4	chr16	+	ENSG00000038358.13	67881265	67881417	67881418	67881496	67881497	67881533	-0.0655556
intron_retention_16028	ENSG00000123154.10	0.0591321	0.240833	20.4993	21.4998	-0.0687432	WDR83	chr19	+	ENSG00000123154.10	12669755	12669893	12669894	12669976	12669977	12670080	-0.19212
intron_retention_20385	ENSG00000101189.6	0.059261	0.241165	74.1952	92.6896	-0.321081	MRGBP	chr20	+	ENSG00000101189.6	62798587	62798668	62798669	62798974	62798975	62799049	-0.0784444
intron_retention_2378	ENSG00000131788.14	0.059324	0.241229	65.0739	82.3432	-0.339571	PIAS3	chr1	-	ENSG00000131788.14	145853813	145853886	145853887	145854457	145854458	145854563	-0.0740602
intron_retention_6654	ENSG00000166908.16	0.0594993	0.241665	2.34496	3.49724	-0.576651	PIP4K2C	chr12	+	ENSG00000166908.16	57601526	57601636	57601637	57601925	57601926	57603418	-0.00483333
intron_retention_15198	ENSG00000171302.15	0.0595457	0.241665	23.2398	17.3807	0.419111	CANT1	chr17	-	ENSG00000171302.15	78991720	78992140	78992141	78992409	78992410	78992761	-0.00944444
intron_retention_27994	ENSG00000185803.7	0.0595737	0.241665	3.91099	5.76066	-0.5587	SLC52A2	chr8	+	ENSG00000185803.7	144358593	144358783	144358784	144359183	144359184	144359297	-0.04
intron_retention_4336	ENSG00000251562.6	0.06001	0.243241	2.09153	2.06885	0.0157285	MALAT1	chr11	+	ENSG00000251562.6	65499042	65499305	65499306	65499618	65499619	65499706	-0.00205556
intron_retention_2012	ENSG00000116560.9	0.0601577	0.243646	3.27308	2.15976	0.599778	SFPQ	chr1	-	ENSG00000116560.9	35177989	35178036	35178037	35178664	35178665	35178754	-0.0101389
intron_retention_5305	ENSG00000109920.11	0.0603384	0.244183	11.3534	10.686	0.0874144	FNBP4	chr11	-	ENSG00000109920.11	47731833	47732219	47732220	47732536	47732537	47732670	-0.0159951
intron_retention_12070	ENSG00000233024.6	0.0604242	0.244224	256.304	230.668	0.152034	RP11-1212A22.4	chr16	-	ENSG00000233024.6	18358086	18358588	18358589	18359947	18359948	18359983	-0.0847778
intron_retention_29939	ENSG00000182484.13	0.0604444	0.244224	6.60233	5.65534	0.223362	WASH6P	chrX	+	ENSG00000182484.13	156021999	156022459	156022460	156023011	156023012	156023092	-0.0143333
intron_retention_27084	ENSG00000232956.7	0.0607777	0.245242	59.8456	59.7848	0.00146717	SNHG15	chr7	-	ENSG00000232956.7	44983023	44984046	44984047	44984356	44984357	44984426	-0.0801944
intron_retention_25382	ENSG00000065029.13	0.0607926	0.245242	34.7588	31.6092	0.137032	ZNF76	chr6	+	ENSG00000065029.13	35293751	35293915	35293916	35294455	35294456	35294552	-0.0688889
intron_retention_19978	ENSG00000013441.14	0.0609327	0.245418	10.6474	9.80323	0.11917	CLK1	chr2	-	ENSG00000013441.14	200859680	200859746	200859747	200861237	200861238	200861466	-0.0447179
intron_retention_16475	ENSG00000130758.6	0.0608901	0.245418	1.59034	2.10242	-0.402717	MAP3K10	chr19	+	ENSG00000130758.6	40192245	40192454	40192455	40192637	40192638	40192713	-0.0126715
intron_retention_15943	ENSG00000099783.10	0.0610835	0.245831	122.117	158.004	-0.3717	HNRNPM	chr19	+	ENSG00000099783.10	8465324	8465362	8465363	8465479	8465480	8465515	0.0228611
intron_retention_21970	ENSG00000172936.11	0.0612162	0.245962	57.8896	88.6728	-0.615186	MYD88	chr3	+	ENSG00000172936.11	38140388	38140568	38140569	38140756	38140757	38140848	-0.0869444
intron_retention_1564	ENSG00000160087.19	0.0612599	0.245962	111.615	136.332	-0.288589	UBE2J2	chr1	-	ENSG00000160087.19	1253909	1255487	1255488	1256044	1256045	1256125	-0.0572222
intron_retention_8594	ENSG00000100650.14	0.061279	0.245962	39.723	41.0545	-0.0475671	SRSF5	chr14	+	ENSG00000100650.14	69769746	69770042	69770043	69770466	69770467	69770540	-0.1445
intron_retention_27551	ENSG00000164896.18	0.0613094	0.245962	16.1548	10.7119	0.59274	FASTK	chr7	-	ENSG00000164896.18	151079498	151079922	151079923	151080208	151080209	151080794	-0.0441639
intron_retention_3033	ENSG00000143633.11	0.0615873	0.246882	49.7715	46.2733	0.10514	C1orf131	chr1	-	ENSG00000143633.11	231223763	231225523	231225524	231226738	231226739	231226825	-0.0688889
intron_retention_2603	ENSG00000116580.17	0.0620487	0.248537	28.0509	29.429	-0.0691901	GON4L	chr1	-	ENSG00000116580.17	155751960	155752587	155752588	155753203	155753204	155753414	-0.0821245
intron_retention_22619	ENSG00000156990.13	0.0623189	0.249423	39.4539	50.8722	-0.366712	RPUSD3	chr3	-	ENSG00000156990.13	9840682	9840805	9840806	9841982	9841983	9842082	-0.00822222
intron_retention_1786	ENSG00000171824.12	0.0624674	0.249624	95.5308	122.397	-0.357535	EXOSC10	chr1	-	ENSG00000171824.12	11076842	11076948	11076949	11077364	11077365	11077443	-0.0717778
intron_retention_8466	ENSG00000100938.16	0.0624365	0.249624	22.6114	32.7092	-0.532649	GMPR2	chr14	+	ENSG00000100938.16	24232872	24232977	24232978	24233218	24233219	24233340	0.021
intron_retention_2134	ENSG00000085998.12	0.0625581	0.249791	42.6702	52.8241	-0.307966	POMGNT1	chr1	-	ENSG00000085998.12	46190117	46195924	46195925	46196011	46196012	46196077	-0.069
intron_retention_25805	ENSG00000204371.10	0.0626143	0.249806	44.2416	51.6444	-0.223207	EHMT2	chr6	-	ENSG00000204371.10	31884392	31884559	31884560	31884644	31884645	31884799	-0.0942222
intron_retention_28625	ENSG00000159884.10	0.06266	0.249806	11.8495	15.7689	-0.412257	CCDC107	chr9	+	ENSG00000159884.10	35660557	35660647	35660648	35660773	35660774	35661186	-0.0213611
intron_retention_17043	ENSG00000129946.9	0.0627096	0.249808	67.1524	52.3888	0.35818	SHC2	chr19	-	ENSG00000129946.9	436380	436431	436432	436629	436630	436683	-0.136923
intron_retention_19111	ENSG00000163516.12	0.0628018	0.24998	6.51218	3.00901	1.11385	ANKZF1	chr2	+	ENSG00000163516.12	219234133	219235293	219235294	219235473	219235474	219235585	-0.00732906
intron_retention_16452	ENSG00000179134.13	0.0629498	0.250231	71.619	98.9125	-0.46581	SAMD4B	chr19	+	ENSG00000179134.13	39383208	39383291	39383292	39383498	39383499	39384895	-0.0579722
intron_retention_2124	ENSG00000085998.12	0.0629709	0.250231	94.579	115.636	-0.290005	POMGNT1	chr1	-	ENSG00000085998.12	46190117	46192590	46192591	46192899	46192900	46192958	-0.0288611
intron_retention_6572	ENSG00000065361.13	0.0630125	0.250231	109.215	158.705	-0.53918	ERBB3	chr12	+	ENSG00000065361.13	56097045	56097230	56097231	56097784	56097785	56097940	-0.0633571
intron_retention_20895	ENSG00000156253.5	0.0637486	0.252957	20.9607	28.4625	-0.441379	RWDD2B	chr21	-	ENSG00000156253.5	29008240	29008307	29008308	29008394	29008395	29008621	-0.048816
intron_retention_16493	ENSG00000077312.7	0.0638591	0.253198	1.41885	2.05564	-0.534871	SNRPA	chr19	+	ENSG00000077312.7	40750868	40750937	40750938	40751386	40751387	40751481	-0.0085
intron_retention_3865	ENSG00000183020.12	0.0641721	0.253753	73.8103	77.8304	-0.0765123	AP2A2	chr11	+	ENSG00000183020.12	1001326	1003804	1003805	1006527	1006528	1006617	-0.0281667
intron_retention_8975	ENSG00000213983.10	0.0642636	0.253753	112.809	101.34	0.154675	AP1G2	chr14	-	ENSG00000213983.10	23564983	23566419	23566420	23566561	23566562	23566686	-0.0633611
intron_retention_13500	ENSG00000141279.14	0.0642942	0.253753	104.878	117.233	-0.160665	NPEPPS	chr17	+	ENSG00000141279.14	47619009	47619164	47619165	47619736	47619737	47619784	-0.0778056
intron_retention_22137	ENSG00000012171.16	0.0642981	0.253753	64.7912	83.2377	-0.361439	SEMA3B	chr3	+	ENSG00000012171.16	50273119	50273646	50273647	50273758	50273759	50273828	-0.165667
intron_retention_6538	ENSG00000065357.18	0.0642479	0.253753	49.4028	56.5518	-0.194978	DGKA	chr12	+	ENSG00000065357.18	55939415	55939529	55939530	55940081	55940082	55940168	-0.123568
intron_retention_1851	ENSG00000127481.13	0.0640869	0.253753	34.7639	51.2333	-0.559491	UBR4	chr1	-	ENSG00000127481.13	19110380	19110464	19110465	19110741	19110742	19110832	-0.0603748
intron_retention_1230	ENSG00000143157.10	0.0644787	0.254269	60.2847	72.8684	-0.273502	POGK	chr1	+	ENSG00000143157.10	166848938	166850423	166850424	166852584	166852585	166856344	-0.0400278
intron_retention_5120	ENSG00000132254.11	0.0645513	0.254358	171.452	170.386	0.00900342	ARFIP2	chr11	-	ENSG00000132254.11	6474683	6477268	6477269	6477717	6477718	6477892	-0.0775
intron_retention_14775	ENSG00000006025.10	0.0647134	0.25473	3.36114	3.47401	-0.0476512	OSBPL7	chr17	-	ENSG00000006025.10	47807372	47807708	47807709	47808219	47808220	47808399	-0.0105556
intron_retention_12679	ENSG00000187741.13	0.0648555	0.25473	27.5591	26.7004	0.0456675	FANCA	chr16	-	ENSG00000187741.13	89737549	89740099	89740100	89740803	89740804	89740866	-0.0894722
intron_retention_15039	ENSG00000125458.5	0.0650054	0.25473	9.22739	9.56287	-0.0515208	NT5C	chr17	-	ENSG00000125458.5	75130965	75131081	75131082	75131180	75131181	75131258	-0.0464722
intron_retention_1639	ENSG00000008128.21	0.0650213	0.25473	88.3782	100.145	-0.180324	CDK11A	chr1	-	ENSG00000008128.21	1703824	1704344	1704345	1704549	1704550	1704655	-0.0834444
intron_retention_12743	ENSG00000141480.16	0.0650417	0.25473	37.6539	54.3534	-0.52957	ARRB2	chr17	+	ENSG00000141480.16	4717217	4717276	4717277	4717684	4717685	4717752	-0.0545556
intron_retention_790	ENSG00000162775.13	0.0651414	0.25473	11.9809	9.83299	0.285039	RBM15	chr1	+	ENSG00000162775.13	110338506	110345649	110345650	110346307	110346308	110346677	0.0413333
intron_retention_13131	ENSG00000109111.13	0.0652462	0.25473	223.199	201.716	0.146009	SUPT6H	chr17	+	ENSG00000109111.13	28700346	28700512	28700513	28700940	28700941	28701128	0.00358333
intron_retention_7439	ENSG00000139613.10	0.0652056	0.25473	64.9725	80.2569	-0.304794	SMARCC2	chr12	-	ENSG00000139613.10	56178404	56178534	56178535	56178809	56178810	56178847	-0.0585294
intron_retention_18537	ENSG00000115282.18	0.0650983	0.25473	21.0995	23.2361	-0.139155	TTC31	chr2	+	ENSG00000115282.18	74492139	74492229	74492230	74492303	74492304	74492445	-0.143047
intron_retention_22176	ENSG00000041880.13	0.0648595	0.25473	56.7779	70.7652	-0.31771	PARP3	chr3	+	ENSG00000041880.13	51944390	51944578	51944579	51944777	51944778	51944910	-0.0890357
intron_retention_3660	ENSG00000107960.9	0.0650098	0.25473	31.5953	43.1816	-0.450705	OBFC1	chr10	-	ENSG00000107960.9	103917462	103917656	103917657	103918099	103918100	103918130	-0.0174286
intron_retention_25617	ENSG00000130396.19	0.0652253	0.25473	44.6713	54.4676	-0.28605	MLLT4	chr6	+	ENSG00000130396.19	167946707	167947944	167947945	167948292	167948293	167948478	-0.0448006
intron_retention_24277	ENSG00000113119.11	0.0652967	0.254732	19.0216	19.6631	-0.0478586	TMCO6	chr5	+	ENSG00000113119.11	140641306	140641780	140641781	140641869	140641870	140642053	-0.0808699
intron_retention_8991	ENSG00000100908.12	0.0654276	0.255047	2.29256	3.08604	-0.428802	EMC9	chr14	-	ENSG00000100908.12	24140889	24140965	24140966	24141347	24141348	24141570	-0.0168611
intron_retention_2427	ENSG00000014914.18	0.0656614	0.255763	196.534	146.172	0.427112	MTMR11	chr1	-	ENSG00000014914.18	149928651	149930547	149930548	149930791	149930792	149930965	-0.115583
intron_retention_13687	ENSG00000258890.5	0.065924	0.25659	21.5348	19.3051	0.157685	CEP95	chr17	+	ENSG00000258890.5	64530926	64531018	64531019	64531889	64531890	64531912	-0.075
intron_retention_13449	ENSG00000136448.10	0.0660864	0.256829	6.2697	5.69185	0.1395	NMT1	chr17	+	ENSG00000136448.10	45105644	45105877	45105878	45108677	45108678	45109016	0.0185556
intron_retention_9640	ENSG00000137822.11	0.0660477	0.256829	16.9145	20.546	-0.280597	TUBGCP4	chr15	+	ENSG00000137822.11	43401716	43401850	43401851	43403682	43403683	43403799	-0.0751923
intron_retention_17153	ENSG00000105298.12	0.066155	0.2569	2.80359	1.72125	0.703819	CACTIN	chr19	-	ENSG00000105298.12	3610647	3610971	3610972	3611228	3611229	3611360	0.0163056
intron_retention_15455	ENSG00000101782.13	0.0662123	0.256926	133.915	175.902	-0.39346	RIOK3	chr18	+	ENSG00000101782.13	23477006	23477086	23477087	23477178	23477179	23477203	-0.0710833
intron_retention_11008	ENSG00000166851.13	0.0663848	0.257399	43.0194	57.7031	-0.423661	PLK1	chr16	+	ENSG00000166851.13	23687137	23687624	23687625	23688667	23688668	23688732	-0.123833
intron_retention_3862	ENSG00000183020.12	0.0667378	0.258521	97.9881	103.375	-0.0772145	AP2A2	chr11	+	ENSG00000183020.12	992503	993381	993382	993753	993754	993985	-0.0106389
intron_retention_14201	ENSG00000141504.10	0.0667756	0.258521	35.2663	39.8669	-0.176902	SAT2	chr17	-	ENSG00000141504.10	7626534	7626793	7626794	7627142	7627143	7627226	-0.0676944
intron_retention_11120	ENSG00000169592.13	0.0671165	0.25963	68.2669	63.7702	0.0983038	INO80E	chr16	+	ENSG00000169592.13	30001212	30001530	30001531	30005220	30005221	30005323	-0.0799167
intron_retention_7452	ENSG00000135473.13	0.0671642	0.25963	32.5191	26.902	0.273573	PAN2	chr12	-	ENSG00000135473.13	56319088	56319181	56319182	56319307	56319308	56319487	-0.157222
intron_retention_18450	ENSG00000173209.21	0.0673698	0.259955	2.0784	0.937662	1.14834	AHSA2	chr2	+	ENSG00000173209.21	61177428	61177688	61177689	61178985	61178986	61179171	0.00775
intron_retention_27191	ENSG00000106077.17	0.0673791	0.259955	6.58616	8.17156	-0.311174	ABHD11	chr7	-	ENSG00000106077.17	73736094	73736691	73736692	73737561	73737562	73737735	-0.0239444
intron_retention_1914	ENSG00000117616.16	0.0674015	0.259955	17.3975	15.1174	0.202671	RSRP1	chr1	-	ENSG00000117616.16	25243550	25244498	25244499	25245149	25245150	25245208	-0.0960684
intron_retention_25914	ENSG00000231925.10	0.0675858	0.260272	185.185	195.181	-0.0758459	TAPBP	chr6	-	ENSG00000231925.10	33303573	33304217	33304218	33304296	33304297	33304638	-0.0329722
intron_retention_10061	ENSG00000176454.12	0.0675617	0.260272	21.9847	12.8115	0.779064	LPCAT4	chr15	-	ENSG00000176454.12	34359589	34360209	34360210	34361168	34361169	34361229	-0.0674135
intron_retention_9659	ENSG00000166710.16	0.0676594	0.260358	4.31806	7.45695	-0.788203	B2M	chr15	+	ENSG00000166710.16	44715423	44715458	44715459	44715512	44715513	44715701	0
intron_retention_29618	ENSG00000102317.16	0.0677272	0.260399	35.4057	29.6216	0.257328	RBM3	chrX	+	ENSG00000102317.16	48575561	48576083	48576084	48576313	48576314	48576419	-0.119083
intron_retention_17740	ENSG00000239382.9	0.0677724	0.260399	35.5707	35.0085	0.0229847	ALKBH6	chr19	-	ENSG00000239382.9	36010567	36010683	36010684	36010893	36010894	36011045	-0.138778
intron_retention_16787	ENSG00000104960.14	0.0679157	0.260684	444.605	460.046	-0.0492531	PTOV1	chr19	+	ENSG00000104960.14	49856136	49857130	49857131	49857692	49857693	49857782	-0.0455556
intron_retention_400	ENSG00000162521.17	0.0679689	0.260684	1.83681	2.84725	-0.632363	RBBP4	chr1	+	ENSG00000162521.17	32679640	32679817	32679818	32680525	32680526	32680653	-0.00288889
intron_retention_12234	ENSG00000102886.13	0.0680001	0.260684	18.9814	23.9131	-0.333212	GDPD3	chr16	-	ENSG00000102886.13	30112658	30112793	30112794	30113021	30113022	30113064	-0.183283
intron_retention_29364	ENSG00000148341.16	0.0685356	0.262539	4.77312	6.86517	-0.524361	SH3GLB2	chr9	-	ENSG00000148341.16	129010120	129010209	129010210	129012235	129012236	129012298	-0.0922863
intron_retention_25422	ENSG00000124593.13	0.0686221	0.262673	33.363	22.6434	0.559157	PRICKLE4	chr6	+	ENSG00000124593.13	41784935	41785072	41785073	41785336	41785337	41785540	0.0134596
intron_retention_760	ENSG00000116337.14	0.0686801	0.262698	40.1368	49.5511	-0.30399	AMPD2	chr1	+	ENSG00000116337.14	109626726	109627316	109627317	109627428	109627429	109627518	-0.0616429
intron_retention_27183	ENSG00000106089.10	0.0687852	0.262902	68.3522	54.4607	0.327773	STX1A	chr7	-	ENSG00000106089.10	73700729	73700931	73700932	73702844	73702845	73702982	-0.13775
intron_retention_19537	ENSG00000115464.13	0.0689122	0.26319	1.89692	2.69444	-0.506327	USP34	chr2	-	ENSG00000115464.13	61214060	61214218	61214219	61214627	61214628	61214663	-0.00665072
intron_retention_28974	ENSG00000197070.12	0.0690209	0.263275	12.9268	14.4472	-0.160419	ARRDC1	chr9	+	ENSG00000197070.12	137611451	137613006	137613007	137613412	137613413	137613510	-0.183861
intron_retention_24591	ENSG00000188725.6	0.0690378	0.263275	4.78103	3.6049	0.407361	SMIM15	chr5	-	ENSG00000188725.6	61162217	61162359	61162360	61162445	61162446	61162468	0.0204722
intron_retention_21975	ENSG00000172939.7	0.0693045	0.263855	38.8064	53.11	-0.452689	OXSR1	chr3	+	ENSG00000172939.7	38249966	38252392	38252393	38252816	38252817	38255488	-0.0830385
intron_retention_10226	ENSG00000047346.11	0.0693331	0.263855	18.8681	25.227	-0.41902	FAM214A	chr15	-	ENSG00000047346.11	52584743	52584944	52584945	52587150	52587151	52587219	-0.109321
intron_retention_24530	ENSG00000113504.18	0.0693455	0.263855	69.3728	74.0367	-0.0938699	SLC12A7	chr5	-	ENSG00000113504.18	1075371	1075490	1075491	1076137	1076138	1076236	-0.0635714
intron_retention_14920	ENSG00000266173.4	0.0697694	0.264582	30.2504	29.9979	0.0120937	STRADA	chr17	-	ENSG00000266173.4	63702832	63704047	63704048	63704340	63704341	63704582	-0.0848333
intron_retention_5796	ENSG00000137497.16	0.069803	0.264582	14.8783	13.1286	0.180492	NUMA1	chr11	-	ENSG00000137497.16	72007189	72007435	72007436	72007925	72007926	72008028	-0.0735556
intron_retention_15968	ENSG00000130813.16	0.069812	0.264582	7.71859	8.70596	-0.173667	C19orf66	chr19	+	ENSG00000130813.16	10091250	10091353	10091354	10091583	10091584	10091630	-0.0573611
intron_retention_3709	ENSG00000213185.5	0.0698484	0.264582	19.1801	16.2804	0.236477	FAM24B	chr10	-	ENSG00000213185.5	122849078	122849439	122849440	122850423	122850424	122850550	-0.0973055
intron_retention_8429	ENSG00000100897.16	0.0697374	0.264582	7.38294	11.1207	-0.590976	DCAF11	chr14	+	ENSG00000100897.16	24115315	24115392	24115393	24115542	24115543	24115726	-0.0124643
intron_retention_29950	ENSG00000167393.15	0.0698195	0.264582	23.6089	26.7542	-0.180434	PPP2R3B	chrX	-	ENSG00000167393.15	341307	341396	341397	341882	341883	341931	-0.102707
intron_retention_25889	ENSG00000204231.9	0.0700101	0.264997	78.1189	78.7547	-0.0116943	RXRB	chr6	-	ENSG00000204231.9	33194945	33195050	33195051	33195362	33195363	33195454	-0.0521111
intron_retention_26101	ENSG00000132424.13	0.0700874	0.265093	54.9964	47.7173	0.204826	PNISR	chr6	-	ENSG00000132424.13	99402540	99402710	99402711	99403828	99403829	99403882	-0.0790403
intron_retention_16932	ENSG00000133247.12	0.0703609	0.26593	17.4987	16.6345	0.07307	SUV420H2	chr19	+	ENSG00000133247.12	55342742	55342851	55342852	55343679	55343680	55343843	-0.0906677
intron_retention_1493	ENSG00000116977.17	0.0707028	0.267024	31.0558	33.3262	-0.101793	LGALS8	chr1	+	ENSG00000116977.17	236540247	236542787	236542788	236543559	236543560	236543648	-0.147971
intron_retention_432	ENSG00000163874.8	0.0708271	0.267295	54.1733	47.6365	0.185514	ZC3H12A	chr1	+	ENSG00000163874.8	37475459	37482540	37482541	37482736	37482737	37484379	-0.142692
intron_retention_26276	ENSG00000164828.16	0.0708907	0.267337	86.5203	102.681	-0.247054	SUN1	chr7	+	ENSG00000164828.16	851550	852043	852044	852608	852609	852651	-0.0381674
intron_retention_1171	ENSG00000158793.12	0.0713048	0.268558	2.31924	1.40146	0.72672	NIT1	chr1	+	ENSG00000158793.12	161118125	161118239	161118240	161119133	161119134	161119241	0.00177778
intron_retention_7184	ENSG00000133704.8	0.0713583	0.268558	34.7118	51.4357	-0.567343	IPO8	chr12	-	ENSG00000133704.8	30628988	30630957	30630958	30631894	30631895	30632011	-0.0595714
intron_retention_24731	ENSG00000184584.11	0.0714255	0.268558	6.08093	9.5766	-0.655221	TMEM173	chr5	-	ENSG00000184584.11	139480790	139480870	139480871	139481185	139481186	139481342	-0.0170357
intron_retention_8962	ENSG00000213983.10	0.0713956	0.268558	28.311	15.9559	0.827276	AP1G2	chr14	-	ENSG00000213983.10	23563096	23563282	23563283	23563379	23563380	23563502	-0.0857456
intron_retention_21237	ENSG00000183963.17	0.0716776	0.268666	67.7665	94.8564	-0.485174	SMTN	chr22	+	ENSG00000183963.17	31096998	31097060	31097061	31097268	31097269	31097338	-0.07925
intron_retention_4462	ENSG00000172830.11	0.0717113	0.268666	78.3628	89.8671	-0.197624	SSH3	chr11	+	ENSG00000172830.11	67306838	67307113	67307114	67307370	67307371	67307436	-0.0833056
intron_retention_7222	ENSG00000061273.16	0.071718	0.268666	148.473	152.881	-0.0422055	HDAC7	chr12	-	ENSG00000061273.16	47784079	47784217	47784218	47785386	47785387	47785471	-0.0707222
intron_retention_15428	ENSG00000173482.15	0.0715266	0.268666	30.424	45.6052	-0.583988	PTPRM	chr18	+	ENSG00000173482.15	8376462	8376597	8376598	8378264	8378265	8378414	-0.0973291
intron_retention_23525	ENSG00000109133.11	0.0715622	0.268666	7.76983	11.4269	-0.556474	TMEM33	chr4	+	ENSG00000109133.11	41935129	41935262	41935263	41935466	41935467	41935529	-0.0342143
intron_retention_19015	ENSG00000127838.12	0.0719684	0.269207	9.94469	10.6848	-0.10356	PNKD	chr2	+	ENSG00000127838.12	218270392	218270602	218270603	218271423	218271424	218271549	-0.03537
intron_retention_23801	ENSG00000109606.11	0.0719179	0.269207	9.06621	11.7507	-0.374179	DHX15	chr4	-	ENSG00000109606.11	24537051	24537165	24537166	24540107	24540108	24540299	-0.160566
intron_retention_15874	ENSG00000125733.16	0.0720716	0.269395	199.813	223.396	-0.160951	TRIP10	chr19	+	ENSG00000125733.16	6740683	6741125	6741126	6741224	6741225	6741281	-0.0103611
intron_retention_25704	ENSG00000137312.13	0.0724034	0.270437	5.70643	6.56408	-0.202006	FLOT1	chr6	-	ENSG00000137312.13	30741190	30741333	30741334	30741661	30741662	30741704	-0.0237222
intron_retention_13619	ENSG00000108848.14	0.0725664	0.270698	9.82735	8.07152	0.283963	LUC7L3	chr17	+	ENSG00000108848.14	50750501	50750852	50750853	50752199	50752200	50752282	-0.0314167
intron_retention_22474	ENSG00000161203.12	0.0728016	0.270698	10.9511	16.1472	-0.5602	AP2M1	chr3	+	ENSG00000161203.12	184180849	184180881	184180882	184181194	184181195	184181226	-0.00169444
intron_retention_26994	ENSG00000071189.20	0.0728104	0.270698	32.3919	40.7805	-0.332246	SNX13	chr7	-	ENSG00000071189.20	17790761	17794292	17794293	17796826	17796827	17796939	-0.0544444
intron_retention_27565	ENSG00000082014.15	0.0729263	0.270698	39.8522	44.7093	-0.165917	SMARCD3	chr7	-	ENSG00000082014.15	151240422	151240522	151240523	151241491	151241492	151241653	-0.104028
intron_retention_16578	ENSG00000104859.13	0.0729409	0.270698	54.2714	52.3511	0.0519736	CLASRP	chr19	+	ENSG00000104859.13	45068015	45068054	45068055	45068419	45068420	45068480	-0.0793333
intron_retention_6713	ENSG00000135679.20	0.0729518	0.270698	9.23263	5.73067	0.688037	MDM2	chr12	+	ENSG00000135679.20	68843066	68843264	68843265	68843740	68843741	68844190	-0.000194444
intron_retention_23992	ENSG00000145431.9	0.0727109	0.270698	2.748	6.27541	-1.19133	PDGFC	chr4	-	ENSG00000145431.9	156767773	156767876	156767877	156767961	156767962	156767990	-0.0100301
intron_retention_23362	ENSG00000061938.15	0.0726653	0.270698	32.2247	38.7005	-0.264188	TNK2	chr3	-	ENSG00000061938.15	195879049	195882328	195882329	195883156	195883157	195883309	-0.0748929
intron_retention_12246	ENSG00000198064.12	0.0726225	0.270698	23.0844	16.8302	0.455862	RP11-347C12.1	chr16	-	ENSG00000198064.12	30245454	30245611	30245612	30245764	30245765	30245801	-0.0544788
intron_retention_7753	ENSG00000089157.14	0.0731682	0.271303	296.314	338.318	-0.191252	RPLP0	chr12	-	ENSG00000089157.14	120198554	120198770	120198771	120198894	120198895	120199000	-0.0123333
intron_retention_1921	ENSG00000158062.19	0.073248	0.27131	29.6659	36.1351	-0.284595	UBXN11	chr1	-	ENSG00000158062.19	26284362	26284482	26284483	26285463	26285464	26285541	-0.184778
intron_retention_2822	ENSG00000242193.8	0.0732765	0.27131	25.6366	23.297	0.138058	RP11-568K15.1	chr1	-	ENSG00000242193.8	178031550	178032495	178032496	178033026	178033027	178033085	-0.114495
intron_retention_10612	ENSG00000140983.12	0.0735768	0.272089	101.844	88.6035	0.200923	RHOT2	chr16	+	ENSG00000140983.12	668488	669606	669607	670122	670123	670175	-0.0536944
intron_retention_5250	ENSG00000176102.10	0.0735939	0.272089	54.9319	61.121	-0.154023	CSTF3	chr11	-	ENSG00000176102.10	33140966	33141762	33141763	33141884	33141885	33141986	-0.111028
intron_retention_13314	ENSG00000188895.10	0.0741278	0.273864	12.624	9.09474	0.47307	MSL1	chr17	+	ENSG00000188895.10	40122614	40122760	40122761	40123284	40123285	40123380	0.00361111
intron_retention_19454	ENSG00000115816.12	0.0742013	0.273873	164.944	154.244	0.0967564	CEBPZ	chr2	-	ENSG00000115816.12	37201612	37201903	37201904	37202783	37202784	37202816	0.0114167
intron_retention_29622	ENSG00000101940.16	0.0743453	0.273873	129.197	132.833	-0.0400447	WDR13	chrX	+	ENSG00000101940.16	48597492	48598037	48598038	48598716	48598717	48598827	-0.0741667
intron_retention_857	ENSG00000268043.6	0.074327	0.273873	79.6405	89.175	-0.163137	NBPF12	chr1	+	ENSG00000268043.6	146991113	146991285	146991286	146991994	146991995	146992046	-0.0460897
intron_retention_18517	ENSG00000239779.5	0.0743162	0.273873	8.58168	9.00959	-0.0702006	WBP1	chr2	+	ENSG00000239779.5	74458400	74458671	74458672	74458996	74458997	74459098	-0.132456
intron_retention_23364	ENSG00000061938.15	0.0745291	0.274351	24.1643	29.2331	-0.274724	TNK2	chr3	-	ENSG00000061938.15	195879049	195883309	195883310	195884811	195884812	195885033	-0.0877143
intron_retention_12603	ENSG00000140948.10	0.0749364	0.275651	8.6014	11.6877	-0.442345	ZCCHC14	chr16	-	ENSG00000140948.10	87406257	87407014	87407015	87407677	87407678	87410335	-0.0251389
intron_retention_21760	ENSG00000100241.19	0.0755065	0.277548	29.4812	33.3126	-0.176274	SBF1	chr22	-	ENSG00000100241.19	50466350	50466482	50466483	50466604	50466605	50466710	-0.0750929
intron_retention_25464	ENSG00000171453.16	0.0758493	0.278607	58.6558	62.5791	-0.0934073	POLR1C	chr6	+	ENSG00000171453.16	43519333	43519838	43519839	43520065	43520066	43520185	-0.0853889
intron_retention_17161	ENSG00000011132.10	0.0761698	0.279582	28.1755	28.8424	-0.0337486	APBA3	chr19	-	ENSG00000011132.10	3759561	3759600	3759601	3759688	3759689	3760301	-0.0786389
intron_retention_22252	ENSG00000144741.16	0.0762917	0.279828	2.51091	1.89791	0.403799	SLC25A26	chr3	+	ENSG00000144741.16	66377690	66377967	66377968	66378409	66378410	66378502	0.0228571
intron_retention_26103	ENSG00000132424.13	0.0766478	0.280931	58.4836	50.839	0.202096	PNISR	chr6	-	ENSG00000132424.13	99402540	99403882	99403883	99404602	99404603	99404702	-0.0573333
intron_retention_12233	ENSG00000102886.13	0.0767273	0.281021	47.386	58.7147	-0.309261	GDPD3	chr16	-	ENSG00000102886.13	30111388	30111521	30111522	30112131	30112132	30112217	-0.0906624
intron_retention_27308	ENSG00000146826.13	0.076979	0.28174	35.1391	36.134	-0.040281	C7orf43	chr7	-	ENSG00000146826.13	100155671	100155825	100155826	100156385	100156386	100156440	-0.105393
intron_retention_6186	ENSG00000182326.13	0.077168	0.282229	10.8351	19.1065	-0.818347	C1S	chr12	+	ENSG00000182326.13	7061212	7061408	7061409	7061838	7061839	7061917	0.0201754
intron_retention_26489	ENSG00000263001.4	0.0772318	0.282259	396.689	485.165	-0.290468	GTF2I	chr7	+	ENSG00000263001.4	74754096	74755537	74755538	74756819	74756820	74756861	-0.0365
intron_retention_28980	ENSG00000197070.12	0.0778321	0.283386	23.3929	25.3716	-0.11714	ARRDC1	chr9	+	ENSG00000197070.12	137613615	137613769	137613770	137614139	137614140	137614214	-0.0290833
intron_retention_27993	ENSG00000185803.7	0.0778564	0.283386	3.26576	4.4783	-0.455531	SLC52A2	chr8	+	ENSG00000185803.7	144358581	144358658	144358659	144359187	144359188	144359423	-0.0188425
intron_retention_6658	ENSG00000178498.14	0.0777577	0.283386	9.4919	10.6962	-0.17233	DTX3	chr12	+	ENSG00000178498.14	57604622	57604858	57604859	57606189	57606190	57606252	-0.11199
intron_retention_5291	ENSG00000149187.16	0.077896	0.283386	2.20009	2.95702	-0.426581	CELF1	chr11	-	ENSG00000149187.16	47470329	47470555	47470556	47472190	47472191	47472356	-0.0189348
intron_retention_13257	ENSG00000278599.3	0.0777979	0.283386	26.9355	20.2745	0.40984	TBC1D3E	chr17	+	ENSG00000278599.3	38005561	38005880	38005881	38007163	38007164	38007203	-0.107436
intron_retention_21323	ENSG00000100359.19	0.0778765	0.283386	5.40706	5.94959	-0.137945	SGSM3	chr22	+	ENSG00000100359.19	40408933	40409018	40409019	40409198	40409199	40409372	-0.111902
intron_retention_15061	ENSG00000108469.13	0.0779298	0.283386	23.0283	23.298	-0.0167962	RECQL5	chr17	-	ENSG00000108469.13	75628672	75629475	75629476	75629707	75629708	75629842	-0.157873
intron_retention_15618	ENSG00000154832.13	0.0781836	0.283459	34.8667	35.0549	-0.00776802	CXXC1	chr18	-	ENSG00000154832.13	50285002	50285247	50285248	50285324	50285325	50285351	-0.0898889
intron_retention_14543	ENSG00000274487.1	0.078236	0.283459	47.6128	45.3235	0.0710888	CH17-431G21.1	chr17	-	ENSG00000274487.1	38201105	38201219	38201220	38202071	38202072	38202105	-0.0935833
intron_retention_17267	ENSG00000125731.11	0.0782475	0.283459	57.6151	58.1013	-0.0121229	SH2D3A	chr19	-	ENSG00000125731.11	6754052	6754425	6754426	6754615	6754616	6754731	-0.175917
intron_retention_10794	ENSG00000167978.15	0.0782928	0.283459	104.668	63.0925	0.730278	SRRM2	chr16	+	ENSG00000167978.15	2768997	2769284	2769285	2769861	2769862	2770258	-0.0559444
intron_retention_2121	ENSG00000085998.12	0.0783084	0.283459	107.934	130.604	-0.275049	POMGNT1	chr1	-	ENSG00000085998.12	46190473	46190784	46190785	46192097	46192098	46192223	-0.0358611
intron_retention_23028	ENSG00000145041.14	0.0783396	0.283459	4.56135	4.32395	0.0771125	VPRBP	chr3	-	ENSG00000145041.14	51395867	51397124	51397125	51398734	51398735	51398827	0.02025
intron_retention_14313	ENSG00000072310.15	0.0781453	0.283459	2.31161	2.75577	-0.25356	SREBF1	chr17	-	ENSG00000072310.15	17814344	17814410	17814411	17814834	17814835	17814944	-0.0186752
intron_retention_2169	ENSG00000121310.15	0.0783959	0.283461	135.996	115.953	0.230025	ECHDC2	chr1	-	ENSG00000121310.15	52904646	52904833	52904834	52905033	52905034	52905090	-0.0628611
intron_retention_28626	ENSG00000159884.10	0.0785497	0.283816	111.231	143.062	-0.36308	CCDC107	chr9	+	ENSG00000159884.10	35660557	35660858	35660859	35660939	35660940	35661177	-0.0231667
intron_retention_24270	ENSG00000171604.10	0.0786649	0.284031	4.09364	6.16953	-0.591777	CXXC5	chr5	+	ENSG00000171604.10	139682994	139683153	139683154	139683385	139683386	139683578	-0.00233333
intron_retention_10914	ENSG00000254852.7	0.0788054	0.284336	123.081	109.648	0.166736	NPIPA2	chr16	+	ENSG00000254852.7	14763608	14763643	14763644	14765002	14765003	14765413	-0.107194
intron_retention_27133	ENSG00000169919.15	0.0793309	0.284524	10.4327	8.42432	0.308476	GUSB	chr7	-	ENSG00000169919.15	65974295	65974401	65974402	65974525	65974526	65974704	0.0218056
intron_retention_11198	ENSG00000099377.12	0.0793414	0.284524	76.4821	93.3518	-0.287557	HSD3B7	chr16	+	ENSG00000099377.12	30986423	30986531	30986532	30986604	30986605	30986703	-0.0444444
intron_retention_9281	ENSG00000165929.11	0.0793458	0.284524	116.619	137.88	-0.241609	TC2N	chr14	-	ENSG00000165929.11	91779751	91783210	91783211	91785161	91785162	91785361	-0.059
intron_retention_15169	ENSG00000161547.13	0.0793605	0.284524	7.26295	5.31976	0.449195	SRSF2	chr17	-	ENSG00000161547.13	76735137	76735158	76735159	76735617	76735618	76736154	-0.0276667
intron_retention_25777	ENSG00000213722.7	0.0791907	0.284524	5.51972	6.84854	-0.311202	DDAH2	chr6	-	ENSG00000213722.7	31728865	31729225	31729226	31729682	31729683	31729796	-0.0558095
intron_retention_14785	ENSG00000006025.10	0.0791697	0.284524	38.2493	33.4256	0.194477	OSBPL7	chr17	-	ENSG00000006025.10	47818986	47819099	47819100	47819728	47819729	47819782	-0.121718
intron_retention_7241	ENSG00000174233.10	0.0790654	0.284524	29.0819	30.4922	-0.0683201	ADCY6	chr12	-	ENSG00000174233.10	48772508	48772543	48772544	48773468	48773469	48773647	-0.0636169
intron_retention_27353	ENSG00000146830.9	0.0789418	0.284524	40.9579	35.4293	0.209198	GIGYF1	chr7	-	ENSG00000146830.9	100685974	100686079	100686080	100686179	100686180	100686433	-0.0538872
intron_retention_4684	ENSG00000166004.13	0.0790006	0.284524	21.3891	17.5308	0.286981	CEP295	chr11	+	ENSG00000166004.13	93729434	93729530	93729531	93729613	93729614	93729781	-0.0307857
intron_retention_23455	ENSG00000087274.15	0.0797483	0.285453	4.99339	4.6662	0.0977701	ADD1	chr4	+	ENSG00000087274.15	2928603	2928642	2928643	2929595	2929596	2930062	0.00291667
intron_retention_8957	ENSG00000213983.10	0.0798165	0.285453	204.161	176.758	0.207937	AP1G2	chr14	-	ENSG00000213983.10	23561512	23562066	23562067	23562287	23562288	23562406	-0.0568056
intron_retention_5975	ENSG00000137700.15	0.0798615	0.285453	68.87	76.5346	-0.152236	SLC37A4	chr11	-	ENSG00000137700.15	119027628	119028426	119028427	119029221	119029222	119029369	-0.0691667
intron_retention_20990	ENSG00000160226.14	0.0798998	0.285453	47.0755	41.312	0.188413	C21orf2	chr21	-	ENSG00000160226.14	44328944	44330919	44330920	44331842	44331843	44332014	-0.0520833
intron_retention_507	ENSG00000132768.12	0.0798079	0.285453	21.7317	29.1398	-0.423191	DPH2	chr1	+	ENSG00000132768.12	43970870	43971189	43971190	43971386	43971387	43971526	-0.0907348
intron_retention_2428	ENSG00000014914.18	0.0800035	0.285493	143.189	104.729	0.451262	MTMR11	chr1	-	ENSG00000014914.18	149928651	149930965	149930966	149931259	149931260	149931426	-0.130111
intron_retention_24862	ENSG00000146083.10	0.0800233	0.285493	42.5813	49.7316	-0.223943	RNF44	chr5	-	ENSG00000146083.10	176529731	176529818	176529819	176530081	176530082	176530206	-0.0883918
intron_retention_2748	ENSG00000158796.15	0.0801282	0.285606	6.82159	4.85643	0.490212	DEDD	chr1	-	ENSG00000158796.15	161124133	161124210	161124211	161124413	161124414	161124526	0.0229167
intron_retention_6127	ENSG00000139193.3	0.0801673	0.285606	13.7627	17.6664	-0.360247	CD27	chr12	+	ENSG00000139193.3	6450173	6450630	6450631	6450894	6450895	6451014	-0.130427
intron_retention_5459	ENSG00000149499.10	0.0803718	0.285714	46.4366	51.2548	-0.142424	EML3	chr11	-	ENSG00000149499.10	62606958	62607099	62607100	62607665	62607666	62607821	-0.0827222
intron_retention_8833	ENSG00000092094.9	0.0804221	0.285714	86.8467	86.3315	0.0085839	OSGEP	chr14	-	ENSG00000092094.9	20447615	20447994	20447995	20448105	20448106	20448171	-0.0644444
intron_retention_5799	ENSG00000137497.16	0.0803678	0.285714	4.24368	5.96763	-0.491843	NUMA1	chr11	-	ENSG00000137497.16	72008092	72008145	72008146	72008687	72008688	72008845	-0.110466
intron_retention_8927	ENSG00000100813.13	0.0802919	0.285714	3.88876	4.05618	-0.0608133	ACIN1	chr14	-	ENSG00000100813.13	23068391	23068464	23068465	23069475	23069476	23069617	-0.0407939
intron_retention_13593	ENSG00000006282.18	0.0806798	0.286061	124.831	112.501	0.150041	SPATA20	chr17	+	ENSG00000006282.18	50550708	50551190	50551191	50551510	50551511	50551669	-0.0843889
intron_retention_2425	ENSG00000014914.18	0.0807175	0.286061	238.578	173.498	0.459536	MTMR11	chr1	-	ENSG00000014914.18	149928651	149929317	149929318	149929622	149929623	149929916	-0.159611
intron_retention_11188	ENSG00000156873.14	0.0807492	0.286061	82.2858	70.9654	0.213527	PHKG2	chr16	+	ENSG00000156873.14	30756355	30756520	30756521	30756589	30756590	30756715	-0.0873333
intron_retention_5798	ENSG00000137497.16	0.0807833	0.286061	226.503	300.618	-0.408397	NUMA1	chr11	-	ENSG00000137497.16	72007189	72007435	72007436	72008687	72008688	72008845	-0.113694
intron_retention_3017	ENSG00000162910.17	0.0808112	0.286061	2.58821	3.25061	-0.328752	MRPL55	chr1	-	ENSG00000162910.17	228107785	228108474	228108475	228109148	228109149	228109306	-0.0329722
intron_retention_25810	ENSG00000204356.10	0.0808756	0.286061	4.6055	3.24381	0.505671	NELFE	chr6	-	ENSG00000204356.10	31954555	31954568	31954569	31954694	31954695	31954802	0.00336111
intron_retention_30285	ENSG00000169057.18	0.0809465	0.286061	7.55189	6.43418	0.231082	MECP2	chrX	-	ENSG00000169057.18	154030239	154031286	154031287	154031395	154031396	154031450	0.0159722
intron_retention_11009	ENSG00000166851.13	0.0809693	0.286061	43.8834	58.1285	-0.405571	PLK1	chr16	+	ENSG00000166851.13	23687469	23688745	23688746	23689237	23689238	23689392	-0.136861
intron_retention_1850	ENSG00000127481.13	0.0813607	0.287245	40.6946	57.907	-0.508902	UBR4	chr1	-	ENSG00000127481.13	19104585	19104666	19104667	19105047	19105048	19105189	-0.10356
intron_retention_839	ENSG00000281571.1	0.0814375	0.287268	2.03838	2.72434	-0.418486	AC241585.2	chr1	+	ENSG00000281571.1	145214851	145215422	145215423	145215567	145215568	145215938	-0.00969444
intron_retention_22772	ENSG00000164050.11	0.0814802	0.287268	39.258	34.7761	0.174889	PLXNB1	chr3	-	ENSG00000164050.11	48419244	48419366	48419367	48419576	48419577	48419674	-0.0915456
intron_retention_28445	ENSG00000185000.8	0.0816245	0.287578	204.41	216.115	-0.0803315	DGAT1	chr8	-	ENSG00000185000.8	144317022	144317109	144317110	144317186	144317187	144317252	-0.1245
intron_retention_2125	ENSG00000085998.12	0.0818801	0.287998	86.379	104.346	-0.272618	POMGNT1	chr1	-	ENSG00000085998.12	46190117	46192958	46192959	46193173	46193174	46193215	-0.0259444
intron_retention_1848	ENSG00000179051.12	0.0819195	0.287998	1.27701	2.09997	-0.717592	RCC2	chr1	-	ENSG00000179051.12	17407839	17408554	17408555	17408979	17408980	17409046	-0.00180556
intron_retention_4053	ENSG00000181830.8	0.0819382	0.287998	26.831	35.7927	-0.415766	SLC35C1	chr11	+	ENSG00000181830.8	45804072	45804517	45804518	45805809	45805810	45806056	-0.03125
intron_retention_29082	ENSG00000165282.12	0.08197	0.287998	14.6565	20.4771	-0.482471	PIGO	chr9	-	ENSG00000165282.12	35091240	35091291	35091292	35092542	35092543	35092767	-0.0433214
intron_retention_20181	ENSG00000100994.10	0.0822025	0.288567	5.00904	3.30128	0.601509	PYGB	chr20	+	ENSG00000100994.10	25293901	25294157	25294158	25294242	25294243	25294292	0.00402778
intron_retention_9050	ENSG00000157379.12	0.0822453	0.288567	99.8261	131.603	-0.398707	DHRS1	chr14	-	ENSG00000157379.12	24291139	24291219	24291220	24291555	24291556	24291625	-0.114167
intron_retention_17126	ENSG00000099875.13	0.0824007	0.288879	115.427	149.327	-0.371493	MKNK2	chr19	-	ENSG00000099875.13	2046367	2046468	2046469	2046603	2046604	2046691	-0.0381389
intron_retention_26903	ENSG00000273344.1	0.0824476	0.288879	4.808	5.38901	-0.164585	PAXIP1-AS1	chr7	+	ENSG00000273344.1	155003448	155004134	155004135	155004340	155004341	155005703	-0.0634942
intron_retention_5525	ENSG00000255717.5	0.0825146	0.288915	20.0833	17.4997	0.198666	SNHG1	chr11	-	ENSG00000255717.5	62854888	62855466	62855467	62855864	62855865	62855881	-0.0375518
intron_retention_15313	ENSG00000187531.12	0.0826161	0.289071	99.2466	96.3242	0.04312	SIRT7	chr17	-	ENSG00000187531.12	81913774	81914167	81914168	81914293	81914294	81914456	-0.0936389
intron_retention_2779	ENSG00000162745.9	0.0827553	0.289359	4.22843	3.77571	0.163373	OLFML2B	chr1	-	ENSG00000162745.9	161983193	161983405	161983406	161983595	161983596	161983941	0.00280556
intron_retention_6496	ENSG00000197111.14	0.0829247	0.289753	24.3973	13.8934	0.812324	PCBP2	chr12	+	ENSG00000197111.14	53467723	53468281	53468282	53468776	53468777	53468832	0.0470322
intron_retention_19624	ENSG00000115289.11	0.0831304	0.290272	15.5459	16.2166	-0.0609339	PCGF1	chr2	-	ENSG00000115289.11	74507042	74507147	74507148	74507357	74507358	74507417	-0.0319643
intron_retention_2452	ENSG00000143409.14	0.0834145	0.290901	50.0781	61.7772	-0.302895	FAM63A	chr1	-	ENSG00000143409.14	150997624	150998273	150998274	150999368	150999369	150999511	-0.0331111
intron_retention_7230	ENSG00000061273.16	0.0834247	0.290901	62.3574	65.1604	-0.0634362	HDAC7	chr12	-	ENSG00000061273.16	47791871	47792004	47792005	47793368	47793369	47793386	-0.0908889
intron_retention_27897	ENSG00000104518.9	0.0836256	0.291202	186.544	200.267	-0.102412	GSDMD	chr8	+	ENSG00000104518.9	143559332	143559969	143559970	143560602	143560603	143560653	-0.0916944
intron_retention_17048	ENSG00000099821.12	0.0836144	0.291202	12.7398	14.7642	-0.212763	POLRMT	chr19	-	ENSG00000099821.12	617570	617870	617871	618487	618488	618582	-0.207551
intron_retention_22265	ENSG00000114021.10	0.0836873	0.291218	148.468	162.275	-0.128293	NIT2	chr3	+	ENSG00000114021.10	100345585	100345678	100345679	100346180	100346181	100346255	-0.0604444
intron_retention_15038	ENSG00000125458.5	0.0837555	0.291256	159.065	151.016	0.0749106	NT5C	chr17	-	ENSG00000125458.5	75130568	75130867	75130868	75131044	75131045	75131105	-0.0859722
intron_retention_8279	ENSG00000088448.13	0.0840302	0.291876	111.482	97.8008	0.188896	ANKRD10	chr13	-	ENSG00000088448.13	110878540	110880112	110880113	110883697	110883698	110883793	-0.0205556
intron_retention_1181	ENSG00000143258.14	0.0840484	0.291876	37.7284	34.5513	0.126911	USP21	chr1	+	ENSG00000143258.14	161162270	161162390	161162391	161162614	161162615	161162680	-0.073707
intron_retention_19468	ENSG00000115875.17	0.0843386	0.29253	28.8388	31.7027	-0.136596	SRSF7	chr2	-	ENSG00000115875.17	38748579	38749173	38749174	38749528	38749529	38749705	-0.122833
intron_retention_2804	ENSG00000234741.6	0.084381	0.29253	11.1854	11.9764	-0.0985856	GAS5	chr1	-	ENSG00000234741.6	173863902	173864704	173864705	173865509	173865510	173865547	-0.0137222
intron_retention_16453	ENSG00000179134.13	0.0844091	0.29253	4.10125	6.00318	-0.549663	SAMD4B	chr19	+	ENSG00000179134.13	39383208	39383291	39383292	39383707	39383708	39384188	-0.0195
intron_retention_5722	ENSG00000174669.10	0.0847902	0.293651	25.0867	24.4278	0.0384039	SLC29A2	chr11	-	ENSG00000174669.10	66368537	66368671	66368672	66369059	66369060	66369131	-0.0601828
intron_retention_22884	ENSG00000172037.12	0.0849684	0.294068	103.962	168.486	-0.696563	LAMB2	chr3	-	ENSG00000172037.12	49125253	49125484	49125485	49125746	49125747	49125890	-0.0695833
intron_retention_9087	ENSG00000129465.14	0.0851176	0.294384	39.9554	43.1065	-0.109515	RIPK3	chr14	-	ENSG00000129465.14	24337873	24339324	24339325	24339456	24339457	24339597	-0.07925
intron_retention_21875	ENSG00000163703.16	0.0852434	0.294611	101.068	127.825	-0.338839	CRELD1	chr3	+	ENSG00000163703.16	9943077	9943515	9943516	9944364	9944365	9944423	-0.0588333
intron_retention_24460	ENSG00000145916.17	0.0853739	0.294611	48.0367	55.8831	-0.218276	RMND5B	chr5	+	ENSG00000145916.17	178141340	178142728	178142729	178142851	178142852	178142908	-0.000833333
intron_retention_20266	ENSG00000124193.13	0.0854725	0.294611	59.7326	43.1305	0.469812	SRSF6	chr20	+	ENSG00000124193.13	43459153	43459420	43459421	43459770	43459771	43459895	-0.0261111
intron_retention_12724	ENSG00000141258.11	0.0854554	0.294611	30.111	27.2481	0.144139	SGSM2	chr17	+	ENSG00000141258.11	2372343	2373081	2373082	2373330	2373331	2373385	-0.0414141
intron_retention_8825	ENSG00000129566.11	0.0853445	0.294611	2.28395	2.67831	-0.229795	TEP1	chr14	-	ENSG00000129566.11	20365667	20367103	20367104	20367907	20367908	20368559	-0.025
intron_retention_17901	ENSG00000188493.13	0.085601	0.29467	4.52765	3.39128	0.416932	C19orf54	chr19	-	ENSG00000188493.13	40740862	40741065	40741066	40741365	40741366	40741680	0.00905556
intron_retention_23870	ENSG00000138668.17	0.0856634	0.29467	736.906	797.368	-0.113765	HNRNPD	chr4	-	ENSG00000138668.17	82352498	82354154	82354155	82355303	82355304	82355401	-0.0510556
intron_retention_25091	ENSG00000112763.14	0.0856294	0.29467	30.0135	32.0152	-0.093145	BTN2A1	chr6	+	ENSG00000112763.14	26466062	26466088	26466089	26467947	26467948	26469602	-0.114576
intron_retention_10941	ENSG00000183889.11	0.0857763	0.29486	258.822	232.811	0.152802	AC138969.4	chr16	+	ENSG00000183889.11	16348697	16348732	16348733	16350091	16350092	16350203	-0.0820556
intron_retention_13536	ENSG00000230148.7	0.0867665	0.298062	4.51545	4.91759	-0.123083	HOXB-AS1	chr17	+	ENSG00000230148.7	48549889	48550402	48550403	48550928	48550929	48551076	-0.0339103
intron_retention_3285	ENSG00000155256.16	0.0871035	0.299018	56.933	49.8743	0.190967	ZFYVE27	chr10	+	ENSG00000155256.16	97749474	97749586	97749587	97750330	97750331	97750470	-0.0444872
intron_retention_1658	ENSG00000162585.15	0.0873777	0.299757	5.6982	8.48814	-0.574943	C1orf86	chr1	-	ENSG00000162585.15	2191901	2192076	2192077	2192844	2192845	2192975	-0.0694595
intron_retention_23726	ENSG00000178950.15	0.0876958	0.300646	12.1989	17.6197	-0.530441	GAK	chr4	-	ENSG00000178950.15	849276	849462	849463	849577	849578	849774	0.003
intron_retention_5931	ENSG00000160613.11	0.0877788	0.300682	94.2945	95.3474	-0.0160191	PCSK7	chr11	-	ENSG00000160613.11	117204337	117206798	117206799	117207066	117207067	117207109	0.101222
intron_retention_9843	ENSG00000140365.14	0.0878245	0.300682	22.3129	16.0385	0.476337	COMMD4	chr15	+	ENSG00000140365.14	75339264	75339344	75339345	75339964	75339965	75340073	0.0143333
intron_retention_7785	ENSG00000256364.1	0.0880979	0.301416	0.970424	2.21832	-1.19278	RP11-173P15.3	chr12	-	ENSG00000256364.1	120698264	120698351	120698352	120699046	120699047	120699541	-0.00514329
intron_retention_3702	ENSG00000107672.13	0.0885043	0.302125	100.527	102.844	-0.0328775	NSMCE4A	chr10	-	ENSG00000107672.13	121959324	121959595	121959596	121960357	121960358	121960406	-0.0535833
intron_retention_27658	ENSG00000158941.15	0.0885005	0.302125	64.0675	73.826	-0.204536	CCAR2	chr8	+	ENSG00000158941.15	22614388	22615001	22615002	22615424	22615425	22615596	-0.0731786
intron_retention_27185	ENSG00000106089.10	0.0885426	0.302125	71.7032	56.3503	0.347615	STX1A	chr7	-	ENSG00000106089.10	73704148	73704256	73704257	73704349	73704350	73704423	-0.0211786
intron_retention_17996	ENSG00000105287.11	0.0885011	0.302125	2.45768	3.19897	-0.380311	PRKD2	chr19	-	ENSG00000105287.11	46716131	46716535	46716536	46716950	46716951	46717082	-0.0237934
intron_retention_12942	ENSG00000132510.9	0.0886123	0.30216	42.9633	49.5977	-0.207168	KDM6B	chr17	+	ENSG00000132510.9	7851478	7851549	7851550	7851647	7851648	7851796	-0.0664643
intron_retention_467	ENSG00000127125.8	0.0888726	0.302845	63.1075	83.7996	-0.409134	PPCS	chr1	+	ENSG00000127125.8	42456561	42456628	42456629	42457246	42457247	42457350	-0.0561944
intron_retention_25273	ENSG00000243649.7	0.0891694	0.3033	282.122	342.048	-0.277878	CFB	chr6	+	ENSG00000243649.7	31946373	31946606	31946607	31947006	31947007	31947141	-0.0351667
intron_retention_1759	ENSG00000171680.19	0.0891848	0.3033	1.78163	2.26404	-0.345705	PLEKHG5	chr1	-	ENSG00000171680.19	6467122	6467893	6467894	6469041	6469042	6469241	-0.018
intron_retention_27672	ENSG00000147454.12	0.0890964	0.3033	1.69821	1.7837	-0.0708578	SLC25A37	chr8	+	ENSG00000147454.12	23566776	23566965	23566966	23568321	23568322	23568378	-0.0073454
intron_retention_8911	ENSG00000092036.15	0.0893381	0.303344	9.48385	7.47179	0.344019	HAUS4	chr14	-	ENSG00000092036.15	22956916	22956961	22956962	22957028	22957029	22957061	0.0397778
intron_retention_23009	ENSG00000114388.11	0.0893765	0.303344	39.0924	43.1438	-0.142264	NPRL2	chr3	-	ENSG00000114388.11	50349386	50349494	50349495	50349664	50349665	50349828	-0.0776111
intron_retention_2950	ENSG00000203697.10	0.0893182	0.303344	248.186	153.271	0.69534	CAPN8	chr1	-	ENSG00000203697.10	223544067	223544850	223544851	223545230	223545231	223545299	-0.119714
intron_retention_11205	ENSG00000167395.10	0.089665	0.30412	21.9232	18.8124	0.220777	ZNF646	chr16	+	ENSG00000167395.10	31076246	31081701	31081702	31082970	31082971	31084196	0.0173611
intron_retention_1913	ENSG00000117616.16	0.0897414	0.304177	7.1719	3.3947	1.07907	RSRP1	chr1	-	ENSG00000117616.16	25243550	25244224	25244225	25245149	25245150	25245208	0.0225292
intron_retention_20752	ENSG00000198276.12	0.0898543	0.304357	66.9171	68.7649	-0.0392975	UCKL1	chr20	-	ENSG00000198276.12	63943653	63943669	63943670	63944396	63944397	63944458	-0.0680556
intron_retention_19100	ENSG00000158552.11	0.0900124	0.30469	139.204	151.775	-0.124737	ZFAND2B	chr2	+	ENSG00000158552.11	219208572	219209049	219209050	219209261	219209262	219209418	-0.09375
intron_retention_25916	ENSG00000204209.9	0.0902735	0.304826	2.67228	1.73736	0.621177	DAXX	chr6	-	ENSG00000204209.9	33318997	33319049	33319050	33319201	33319202	33319219	0.00136111
intron_retention_1456	ENSG00000143819.11	0.0903303	0.304826	398.268	433.619	-0.122689	EPHX1	chr1	+	ENSG00000143819.11	225842366	225844623	225844624	225845145	225845146	225845559	-0.0837222
intron_retention_10041	ENSG00000166912.15	0.0903317	0.304826	18.2645	23.5532	-0.366882	MTMR10	chr15	-	ENSG00000166912.15	30938941	30942072	30942073	30942889	30942890	30943072	-0.0881944
intron_retention_26498	ENSG00000205583.12	0.090352	0.304826	34.5784	30.0155	0.204162	STAG3L1	chr7	+	ENSG00000205583.12	75365564	75366438	75366439	75366749	75366750	75366859	-0.0810278
intron_retention_27224	ENSG00000186088.14	0.0902192	0.304826	21.329	20.3662	0.0666418	GSAP	chr7	-	ENSG00000186088.14	77328606	77328637	77328638	77329332	77329333	77329391	-0.101324
intron_retention_7716	ENSG00000122965.9	0.090473	0.304895	13.3434	14.9124	-0.160386	RBM19	chr12	-	ENSG00000122965.9	113822054	113822646	113822647	113823208	113823209	113823321	-0.0528611
intron_retention_15998	ENSG00000213339.7	0.0906024	0.304895	2.72525	2.96147	-0.119922	QTRT1	chr19	+	ENSG00000213339.7	10701950	10702018	10702019	10702160	10702161	10702254	-0.0112222
intron_retention_17899	ENSG00000123815.10	0.0906262	0.304895	41.403	50.5052	-0.286697	ADCK4	chr19	-	ENSG00000123815.10	40705096	40705181	40705182	40705324	40705325	40705447	-0.0795833
intron_retention_6649	ENSG00000166987.13	0.090656	0.304895	4.75727	2.38559	0.995785	MBD6	chr12	+	ENSG00000166987.13	57529160	57529325	57529326	57529610	57529611	57529674	0.0225278
intron_retention_12123	ENSG00000185864.15	0.090672	0.304895	40.6121	29.4167	0.465271	NPIPB4	chr16	-	ENSG00000185864.15	21857043	21857416	21857417	21857579	21857580	21857602	-0.0443383
intron_retention_2122	ENSG00000085998.12	0.0908475	0.305082	106.377	125.527	-0.238807	POMGNT1	chr1	-	ENSG00000085998.12	46190117	46192223	46192224	46192307	46192308	46192341	-0.02
intron_retention_19862	ENSG00000136710.8	0.0908258	0.305082	10.1625	14.0178	-0.464008	CCDC115	chr2	-	ENSG00000136710.8	130341841	130341944	130341945	130342133	130342134	130342324	-0.0123571
intron_retention_27464	ENSG00000128567.15	0.0912043	0.305877	54.7603	166.941	-1.60814	PODXL	chr7	-	ENSG00000128567.15	131508951	131509028	131509029	131509364	131509365	131509585	-0.0579876
intron_retention_17357	ENSG00000129347.18	0.0911667	0.305877	45.2446	45.0671	0.00567222	KRI1	chr19	-	ENSG00000129347.18	10557552	10557682	10557683	10557768	10557769	10557790	-0.107714
intron_retention_19180	ENSG00000185404.15	0.0913469	0.306153	34.0748	34.7078	-0.0265543	SP140L	chr2	+	ENSG00000185404.15	230400955	230401063	230401064	230401365	230401366	230401443	-0.06225
intron_retention_7079	ENSG00000111684.9	0.0914248	0.306181	108.033	128.498	-0.250275	LPCAT3	chr12	-	ENSG00000111684.9	6977367	6978507	6978508	6978602	6978603	6978689	-0.0142778
intron_retention_30031	ENSG00000068400.12	0.0915355	0.306181	98.0541	102.192	-0.0596258	GRIPAP1	chrX	-	ENSG00000068400.12	48975155	48976111	48976112	48976240	48976241	48976363	-0.0539444
intron_retention_10496	ENSG00000140521.10	0.0914756	0.306181	47.9855	60.2576	-0.328545	POLG	chr15	-	ENSG00000140521.10	89326912	89327063	89327064	89327166	89327167	89327349	-0.0551584
intron_retention_9301	ENSG00000197249.11	0.0919756	0.307451	3.26732	4.40314	-0.430427	SERPINA1	chr14	-	ENSG00000197249.11	94388560	94388660	94388661	94388800	94388801	94389010	0.00252778
intron_retention_29197	ENSG00000107372.11	0.0927185	0.309687	65.3138	77.5808	-0.248313	ZFAND5	chr9	-	ENSG00000107372.11	72360110	72360787	72360788	72363469	72363470	72363606	-0.0789722
intron_retention_4463	ENSG00000172830.11	0.0927663	0.309687	87.7885	98.8267	-0.170869	SSH3	chr11	+	ENSG00000172830.11	67306838	67307436	67307437	67307548	67307549	67307737	-0.0907778
intron_retention_19765	ENSG00000163162.7	0.0928765	0.309852	8.77005	7.04997	0.314966	RNF149	chr2	-	ENSG00000163162.7	101271219	101271744	101271745	101272841	101272842	101272936	-0.0154722
intron_retention_8578	ENSG00000081181.6	0.0930385	0.309986	15.3255	22.1478	-0.531226	ARG2	chr14	+	ENSG00000081181.6	67646921	67648183	67648184	67650714	67650715	67650808	-0.0385833
intron_retention_12764	ENSG00000141503.14	0.0929855	0.309986	57.461	58.1735	-0.0177798	MINK1	chr17	+	ENSG00000141503.14	4893286	4893597	4893598	4893987	4893988	4894093	-0.126429
intron_retention_25540	ENSG00000135587.7	0.0931997	0.31032	22.1005	22.3914	-0.0188632	SMPD2	chr6	+	ENSG00000135587.7	109441552	109441628	109441629	109441973	109441974	109442067	-0.113887
intron_retention_27558	ENSG00000164897.11	0.0934027	0.310793	3.09691	2.08294	0.572205	TMUB1	chr7	-	ENSG00000164897.11	151082175	151082593	151082594	151082917	151082918	151082981	0.0322857
intron_retention_24540	ENSG00000037474.13	0.0936053	0.310998	86.4017	95.9016	-0.150497	NSUN2	chr5	-	ENSG00000037474.13	6604605	6604685	6604686	6605272	6605273	6605408	-0.0915556
intron_retention_8745	ENSG00000166126.9	0.0936073	0.310998	31.5964	16.7787	0.913131	AMN	chr14	+	ENSG00000166126.9	102931588	102932414	102932415	102932603	102932604	102932744	0.0336667
intron_retention_6405	ENSG00000050426.14	0.0936978	0.310998	111.9	112.36	-0.00592708	LETMD1	chr12	+	ENSG00000050426.14	51058006	51058128	51058129	51059360	51059361	51059412	-0.0520833
intron_retention_2751	ENSG00000158850.13	0.0937546	0.310998	7.36399	8.13996	-0.144535	B4GALT3	chr1	-	ENSG00000158850.13	161175808	161175893	161175894	161176433	161176434	161176579	-0.0180357
intron_retention_3209	ENSG00000214655.9	0.0937699	0.310998	25.9377	26.3609	-0.0233476	ZSWIM8	chr10	+	ENSG00000214655.9	73794147	73794330	73794331	73794540	73794541	73794639	-0.133301
intron_retention_29693	ENSG00000102316.15	0.0939955	0.311455	285.679	255.659	0.160175	MAGED2	chrX	+	ENSG00000102316.15	54815248	54815690	54815691	54815880	54815881	54816007	0.00527778
intron_retention_5872	ENSG00000166012.13	0.09403	0.311455	132.785	127.803	0.0551642	TAF1D	chr11	-	ENSG00000166012.13	93732244	93733121	93733122	93733349	93733350	93733397	-0.0602222
intron_retention_1809	ENSG00000116809.10	0.0946226	0.313214	40.1264	45.1317	-0.169591	ZBTB17	chr1	-	ENSG00000116809.10	15943599	15943715	15943716	15943807	15943808	15943895	-0.0632778
intron_retention_4461	ENSG00000172830.11	0.0948556	0.313781	84.6953	95.4435	-0.172365	SSH3	chr11	+	ENSG00000172830.11	67306838	67306962	67306963	67307041	67307042	67307074	-0.0589444
intron_retention_22556	ENSG00000156976.13	0.0952896	0.314825	25.3488	30.0873	-0.247238	EIF4A2	chr3	+	ENSG00000156976.13	186787127	186787264	186787265	186787802	186787803	186788507	-0.0126111
intron_retention_3547	ENSG00000279088.1	0.0952948	0.314825	42.5752	39.5968	0.104627	RP11-574K11.24	chr10	-	ENSG00000279088.1	73742995	73743211	73743212	73744216	73744217	73744230	-0.164194
intron_retention_17487	ENSG00000123136.13	0.0954393	0.315098	175.079	186.845	-0.0938378	DDX39A	chr19	-	ENSG00000123136.13	14409742	14409873	14409874	14410215	14410216	14410334	-0.0932222
intron_retention_3216	ENSG00000214655.9	0.0956325	0.315109	101.303	97.6231	0.0533863	ZSWIM8	chr10	+	ENSG00000214655.9	73800640	73800759	73800760	73801016	73801017	73801166	-0.0614722
intron_retention_19268	ENSG00000162804.12	0.0957708	0.315109	26.8379	37.3821	-0.478078	SNED1	chr2	+	ENSG00000162804.12	241087392	241087475	241087476	241088364	241088365	241088402	-0.131278
intron_retention_22086	ENSG00000178252.16	0.0958555	0.315109	2.48108	3.05949	-0.302326	WDR6	chr3	+	ENSG00000178252.16	49012022	49012914	49012915	49013041	49013042	49013101	-0.000472222
intron_retention_9641	ENSG00000137822.11	0.0958759	0.315109	15.8146	19.0382	-0.267642	TUBGCP4	chr15	+	ENSG00000137822.11	43401716	43403799	43403800	43404412	43404413	43404552	-0.0571111
intron_retention_118	ENSG00000204859.10	0.0955121	0.315109	30.9241	31.1661	-0.0112459	ZBTB48	chr1	+	ENSG00000204859.10	6585919	6586030	6586031	6586694	6586695	6586787	-0.0634872
intron_retention_27288	ENSG00000106258.12	0.0958139	0.315109	224.573	182.358	0.300413	CYP3A5	chr7	-	ENSG00000106258.12	99662816	99662882	99662883	99663967	99663968	99664095	-0.161464
intron_retention_5859	ENSG00000110172.10	0.0957078	0.315109	39.9565	47.888	-0.261233	CHORDC1	chr11	-	ENSG00000110172.10	90205460	90205565	90205566	90206201	90206202	90206272	-0.0399269
intron_retention_14790	ENSG00000141295.12	0.096256	0.315964	91.722	92.9543	-0.0192525	SCRN2	chr17	-	ENSG00000141295.12	47839444	47839643	47839644	47840190	47840191	47840372	-0.0568611
intron_retention_2593	ENSG00000225855.5	0.0963222	0.315964	17.0077	16.0499	0.0836201	RUSC1-AS1	chr1	-	ENSG00000225855.5	155316863	155318005	155318006	155318264	155318265	155318396	-0.0311944
intron_retention_534	ENSG00000159214.11	0.0963156	0.315964	27.8999	25.2658	0.143077	CCDC24	chr1	+	ENSG00000159214.11	43991802	43992639	43992640	43993889	43993890	43993964	-0.0848341
intron_retention_20378	ENSG00000101187.14	0.0964227	0.31609	69.1484	72.8716	-0.0756597	SLCO4A1	chr20	+	ENSG00000101187.14	62667741	62667910	62667911	62668011	62668012	62668184	-0.123245
intron_retention_95	ENSG00000157873.16	0.0965799	0.316107	286.825	260.896	0.136698	TNFRSF14	chr1	+	ENSG00000157873.16	2560554	2562896	2562897	2563147	2563148	2563452	-0.0611111
intron_retention_11049	ENSG00000168488.17	0.0966686	0.316107	35.8327	26.5903	0.430378	ATXN2L	chr16	+	ENSG00000168488.17	28835933	28836490	28836491	28836727	28836728	28836919	-0.00469444
intron_retention_2131	ENSG00000085998.12	0.0966763	0.316107	51.1284	62.1146	-0.280807	POMGNT1	chr1	-	ENSG00000085998.12	46190117	46194651	46194652	46194843	46194844	46194961	-0.0843056
intron_retention_1879	ENSG00000142798.15	0.0964985	0.316107	126.856	220.52	-0.797717	HSPG2	chr1	-	ENSG00000142798.15	21847689	21847840	21847841	21847957	21847958	21848093	-0.0393963
intron_retention_4206	ENSG00000124920.12	0.097203	0.317626	93.1106	111.886	-0.265011	MYRF	chr11	+	ENSG00000124920.12	61778380	61778489	61778490	61779262	61779263	61779423	-0.147238
intron_retention_21470	ENSG00000272600.1	0.0973885	0.317975	4.60215	3.41704	0.429563	AC007308.7	chr22	-	ENSG00000272600.1	20889206	20889263	20889264	20890899	20890900	20891214	0.0317222
intron_retention_2934	ENSG00000162813.16	0.097436	0.317975	2.1817	2.81179	-0.366036	BPNT1	chr1	-	ENSG00000162813.16	220057731	220057917	220057918	220058945	220058946	220058992	-0.00613889
intron_retention_9302	ENSG00000197249.11	0.0974973	0.317975	8.66571	10.2739	-0.245597	SERPINA1	chr14	-	ENSG00000197249.11	94388560	94388660	94388661	94388818	94388819	94389010	0.00477778
intron_retention_13371	ENSG00000068120.13	0.0975953	0.318091	13.4024	14.1429	-0.0775865	COASY	chr17	+	ENSG00000068120.13	42562147	42562219	42562220	42562611	42562612	42563322	-0.0179167
intron_retention_15040	ENSG00000125458.5	0.0977042	0.318179	204.821	191.92	0.0938566	NT5C	chr17	-	ENSG00000125458.5	75130965	75131105	75131106	75131180	75131181	75131258	-0.0943333
intron_retention_3694	ENSG00000183605.15	0.0977475	0.318179	35.7818	39.0952	-0.127765	SFXN4	chr10	-	ENSG00000183605.15	119160915	119160969	119160970	119161054	119161055	119161081	-0.0916111
intron_retention_29605	ENSG00000068438.13	0.0983291	0.319692	64.0516	84.7487	-0.403956	FTSJ1	chrX	+	ENSG00000068438.13	48481151	48481203	48481204	48481288	48481289	48481342	-0.0748889
intron_retention_4290	ENSG00000068971.12	0.0983377	0.319692	75.0514	90.5771	-0.271267	PPP2R5B	chr11	+	ENSG00000068971.12	64931436	64931489	64931490	64931558	64931559	64931609	-0.0832222
intron_retention_19606	ENSG00000115275.10	0.0984359	0.319807	62.4801	65.9291	-0.0775185	MOGS	chr2	-	ENSG00000115275.10	74464417	74464722	74464723	74464895	74464896	74464987	-0.0618929
intron_retention_173	ENSG00000116691.9	0.0984999	0.319811	71.3635	82.7638	-0.213814	MIIP	chr1	+	ENSG00000116691.9	12029223	12029281	12029282	12029764	12029765	12029855	-0.087
intron_retention_7776	ENSG00000167272.9	0.0985705	0.319836	75.5574	77.2622	-0.0321897	POP5	chr12	-	ENSG00000167272.9	120579514	120579597	120579598	120579773	120579774	120579923	-0.0875556
intron_retention_20317	ENSG00000196396.8	0.0989711	0.320685	44.4614	62.4975	-0.491246	PTPN1	chr20	+	ENSG00000196396.8	50581265	50581460	50581461	50582691	50582692	50584760	-0.0365
intron_retention_14306	ENSG00000154803.11	0.0989512	0.320685	24.0594	23.1305	0.0568026	FLCN	chr17	-	ENSG00000154803.11	17215185	17215316	17215317	17216379	17216380	17216503	-0.0879187
intron_retention_10790	ENSG00000167978.15	0.0990213	0.320685	11.1984	11.0222	0.0228856	SRRM2	chr16	+	ENSG00000167978.15	2763867	2763938	2763939	2764847	2764848	2765368	0.00285088
intron_retention_7468	ENSG00000170581.12	0.0991515	0.320903	63.0614	76.45	-0.277759	STAT2	chr12	-	ENSG00000170581.12	56348529	56349059	56349060	56349162	56349163	56349261	-0.0474359
intron_retention_2561	ENSG00000169231.12	0.0994089	0.321532	82.4536	78.1868	0.0766587	THBS3	chr1	-	ENSG00000169231.12	155195987	155197213	155197214	155197462	155197463	155197659	-0.107444
intron_retention_14427	ENSG00000109118.12	0.0996176	0.321854	61.8838	60.8106	0.0252373	PHF12	chr17	-	ENSG00000109118.12	28906856	28906994	28906995	28907589	28907590	28907672	-0.06225
intron_retention_6991	ENSG00000226210.3	0.0996351	0.321854	44.6522	35.583	0.327543	WASH7P	chr12	-	ENSG00000226210.3	17348	17483	17484	17722	17723	17859	-0.115306
intron_retention_29716	ENSG00000184634.14	0.0998483	0.322338	9.30221	7.13743	0.382168	MED12	chrX	+	ENSG00000184634.14	71137726	71137780	71137781	71137855	71137856	71137943	0.0140556
intron_retention_24326	ENSG00000081791.7	0.100244	0.323409	12.0042	13.0617	-0.121804	KIAA0141	chr5	+	ENSG00000081791.7	141938521	141938760	141938761	141938851	141938852	141938904	-0.0321111
intron_retention_8285	ENSG00000088448.13	0.10046	0.323901	20.5935	18.453	0.158327	ANKRD10	chr13	-	ENSG00000088448.13	110892692	110893263	110893264	110894108	110894109	110894202	-0.06225
intron_retention_11742	ENSG00000129925.9	0.100566	0.32404	122.922	155.266	-0.336998	TMEM8A	chr16	-	ENSG00000129925.9	376136	376455	376456	376543	376544	376812	-0.0730556
intron_retention_7611	ENSG00000177889.8	0.100868	0.324808	2.56166	3.27541	-0.354598	UBE2N	chr12	-	ENSG00000177889.8	93410734	93410874	93410875	93411125	93411126	93411299	-0.00177778
intron_retention_26933	ENSG00000164877.17	0.101029	0.324913	201.225	142.118	0.501722	MICALL2	chr7	-	ENSG00000164877.17	1438097	1438220	1438221	1438288	1438289	1438353	-0.0689722
intron_retention_21844	ENSG00000214021.14	0.101003	0.324913	21.8046	14.4251	0.596057	TTLL3	chr3	+	ENSG00000214021.14	9817645	9818920	9818921	9820545	9820546	9820616	-0.0854359
intron_retention_23476	ENSG00000179010.13	0.10111	0.324918	85.0519	121.185	-0.510794	MRFAP1	chr4	+	ENSG00000179010.13	6640091	6640708	6640709	6640827	6640828	6641258	0.00102778
intron_retention_22329	ENSG00000114626.16	0.101158	0.324918	96.9169	113.579	-0.228869	ABTB1	chr3	+	ENSG00000114626.16	127676967	127677083	127677084	127677167	127677168	127677193	-0.054
intron_retention_16064	ENSG00000132017.9	0.101419	0.325552	61.1867	65.071	-0.0887957	DCAF15	chr19	+	ENSG00000132017.9	13959045	13959479	13959480	13959581	13959582	13959673	-0.0646944
intron_retention_5739	ENSG00000175482.7	0.101555	0.325783	115.369	142.503	-0.304735	POLD4	chr11	-	ENSG00000175482.7	67352691	67353077	67353078	67353363	67353364	67353534	-0.0551944
intron_retention_10356	ENSG00000178761.13	0.101665	0.325869	11.5178	9.30348	0.308028	FAM219B	chr15	-	ENSG00000178761.13	74899992	74902063	74902064	74902603	74902604	74902783	0.0441667
intron_retention_20593	ENSG00000125967.15	0.10171	0.325869	28.8823	29.471	-0.029113	NECAB3	chr20	-	ENSG00000125967.15	33659885	33660003	33660004	33660258	33660259	33660395	-0.121981
intron_retention_2409	ENSG00000162836.10	0.101869	0.326173	60.4328	60.1869	0.00588371	ACP6	chr1	-	ENSG00000162836.10	147649817	147650238	147650239	147652448	147652449	147652549	-0.0521667
intron_retention_10606	ENSG00000140983.12	0.102027	0.326268	101.965	87.5636	0.219678	RHOT2	chr16	+	ENSG00000140983.12	668132	668411	668412	668487	668488	668569	-0.0272222
intron_retention_14321	ENSG00000072310.15	0.102026	0.326268	3.12779	3.54946	-0.182456	SREBF1	chr17	-	ENSG00000072310.15	17819538	17819636	17819637	17820322	17820323	17820510	-0.0309857
intron_retention_12260	ENSG00000229809.7	0.102736	0.3278	37.8177	44.1732	-0.224108	ZNF688	chr16	-	ENSG00000229809.7	30571010	30571123	30571124	30571433	30571434	30571635	-0.0441944
intron_retention_13523	ENSG00000108465.13	0.102854	0.3278	7.13264	5.4304	0.393377	CDK5RAP3	chr17	+	ENSG00000108465.13	47974400	47974448	47974449	47975171	47975172	47975266	-0.061
intron_retention_27011	ENSG00000122566.19	0.102879	0.3278	1702.82	1936.38	-0.185442	HNRNPA2B1	chr7	-	ENSG00000122566.19	26189927	26192338	26192339	26192494	26192495	26192577	-0.0423056
intron_retention_21624	ENSG00000213923.9	0.102897	0.3278	82.3723	92.408	-0.16586	CSNK1E	chr22	-	ENSG00000213923.9	38290691	38291938	38291939	38293254	38293255	38293319	-0.109389
intron_retention_1640	ENSG00000008128.21	0.102957	0.3278	51.5624	58.1222	-0.172769	CDK11A	chr1	-	ENSG00000008128.21	1703824	1704655	1704656	1704903	1704904	1705025	-0.141389
intron_retention_19340	ENSG00000143797.10	0.102826	0.3278	52.7633	96.0136	-0.863703	MBOAT2	chr2	-	ENSG00000143797.10	8860613	8860764	8860765	8862589	8862590	8862722	-0.0829487
intron_retention_9643	ENSG00000137822.11	0.102911	0.3278	19.3181	22.8769	-0.24394	TUBGCP4	chr15	+	ENSG00000137822.11	43403683	43404552	43404553	43405201	43405202	43405319	-0.03925
intron_retention_25529	ENSG00000213204.7	0.103187	0.327928	62.8119	80.5785	-0.359357	C6orf165	chr6	+	ENSG00000213204.7	87506382	87508596	87508597	87509040	87509041	87509175	-0.0714722
intron_retention_4043	ENSG00000052841.13	0.103255	0.327928	38.4293	39.1156	-0.0255402	TTC17	chr11	+	ENSG00000052841.13	43444056	43444209	43444210	43445930	43445931	43446544	-0.0675833
intron_retention_28440	ENSG00000261236.4	0.103507	0.327928	68.0467	87.947	-0.370108	BOP1	chr8	-	ENSG00000261236.4	144263221	144264437	144264438	144264514	144264515	144264616	-0.0975278
intron_retention_368	ENSG00000142910.14	0.103577	0.327928	454.539	518.294	-0.189366	TINAGL1	chr1	+	ENSG00000142910.14	31583149	31583241	31583242	31583460	31583461	31583575	-0.0617778
intron_retention_23273	ENSG00000163660.10	0.103367	0.327928	18.8448	15.503	0.281623	CCNL1	chr3	-	ENSG00000163660.10	157150282	157151930	157151931	157152176	157152177	157152210	-0.0706192
intron_retention_18573	ENSG00000115459.16	0.10333	0.327928	24.8077	21.9152	0.178862	ELMOD3	chr2	+	ENSG00000115459.16	85387098	85390265	85390266	85390759	85390760	85390970	-0.0664957
intron_retention_30087	ENSG00000147059.8	0.103503	0.327928	3.96091	4.39906	-0.151364	SPIN2A	chrX	-	ENSG00000147059.8	57135650	57136069	57136070	57136372	57136373	57136599	-0.0351429
intron_retention_9946	ENSG00000185033.13	0.10354	0.327928	157.158	192.755	-0.294552	SEMA4B	chr15	+	ENSG00000185033.13	90217617	90217829	90217830	90219792	90219793	90219843	-0.0434286
intron_retention_25474	ENSG00000112715.19	0.103224	0.327928	61.7566	63.8019	-0.0470051	VEGFA	chr6	+	ENSG00000112715.19	43778889	43778918	43778919	43780731	43780732	43780785	-0.140556
intron_retention_7080	ENSG00000111684.9	0.103824	0.328459	127.074	150.74	-0.246394	LPCAT3	chr12	-	ENSG00000111684.9	6977367	6978689	6978690	6979470	6979471	6979579	-0.0246111
intron_retention_9221	ENSG00000119688.19	0.103972	0.328459	103.715	95.8634	0.113574	ABCD4	chr14	-	ENSG00000119688.19	74285423	74286529	74286530	74286700	74286701	74286816	-0.0371111
intron_retention_29325	ENSG00000106991.12	0.104002	0.328459	224.263	318.323	-0.505298	ENG	chr9	-	ENSG00000106991.12	127819238	127819660	127819661	127819899	127819900	127820037	-0.0531111
intron_retention_13479	ENSG00000238083.6	0.103944	0.328459	44.4433	48.3672	-0.122065	LRRC37A2	chr17	+	ENSG00000238083.6	46553400	46553449	46553450	46555151	46555152	46555206	-0.0645357
intron_retention_28588	ENSG00000213930.10	0.10418	0.328818	63.6667	72.1713	-0.180886	GALT	chr9	+	ENSG00000213930.10	34647089	34647567	34647568	34647656	34647657	34647705	-0.0420833
intron_retention_16589	ENSG00000104866.9	0.104297	0.32898	118.601	144.378	-0.283733	PPP1R37	chr19	+	ENSG00000104866.9	45145094	45145260	45145261	45145352	45145353	45146049	-0.0526389
intron_retention_11970	ENSG00000162069.13	0.104808	0.330389	89.4002	92.0851	-0.0426904	CCDC64B	chr16	-	ENSG00000162069.13	3029545	3029739	3029740	3030448	3030449	3030595	-0.133306
intron_retention_27656	ENSG00000158941.15	0.104937	0.330552	73.1984	82.9642	-0.180677	CCAR2	chr8	+	ENSG00000158941.15	22613885	22614314	22614315	22614389	22614390	22614503	-0.0313611
intron_retention_22939	ENSG00000182179.9	0.10499	0.330552	51.4304	49.431	0.0572072	UBA7	chr3	-	ENSG00000182179.9	49809978	49810428	49810429	49810516	49810517	49810532	-0.147667
intron_retention_22970	ENSG00000214706.9	0.105131	0.330719	5.88644	7.14778	-0.280101	IFRD2	chr3	-	ENSG00000214706.9	50287743	50288271	50288272	50288426	50288427	50288504	-0.0396389
intron_retention_23110	ENSG00000144744.15	0.105173	0.330719	54.9227	68.8509	-0.326074	UBA3	chr3	-	ENSG00000144744.15	69056183	69056693	69056694	69056778	69056779	69056815	-0.0686944
intron_retention_27008	ENSG00000122566.19	0.105273	0.33075	134.834	123.237	0.129746	HNRNPA2B1	chr7	-	ENSG00000122566.19	26190125	26191128	26191129	26192494	26192495	26192577	0.00455556
intron_retention_13592	ENSG00000006282.18	0.105358	0.33075	3.10054	3.17295	-0.0333065	SPATA20	chr17	+	ENSG00000006282.18	50550708	50550917	50550918	50551510	50551511	50551679	-0.0150556
intron_retention_12580	ENSG00000103160.10	0.105483	0.33075	7.35418	6.30466	0.222147	HSDL1	chr16	-	ENSG00000103160.10	84122678	84122838	84122839	84122972	84122973	84123344	0.012
intron_retention_10925	ENSG00000183426.14	0.105507	0.33075	274.016	242.041	0.179008	NPIPA1	chr16	+	ENSG00000183426.14	14950220	14950255	14950256	14951614	14951615	14951874	-0.0753333
intron_retention_3380	ENSG00000132334.15	0.105417	0.33075	1.59989	2.36926	-0.566469	PTPRE	chr10	+	ENSG00000132334.15	128082832	128082940	128082941	128085072	128085073	128085855	-0.0194976
intron_retention_5873	ENSG00000166012.13	0.105638	0.330885	116.497	110.265	0.0793196	TAF1D	chr11	-	ENSG00000166012.13	93732244	93733397	93733398	93734624	93734625	93734660	-0.0433889
intron_retention_1966	ENSG00000084636.16	0.10568	0.330885	99.3896	129.118	-0.37752	COL16A1	chr1	-	ENSG00000084636.16	31672416	31672502	31672503	31672595	31672596	31672637	-0.0105833
intron_retention_4331	ENSG00000245532.5	0.106218	0.332165	75.4629	59.522	0.342345	NEAT1	chr11	+	ENSG00000245532.5	65422774	65423383	65423384	65423626	65423627	65424827	-0.0263611
intron_retention_1472	ENSG00000143774.15	0.10624	0.332165	1099.59	1231.91	-0.163926	GUK1	chr1	+	ENSG00000143774.15	228145510	228146067	228146068	228146841	228146842	228146908	-0.0384167
intron_retention_21974	ENSG00000172939.7	0.106285	0.332165	32.2728	43.0338	-0.415153	OXSR1	chr3	+	ENSG00000172939.7	38249966	38251471	38251472	38252327	38252328	38252392	-0.0793159
intron_retention_21530	ENSG00000100099.19	0.106366	0.332213	4.90514	5.26322	-0.101651	HPS4	chr22	-	ENSG00000100099.19	26451480	26451821	26451822	26452748	26452749	26452892	-0.0188333
intron_retention_22704	ENSG00000114745.12	0.106648	0.332889	37.1095	43.4079	-0.226167	GORASP1	chr3	-	ENSG00000114745.12	39100305	39100877	39100878	39101015	39101016	39101102	-0.0572973
intron_retention_25017	ENSG00000112679.13	0.106718	0.332904	55.0658	58.9004	-0.0971221	DUSP22	chr6	+	ENSG00000112679.13	348769	348841	348842	350821	350822	350928	-0.0565278
intron_retention_5682	ENSG00000172638.11	0.106885	0.333223	16.9725	14.3911	0.238022	EFEMP2	chr11	-	ENSG00000172638.11	65866448	65866712	65866713	65866865	65866866	65867079	0.0403333
intron_retention_12066	ENSG00000205746.8	0.10707	0.333595	40.834	42.3994	-0.0542727	RP11-1212A22.1	chr16	-	ENSG00000205746.8	18346230	18346361	18346362	18347259	18347260	18348015	-0.0884131
intron_retention_12436	ENSG00000102977.12	0.107217	0.333644	39.3638	44.0056	-0.160818	ACD	chr16	-	ENSG00000102977.12	67658928	67659419	67659420	67659536	67659537	67659613	-0.0901944
intron_retention_2233	ENSG00000162613.15	0.107203	0.333644	16.0703	18.1518	-0.175723	FUBP1	chr1	-	ENSG00000162613.15	77948405	77948914	77948915	77949154	77949155	77949300	-0.122674
intron_retention_1449	ENSG00000162909.16	0.107613	0.334052	707.073	849.009	-0.26392	CAPN2	chr1	+	ENSG00000162909.16	223769841	223769909	223769910	223770446	223770447	223770525	-0.0711944
intron_retention_5972	ENSG00000137700.15	0.107742	0.334052	58.9771	64.1319	-0.120886	SLC37A4	chr11	-	ENSG00000137700.15	119027628	119027872	119027873	119028193	119028194	119028426	-0.0980556
intron_retention_14779	ENSG00000006025.10	0.107542	0.334052	37.1827	30.803	0.27156	OSBPL7	chr17	-	ENSG00000006025.10	47814521	47814614	47814615	47815214	47815215	47815352	-0.104696
intron_retention_29347	ENSG00000167110.15	0.107736	0.334052	7.08406	9.81983	-0.471122	GOLGA2	chr9	-	ENSG00000167110.15	128260666	128260784	128260785	128260867	128260868	128261223	-0.0268421
intron_retention_14765	ENSG00000159314.10	0.107683	0.334052	4.74994	4.9001	-0.0449018	ARHGAP27	chr17	-	ENSG00000159314.10	45404601	45404681	45404682	45405027	45405028	45405106	-0.0132909
intron_retention_13319	ENSG00000108349.13	0.107452	0.334052	44.522	55.9624	-0.32994	CASC3	chr17	+	ENSG00000108349.13	40167366	40167612	40167613	40167849	40167850	40167948	-0.0511005
intron_retention_16692	ENSG00000104852.13	0.107861	0.334077	18.7267	11.6003	0.69094	SNRNP70	chr19	+	ENSG00000104852.13	49102114	49103587	49103588	49104633	49104634	49104735	0.00575
intron_retention_19191	ENSG00000144524.16	0.107881	0.334077	1.77275	2.12075	-0.258585	COPS7B	chr2	+	ENSG00000144524.16	231807487	231807622	231807623	231808420	231808421	231808724	-0.00483333
intron_retention_18588	ENSG00000168906.11	0.107979	0.334178	285.275	227.265	0.327978	MAT2A	chr2	+	ENSG00000168906.11	85542155	85542373	85542374	85542564	85542565	85542747	-0.04525
intron_retention_1880	ENSG00000142798.15	0.108144	0.334485	65.4457	113.137	-0.789707	HSPG2	chr1	-	ENSG00000142798.15	21852088	21852233	21852234	21852699	21852700	21852832	-0.0875758
intron_retention_26863	ENSG00000164867.9	0.108287	0.334723	19.8921	28.081	-0.497398	NOS3	chr7	+	ENSG00000164867.9	151012351	151012472	151012473	151013230	151013231	151013378	-0.116902
intron_retention_20737	ENSG00000101213.6	0.108395	0.334855	91.1367	103.581	-0.184657	PTK6	chr20	-	ENSG00000101213.6	63532526	63532687	63532688	63533550	63533551	63533704	-0.10525
intron_retention_15228	ENSG00000181523.11	0.108491	0.334948	23.1057	23.2682	-0.0101097	SGSH	chr17	-	ENSG00000181523.11	80209264	80211011	80211012	80212070	80212071	80212218	-0.0756996
intron_retention_3046	ENSG00000119285.9	0.108652	0.335025	92.7452	74.0079	0.325593	HEATR1	chr1	-	ENSG00000119285.9	236549005	236550990	236550991	236551998	236551999	236552107	0.0241944
intron_retention_23568	ENSG00000138758.10	0.108658	0.335025	2.00248	4.34026	-1.116	43719	chr4	+	ENSG00000138758.10	77030783	77030970	77030971	77036769	77036770	77036837	-0.0145188
intron_retention_13767	ENSG00000182173.11	0.108714	0.335025	34.7926	32.6082	0.0935442	TSEN54	chr17	+	ENSG00000182173.11	75521409	75522333	75522334	75523274	75523275	75523287	-0.150962
intron_retention_17926	ENSG00000105722.8	0.108925	0.335355	94.1212	107.818	-0.196001	ERF	chr19	-	ENSG00000105722.8	42249827	42249942	42249943	42250330	42250331	42250441	-0.0440833
intron_retention_4698	ENSG00000263465.3	0.108952	0.335355	32.6773	41.7723	-0.354256	SRSF8	chr11	+	ENSG00000263465.3	95067197	95068183	95068184	95068654	95068655	95071224	-0.0234444
intron_retention_19754	ENSG00000158411.9	0.109144	0.335539	10.6895	11.4583	-0.100199	MITD1	chr2	-	ENSG00000158411.9	99170535	99170652	99170653	99171509	99171510	99171646	-0.0876667
intron_retention_6711	ENSG00000111581.8	0.109131	0.335539	32.3003	37.4785	-0.214515	NUP107	chr12	+	ENSG00000111581.8	68713730	68713808	68713809	68715626	68715627	68715740	-0.0774768
intron_retention_11010	ENSG00000166851.13	0.10928	0.335754	50.083	64.3269	-0.361103	PLK1	chr16	+	ENSG00000166851.13	23687469	23689392	23689393	23689493	23689494	23689676	-0.112278
intron_retention_23368	ENSG00000185485.13	0.109635	0.336127	33.3504	27.3739	0.284904	SDHAP1	chr3	-	ENSG00000185485.13	195963104	195963421	195963422	195965428	195965429	195965542	-0.0526944
intron_retention_9565	ENSG00000128829.10	0.109731	0.336127	68.0028	75.7291	-0.155252	EIF2AK4	chr15	+	ENSG00000128829.10	40034326	40034444	40034445	40035026	40035027	40035481	0.01
intron_retention_13902	ENSG00000173821.18	0.109676	0.336127	40.9943	54.3214	-0.406099	RNF213	chr17	+	ENSG00000173821.18	80381547	80381727	80381728	80382978	80382979	80383070	-0.129106
intron_retention_11906	ENSG00000008710.16	0.1095	0.336127	28.1234	32.1081	-0.191168	PKD1	chr16	-	ENSG00000008710.16	2092480	2093093	2093094	2093543	2093544	2093738	-0.127729
intron_retention_18659	ENSG00000168763.14	0.109714	0.336127	41.0092	55.3353	-0.432252	CNNM3	chr2	+	ENSG00000168763.14	96827731	96828195	96828196	96828566	96828567	96828700	-0.0637143
intron_retention_13292	ENSG00000131748.14	0.109911	0.336183	150.976	106.677	0.501074	STARD3	chr17	+	ENSG00000131748.14	39659461	39659553	39659554	39660210	39660211	39660273	-0.0670556
intron_retention_25530	ENSG00000146278.10	0.109945	0.336183	7.57668	4.9638	0.610122	PNRC1	chr6	+	ENSG00000146278.10	89080751	89080973	89080974	89081078	89081079	89081434	0.0136389
intron_retention_26542	ENSG00000135164.17	0.109948	0.336183	39.3404	33.6895	0.223713	DMTF1	chr7	+	ENSG00000135164.17	87193301	87194102	87194103	87194683	87194684	87194828	-0.0569658
intron_retention_8100	ENSG00000152767.14	0.110094	0.336318	4.53823	3.45348	0.394078	FARP1	chr13	+	ENSG00000152767.14	98448874	98449221	98449222	98449542	98449543	98449770	0.00372222
intron_retention_25385	ENSG00000065029.13	0.110124	0.336318	51.9825	45.7791	0.183337	ZNF76	chr6	+	ENSG00000065029.13	35293751	35294569	35294570	35295143	35295144	35295983	-0.079
intron_retention_25738	ENSG00000254870.4	0.110241	0.336366	650.712	565.052	0.203637	ATP6V1G2-DDX39B	chr6	-	ENSG00000254870.4	31531296	31531405	31531406	31532779	31532780	31532911	-0.0416111
intron_retention_6917	ENSG00000182196.12	0.110272	0.336366	168.661	193.324	-0.196889	ARL6IP4	chr12	+	ENSG00000182196.12	122980721	122981266	122981267	122981594	122981595	122981879	-0.0509722
intron_retention_28294	ENSG00000168672.3	0.110349	0.336399	18.4805	26.2326	-0.50536	FAM84B	chr8	-	ENSG00000168672.3	126552815	126553503	126553504	126556264	126556265	126556419	-0.0294444
intron_retention_27374	ENSG00000170667.13	0.110614	0.337006	43.7879	48.7784	-0.155709	RASA4B	chr7	-	ENSG00000170667.13	102494538	102495073	102495074	102495277	102495278	102495390	0.0104167
intron_retention_2569	ENSG00000169231.12	0.110797	0.33736	30.5192	28.7339	0.0869621	THBS3	chr1	-	ENSG00000169231.12	155203223	155203305	155203306	155203512	155203513	155203539	-0.0988425
intron_retention_2434	ENSG00000014914.18	0.1109	0.337473	103.382	74.1147	0.480154	MTMR11	chr1	-	ENSG00000014914.18	149933406	149933530	149933531	149933609	149933610	149933698	-0.0745201
intron_retention_27313	ENSG00000146826.13	0.111004	0.337588	28.0517	28.7257	-0.0342526	C7orf43	chr7	-	ENSG00000146826.13	100157843	100157938	100157939	100158088	100158089	100158659	-0.0660558
intron_retention_27169	ENSG00000009954.9	0.111097	0.337669	8.87099	13.1334	-0.566076	BAZ1B	chr7	-	ENSG00000009954.9	73440398	73441693	73441694	73442180	73442181	73442553	-0.0288056
intron_retention_10349	ENSG00000178761.13	0.111348	0.338147	3.77893	2.98086	0.342248	FAM219B	chr15	-	ENSG00000178761.13	74899993	74900137	74900138	74900508	74900509	74900571	0.00311111
intron_retention_22160	ENSG00000114735.8	0.111387	0.338147	58.489	56.0619	0.0611455	HEMK1	chr3	+	ENSG00000114735.8	50578821	50580229	50580230	50580380	50580381	50584748	-0.0341944
intron_retention_29012	ENSG00000164985.13	0.111566	0.338489	45.05	64.9519	-0.527843	PSIP1	chr9	-	ENSG00000164985.13	15464066	15465580	15465581	15466747	15466748	15466859	-0.102556
intron_retention_21402	ENSG00000100239.14	0.111934	0.339214	56.2723	54.534	0.0452677	PPP6R2	chr22	+	ENSG00000100239.14	50436367	50436452	50436453	50436987	50436988	50437068	-0.0664444
intron_retention_23181	ENSG00000114544.14	0.111938	0.339214	10.5755	10.5841	-0.00117181	SLC41A3	chr3	-	ENSG00000114544.14	126006358	126006628	126006629	126006716	126006717	126006886	0.00497222
intron_retention_14077	ENSG00000132382.13	0.112326	0.339984	4.71619	3.55503	0.407757	MYBBP1A	chr17	-	ENSG00000132382.13	4538897	4538975	4538976	4539438	4539439	4539621	0.01025
intron_retention_10338	ENSG00000140474.11	0.112303	0.339984	2.3264	2.36001	-0.0206958	ULK3	chr15	-	ENSG00000140474.11	74842075	74842118	74842119	74842279	74842280	74842417	-0.0200513
intron_retention_13665	ENSG00000198231.11	0.112412	0.34004	12.3638	9.67681	0.353519	DDX42	chr17	+	ENSG00000198231.11	63816968	63817345	63817346	63818934	63818935	63819099	0.0125278
intron_retention_141	ENSG00000120948.14	0.112557	0.340064	5.5241	4.95691	0.156298	TARDBP	chr1	+	ENSG00000120948.14	11022124	11022241	11022242	11023192	11023193	11023329	0.00766667
intron_retention_29119	ENSG00000070610.13	0.112562	0.340064	5.0477	6.40538	-0.343659	GBA2	chr9	-	ENSG00000070610.13	35738232	35738269	35738270	35738525	35738526	35738632	-0.00841667
intron_retention_10228	ENSG00000260916.4	0.112725	0.340064	34.7461	53.3588	-0.618877	CCPG1	chr15	-	ENSG00000260916.4	55355239	55356409	55356410	55359538	55359539	55360944	-0.0713611
intron_retention_25891	ENSG00000204231.9	0.112753	0.340064	34.2119	34.2825	-0.00297416	RXRB	chr6	-	ENSG00000204231.9	33194945	33195466	33195467	33195569	33195570	33195702	-0.10125
intron_retention_5630	ENSG00000162298.15	0.112734	0.340064	2.47404	2.91873	-0.238477	SYVN1	chr11	-	ENSG00000162298.15	65132248	65132308	65132309	65132731	65132732	65132780	-0.0396465
intron_retention_1620	ENSG00000221978.10	0.113026	0.340685	3.26545	2.66363	0.29389	CCNL2	chr1	-	ENSG00000221978.10	1390766	1390865	1390866	1392789	1392790	1392803	-0.012
intron_retention_5127	ENSG00000132254.11	0.113175	0.340931	88.7213	86.9998	0.0282689	ARFIP2	chr11	-	ENSG00000132254.11	6478579	6480068	6480069	6480322	6480323	6480423	-0.0458611
intron_retention_23839	ENSG00000083896.11	0.113303	0.341116	103.004	117.847	-0.194207	YTHDC1	chr4	-	ENSG00000083896.11	68318690	68318862	68318863	68320122	68320123	68320205	-0.0326111
intron_retention_18658	ENSG00000168763.14	0.11339	0.341176	55.4827	74.2447	-0.420249	CNNM3	chr2	+	ENSG00000168763.14	96827731	96827900	96827901	96828098	96828099	96828195	-0.0476944
intron_retention_24328	ENSG00000081791.7	0.113622	0.341671	10.8756	12.1489	-0.159726	KIAA0141	chr5	+	ENSG00000081791.7	141938521	141938760	141938761	141939505	141939506	141940146	-0.0484722
intron_retention_9058	ENSG00000136305.10	0.113874	0.342101	61.0388	49.2069	0.310867	CIDEB	chr14	-	ENSG00000136305.10	24305096	24306523	24306524	24307370	24307371	24307515	0.0909167
intron_retention_4254	ENSG00000167770.10	0.113899	0.342101	13.4109	15.6947	-0.226869	OTUB1	chr11	+	ENSG00000167770.10	63997349	63997426	63997427	63997686	63997687	63997768	-0.00619444
intron_retention_25475	ENSG00000112715.19	0.114037	0.342313	132.735	129.044	0.0406847	VEGFA	chr6	+	ENSG00000112715.19	43778889	43778918	43778919	43781955	43781956	43782052	-0.109889
intron_retention_24321	ENSG00000164620.7	0.114255	0.342573	15.1058	14.4807	0.0609697	RELL2	chr5	+	ENSG00000164620.7	141639464	141639649	141639650	141639919	141639920	141640295	-0.0867857
intron_retention_7036	ENSG00000010295.18	0.114258	0.342573	16.9995	21.8581	-0.362672	IFFO1	chr12	-	ENSG00000010295.18	6548065	6548160	6548161	6548424	6548425	6548545	-0.114802
intron_retention_11477	ENSG00000038358.13	0.1146	0.343193	6.06905	4.42255	0.456592	EDC4	chr16	+	ENSG00000038358.13	67882958	67883006	67883007	67883114	67883115	67883177	0.00972222
intron_retention_3213	ENSG00000214655.9	0.114585	0.343193	1.80748	2.03276	-0.169463	ZSWIM8	chr10	+	ENSG00000214655.9	73799002	73799053	73799054	73800119	73800120	73800194	-0.0159615
intron_retention_30107	ENSG00000147164.10	0.114731	0.343374	2.08382	3.27376	-0.651717	SNX12	chrX	-	ENSG00000147164.10	71059244	71059649	71059650	71061027	71061028	71061118	-0.00452778
intron_retention_10743	ENSG00000167965.16	0.114871	0.343374	3.36922	4.21691	-0.323771	MLST8	chr16	+	ENSG00000167965.16	2206358	2206409	2206410	2206554	2206555	2206659	-0.00941667
intron_retention_3169	ENSG00000099290.14	0.11493	0.343374	78.5185	97.3832	-0.310641	FAM21A	chr10	+	ENSG00000099290.14	50127160	50127222	50127223	50127582	50127583	50127795	-0.0656667
intron_retention_9355	ENSG00000126215.12	0.11482	0.343374	16.2118	13.6534	0.247781	XRCC3	chr14	-	ENSG00000126215.12	103697609	103699017	103699018	103699132	103699133	103699179	-0.151009
intron_retention_21761	ENSG00000100241.19	0.115037	0.343491	38.082	41.8024	-0.134477	SBF1	chr22	-	ENSG00000100241.19	50466605	50466710	50466711	50467337	50467338	50467448	-0.0731269
intron_retention_15352	ENSG00000169733.10	0.115463	0.344563	70.1848	72.9169	-0.0550951	RFNG	chr17	-	ENSG00000169733.10	82049677	82049842	82049843	82049917	82049918	82050006	-0.1075
intron_retention_24178	ENSG00000047188.14	0.115727	0.345147	27.528	34.1603	-0.311418	YTHDC2	chr5	+	ENSG00000047188.14	113593303	113593390	113593391	113593481	113593482	113595284	-0.07225
intron_retention_3124	ENSG00000120549.14	0.115883	0.345262	62.9465	86.3965	-0.456847	KIAA1217	chr10	+	ENSG00000120549.14	24542693	24545103	24545104	24545826	24545827	24547843	-0.105167
intron_retention_30279	ENSG00000184216.10	0.11592	0.345262	189.911	257.497	-0.439232	IRAK1	chrX	-	ENSG00000184216.10	154014042	154014278	154014279	154016031	154016032	154016073	-0.0430278
intron_retention_8960	ENSG00000213983.10	0.115969	0.345262	20.6424	12.0195	0.780236	AP1G2	chr14	-	ENSG00000213983.10	23562504	23562593	23562594	23563199	23563200	23563223	-0.0913158
intron_retention_26620	ENSG00000221838.8	0.116685	0.346937	52.7811	56.293	-0.092933	AP4M1	chr7	+	ENSG00000221838.8	100105959	100106291	100106292	100106402	100106403	100106514	-0.0468333
intron_retention_5719	ENSG00000174669.10	0.116735	0.346937	44.2463	41.4909	0.092762	SLC29A2	chr11	-	ENSG00000174669.10	66365936	66366021	66366022	66366125	66366126	66366191	-0.0950833
intron_retention_12458	ENSG00000102901.11	0.116736	0.346937	48.8356	39.1034	0.320637	CENPT	chr16	-	ENSG00000102901.11	67832228	67832315	67832316	67832454	67832455	67832545	-0.0540556
intron_retention_5878	ENSG00000166012.13	0.117026	0.347595	105.285	99.9397	0.075168	TAF1D	chr11	-	ENSG00000166012.13	93732244	93734660	93734661	93736140	93736141	93736239	-0.0285
intron_retention_12049	ENSG00000166783.18	0.117148	0.347754	22.1625	30.2588	-0.44923	KIAA0430	chr16	-	ENSG00000166783.18	15600428	15600553	15600554	15600640	15600641	15600701	-0.109492
intron_retention_13448	ENSG00000136448.10	0.117219	0.347762	102.094	132.767	-0.379009	NMT1	chr17	+	ENSG00000136448.10	45104617	45104996	45104997	45105618	45105619	45105986	-0.0467778
intron_retention_13367	ENSG00000108786.9	0.117495	0.348378	34.5834	19.9725	0.792067	HSD17B1	chr17	+	ENSG00000108786.9	42552922	42554582	42554583	42554668	42554669	42555093	0.041089
intron_retention_2101	ENSG00000132781.16	0.117711	0.348818	30.1293	29.0248	0.0538811	MUTYH	chr1	-	ENSG00000132781.16	45332918	45332959	45332960	45333096	45333097	45333170	-0.0844167
intron_retention_29687	ENSG00000102316.15	0.118125	0.34984	31.3052	41.3969	-0.403121	MAGED2	chrX	+	ENSG00000102316.15	54809060	54809223	54809224	54809302	54809303	54809376	-0.0253889
intron_retention_20537	ENSG00000101384.10	0.118445	0.350584	78.8297	109.172	-0.469795	JAG1	chr20	-	ENSG00000101384.10	10644357	10644384	10644385	10644862	10644863	10644979	-0.0705882
intron_retention_6252	ENSG00000178878.11	0.118748	0.351276	57.1436	72.5865	-0.345109	APOLD1	chr12	+	ENSG00000178878.11	12823203	12823319	12823320	12823869	12823870	12824016	-0.100333
intron_retention_22558	ENSG00000156976.13	0.119679	0.353823	149.446	122.815	0.283135	EIF4A2	chr3	+	ENSG00000156976.13	186787803	186787882	186787883	186788309	186788310	186788416	-0.107778
intron_retention_30104	ENSG00000181191.11	0.119827	0.354057	2.58043	4.13017	-0.67859	PJA1	chrX	-	ENSG00000181191.11	69160854	69162381	69162382	69162945	69162946	69163466	-0.00269444
intron_retention_12712	ENSG00000108963.16	0.119985	0.354136	7.9462	8.42032	-0.0836096	DPH1	chr17	+	ENSG00000108963.16	2041768	2041875	2041876	2042975	2042976	2043421	-0.0165
intron_retention_8264	ENSG00000134884.12	0.120057	0.354136	8.05318	5.56776	0.532463	ARGLU1	chr13	-	ENSG00000134884.12	106557048	106557131	106557132	106557558	106557559	106557616	-0.0273056
intron_retention_6371	ENSG00000110844.12	0.120102	0.354136	71.4024	54.7125	0.384102	PRPF40B	chr12	+	ENSG00000110844.12	49637557	49643752	49643753	49643860	49643861	49643914	0.05075
intron_retention_8363	ENSG00000100836.9	0.120432	0.354136	397.093	397.705	-0.00222295	PABPN1	chr14	+	ENSG00000100836.9	23324138	23324289	23324290	23325246	23325247	23325298	-0.0735
intron_retention_848	ENSG00000280778.1	0.120502	0.354136	5.19942	4.21617	0.302416	CH17-270A2.2	chr1	+	ENSG00000280778.1	145974825	145974884	145974885	145974925	145974926	145974991	0.0160556
intron_retention_6620	ENSG00000166886.11	0.120547	0.354136	70.0479	85.6277	-0.289737	NAB2	chr12	+	ENSG00000166886.11	57091125	57091998	57091999	57092447	57092448	57092581	-0.0368889
intron_retention_7548	ENSG00000139263.10	0.120549	0.354136	39.4086	39.908	-0.0181693	LRIG3	chr12	-	ENSG00000139263.10	58882869	58883032	58883033	58883519	58883520	58883591	-0.0593202
intron_retention_13579	ENSG00000136444.8	0.120277	0.354136	45.2906	46.7823	-0.04675	RSAD1	chr17	+	ENSG00000136444.8	50483340	50483760	50483761	50484441	50484442	50484545	-0.0489957
intron_retention_27147	ENSG00000106133.16	0.120146	0.354136	7.67708	3.33859	1.20132	NSUN5P2	chr7	-	ENSG00000106133.16	72948892	72949102	72949103	72949304	72949305	72949491	0.00942982
intron_retention_14532	ENSG00000274512.3	0.120469	0.354136	48.5183	35.2973	0.458968	TBC1D3L	chr17	-	ENSG00000274512.3	38064310	38065463	38065464	38066746	38066747	38066832	-0.0753216
intron_retention_28016	ENSG00000160972.8	0.121205	0.355857	104.203	97.7839	0.0917246	PPP1R16A	chr8	+	ENSG00000160972.8	144496461	144497453	144497454	144498769	144498770	144498840	-0.0796667
intron_retention_148	ENSG00000120948.14	0.121677	0.356738	2.13154	2.95874	-0.473091	TARDBP	chr1	+	ENSG00000120948.14	11022308	11023329	11023330	11024063	11024064	11024193	-0.00191667
intron_retention_6653	ENSG00000166987.13	0.12168	0.356738	44.6265	24.8585	0.844162	MBD6	chr12	+	ENSG00000166987.13	57529160	57529674	57529675	57529933	57529934	57530143	0.0305833
intron_retention_8292	ENSG00000126226.20	0.121813	0.356738	92.0606	95.5781	-0.0540962	PCID2	chr13	-	ENSG00000126226.20	113179917	113180042	113180043	113180157	113180158	113180231	-0.0419167
intron_retention_10951	ENSG00000214967.5	0.121881	0.356738	14.3982	7.24393	0.99104	NPIPA7	chr16	+	ENSG00000214967.5	16392593	16393377	16393378	16393455	16393456	16393808	-0.0192222
intron_retention_30043	ENSG00000196998.14	0.121996	0.356738	13.5352	15.1693	-0.16444	WDR45	chrX	-	ENSG00000196998.14	49076645	49076753	49076754	49077642	49077643	49077747	-0.173
intron_retention_21833	ENSG00000168137.14	0.121776	0.356738	40.85	45.4896	-0.155201	SETD5	chr3	+	ENSG00000168137.14	9474449	9474582	9474583	9475067	9475068	9475156	-0.104504
intron_retention_14497	ENSG00000274933.3	0.121962	0.356738	45.3108	33.8953	0.418769	TBC1D3I	chr17	-	ENSG00000274933.3	36379396	36379548	36379549	36379918	36379919	36380018	-0.0677143
intron_retention_17896	ENSG00000167565.11	0.122341	0.357301	9.07107	7.79058	0.219541	SERTAD3	chr19	-	ENSG00000167565.11	40440847	40441159	40441160	40441300	40441301	40441385	0.00455556
intron_retention_12954	ENSG00000170004.15	0.122493	0.357301	18.4034	13.7434	0.421232	CHD3	chr17	+	ENSG00000170004.15	7909143	7909384	7909385	7910427	7910428	7910591	-0.0915
intron_retention_535	ENSG00000159214.11	0.122606	0.357301	66.9174	59.4221	0.171382	CCDC24	chr1	+	ENSG00000159214.11	43991802	43993964	43993965	43995107	43995108	43995158	-0.0487222
intron_retention_140	ENSG00000120948.14	0.122646	0.357301	3.95427	4.89208	-0.307036	TARDBP	chr1	+	ENSG00000120948.14	11022124	11022241	11022242	11023160	11023161	11023287	-0.000444444
intron_retention_9309	ENSG00000165959.10	0.1227	0.357301	60.5524	64.5312	-0.0918111	CLMN	chr14	-	ENSG00000165959.10	95193849	95193919	95193920	95194535	95194536	95194596	-0.0733889
intron_retention_26420	ENSG00000122515.13	0.12275	0.357301	99.9667	89.6894	0.156509	ZMIZ2	chr7	+	ENSG00000122515.13	44761422	44761593	44761594	44761694	44761695	44761857	-0.0948611
intron_retention_8172	ENSG00000189403.13	0.12282	0.357301	26.7322	33.1122	-0.308785	HMGB1	chr13	-	ENSG00000189403.13	30463311	30463694	30463695	30464160	30464161	30464310	-0.204639
intron_retention_12487	ENSG00000103067.10	0.122722	0.357301	52.8184	49.6682	0.0887164	ESRP2	chr16	-	ENSG00000103067.10	68232577	68233425	68233426	68233767	68233768	68233882	-0.0547293
intron_retention_2952	ENSG00000203697.10	0.122601	0.357301	258.523	155.654	0.731946	CAPN8	chr1	-	ENSG00000203697.10	223544067	223545299	223545300	223549317	223549318	223549382	-0.0728929
intron_retention_16008	ENSG00000183401.10	0.122938	0.357439	61.6305	60.5925	0.0245059	CCDC159	chr19	+	ENSG00000183401.10	11351793	11351973	11351974	11352056	11352057	11352133	-0.0425556
intron_retention_20694	ENSG00000101040.18	0.123075	0.357635	45.5144	53.4469	-0.231782	ZMYND8	chr20	-	ENSG00000101040.18	47209214	47210897	47210898	47212641	47212642	47212725	-0.128111
intron_retention_18128	ENSG00000167747.12	0.123184	0.357745	5.49821	7.24684	-0.398391	C19orf48	chr19	-	ENSG00000167747.12	50798203	50798924	50798925	50799293	50799294	50799357	-0.064067
intron_retention_4346	ENSG00000251562.6	0.123624	0.358616	3.75099	1.73531	1.11208	MALAT1	chr11	+	ENSG00000251562.6	65504496	65504595	65504596	65504819	65504820	65504851	0.0126111
intron_retention_10936	ENSG00000183889.11	0.123569	0.358616	17.6947	16.1824	0.128893	AC138969.4	chr16	+	ENSG00000183889.11	16327736	16328198	16328199	16328650	16328651	16328807	-0.0703956
intron_retention_8325	ENSG00000165792.16	0.123995	0.359486	85.0791	75.0968	0.180053	METTL17	chr14	+	ENSG00000165792.16	20996527	20996711	20996712	20996784	20996785	20997005	-0.0824722
intron_retention_26557	ENSG00000127914.15	0.124094	0.359569	115.225	108.293	0.0895142	AKAP9	chr7	+	ENSG00000127914.15	92108494	92108633	92108634	92110121	92110122	92110467	-0.0274167
intron_retention_4026	ENSG00000049449.7	0.124485	0.360497	4.79241	4.05209	0.242084	RCN1	chr11	+	ENSG00000049449.7	32104386	32104688	32104689	32105286	32105287	32105532	0.00225
intron_retention_3147	ENSG00000172661.16	0.124685	0.360797	78.6969	95.3084	-0.276298	FAM21C	chr10	+	ENSG00000172661.16	45785509	45786674	45786675	45787034	45787035	45787247	-0.0591944
intron_retention_23995	ENSG00000171497.4	0.12473	0.360797	74.9599	87.1881	-0.218012	PPID	chr4	-	ENSG00000171497.4	158709134	158709824	158709825	158710627	158710628	158710670	-0.0633333
intron_retention_13344	ENSG00000173812.9	0.124928	0.361164	21.0238	24.1994	-0.202944	EIF1	chr17	+	ENSG00000173812.9	41690782	41690819	41690820	41690902	41690903	41691212	-0.000111111
intron_retention_19597	ENSG00000114993.14	0.125019	0.361222	6.9422	8.84361	-0.349242	RTKN	chr2	-	ENSG00000114993.14	74427424	74427592	74427593	74428630	74428631	74428737	-0.117094
intron_retention_5954	ENSG00000149573.7	0.125116	0.361295	162.442	253.912	-0.644402	MPZL2	chr11	-	ENSG00000149573.7	118256911	118257313	118257314	118260053	118260054	118260201	-0.0556429
intron_retention_25034	ENSG00000112739.15	0.125226	0.361409	18.8339	14.722	0.355365	PRPF4B	chr6	+	ENSG00000112739.15	4060413	4061147	4061148	4061654	4061655	4061700	0.0289444
intron_retention_9650	ENSG00000140264.18	0.125825	0.362933	7.058	9.04681	-0.358151	SERF2	chr15	+	ENSG00000140264.18	43793710	43793936	43793937	43794373	43794374	43796089	-0.00377778
intron_retention_13739	ENSG00000170190.14	0.126142	0.36364	55.4541	74.0421	-0.41705	SLC16A5	chr17	+	ENSG00000170190.14	75103970	75104180	75104181	75105879	75105880	75106151	-0.0894167
intron_retention_7473	ENSG00000170581.12	0.126313	0.363848	58.7828	70.9197	-0.270793	STAT2	chr12	-	ENSG00000170581.12	56348529	56349636	56349637	56350096	56350097	56350190	-0.0611053
intron_retention_29091	ENSG00000005238.18	0.126357	0.363848	54.321	67.2298	-0.307593	FAM214B	chr9	-	ENSG00000005238.18	35104112	35105374	35105375	35105681	35105682	35105857	-0.0904643
intron_retention_16082	ENSG00000099797.10	0.126561	0.36423	7.56749	9.16364	-0.276107	TECR	chr19	+	ENSG00000099797.10	14563658	14563702	14563703	14563834	14563835	14563884	-0.00525
intron_retention_11161	ENSG00000213599.8	0.127073	0.36529	12.3451	11.8254	0.0620465	SLX1A-SULT1A3	chr16	+	ENSG00000213599.8	30194445	30194791	30194792	30196973	30196974	30197101	-0.0764722
intron_retention_7445	ENSG00000062485.17	0.127122	0.36529	2.997	2.49396	0.265076	CS	chr12	-	ENSG00000062485.17	56271703	56271891	56271892	56273141	56273142	56273254	0.00244444
intron_retention_27933	ENSG00000178719.15	0.127145	0.36529	14.5878	18.0275	-0.30544	GRINA	chr8	+	ENSG00000178719.15	143991294	143991804	143991805	143992244	143992245	143992373	-0.00719444
intron_retention_22958	ENSG00000164078.11	0.127545	0.366234	121.781	113.745	0.0984868	MST1R	chr3	-	ENSG00000164078.11	49895167	49895373	49895374	49895446	49895447	49895548	-0.143972
intron_retention_21070	ENSG00000099917.16	0.12813	0.367704	3.89624	5.10645	-0.390238	MED15	chr22	+	ENSG00000099917.16	20554936	20554995	20554996	20555076	20555077	20555148	-0.00257143
intron_retention_13265	ENSG00000274615.1	0.128559	0.368539	47.4294	44.9538	0.0773366	CH17-258A22.4	chr17	+	ENSG00000274615.1	38118408	38118441	38118442	38119292	38119293	38119407	-0.0937222
intron_retention_17592	ENSG00000064607.15	0.128565	0.368539	2.33213	2.4504	-0.0713716	SUGP2	chr19	-	ENSG00000064607.15	19004168	19004273	19004274	19004429	19004430	19004646	-0.0167143
intron_retention_18300	ENSG00000143727.14	0.129312	0.369685	30.677	37.5952	-0.29339	ACP1	chr2	+	ENSG00000143727.14	272037	272065	272066	272191	272192	272305	-0.00608333
intron_retention_3595	ENSG00000155229.19	0.129328	0.369685	3.48601	2.87776	0.276632	MMS19	chr10	-	ENSG00000155229.19	97459362	97459505	97459506	97459658	97459659	97459741	0.00683333
intron_retention_19713	ENSG00000084090.12	0.129168	0.369685	1.18161	1.85604	-0.651481	STARD7	chr2	-	ENSG00000084090.12	96193078	96193205	96193206	96193301	96193302	96193352	0.00387546
intron_retention_24975	ENSG00000161013.15	0.129241	0.369685	9.45154	12.3891	-0.39045	MGAT4B	chr5	-	ENSG00000161013.15	179801784	179801969	179801970	179802803	179802804	179803030	-0.21418
intron_retention_5130	ENSG00000132254.11	0.129287	0.369685	25.8208	25.5264	0.0165431	ARFIP2	chr11	-	ENSG00000132254.11	6479140	6480463	6480464	6481230	6481231	6481297	-0.0930965
intron_retention_5898	ENSG00000137692.10	0.129965	0.371297	47.7222	61.9362	-0.376122	DCUN1D5	chr11	-	ENSG00000137692.10	103082748	103082839	103082840	103083255	103083256	103083326	-0.0462778
intron_retention_27546	ENSG00000164896.18	0.130216	0.371792	6.35934	6.95817	-0.129829	FASTK	chr7	-	ENSG00000164896.18	151078562	151078699	151078700	151078922	151078923	151079021	-0.0138333
intron_retention_3342	ENSG00000197142.9	0.130284	0.371792	141.857	205.048	-0.531521	ACSL5	chr10	+	ENSG00000197142.9	112409507	112409685	112409686	112410462	112410463	112410495	-0.0493214
intron_retention_7549	ENSG00000139263.10	0.130433	0.372009	48.5107	48.8252	-0.0093234	LRIG3	chr12	-	ENSG00000139263.10	58882869	58883591	58883592	58885830	58885831	58885902	-0.0445425
intron_retention_9056	ENSG00000136305.10	0.130694	0.372346	3.98996	3.3117	0.268801	CIDEB	chr14	-	ENSG00000136305.10	24305096	24305765	24305766	24306373	24306374	24306461	0.0166944
intron_retention_18067	ENSG00000142546.12	0.130716	0.372346	2.16599	2.62822	-0.279058	NOSIP	chr19	-	ENSG00000142546.12	49556317	49556425	49556426	49556874	49556875	49556993	-0.00788889
intron_retention_12138	ENSG00000103356.14	0.130772	0.372346	4.04411	3.85348	0.0696601	EARS2	chr16	-	ENSG00000103356.14	23522017	23523417	23523418	23523510	23523511	23524454	0.0131944
intron_retention_6545	ENSG00000065357.18	0.130883	0.372346	79.9457	85.8532	-0.102851	DGKA	chr12	+	ENSG00000065357.18	55940897	55940980	55940981	55941251	55941252	55941325	-0.0767778
intron_retention_1101	ENSG00000125459.13	0.130984	0.372346	16.164	14.8616	0.121192	MSTO1	chr1	+	ENSG00000125459.13	155613657	155613766	155613767	155614061	155614062	155614931	-0.0646111
intron_retention_20239	ENSG00000174365.18	0.13099	0.372346	21.224	22.0138	-0.0527063	SNHG11	chr20	+	ENSG00000174365.18	38446578	38447012	38447013	38447465	38447466	38447623	-0.0768421
intron_retention_6703	ENSG00000184575.10	0.131126	0.372437	2.38614	3.50857	-0.556206	XPOT	chr12	+	ENSG00000184575.10	64425038	64425138	64425139	64425337	64425338	64425457	-0.0208081
intron_retention_25843	ENSG00000204304.10	0.131186	0.372437	75.332	88.1709	-0.227039	PBX2	chr6	-	ENSG00000204304.10	32188257	32188504	32188505	32188722	32188723	32188796	-0.0790171
intron_retention_4897	ENSG00000154144.11	0.131242	0.372437	8.11204	7.4233	0.128004	TBRG1	chr11	+	ENSG00000154144.11	124626693	124626751	124626752	124626903	124626904	124626935	-0.0780769
intron_retention_332	ENSG00000142765.16	0.13137	0.372592	45.1822	54.053	-0.258621	SYTL1	chr1	+	ENSG00000142765.16	27349476	27350132	27350133	27350388	27350389	27350485	-0.157333
intron_retention_12206	ENSG00000103502.12	0.13149	0.372725	7.01889	9.7109	-0.468361	CDIPT	chr16	-	ENSG00000103502.12	29862586	29862635	29862636	29862814	29862815	29862865	-0.00211111
intron_retention_12632	ENSG00000103335.18	0.131654	0.372904	15.5463	20.9457	-0.430083	PIEZO1	chr16	-	ENSG00000103335.18	88717023	88717211	88717212	88717536	88717537	88717611	-0.2155
intron_retention_2063	ENSG00000010803.15	0.131699	0.372904	4.50696	3.93118	0.197192	SCMH1	chr1	-	ENSG00000010803.15	41027204	41027475	41027476	41028156	41028157	41028319	0.00666667
intron_retention_671	ENSG00000137955.14	0.132397	0.374478	58.1676	46.6217	0.319215	RABGGTB	chr1	+	ENSG00000137955.14	75789952	75790274	75790275	75790445	75790446	75790517	-0.0294444
intron_retention_25797	ENSG00000204386.9	0.13248	0.374478	95.8448	120.073	-0.325145	NEU1	chr6	-	ENSG00000204386.9	31859052	31861450	31861451	31861998	31861999	31862191	-0.0233889
intron_retention_20814	ENSG00000160218.11	0.132446	0.374478	22.4145	29.0888	-0.376033	TRAPPC10	chr21	+	ENSG00000160218.11	44082788	44083302	44083303	44084121	44084122	44084263	-0.0480048
intron_retention_18650	ENSG00000196843.14	0.132549	0.374478	29.3119	37.0076	-0.336334	ARID5A	chr2	+	ENSG00000196843.14	96549753	96549805	96549806	96550187	96550188	96550285	-0.0433571
intron_retention_14762	ENSG00000159314.10	0.132763	0.374874	56.9266	55.729	0.0306742	ARHGAP27	chr17	-	ENSG00000159314.10	45403619	45404096	45404097	45404268	45404269	45404334	-0.0839414
intron_retention_20344	ENSG00000254995.4	0.133316	0.376056	111.997	107.183	0.0633757	STX16-NPEPL1	chr20	+	ENSG00000254995.4	58712479	58713543	58713544	58713916	58713917	58714093	-0.0776111
intron_retention_6126	ENSG00000139193.3	0.13333	0.376056	11.6349	14.0347	-0.270546	CD27	chr12	+	ENSG00000139193.3	6450173	6450352	6450353	6450540	6450541	6450630	-0.0886966
intron_retention_8619	ENSG00000119723.14	0.133569	0.376092	36.6312	39.4524	-0.107042	COQ6	chr14	+	ENSG00000119723.14	73958147	73959078	73959079	73959161	73959162	73959224	-0.0178889
intron_retention_29381	ENSG00000160271.13	0.133621	0.376092	108.81	116.922	-0.103743	RALGDS	chr9	-	ENSG00000160271.13	133099971	133100382	133100383	133101519	133101520	133101582	-0.0709167
intron_retention_2543	ENSG00000160710.14	0.133581	0.376092	141.566	188.872	-0.41594	ADAR	chr1	-	ENSG00000160710.14	154585217	154585344	154585345	154585752	154585753	154585865	-0.06425
intron_retention_14307	ENSG00000154803.11	0.133638	0.376092	23.4845	22.3248	0.073065	FLCN	chr17	-	ENSG00000154803.11	17215185	17216503	17216504	17217068	17217069	17217182	-0.0554476
intron_retention_9341	ENSG00000080823.20	0.133901	0.376624	30.8891	31.9202	-0.0473704	MOK	chr14	-	ENSG00000080823.20	102232535	102232708	102232709	102233687	102233688	102233789	-0.0831197
intron_retention_13387	ENSG00000037042.8	0.134027	0.376769	41.1633	36.7523	0.163524	TUBG2	chr17	+	ENSG00000037042.8	42660639	42663052	42663053	42663376	42663377	42663503	-0.103389
intron_retention_25807	ENSG00000204371.10	0.134508	0.377914	45.7343	51.4007	-0.168511	EHMT2	chr6	-	ENSG00000204371.10	31884392	31884799	31884800	31884911	31884912	31885016	-0.0639853
intron_retention_11040	ENSG00000168488.17	0.134691	0.37822	17.1546	12.8307	0.418996	ATXN2L	chr16	+	ENSG00000168488.17	28835933	28836122	28836123	28836747	28836748	28837232	-0.00272222
intron_retention_1624	ENSG00000221978.10	0.134802	0.378295	3.90695	3.04293	0.360582	CCNL2	chr1	-	ENSG00000221978.10	1390766	1391575	1391576	1392789	1392790	1392803	-0.0105833
intron_retention_6176	ENSG00000111679.15	0.134927	0.378295	64.4693	65.1645	-0.0154746	PTPN6	chr12	+	ENSG00000111679.15	6951262	6951731	6951732	6951982	6951983	6952177	-0.0833333
intron_retention_4554	ENSG00000131620.16	0.134941	0.378295	4.8225	6.12704	-0.34541	ANO1	chr11	+	ENSG00000131620.16	70187738	70188097	70188098	70189068	70189069	70189252	0.00766667
intron_retention_2408	ENSG00000162836.10	0.135208	0.378772	91.9421	89.6536	0.0363639	ACP6	chr1	-	ENSG00000162836.10	147642235	147647566	147647567	147648245	147648246	147648411	-0.0668333
intron_retention_26619	ENSG00000221838.8	0.13526	0.378772	50.5675	53.9154	-0.0924886	AP4M1	chr7	+	ENSG00000221838.8	100105959	100106003	100106004	100106240	100106241	100106291	-0.0736944
intron_retention_14229	ENSG00000220205.7	0.13537	0.378873	125.797	158.433	-0.332781	VAMP2	chr17	-	ENSG00000220205.7	8159149	8160871	8160872	8161472	8161473	8161524	-0.0662778
intron_retention_18543	ENSG00000257702.3	0.135531	0.379114	4.01115	4.90307	-0.289672	LBX2-AS1	chr2	+	ENSG00000257702.3	74502595	74503685	74503686	74503857	74503858	74504677	-0.0445097
intron_retention_14844	ENSG00000166260.9	0.135673	0.3793	1.63924	1.99621	-0.284233	COX11	chr17	-	ENSG00000166260.9	54961119	54961326	54961327	54963305	54963306	54963414	-0.00488889
intron_retention_3929	ENSG00000148985.18	0.135746	0.3793	38.2198	41.8895	-0.132268	PGAP2	chr11	+	ENSG00000148985.18	3823620	3824135	3824136	3824269	3824270	3824320	-0.0576068
intron_retention_21822	ENSG00000134107.4	0.136719	0.38141	437.284	574.233	-0.393065	BHLHE40	chr3	+	ENSG00000134107.4	4979116	4980031	4980032	4980300	4980301	4980408	-0.0660556
intron_retention_29887	ENSG00000147403.15	0.136724	0.38141	1110.71	1464.55	-0.398967	RPL10	chrX	+	ENSG00000147403.15	154398065	154398394	154398395	154398496	154398497	154398542	-0.0711667
intron_retention_3524	ENSG00000156521.12	0.136726	0.38141	28.2194	33.299	-0.238794	TYSND1	chr10	-	ENSG00000156521.12	70143842	70143972	70143973	70145420	70145421	70146586	-0.0871719
intron_retention_2133	ENSG00000085998.12	0.136892	0.381466	57.9645	68.847	-0.248223	POMGNT1	chr1	-	ENSG00000085998.12	46190117	46194961	46194962	46195810	46195811	46195924	-0.0579167
intron_retention_3015	ENSG00000162910.17	0.136896	0.381466	2.32899	2.6144	-0.166774	MRPL55	chr1	-	ENSG00000162910.17	228108059	228108321	228108322	228109260	228109261	228109290	-0.00694444
intron_retention_2084	ENSG00000178922.15	0.136976	0.381481	16.3967	18.0818	-0.141135	HYI	chr1	-	ENSG00000178922.15	43451935	43452319	43452320	43452902	43452903	43453004	-0.121333
intron_retention_22936	ENSG00000182179.9	0.137274	0.3821	80.8688	76.3214	0.0834956	UBA7	chr3	-	ENSG00000182179.9	49808976	49809464	49809465	49809541	49809542	49809725	-0.066
intron_retention_12911	ENSG00000161960.13	0.137945	0.38355	140.781	176.209	-0.323834	EIF4A1	chr17	+	ENSG00000161960.13	7577056	7577165	7577166	7577433	7577434	7577487	-0.0213889
intron_retention_1337	ENSG00000143842.13	0.137936	0.38355	25.7747	32.8461	-0.349767	SOX13	chr1	+	ENSG00000143842.13	204122237	204122399	204122400	204122853	204122854	204122917	-0.11809
intron_retention_9936	ENSG00000181026.14	0.138366	0.38451	26.6774	32.096	-0.266774	AEN	chr15	+	ENSG00000181026.14	88626612	88629426	88629427	88630057	88630058	88632281	-0.0690118
intron_retention_15985	ENSG00000130734.8	0.138577	0.384885	6.43004	7.51686	-0.225302	ATG4D	chr19	+	ENSG00000130734.8	10546839	10547071	10547072	10547188	10547189	10547253	-0.0484848
intron_retention_2077	ENSG00000159479.15	0.138763	0.385191	6.39175	8.4904	-0.409623	MED8	chr1	-	ENSG00000159479.15	43383917	43384552	43384553	43385045	43385046	43385106	-0.0176944
intron_retention_8127	ENSG00000213995.10	0.13893	0.385211	41.8358	39.7971	0.0720776	CARKD	chr13	+	ENSG00000213995.10	110634545	110637249	110637250	110638377	110638378	110639993	-0.1005
intron_retention_27195	ENSG00000106077.17	0.138984	0.385211	12.3063	13.7598	-0.161063	ABHD11	chr7	-	ENSG00000106077.17	73736663	73737110	73737111	73737561	73737562	73737735	-0.043
intron_retention_1645	ENSG00000008130.14	0.138997	0.385211	6.67056	8.70141	-0.383441	NADK	chr1	-	ENSG00000008130.14	1756503	1756608	1756609	1756778	1756779	1756882	-0.191237
intron_retention_29489	ENSG00000165802.18	0.139142	0.385378	116.903	142.895	-0.289645	NSMF	chr9	-	ENSG00000165802.18	137452465	137452819	137452820	137453055	137453056	137453171	-0.0333889
intron_retention_8054	ENSG00000170919.14	0.139354	0.385378	4.50209	4.32292	0.0585888	TPT1-AS1	chr13	+	ENSG00000170919.14	45390745	45390858	45390859	45391031	45391032	45391548	0.00286111
intron_retention_1106	ENSG00000203761.5	0.139324	0.385378	35.5541	31.0047	0.197529	MSTO2P	chr1	+	ENSG00000203761.5	155747269	155747680	155747681	155747761	155747762	155747896	-0.0675165
intron_retention_17943	ENSG00000104783.10	0.13936	0.385378	11.5642	9.35514	0.305829	KCNN4	chr19	-	ENSG00000104783.10	43768963	43769032	43769033	43769346	43769347	43769498	-0.108458
intron_retention_18831	ENSG00000072135.11	0.139812	0.386418	26.4673	29.4296	-0.153057	PTPN18	chr2	+	ENSG00000072135.11	130373157	130373220	130373221	130374665	130374666	130374866	-0.0153056
intron_retention_4775	ENSG00000137648.15	0.139948	0.386549	538.986	711.332	-0.400275	TMPRSS4	chr11	+	ENSG00000137648.15	118105567	118108896	118108897	118111740	118111741	118111835	-0.0374167
intron_retention_2313	ENSG00000162777.15	0.140024	0.386549	49.9048	61.0362	-0.290486	DENND2D	chr1	-	ENSG00000162777.15	111197176	111197253	111197254	111197919	111197920	111197989	-0.0463611
intron_retention_11868	ENSG00000162032.14	0.140087	0.386549	97.6247	92.9026	0.0715272	SPSB3	chr16	-	ENSG00000162032.14	1777747	1778612	1778613	1781357	1781358	1781495	-0.0580278
intron_retention_6871	ENSG00000188735.11	0.140478	0.387419	8.94315	7.74411	0.207684	TMEM120B	chr12	+	ENSG00000188735.11	121778077	121779623	121779624	121780940	121780941	121781142	0.035307
intron_retention_11041	ENSG00000168488.17	0.140713	0.387645	26.9586	26.9744	-0.000843853	ATXN2L	chr16	+	ENSG00000168488.17	28835933	28836122	28836123	28836750	28836751	28837232	-0.038
intron_retention_7252	ENSG00000174243.8	0.140708	0.387645	2.03306	2.5679	-0.336932	DDX23	chr12	-	ENSG00000174243.8	48837292	48837393	48837394	48837941	48837942	48838080	-0.00377289
intron_retention_21635	ENSG00000100201.17	0.14117	0.388694	2.60784	2.78087	-0.0926814	DDX17	chr22	-	ENSG00000100201.17	38490313	38490436	38490437	38492055	38492056	38492115	-0.00840909
intron_retention_27881	ENSG00000264668.1	0.141528	0.388854	19.8741	20.899	-0.0725448	ZFP41	chr8	+	ENSG00000264668.1	143274704	143274802	143274803	143275896	143275897	143276403	-0.124
intron_retention_24287	ENSG00000120314.17	0.141536	0.388854	13.8865	15.4467	-0.153609	WDR55	chr5	+	ENSG00000120314.17	140669333	140669690	140669691	140671268	140671269	140672344	-0.0313889
intron_retention_6303	ENSG00000087470.16	0.141582	0.388854	54.4994	67.8194	-0.315456	DNM1L	chr12	+	ENSG00000087470.16	32737865	32740240	32740241	32740408	32740409	32740467	-0.0532222
intron_retention_12678	ENSG00000187741.13	0.14161	0.388854	24.3165	22.8638	0.0888727	FANCA	chr16	-	ENSG00000187741.13	89737549	89739553	89739554	89739993	89739994	89740078	-0.0765
intron_retention_376	ENSG00000160050.13	0.141507	0.388854	29.5325	32.7326	-0.148427	CCDC28B	chr1	+	ENSG00000160050.13	32203879	32204045	32204046	32204185	32204186	32204379	-0.140176
intron_retention_6815	ENSG00000111271.13	0.141873	0.389367	2.7264	2.02354	0.430115	ACAD10	chr12	+	ENSG00000111271.13	111756212	111756348	111756349	111756875	111756876	111757107	0.00622222
intron_retention_8953	ENSG00000213983.10	0.142378	0.390177	214.745	182.168	0.237356	AP1G2	chr14	-	ENSG00000213983.10	23561512	23561635	23561636	23561961	23561962	23562053	-0.0645833
intron_retention_14160	ENSG00000181885.17	0.142389	0.390177	9.14873	6.58023	0.475433	CLDN7	chr17	-	ENSG00000181885.17	7261821	7262343	7262344	7262610	7262611	7263204	0.0211944
intron_retention_8964	ENSG00000213983.10	0.142464	0.390177	196.887	165.322	0.252087	AP1G2	chr14	-	ENSG00000213983.10	23563252	23563502	23563503	23563583	23563584	23563609	-0.0315556
intron_retention_10388	ENSG00000140400.13	0.142681	0.390177	95.0958	72.8371	0.384709	MAN2C1	chr15	-	ENSG00000140400.13	75359903	75360211	75360212	75360564	75360565	75360688	-0.0413889
intron_retention_11037	ENSG00000168488.17	0.142781	0.390177	16.1137	16.289	-0.0156143	ATXN2L	chr16	+	ENSG00000168488.17	28835933	28836122	28836123	28836325	28836326	28836490	-0.0418611
intron_retention_1094	ENSG00000125459.13	0.142685	0.390177	43.4719	38.759	0.16555	MSTO1	chr1	+	ENSG00000125459.13	155611689	155612100	155612101	155612181	155612182	155612309	-0.0464615
intron_retention_26470	ENSG00000225648.4	0.142714	0.390177	20.504	25.3363	-0.305297	SBDSP1	chr7	+	ENSG00000225648.4	72829425	72829783	72829784	72830691	72830692	72830813	-0.13091
intron_retention_8486	ENSG00000100968.12	0.142561	0.390177	38.6023	43.0908	-0.158692	NFATC4	chr14	+	ENSG00000100968.12	24373695	24373867	24373868	24374325	24374326	24374466	-0.05225
intron_retention_16790	ENSG00000104960.14	0.142871	0.390212	549.245	552.417	-0.00830805	PTOV1	chr19	+	ENSG00000104960.14	49856136	49857977	49857978	49858056	49858057	49858114	-0.0300833
intron_retention_8305	ENSG00000100823.10	0.143195	0.39047	25.8209	34.7545	-0.428658	APEX1	chr14	+	ENSG00000100823.10	20455191	20455338	20455339	20455577	20455578	20455672	-0.0234167
intron_retention_9804	ENSG00000179335.17	0.143149	0.39047	4.78748	4.94476	-0.0466335	CLK3	chr15	+	ENSG00000179335.17	74624119	74624346	74624347	74624969	74624970	74625018	-0.0367337
intron_retention_10107	ENSG00000137824.14	0.143139	0.39047	13.195	19.3799	-0.554576	RMDN3	chr15	-	ENSG00000137824.14	40754597	40754790	40754791	40755198	40755199	40755336	-0.0196314
intron_retention_20601	ENSG00000131067.15	0.143681	0.391584	62.2067	64.2532	-0.0466995	GGT7	chr20	-	ENSG00000131067.15	34851231	34851368	34851369	34852154	34852155	34852272	-0.06825
intron_retention_1186	ENSG00000143258.14	0.143819	0.391751	36.5357	32.9232	0.1502	USP21	chr1	+	ENSG00000143258.14	161163878	161164612	161164613	161164834	161164835	161164942	-0.0919167
intron_retention_2008	ENSG00000004455.15	0.144057	0.392189	3.43014	2.94503	0.219984	AK2	chr1	-	ENSG00000004455.15	33007940	33010833	33010834	33012073	33012074	33012122	0.00353801
intron_retention_12036	ENSG00000182108.8	0.144149	0.392231	5.86596	5.21057	0.170925	DEXI	chr16	-	ENSG00000182108.8	10928942	10929074	10929075	10929216	10929217	10929559	0.00611111
intron_retention_6891	ENSG00000130787.12	0.144549	0.393109	71.1279	57.6161	0.303943	HIP1R	chr12	+	ENSG00000130787.12	122855265	122855612	122855613	122855830	122855831	122855903	-0.0467778
intron_retention_5664	ENSG00000173039.17	0.145026	0.394194	3.30094	4.05556	-0.297023	RELA	chr11	-	ENSG00000173039.17	65659682	65659738	65659739	65660123	65660124	65660215	-0.0071267
intron_retention_12505	ENSG00000226232.7	0.145304	0.394529	81.5332	41.6214	0.970061	RP11-419C5.2	chr16	-	ENSG00000226232.7	69977465	69978282	69978283	69982349	69982350	69982465	-0.0396667
intron_retention_9699	ENSG00000156958.13	0.145302	0.394529	2.95031	2.35749	0.32361	GALK2	chr15	+	ENSG00000156958.13	49327952	49328130	49328131	49328665	49328666	49328982	0.00342857
intron_retention_27393	ENSG00000105821.13	0.145897	0.395776	66.4394	68.8477	-0.0513699	DNAJC2	chr7	-	ENSG00000105821.13	103322511	103322632	103322633	103322702	103322703	103322794	-0.0545556
intron_retention_24324	ENSG00000164620.7	0.145919	0.395776	17.5987	17.1149	0.0402145	RELL2	chr5	+	ENSG00000164620.7	141639464	141640445	141640446	141640670	141640671	141641018	-0.0746767
intron_retention_13612	ENSG00000108846.14	0.14669	0.396878	343.81	295.803	0.216973	ABCC3	chr17	+	ENSG00000108846.14	50677744	50678219	50678220	50679797	50679798	50679899	-0.09825
intron_retention_9055	ENSG00000136305.10	0.146801	0.396878	59.5859	49.973	0.253822	CIDEB	chr14	-	ENSG00000136305.10	24305096	24305765	24305766	24305946	24305947	24306137	0.09625
intron_retention_6710	ENSG00000111530.11	0.146826	0.396878	99.2009	124.741	-0.330507	CAND1	chr12	+	ENSG00000111530.11	67310152	67310316	67310317	67311692	67311693	67311800	-0.0513889
intron_retention_15477	ENSG00000134030.12	0.146559	0.396878	2.26901	1.94381	0.223178	CTIF	chr18	+	ENSG00000134030.12	48859882	48860429	48860430	48861216	48861217	48861292	0.01675
intron_retention_21746	ENSG00000205593.10	0.146566	0.396878	38.924	37.0242	0.0721892	DENND6B	chr22	-	ENSG00000205593.10	50313814	50313878	50313879	50314206	50314207	50314272	-0.0818571
intron_retention_23357	ENSG00000061938.15	0.146756	0.396878	48.2973	55.2275	-0.193444	TNK2	chr3	-	ENSG00000061938.15	195878253	195878347	195878348	195878445	195878446	195878592	-0.024
intron_retention_18778	ENSG00000146556.13	0.146871	0.396878	9.7005	5.37865	0.850816	WASH2P	chr2	+	ENSG00000146556.13	113594176	113594516	113594517	113595059	113595060	113595161	-0.0332895
intron_retention_3217	ENSG00000214655.9	0.146974	0.396946	18.77	18.364	0.0315544	ZSWIM8	chr10	+	ENSG00000214655.9	73800640	73800759	73800760	73801084	73801085	73801195	-0.0727222
intron_retention_25798	ENSG00000204386.9	0.14709	0.397049	59.8885	75.3331	-0.331004	NEU1	chr6	-	ENSG00000204386.9	31859052	31862191	31862192	31862617	31862618	31862805	-0.102222
intron_retention_18471	ENSG00000143995.18	0.147204	0.397146	26.2581	32.8096	-0.321357	MEIS1	chr2	+	ENSG00000143995.18	66568667	66568756	66568757	66571245	66571246	66571251	-0.111455
intron_retention_11283	ENSG00000103479.13	0.147568	0.397716	6.28055	8.28004	-0.398746	RBL2	chr16	+	ENSG00000103479.13	53490130	53490301	53490302	53490514	53490515	53491647	-0.0136667
intron_retention_3866	ENSG00000183020.12	0.147635	0.397716	138.58	140.343	-0.0182383	AP2A2	chr11	+	ENSG00000183020.12	1008012	1008135	1008136	1009099	1009100	1009216	-0.0438056
intron_retention_13513	ENSG00000108439.8	0.147776	0.397716	40.2112	45.1259	-0.166359	PNPO	chr17	+	ENSG00000108439.8	47944616	47946393	47946394	47946613	47946614	47946749	-0.0453889
intron_retention_15316	ENSG00000187531.12	0.147806	0.397716	87.162	81.4615	0.0975796	SIRT7	chr17	-	ENSG00000187531.12	81914087	81914530	81914531	81914603	81914604	81914702	-0.0671389
intron_retention_6542	ENSG00000065357.18	0.1477	0.397716	55.913	60.4793	-0.113258	DGKA	chr12	+	ENSG00000065357.18	55939415	55940170	55940171	55940313	55940314	55940433	-0.156197
intron_retention_6892	ENSG00000130787.12	0.147912	0.397791	88.9441	71.158	0.321872	HIP1R	chr12	+	ENSG00000130787.12	122860047	122860077	122860078	122860147	122860148	122860210	-0.103056
intron_retention_20747	ENSG00000101246.18	0.148208	0.397893	167.299	197.277	-0.237796	ARFRP1	chr20	-	ENSG00000101246.18	63698642	63700530	63700531	63700601	63700602	63700702	-0.0459722
intron_retention_14862	ENSG00000136450.11	0.148238	0.397893	3.00487	3.5311	-0.232813	SRSF1	chr17	-	ENSG00000136450.11	58003802	58005041	58005042	58005397	58005398	58005600	0.00161111
intron_retention_9094	ENSG00000100445.15	0.148262	0.397893	59.3553	59.2596	0.00232861	SDR39U1	chr14	-	ENSG00000100445.15	24441292	24441795	24441796	24442177	24442178	24442260	-0.0799167
intron_retention_24333	ENSG00000156463.16	0.148081	0.397893	43.83	45.5142	-0.0543992	SH3RF2	chr5	+	ENSG00000156463.16	146055822	146056213	146056214	146059865	146059866	146060151	-0.0788864
intron_retention_9024	ENSG00000100926.13	0.14839	0.398027	0.992461	1.59685	-0.686143	TM9SF1	chr14	-	ENSG00000100926.13	24194675	24194830	24194831	24195345	24195346	24195637	-0.00858333
intron_retention_19344	ENSG00000143797.10	0.148933	0.399273	59.1707	104.32	-0.818057	MBOAT2	chr2	-	ENSG00000143797.10	8860613	8862722	8862723	8864169	8864170	8864234	-0.0460073
intron_retention_20546	ENSG00000125844.14	0.149235	0.399872	89.7234	142.586	-0.66828	RRBP1	chr20	-	ENSG00000125844.14	17658596	17659087	17659088	17659297	17659298	17659514	-0.0161944
intron_retention_3819	ENSG00000177106.13	0.149464	0.400275	11.0338	7.1558	0.624744	EPS8L2	chr11	+	ENSG00000177106.13	721565	721691	721692	722090	722091	722165	0.0254167
intron_retention_29925	ENSG00000130827.6	0.149809	0.400988	72.8928	64.3242	0.180415	PLXNA3	chrX	+	ENSG00000130827.6	154470442	154470611	154470612	154471104	154471105	154471317	-0.0555
intron_retention_24593	ENSG00000086189.8	0.149891	0.400996	55.6643	63.9323	-0.199793	DIMT1	chr5	-	ENSG00000086189.8	62387254	62389052	62389053	62390875	62390876	62390982	-0.0249444
intron_retention_20434	ENSG00000125534.8	0.150105	0.40108	329.656	167.995	0.972543	PPDPF	chr20	+	ENSG00000125534.8	63521512	63521884	63521885	63521914	63521915	63521938	0.0583889
intron_retention_11197	ENSG00000099377.12	0.150148	0.40108	23.3053	28.6737	-0.29907	HSD3B7	chr16	+	ENSG00000099377.12	30985211	30985297	30985298	30985652	30985653	30985824	-0.0768059
intron_retention_29522	ENSG00000197976.9	0.150159	0.40108	8.50186	7.92102	0.102093	AKAP17A	chrX	+	ENSG00000197976.9	1599192	1600207	1600208	1600658	1600659	1602502	-0.154563
intron_retention_22111	ENSG00000164068.14	0.150625	0.402114	65.9779	62.1347	0.0865822	RNF123	chr3	+	ENSG00000164068.14	49720511	49720894	49720895	49721019	49721020	49721105	0.0152778
intron_retention_9303	ENSG00000197249.11	0.150726	0.402157	8.48605	9.53565	-0.168237	SERPINA1	chr14	-	ENSG00000197249.11	94388560	94388663	94388664	94388800	94388801	94389010	0.00461111
intron_retention_18410	ENSG00000162878.11	0.150799	0.402157	102.098	123.291	-0.27212	PKDCC	chr2	+	ENSG00000162878.11	42054036	42054307	42054308	42054940	42054941	42055020	-0.100528
intron_retention_8800	ENSG00000179364.12	0.151172	0.402758	77.026	80.0506	-0.0555673	PACS2	chr14	+	ENSG00000179364.12	105385685	105390003	105390004	105391206	105391207	105391249	-0.0699167
intron_retention_3534	ENSG00000148719.13	0.15122	0.402758	71.0733	68.2491	0.0584963	DNAJB12	chr10	-	ENSG00000148719.13	72332830	72334617	72334618	72335779	72335780	72335931	-0.00633333
intron_retention_27236	ENSG00000001630.14	0.151262	0.402758	12.6492	15.164	-0.2616	CYP51A1	chr7	-	ENSG00000001630.14	92117044	92117092	92117093	92117176	92117177	92117212	-0.00875
intron_retention_14240	ENSG00000178971.12	0.151414	0.402953	14.3507	13.9786	0.0379018	CTC1	chr17	-	ENSG00000178971.12	8228725	8228892	8228893	8229141	8229142	8229206	-0.120024
intron_retention_12953	ENSG00000170004.15	0.151647	0.403362	2.12869	1.55465	0.453373	CHD3	chr17	+	ENSG00000170004.15	7909143	7909338	7909339	7910438	7910439	7910591	-0.0145299
intron_retention_2400	ENSG00000265972.4	0.151838	0.403658	1119.12	1506.71	-0.429034	TXNIP	chr1	-	ENSG00000265972.4	145994929	145995476	145995477	145996016	145996017	145996600	-0.0317222
intron_retention_2123	ENSG00000085998.12	0.151949	0.40372	101.264	118.051	-0.221293	POMGNT1	chr1	-	ENSG00000085998.12	46190117	46192436	46192437	46192517	46192518	46192590	-0.0315
intron_retention_11533	ENSG00000182149.19	0.15202	0.40372	7.54614	8.43269	-0.160254	IST1	chr16	+	ENSG00000182149.19	71923288	71923380	71923381	71924772	71924773	71924817	-0.15012
intron_retention_8008	ENSG00000196199.12	0.152658	0.405086	34.026	40.9611	-0.267616	MPHOSPH8	chr13	+	ENSG00000196199.12	19670236	19670363	19670364	19671205	19671206	19671289	-0.0894722
intron_retention_4116	ENSG00000110514.17	0.152787	0.405086	59.7743	72.9245	-0.28688	MADD	chr11	+	ENSG00000110514.17	47326738	47326807	47326808	47328657	47328658	47328704	-0.0895278
intron_retention_8979	ENSG00000213983.10	0.152852	0.405086	107.79	92.1055	0.226869	AP1G2	chr14	-	ENSG00000213983.10	23564983	23566686	23566687	23567110	23567111	23567315	-0.0646389
intron_retention_24499	ENSG00000248275.1	0.152697	0.405086	2.90648	3.66263	-0.333606	TRIM52-AS1	chr5	+	ENSG00000248275.1	181263628	181263789	181263790	181264051	181264052	181264257	-0.0253333
intron_retention_10380	ENSG00000140400.13	0.152986	0.405193	102.15	78.3302	0.383044	MAN2C1	chr15	-	ENSG00000140400.13	75358462	75358618	75358619	75358703	75358704	75358808	-0.0873056
intron_retention_3121	ENSG00000120549.14	0.153058	0.405193	3.69006	5.04629	-0.451578	KIAA1217	chr10	+	ENSG00000120549.14	24542693	24542770	24542771	24544980	24544981	24545103	-0.0147778
intron_retention_16068	ENSG00000132017.9	0.153131	0.405193	87.53	91.3574	-0.0617448	DCAF15	chr19	+	ENSG00000132017.9	13959984	13960391	13960392	13960464	13960465	13960580	-0.0636944
intron_retention_8446	ENSG00000213928.7	0.153214	0.405202	14.6215	18.7835	-0.361382	IRF9	chr14	+	ENSG00000213928.7	24164063	24164134	24164135	24165846	24165847	24165962	-0.0471389
intron_retention_9135	ENSG00000165525.16	0.153766	0.406319	58.9283	67.3983	-0.193753	NEMF	chr14	-	ENSG00000165525.16	49782083	49785004	49785005	49785091	49785092	49785135	-0.0626667
intron_retention_3016	ENSG00000162910.17	0.153796	0.406319	13.9186	14.4262	-0.0516808	MRPL55	chr1	-	ENSG00000162910.17	228107785	228108474	228108475	228108954	228108955	228109021	-0.0860556
intron_retention_18127	ENSG00000167747.12	0.153961	0.406542	4.73001	6.22398	-0.395994	C19orf48	chr19	-	ENSG00000167747.12	50798335	50798924	50798925	50799271	50799272	50799357	-0.0539394
intron_retention_21678	ENSG00000100227.16	0.154152	0.406824	14.0447	10.8721	0.369395	POLDIP3	chr22	-	ENSG00000100227.16	42583721	42584024	42584025	42584123	42584124	42585015	0.0127222
intron_retention_15041	ENSG00000125458.5	0.154268	0.406824	87.2935	80.3493	0.119588	NT5C	chr17	-	ENSG00000125458.5	75130965	75131281	75131282	75131533	75131534	75131683	-0.0794722
intron_retention_27675	ENSG00000042980.11	0.154307	0.406824	120.914	97.8961	0.304664	ADAM28	chr8	+	ENSG00000042980.11	24335446	24335641	24335642	24339465	24339466	24339568	-0.0501313
intron_retention_11664	ENSG00000185324.20	0.1545	0.406911	139.184	95.7689	0.53936	CDK10	chr16	+	ENSG00000185324.20	89693274	89694788	89694789	89694930	89694931	89694972	-0.0356389
intron_retention_7387	ENSG00000012822.14	0.154454	0.406911	13.6066	10.0665	0.434738	CALCOCO1	chr12	-	ENSG00000012822.14	53711119	53712846	53712847	53713099	53713100	53713203	-0.0952778
intron_retention_26914	ENSG00000197461.12	0.154599	0.406962	65.9195	69.2032	-0.0701338	PDGFA	chr7	-	ENSG00000197461.12	497258	498574	498575	501115	501116	501242	-0.100278
intron_retention_26182	ENSG00000118515.10	0.154745	0.407136	82.3175	104.856	-0.349134	SGK1	chr6	-	ENSG00000118515.10	134172600	134172774	134172775	134173022	134173023	134173154	-0.03825
intron_retention_17104	ENSG00000071564.13	0.154829	0.407145	10.9075	12.513	-0.198109	TCF3	chr19	-	ENSG00000071564.13	1609293	1610500	1610501	1611703	1611704	1611849	-0.01625
intron_retention_9569	ENSG00000137843.10	0.155126	0.407716	1.82211	2.68073	-0.557018	PAK6	chr15	+	ENSG00000137843.10	40275927	40276105	40276106	40277115	40277116	40277487	-0.0367568
intron_retention_12091	ENSG00000006007.10	0.155361	0.407782	169.252	236.17	-0.480651	GDE1	chr16	-	ENSG00000006007.10	19501689	19503617	19503618	19504880	19504881	19505092	-0.0404444
intron_retention_26891	ENSG00000033100.13	0.155366	0.407782	89.4541	110.597	-0.306093	CHPF2	chr7	+	ENSG00000033100.13	151236408	151236590	151236591	151237373	151237374	151237593	-0.0587778
intron_retention_20989	ENSG00000160226.14	0.155391	0.407782	35.1292	29.2761	0.262947	C21orf2	chr21	-	ENSG00000160226.14	44329891	44330916	44330917	44331842	44331843	44332014	-0.0525556
intron_retention_8294	ENSG00000139835.12	0.155481	0.407807	59.486	56.1857	0.082346	GRTP1	chr13	-	ENSG00000139835.12	113324164	113324577	113324578	113325660	113325661	113325846	-0.0998889
intron_retention_8021	ENSG00000186184.14	0.155912	0.408728	24.4133	19.6925	0.310019	POLR1D	chr13	+	ENSG00000186184.14	27620743	27621140	27621141	27621336	27621337	27621437	-0.0545405
intron_retention_9734	ENSG00000140455.15	0.156015	0.408786	53.092	57.9884	-0.127271	USP3	chr15	+	ENSG00000140455.15	63587970	63588423	63588424	63588701	63588702	63588815	-0.0669167
intron_retention_19667	ENSG00000152291.12	0.156106	0.408814	26.1456	35.4313	-0.438459	TGOLN2	chr2	-	ENSG00000152291.12	85326508	85326804	85326805	85326978	85326979	85327226	0.00544444
intron_retention_3411	ENSG00000107959.14	0.156231	0.408932	64.255	78.8241	-0.294828	PITRM1	chr10	-	ENSG00000107959.14	3147572	3148291	3148292	3149620	3149621	3149753	-0.0682778
intron_retention_9418	ENSG00000185567.6	0.156403	0.409172	7.41859	18.3541	-1.30689	AHNAK2	chr14	-	ENSG00000185567.6	104937244	104942655	104942656	104944140	104944141	104945220	-0.057543
intron_retention_20167	ENSG00000088826.16	0.156597	0.409444	11.3198	14.3188	-0.33906	SMOX	chr20	+	ENSG00000088826.16	4181803	4182323	4182324	4182482	4182483	4182848	-0.013
intron_retention_27144	ENSG00000106133.16	0.156741	0.409444	20.2037	15.517	0.380769	NSUN5P2	chr7	-	ENSG00000106133.16	72948293	72948597	72948598	72948667	72948668	72948808	-0.0495278
intron_retention_9642	ENSG00000137822.11	0.156829	0.409444	1.60427	2.06147	-0.36176	TUBGCP4	chr15	+	ENSG00000137822.11	43403683	43403842	43403843	43404412	43404413	43404552	-0.0290663
intron_retention_25355	ENSG00000204220.8	0.156803	0.409444	8.99746	9.81669	-0.125719	PFDN6	chr6	+	ENSG00000204220.8	33289597	33289628	33289629	33289774	33289775	33289920	0.00469498
intron_retention_11979	ENSG00000263072.4	0.157111	0.40997	1.91911	1.69847	0.176197	ZNF213-AS1	chr16	-	ENSG00000263072.4	3131747	3131921	3131922	3132018	3132019	3132053	-0.0301768
intron_retention_9084	ENSG00000129465.14	0.15741	0.410541	49.8115	50.0571	-0.00709432	RIPK3	chr14	-	ENSG00000129465.14	24337873	24338295	24338296	24338421	24338422	24338567	-0.0864722
intron_retention_3336	ENSG00000065621.13	0.157699	0.411085	119.497	135.822	-0.184742	GSTO2	chr10	+	ENSG00000065621.13	104295275	104297684	104297685	104299127	104299128	104299411	-0.0515278
intron_retention_21127	ENSG00000100023.16	0.157835	0.411227	1.72123	2.02894	-0.237288	PPIL2	chr22	+	ENSG00000100023.16	21695394	21695496	21695497	21696030	21696031	21698276	-0.0102385
intron_retention_15616	ENSG00000154832.13	0.158338	0.412078	68.2132	66.5457	0.0357055	CXXC1	chr18	-	ENSG00000154832.13	50283515	50283564	50283565	50283704	50283705	50283815	-0.0536389
intron_retention_22733	ENSG00000163820.13	0.158327	0.412078	7.37109	7.8411	-0.0891783	FYCO1	chr3	-	ENSG00000163820.13	45917904	45919065	45919066	45919412	45919413	45921840	0.0313889
intron_retention_10076	ENSG00000175265.16	0.158405	0.412078	5.23904	3.98919	0.393206	GOLGA8A	chr15	-	ENSG00000175265.16	34386625	34387263	34387264	34387832	34387833	34387952	-0.00785948
intron_retention_29662	ENSG00000179222.16	0.158684	0.412596	5.06467	4.23874	0.256832	MAGED1	chrX	+	ENSG00000179222.16	51897795	51898193	51898194	51898580	51898581	51898643	0.0237778
intron_retention_25345	ENSG00000204227.4	0.158929	0.41273	127.497	130.379	-0.0322486	RING1	chr6	+	ENSG00000204227.4	33211158	33211547	33211548	33211728	33211729	33212002	-0.0719444
intron_retention_9697	ENSG00000255302.3	0.158979	0.41273	36.067	51.131	-0.503518	EID1	chr15	+	ENSG00000255302.3	48878136	48878272	48878273	48878338	48878339	48878785	-0.00147222
intron_retention_6651	ENSG00000166987.13	0.158979	0.41273	31.2682	17.6757	0.822927	MBD6	chr12	+	ENSG00000166987.13	57529160	57529329	57529330	57529610	57529611	57529674	0.0541111
intron_retention_22177	ENSG00000041880.13	0.159234	0.413182	50.2048	58.2137	-0.213533	PARP3	chr3	+	ENSG00000041880.13	51944390	51944910	51944911	51944997	51944998	51945224	-0.0838611
intron_retention_25780	ENSG00000213719.7	0.159679	0.413493	22.1922	26.9458	-0.280007	CLIC1	chr6	-	ENSG00000213719.7	31736262	31736412	31736413	31736544	31736545	31736572	-0.000972222
intron_retention_24955	ENSG00000169045.16	0.159628	0.413493	4.30193	2.80625	0.61634	HNRNPH1	chr5	-	ENSG00000169045.16	179619469	179621397	179621398	179621842	179621843	179621976	-0.00352632
intron_retention_22649	ENSG00000131370.14	0.159615	0.413493	35.5844	55.185	-0.633032	SH3BP5	chr3	-	ENSG00000131370.14	15256853	15259050	15259051	15259760	15259761	15259803	-0.125857
intron_retention_29092	ENSG00000005238.18	0.159637	0.413493	47.854	56.9434	-0.25089	FAM214B	chr9	-	ENSG00000005238.18	35104112	35105857	35105858	35105940	35105941	35106009	-0.0821429
intron_retention_29383	ENSG00000160271.13	0.159891	0.413712	93.448	98.8127	-0.0805324	RALGDS	chr9	-	ENSG00000160271.13	133097720	133101762	133101763	133101937	133101938	133102139	-0.0286667
intron_retention_19528	ENSG00000115392.10	0.159953	0.413712	37.4914	37.3077	0.00708649	FANCL	chr2	-	ENSG00000115392.10	58159243	58163074	58163075	58163433	58163434	58163517	-0.0770556
intron_retention_26797	ENSG00000197448.12	0.160047	0.413712	650.418	818.267	-0.331203	GSTK1	chr7	+	ENSG00000197448.12	143264548	143265092	143265093	143265260	143265261	143265296	-0.0788056
intron_retention_20689	ENSG00000080189.13	0.160089	0.413712	157.87	167.78	-0.0878309	SLC35C2	chr20	-	ENSG00000080189.13	46345980	46350524	46350525	46350760	46350761	46350890	-0.0464444
intron_retention_20505	ENSG00000132635.15	0.16042	0.414357	49.7305	40.3681	0.300916	PCED1A	chr20	-	ENSG00000132635.15	2839192	2839271	2839272	2839788	2839789	2839933	-0.0490556
intron_retention_1953	ENSG00000197989.12	0.160632	0.414376	90.0967	70.7364	0.349022	SNHG12	chr1	-	ENSG00000197989.12	28578538	28580646	28580647	28581110	28581111	28581229	-0.0483333
intron_retention_21324	ENSG00000100359.19	0.160753	0.414376	162.572	157.467	0.0460325	SGSM3	chr22	+	ENSG00000100359.19	40408933	40409018	40409019	40409249	40409250	40409372	-0.161833
intron_retention_12897	ENSG00000161955.15	0.160645	0.414376	8.6181	10.342	-0.26307	TNFSF13	chr17	+	ENSG00000161955.15	7558293	7558375	7558376	7559067	7559068	7559297	-0.0192308
intron_retention_1233	ENSG00000000460.15	0.160717	0.414376	18.2738	18.2377	0.00285467	C1orf112	chr1	+	ENSG00000000460.15	169849485	169849604	169849605	169850264	169850265	169850327	-0.0578214
intron_retention_17490	ENSG00000123136.13	0.161007	0.414822	28.6531	21.3361	0.425395	DDX39A	chr19	-	ENSG00000123136.13	14409742	14410334	14410335	14410420	14410421	14410605	-0.0685526
intron_retention_27146	ENSG00000106133.16	0.161318	0.415413	39.2061	19.6939	0.993331	NSUN5P2	chr7	-	ENSG00000106133.16	72948892	72948980	72948981	72949102	72949103	72949232	0.0343162
intron_retention_13691	ENSG00000258890.5	0.161622	0.415985	34.3586	28.6477	0.262253	CEP95	chr17	+	ENSG00000258890.5	64530926	64532022	64532023	64532838	64532839	64533008	-0.0459643
intron_retention_7691	ENSG00000234608.6	0.162026	0.416814	4.93272	3.47775	0.504231	MAPKAPK5-AS1	chr12	-	ENSG00000234608.6	111839910	111840042	111840043	111840332	111840333	111840477	0.00886111
intron_retention_19071	ENSG00000135912.9	0.162266	0.41722	43.4319	40.0024	0.118669	TTLL4	chr2	+	ENSG00000135912.9	218752763	218752973	218752974	218753114	218753115	218753185	-0.0695278
intron_retention_13531	ENSG00000082641.14	0.163395	0.419912	3.04992	4.46396	-0.54955	NFE2L1	chr17	+	ENSG00000082641.14	48050607	48050819	48050820	48051116	48051117	48051366	0.0015812
intron_retention_19596	ENSG00000114993.14	0.163537	0.420064	127.309	124.69	0.0299817	RTKN	chr2	-	ENSG00000114993.14	74427424	74427592	74427593	74428267	74428268	74428315	-0.0626389
intron_retention_5651	ENSG00000168056.13	0.164008	0.420505	146.221	192.948	-0.400057	LTBP3	chr11	-	ENSG00000168056.13	65551402	65551564	65551565	65551971	65551972	65552157	-0.0800556
intron_retention_26674	ENSG00000146828.16	0.164059	0.420505	109.096	108.432	0.00881321	SLC12A9	chr7	+	ENSG00000146828.16	100861012	100861262	100861263	100861391	100861392	100861584	-0.04825
intron_retention_7660	ENSG00000110880.9	0.164095	0.420505	1.95092	3.17092	-0.700748	CORO1C	chr12	-	ENSG00000110880.9	108646569	108646645	108646646	108647400	108647401	108647522	-0.00116667
intron_retention_12496	ENSG00000168802.11	0.164122	0.420505	19.307	25.6889	-0.412019	CHTF8	chr16	-	ENSG00000168802.11	69118122	69118525	69118526	69120106	69120107	69120208	-0.0124167
intron_retention_13139	ENSG00000076604.13	0.163863	0.420505	23.7114	22.8038	0.056307	TRAF4	chr17	+	ENSG00000076604.13	28747582	28747754	28747755	28747842	28747843	28748153	-0.166168
intron_retention_14169	ENSG00000132522.14	0.16436	0.420598	3.50859	2.58635	0.439977	GPS2	chr17	-	ENSG00000132522.14	7313029	7313097	7313098	7313211	7313212	7313291	0.00611111
intron_retention_100	ENSG00000130762.13	0.164644	0.420598	96.017	106.063	-0.143558	ARHGEF16	chr1	+	ENSG00000130762.13	3468544	3468936	3468937	3469432	3469433	3469593	-0.0380833
intron_retention_26188	ENSG00000118515.10	0.16456	0.420598	91.2767	117.346	-0.362447	SGK1	chr6	-	ENSG00000118515.10	134173700	134174080	134174081	134174510	134174511	134174586	-0.0229084
intron_retention_8153	ENSG00000169062.13	0.164654	0.420598	28.6933	29.6093	-0.0453365	UPF3A	chr13	+	ENSG00000169062.13	114282837	114286400	114286401	114286518	114286519	114286629	-0.0533547
intron_retention_13453	ENSG00000181513.13	0.16426	0.420598	23.7595	22.4498	0.0817993	ACBD4	chr17	+	ENSG00000181513.13	45135647	45135953	45135954	45136107	45136108	45136232	-0.0283772
intron_retention_13365	ENSG00000108786.9	0.164556	0.420598	4.59991	2.70368	0.766684	HSD17B1	chr17	+	ENSG00000108786.9	42552922	42553887	42553888	42554401	42554402	42554582	0.0312865
intron_retention_14525	ENSG00000274512.3	0.164742	0.420612	40.526	28.7198	0.496805	TBC1D3L	chr17	-	ENSG00000274512.3	37984764	37985917	37985918	37987200	37987201	37987286	-0.0654678
intron_retention_27676	ENSG00000042980.11	0.164832	0.420631	148.15	117.797	0.330762	ADAM28	chr8	+	ENSG00000042980.11	24335446	24339568	24339569	24341597	24341598	24341757	-0.0963889
intron_retention_23051	ENSG00000016864.15	0.165218	0.421346	124.361	161.531	-0.377285	GLT8D1	chr3	-	ENSG00000016864.15	52694485	52695302	52695303	52695420	52695421	52695587	-0.0506111
intron_retention_8364	ENSG00000100836.9	0.165277	0.421346	2.63972	1.78837	0.561737	PABPN1	chr14	+	ENSG00000100836.9	23324138	23324328	23324329	23325246	23325247	23325334	-0.0108547
intron_retention_22087	ENSG00000178252.16	0.165598	0.421951	5.23487	5.88503	-0.168896	WDR6	chr3	+	ENSG00000178252.16	49012022	49013101	49013102	49013290	49013291	49013350	-0.00563889
intron_retention_8607	ENSG00000119707.12	0.165926	0.422363	111.709	98.2139	0.185746	RBM25	chr14	+	ENSG00000119707.12	73110831	73111155	73111156	73111527	73111528	73111802	-0.0644722
intron_retention_14784	ENSG00000006025.10	0.165867	0.422363	61.9469	50.5051	0.294602	OSBPL7	chr17	-	ENSG00000006025.10	47816780	47816872	47816873	47817255	47817256	47817359	-0.127341
intron_retention_11422	ENSG00000102890.13	0.16607	0.42252	87.2758	88.5253	-0.020509	ELMO3	chr16	+	ENSG00000102890.13	67199951	67200001	67200002	67200191	67200192	67200361	-0.0838755
intron_retention_27627	ENSG00000158863.20	0.166357	0.422947	72.1243	63.0936	0.192992	FAM160B2	chr8	+	ENSG00000158863.20	22101708	22101851	22101852	22102174	22102175	22102315	-0.0805556
intron_retention_22832	ENSG00000068745.13	0.166404	0.422947	9.46223	10.2406	-0.114049	IP6K2	chr3	-	ENSG00000068745.13	48693453	48694525	48694526	48695089	48695090	48695418	-0.108917
intron_retention_18110	ENSG00000105053.9	0.166546	0.423098	67.6083	79.0225	-0.225062	VRK3	chr19	-	ENSG00000105053.9	49976467	49976784	49976785	49979082	49979083	49979242	-0.0645556
intron_retention_2329	ENSG00000134262.11	0.166824	0.423407	56.5365	46.5024	0.281877	AP4B1	chr1	-	ENSG00000134262.11	113895060	113896038	113896039	113896257	113896258	113896465	-0.0592778
intron_retention_21354	ENSG00000237037.8	0.166835	0.423407	27.7685	29.7604	-0.0999453	NDUFA6-AS1	chr22	+	ENSG00000237037.8	42136199	42136714	42136715	42137026	42137027	42137050	-0.0316429
intron_retention_10229	ENSG00000260916.4	0.167153	0.423801	2.79389	4.27189	-0.6126	CCPG1	chr15	-	ENSG00000260916.4	55356128	55356409	55356410	55359787	55359788	55360207	-0.0172778
intron_retention_8905	ENSG00000100462.14	0.167203	0.423801	18.6123	18.7154	-0.00797555	PRMT5	chr14	-	ENSG00000100462.14	22920529	22920731	22920732	22920839	22920840	22921056	0.00591667
intron_retention_895	ENSG00000117360.11	0.16724	0.423801	122.534	111.404	0.137384	PRPF3	chr1	+	ENSG00000117360.11	150346018	150346136	150346137	150346407	150346408	150346491	-0.0598056
intron_retention_29276	ENSG00000119431.8	0.167442	0.423893	50.8745	53.0281	-0.0598127	HDHD3	chr9	-	ENSG00000119431.8	113375453	113375526	113375527	113376728	113376729	113376925	-0.155972
intron_retention_6850	ENSG00000122971.7	0.167421	0.423893	45.1444	51.7877	-0.198062	ACADS	chr12	+	ENSG00000122971.7	120736986	120737135	120737136	120737355	120737356	120737467	-0.081184
intron_retention_14505	ENSG00000275954.3	0.167583	0.424038	43.4817	32.8058	0.406456	TBC1D3F	chr17	-	ENSG00000275954.3	36430478	36430630	36430631	36431000	36431001	36431100	-0.0896786
intron_retention_13765	ENSG00000182173.11	0.168224	0.425448	40.3316	35.1348	0.199012	TSEN54	chr17	+	ENSG00000182173.11	75521355	75521510	75521511	75521704	75521705	75521897	-0.0749444
intron_retention_18753	ENSG00000144136.9	0.168524	0.425524	114.086	138.493	-0.279692	SLC20A1	chr2	+	ENSG00000144136.9	112657122	112657241	112657242	112658824	112658825	112659087	-0.0968889
intron_retention_11421	ENSG00000205250.7	0.168547	0.425524	7.75922	8.10528	-0.0629499	E2F4	chr16	+	ENSG00000205250.7	67197599	67197911	67197912	67198130	67198131	67198229	-0.00416667
intron_retention_4539	ENSG00000255031.4	0.168655	0.425524	11.2278	7.63483	0.556413	RP11-802E16.3	chr11	+	ENSG00000255031.4	68052823	68053085	68053086	68053361	68053362	68053762	0.0153333
intron_retention_29362	ENSG00000148341.16	0.168672	0.425524	10.3721	12.2943	-0.245289	SH3GLB2	chr9	-	ENSG00000148341.16	129008034	129008150	129008151	129008683	129008684	129008791	-0.00616667
intron_retention_6287	ENSG00000013573.15	0.168581	0.425524	29.1684	36.4657	-0.322133	DDX11	chr12	+	ENSG00000013573.15	31100407	31100707	31100708	31101026	31101027	31101130	-0.0969219
intron_retention_9971	ENSG00000196547.13	0.16892	0.425939	35.8145	39.9313	-0.156977	MAN2A2	chr15	+	ENSG00000196547.13	90913273	90913406	90913407	90913613	90913614	90913755	-0.0739624
intron_retention_28932	ENSG00000148362.9	0.169006	0.425946	117.996	109.263	0.110929	C9orf142	chr9	+	ENSG00000148362.9	136992442	136992974	136992975	136993052	136993053	136993243	-0.125111
intron_retention_16126	ENSG00000099331.12	0.169267	0.426392	12.0646	11.618	0.0544193	MYO9B	chr19	+	ENSG00000099331.12	17211647	17211786	17211787	17211894	17211895	17211940	0.00760062
intron_retention_27544	ENSG00000164896.18	0.169752	0.427401	1.99627	1.33257	0.583094	FASTK	chr7	-	ENSG00000164896.18	151076913	151077401	151077402	151077630	151077631	151077780	-0.00566365
intron_retention_19083	ENSG00000144567.9	0.170197	0.428312	7.24294	9.43851	-0.381984	FAM134A	chr2	+	ENSG00000144567.9	219179733	219179763	219179764	219180197	219180198	219180245	-0.0126374
intron_retention_11964	ENSG00000103145.9	0.170315	0.428396	13.0363	17.442	-0.42003	HCFC1R1	chr16	-	ENSG00000103145.9	3023233	3023412	3023413	3023846	3023847	3023961	-0.0395833
intron_retention_15090	ENSG00000092929.10	0.170454	0.428443	11.2483	15.6095	-0.472717	UNC13D	chr17	-	ENSG00000092929.10	75827264	75827658	75827659	75827997	75827998	75828086	-0.0293611
intron_retention_27093	ENSG00000136270.12	0.170507	0.428443	24.3027	18.8554	0.366134	TBRG4	chr7	-	ENSG00000136270.12	45101503	45101614	45101615	45101852	45101853	45102070	-0.0123611
intron_retention_8888	ENSG00000165819.10	0.170586	0.428443	1.98709	2.08858	-0.0718663	METTL3	chr14	-	ENSG00000165819.10	21498133	21499137	21499138	21499491	21499492	21499600	-0.0243333
intron_retention_2707	ENSG00000132716.17	0.170786	0.428503	15.8254	11.0728	0.515218	DCAF8	chr1	-	ENSG00000132716.17	160217162	160217476	160217477	160217577	160217578	160217708	0.0115556
intron_retention_25879	ENSG00000204257.13	0.170841	0.428503	216.829	343.254	-0.662719	HLA-DMA	chr6	-	ENSG00000204257.13	32949611	32949889	32949890	32950518	32950519	32950803	-0.0623889
intron_retention_26648	ENSG00000272752.4	0.170862	0.428503	8.93938	3.80457	1.23244	STAG3L5P-PVRIG2P-PILRB	chr7	+	ENSG00000272752.4	100352564	100352667	100352668	100352760	100352761	100352914	0.0133333
intron_retention_2457	ENSG00000197622.11	0.171045	0.428627	2.82048	3.32349	-0.23676	CDC42SE1	chr1	-	ENSG00000197622.11	151055016	151055126	151055127	151055884	151055885	151055993	-0.008
intron_retention_27082	ENSG00000232956.7	0.17108	0.428627	96.7462	92.4107	0.0661451	SNHG15	chr7	-	ENSG00000232956.7	44983023	44983322	44983323	44983821	44983822	44983957	-0.0770556
intron_retention_23567	ENSG00000138758.10	0.171419	0.429264	51.8	99.6082	-0.943312	43719	chr4	+	ENSG00000138758.10	77030783	77030970	77030971	77034496	77034497	77034667	0.00261111
intron_retention_13699	ENSG00000196704.10	0.172098	0.430707	13.5244	17.6771	-0.386315	AMZ2	chr17	+	ENSG00000196704.10	68247930	68248086	68248087	68248639	68248640	68248705	-0.0279167
intron_retention_10946	ENSG00000214967.5	0.172242	0.430707	2.86076	2.83372	0.0136979	NPIPA7	chr16	+	ENSG00000214967.5	16392061	16392096	16392097	16393274	16393275	16393377	-0.0380556
intron_retention_22025	ENSG00000075914.11	0.172249	0.430707	1.24429	1.68444	-0.436947	EXOSC7	chr3	+	ENSG00000075914.11	45012183	45012290	45012291	45012503	45012504	45012668	-0.0237771
intron_retention_21085	ENSG00000099942.11	0.172706	0.431639	3.30368	4.08965	-0.307904	CRKL	chr22	+	ENSG00000099942.11	20949711	20951265	20951266	20953205	20953206	20953747	-0.00447222
intron_retention_19365	ENSG00000138031.13	0.173743	0.433408	46.4023	67.1877	-0.534	ADCY3	chr2	-	ENSG00000138031.13	24819169	24820114	24820115	24820723	24820724	24820796	-0.067
intron_retention_1868	ENSG00000127483.16	0.173755	0.433408	15.1498	14.4723	0.0659975	HP1BP3	chr1	-	ENSG00000127483.16	20743135	20743174	20743175	20744743	20744744	20745091	0.009
intron_retention_13117	ENSG00000109084.12	0.173678	0.433408	3.83361	5.54869	-0.533443	TMEM97	chr17	+	ENSG00000109084.12	28319202	28319259	28319260	28319332	28319333	28319365	-0.00649573
intron_retention_13262	ENSG00000274419.3	0.173584	0.433408	47.0556	33.6068	0.485613	TBC1D3D	chr17	+	ENSG00000274419.3	38011910	38012538	38012539	38012908	38012909	38013061	-0.0957857
intron_retention_464	ENSG00000171793.12	0.173859	0.433457	38.2454	51.1137	-0.418423	CTPS1	chr1	+	ENSG00000171793.12	41008659	41008714	41008715	41008793	41008794	41008890	-0.0797857
intron_retention_28041	ENSG00000160959.6	0.174022	0.433649	22.3017	16.5564	0.429763	LRRC14	chr8	+	ENSG00000160959.6	144522582	144524105	144524106	144524260	144524261	144524291	0.0394722
intron_retention_3282	ENSG00000155254.11	0.174192	0.433861	9.58558	14.6416	-0.61114	MARVELD1	chr10	+	ENSG00000155254.11	97714694	97715070	97715071	97715859	97715860	97715985	-0.000888889
intron_retention_21806	ENSG00000100299.16	0.174413	0.433987	12.7949	16.7844	-0.391557	ARSA	chr22	-	ENSG00000100299.16	50626591	50626989	50626990	50627165	50627166	50627406	-0.102667
intron_retention_9783	ENSG00000103855.16	0.174413	0.433987	1.44258	2.48733	-0.785948	CD276	chr15	+	ENSG00000103855.16	73712934	73713063	73713064	73713289	73713290	73714514	-0.000305556
intron_retention_15360	ENSG00000169718.16	0.174703	0.434495	176.479	173.742	0.0225511	DUS1L	chr17	-	ENSG00000169718.16	82058341	82058416	82058417	82058780	82058781	82058818	-0.104889
intron_retention_20305	ENSG00000100982.10	0.174818	0.434569	5.2619	4.62953	0.184719	PCIF1	chr20	+	ENSG00000100982.10	45947263	45947438	45947439	45947575	45947576	45948023	0.00247222
intron_retention_27206	ENSG00000277072.3	0.174945	0.434673	18.8766	16.5119	0.193091	STAG3L2	chr7	-	ENSG00000277072.3	74882163	74883463	74883464	74883727	74883728	74883835	-0.119195
intron_retention_17483	ENSG00000132000.10	0.175132	0.434927	21.7246	19.8667	0.128976	PODNL1	chr19	-	ENSG00000132000.10	13931187	13932112	13932113	13932797	13932798	13932944	0.0526242
intron_retention_15620	ENSG00000154832.13	0.175386	0.435235	36.9645	35.7506	0.0481732	CXXC1	chr18	-	ENSG00000154832.13	50285002	50285351	50285352	50285748	50285749	50285928	-0.0689167
intron_retention_994	ENSG00000143569.17	0.175468	0.435235	32.5875	35.3089	-0.115714	UBAP2L	chr1	+	ENSG00000143569.17	154268757	154269412	154269413	154270199	154270200	154270564	-0.167444
intron_retention_28843	ENSG00000126883.15	0.175533	0.435235	8.84415	8.03287	0.138808	NUP214	chr9	+	ENSG00000126883.15	131233454	131233501	131233502	131233562	131233563	131233704	-0.00119444
intron_retention_7675	ENSG00000111229.14	0.175664	0.435235	37.85	29.782	0.345852	ARPC3	chr12	-	ENSG00000111229.14	110436178	110436204	110436205	110436664	110436665	110436683	0.0135
intron_retention_12480	ENSG00000103067.10	0.17572	0.435235	58.6355	52.2032	0.167635	ESRP2	chr16	-	ENSG00000103067.10	68231482	68231694	68231695	68231801	68231802	68232103	-0.100778
intron_retention_16030	ENSG00000123154.10	0.17577	0.435235	22.4361	22.2473	0.0121904	WDR83	chr19	+	ENSG00000123154.10	12669755	12670097	12670098	12670179	12670180	12670285	-0.180791
intron_retention_9048	ENSG00000100949.13	0.176164	0.435998	37.7801	40.9921	-0.11772	RABGGTA	chr14	-	ENSG00000100949.13	24270837	24271169	24271170	24271486	24271487	24271510	0.00961111
intron_retention_11904	ENSG00000008710.16	0.176436	0.43646	26.4014	29.0678	-0.138805	PKD1	chr16	-	ENSG00000008710.16	2092480	2092592	2092593	2092953	2092954	2093093	-0.108536
intron_retention_7143	ENSG00000060138.11	0.17672	0.436951	4.67975	5.17744	-0.145806	YBX3	chr12	-	ENSG00000060138.11	10709908	10710114	10710115	10710533	10710534	10710686	-0.121709
intron_retention_22748	ENSG00000178038.15	0.17681	0.436961	66.2191	49.6199	0.416326	ALS2CL	chr3	-	ENSG00000178038.15	46679210	46680541	46680542	46681245	46681246	46681407	-0.0589524
intron_retention_17879	ENSG00000105202.6	0.177163	0.437621	3.53876	5.24563	-0.567872	FBL	chr19	-	ENSG00000105202.6	39840617	39840682	39840683	39840721	39840722	39840787	-0.00986466
intron_retention_14035	ENSG00000174231.15	0.177449	0.438115	2.61658	2.40243	0.123192	PRPF8	chr17	-	ENSG00000174231.15	1658526	1658603	1658604	1658682	1658683	1658763	0.00736111
intron_retention_28827	ENSG00000136816.14	0.1776	0.438204	1.8338	2.57792	-0.491368	TOR1B	chr9	+	ENSG00000136816.14	129808905	129809032	129809033	129810226	129810227	129810316	-0.0100556
intron_retention_22698	ENSG00000060971.16	0.1777	0.438204	144.845	172.381	-0.251092	ACAA1	chr3	-	ENSG00000060971.16	38126162	38126341	38126342	38126509	38126510	38126700	-0.126667
intron_retention_2096	ENSG00000132781.16	0.177743	0.438204	23.1971	21.8168	0.0885046	MUTYH	chr1	-	ENSG00000132781.16	45331661	45331849	45331850	45332022	45332023	45332086	-0.152842
intron_retention_19108	ENSG00000163516.12	0.178012	0.438653	50.8215	37.2589	0.447855	ANKZF1	chr2	+	ENSG00000163516.12	219233079	219233191	219233192	219233285	219233286	219233433	-0.0521111
intron_retention_2218	ENSG00000132485.11	0.178459	0.439543	71.9001	67.7065	0.0866989	ZRANB2	chr1	-	ENSG00000132485.11	71063291	71065137	71065138	71065677	71065678	71065748	-0.0701944
intron_retention_16439	ENSG00000130244.11	0.178914	0.439984	108.991	116.374	-0.0945608	FAM98C	chr19	+	ENSG00000130244.11	38405519	38407077	38407078	38408750	38408751	38409040	-0.0283333
intron_retention_27999	ENSG00000185803.7	0.178953	0.439984	3.20511	4.31674	-0.429568	SLC52A2	chr8	+	ENSG00000185803.7	144359623	144359747	144359748	144360114	144360115	144360495	-0.00269444
intron_retention_27624	ENSG00000158863.20	0.178933	0.439984	49.9656	44.5466	0.165619	FAM160B2	chr8	+	ENSG00000158863.20	22096337	22097620	22097621	22097716	22097717	22097839	-0.0586842
intron_retention_17115	ENSG00000129968.14	0.178984	0.439984	14.4767	10.1254	0.515755	ABHD17A	chr19	-	ENSG00000129968.14	1877508	1877687	1877688	1878663	1878664	1878904	-0.055307
intron_retention_17470	ENSG00000104907.11	0.179145	0.440167	2.84932	1.63895	0.797845	TRMT1	chr19	-	ENSG00000104907.11	13115997	13116052	13116053	13116186	13116187	13116340	0.0283761
intron_retention_9368	ENSG00000142208.14	0.179601	0.440649	14.7984	13.1216	0.173497	AKT1	chr14	-	ENSG00000142208.14	104769392	104769626	104769627	104770744	104770745	104770847	0.00669444
intron_retention_6624	ENSG00000123384.12	0.179456	0.440649	161.412	299.16	-0.89017	LRP1	chr12	+	ENSG00000123384.12	57204627	57204749	57204750	57205108	57205109	57205249	-0.0535
intron_retention_20383	ENSG00000101187.14	0.1796	0.440649	81.9135	79.8027	0.0376644	SLCO4A1	chr20	+	ENSG00000101187.14	62667741	62668541	62668542	62668929	62668930	62669078	-0.0599708
intron_retention_30208	ENSG00000203950.6	0.180101	0.441267	4.85957	5.88817	-0.276991	FAM127B	chrX	-	ENSG00000203950.6	135050940	135051476	135051477	135051916	135051917	135052090	-0.0103056
intron_retention_27155	ENSG00000174353.16	0.180112	0.441267	36.1187	31.2078	0.210838	STAG3L3	chr7	-	ENSG00000174353.16	72997059	72998364	72998365	72998675	72998676	72998790	-0.078
intron_retention_28972	ENSG00000188747.7	0.180035	0.441267	96.9709	66.8694	0.536206	NOXA1	chr9	+	ENSG00000188747.7	137433965	137434079	137434080	137434223	137434224	137434405	-0.0827632
intron_retention_4513	ENSG00000167792.10	0.180391	0.441524	8.55794	10.3192	-0.269999	NDUFV1	chr11	+	ENSG00000167792.10	67607366	67608478	67608479	67608559	67608560	67608722	-0.0409722
intron_retention_3343	ENSG00000197142.9	0.180377	0.441524	134.18	187.128	-0.479863	ACSL5	chr10	+	ENSG00000197142.9	112409507	112410495	112410496	112410583	112410584	112410635	-0.0688929
intron_retention_28415	ENSG00000178685.12	0.180634	0.441908	109.055	114.016	-0.064182	PARP10	chr8	-	ENSG00000178685.12	143983167	143983811	143983812	143984007	143984008	143984104	-0.10025
intron_retention_19600	ENSG00000114993.14	0.18109	0.442809	96.467	93.8525	0.0396405	RTKN	chr2	-	ENSG00000114993.14	74427424	74428396	74428397	74428630	74428631	74428737	-0.0589167
intron_retention_4330	ENSG00000245532.5	0.181317	0.442939	9.33307	6.94542	0.42629	NEAT1	chr11	+	ENSG00000245532.5	65422800	65423212	65423213	65423294	65423295	65423368	-0.00263889
intron_retention_14983	ENSG00000214176.8	0.181304	0.442939	28.9703	22.0298	0.395121	PLEKHM1P	chr17	-	ENSG00000214176.8	64821767	64822052	64822053	64822253	64822254	64822393	0.0929498
intron_retention_1948	ENSG00000197989.12	0.181468	0.443095	57.2005	44.6168	0.358442	SNHG12	chr1	-	ENSG00000197989.12	28578538	28579587	28579588	28579911	28579912	28579981	-0.0761389
intron_retention_30024	ENSG00000068308.12	0.182185	0.444633	37.2438	42.2893	-0.183289	OTUD5	chrX	-	ENSG00000068308.12	48922028	48922910	48922911	48923136	48923137	48923295	-0.0170833
intron_retention_5118	ENSG00000110171.17	0.182311	0.444728	20.0021	18.1514	0.140067	TRIM3	chr11	-	ENSG00000110171.17	6449306	6449446	6449447	6450550	6450551	6450621	-0.133248
intron_retention_12010	ENSG00000067836.11	0.182474	0.444837	85.4034	93.1618	-0.125446	ROGDI	chr16	-	ENSG00000067836.11	4798504	4798667	4798668	4799685	4799686	4799781	-0.03175
intron_retention_15722	ENSG00000099622.12	0.182577	0.444837	3.65395	2.47048	0.564666	CIRBP	chr19	+	ENSG00000099622.12	1271981	1272051	1272052	1273600	1273601	1273715	0.00188889
intron_retention_16454	ENSG00000128016.5	0.182703	0.444837	9.85676	10.3374	-0.0686901	ZFP36	chr19	+	ENSG00000128016.5	39407439	39407481	39407482	39407742	39407743	39408143	-0.119861
intron_retention_17068	ENSG00000182087.11	0.182954	0.444837	83.7795	77.1918	0.11815	TMEM259	chr19	-	ENSG00000182087.11	1011367	1011612	1011613	1011740	1011741	1011798	-0.00936111
intron_retention_4369	ENSG00000173442.10	0.182968	0.444837	109.607	112.918	-0.0429332	EHBP1L1	chr11	+	ENSG00000173442.10	65581539	65583765	65583766	65584240	65584241	65584398	-0.0944167
intron_retention_12760	ENSG00000141503.14	0.182921	0.444837	65.5901	64.9691	0.0137257	MINK1	chr17	+	ENSG00000141503.14	4889647	4889763	4889764	4890516	4890517	4890735	-0.080044
intron_retention_25147	ENSG00000204610.11	0.182782	0.444837	7.91104	5.87446	0.429411	TRIM15	chr6	+	ENSG00000204610.11	30163206	30163603	30163604	30164001	30164002	30164065	-0.0337461
intron_retention_1100	ENSG00000125459.13	0.183094	0.444931	62.1177	54.8712	0.178955	MSTO1	chr1	+	ENSG00000125459.13	155613657	155613766	155613767	155614058	155614059	155614138	-0.056
intron_retention_14429	ENSG00000109118.12	0.183541	0.445653	50.7341	48.5767	0.0626918	PHF12	chr17	-	ENSG00000109118.12	28908783	28908881	28908882	28910225	28910226	28910269	-0.0282222
intron_retention_6180	ENSG00000111679.15	0.183589	0.445653	3.51726	3.69642	-0.0716745	PTPN6	chr12	+	ENSG00000111679.15	6954805	6954853	6954854	6954953	6954954	6954994	-0.006
intron_retention_333	ENSG00000142765.16	0.183653	0.445653	99.8212	114.333	-0.195826	SYTL1	chr1	+	ENSG00000142765.16	27349972	27350485	27350486	27350793	27350794	27350952	-0.107333
intron_retention_401	ENSG00000162522.9	0.183771	0.445726	5.96816	8.08775	-0.438454	KIAA1522	chr1	+	ENSG00000162522.9	32769880	32770110	32770111	32770220	32770221	32772441	-0.00606858
intron_retention_1967	ENSG00000084636.16	0.184154	0.446442	95.3603	118.771	-0.316724	COL16A1	chr1	-	ENSG00000084636.16	31672416	31672637	31672638	31672723	31672724	31672840	-0.0111667
intron_retention_17594	ENSG00000064545.13	0.184413	0.446857	66.8052	74.2245	-0.151935	TMEM161A	chr19	-	ENSG00000064545.13	19121308	19121421	19121422	19121524	19121525	19121668	-0.0291389
intron_retention_15298	ENSG00000141522.10	0.184614	0.44713	43.4689	52.2775	-0.266205	ARHGDIA	chr17	-	ENSG00000141522.10	81868260	81868584	81868585	81868988	81868989	81869075	-0.00225
intron_retention_4972	ENSG00000185101.11	0.184864	0.447282	76.624	48.6054	0.65668	ANO9	chr11	-	ENSG00000185101.11	417935	418813	418814	418887	418888	418989	-0.115056
intron_retention_11703	ENSG00000007384.14	0.184903	0.447282	124.475	129.792	-0.0603529	RHBDF1	chr16	-	ENSG00000007384.14	58974	59127	59128	59248	59249	59349	-0.0520833
intron_retention_14413	ENSG00000109113.16	0.18494	0.447282	4.63118	3.65274	0.342401	RAB34	chr17	-	ENSG00000109113.16	28714281	28714631	28714632	28715062	28715063	28715122	0.00283333
intron_retention_9304	ENSG00000197249.11	0.185049	0.447334	15.9427	17.3026	-0.118091	SERPINA1	chr14	-	ENSG00000197249.11	94388560	94388663	94388664	94388818	94388819	94389010	0.0170556
intron_retention_22145	ENSG00000012171.16	0.185175	0.447362	133.512	154.605	-0.211619	SEMA3B	chr3	+	ENSG00000012171.16	50274843	50275053	50275054	50275301	50275302	50275459	-0.132389
intron_retention_26922	ENSG00000164877.17	0.185237	0.447362	378.561	258.491	0.550415	MICALL2	chr7	-	ENSG00000164877.17	1434210	1435147	1435148	1436741	1436742	1436856	-0.0223333
intron_retention_28458	ENSG00000182325.9	0.185355	0.447437	5.02225	6.22048	-0.308692	FBXL6	chr8	-	ENSG00000182325.9	144356808	144357121	144357122	144357627	144357628	144357786	-0.0690714
intron_retention_5509	ENSG00000255717.5	0.185572	0.447535	3.68346	3.12722	0.236182	SNHG1	chr11	-	ENSG00000255717.5	62852297	62852436	62852437	62852655	62852656	62852681	-0.00336111
intron_retention_29923	ENSG00000130827.6	0.185527	0.447535	35.2762	31.105	0.181549	PLXNA3	chrX	+	ENSG00000130827.6	154467057	154467150	154467151	154467231	154467232	154467471	-0.058598
intron_retention_4425	ENSG00000174483.18	0.18612	0.448643	6.80032	8.51936	-0.325143	BBS1	chr11	+	ENSG00000174483.18	66531656	66532205	66532206	66532295	66532296	66533603	0.00325
intron_retention_8089	ENSG00000139793.17	0.186295	0.448854	5.32003	8.56583	-0.687159	MBNL2	chr13	+	ENSG00000139793.17	97346804	97347003	97347004	97347040	97347041	97347067	-0.00581491
intron_retention_10922	ENSG00000183426.14	0.186634	0.449457	13.1704	11.5389	0.1908	NPIPA1	chr16	+	ENSG00000183426.14	14929251	14930031	14930032	14930165	14930166	14930322	-0.0891892
intron_retention_10688	ENSG00000206053.11	0.187008	0.450146	6.67335	9.10197	-0.447767	HN1L	chr16	+	ENSG00000206053.11	1698811	1698843	1698844	1700073	1700074	1700225	-0.00502778
[truncated: 2,999 more rows]

## Sheet: Oncokb_cosmic_4852
Supplementary Data 5: List of differentially retained introns between IR clusters
[truncated: 243 more rows]
