# Supplementary material for: Intron retention is a robust marker of intertumoral heterogeneity in pancreatic ductal adenocarcinoma
Source: NPJ Genom Med. 2020 Dec 11;5:55. doi: 10.1038/s41525-020-00159-4 (PMC7733475; doi:10.1038/s41525-020-00159-4)
Supplement: Supplementary file 7 — Supplementary Data 6 [file 41525_2020_159_MOESM7_ESM.xlsx]

## Sheet: GO_analysis_262_IR
Supplementary Data 6: GO analysis of the genes corresponding to 262 differentially retained introns between IR clusters
source	term_name	term_id	adjusted_p_value	negative_log10_of_adjusted_p_value	term_size	query_size	intersection_size	effective_domain_size	intersections
GO:BP	RNA processing	GO:0006396	1.45112e-11	10.8383	925	193	41	17816	RBM6,CLK2,QTRT1,TARBP1,HNRNPL,AKAP17A,PAN2,INTS3,CPSF1,LUC7L,HNRNPH1,TIA1,DDX17,U2AF1L4,ZRANB2,PRPF39,THOC1,LUC7L3,ACIN1,SRRM2,SRRT,AKAP8L,SF3B1,SRSF1,SRSF5,SRRM1,RBM5,OSGEP,ERCC3,TRPT1,CMTR1,RBM39,THOC2,CCNL1,TRMU,DDX5,TRMT2A,SRSF2,FUS,EXOSC2,WDR55
GO:BP	RNA splicing	GO:0008380	4.92923e-11	10.3072	431	193	28	17816	CLK2,HNRNPL,AKAP17A,CPSF1,LUC7L,HNRNPH1,TIA1,DDX17,U2AF1L4,ZRANB2,PRPF39,THOC1,LUC7L3,ACIN1,SRRM2,SRRT,AKAP8L,SF3B1,SRSF1,SRSF5,SRRM1,RBM5,TRPT1,RBM39,THOC2,DDX5,SRSF2,FUS
GO:BP	mRNA processing	GO:0006397	5.36819e-10	9.27017	512	193	29	17816	HNRNPL,AKAP17A,PAN2,CPSF1,LUC7L,HNRNPH1,TIA1,DDX17,U2AF1L4,ZRANB2,PRPF39,THOC1,LUC7L3,ACIN1,SRRM2,SRRT,AKAP8L,SF3B1,SRSF1,SRSF5,SRRM1,RBM5,ERCC3,CMTR1,RBM39,THOC2,DDX5,SRSF2,FUS
GO:BP	mRNA metabolic process	GO:0016071	3.25937e-07	6.48687	852	193	33	17816	HNRNPL,AKAP17A,PAN2,CPSF1,LUC7L,HNRNPH1,TIA1,DDX17,EDC4,U2AF1L4,ZRANB2,PRPF39,THOC1,LUC7L3,ACIN1,SRRM2,SRRT,AKAP8L,SF3B1,SRSF1,SRSF5,SRRM1,RBM5,ERCC3,CMTR1,APEX1,ANGEL2,RBM39,THOC2,DDX5,SRSF2,FUS,EXOSC2
GO:BP	cellular metabolic process	GO:0044237	8.22408e-06	5.08491	10832	193	155	17816	CTTN,MLLT6,CDK5RAP3,ULK3,ACADVL,ATG4B,RBM6,CLK2,DPH7,ZMIZ2,LDB1,RAD9A,QTRT1,ANKZF1,TARBP1,IP6K2,LZTR1,HNRNPL,AKAP17A,PAN2,TOP3B,CENPT,INTS3,STAT2,OGT,PLCG1,TPCN1,CDK10,POFUT2,MAT2A,PHKG2,ZNF316,CPSF1,DCAF5,SPSB3,PHKA2,LUC7L,ILF3,HNRNPH1,PDCD2,TAF1C,LPIN3,CUL7,TMEM259,ATG16L2,WSB1,RHBDF1,SUPT7L,HDAC6,TYK2,TIA1,DVL3,IRF3,STAT6,ECHDC2,GTPBP2,MMS19,USF1,DDX17,UBA7,UBE2G2,SFXN3,MST1R,TSC2,MFSD8,EDC4,U…
GO:BP	RNA splicing, via transesterification reactions with bulged adenosine as nucleophile	GO:0000377	1.23908e-05	4.9069	342	193	19	17816	HNRNPL,CPSF1,LUC7L,HNRNPH1,TIA1,DDX17,U2AF1L4,PRPF39,LUC7L3,SRRM2,SRRT,SF3B1,SRSF1,SRSF5,SRRM1,RBM5,DDX5,SRSF2,FUS
GO:BP	mRNA splicing, via spliceosome	GO:0000398	1.23908e-05	4.9069	342	193	19	17816	HNRNPL,CPSF1,LUC7L,HNRNPH1,TIA1,DDX17,U2AF1L4,PRPF39,LUC7L3,SRRM2,SRRT,SF3B1,SRSF1,SRSF5,SRRM1,RBM5,DDX5,SRSF2,FUS
GO:BP	RNA splicing, via transesterification reactions	GO:0000375	1.42845e-05	4.84513	345	193	19	17816	HNRNPL,CPSF1,LUC7L,HNRNPH1,TIA1,DDX17,U2AF1L4,PRPF39,LUC7L3,SRRM2,SRRT,SF3B1,SRSF1,SRSF5,SRRM1,RBM5,DDX5,SRSF2,FUS
GO:BP	regulation of RNA splicing	GO:0043484	7.44662e-05	4.12804	139	193	12	17816	CLK2,HNRNPL,AKAP17A,HNRNPH1,TIA1,DDX17,SRSF1,SRSF5,RBM5,DDX5,SRSF2,FUS
GO:BP	metabolic process	GO:0008152	7.875e-05	4.10375	11637	193	160	17816	CTTN,MLLT6,CDK5RAP3,ULK3,ACADVL,ATG4B,RBM6,CLK2,DPH7,ZMIZ2,LDB1,RAD9A,QTRT1,ANKZF1,TARBP1,IP6K2,LZTR1,HNRNPL,AKAP17A,PAN2,CD46,TOP3B,CENPT,INTS3,STAT2,OGT,PLCG1,TPCN1,CDK10,POFUT2,MAT2A,PHKG2,ZNF316,CPSF1,DCAF5,SPSB3,PHKA2,LUC7L,ILF3,HNRNPH1,PDCD2,TAF1C,LPIN3,CUL7,TMEM259,ATG16L2,WSB1,RHBDF1,SUPT7L,HDAC6,TYK2,TIA1,DVL3,IRF3,STAT6,ECHDC2,SPPL2B,GTPBP2,MMS19,USF1,DDX17,UBA7,UBE2G2,SFXN3,MST1R,TSC2,…
GO:MF	protein binding	GO:0005515	0.000338799	3.47006	12602	200	169	18098	CTTN,MLLT6,CDK5RAP3,ULK3,SUN1,WDR59,ATG4B,RBM6,CLK2,DPH7,ZMIZ2,LDB1,RAD9A,QTRT1,ANKZF1,IP6K2,LZTR1,HNRNPL,AKAP17A,PAN2,CD46,TOP3B,CENPT,PLXNB1,TTC14,INTS3,STAT2,ARGLU1,OGT,PLCG1,TPCN1,RHOT2,CDK10,ARFGAP1,MAT2A,PHKG2,CPSF1,DCAF5,SPSB3,PHKA2,LUC7L,ILF3,HNRNPH1,PDCD2,TAF1C,LLGL2,CUL7,ATG16L2,WSB1,RHBDF1,SUPT7L,HDAC6,TYK2,TIA1,DVL3,IRF3,STAT6,TUBGCP6,SPPL2B,GTPBP2,MMS19,USF1,WDR73,DDX17,UBA7,DDX55,SH…
GO:BP	organic substance metabolic process	GO:0071704	0.00211911	2.67385	11067	193	151	17816	MLLT6,CDK5RAP3,ULK3,ACADVL,ATG4B,RBM6,CLK2,DPH7,ZMIZ2,LDB1,RAD9A,QTRT1,ANKZF1,TARBP1,IP6K2,LZTR1,HNRNPL,AKAP17A,PAN2,CD46,TOP3B,CENPT,INTS3,STAT2,OGT,PLCG1,CDK10,POFUT2,MAT2A,PHKG2,ZNF316,CPSF1,DCAF5,SPSB3,PHKA2,LUC7L,ILF3,HNRNPH1,PDCD2,TAF1C,LPIN3,CUL7,TMEM259,WSB1,RHBDF1,SUPT7L,HDAC6,TYK2,TIA1,DVL3,IRF3,STAT6,ECHDC2,SPPL2B,GTPBP2,MMS19,USF1,DDX17,UBA7,UBE2G2,MST1R,TSC2,EDC4,U2AF1L4,ZRANB2,PRPF3…
GO:BP	macromolecule metabolic process	GO:0043170	0.00452869	2.34403	9546	193	135	17816	MLLT6,CDK5RAP3,ULK3,ATG4B,RBM6,CLK2,DPH7,ZMIZ2,LDB1,RAD9A,QTRT1,ANKZF1,TARBP1,LZTR1,HNRNPL,AKAP17A,PAN2,CD46,TOP3B,CENPT,INTS3,STAT2,OGT,CDK10,POFUT2,PHKG2,ZNF316,CPSF1,DCAF5,SPSB3,PHKA2,LUC7L,ILF3,HNRNPH1,PDCD2,TAF1C,LPIN3,CUL7,TMEM259,WSB1,RHBDF1,SUPT7L,HDAC6,TYK2,TIA1,DVL3,IRF3,STAT6,SPPL2B,GTPBP2,MMS19,USF1,DDX17,UBA7,UBE2G2,MST1R,TSC2,EDC4,U2AF1L4,ZRANB2,PRPF39,THOC1,GGA2,APBB3,GANAB,LUC7L3,…
GO:BP	spliceosomal complex assembly	GO:0000245	0.00591898	2.22775	58	193	7	17816	LUC7L,PRPF39,LUC7L3,SF3B1,SRSF1,SRSF5,RBM5
GO:BP	mRNA export from nucleus	GO:0006406	0.00665435	2.17689	111	193	9	17816	CPSF1,U2AF1L4,THOC1,AKAP8L,SRSF1,SRSF5,SRRM1,THOC2,SRSF2
GO:BP	mRNA-containing ribonucleoprotein complex export from nucleus	GO:0071427	0.00665435	2.17689	111	193	9	17816	CPSF1,U2AF1L4,THOC1,AKAP8L,SRSF1,SRSF5,SRRM1,THOC2,SRSF2
GO:MF	RNA binding	GO:0003723	0.00733167	2.1348	1890	200	41	18098	RBM6,TARBP1,HNRNPL,AKAP17A,TOP3B,CPSF1,LUC7L,ILF3,HNRNPH1,TIA1,GTPBP2,DDX17,DDX55,U2AF1L4,ZRANB2,PRPF39,THOC1,GANAB,LUC7L3,ACIN1,SRRM2,SRRT,EWSR1,AKAP8L,SF3B1,SRSF1,SRSF5,SRRM1,RBM5,PTCD3,APEX1,ANGEL2,RBM39,THOC2,TRMU,DDX5,TRMT2A,SRSF2,FUS,TIAL1,EXOSC2
GO:BP	protein export from nucleus	GO:0006611	0.0102145	1.99078	183	193	11	17816	CPSF1,U2AF1L4,THOC1,AKAP8L,SRSF1,SRSF5,SRRM1,STRADB,THOC2,SRSF2,SMURF1
GO:BP	primary metabolic process	GO:0044238	0.0124096	1.90624	10583	193	144	17816	MLLT6,CDK5RAP3,ULK3,ACADVL,ATG4B,RBM6,CLK2,DPH7,ZMIZ2,LDB1,RAD9A,QTRT1,ANKZF1,TARBP1,IP6K2,LZTR1,HNRNPL,AKAP17A,PAN2,TOP3B,CENPT,INTS3,STAT2,OGT,PLCG1,CDK10,POFUT2,PHKG2,ZNF316,CPSF1,DCAF5,SPSB3,PHKA2,LUC7L,ILF3,HNRNPH1,PDCD2,TAF1C,LPIN3,CUL7,TMEM259,WSB1,RHBDF1,SUPT7L,HDAC6,TYK2,TIA1,DVL3,IRF3,STAT6,ECHDC2,SPPL2B,GTPBP2,MMS19,USF1,DDX17,UBA7,UBE2G2,MST1R,TSC2,EDC4,U2AF1L4,ZRANB2,PRPF39,THOC1,GGA…
GO:BP	regulation of alternative mRNA splicing, via spliceosome	GO:0000381	0.0142513	1.84614	66	193	7	17816	HNRNPL,DDX17,SRSF1,SRSF5,RBM5,DDX5,SRSF2
GO:MF	pre-mRNA binding	GO:0036002	0.018333	1.73677	36	200	5	18098	HNRNPL,U2AF1L4,PRPF39,DDX5,SRSF2
GO:BP	nuclear export	GO:0051168	0.021616	1.66522	198	193	11	17816	CPSF1,U2AF1L4,THOC1,AKAP8L,SRSF1,SRSF5,SRRM1,STRADB,THOC2,SRSF2,SMURF1
GO:BP	mRNA 3'-end processing	GO:0031124	0.0224553	1.64868	98	193	8	17816	CPSF1,U2AF1L4,THOC1,SRSF1,SRSF5,SRRM1,THOC2,SRSF2
GO:BP	ribonucleoprotein complex export from nucleus	GO:0071426	0.0258549	1.58746	131	193	9	17816	CPSF1,U2AF1L4,THOC1,AKAP8L,SRSF1,SRSF5,SRRM1,THOC2,SRSF2
GO:BP	ribonucleoprotein complex localization	GO:0071166	0.0274904	1.56082	132	193	9	17816	CPSF1,U2AF1L4,THOC1,AKAP8L,SRSF1,SRSF5,SRRM1,THOC2,SRSF2
GO:BP	RNA metabolic process	GO:0016070	0.0319917	1.49496	4717	193	78	17816	MLLT6,CDK5RAP3,RBM6,CLK2,ZMIZ2,LDB1,QTRT1,TARBP1,LZTR1,HNRNPL,AKAP17A,PAN2,CENPT,INTS3,STAT2,OGT,ZNF316,CPSF1,LUC7L,ILF3,HNRNPH1,TAF1C,LPIN3,SUPT7L,HDAC6,TIA1,DVL3,IRF3,STAT6,MMS19,USF1,DDX17,EDC4,U2AF1L4,ZRANB2,PRPF39,THOC1,APBB3,LUC7L3,PCGF3,ACIN1,SRRM2,SRRT,EWSR1,CCNL2,AKAP8L,SF3B1,SRSF1,SRSF5,SRRM1,IKBKB,RXRB,RBM5,OSGEP,IKBKG,ERCC3,TRPT1,GATAD1,CMTR1,APEX1,ANGEL2,RBM39,THOC2,CCNL1,MSL3,TRMU,D…
GO:BP	regulation of mRNA splicing, via spliceosome	GO:0048024	0.0324	1.48946	103	193	8	17816	HNRNPL,TIA1,DDX17,SRSF1,SRSF5,RBM5,DDX5,SRSF2
GO:BP	alternative mRNA splicing, via spliceosome	GO:0000380	0.0398065	1.40005	77	193	7	17816	HNRNPL,DDX17,SRSF1,SRSF5,RBM5,DDX5,SRSF2
GO:BP	RNA export from nucleus	GO:0006405	0.0440548	1.35601	140	193	9	17816	CPSF1,U2AF1L4,THOC1,AKAP8L,SRSF1,SRSF5,SRRM1,THOC2,SRSF2
GO:BP	mRNA splice site selection	GO:0006376	0.0449804	1.34698	32	193	5	17816	LUC7L,PRPF39,LUC7L3,SRSF1,SRSF5
