# Supplementary material for: Intron retention is a robust marker of intertumoral heterogeneity in pancreatic ductal adenocarcinoma
Source: NPJ Genom Med. 2020 Dec 11;5:55. doi: 10.1038/s41525-020-00159-4 (PMC7733475; doi:10.1038/s41525-020-00159-4)
Supplement: Supplementary file 8 — Supplementary Data 7 [file 41525_2020_159_MOESM8_ESM.xlsx]

## Sheet: prognostic IR events
Supplementary Data 7: List of significant predictive IR events
event_id	gene_name	PFI_pval	PFI_padj	OS_pval	OS_padj	gene	contig	strand	exon1_start	exon1_end	intron_start	intron_end	intron_coord	exon2_start	exon2_end	delta_mean_psi	rbp	Oncogene/TS
intron_retention_17010	ERVK3-1	7.3513e-05	0.00828142	0.000259848	0.0423914	ENSG00000142396.9	chr19	+	58311199	58312061	58312062	58312165	58312062:58312165	58312166	58312314	-0.165114	no	no
intron_retention_29938	WASH6P	6.89291e-05	0.00828142	0.00210341	0.104625	ENSG00000182484.13	chrX	+	156022314	156022459	156022460	156022698	156022460:156022698	156022699	156022834	-0.197306	no	no
intron_retention_23388	AC024560.3	0.000125947	0.00828142	0.0136395	0.114058	ENSG00000214135.7	chr3	-	197614027	197614622	197614623	197615563	197614623:197615563	197615564	197615660	-0.19518	no	no
intron_retention_3615	SLC25A28	0.000126434	0.00828142	0.0708079	0.147631	ENSG00000155287.9	chr10	-	99610522	99612599	99612600	99613695	99612600:99613695	99613696	99613924	-0.1395	no	no
intron_retention_17823	HNRNPL	0.000296265	0.0155243	0.0557319	0.146017	ENSG00000104824.15	chr19	-	38840303	38840559	38840560	38841612	38840560:38841612	38841613	38841682	-0.207417	yes	no
intron_retention_21011	POFUT2	0.000712761	0.0311239	0.0104116	0.104625	ENSG00000186866.15	chr21	-	45263928	45265635	45265636	45267589	45265636:45267589	45267590	45267713	-0.182528	no	no
intron_retention_25740	ATP6V1G2-DDX39B	0.00116098	0.0338584	0.000759179	0.0504597	ENSG00000254870.4	chr6	-	31531296	31532911	31532912	31535366	31532912:31535366	31535367	31535485	-0.127389	no	no
intron_retention_29493	NSMF	0.00138027	0.0338584	0.00966808	0.104625	ENSG00000165802.18	chr9	-	137454746	137455307	137455308	137456410	137455308:137456410	137456411	137456486	-0.115964	no	no
intron_retention_2172	ECHDC2	0.00109697	0.0338584	0.0241308	0.117459	ENSG00000121310.15	chr1	-	52904646	52905090	52905091	52906518	52905091:52906518	52906519	52906611	-0.168056	no	no
intron_retention_21197	EWSR1	0.00122715	0.0338584	0.152569	0.203945	ENSG00000182944.16	chr22	+	29288606	29288786	29288787	29291561	29288787:29291561	29291562	29291599	-0.137861	yes	oncogene (oncokb/cosmic)
intron_retention_10466	WDR73	0.00142154	0.0338584	0.2593	0.284574	ENSG00000177082.11	chr15	-	84645469	84645836	84645837	84646183	84645837:84646183	84646184	84646348	-0.163778	no	no
intron_retention_10307	PARP6	0.00181455	0.0396176	0.0517135	0.138254	ENSG00000137817.15	chr15	-	72266745	72266822	72266823	72267474	72266823:72267474	72267475	72267523	-0.106028	no	no
intron_retention_3299	SFXN3	0.00205571	0.0414305	0.0591869	0.147631	ENSG00000107819.12	chr10	+	101037382	101037431	101037432	101038642	101037432:101038642	101038643	101038692	-0.151917	yes	no
intron_retention_15809	SPPL2B	0.00241426	0.0451812	0.0585908	0.147631	ENSG00000005206.15	chr19	+	2340898	2341014	2341015	2343210	2341015:2343210	2343211	2343292	-0.166389	no	no
intron_retention_15400	C17orf62	0.00295782	0.049597	0.0240416	0.117459	ENSG00000178927.15	chr17	-	82447580	82447621	82447622	82449169	82447622:82449169	82449170	82449292	-0.118611	no	no
intron_retention_21051	TANGO2	0.00302883	0.049597	0.0204498	0.117459	ENSG00000183597.14	chr22	+	20061530	20061683	20061684	20063337	20061684:20063337	20063338	20063383	-0.142714	no	no
intron_retention_2181	ECHDC2	0.00349475	0.049871	0.00862953	0.104625	ENSG00000121310.15	chr1	-	52911723	52912021	52912022	52913894	52912022:52913894	52913895	52913930	-0.148496	no	no
intron_retention_24774	FCHSD1	0.00371359	0.049871	0.00276907	0.104625	ENSG00000197948.9	chr5	-	141646087	141646191	141646192	141646602	141646192:141646602	141646603	141646722	-0.129389	no	no
intron_retention_26683	SRRT	0.003237	0.049871	0.00642549	0.104625	ENSG00000087087.17	chr7	+	100882053	100882241	100882242	100884069	100882242:100884069	100884070	100884239	-0.13925	yes	no
intron_retention_21400	SELO	0.00380695	0.049871	0.0670579	0.147631	ENSG00000073169.12	chr22	+	50206317	50206520	50206521	50208535	50206521:50208535	50208536	50208716	-0.174071	no	no
