# Supplementary material for: Intron retention is a robust marker of intertumoral heterogeneity in pancreatic ductal adenocarcinoma
Source: NPJ Genom Med. 2020 Dec 11;5:55. doi: 10.1038/s41525-020-00159-4 (PMC7733475; doi:10.1038/s41525-020-00159-4)
Supplement: Supplementary file 9 — Supplementary Data 8 [file 41525_2020_159_MOESM9_ESM.xlsx]

## Sheet: READ.ME
Supplementary Data 8: Mutations and CNAs associated with IR clusters. IR1_all_mutations: List of all the mutations in IR-1 cluster obtained from cBioportal. IR1_mutations_cancer: List of mutations in IR-1 that are associated with oncogenes, tumor suppressors (TS), or both. The list of these cancer-associated genes (oncogenes, TS, or both) were obtained from COSMIC and OncoKB databases. IR2_all_mu…

## Sheet: IR1_all_mutations
Supplementary Data 8: Mutations and CNAs associated with IR clusters
gene	# Mut	#	Freq
KRAS	38	37	0.925
TP53	35	34	0.85
SMAD4	12	12	0.3
CDKN2A	8	8	0.2
TGFBR2	4	4	0.1
DNMT3A	3	3	0.075
MUC1	3	3	0.075
LRP1B	4	3	0.075
RNF43	3	3	0.075
FAT4	3	3	0.075
APC	2	2	0.05
ZFHX3	2	2	0.05
ATM	2	2	0.05
CDH11	2	2	0.05
CREBBP	2	2	0.05
FLT4	2	2	0.05
MTOR	2	2	0.05
GATA3	2	2	0.05
GNAS	2	2	0.05
NOTCH4	2	2	0.05
RET	2	2	0.05
ROBO1	2	2	0.05
TGFBR1	2	2	0.05
DEK	2	2	0.05
HIST1H2BO	2	2	0.05
IRS2	2	2	0.05
KSR2	2	2	0.05
ALB	1	1	0.025
ARAF	1	1	0.025
RHOA	1	1	0.025
ATRX	1	1	0.025
BCL7A	1	1	0.025
KLF5	1	1	0.025
CACNA1D	1	1	0.025
RUNX1T1	1	1	0.025
CBL	1	1	0.025
CCND2	1	1	0.025
CDC42	1	1	0.025
CLTC	1	1	0.025
CSF3R	1	1	0.025
CUX1	1	1	0.025
CYLD	1	1	0.025
CYP19A1	1	1	0.025
DNMT3B	1	1	0.025
E2F3	1	1	0.025
EGR1	1	1	0.025
ELF3	1	1	0.025
ELN	1	1	0.025
EPHA7	1	1	0.025
EPHB1	1	1	0.025
ERBB2	1	1	0.025
ERBB3	1	1	0.025
ERBB4	1	1	0.025
ERCC2	1	1	0.025
ERCC4	1	1	0.025
ETV6	1	1	0.025
MECOM	1	1	0.025
FANCA	1	1	0.025
FAT1	1	1	0.025
FOXF1	1	1	0.025
FOXO3	1	1	0.025
GATA2	1	1	0.025
HIST1H1B	1	1	0.025
HOXA3	1	1	0.025
IDH2	1	1	0.025
INPP4A	1	1	0.025
INSR	1	1	0.025
KEL	1	1	0.025
LCP1	1	1	0.025
SMAD2	1	1	0.025
AFDN	1	1	0.025
MUTYH	1	1	0.025
NF1	1	1	0.025
CNOT3	1	1	0.025
NOTCH1	1	1	0.025
OMD	1	1	0.025
FURIN	1	1	0.025
PRKN	1	1	0.025
PC	1	1	0.025
PER1	1	1	0.025
PIK3C2B	1	1	0.025
PIK3CB	1	1	0.025
PIK3CG	1	1	0.025
PMS1	1	1	0.025
PMS2	1	1	0.025
POU2AF1	1	1	0.025
PRKDC	1	1	0.025
PRSS1	1	1	0.025
PTCH1	1	1	0.025
PTPN13	1	1	0.025
PTPRS	1	1	0.025
RAD21	1	1	0.025
UPF1	1	1	0.025
RPS6KB2	1	1	0.025
SH3GL1	1	1	0.025
STIL	1	1	0.025
SRC	1	1	0.025
TAF1	1	1	0.025
TAP1	1	1	0.025
TERT	1	1	0.025
TLL2	1	1	0.025
TOP1	1	1	0.025
TSC2	1	1	0.025
HIRA	1	1	0.025
KDM6A	1	1	0.025
WRN	1	1	0.025
ZNF217	1	1	0.025
BTG2	1	1	0.025
ARID1A	1	1	0.025
TRRAP	1	1	0.025
AXIN1	1	1	0.025
HIST1H2AC	1	1	0.025
RAD54L	1	1	0.025
IRS4	1	1	0.025
GAS7	1	1	0.025
EED	1	1	0.025
PCSK7	1	1	0.025
TRIP11	2	1	0.025
NCOR1	1	1	0.025
SNCAIP	1	1	0.025
PDE4DIP	1	1	0.025
SETD1A	1	1	0.025
KEAP1	1	1	0.025
GPHN	1	1	0.025
NCOA2	1	1	0.025
STAG2	1	1	0.025
MALT1	1	1	0.025
PTPRT	1	1	0.025
SP140	1	1	0.025
NT5C2	1	1	0.025
PDCD11	1	1	0.025
PDS5B	1	1	0.025
KDM4C	1	1	0.025
PASK	1	1	0.025
RYBP	1	1	0.025
SF3B1	1	1	0.025
ZNF521	1	1	0.025
ADGRA2	1	1	0.025
SETBP1	1	1	0.025
SESN1	1	1	0.025
PCLO	1	1	0.025
BCL11A	1	1	0.025
TET2	1	1	0.025
NSD3	1	1	0.025
SETD5	1	1	0.025
FBXW7	1	1	0.025
KBTBD4	1	1	0.025
PAG1	1	1	0.025
MIB1	1	1	0.025
BCORL1	1	1	0.025
PRDM16	1	1	0.025
SMYD3	1	1	0.025
CDC73	2	1	0.025
ZNRF3	1	1	0.025
BRSK1	1	1	0.025
LRIG3	1	1	0.025
ARID2	1	1	0.025
WDR90	1	1	0.025
TTN	8	7	0.175
FBN1	4	4	0.1
FLG	5	4	0.1
PCDH9	4	4	0.1
HYDIN	4	4	0.1
BTBD11	4	4	0.1
ADAMTS16	4	4	0.1
CEACAM4	3	3	0.075
COL5A1	3	3	0.075
FLNA	3	3	0.075
FLNC	4	3	0.075
AFF2	3	3	0.075
HTR2C	3	3	0.075
LRP1	3	3	0.075
MUSK	3	3	0.075
MYH4	3	3	0.075
PEG3	3	3	0.075
TPTE	3	3	0.075
SLC12A7	3	3	0.075
INPP5F	3	3	0.075
TMCC1	3	3	0.075
STAB1	3	3	0.075
PCDHA4	3	3	0.075
NYNRIN	3	3	0.075
TRPV4	3	3	0.075
MUC16	5	3	0.075
CSMD2	3	3	0.075
FAT3	3	3	0.075
COL22A1	3	3	0.075
ACTL9	3	3	0.075
APOB	2	2	0.05
ASTN1	2	2	0.05
KIF1A	2	2	0.05
BACH1	2	2	0.05
BMP1	2	2	0.05
BMX	2	2	0.05
BUB1	2	2	0.05
CACNA1B	2	2	0.05
CACNA1C	2	2	0.05
CD86	2	2	0.05
LRBA	2	2	0.05
CNGA3	2	2	0.05
COL6A2	2	2	0.05
DCX	2	2	0.05
DMXL1	2	2	0.05
DIO3	2	2	0.05
DMD	2	2	0.05
DMP1	2	2	0.05
DNAH5	2	2	0.05
DOCK3	2	2	0.05
DYRK1A	2	2	0.05
CELSR3	2	2	0.05
ADAM2	2	2	0.05
GRM8	2	2	0.05
TNC	2	2	0.05
IGF2R	2	2	0.05
ITGA6	2	2	0.05
ITGA2	2	2	0.05
KCNA5	2	2	0.05
KCNA6	2	2	0.05
LEPR	2	2	0.05
LTBP1	2	2	0.05
MAP3K9	2	2	0.05
MYO9A	2	2	0.05
NTF3	2	2	0.05
PPP1R3A	2	2	0.05
PPP2R5C	2	2	0.05
MAPK13	2	2	0.05
PSG6	2	2	0.05
PSMB4	2	2	0.05
PTPN12	2	2	0.05
RANGAP1	2	2	0.05
RPL15	2	2	0.05
RREB1	2	2	0.05
RYR3	3	2	0.05
SCN2A	2	2	0.05
SLC8A3	2	2	0.05
SLIT1	2	2	0.05
SIGLEC1	2	2	0.05
SPARC	2	2	0.05
SPTA1	2	2	0.05
TBXT	2	2	0.05
TNR	2	2	0.05
TPO	2	2	0.05
DYSF	2	2	0.05
DNAH17	2	2	0.05
MYH13	2	2	0.05
FCGBP	2	2	0.05
HERC1	2	2	0.05
AKAP6	2	2	0.05
GREB1	2	2	0.05
RASSF2	2	2	0.05
KIAA0586	2	2	0.05
SH2D3C	2	2	0.05
FRY	2	2	0.05
RBM12	2	2	0.05
LPCAT3	2	2	0.05
TLR6	2	2	0.05
TBL3	2	2	0.05
GLMN	2	2	0.05
ACIN1	2	2	0.05
DAAM1	2	2	0.05
PDZRN3	2	2	0.05
MYO16	2	2	0.05
HECW1	2	2	0.05
KDM6B	2	2	0.05
TBC1D1	2	2	0.05
ANKRD28	2	2	0.05
UBR2	2	2	0.05
DOCK9	2	2	0.05
ZFYVE26	2	2	0.05
NUP62	2	2	0.05
FLRT2	2	2	0.05
OLFML2B	2	2	0.05
GEMIN5	2	2	0.05
NPHP3	2	2	0.05
PCDH17	2	2	0.05
CECR2	2	2	0.05
CTNNA3	2	2	0.05
PLCE1	2	2	0.05
CHST15	2	2	0.05
MYO3A	2	2	0.05
SH3TC1	2	2	0.05
BANP	2	2	0.05
HEATR1	2	2	0.05
CHRNA9	2	2	0.05
CENPJ	2	2	0.05
SLC22A11	2	2	0.05
AJAP1	2	2	0.05
PCDHGA6	2	2	0.05
PCDHA7	2	2	0.05
YLPM1	2	2	0.05
DPYSL5	2	2	0.05
ANKS1B	2	2	0.05
PMEPA1	2	2	0.05
PRDM11	2	2	0.05
ATP10A	2	2	0.05
HECW2	2	2	0.05
PCDH10	2	2	0.05
CHD8	2	2	0.05
ZDBF2	2	2	0.05
USP37	2	2	0.05
ADGRL4	2	2	0.05
DNAI2	2	2	0.05
CSMD1	2	2	0.05
FNDC3B	2	2	0.05
PCDH15	2	2	0.05
LRRK1	2	2	0.05
CXORF21	2	2	0.05
LRRC27	2	2	0.05
OR2G2	2	2	0.05
DOCK8	2	2	0.05
PMFBP1	2	2	0.05
EPPK1	2	2	0.05
TLN2	2	2	0.05
USP26	2	2	0.05
HMCN1	2	2	0.05
OBSCN	2	2	0.05
ADGRV1	2	2	0.05
CHD6	2	2	0.05
MYO18B	2	2	0.05
TOX2	2	2	0.05
NKD1	2	2	0.05
ANKRD30A	2	2	0.05
SYT12	2	2	0.05
ARAP1	2	2	0.05
OR7D4	2	2	0.05
CYP4F22	2	2	0.05
ZNF831	2	2	0.05
SGSM1	2	2	0.05
CPNE4	2	2	0.05
ACOT12	2	2	0.05
PXDNL	2	2	0.05
OR13F1	2	2	0.05
KCTD19	2	2	0.05
ATP8B3	2	2	0.05
ZNF569	2	2	0.05
PRUNE2	2	2	0.05
DNAH10	2	2	0.05
ZNF585A	2	2	0.05
VWA3B	2	2	0.05
CMYA5	2	2	0.05
BRWD3	2	2	0.05
CD163L1	2	2	0.05
LAMA1	2	2	0.05
IGSF10	2	2	0.05
POM121L12	2	2	0.05
ABCB5	2	2	0.05
KCTD8	2	2	0.05
IYD	2	2	0.05
DUOXA2	2	2	0.05
POTEE	2	2	0.05
A1BG	1	1	0.025
SERPINA3	1	1	0.025
ABAT	1	1	0.025
ABCA1	1	1	0.025
ACADL	1	1	0.025
ACR	1	1	0.025
ACTC1	1	1	0.025
ACTG2	1	1	0.025
ADARB1	1	1	0.025
ADCY1	1	1	0.025
ADCY5	1	1	0.025
ADCY8	1	1	0.025
ADCY9	1	1	0.025
ADD3	1	1	0.025
ADRA2B	1	1	0.025
AP2B1	1	1	0.025
ACAN	1	1	0.025
AGXT	1	1	0.025
NR0B1	2	1	0.025
AHR	1	1	0.025
ALAS2	1	1	0.025
ALDH3A2	1	1	0.025
ALDOB	1	1	0.025
ALOX15	1	1	0.025
AMFR	1	1	0.025
AMPD2	1	1	0.025
AMY2A	1	1	0.025
ANK1	1	1	0.025
SLC25A6	1	1	0.025
ANXA1	1	1	0.025
ANXA7	1	1	0.025
AIRE	1	1	0.025
AQP4	1	1	0.025
AQP7	1	1	0.025
AQP9	1	1	0.025
ABCC6	1	1	0.025
ARCN1	1	1	0.025
ARG1	1	1	0.025
ARHGAP5	1	1	0.025
ARSF	1	1	0.025
ASL	1	1	0.025
RERE	1	1	0.025
ATP1A2	1	1	0.025
ATP12A	1	1	0.025
ATP1A4	1	1	0.025
ATP2A1	1	1	0.025
ATP2B1	1	1	0.025
ATP4A	1	1	0.025
ATP5PB	1	1	0.025
AVPR1A	1	1	0.025
AZGP1	1	1	0.025
AZU1	1	1	0.025
ADGRB1	1	1	0.025
BCAT2	1	1	0.025
CFB	1	1	0.025
BMP2	1	1	0.025
DST	1	1	0.025
ZFP36L1	1	1	0.025
BTF3	2	1	0.025
C3	1	1	0.025
C5	1	1	0.025
C9	1	1	0.025
CFAP410	1	1	0.025
CACNA1A	1	1	0.025
CACNA1F	1	1	0.025
CALCA	1	1	0.025
CAPNS1	1	1	0.025
CCNT1	1	1	0.025
CD1B	1	1	0.025
CD6	1	1	0.025
MS4A1	1	1	0.025
SIGLEC6	1	1	0.025
ENTPD2	1	1	0.025
CDC25A	1	1	0.025
CDH7	1	1	0.025
CDH17	1	1	0.025
CDR2	1	1	0.025
CEACAM3	1	1	0.025
CHML	1	1	0.025
LYST	1	1	0.025
CHRNA1	1	1	0.025
CHRNA7	1	1	0.025
CLCN5	1	1	0.025
CLCN6	1	1	0.025
CLU	1	1	0.025
LTB4R	1	1	0.025
CNGA4	1	1	0.025
COL1A2	1	1	0.025
COL4A5	1	1	0.025
COL6A3	1	1	0.025
CPE	1	1	0.025
CPN2	1	1	0.025
CPT1A	1	1	0.025
CRHR1	1	1	0.025
CRYBB3	1	1	0.025
CRYGD	1	1	0.025
CSPG4	1	1	0.025
CTNND1	1	1	0.025
CTSG	1	1	0.025
CTSK	1	1	0.025
CTSS	1	1	0.025
CYLC1	1	1	0.025
CYP1A1	1	1	0.025
CYP2A7	1	1	0.025
CYP2J2	1	1	0.025
CYP11B1	1	1	0.025
DBH	1	1	0.025
ACE	1	1	0.025
DHX8	1	1	0.025
DDX11	1	1	0.025
DHX15	1	1	0.025
DIAPH2	1	1	0.025
DKC1	1	1	0.025
DMBT1	1	1	0.025
DNASE1	1	1	0.025
DNASE1L1	1	1	0.025
DOCK1	1	1	0.025
DOCK2	1	1	0.025
DPP6	1	1	0.025
DPYD	1	1	0.025
DRP2	1	1	0.025
DSC1	1	1	0.025
DSC3	1	1	0.025
DSCAM	1	1	0.025
DSG2	1	1	0.025
DSG3	1	1	0.025
DSPP	1	1	0.025
DTYMK	1	1	0.025
DUSP6	1	1	0.025
DVL3	1	1	0.025
E4F1	1	1	0.025
S1PR1	1	1	0.025
EEF1A1	1	1	0.025
EEF2	1	1	0.025
MEGF8	1	1	0.025
EIF4G1	1	1	0.025
EML1	1	1	0.025
CTTN	1	1	0.025
ENO1	1	1	0.025
EPB41	1	1	0.025
EPB41L1	1	1	0.025
EPB42	1	1	0.025
EPHX1	1	1	0.025
EPO	1	1	0.025
ESRRG	1	1	0.025
ETF1	1	1	0.025
EVI2A	1	1	0.025
F13A1	1	1	0.025
FAT2	1	1	0.025
FDPS	1	1	0.025
FDX1	1	1	0.025
GPC5	1	1	0.025
FKBP5	1	1	0.025
FOXG1	1	1	0.025
FLNB	2	1	0.025
FMO1	1	1	0.025
FN1	1	1	0.025
FOSL2	1	1	0.025
FPR1	1	1	0.025
FSHR	1	1	0.025
GABRA5	1	1	0.025
GABRB3	1	1	0.025
GAD1	1	1	0.025
GALC	1	1	0.025
GALR1	1	1	0.025
GBA	1	1	0.025
GDF9	1	1	0.025
GDI1	1	1	0.025
GFAP	1	1	0.025
GFPT1	1	1	0.025
GFRA1	1	1	0.025
GGCX	1	1	0.025
GK2	1	1	0.025
GLB1	1	1	0.025
GLI2	1	1	0.025
GLRA1	1	1	0.025
GM2A	1	1	0.025
GNAO1	1	1	0.025
GOLGA1	1	1	0.025
GOLGA3	1	1	0.025
GPI	1	1	0.025
GPR12	1	1	0.025
GPR18	1	1	0.025
GPR26	1	1	0.025
MKNK2	1	1	0.025
GRB14	1	1	0.025
GRID2	1	1	0.025
GRIK4	1	1	0.025
GRIN2B	1	1	0.025
GRIN2D	1	1	0.025
GRM1	1	1	0.025
GRM2	1	1	0.025
GRSF1	1	1	0.025
GSTM5	1	1	0.025
GTF3A	1	1	0.025
GUCA1B	1	1	0.025
GUCY2F	1	1	0.025
GUCY2D	1	1	0.025
HAGH	1	1	0.025
HCLS1	1	1	0.025
HK2	1	1	0.025
HLX	1	1	0.025
HMGB2	1	1	0.025
HMGCR	1	1	0.025
HOXA4	1	1	0.025
HPN	1	1	0.025
HSPA5	1	1	0.025
DNAJC4	1	1	0.025
HTR2A	1	1	0.025
IGSF1	1	1	0.025
IL4R	1	1	0.025
CXCR1	1	1	0.025
CXCR2	1	1	0.025
TNFRSF9	1	1	0.025
ILF3	1	1	0.025
ITGAL	1	1	0.025
ITGAX	1	1	0.025
STT3A	1	1	0.025
ITPR2	1	1	0.025
IVL	1	1	0.025
KCNA1	1	1	0.025
KCNA2	1	1	0.025
KCNA3	1	1	0.025
KCNA4	1	1	0.025
KCNB1	1	1	0.025
KCNC1	1	1	0.025
KCND1	1	1	0.025
KCND2	1	1	0.025
KCNJ12	1	1	0.025
KCNQ3	1	1	0.025
KIF3C	1	1	0.025
KIF5C	1	1	0.025
KIR3DL1	1	1	0.025
KLK1	1	1	0.025
IPO5	1	1	0.025
KRT4	1	1	0.025
KRT13	1	1	0.025
KRT34	1	1	0.025
LAIR1	1	1	0.025
LAMA4	1	1	0.025
LAMB2	1	1	0.025
LMX1B	1	1	0.025
LOX	1	1	0.025
LPA	1	1	0.025
LRP2	1	1	0.025
LRP5	1	1	0.025
LRPAP1	1	1	0.025
LTBP2	2	1	0.025
LUM	1	1	0.025
LYZ	1	1	0.025
MAGEA3	1	1	0.025
MAGEB1	1	1	0.025
MAGEB2	1	1	0.025
MARK1	1	1	0.025
MATN1	1	1	0.025
MC3R	1	1	0.025
MC5R	1	1	0.025
MCM2	1	1	0.025
MCM5	1	1	0.025
ADAM11	1	1	0.025
MEFV	1	1	0.025
MEP1A	1	1	0.025
MGAT5	1	1	0.025
MMP9	1	1	0.025
MMP13	2	1	0.025
ABCC1	1	1	0.025
MUC2	1	1	0.025
MUC4	1	1	0.025
MYH1	1	1	0.025
MYH7	1	1	0.025
MYL3	1	1	0.025
MYLK	1	1	0.025
MYO7B	1	1	0.025
MYO9B	1	1	0.025
MYT1	1	1	0.025
NAP1L2	1	1	0.025
NCAM1	1	1	0.025
NEB	1	1	0.025
DRG1	1	1	0.025
NHS	1	1	0.025
NOP2	1	1	0.025
NOS1	1	1	0.025
NPAT	1	1	0.025
NPHP1	1	1	0.025
NPY5R	1	1	0.025
NRF1	1	1	0.025
OCA2	1	1	0.025
ODC1	1	1	0.025
ODF1	1	1	0.025
ODF2	1	1	0.025
OGDH	1	1	0.025
OPCML	1	1	0.025
OPRD1	1	1	0.025
OTX2	1	1	0.025
OXTR	1	1	0.025
P4HA1	1	1	0.025
PABPC3	1	1	0.025
SERPINB2	1	1	0.025
CNTN3	2	1	0.025
PAWR	1	1	0.025
PCOLCE	1	1	0.025
CHMP1A	1	1	0.025
PCYT1A	1	1	0.025
PDHA2	1	1	0.025
PDYN	1	1	0.025
PEPD	1	1	0.025
PFAS	1	1	0.025
PFKM	1	1	0.025
CDK14	1	1	0.025
PGC	1	1	0.025
ABCB1	1	1	0.025
SERPINB5	1	1	0.025
PKD1	1	1	0.025
PKLR	1	1	0.025
PKHD1	1	1	0.025
PLCD1	1	1	0.025
PLD2	1	1	0.025
PLEC	1	1	0.025
PLEK	1	1	0.025
FXYD3	1	1	0.025
PLXNA2	1	1	0.025
PLXNB3	1	1	0.025
PNLIP	1	1	0.025
POLR2A	1	1	0.025
POU2F1	1	1	0.025
POU4F2	1	1	0.025
POU4F3	1	1	0.025
PPP2R1B	1	1	0.025
PRH2	1	1	0.025
PRIM1	1	1	0.025
PRKACG	1	1	0.025
PRKCA	1	1	0.025
MAP2K3	1	1	0.025
THAP12	1	1	0.025
PRM1	1	1	0.025
PROS1	1	1	0.025
PRPS1	1	1	0.025
LGMN	1	1	0.025
PSD	1	1	0.025
PSG3	1	1	0.025
PSKH1	1	1	0.025
PTPN14	1	1	0.025
PTPRJ	1	1	0.025
PTPRM	1	1	0.025
PTPRN2	1	1	0.025
QARS	1	1	0.025
MAP4K2	1	1	0.025
RAB27A	1	1	0.025
RAP2B	1	1	0.025
RASA2	1	1	0.025
RASGRF1	1	1	0.025
RASGRF2	1	1	0.025
RBBP6	1	1	0.025
RBBP8	1	1	0.025
RBMS1	1	1	0.025
OPN1LW	1	1	0.025
REV3L	1	1	0.025
RFPL1	1	1	0.025
RGS12	1	1	0.025
ROCK1	1	1	0.025
RORB	1	1	0.025
RPA2	1	1	0.025
RPL28	1	1	0.025
RRAD	1	1	0.025
RSC1A1	1	1	0.025
RXRG	1	1	0.025
RYR2	1	1	0.025
SBF1	1	1	0.025
SCN1A	1	1	0.025
SCN3A	1	1	0.025
SCN5A	1	1	0.025
SCN7A	1	1	0.025
SCN9A	1	1	0.025
SCNN1G	1	1	0.025
SHC1	1	1	0.025
SI	1	1	0.025
ST3GAL2	1	1	0.025
SLC1A6	1	1	0.025
SLC2A2	1	1	0.025
SLC3A1	1	1	0.025
SLC5A3	1	1	0.025
SLC6A3	1	1	0.025
SLC6A4	1	1	0.025
SLC8A1	1	1	0.025
SLC9A3	1	1	0.025
SLC9A5	1	1	0.025
SLC12A2	1	1	0.025
SLC12A3	1	1	0.025
SLC15A1	1	1	0.025
SLC18A2	1	1	0.025
SLC19A1	1	1	0.025
SLC22A5	1	1	0.025
SMPD1	1	1	0.025
SNAPC4	1	1	0.025
FSCN1	1	1	0.025
SORL1	1	1	0.025
SP4	1	1	0.025
SPOCK1	1	1	0.025
SPTAN1	1	1	0.025
SQLE	1	1	0.025
SREBF2	1	1	0.025
SRPK1	1	1	0.025
SST	1	1	0.025
STK3	1	1	0.025
SULT2B1	1	1	0.025
SYT1	1	1	0.025
TACR1	1	1	0.025
SERPINA7	1	1	0.025
TBX15	1	1	0.025
TCF4	1	1	0.025
ZEB1	1	1	0.025
TCN2	1	1	0.025
TEP1	1	1	0.025
NR2F1	1	1	0.025
TFDP1	1	1	0.025
TG	1	1	0.025
TGM4	1	1	0.025
TIAM1	1	1	0.025
TLE2	1	1	0.025
TLE3	1	1	0.025
TNXB	1	1	0.025
TOP2A	1	1	0.025
TPD52L1	1	1	0.025
TRH	1	1	0.025
TRPC4	1	1	0.025
TRPM2	1	1	0.025
TTK	1	1	0.025
TUBA3C	1	1	0.025
TYR	1	1	0.025
UMOD	1	1	0.025
COL14A1	1	1	0.025
VDAC1	1	1	0.025
VDAC2	1	1	0.025
VLDLR	1	1	0.025
VTN	1	1	0.025
VWF	1	1	0.025
WNT2	1	1	0.025
WNT6	1	1	0.025
WNT7A	1	1	0.025
WNT7B	1	1	0.025
ZNF28	1	1	0.025
ZSCAN21	1	1	0.025
ZNF99	1	1	0.025
ZNF148	1	1	0.025
ZNF174	1	1	0.025
ZNF175	1	1	0.025
ZNF184	1	1	0.025
ZNF189	1	1	0.025
ZNF215	1	1	0.025
ZNF227	1	1	0.025
SLC30A1	1	1	0.025
PRDM2	1	1	0.025
NPHS2	1	1	0.025
PXDN	1	1	0.025
ALMS1	1	1	0.025
MOGS	1	1	0.025
LHX3	1	1	0.025
CUBN	1	1	0.025
HIST1H2BF	1	1	0.025
HIST1H2BE	1	1	0.025
LTBP4	1	1	0.025
CAVIN2	1	1	0.025
CUL4B	1	1	0.025
CUL1	1	1	0.025
FOXN1	1	1	0.025
TEAD2	1	1	0.025
FKBP6	1	1	0.025
OGT	1	1	0.025
RANBP3	1	1	0.025
BCAS1	1	1	0.025
AP3B1	1	1	0.025
CDC14A	1	1	0.025
AKR7A2	1	1	0.025
CDK13	1	1	0.025
PTCH2	1	1	0.025
TNKS	1	1	0.025
EIF3A	1	1	0.025
STX11	1	1	0.025
BECN1	1	1	0.025
KRT38	1	1	0.025
DNAH11	1	1	0.025
B3GALT2	1	1	0.025
MBTPS1	1	1	0.025
ADAM20	1	1	0.025
TNFRSF10A	1	1	0.025
FGF18	1	1	0.025
SYNGAP1	1	1	0.025
PER3	1	1	0.025
SYNJ2	1	1	0.025
SQSTM1	1	1	0.025
ZPR1	1	1	0.025
CACNA1I	1	1	0.025
CACNA1H	2	1	0.025
CACNA1G	1	1	0.025
HERC2	1	1	0.025
KALRN	1	1	0.025
HAP1	1	1	0.025
RNF8	1	1	0.025
HIP1R	1	1	0.025
SEMA5A	1	1	0.025
RPL14	1	1	0.025
LDB2	1	1	0.025
TBX19	1	1	0.025
USP2	1	1	0.025
MTMR6	1	1	0.025
PRPF4	1	1	0.025
NEURL1	1	1	0.025
DGKI	1	1	0.025
MYOM2	1	1	0.025
TIAF1	1	1	0.025
DLGAP2	1	1	0.025
DLGAP1	1	1	0.025
GCM2	1	1	0.025
TSPOAP1	1	1	0.025
MED14	1	1	0.025
KCNB2	1	1	0.025
TRIP12	1	1	0.025
GTF3C3	1	1	0.025
TGM5	1	1	0.025
SLIT2	1	1	0.025
ZFYVE9	1	1	0.025
PLAA	1	1	0.025
NRXN1	1	1	0.025
LY86	1	1	0.025
HOMER2	1	1	0.025
ARHGEF6	1	1	0.025
ROCK2	1	1	0.025
ONECUT2	1	1	0.025
ADAMTS4	1	1	0.025
ADAMTS2	1	1	0.025
STXBP5L	1	1	0.025
NPEPPS	1	1	0.025
ENTPD4	1	1	0.025
CREB5	1	1	0.025
WTAP	1	1	0.025
KLK4	1	1	0.025
ARHGEF10	1	1	0.025
MICAL2	1	1	0.025
TTC37	1	1	0.025
IQCB1	1	1	0.025
CEP135	1	1	0.025
PPIP5K1	1	1	0.025
RIMS2	1	1	0.025
ST18	1	1	0.025
ADAMTSL2	1	1	0.025
KIAA0408	1	1	0.025
DOCK4	1	1	0.025
IFT140	1	1	0.025
ZNF536	1	1	0.025
ZFYVE16	1	1	0.025
BCLAF1	1	1	0.025
PTDSS1	1	1	0.025
TATDN2	1	1	0.025
ARHGEF11	1	1	0.025
ARHGEF17	1	1	0.025
ELMO1	1	1	0.025
RUSC2	1	1	0.025
KIAA0319	1	1	0.025
MAGI2	1	1	0.025
DDX46	1	1	0.025
ZBED4	1	1	0.025
NUAK1	1	1	0.025
SV2A	1	1	0.025
DLEC1	1	1	0.025
MAGEC1	1	1	0.025
HS3ST4	1	1	0.025
DOP1B	1	1	0.025
PPP4R1	1	1	0.025
SLC12A6	1	1	0.025
HCN4	2	1	0.025
HMGXB4	1	1	0.025
SAE1	1	1	0.025
DNM1L	1	1	0.025
ABCC9	1	1	0.025
DPP3	1	1	0.025
ATP9A	1	1	0.025
ENAM	1	1	0.025
TRIM28	1	1	0.025
DHRS9	1	1	0.025
LHFPL2	1	1	0.025
DHRS2	1	1	0.025
ANGPTL7	1	1	0.025
GDF11	1	1	0.025
RCAN2	1	1	0.025
HNRNPR	1	1	0.025
LILRB2	1	1	0.025
MAEA	1	1	0.025
CCNO	1	1	0.025
TNIP1	1	1	0.025
ABCA9	1	1	0.025
CACNG3	1	1	0.025
SEMA3A	1	1	0.025
TUBA1B	1	1	0.025
BTN2A2	1	1	0.025
CORO2B	1	1	0.025
MYL9	1	1	0.025
TUBGCP3	1	1	0.025
MYBBP1A	1	1	0.025
FBXW10	1	1	0.025
NEBL	1	1	0.025
IFI44	1	1	0.025
TACC2	1	1	0.025
PRPF8	1	1	0.025
HEXIM1	1	1	0.025
DMRT2	1	1	0.025
KHDRBS3	1	1	0.025
FUT9	1	1	0.025
KDM5B	1	1	0.025
OR5I1	1	1	0.025
WASF3	1	1	0.025
PDE10A	1	1	0.025
LILRB1	1	1	0.025
MRPS30	1	1	0.025
GPR83	1	1	0.025
DHRS4	1	1	0.025
SUGT1	1	1	0.025
MORF4L1	1	1	0.025
IFI44L	1	1	0.025
SF3B2	1	1	0.025
ADRM1	2	1	0.025
NUDT21	1	1	0.025
OGFR	1	1	0.025
TOPBP1	1	1	0.025
ADAM30	1	1	0.025
ADAMTS5	1	1	0.025
NUP42	1	1	0.025
PRDM4	1	1	0.025
CIT	1	1	0.025
PWP1	1	1	0.025
BVES	1	1	0.025
LZTS1	1	1	0.025
MAP4K1	1	1	0.025
ABCB8	1	1	0.025
IRAK3	1	1	0.025
GALNT5	1	1	0.025
GPR176	1	1	0.025
FILIP1L	1	1	0.025
ZNF507	1	1	0.025
CNKSR2	1	1	0.025
MLXIP	1	1	0.025
WDR37	1	1	0.025
ZNF365	1	1	0.025
BAHD1	1	1	0.025
NCBP2	1	1	0.025
HABP4	1	1	0.025
SEPHS2	1	1	0.025
NINL	1	1	0.025
SORCS3	1	1	0.025
MYH15	1	1	0.025
PCNX1	1	1	0.025
IGSF9B	1	1	0.025
RIMS1	1	1	0.025
WDFY3	1	1	0.025
PALLD	1	1	0.025
UNC13A	1	1	0.025
PDZD2	1	1	0.025
MYT1L	1	1	0.025
TNIK	1	1	0.025
EXPH5	1	1	0.025
ZNF423	1	1	0.025
TTLL5	1	1	0.025
KIF1B	3	1	0.025
ATG2A	1	1	0.025
ZZEF1	1	1	0.025
LRCH1	1	1	0.025
TTLL12	1	1	0.025
RGL1	1	1	0.025
RFTN1	1	1	0.025
DIP2A	1	1	0.025
RCOR1	1	1	0.025
FBXL7	1	1	0.025
PSME4	1	1	0.025
NBEAL2	1	1	0.025
SYNE2	1	1	0.025
NUP210	1	1	0.025
PLCL2	1	1	0.025
VPS13A	1	1	0.025
RPRD2	1	1	0.025
DENND5A	1	1	0.025
DNMBP	1	1	0.025
ADGRL3	1	1	0.025
MGRN1	1	1	0.025
CUX2	1	1	0.025
DNAJC13	1	1	0.025
TUT4	1	1	0.025
SYNE1	1	1	0.025
HAUS5	1	1	0.025
OBSL1	1	1	0.025
PUM2	1	1	0.025
SIK3	1	1	0.025
ADNP	1	1	0.025
NCAPH	1	1	0.025
ZFPM2	1	1	0.025
KCNH3	1	1	0.025
CRB1	1	1	0.025
TPSD1	1	1	0.025
GPR161	1	1	0.025
PES1	1	1	0.025
SCRIB	1	1	0.025
CABIN1	1	1	0.025
ACAP2	1	1	0.025
PIK3R5	1	1	0.025
OR52A1	1	1	0.025
SEZ6L	1	1	0.025
DNPEP	1	1	0.025
TSPAN12	1	1	0.025
LPAR3	1	1	0.025
SSBP3	1	1	0.025
PLXNB2	1	1	0.025
KIF4A	1	1	0.025
PANX1	1	1	0.025
ATXN10	1	1	0.025
ARIH1	1	1	0.025
NIPBL	1	1	0.025
METTL7A	1	1	0.025
ZNF473	1	1	0.025
TRIM58	1	1	0.025
C1ORF43	1	1	0.025
ZDHHC5	1	1	0.025
SEC31B	1	1	0.025
UNC50	1	1	0.025
DNAH1	1	1	0.025
HINFP	1	1	0.025
PCDHGA12	1	1	0.025
ATRNL1	1	1	0.025
GLCE	1	1	0.025
CNTNAP2	1	1	0.025
ZNF500	1	1	0.025
SLITRK5	1	1	0.025
PPP1R16B	1	1	0.025
KLK13	1	1	0.025
TOR1AIP1	1	1	0.025
CCDC9	1	1	0.025
WIPI2	1	1	0.025
LRIT1	1	1	0.025
TANC2	1	1	0.025
EPC2	1	1	0.025
KIF26A	1	1	0.025
ABCA12	1	1	0.025
INTS1	1	1	0.025
OR1C1	1	1	0.025
FBXW2	1	1	0.025
GMEB2	1	1	0.025
TIAM2	1	1	0.025
FBXL5	1	1	0.025
OR2L2	1	1	0.025
VPS33B	1	1	0.025
SACS	1	1	0.025
OR5H1	1	1	0.025
SEZ6L2	1	1	0.025
OR12D2	1	1	0.025
OR8B2	1	1	0.025
ELP4	1	1	0.025
OR2T1	1	1	0.025
SIGLEC7	1	1	0.025
STAU2	1	1	0.025
LYPD3	1	1	0.025
TAF5L	1	1	0.025
CPAMD8	2	1	0.025
SALL3	2	1	0.025
SRPX2	1	1	0.025
RND1	1	1	0.025
BHLHE22	1	1	0.025
PCDH11X	1	1	0.025
RPS6KA6	1	1	0.025
FLVCR1	1	1	0.025
CLEC2D	1	1	0.025
RACGAP1	1	1	0.025
ANAPC2	1	1	0.025
ST8SIA5	1	1	0.025
GPR171	1	1	0.025
RMC1	1	1	0.025
ANAPC4	1	1	0.025
PDZRN4	1	1	0.025
NOP53	1	1	0.025
TNPO2	1	1	0.025
ERO1A	1	1	0.025
CRNN	1	1	0.025
NOX4	1	1	0.025
COL5A3	1	1	0.025
ITSN2	1	1	0.025
TAS2R1	1	1	0.025
TAS2R8	1	1	0.025
SPOCK3	1	1	0.025
IMPG2	1	1	0.025
SLC35B3	1	1	0.025
PRELID3B	1	1	0.025
FAM135B	1	1	0.025
TMX2	1	1	0.025
SIDT2	1	1	0.025
MRPS2	1	1	0.025
CEP83	1	1	0.025
COPS4	1	1	0.025
CERCAM	1	1	0.025
MYO15A	1	1	0.025
DDX47	1	1	0.025
DUSP13	1	1	0.025
CRIM1	1	1	0.025
ANKRD39	1	1	0.025
BFAR	1	1	0.025
ARMCX1	1	1	0.025
AMZ2	1	1	0.025
KRT76	1	1	0.025
PLA1A	1	1	0.025
ANAPC7	1	1	0.025
FAM8A1	1	1	0.025
PRRX2	1	1	0.025
DTL	1	1	0.025
ZNF581	1	1	0.025
LSR	1	1	0.025
ATP6V1H	1	1	0.025
PPIL1	1	1	0.025
ASB1	1	1	0.025
VPS29	1	1	0.025
PADI3	1	1	0.025
GPRC5B	1	1	0.025
FBXO40	1	1	0.025
KDM3B	1	1	0.025
ADA2	1	1	0.025
TPCN1	1	1	0.025
ADAM22	1	1	0.025
FTHL17	1	1	0.025
CNTN5	1	1	0.025
BRWD1	1	1	0.025
TLR9	1	1	0.025
NLGN3	1	1	0.025
ATAD2B	1	1	0.025
FBXW5	1	1	0.025
PLEKHA5	1	1	0.025
UGT2B28	1	1	0.025
TMX3	1	1	0.025
APBB1IP	1	1	0.025
EPB41L4B	1	1	0.025
DLL4	1	1	0.025
RSBN1	1	1	0.025
LRRN3	1	1	0.025
GTPBP2	1	1	0.025
2019-03-05	1	1	0.025
TRPM4	1	1	0.025
DCHS2	1	1	0.025
SAMD9	1	1	0.025
ZNF280D	1	1	0.025
CDHR2	1	1	0.025
TMEM104	1	1	0.025
PALMD	1	1	0.025
RETSAT	1	1	0.025
ELOVL2	1	1	0.025
PXK	1	1	0.025
ADPRHL2	1	1	0.025
SARS2	1	1	0.025
FAM120C	1	1	0.025
ULK4	1	1	0.025
PRPF39	1	1	0.025
CCDC40	1	1	0.025
SUSD4	1	1	0.025
DET1	1	1	0.025
OXR1	1	1	0.025
KIF26B	1	1	0.025
SLC6A15	1	1	0.025
VPS13D	1	1	0.025
KLHDC8A	1	1	0.025
STEAP3	1	1	0.025
CPPED1	1	1	0.025
WDR33	1	1	0.025
TRPV6	1	1	0.025
RBM38	1	1	0.025
DNAH3	1	1	0.025
KIF16B	1	1	0.025
DOCK10	1	1	0.025
STAP2	1	1	0.025
TTC27	1	1	0.025
SMPD4	1	1	0.025
DEPDC1	1	1	0.025
OSGEP	1	1	0.025
DENND4C	1	1	0.025
TRMU	1	1	0.025
MAP7D1	1	1	0.025
CEP72	1	1	0.025
ARFGAP1	1	1	0.025
UGGT2	1	1	0.025
TTC17	1	1	0.025
TBC1D23	1	1	0.025
CACNA2D3	1	1	0.025
HR	1	1	0.025
CAND1	1	1	0.025
ASH1L	1	1	0.025
WSB2	1	1	0.025
ZNF302	1	1	0.025
RNF114	1	1	0.025
ERBIN	1	1	0.025
RCC2	1	1	0.025
PCDHGB7	1	1	0.025
PCDHGB6	1	1	0.025
PCDHGA3	1	1	0.025
PCDHGA2	1	1	0.025
PCDHB13	1	1	0.025
PCDHB12	1	1	0.025
PCDHB7	1	1	0.025
PCDHA2	1	1	0.025
TEX14	1	1	0.025
TDRD1	1	1	0.025
DNAH7	1	1	0.025
PRMT8	1	1	0.025
EIF4ENIF1	1	1	0.025
SLC2A9	1	1	0.025
FMN2	1	1	0.025
ZC3HAV1	1	1	0.025
CELF4	1	1	0.025
SEMA3G	1	1	0.025
ARNTL2	1	1	0.025
ENY2	1	1	0.025
PRTFDC1	1	1	0.025
RGMA	1	1	0.025
TULP4	1	1	0.025
PLSCR2	1	1	0.025
ADAMTSL3	1	1	0.025
ARFGEF3	1	1	0.025
NMRAL1	1	1	0.025
BIRC6	1	1	0.025
DSCAML1	1	1	0.025
ISY1	1	1	0.025
HHATL	1	1	0.025
SLC12A5	1	1	0.025
PLEKHH1	1	1	0.025
KIDINS220	1	1	0.025
XPO5	1	1	0.025
SRGAP1	1	1	0.025
PCDH19	1	1	0.025
TAOK1	1	1	0.025
LRRC7	1	1	0.025
USP35	1	1	0.025
KLHL14	1	1	0.025
KIF17	1	1	0.025
PREX1	1	1	0.025
ARHGAP21	1	1	0.025
PITPNM2	1	1	0.025
SLAIN2	1	1	0.025
JCAD	1	1	0.025
RELCH	1	1	0.025
STIM2	1	1	0.025
ZFAT	1	1	0.025
DPP10	1	1	0.025
COL20A1	1	1	0.025
KIAA1522	1	1	0.025
CIP2A	1	1	0.025
USP29	1	1	0.025
PLEKHA4	1	1	0.025
GPAM	1	1	0.025
TNRC6C	1	1	0.025
CPNE5	1	1	0.025
FAM160B1	1	1	0.025
ZFYVE28	1	1	0.025
CTDSP1	1	1	0.025
PLEKHB1	1	1	0.025
SRPRB	1	1	0.025
CREBZF	1	1	0.025
OPRPN	1	1	0.025
MPP4	1	1	0.025
IL22RA1	1	1	0.025
ACE2	1	1	0.025
SIGIRR	1	1	0.025
PRDM12	1	1	0.025
LGR6	1	1	0.025
CDH26	1	1	0.025
CCDC81	1	1	0.025
ALX4	1	1	0.025
DHX35	1	1	0.025
PAPPA2	1	1	0.025
CELF6	1	1	0.025
BCAN	1	1	0.025
PKNOX2	1	1	0.025
RNF123	1	1	0.025
THADA	1	1	0.025
GPATCH3	1	1	0.025
TNN	1	1	0.025
ZNF335	1	1	0.025
CXORF56	1	1	0.025
NEUROD6	1	1	0.025
ANO3	1	1	0.025
NPAS3	1	1	0.025
GOLPH3	1	1	0.025
CLSTN2	1	1	0.025
XYLT1	1	1	0.025
MMS19	1	1	0.025
LHX5	1	1	0.025
ROBO3	1	1	0.025
ATL2	1	1	0.025
HIF3A	1	1	0.025
GALNT17	1	1	0.025
INF2	1	1	0.025
GPR135	1	1	0.025
SPANXC	1	1	0.025
HS3ST6	1	1	0.025
RMND5B	1	1	0.025
EPS8L2	1	1	0.025
DDX31	1	1	0.025
EFCAB6	1	1	0.025
P2RY12	1	1	0.025
KLC2	1	1	0.025
PLEKHG2	1	1	0.025
DCLRE1B	1	1	0.025
CDCP1	1	1	0.025
RTN4R	1	1	0.025
RSRC2	1	1	0.025
WNK4	1	1	0.025
CAPRIN2	1	1	0.025
C17ORF53	1	1	0.025
FNDC11	1	1	0.025
NOC4L	1	1	0.025
DHX58	1	1	0.025
C19ORF57	1	1	0.025
IRX6	1	1	0.025
OR51G1	1	1	0.025
FCRL2	1	1	0.025
GLB1L	1	1	0.025
LRRC2	1	1	0.025
BIRC7	1	1	0.025
ARMH3	1	1	0.025
CEP97	1	1	0.025
ACSS3	1	1	0.025
SH3TC2	1	1	0.025
ARMC7	1	1	0.025
DYNC2H1	1	1	0.025
ICE2	1	1	0.025
ZMAT4	1	1	0.025
ZNF385D	1	1	0.025
EHMT1	1	1	0.025
ARHGAP28	1	1	0.025
TMC5	1	1	0.025
CSPP1	1	1	0.025
ALG13	1	1	0.025
BAALC	1	1	0.025
THSD4	1	1	0.025
ZNF613	1	1	0.025
ATAD5	1	1	0.025
CNTD2	1	1	0.025
L2HGDH	1	1	0.025
JADE1	1	1	0.025
DENND2D	1	1	0.025
SCD5	1	1	0.025
GRHL2	1	1	0.025
SVEP1	1	1	0.025
PLEKHH3	1	1	0.025
PCNX2	1	1	0.025
PANK2	1	1	0.025
DCAF17	1	1	0.025
PIF1	1	1	0.025
ZC3H12A	1	1	0.025
RNF34	1	1	0.025
MUS81	1	1	0.025
HKDC1	1	1	0.025
SPHKAP	1	1	0.025
ZKSCAN3	1	1	0.025
PABPC1L	1	1	0.025
COASY	1	1	0.025
THSD7B	1	1	0.025
COL18A1	1	1	0.025
APOL5	1	1	0.025
OR8J3	1	1	0.025
HM13	1	1	0.025
LMAN2L	1	1	0.025
ANKRD13C	1	1	0.025
NUAK2	1	1	0.025
SLCO5A1	1	1	0.025
SBF2	1	1	0.025
ST6GALNAC5	1	1	0.025
SFXN3	1	1	0.025
KIF18A	1	1	0.025
PUS7L	1	1	0.025
ARHGAP24	1	1	0.025
ZMIZ2	1	1	0.025
HSDL1	1	1	0.025
CALN1	1	1	0.025
ATG10	1	1	0.025
SYT15	1	1	0.025
SPATA9	1	1	0.025
STARD3NL	1	1	0.025
QRICH2	1	1	0.025
USP44	1	1	0.025
C4ORF17	1	1	0.025
LRRIQ1	1	1	0.025
ATRIP	1	1	0.025
NLRC5	1	1	0.025
ANTXR1	1	1	0.025
ZCCHC7	1	1	0.025
SGIP1	1	1	0.025
CARD19	1	1	0.025
SLC25A33	1	1	0.025
DNAJC30	1	1	0.025
TMEM79	1	1	0.025
ADGRA1	1	1	0.025
ZNF528	1	1	0.025
LZTS2	1	1	0.025
ZMAT1	1	1	0.025
NEURL4	1	1	0.025
FBN3	1	1	0.025
SRRM4	1	1	0.025
MAP1LC3A	1	1	0.025
COL25A1	1	1	0.025
FNDC1	1	1	0.025
NTNG2	1	1	0.025
TNRC18	1	1	0.025
TTBK1	1	1	0.025
ACCS	1	1	0.025
FAM71F1	1	1	0.025
PIGO	1	1	0.025
PYROXD2	1	1	0.025
GPAT3	1	1	0.025
PLCD4	1	1	0.025
LRCH3	1	1	0.025
AGBL4	1	1	0.025
LINGO1	1	1	0.025
AOPEP	1	1	0.025
ZNF382	1	1	0.025
ZNF566	1	1	0.025
SPRYD3	1	1	0.025
FIBCD1	1	1	0.025
MAEL	1	1	0.025
CGNL1	1	1	0.025
UBASH3B	2	1	0.025
RBM17	1	1	0.025
UBL7	1	1	0.025
KRTAP4-3	1	1	0.025
COL27A1	1	1	0.025
MYLK2	1	1	0.025
RIMBP3	1	1	0.025
STON2	1	1	0.025
KNDC1	1	1	0.025
LRRCC1	1	1	0.025
TANC1	1	1	0.025
ZC3H12C	1	1	0.025
GTPBP10	1	1	0.025
UMODL1	1	1	0.025
ZNF628	1	1	0.025
KBTBD6	1	1	0.025
TMEM116	1	1	0.025
BMERB1	1	1	0.025
RHOT2	1	1	0.025
CCDC120	1	1	0.025
ERI1	1	1	0.025
ZNF835	1	1	0.025
ZNF700	1	1	0.025
ESAM	1	1	0.025
L3MBTL4	1	1	0.025
TMEM67	1	1	0.025
LMF2	1	1	0.025
SESTD1	1	1	0.025
PKDCC	1	1	0.025
COL23A1	1	1	0.025
BOC	1	1	0.025
ZNF804A	1	1	0.025
DSEL	2	1	0.025
CDHR1	1	1	0.025
RCSD1	1	1	0.025
ZNF585B	1	1	0.025
GLYATL1	1	1	0.025
CHMP4C	1	1	0.025
TIMM50	1	1	0.025
HELB	1	1	0.025
KCNG4	1	1	0.025
PIGM	1	1	0.025
IGSF8	1	1	0.025
CACNA2D4	1	1	0.025
ACP4	1	1	0.025
ACTR8	1	1	0.025
FOXP2	1	1	0.025
PLCD3	1	1	0.025
AHNAK2	1	1	0.025
SDSL	1	1	0.025
NLRP3	1	1	0.025
PKD1L2	1	1	0.025
LMTK3	1	1	0.025
MBD6	1	1	0.025
CSMD3	1	1	0.025
TMEM200A	1	1	0.025
ZBED9	1	1	0.025
SMYD4	1	1	0.025
OSBPL1A	2	1	0.025
OSBPL6	1	1	0.025
OSBPL8	1	1	0.025
OSBPL10	1	1	0.025
ZNF554	1	1	0.025
SLC5A11	1	1	0.025
ALPK2	1	1	0.025
KLHDC3	1	1	0.025
MED12L	1	1	0.025
RAB3IP	1	1	0.025
C10ORF71	1	1	0.025
C10ORF90	1	1	0.025
PSTK	1	1	0.025
SFXN4	1	1	0.025
OR51A7	1	1	0.025
OR51F2	1	1	0.025
OR52K2	1	1	0.025
TMEM45B	1	1	0.025
KRT74	1	1	0.025
AK7	1	1	0.025
PSMB11	1	1	0.025
AGBL1	1	1	0.025
FSD2	1	1	0.025
NRN1L	1	1	0.025
PAQR4	1	1	0.025
TMEM132E	1	1	0.025
WFIKKN2	1	1	0.025
AFMID	1	1	0.025
ZNF441	1	1	0.025
ZNF491	1	1	0.025
ALDH16A1	1	1	0.025
NLRP8	1	1	0.025
CCDC105	1	1	0.025
AADACL3	1	1	0.025
OR14C36	1	1	0.025
ERICH3	1	1	0.025
LRRIQ3	1	1	0.025
OR10X1	1	1	0.025
XIRP2	1	1	0.025
NMS	1	1	0.025
CNTNAP5	1	1	0.025
PLEKHH2	1	1	0.025
OSR1	1	1	0.025
TMEM198	1	1	0.025
LYZL4	1	1	0.025
COL6A6	1	1	0.025
GRK7	1	1	0.025
ZFP42	1	1	0.025
SLCO6A1	1	1	0.025
POU5F2	1	1	0.025
GPR151	1	1	0.025
TMEM270	1	1	0.025
NOBOX	1	1	0.025
C7ORF57	1	1	0.025
ABRA	1	1	0.025
SGCZ	1	1	0.025
UNC5D	1	1	0.025
RALYL	1	1	0.025
PTPDC1	1	1	0.025
OR1N2	1	1	0.025
BEND2	1	1	0.025
ADGRG4	1	1	0.025
PTCHD1	1	1	0.025
MAGEE2	1	1	0.025
GAB3	1	1	0.025
ACTRT1	1	1	0.025
DOCK11	1	1	0.025
MUC17	1	1	0.025
ASB9	2	1	0.025
MYO3B	1	1	0.025
TCEAL2	1	1	0.025
NOL4L	1	1	0.025
RIMS4	1	1	0.025
ASB15	1	1	0.025
FRMPD2	1	1	0.025
XRRA1	1	1	0.025
OR10A5	1	1	0.025
PRIMA1	1	1	0.025
SLC38A8	1	1	0.025
CARMIL2	1	1	0.025
PRR35	1	1	0.025
ZNF688	1	1	0.025
PRSS36	1	1	0.025
RTN4RL1	1	1	0.025
NOTUM	1	1	0.025
HIPK4	1	1	0.025
NLRP4	1	1	0.025
DPY19L3	1	1	0.025
ZNRF4	1	1	0.025
ZNF558	1	1	0.025
PM20D1	1	1	0.025
CCDC27	1	1	0.025
ZNF362	1	1	0.025
CCT8L2	1	1	0.025
ENTHD1	1	1	0.025
NFAM1	1	1	0.025
TEKT4	1	1	0.025
GPAT2	1	1	0.025
ZNF385B	1	1	0.025
PPP1R1C	1	1	0.025
NEK10	1	1	0.025
CNTN4	1	1	0.025
PAQR3	1	1	0.025
JAKMIP1	1	1	0.025
KLB	1	1	0.025
DAB2IP	1	1	0.025
TMEM161B	1	1	0.025
C5ORF38	1	1	0.025
IRX2	1	1	0.025
FAM71B	1	1	0.025
ABCA13	1	1	0.025
FREM1	1	1	0.025
CBLL2	1	1	0.025
ZXDB	1	1	0.025
FAM47A	1	1	0.025
ARHGAP36	1	1	0.025
USP51	1	1	0.025
SLC5A12	1	1	0.025
TMTC3	1	1	0.025
ALDH1L2	1	1	0.025
MDGA2	1	1	0.025
SLFN5	1	1	0.025
OR7D2	1	1	0.025
ZNF709	1	1	0.025
ZNF114	1	1	0.025
ZNF780B	1	1	0.025
DENND2C	1	1	0.025
TTLL8	1	1	0.025
FAM171B	1	1	0.025
ADGRA3	1	1	0.025
CDC20B	1	1	0.025
UGT3A2	1	1	0.025
PRSS35	1	1	0.025
OLIG3	1	1	0.025
PKD1L1	1	1	0.025
GLIS3	1	1	0.025
SSBP4	1	1	0.025
ADAMTS15	1	1	0.025
COX7B2	1	1	0.025
KCNG3	1	1	0.025
ANKRD24	1	1	0.025
ADAMTS19	1	1	0.025
ZNF675	1	1	0.025
KRT78	1	1	0.025
ZFC3H1	1	1	0.025
TTC21A	1	1	0.025
DAND5	1	1	0.025
PLD5	1	1	0.025
SPAG17	1	1	0.025
FBXO45	1	1	0.025
SLC16A13	1	1	0.025
SPNS3	1	1	0.025
STK32A	1	1	0.025
ADCK5	1	1	0.025
NRK	1	1	0.025
OR4S2	1	1	0.025
OR5M3	1	1	0.025
OR5M11	1	1	0.025
LRRC55	1	1	0.025
ZNF804B	1	1	0.025
ARMC3	1	1	0.025
OR10G9	1	1	0.025
OR10S1	1	1	0.025
OR9Q2	1	1	0.025
OR5B17	1	1	0.025
GDPD4	1	1	0.025
RNF152	1	1	0.025
SLC39A12	1	1	0.025
CPNE2	1	1	0.025
ADGRF4	1	1	0.025
RBM24	1	1	0.025
PRPS1L1	1	1	0.025
GPRC6A	1	1	0.025
SEMA3D	1	1	0.025
CNPY4	1	1	0.025
GAS2L2	1	1	0.025
SPESP1	1	1	0.025
NEIL2	1	1	0.025
STXBP4	1	1	0.025
RALGAPA1	1	1	0.025
NAALADL2	1	1	0.025
OR4S1	1	1	0.025
TMEM151A	1	1	0.025
TCERG1L	1	1	0.025
HSPA12A	1	1	0.025
NALCN	1	1	0.025
ASPM	1	1	0.025
NPAS4	1	1	0.025
OR5J2	1	1	0.025
IGSF22	1	1	0.025
B4GALNT3	1	1	0.025
OR6C6	1	1	0.025
SIAH3	1	1	0.025
PLA2G4D	1	1	0.025
FAM169B	1	1	0.025
NHLRC4	1	1	0.025
IZUMO1	1	1	0.025
OR2Z1	1	1	0.025
ZFP82	1	1	0.025
RSPO1	1	1	0.025
TPRG1	1	1	0.025
YIPF7	1	1	0.025
SLC36A3	1	1	0.025
ZNF789	1	1	0.025
FAM83H	1	1	0.025
SCARA5	1	1	0.025
CFAP47	1	1	0.025
FAM133A	1	1	0.025
TRIM42	1	1	0.025
C14ORF39	1	1	0.025
KRTAP6-1	1	1	0.025
CCDC190	1	1	0.025
CCDC39	1	1	0.025
GADL1	1	1	0.025
TRIML1	1	1	0.025
ARSI	1	1	0.025
KLHL38	1	1	0.025
VSIG1	1	1	0.025
SATL1	1	1	0.025
FREM2	1	1	0.025
COX8C	1	1	0.025
GLDN	1	1	0.025
TMC3	1	1	0.025
ZNF404	1	1	0.025
KCNT2	1	1	0.025
NCKAP5	1	1	0.025
SAMD7	1	1	0.025
ACTBL2	1	1	0.025
KIF24	1	1	0.025
OTOP3	1	1	0.025
HCN1	1	1	0.025
GJC3	1	1	0.025
GPR142	1	1	0.025
LCE2C	1	1	0.025
TAS2R42	1	1	0.025
KRT26	1	1	0.025
PEAK3	1	1	0.025
ZNF773	1	1	0.025
MAST4	1	1	0.025
VWC2	1	1	0.025
TRIM73	1	1	0.025
LRRC10	1	1	0.025
ENTPD8	1	1	0.025
GPR153	1	1	0.025
SLC22A10	1	1	0.025
ZNF790	1	1	0.025
TMEM82	1	1	0.025
ZNF662	1	1	0.025
IQCF2	1	1	0.025
VGLL3	1	1	0.025
LIN28B	1	1	0.025
GTF2IRD2B	1	1	0.025
OR51I1	1	1	0.025
OR51I2	1	1	0.025
OR10A6	1	1	0.025
OR5T3	1	1	0.025
OR8K1	1	1	0.025
OR10G7	1	1	0.025
OR4F6	1	1	0.025
PLA2G2C	1	1	0.025
OR11L1	1	1	0.025
GDF6	1	1	0.025
OR1K1	1	1	0.025
OR51T1	1	1	0.025
OR5H14	1	1	0.025
C16ORF74	1	1	0.025
LHX8	1	1	0.025
MXRA7	1	1	0.025
OR11H12	1	1	0.025
GPR179	1	1	0.025
TRIM67	1	1	0.025
TSPAN11	1	1	0.025
OR4M1	1	1	0.025
FAM47C	1	1	0.025
FABP12	1	1	0.025
PHLDB3	1	1	0.025
MUC5B	2	1	0.025

## Sheet: IR1_mutations_cancer
Supplementary Data 8: Mutations and CNAs associated with IR clusters
gene_name	# Mut	#	Freq	Oncogene/TS
KRAS	38	37	0.925	Oncogene
TP53	35	34	0.85	Both
SMAD4	12	12	0.3	TS
CDKN2A	8	8	0.2	TS
MUC16	5	3	0.075	Oncogene
TGFBR2	4	4	0.1	TS
LRP1B	4	3	0.075	TS
DNMT3A	3	3	0.075	TS
RNF43	3	3	0.075	TS
FAT4	3	3	0.075	TS
CREBBP	2	2	0.05	Both
GATA3	2	2	0.05	Both
NOTCH4	2	2	0.05	Both
FLT4	2	2	0.05	Oncogene
MTOR	2	2	0.05	Oncogene
GNAS	2	2	0.05	Oncogene
TNC	2	2	0.05	Oncogene
RET	2	2	0.05	Oncogene
DEK	2	2	0.05	Oncogene
IRS2	2	2	0.05	Oncogene
KSR2	2	2	0.05	Oncogene
APC	2	2	0.05	TS
ZFHX3	2	2	0.05	TS
ATM	2	2	0.05	TS
CDH11	2	2	0.05	TS
ROBO1	2	2	0.05	TS
TGFBR1	2	2	0.05	TS
CDC73	2	1	0.025	TS
RHOA	1	1	0.025	Both
RUNX1T1	1	1	0.025	Both
CBL	1	1	0.025	Both
CUX1	1	1	0.025	Both
ELF3	1	1	0.025	Both
EPHA7	1	1	0.025	Both
ERBB4	1	1	0.025	Both
FOXO3	1	1	0.025	Both
NOTCH1	1	1	0.025	Both
RAD21	1	1	0.025	Both
TERT	1	1	0.025	Both
KDM6A	1	1	0.025	Both
IRS4	1	1	0.025	Both
BCORL1	1	1	0.025	Both
ARAF	1	1	0.025	Oncogene
ARHGAP5	1	1	0.025	Oncogene
KLF5	1	1	0.025	Oncogene
CACNA1D	1	1	0.025	Oncogene
CCND2	1	1	0.025	Oncogene
CDC42	1	1	0.025	Oncogene
CDH17	1	1	0.025	Oncogene
CSF3R	1	1	0.025	Oncogene
E2F3	1	1	0.025	Oncogene
ERBB2	1	1	0.025	Oncogene
ERBB3	1	1	0.025	Oncogene
MECOM	1	1	0.025	Oncogene
GATA2	1	1	0.025	Oncogene
IDH2	1	1	0.025	Oncogene
INSR	1	1	0.025	Oncogene
AFDN	1	1	0.025	Oncogene
MUC4	1	1	0.025	Oncogene
FURIN	1	1	0.025	Oncogene
PIK3CB	1	1	0.025	Oncogene
PIK3CG	1	1	0.025	Oncogene
POU2AF1	1	1	0.025	Oncogene
RPS6KB2	1	1	0.025	Oncogene
SH3GL1	1	1	0.025	Oncogene
STIL	1	1	0.025	Oncogene
SRC	1	1	0.025	Oncogene
ZEB1	1	1	0.025	Oncogene
TRRAP	1	1	0.025	Oncogene
SETD1A	1	1	0.025	Oncogene
NCOA2	1	1	0.025	Oncogene
MALT1	1	1	0.025	Oncogene
NT5C2	1	1	0.025	Oncogene
SF3B1	1	1	0.025	Oncogene
ZNF521	1	1	0.025	Oncogene
SETBP1	1	1	0.025	Oncogene
BCL11A	1	1	0.025	Oncogene
NSD3	1	1	0.025	Oncogene
BIRC6	1	1	0.025	Oncogene
PRDM16	1	1	0.025	Oncogene
SMYD3	1	1	0.025	Oncogene
ATRX	1	1	0.025	TS
CLTC	1	1	0.025	TS
CYLD	1	1	0.025	TS
DNMT3B	1	1	0.025	TS
EGR1	1	1	0.025	TS
ERCC2	1	1	0.025	TS
ERCC4	1	1	0.025	TS
ETV6	1	1	0.025	TS
FANCA	1	1	0.025	TS
FAT1	1	1	0.025	TS
GPC5	1	1	0.025	TS
HIST1H1B	1	1	0.025	TS
SMAD2	1	1	0.025	TS
MUTYH	1	1	0.025	TS
NF1	1	1	0.025	TS
CNOT3	1	1	0.025	TS
PER1	1	1	0.025	TS
PMS1	1	1	0.025	TS
PMS2	1	1	0.025	TS
PTCH1	1	1	0.025	TS
PTPN13	1	1	0.025	TS
PTPRS	1	1	0.025	TS
TOP1	1	1	0.025	TS
TSC2	1	1	0.025	TS
WRN	1	1	0.025	TS
PRDM2	1	1	0.025	TS
ARID1A	1	1	0.025	TS
AXIN1	1	1	0.025	TS
EED	1	1	0.025	TS
NCOR1	1	1	0.025	TS
ARHGEF10	1	1	0.025	TS
KEAP1	1	1	0.025	TS
STAG2	1	1	0.025	TS
PTPRT	1	1	0.025	TS
SP140	1	1	0.025	TS
PDS5B	1	1	0.025	TS
RYBP	1	1	0.025	TS
CNTNAP2	1	1	0.025	TS
SESN1	1	1	0.025	TS
TET2	1	1	0.025	TS
FBXW7	1	1	0.025	TS
USP44	1	1	0.025	TS
ZNRF3	1	1	0.025	TS
CSMD3	1	1	0.025	TS
LRIG3	1	1	0.025	TS
ARID2	1	1	0.025	TS

## Sheet: IR2_all_mutations
Supplementary Data 8: Mutations and CNAs associated with IR clusters
gene	# Mut	#	Freq
KRAS	33	31	0.861
TP53	19	19	0.528
TTN	17	13	0.361
SMAD4	13	12	0.333
RYR1	7	6	0.167
FAT2	5	5	0.139
CDKN2A	4	4	0.111
GLI3	4	4	0.111
RNF43	7	4	0.111
PCDH15	4	4	0.111
HMCN1	4	4	0.111
CACNA1B	3	3	0.083
DSCAM	3	3	0.083
ACSL4	3	3	0.083
PLEC	3	3	0.083
RELN	3	3	0.083
RREB1	4	3	0.083
USH2A	3	3	0.083
CUBN	3	3	0.083
HDAC9	3	3	0.083
TIAM2	3	3	0.083
XRN1	3	3	0.083
ADAMTSL4	3	3	0.083
PHIP	3	3	0.083
PCDHGB7	3	3	0.083
PCDHB7	3	3	0.083
PREX1	3	3	0.083
ADAMTS12	3	3	0.083
OBSCN	3	3	0.083
MUC16	3	3	0.083
WDR17	3	3	0.083
NLRP8	3	3	0.083
CNIH3	3	3	0.083
COL24A1	3	3	0.083
ADRA1A	2	2	0.056
ACAN	2	2	0.056
CRYBG1	2	2	0.056
APBA2	2	2	0.056
APOA4	2	2	0.056
ATP12A	3	2	0.056
BMP1	2	2	0.056
C3	2	2	0.056
CD8B	2	2	0.056
CDH4	2	2	0.056
CDH8	2	2	0.056
CHD3	2	2	0.056
COL3A1	2	2	0.056
COL4A5	2	2	0.056
COL6A2	2	2	0.056
COL11A1	2	2	0.056
CPB1	2	2	0.056
CR2	2	2	0.056
CTNNB1	2	2	0.056
CTNND2	2	2	0.056
DMD	2	2	0.056
ECT2	2	2	0.056
F5	2	2	0.056
GBA	2	2	0.056
GNAS	2	2	0.056
GOLGA3	2	2	0.056
GRID2	3	2	0.056
GRIK2	3	2	0.056
GRM1	2	2	0.056
GYS1	2	2	0.056
TNC	2	2	0.056
IL3RA	2	2	0.056
ITPR1	2	2	0.056
KCNA6	2	2	0.056
ABLIM1	2	2	0.056
LRP2	2	2	0.056
LRP6	2	2	0.056
MCF2	2	2	0.056
MECP2	2	2	0.056
MKI67	2	2	0.056
MOS	2	2	0.056
MUC6	2	2	0.056
MYO5A	2	2	0.056
NFRKB	2	2	0.056
NTF3	2	2	0.056
OCA2	2	2	0.056
OPRK1	2	2	0.056
PPP1R3C	2	2	0.056
PPP2R1A	2	2	0.056
PRL	2	2	0.056
PRSS1	2	2	0.056
PSG6	2	2	0.056
PSG7	2	2	0.056
PTPRN2	2	2	0.056
BRD2	2	2	0.056
CLIP1	2	2	0.056
RYR2	2	2	0.056
SCN1A	2	2	0.056
SCN5A	2	2	0.056
SGCD	2	2	0.056
SIAH2	2	2	0.056
SLC6A2	2	2	0.056
SLC12A4	2	2	0.056
SON	2	2	0.056
SPTA1	2	2	0.056
TBX5	2	2	0.056
TCF4	2	2	0.056
TIAM1	3	2	0.056
ZAN	2	2	0.056
LUZP1	2	2	0.056
CLTCL1	2	2	0.056
ARID1A	2	2	0.056
PPFIA2	2	2	0.056
ENC1	2	2	0.056
CACNA1H	2	2	0.056
BSN	2	2	0.056
LATS1	2	2	0.056
ADAMTS3	2	2	0.056
STXBP5L	2	2	0.056
DGCR2	2	2	0.056
RBM12	2	2	0.056
PRPF8	2	2	0.056
EXOC5	2	2	0.056
STAG2	2	2	0.056
KDM5B	2	2	0.056
WWP2	2	2	0.056
TRIOBP	3	2	0.056
DIDO1	2	2	0.056
ADAMTS7	2	2	0.056
CELF3	2	2	0.056
FZD10	2	2	0.056
ATXN2L	2	2	0.056
SPEN	2	2	0.056
CAND2	2	2	0.056
MCF2L2	2	2	0.056
NFASC	2	2	0.056
TBC1D9	2	2	0.056
ASTN2	2	2	0.056
KIAA0556	2	2	0.056
MCF2L	2	2	0.056
MTUS2	2	2	0.056
JADE2	2	2	0.056
SMCHD1	2	2	0.056
DICER1	2	2	0.056
KCNH4	2	2	0.056
SF3B1	3	2	0.056
SCRIB	2	2	0.056
SLC24A2	2	2	0.056
CFAP45	2	2	0.056
HECTD1	2	2	0.056
TECPR1	2	2	0.056
ATRNL1	2	2	0.056
OR2M4	2	2	0.056
SETD2	2	2	0.056
FAM135B	2	2	0.056
NUB1	2	2	0.056
LRP1B	2	2	0.056
MTMR12	2	2	0.056
VPS13D	2	2	0.056
PBRM1	2	2	0.056
SLC47A1	2	2	0.056
ELMOD1	2	2	0.056
KLK15	2	2	0.056
GALNT10	2	2	0.056
KIF27	2	2	0.056
FERMT1	2	2	0.056
INTS9	2	2	0.056
PCDHB13	2	2	0.056
PCDHB8	2	2	0.056
PCDHA7	2	2	0.056
KIAA1217	2	2	0.056
FSTL5	2	2	0.056
IFT46	2	2	0.056
ADAMTSL3	2	2	0.056
SLC12A5	2	2	0.056
KIAA1210	2	2	0.056
SORCS2	2	2	0.056
PITPNM2	2	2	0.056
TSHZ3	3	2	0.056
TNRC6C	2	2	0.056
PRX	2	2	0.056
GBA3	2	2	0.056
RINT1	2	2	0.056
PAPPA2	2	2	0.056
XYLT1	2	2	0.056
IFIH1	2	2	0.056
ARHGAP9	2	2	0.056
PRAMEF1	2	2	0.056
CPLANE1	2	2	0.056
FYCO1	2	2	0.056
ABHD8	2	2	0.056
DYNC2H1	2	2	0.056
ZNF606	2	2	0.056
FRAS1	2	2	0.056
PREX2	2	2	0.056
SPHKAP	2	2	0.056
SYT3	2	2	0.056
VPS25	2	2	0.056
FBN3	2	2	0.056
JAGN1	2	2	0.056
DISP1	2	2	0.056
WNT3A	2	2	0.056
ANKRD44	2	2	0.056
ZNF585B	2	2	0.056
RP1L1	2	2	0.056
OSBPL11	2	2	0.056
C10ORF71	2	2	0.056
CYP2R1	2	2	0.056
OR8I2	2	2	0.056
TMEM132D	2	2	0.056
BTBD11	2	2	0.056
OR2A14	2	2	0.056
MUC17	2	2	0.056
TRPM6	2	2	0.056
DNHD1	2	2	0.056
SGO2	2	2	0.056
FAM71B	2	2	0.056
ABCA13	2	2	0.056
VPS13B	2	2	0.056
ARHGAP36	2	2	0.056
MAGEB6	2	2	0.056
GPR156	2	2	0.056
ADAMTS18	2	2	0.056
ADAMTS19	2	2	0.056
TMEM26	2	2	0.056
SDK1	2	2	0.056
ALS2CL	2	2	0.056
ASPM	2	2	0.056
TRIM42	2	2	0.056
CHSY3	2	2	0.056
NCKAP5	2	2	0.056
EVX2	2	2	0.056
IYD	2	2	0.056
POTEG	2	2	0.056
ABCA1	1	1	0.028
ACADM	1	1	0.028
ACLY	1	1	0.028
ACTB	1	1	0.028
ACTL6A	1	1	0.028
ADAR	1	1	0.028
ADCY5	1	1	0.028
ADORA3	1	1	0.028
ADRB2	1	1	0.028
GRK2	1	1	0.028
AGL	1	1	0.028
ALCAM	1	1	0.028
ALPP	1	1	0.028
AMBP	1	1	0.028
AMFR	1	1	0.028
AMPD3	1	1	0.028
ANK1	1	1	0.028
AOC2	1	1	0.028
APBB2	1	1	0.028
BIRC2	1	1	0.028
APLP2	1	1	0.028
APRT	1	1	0.028
AQP7	1	1	0.028
ABCC6	2	1	0.028
RND3	1	1	0.028
ARHGAP4	1	1	0.028
ARHGAP6	1	1	0.028
ARSA	1	1	0.028
ASPA	1	1	0.028
ASS1	1	1	0.028
ASTN1	1	1	0.028
ZFHX3	1	1	0.028
ATM	1	1	0.028
ATP2B2	1	1	0.028
ATP5F1B	1	1	0.028
ATP5MC3	1	1	0.028
ATP7A	1	1	0.028
ATP7B	1	1	0.028
ATR	1	1	0.028
KIF1A	1	1	0.028
ADGRB2	1	1	0.028
ADGRB3	1	1	0.028
BARD1	1	1	0.028
BBS2	1	1	0.028
BCHE	1	1	0.028
BCR	1	1	0.028
BDKRB2	1	1	0.028
BIK	1	1	0.028
BMP7	1	1	0.028
DST	1	1	0.028
BRCA1	1	1	0.028
BRAF	1	1	0.028
BRCA2	1	1	0.028
C1QB	1	1	0.028
C1R	1	1	0.028
C1S	1	1	0.028
C5AR1	1	1	0.028
C6	1	1	0.028
C7	1	1	0.028
C8A	2	1	0.028
CACNA1E	1	1	0.028
CAD	1	1	0.028
CAPZA1	2	1	0.028
CASP1	1	1	0.028
CASP2	1	1	0.028
CASQ2	1	1	0.028
SERPINA6	1	1	0.028
KRIT1	1	1	0.028
MS4A3	1	1	0.028
CD86	1	1	0.028
CD33	1	1	0.028
CD44	1	1	0.028
CD81	1	1	0.028
ADGRE5	1	1	0.028
LRBA	1	1	0.028
SEPTIN7	1	1	0.028
CDH2	1	1	0.028
CDH17	1	1	0.028
CENPE	1	1	0.028
CENPF	1	1	0.028
CHGA	1	1	0.028
CHML	1	1	0.028
CHRM1	1	1	0.028
CHRNB4	1	1	0.028
CISH	1	1	0.028
CKMT1B	1	1	0.028
CLCA1	1	1	0.028
CLCN3	1	1	0.028
CLCN6	1	1	0.028
CLCNKA	1	1	0.028
CLCNKB	1	1	0.028
CLK2	1	1	0.028
CNGA2	1	1	0.028
CNTN1	1	1	0.028
COL1A2	1	1	0.028
COL4A4	1	1	0.028
COL5A2	1	1	0.028
COL12A1	1	1	0.028
COL19A1	1	1	0.028
COPA	1	1	0.028
CPA3	1	1	0.028
CR1L	1	1	0.028
ATF6B	1	1	0.028
CRYBB1	1	1	0.028
CSF3R	1	1	0.028
VCAN	1	1	0.028
NKX2-5	1	1	0.028
CTNNA2	1	1	0.028
CTSE	1	1	0.028
CYBB	1	1	0.028
CYP2A6	1	1	0.028
CYP3A5	1	1	0.028
CYP4B1	1	1	0.028
CYP8B1	1	1	0.028
CYP11A1	1	1	0.028
CYP11B1	1	1	0.028
CYP11B2	1	1	0.028
CYP19A1	1	1	0.028
CYP21A2	1	1	0.028
DACH1	1	1	0.028
DGKQ	1	1	0.028
DBT	1	1	0.028
DCTN1	1	1	0.028
DDC	1	1	0.028
DHX8	1	1	0.028
DGUOK	1	1	0.028
DMBT1	1	1	0.028
DYNC1I1	1	1	0.028
DNMT3A	1	1	0.028
DOCK1	1	1	0.028
DOCK2	1	1	0.028
DOCK3	1	1	0.028
DPAGT1	1	1	0.028
DRP2	1	1	0.028
DSG2	1	1	0.028
DSP	1	1	0.028
GPR183	1	1	0.028
EEF2	1	1	0.028
EGF	1	1	0.028
MEGF8	1	1	0.028
EHHADH	1	1	0.028
EIF4G1	1	1	0.028
EIF5	1	1	0.028
ELAVL2	1	1	0.028
ELK1	1	1	0.028
ELK4	1	1	0.028
EML1	1	1	0.028
MARK2	1	1	0.028
EMP3	1	1	0.028
EP300	1	1	0.028
EPHA4	1	1	0.028
EPHA7	1	1	0.028
EPHA8	1	1	0.028
EPHB2	1	1	0.028
ERCC6	1	1	0.028
ESRRA	1	1	0.028
ESRRG	1	1	0.028
ETS1	1	1	0.028
EWSR1	1	1	0.028
EXT2	1	1	0.028
EXTL1	1	1	0.028
EXTL3	1	1	0.028
F2RL1	1	1	0.028
F12	1	1	0.028
FANCD2	1	1	0.028
FARSA	1	1	0.028
FAT1	1	1	0.028
FBLN2	1	1	0.028
FBN2	1	1	0.028
FCER1G	1	1	0.028
GPC4	1	1	0.028
FGF6	1	1	0.028
FGFR4	1	1	0.028
FHIT	1	1	0.028
FLG	1	1	0.028
FLNC	1	1	0.028
FLT3LG	1	1	0.028
FMO5	1	1	0.028
FOLH1	1	1	0.028
FTL	1	1	0.028
FUT6	1	1	0.028
GAA	1	1	0.028
GABRD	1	1	0.028
GABRG3	1	1	0.028
GAD2	1	1	0.028
GAK	1	1	0.028
B4GALNT1	1	1	0.028
GALNT2	1	1	0.028
LRRC32	1	1	0.028
GART	1	1	0.028
NR6A1	1	1	0.028
GDI2	1	1	0.028
GFAP	1	1	0.028
GJA5	1	1	0.028
GLI1	1	1	0.028
GLRA1	1	1	0.028
GNA15	1	1	0.028
GNB1	1	1	0.028
GNB2	1	1	0.028
GNB3	1	1	0.028
GNS	1	1	0.028
GOLGA1	1	1	0.028
GOT1	1	1	0.028
GP2	1	1	0.028
GPR4	1	1	0.028
GPR21	1	1	0.028
GPR39	1	1	0.028
FFAR2	1	1	0.028
GRID1	1	1	0.028
GRIN2B	1	1	0.028
GRM6	1	1	0.028
GRM8	1	1	0.028
GTF3C1	1	1	0.028
GUCY2C	1	1	0.028
GYS2	1	1	0.028
HIST1H1B	1	1	0.028
HADH	1	1	0.028
HAS1	1	1	0.028
HAS3	1	1	0.028
HCRTR1	1	1	0.028
NCKAP1L	1	1	0.028
CFHR1	1	1	0.028
HGFAC	1	1	0.028
HK3	1	1	0.028
HLA-A	2	1	0.028
HLA-DRB5	1	1	0.028
HLCS	1	1	0.028
HMGCR	1	1	0.028
HOXC4	1	1	0.028
HOXC11	1	1	0.028
HP	1	1	0.028
HPR	1	1	0.028
HPX	1	1	0.028
HTR1A	1	1	0.028
ICA1	1	1	0.028
IDH2	1	1	0.028
IFNGR1	1	1	0.028
IGF1R	1	1	0.028
IGF2R	1	1	0.028
IGHMBP2	1	1	0.028
IKBKB	2	1	0.028
IL4R	1	1	0.028
CXCR1	1	1	0.028
CXCR2	1	1	0.028
IL9R	1	1	0.028
IMPG1	1	1	0.028
IDO1	1	1	0.028
INHBB	1	1	0.028
INPP4A	1	1	0.028
INPP5B	1	1	0.028
INSM1	1	1	0.028
INSRR	1	1	0.028
ITGA6	1	1	0.028
IRF2	1	1	0.028
IRS1	1	1	0.028
ITGA1	1	1	0.028
ITK	1	1	0.028
ITPA	1	1	0.028
ITPR2	1	1	0.028
JAK1	1	1	0.028
KCNA1	1	1	0.028
KCNA4	1	1	0.028
KCNA5	1	1	0.028
KCNA7	1	1	0.028
KCNC1	1	1	0.028
KCNC2	1	1	0.028
KCNH1	1	1	0.028
KCNJ11	1	1	0.028
KCNN2	1	1	0.028
KCNQ2	1	1	0.028
KCNQ3	1	1	0.028
KCNS3	1	1	0.028
KIFC3	1	1	0.028
KIR3DL2	1	1	0.028
KLK2	1	1	0.028
KIF22	1	1	0.028
TNPO1	1	1	0.028
KRT82	1	1	0.028
L1CAM	1	1	0.028
AFF3	1	1	0.028
LAMA3	1	1	0.028
LAMA4	1	1	0.028
LAMA5	1	1	0.028
LCT	1	1	0.028
LGALS1	1	1	0.028
LHCGR	1	1	0.028
LIG3	1	1	0.028
LOXL1	1	1	0.028
LPA	1	1	0.028
LPO	1	1	0.028
LRP1	1	1	0.028
LRP4	1	1	0.028
BCAM	1	1	0.028
MAB21L1	1	1	0.028
SMAD9	1	1	0.028
MAGEA8	1	1	0.028
MAGEB2	1	1	0.028
MAGEB4	1	1	0.028
MAK	1	1	0.028
MAN1A1	1	1	0.028
MAP1B	2	1	0.028
MC3R	1	1	0.028
MCAM	1	1	0.028
MCM2	1	1	0.028
MDM2	1	1	0.028
MEF2C	1	1	0.028
MEF2D	1	1	0.028
MEFV	1	1	0.028
MAP3K4	1	1	0.028
MAP3K5	1	1	0.028
MEOX1	1	1	0.028
CD99	1	1	0.028
MAP3K9	1	1	0.028
TRPM1	1	1	0.028
MMP13	1	1	0.028
MNDA	1	1	0.028
MOCS1	1	1	0.028
MPP2	1	1	0.028
MRC1	1	1	0.028
MST1R	1	1	0.028
MYO1F	1	1	0.028
MTR	1	1	0.028
MUC2	1	1	0.028
TRIM37	1	1	0.028
MX2	1	1	0.028
MYBPC2	1	1	0.028
MYBPH	1	1	0.028
MYH1	1	1	0.028
MYH2	1	1	0.028
MYH4	1	1	0.028
MYH7	1	1	0.028
MYH10	1	1	0.028
MYH11	1	1	0.028
MYLK	1	1	0.028
MYO1D	1	1	0.028
MYO9A	1	1	0.028
MYO9B	1	1	0.028
NAIP	1	1	0.028
NAP1L3	1	1	0.028
NEB	1	1	0.028
NEK1	1	1	0.028
NELL2	1	1	0.028
NF1	1	1	0.028
NNAT	1	1	0.028
NONO	1	1	0.028
NOS3	1	1	0.028
NOVA1	1	1	0.028
NPC1	1	1	0.028
NPTX1	1	1	0.028
NPY1R	1	1	0.028
NRF1	1	1	0.028
NTRK3	1	1	0.028
NUP88	1	1	0.028
ODF2	1	1	0.028
P2RX7	1	1	0.028
P2RY1	1	1	0.028
P4HA1	1	1	0.028
PAH	1	1	0.028
CNTN3	1	1	0.028
PCDH7	1	1	0.028
PCDH9	1	1	0.028
PCSK2	1	1	0.028
PDE3A	1	1	0.028
PDE4C	1	1	0.028
PDGFRB	1	1	0.028
PEX12	1	1	0.028
PFKFB3	1	1	0.028
PFKFB4	1	1	0.028
PFKL	1	1	0.028
ABCB1	1	1	0.028
ABCB4	1	1	0.028
PHKA2	1	1	0.028
SERPINB10	1	1	0.028
PIK3CA	1	1	0.028
PKD1	1	1	0.028
PKD2	1	1	0.028
PKHD1	1	1	0.028
PKP2	1	1	0.028
PLCB2	1	1	0.028
PLCB3	1	1	0.028
PLCG2	1	1	0.028
PLD2	1	1	0.028
PLOD1	1	1	0.028
PLS1	1	1	0.028
PLXNA2	1	1	0.028
PLXNB1	1	1	0.028
POLR2G	1	1	0.028
POU2F1	1	1	0.028
MED1	1	1	0.028
PPM1G	1	1	0.028
PPP2CA	1	1	0.028
PPP2R1B	1	1	0.028
PRELP	1	1	0.028
PRKCD	1	1	0.028
PRKDC	1	1	0.028
EIF2AK2	1	1	0.028
PROX1	1	1	0.028
TMPRSS15	1	1	0.028
HTRA1	1	1	0.028
PSD	1	1	0.028
PSMA1	1	1	0.028
PSMB4	1	1	0.028
PSMD1	1	1	0.028
PTPN14	1	1	0.028
PTPRD	1	1	0.028
PTPRE	1	1	0.028
PTPRF	1	1	0.028
PTPRK	1	1	0.028
PURB	1	1	0.028
RAD52	1	1	0.028
RAG1	1	1	0.028
RANBP2	1	1	0.028
RAPSN	1	1	0.028
ARID4A	1	1	0.028
RBMS2	1	1	0.028
RBP3	1	1	0.028
RDX	1	1	0.028
RECQL	1	1	0.028
RET	1	1	0.028
RGS2	1	1	0.028
RGS16	1	1	0.028
RHCE	1	1	0.028
ROBO2	1	1	0.028
ROCK1	1	1	0.028
ROS1	1	1	0.028
RP1	1	1	0.028
RPL7A	1	1	0.028
RPL12	1	1	0.028
RPL32	1	1	0.028
RPL35A	1	1	0.028
MRPS12	1	1	0.028
RPS6KA2	1	1	0.028
S100A3	1	1	0.028
SAG	1	1	0.028
ACSM3	1	1	0.028
SALL2	1	1	0.028
SATB1	1	1	0.028
SCN4A	1	1	0.028
SCN8A	1	1	0.028
SCN9A	1	1	0.028
SRL	1	1	0.028
CCL8	1	1	0.028
CCL24	1	1	0.028
SEL1L	1	1	0.028
SEMA3F	1	1	0.028
SETMAR	1	1	0.028
SGK1	1	1	0.028
ITSN1	1	1	0.028
SI	1	1	0.028
SLC4A3	1	1	0.028
SLC1A4	1	1	0.028
SLC5A2	1	1	0.028
SLC6A9	1	1	0.028
SLC12A2	1	1	0.028
SLC18A3	1	1	0.028
SLIT1	1	1	0.028
SLIT3	1	1	0.028
SMARCE1	1	1	0.028
SIGLEC1	1	1	0.028
SNAPC4	1	1	0.028
SNTB1	1	1	0.028
SOX5	1	1	0.028
SPINK2	1	1	0.028
SPP2	1	1	0.028
STAC	1	1	0.028
STAT6	1	1	0.028
ELOVL4	1	1	0.028
NEK4	1	1	0.028
STK11	1	1	0.028
SURF4	1	1	0.028
ADAM17	1	1	0.028
TACR3	1	1	0.028
TAP1	1	1	0.028
TBCC	1	1	0.028
ZEB1	1	1	0.028
ZNF354A	1	1	0.028
TDG	1	1	0.028
TECTA	1	1	0.028
TEK	1	1	0.028
TFAP2C	1	1	0.028
TGFBR2	1	1	0.028
THY1	1	1	0.028
TJP1	1	1	0.028
TLL2	1	1	0.028
TLR1	1	1	0.028
TNNI3	1	1	0.028
TNS1	1	1	0.028
TNXB	1	1	0.028
TOP2B	1	1	0.028
TP53BP2	1	1	0.028
TPI1	1	1	0.028
TPM1	1	1	0.028
TPR	1	1	0.028
CCT3	1	1	0.028
TRPC6	1	1	0.028
TRPM2	1	1	0.028
TSC2	1	1	0.028
TUBG1	1	1	0.028
TUFT1	1	1	0.028
TULP3	1	1	0.028
TYRP1	1	1	0.028
U2AF1	1	1	0.028
UBC	1	1	0.028
UBA7	1	1	0.028
UBP1	1	1	0.028
UGDH	1	1	0.028
UGT2B15	1	1	0.028
UMOD	1	1	0.028
UPK2	1	1	0.028
UTRN	1	1	0.028
UVRAG	1	1	0.028
VARS	1	1	0.028
VBP1	1	1	0.028
VCL	1	1	0.028
BEST1	1	1	0.028
VRK1	1	1	0.028
VSNL1	1	1	0.028
VWF	1	1	0.028
WNT7B	1	1	0.028
WNT2B	1	1	0.028
WRN	1	1	0.028
XPNPEP1	1	1	0.028
XRCC1	1	1	0.028
XRCC3	1	1	0.028
ZIC3	1	1	0.028
ZNF3	1	1	0.028
CNBP	1	1	0.028
ZNF28	1	1	0.028
ZNF32	1	1	0.028
ZNF45	1	1	0.028
ZNF74	1	1	0.028
ZNF99	1	1	0.028
MKRN3	1	1	0.028
ZNF132	1	1	0.028
ZBTB16	1	1	0.028
ZBTB17	1	1	0.028
ZNF180	1	1	0.028
ZNF208	1	1	0.028
BSND	1	1	0.028
ZNF212	1	1	0.028
FXR1	1	1	0.028
IFT88	1	1	0.028
SLC14A2	1	1	0.028
HIST3H3	1	1	0.028
DYSF	1	1	0.028
BRAP	1	1	0.028
HIST1H2AC	1	1	0.028
HIST1H2BM	1	1	0.028
HIST1H2BF	1	1	0.028
SOX14	1	1	0.028
ULK1	1	1	0.028
BFSP2	1	1	0.028
ATRN	1	1	0.028
SORBS2	1	1	0.028
PPFIBP1	1	1	0.028
ELP1	1	1	0.028
GAS7	1	1	0.028
CHST1	1	1	0.028
BARX2	1	1	0.028
FCN3	1	1	0.028
THOC5	1	1	0.028
SCARF1	1	1	0.028
NOP14	1	1	0.028
FAM193A	1	1	0.028
STC2	1	1	0.028
TP63	1	1	0.028
AOC3	1	1	0.028
PCDHGB4	1	1	0.028
PTCH2	1	1	0.028
EIF3D	1	1	0.028
EIF3F	1	1	0.028
BECN1	1	1	0.028
MARCO	1	1	0.028
DGAT1	1	1	0.028
B3GALT1	1	1	0.028
TRADD	1	1	0.028
EDF1	1	1	0.028
NAPG	1	1	0.028
IL18RAP	1	1	0.028
DCAF5	1	1	0.028
NRP2	1	1	0.028
SOCS2	1	1	0.028
CCN4	1	1	0.028
PER2	1	1	0.028
SQSTM1	1	1	0.028
MCM3AP	1	1	0.028
MBD4	1	1	0.028
BTRC	1	1	0.028
MGAM	1	1	0.028
TRPA1	1	1	0.028
PGLYRP1	1	1	0.028
PRC1	1	1	0.028
SLC7A7	1	1	0.028
PIAS2	1	1	0.028
PIGQ	1	1	0.028
USP10	1	1	0.028
AIFM1	1	1	0.028
CBFA2T2	1	1	0.028
PCSK7	1	1	0.028
DGKI	1	1	0.028
MYOM2	1	1	0.028
OSMR	1	1	0.028
DEDD	1	1	0.028
LRRFIP1	1	1	0.028
LRRFIP2	1	1	0.028
XPR1	1	1	0.028
DLGAP2	1	1	0.028
RPS6KA5	1	1	0.028
MFHAS1	1	1	0.028
CYTH2	1	1	0.028
ITGB1BP1	1	1	0.028
PIWIL1	1	1	0.028
KLF4	1	1	0.028
EFTUD2	1	1	0.028
TAOK2	1	1	0.028
LHX2	1	1	0.028
TM9SF2	1	1	0.028
NRXN2	1	1	0.028
OTOF	1	1	0.028
LIPG	1	1	0.028
LPXN	1	1	0.028
TMPRSS11D	1	1	0.028
PEX16	1	1	0.028
TJP2	1	1	0.028
MAP4K4	1	1	0.028
AKAP6	1	1	0.028
CABP1	1	1	0.028
MYOT	1	1	0.028
PMPCB	1	1	0.028
TMEM59	1	1	0.028
H6PD	1	1	0.028
PREPL	1	1	0.028
WTAP	1	1	0.028
CELSR1	1	1	0.028
SNCAIP	1	1	0.028
GCC2	1	1	0.028
IQCB1	1	1	0.028
ZNF516	1	1	0.028
CLINT1	1	1	0.028
UBE3C	1	1	0.028
CROCC	1	1	0.028
ESPL1	1	1	0.028
KIAA0355	1	1	0.028
SEMA3E	1	1	0.028
ZNF646	1	1	0.028
SECISBP2L	1	1	0.028
SETD1A	1	1	0.028
IFT140	1	1	0.028
ARHGAP32	1	1	0.028
ZNF536	1	1	0.028
CLSTN3	1	1	0.028
PCDHA9	1	1	0.028
TBKBP1	1	1	0.028
TMEM94	1	1	0.028
DHX38	1	1	0.028
CKAP5	1	1	0.028
RNF40	1	1	0.028
JAKMIP2	1	1	0.028
LCMT2	1	1	0.028
ZEB2	1	1	0.028
FARP2	2	1	0.028
CEP350	1	1	0.028
MAGI2	1	1	0.028
RHOBTB1	1	1	0.028
SMG7	1	1	0.028
PLPPR4	1	1	0.028
SV2A	1	1	0.028
ATP2C2	1	1	0.028
NCAPD2	1	1	0.028
JOSD1	1	1	0.028
HELZ	1	1	0.028
DLEC1	1	1	0.028
CRYZL1	1	1	0.028
THRAP3	1	1	0.028
NUP153	1	1	0.028
AKT3	1	1	0.028
HDAC5	1	1	0.028
HCN4	1	1	0.028
MED16	1	1	0.028
SMC4	1	1	0.028
ABCB6	1	1	0.028
NR1H3	1	1	0.028
KIF20A	1	1	0.028
HIPK3	1	1	0.028
FEM1B	1	1	0.028
CELA3A	1	1	0.028
ZNF256	1	1	0.028
PATJ	1	1	0.028
PRG4	1	1	0.028
CD96	1	1	0.028
LRRC23	1	1	0.028
LRRC17	1	1	0.028
GLYAT	1	1	0.028
SPEG	1	1	0.028
SMYD5	1	1	0.028
MRVI1	1	1	0.028
CACNG2	1	1	0.028
CEPT1	1	1	0.028
RAPGEF3	1	1	0.028
PRMT5	1	1	0.028
CDIPT	1	1	0.028
SLC9A6	1	1	0.028
CARM1	1	1	0.028
CIB2	1	1	0.028
HYOU1	1	1	0.028
SPTLC1	1	1	0.028
ARFGEF2	1	1	0.028
SLU7	1	1	0.028
SMC2	1	1	0.028
PDLIM5	1	1	0.028
RAD51AP1	1	1	0.028
IGF2BP2	1	1	0.028
CELF1	1	1	0.028
CGRRF1	1	1	0.028
PLK4	1	1	0.028
CHL1	1	1	0.028
NES	1	1	0.028
HBS1L	1	1	0.028
PLK2	1	1	0.028
ZNF274	1	1	0.028
SLC17A3	1	1	0.028
SDCCAG8	1	1	0.028
WASF3	1	1	0.028
ALDH1L1	1	1	0.028
PDE10A	1	1	0.028
ADAM28	1	1	0.028
USP20	1	1	0.028
ME3	1	1	0.028
PROKR1	1	1	0.028
DHRS4	1	1	0.028
SUGT1	1	1	0.028
TCERG1	1	1	0.028
RAB40B	1	1	0.028
ASCC3	1	1	0.028
SPINK5	1	1	0.028
LILRA1	1	1	0.028
LILRA2	1	1	0.028
UPK1A	1	1	0.028
ADAMTS8	1	1	0.028
PRSS23	1	1	0.028
PTPRT	1	1	0.028
RCAN3	1	1	0.028
KPTN	1	1	0.028
CDC37	1	1	0.028
GLMN	1	1	0.028
WDR6	1	1	0.028
MAP4K5	1	1	0.028
WIF1	1	1	0.028
CHEK2	1	1	0.028
TREX2	1	1	0.028
GALNT6	1	1	0.028
SYNRG	1	1	0.028
SCN11A	1	1	0.028
POU6F2	1	1	0.028
SLCO2B1	1	1	0.028
ECD	1	1	0.028
ACOT7	1	1	0.028
PDAP1	1	1	0.028
ATF5	1	1	0.028
FRMPD1	1	1	0.028
ADGRL1	1	1	0.028
FNDC3A	1	1	0.028
SEC31A	1	1	0.028
ENPP4	1	1	0.028
ZHX2	1	1	0.028
RPH3A	1	1	0.028
ARHGEF15	1	1	0.028
BTBD3	1	1	0.028
POMZP3	1	1	0.028
SCAP	1	1	0.028
MYH15	1	1	0.028
LIMCH1	1	1	0.028
RIMS1	1	1	0.028
WDFY3	1	1	0.028
MAPKBP1	1	1	0.028
STK38L	1	1	0.028
SNRNP200	1	1	0.028
PDZRN3	1	1	0.028
MYO16	1	1	0.028
MYT1L	1	1	0.028
ZHX3	1	1	0.028
NCOA6	1	1	0.028
WAPL	1	1	0.028
HECW1	1	1	0.028
UHRF1BP1L	1	1	0.028
PPRC1	1	1	0.028
ERC1	1	1	0.028
PEG10	1	1	0.028
SIPA1L3	1	1	0.028
MRPS27	1	1	0.028
SPART	1	1	0.028
ATP10B	2	1	0.028
ATG2A	1	1	0.028
EPB41L3	1	1	0.028
DCUN1D4	1	1	0.028
LRCH1	1	1	0.028
MAPK8IP3	1	1	0.028
NUP205	1	1	0.028
METAP1	1	1	0.028
ZCCHC14	1	1	0.028
LPIN1	1	1	0.028
PASK	1	1	0.028
PSME4	1	1	0.028
SYNE2	1	1	0.028
NUP210	1	1	0.028
PHLPP1	1	1	0.028
TMEM131L	1	1	0.028
ANKRD12	1	1	0.028
CSTF2T	1	1	0.028
EHBP1	1	1	0.028
NCAPD3	1	1	0.028
DNAJC13	1	1	0.028
TUT4	1	1	0.028
MAN2B2	1	1	0.028
SYNE1	1	1	0.028
UBR4	2	1	0.028
HAUS5	1	1	0.028
ARHGEF12	1	1	0.028
MED13L	1	1	0.028
NCAPH	1	1	0.028
PPWD1	1	1	0.028
TPSD1	1	1	0.028
ANGPTL2	1	1	0.028
PHF3	3	1	0.028
PES1	1	1	0.028
MACF1	1	1	0.028
ZFYVE26	1	1	0.028
TMEM131	1	1	0.028
MTREX	1	1	0.028
NNT	1	1	0.028
SEZ6L	1	1	0.028
ZIM2	1	1	0.028
SSBP3	1	1	0.028
PLXNB2	1	1	0.028
SH3BP4	1	1	0.028
FLRT2	1	1	0.028
KIF4A	1	1	0.028
HYPM	1	1	0.028
TBC1D22A	1	1	0.028
RAB3GAP2	1	1	0.028
VAX2	1	1	0.028
SAMM50	1	1	0.028
MGAT4C	1	1	0.028
NIPBL	1	1	0.028
ABTB2	1	1	0.028
SUMF2	1	1	0.028
RPL36	1	1	0.028
PAMR1	1	1	0.028
ZDHHC5	1	1	0.028
ZNF521	1	1	0.028
PTPN23	1	1	0.028
NECTIN3	1	1	0.028
KBTBD2	1	1	0.028
SH2B1	1	1	0.028
UNC50	1	1	0.028
DNAH1	1	1	0.028
NGDN	1	1	0.028
ZZZ3	1	1	0.028
LRP10	1	1	0.028
SIPA1L1	2	1	0.028
ZNF500	1	1	0.028
PPP1R16B	1	1	0.028
GPSM1	1	1	0.028
CCDC69	1	1	0.028
ABCA12	1	1	0.028
PHGDH	1	1	0.028
B3GAT3	1	1	0.028
FBXL5	1	1	0.028
OR2K2	1	1	0.028
NKX2-8	1	1	0.028
TSPAN17	1	1	0.028
SLC13A4	1	1	0.028
FBXO10	1	1	0.028
OR5H1	1	1	0.028
OR10J1	1	1	0.028
OR10G2	1	1	0.028
SRPK3	1	1	0.028
OR4E2	1	1	0.028
OR1J2	1	1	0.028
DNAJC2	1	1	0.028
MLH3	1	1	0.028
ATP2C1	1	1	0.028
NOX1	1	1	0.028
TRMT2A	1	1	0.028
B3GAT1	1	1	0.028
CLUL1	1	1	0.028
DKK2	1	1	0.028
INPP5J	1	1	0.028
CYTH4	1	1	0.028
CIDEB	1	1	0.028
OXGR1	1	1	0.028
PDCD4	1	1	0.028
PDLIM3	1	1	0.028
ZNF330	1	1	0.028
RPS6KA6	1	1	0.028
ZNF638	1	1	0.028
SGSM3	1	1	0.028
TOR2A	1	1	0.028
PCLO	1	1	0.028
SLCO3A1	1	1	0.028
IFT81	1	1	0.028
TMPRSS11E	1	1	0.028
ASTE1	1	1	0.028
ZC3H7A	1	1	0.028
STXBP6	1	1	0.028
FHOD1	1	1	0.028
PARVB	1	1	0.028
GPSM2	1	1	0.028
RMC1	1	1	0.028
GMPPA	1	1	0.028
PCDHB1	1	1	0.028
TRHDE	1	1	0.028
CD207	1	1	0.028
ITSN2	1	1	0.028
ARHGEF3	1	1	0.028
TAS2R4	1	1	0.028
TRAT1	1	1	0.028
SHANK1	1	1	0.028
PI15	1	1	0.028
KLHL5	1	1	0.028
CEP83	1	1	0.028
A4GNT	1	1	0.028
CERCAM	1	1	0.028
CYB5R4	1	1	0.028
DDX47	1	1	0.028
ZNF219	1	1	0.028
ELOA2	1	1	0.028
CLEC1B	1	1	0.028
C1RL	1	1	0.028
PCDH12	1	1	0.028
FAM13B	1	1	0.028
WAC	1	1	0.028
PRR16	1	1	0.028
NOL7	1	1	0.028
POLK	1	1	0.028
NOP16	1	1	0.028
ZC3HC1	1	1	0.028
VTA1	1	1	0.028
MBIP	1	1	0.028
TDP2	1	1	0.028
UBE2D4	1	1	0.028
OTUD6B	1	1	0.028
MRPS33	1	1	0.028
NLK	1	1	0.028
PADI3	1	1	0.028
CYB5R1	1	1	0.028
FBXO40	1	1	0.028
BCL11A	1	1	0.028
NUDT9	1	1	0.028
TM6SF2	1	1	0.028
TM6SF1	1	1	0.028
DUOX1	1	1	0.028
PCBP3	1	1	0.028
SNTG1	1	1	0.028
GAR1	1	1	0.028
SSH1	1	1	0.028
RBM27	1	1	0.028
ATAD2B	1	1	0.028
MOV10L1	1	1	0.028
PLEKHA5	1	1	0.028
DGCR8	1	1	0.028
PCDH18	1	1	0.028
WDR44	1	1	0.028
MAGEL2	1	1	0.028
EPB41L4B	1	1	0.028
UGT1A10	1	1	0.028
GNB1L	1	1	0.028
MPHOSPH8	1	1	0.028
XAF1	1	1	0.028
TRPM4	1	1	0.028
MED18	1	1	0.028
ZNF562	1	1	0.028
VPS13C	1	1	0.028
DEF8	1	1	0.028
TMEM214	1	1	0.028
BCOR	1	1	0.028
TEX10	1	1	0.028
TBC1D8B	1	1	0.028
SEMA4C	1	1	0.028
SARS2	1	1	0.028
RNF125	1	1	0.028
ZSCAN2	1	1	0.028
TRMT12	1	1	0.028
WIPI1	2	1	0.028
ENOX1	1	1	0.028
DMAC2	1	1	0.028
ATG2B	1	1	0.028
ANO1	1	1	0.028
CRTAC1	1	1	0.028
CEP192	1	1	0.028
LRRC8D	1	1	0.028
TBCCD1	1	1	0.028
RNF220	1	1	0.028
SLC25A36	1	1	0.028
NADSYN1	1	1	0.028
ZNF532	1	1	0.028
USP40	1	1	0.028
MAP11	1	1	0.028
IMP3	1	1	0.028
FBXW7	1	1	0.028
ABCF3	1	1	0.028
ZGRF1	1	1	0.028
LAPTM4B	1	1	0.028
LGR4	1	1	0.028
AP1AR	1	1	0.028
CHST12	1	1	0.028
H2AFY2	1	1	0.028
ZNF821	1	1	0.028
DNAH3	1	1	0.028
MIOX	1	1	0.028
TASP1	1	1	0.028
DOCK10	1	1	0.028
NLRP2	1	1	0.028
HIF1AN	1	1	0.028
MREG	1	1	0.028
RADIL	1	1	0.028
POLR3B	1	1	0.028
SLF2	1	1	0.028
CEP72	1	1	0.028
BTBD7	1	1	0.028
CCAR1	1	1	0.028
IFT122	1	1	0.028
BDP1	1	1	0.028
KDM3A	1	1	0.028
CENPJ	1	1	0.028
ITFG2	1	1	0.028
MYO5C	1	1	0.028
PDGFC	1	1	0.028
KLHL4	1	1	0.028
PCDHGB1	1	1	0.028
PCDHGA10	1	1	0.028
PCDHGA1	1	1	0.028
PCDHB15	1	1	0.028
PCDHB14	1	1	0.028
PCDHAC1	1	1	0.028
PCDHA13	1	1	0.028
PCDHA6	1	1	0.028
PCDHA5	1	1	0.028
TEX12	1	1	0.028
DNAH7	1	1	0.028
SUSD2	1	1	0.028
MMP26	1	1	0.028
MUC13	1	1	0.028
JPH1	1	1	0.028
ZC3HAV1	1	1	0.028
CELF4	1	1	0.028
EXOSC5	1	1	0.028
DHX33	1	1	0.028
NCLN	1	1	0.028
PMEPA1	1	1	0.028
EMSY	1	1	0.028
XAB2	1	1	0.028
PRTFDC1	1	1	0.028
RGMA	1	1	0.028
STOX2	1	1	0.028
PRDM11	1	1	0.028
CCNL1	1	1	0.028
RARS2	1	1	0.028
TRPC7	1	1	0.028
CORO1B	1	1	0.028
ANKRD50	1	1	0.028
NIPAL3	1	1	0.028
ATP10A	1	1	0.028
ATP8B2	1	1	0.028
PBXIP1	1	1	0.028
JPH3	1	1	0.028
CLK4	1	1	0.028
ABHD6	1	1	0.028
DSCAML1	1	1	0.028
GATAD2B	1	1	0.028
SHROOM4	1	1	0.028
KIAA1211	1	1	0.028
ZNF608	1	1	0.028
COG6	1	1	0.028
GPR158	1	1	0.028
ARHGAP31	1	1	0.028
SERINC1	1	1	0.028
HECW2	1	1	0.028
SRGAP1	1	1	0.028
NYNRIN	1	1	0.028
HACE1	1	1	0.028
MIB1	1	1	0.028
DISP3	1	1	0.028
LRRC7	2	1	0.028
IFT80	1	1	0.028
CEP126	1	1	0.028
ZNF471	1	1	0.028
KCNT1	1	1	0.028
ARHGAP21	1	1	0.028
RIC1	1	1	0.028
BEGAIN	1	1	0.028
WDR48	1	1	0.028
RELCH	1	1	0.028
VPS18	1	1	0.028
LRFN1	1	1	0.028
KLHL1	1	1	0.028
LRRN1	1	1	0.028
MYH7B	1	1	0.028
USP28	1	1	0.028
ZBTB4	1	1	0.028
KIAA1549	1	1	0.028
RNF213	1	1	0.028
ZDBF2	1	1	0.028
DDX55	1	1	0.028
FANCM	1	1	0.028
NCKAP5L	1	1	0.028
SFMBT2	1	1	0.028
IGDCC4	1	1	0.028
CATSPERG	1	1	0.028
KRTAP5-8	1	1	0.028
OPRPN	1	1	0.028
SCAF1	1	1	0.028
PRODH2	1	1	0.028
SNX6	1	1	0.028
HIVEP3	1	1	0.028
TRPV4	1	1	0.028
ALOXE3	1	1	0.028
ZNF350	1	1	0.028
LGR6	1	1	0.028
TSKS	1	1	0.028
FASTKD5	1	1	0.028
HPSE2	1	1	0.028
CELF6	1	1	0.028
CELF5	1	1	0.028
SRR	1	1	0.028
PKNOX2	1	1	0.028
NSUN3	1	1	0.028
ZBED8	1	1	0.028
MRPS14	1	1	0.028
FIGNL1	1	1	0.028
ANO3	1	1	0.028
OXCT2	1	1	0.028
NPAS3	1	1	0.028
CLSTN2	1	1	0.028
SAMSN1	1	1	0.028
NOD2	1	1	0.028
NECAB1	1	1	0.028
CARD9	1	1	0.028
ABCG8	1	1	0.028
SOX17	1	1	0.028
LMBR1	1	1	0.028
NFKBIZ	1	1	0.028
CDH22	1	1	0.028
GALNT17	1	1	0.028
CPEB1	1	1	0.028
TMPRSS3	1	1	0.028
ENGASE	1	1	0.028
NIBAN2	1	1	0.028
PLEKHG2	1	1	0.028
RASAL3	1	1	0.028
RSRC2	1	1	0.028
AHNAK	1	1	0.028
ATG9A	1	1	0.028
ALG12	1	1	0.028
DERL1	1	1	0.028
OR51B2	1	1	0.028
TTC13	1	1	0.028
SPAG16	1	1	0.028
PGBD5	1	1	0.028
TNFAIP8L2	1	1	0.028
FAM184A	1	1	0.028
FAT4	1	1	0.028
ARMC7	1	1	0.028
TMEM53	1	1	0.028
EFCAB1	1	1	0.028
ARHGAP10	1	1	0.028
PPP1R3B	1	1	0.028
FASTKD1	1	1	0.028
STEAP4	1	1	0.028
ZMAT4	1	1	0.028
LMAN1L	1	1	0.028
ZNF385D	1	1	0.028
ZNF750	1	1	0.028
ZFHX4	1	1	0.028
CLMN	1	1	0.028
SLTM	1	1	0.028
ARHGAP28	1	1	0.028
AGBL2	1	1	0.028
CBLL1	1	1	0.028
PRR5L	1	1	0.028
NANOG	1	1	0.028
SPEF2	1	1	0.028
PAQR6	1	1	0.028
SCD5	1	1	0.028
ESRP2	1	1	0.028
NAA25	1	1	0.028
SEMA6D	1	1	0.028
TRIM46	1	1	0.028
UXS1	1	1	0.028
ZC3H12A	1	1	0.028
ASRGL1	1	1	0.028
FUZ	1	1	0.028
CHD9	1	1	0.028
FHOD3	1	1	0.028
ARMC9	1	1	0.028
RAB11FIP1	1	1	0.028
RUFY1	1	1	0.028
CXORF21	1	1	0.028
CEP63	2	1	0.028
SCUBE1	1	1	0.028
EFHD1	1	1	0.028
WDCP	1	1	0.028
RNF39	1	1	0.028
SRCIN1	1	1	0.028
ARHGAP39	1	1	0.028
THSD7B	1	1	0.028
COL18A1	1	1	0.028
EEPD1	1	1	0.028
DUSP16	1	1	0.028
SLC2A10	1	1	0.028
COLEC12	1	1	0.028
OR4C15	1	1	0.028
PTDSS2	1	1	0.028
CFHR5	1	1	0.028
SLC38A1	1	1	0.028
FAM49A	1	1	0.028
FIP1L1	1	1	0.028
SNX27	1	1	0.028
NIPA2	1	1	0.028
PCDH11Y	1	1	0.028
TCF7L1	1	1	0.028
CCDC70	1	1	0.028
PUS3	1	1	0.028
NUF2	1	1	0.028
TMEM47	1	1	0.028
ZMIZ2	1	1	0.028
TEX101	1	1	0.028
TLN2	1	1	0.028
PARP9	1	1	0.028
L3MBTL2	1	1	0.028
TMTC1	1	1	0.028
TBC1D10A	1	1	0.028
KRTAP9-3	1	1	0.028
HASPIN	1	1	0.028
TSSK1B	1	1	0.028
MND1	1	1	0.028
FAM160A2	1	1	0.028
PRAM1	1	1	0.028
TOMM40L	1	1	0.028
PPP1R1B	1	1	0.028
NLRC5	1	1	0.028
POLR1B	1	1	0.028
ELMOD3	1	1	0.028
MINDY4	1	1	0.028
FAR1	1	1	0.028
TMEM117	1	1	0.028
ZMYND12	1	1	0.028
TBC1D3F	1	1	0.028
DRC7	1	1	0.028
TMEM175	1	1	0.028
PDCD2L	1	1	0.028
HVCN1	1	1	0.028
CARD11	1	1	0.028
ACRBP	1	1	0.028
GNPTG	1	1	0.028
ST6GAL2	1	1	0.028
ZNF594	1	1	0.028
KIRREL3	1	1	0.028
NTNG2	1	1	0.028
TNRC18	1	1	0.028
KDM2B	1	1	0.028
PPP1R9B	1	1	0.028
MYO18B	1	1	0.028
COX4I2	1	1	0.028
PLEKHA8	1	1	0.028
MPV17L2	1	1	0.028
PHF5A	1	1	0.028
SPPL2A	1	1	0.028
SLC7A3	1	1	0.028
SPRYD3	1	1	0.028
TIGD5	1	1	0.028
TOX2	1	1	0.028
CFAP300	1	1	0.028
DOCK7	1	1	0.028
DCLK3	1	1	0.028
CNTNAP4	1	1	0.028
KIAA1755	2	1	0.028
UMODL1	1	1	0.028
LMLN	1	1	0.028
AQP10	1	1	0.028
PAPLN	1	1	0.028
GLB1L2	1	1	0.028
PHLDB2	1	1	0.028
UNC5A	1	1	0.028
ZNF468	1	1	0.028
CARMIL3	1	1	0.028
ANGEL2	1	1	0.028
FMNL3	1	1	0.028
NUP210L	1	1	0.028
BOC	1	1	0.028
NLRP12	1	1	0.028
MYADM	1	1	0.028
ZNF804A	1	1	0.028
NEK9	1	1	0.028
MYLK3	1	1	0.028
FDXACB1	1	1	0.028
C11ORF52	1	1	0.028
ZNF300	1	1	0.028
OXNAD1	1	1	0.028
CDHR1	1	1	0.028
LDHAL6B	1	1	0.028
ARRDC1	1	1	0.028
DNER	1	1	0.028
HAUS8	1	1	0.028
TBCK	1	1	0.028
TTYH2	1	1	0.028
FTMT	1	1	0.028
HSPB9	1	1	0.028
ABCC12	1	1	0.028
PRRT2	1	1	0.028
WDR89	1	1	0.028
CFAP36	1	1	0.028
AHNAK2	1	1	0.028
LARP4	1	1	0.028
PGLYRP2	1	1	0.028
CSMD2	1	1	0.028
XKR4	1	1	0.028
KLHL32	1	1	0.028
CCDC85A	1	1	0.028
RNF157	1	1	0.028
GALNT13	1	1	0.028
SORCS1	1	1	0.028
OSBPL5	1	1	0.028
FCRL1	1	1	0.028
NOSTRIN	1	1	0.028
ALPK2	1	1	0.028
ARHGAP33	1	1	0.028
DIS3L	1	1	0.028
NXNL1	1	1	0.028
PHACTR3	1	1	0.028
GRIN3B	1	1	0.028
NIBAN1	1	1	0.028
AGAP1	1	1	0.028
WFIKKN1	1	1	0.028
SSX2IP	1	1	0.028
PLAAT5	1	1	0.028
IP6K3	1	1	0.028
PNLIPRP3	1	1	0.028
CPXM2	1	1	0.028
OR51A7	1	1	0.028
OR52R1	1	1	0.028
OR5P2	1	1	0.028
LARGE2	1	1	0.028
FAT3	1	1	0.028
HIST4H4	1	1	0.028
FGD4	1	1	0.028
FOXN4	1	1	0.028
PLD4	1	1	0.028
ADSSL1	1	1	0.028
OR11H6	1	1	0.028
NIPA1	1	1	0.028
FSD2	1	1	0.028
ANKS3	1	1	0.028
USH1G	1	1	0.028
USP43	1	1	0.028
CCDC43	1	1	0.028
TMEM132E	1	1	0.028
SPNS2	2	1	0.028
OR7D4	1	1	0.028
ZNF491	1	1	0.028
NLRP5	1	1	0.028
ZNF787	1	1	0.028
GABPB2	1	1	0.028
OR2T4	1	1	0.028
DCST2	1	1	0.028
C1ORF87	1	1	0.028
SPATA17	1	1	0.028
TSHZ2	1	1	0.028
ZNF831	1	1	0.028
SGSM1	1	1	0.028
NEU4	1	1	0.028
RBM45	1	1	0.028
PLEKHH2	1	1	0.028
LYPD6B	1	1	0.028
TMEM198	1	1	0.028
CPO	1	1	0.028
CPNE4	1	1	0.028
CCDC58	1	1	0.028
UROC1	1	1	0.028
ERICH6	1	1	0.028
IL31RA	1	1	0.028
EGFLAM	1	1	0.028
OR2Y1	1	1	0.028
PACRG	1	1	0.028
PASD1	1	1	0.028
ADGRG4	1	1	0.028
ZFP28	1	1	0.028
RIMS4	1	1	0.028
UBE2F	1	1	0.028
NRSN1	1	1	0.028
ZSWIM3	1	1	0.028
C10ORF82	1	1	0.028
POGLUT3	1	1	0.028
CPNE8	1	1	0.028
C12ORF66	1	1	0.028
IL34	1	1	0.028
DNAH2	3	1	0.028
UNC45B	1	1	0.028
APCDD1	1	1	0.028
ZNF560	1	1	0.028
ZNF420	1	1	0.028
NLRP4	1	1	0.028
ZNF582	1	1	0.028
CILP2	1	1	0.028
ZNF681	1	1	0.028
ZNF555	1	1	0.028
MANEAL	1	1	0.028
FAM71A	1	1	0.028
LSM14B	1	1	0.028
CCT8L2	1	1	0.028
CKAP2L	1	1	0.028
PROM2	1	1	0.028
ZSWIM2	1	1	0.028
ASPRV1	1	1	0.028
RNF38	2	1	0.028
C3ORF22	1	1	0.028
NEK10	1	1	0.028
ZNF595	1	1	0.028
SRFBP1	1	1	0.028
KCTD7	1	1	0.028
PRAG1	1	1	0.028
DOCK8-AS1	1	1	0.028
ZNF483	1	1	0.028
CBLL2	1	1	0.028
CFAP58	1	1	0.028
TMEM30B	1	1	0.028
PGBD4	1	1	0.028
ITPRIPL2	1	1	0.028
TRPV3	1	1	0.028
KRT28	1	1	0.028
ZNF600	1	1	0.028
ZNF676	1	1	0.028
TDRD5	1	1	0.028
TMPRSS6	1	1	0.028
CLEC4F	1	1	0.028
PARP15	1	1	0.028
PRSS35	1	1	0.028
DHX36	1	1	0.028
GIMAP1	1	1	0.028
ADAMTS15	1	1	0.028
ADAMTS16	1	1	0.028
KCNG3	1	1	0.028
SYNPO2	1	1	0.028
KRT24	1	1	0.028
RILPL2	1	1	0.028
DNAH10	1	1	0.028
ANO6	1	1	0.028
WDR90	1	1	0.028
ZNF48	1	1	0.028
TTC21A	1	1	0.028
ZNF585A	1	1	0.028
NIBAN3	1	1	0.028
PLD5	1	1	0.028
RAB12	1	1	0.028
FAM153B	1	1	0.028
CMYA5	1	1	0.028
C9ORF72	1	1	0.028
ANO5	1	1	0.028
OR4S2	1	1	0.028
OR8K3	1	1	0.028
OR5M8	1	1	0.028
STOX1	1	1	0.028
OR8B12	1	1	0.028
OR8G5	1	1	0.028
TPCN2	1	1	0.028
OR5A1	1	1	0.028
FAM181B	1	1	0.028
FAM13C	1	1	0.028
2019-03-08	1	1	0.028
ZNF485	1	1	0.028
ARL5B	1	1	0.028
CPNE2	1	1	0.028
PHACTR1	1	1	0.028
PRPS1L1	1	1	0.028
LNX2	1	1	0.028
SPDYA	1	1	0.028
STAC3	1	1	0.028
CADM2	1	1	0.028
BRWD3	1	1	0.028
RNF169	1	1	0.028
ANKK1	1	1	0.028
EML3	1	1	0.028
NEGR1	1	1	0.028
KLHL34	1	1	0.028
NPAS4	1	1	0.028
C10ORF53	1	1	0.028
RCOR2	1	1	0.028
SPRYD4	1	1	0.028
ADGRD1	1	1	0.028
MORN3	1	1	0.028
KSR2	1	1	0.028
SLC46A3	1	1	0.028
CAVIN1	1	1	0.028
ZNF283	1	1	0.028
WDR62	1	1	0.028
RSPO1	1	1	0.028
SLC9A9	1	1	0.028
FRYL	1	1	0.028
KIF4B	1	1	0.028
RNF180	1	1	0.028
SCARA5	1	1	0.028
FBXO43	1	1	0.028
DHRS4L2	1	1	0.028
KRTAP11-1	1	1	0.028
NLRP10	1	1	0.028
ANKRD42	1	1	0.028
TAFA2	1	1	0.028
ENPP7	1	1	0.028
C1ORF174	1	1	0.028
TMEM52	1	1	0.028
CCDC190	1	1	0.028
FAM170A	1	1	0.028
KLHL38	1	1	0.028
DCDC1	1	1	0.028
FREM2	1	1	0.028
ZKSCAN2	1	1	0.028
HNRNPCL1	1	1	0.028
BARHL2	1	1	0.028
LRIT3	1	1	0.028
SLC10A6	1	1	0.028
HSD17B13	1	1	0.028
EYS	1	1	0.028
SLC6A18	1	1	0.028
HCN1	1	1	0.028
ZACN	1	1	0.028
DND1	1	1	0.028
PTCHD3	1	1	0.028
ASPG	1	1	0.028
C5ORF34	1	1	0.028
MAST4	2	1	0.028
ZC3H6	1	1	0.028
USP17L2	1	1	0.028
KRTAP5-3	1	1	0.028
FIBIN	1	1	0.028
NHLRC3	1	1	0.028
INSYN1	1	1	0.028
BLOC1S3	1	1	0.028
SLC6A17	1	1	0.028
HRNR	1	1	0.028
FLG2	1	1	0.028
PLEKHM3	1	1	0.028
C4ORF50	1	1	0.028
BEND4	1	1	0.028
FAM180A	1	1	0.028
OR52N5	1	1	0.028
OR56A3	1	1	0.028
OR5D13	1	1	0.028
OR4D9	1	1	0.028
OR6C76	1	1	0.028
PTX4	1	1	0.028
OR11L1	1	1	0.028
OR2AK2	1	1	0.028
OR2M7	1	1	0.028
OR13C2	1	1	0.028
TEX19	1	1	0.028
KLHL31	1	1	0.028
TMEM215	1	1	0.028
C9ORF139	1	1	0.028
OR51A2	1	1	0.028
OR4A47	1	1	0.028
UNC13C	1	1	0.028
GPR179	1	1	0.028
PSG8	1	1	0.028
OR10C1	1	1	0.028
OR2A2	1	1	0.028
RNF165	1	1	0.028
KIAA0754	1	1	0.028
KRTAP24-1	1	1	0.028
NKX2-4	1	1	0.028
CCR2	1	1	0.028
PLIN4	1	1	0.028
POM121C	1	1	0.028
ZNF605	1	1	0.028
IGLL5	1	1	0.028

## Sheet: IR2_mutations_cancer
Supplementary Data 8: Mutations and CNAs associated with IR clusters
gene_name	# Mut	#	Freq	Oncogene/TS
KRAS	33	31	0.861	Oncogene
TP53	19	19	0.528	Both
SMAD4	13	12	0.333	TS
RNF43	7	4	0.111	TS
CDKN2A	4	4	0.111	TS
MUC16	3	3	0.083	Oncogene
SF3B1	3	2	0.056	Oncogene
CTNNB1	2	2	0.056	Oncogene
CTNND2	2	2	0.056	Oncogene
GNAS	2	2	0.056	Oncogene
TNC	2	2	0.056	Oncogene
PREX2	2	2	0.056	Oncogene
IKBKB	2	1	0.028	Oncogene
PPP2R1A	2	2	0.056	TS
CLTCL1	2	2	0.056	TS
ARID1A	2	2	0.056	TS
LATS1	2	2	0.056	TS
STAG2	2	2	0.056	TS
SPEN	2	2	0.056	TS
DICER1	2	2	0.056	TS
SETD2	2	2	0.056	TS
LRP1B	2	2	0.056	TS
PBRM1	2	2	0.056	TS
HLA-A	2	1	0.028	TS
EPHA7	1	1	0.028	Both
JAK1	1	1	0.028	Both
TP63	1	1	0.028	Both
KLF4	1	1	0.028	Both
BCR	1	1	0.028	Oncogene
BRAF	1	1	0.028	Oncogene
CDH17	1	1	0.028	Oncogene
CSF3R	1	1	0.028	Oncogene
CTNNA2	1	1	0.028	Oncogene
ELK4	1	1	0.028	Oncogene
EWSR1	1	1	0.028	Oncogene
FGFR4	1	1	0.028	Oncogene
GLI1	1	1	0.028	Oncogene
GNB1	1	1	0.028	Oncogene
HOXC11	1	1	0.028	Oncogene
IDH2	1	1	0.028	Oncogene
IGF1R	1	1	0.028	Oncogene
IRS1	1	1	0.028	Oncogene
AFF3	1	1	0.028	Oncogene
MDM2	1	1	0.028	Oncogene
MST1R	1	1	0.028	Oncogene
NTRK3	1	1	0.028	Oncogene
PDGFRB	1	1	0.028	Oncogene
PIK3CA	1	1	0.028	Oncogene
PLCG2	1	1	0.028	Oncogene
RET	1	1	0.028	Oncogene
ROS1	1	1	0.028	Oncogene
SGK1	1	1	0.028	Oncogene
STAT6	1	1	0.028	Oncogene
ZEB1	1	1	0.028	Oncogene
U2AF1	1	1	0.028	Oncogene
MGAM	1	1	0.028	Oncogene
SETD1A	1	1	0.028	Oncogene
AKT3	1	1	0.028	Oncogene
ZNF521	1	1	0.028	Oncogene
BCL11A	1	1	0.028	Oncogene
DGCR8	1	1	0.028	Oncogene
PGBD5	1	1	0.028	Oncogene
NUF2	1	1	0.028	Oncogene
CARD11	1	1	0.028	Oncogene
KSR2	1	1	0.028	Oncogene
ZFHX3	1	1	0.028	TS
ATM	1	1	0.028	TS
ATR	1	1	0.028	TS
BARD1	1	1	0.028	TS
BRCA1	1	1	0.028	TS
BRCA2	1	1	0.028	TS
DNMT3A	1	1	0.028	TS
EP300	1	1	0.028	TS
EXT2	1	1	0.028	TS
FANCD2	1	1	0.028	TS
FAT1	1	1	0.028	TS
FBLN2	1	1	0.028	TS
FHIT	1	1	0.028	TS
HIST1H1B	1	1	0.028	TS
NF1	1	1	0.028	TS
PTPRD	1	1	0.028	TS
PTPRK	1	1	0.028	TS
RANBP2	1	1	0.028	TS
ARID4A	1	1	0.028	TS
RECQL	1	1	0.028	TS
ROBO2	1	1	0.028	TS
SMARCE1	1	1	0.028	TS
STK11	1	1	0.028	TS
TGFBR2	1	1	0.028	TS
TSC2	1	1	0.028	TS
WRN	1	1	0.028	TS
CNBP	1	1	0.028	TS
ZBTB16	1	1	0.028	TS
IGF2BP2	1	1	0.028	TS
PTPRT	1	1	0.028	TS
WIF1	1	1	0.028	TS
CHEK2	1	1	0.028	TS
ARHGEF12	1	1	0.028	TS
BCOR	1	1	0.028	TS
FBXW7	1	1	0.028	TS
SOX17	1	1	0.028	TS
FAT4	1	1	0.028	TS

## Sheet: IR1_all_CNA
Supplementary Data 8: Mutations and CNAs associated with IR clusters
gene_name	Gistic(Q-value)	Cytoband	CNA	#	Freq
CDKN2A		9p21.3	DEL	15	0.375
CDKN2A-DT	0	9p21.3	DEL	15	0.375
CDKN2B		9p21.3	DEL	14	0.35
MTAP		9p21.3	DEL	13	0.325
DMRTA1		9p21.3	DEL	12	0.3
MIR-3686/3686			AMP	11	0.275
MYC	3.787e-13	8q24.21	AMP	11	0.275
POU5F1B		8q24.21	AMP	11	0.275
ST3GAL1		8q24.22	AMP	11	0.275
NDRG1		8q24.22	AMP	11	0.275
EFR3A		8q24.22	AMP	11	0.275
TRAPPC9		8q24.3	AMP	11	0.275
CCDC26		8q24.21	AMP	11	0.275
CASC8		8q24.21	AMP	11	0.275
CCAT1		8q24.21	AMP	11	0.275
PCAT1		8q24.21	AMP	11	0.275
PCAT2		8q24.21	AMP	11	0.275
MIR-5194/5194			AMP	10	0.25
MIR-939/939			AMP	10	0.25
MIR-661/661			AMP	10	0.25
MIR-4663/4663			AMP	10	0.25
MIR-4662B/4662B			AMP	10	0.25
MIR-1208/1208			AMP	10	0.25
MIR-1205/1205			AMP	10	0.25
ADCY8		8q24.22	AMP	10	0.25
ANXA13		8q24.13	AMP	10	0.25
ADGRB1		8q24.3	AMP	10	0.25
CYC1		8q24.3	AMP	10	0.25
CYP11B1		8q24.3	AMP	10	0.25
CYP11B2		8q24.3	AMP	10	0.25
EEF1D		8q24.3	AMP	10	0.25
GLI4		8q24.3	AMP	10	0.25
GML		8q24.3	AMP	10	0.25
GPR20		8q24.3	AMP	10	0.25
GPT		8q24.3	AMP	10	0.25
GRINA		8q24.3	AMP	10	0.25
HSF1		8q24.3	AMP	10	0.25
KCNQ3		8q24.22	AMP	10	0.25
LY6E		8q24.3	AMP	10	0.25
LY6H		8q24.3	AMP	10	0.25
SMAD4	3.001e-33	18q21.2	DEL	10	0.25
NDUFB9		8q24.13	AMP	10	0.25
TONSL		8q24.3	AMP	10	0.25
PLEC		8q24.3	AMP	10	0.25
PTK2		8q24.3	AMP	10	0.25
PVT1		8q24.21	AMP	10	0.25
RPL8		8q24.3	AMP	10	0.25
SLA		8q24.22	AMP	10	0.25
SQLE		8q24.13	AMP	10	0.25
TG		8q24.22	AMP	10	0.25
TSTA3		8q24.3	AMP	10	0.25
ZNF7		8q24.3	AMP	10	0.25
ZNF16		8q24.3	AMP	10	0.25
PSCA		8q24.3	AMP	10	0.25
LY6D		8q24.3	AMP	10	0.25
JRK		8q24.3	AMP	10	0.25
DGAT1		8q24.3	AMP	10	0.25
GPAA1		8q24.3	AMP	10	0.25
CCN4		8q24.22	AMP	10	0.25
FOXH1		8q24.3	AMP	10	0.25
RECQL4		8q24.3	AMP	10	0.25
LRRC14		8q24.3	AMP	10	0.25
MTSS1		8q24.13	AMP	10	0.25
ZNF623		8q24.3	AMP	10	0.25
WASHC5		8q24.13	AMP	10	0.25
HHLA1		8q24.22	AMP	10	0.25
TRIB1		8q24.13	AMP	10	0.25
COLEC10		8q24.12	AMP	10	0.25
KHDRBS3		8q24.23	AMP	10	0.25
PTP4A3		8q24.3	AMP	10	0.25
RNF139		8q24.13	AMP	10	0.25
ZHX1		8q24.13	AMP	10	0.25
PUF60		8q24.3	AMP	10	0.25
ZHX2		8q24.13	AMP	10	0.25
DENND3		8q24.3	AMP	10	0.25
ZC3H3		8q24.3	AMP	10	0.25
ARC		8q24.3	AMP	10	0.25
BOP1		8q24.3	AMP	10	0.25
SCRIB		8q24.3	AMP	10	0.25
LRRC6		8q24.22	AMP	10	0.25
FBXL6		8q24.3	AMP	10	0.25
OPLAH		8q24.3	AMP	10	0.25
AGO2		8q24.3	AMP	10	0.25
COMMD5		8q24.3	AMP	10	0.25
ATAD2		8q24.13	AMP	10	0.25
CPSF1		8q24.3	AMP	10	0.25
CYHR1		8q24.3	AMP	10	0.25
ASAP1		8q24.21-q24.22	AMP	10	0.25
FAM135B		8q24.23	AMP	10	0.25
PHF20L1		8q24.22	AMP	10	0.25
VPS28		8q24.3	AMP	10	0.25
HGH1		8q24.3	AMP	10	0.25
KCNK9		8q24.3	AMP	10	0.25
THEM6		8q24.3	AMP	10	0.25
FAM49B		8q24.21	AMP	10	0.25
CHRAC1		8q24.3	AMP	10	0.25
EXOSC4		8q24.3	AMP	10	0.25
LY6K		8q24.3	AMP	10	0.25
TRMT12		8q24.13	AMP	10	0.25
WDYHV1		8q24.13	AMP	10	0.25
SLC39A4		8q24.3	AMP	10	0.25
GSDMC		8q24.21	AMP	10	0.25
SLURP1		8q24.3	AMP	10	0.25
SLC45A4		8q24.3	AMP	10	0.25
ZFAT		8q24.22	AMP	10	0.25
ZNF250		8q24.3	AMP	10	0.25
PYCR3		8q24.3	AMP	10	0.25
C8ORF33		8q24.3	AMP	10	0.25
LYNX1		8q24.3	AMP	10	0.25
DERL1		8q24.13	AMP	10	0.25
SLC52A2		8q24.3	AMP	10	0.25
GSDMD		8q24.3	AMP	10	0.25
ZNF696		8q24.3	AMP	10	0.25
ARHGAP39		8q24.3	AMP	10	0.25
ZNF34		8q24.3	AMP	10	0.25
SHARPIN		8q24.3	AMP	10	0.25
EPPK1		8q24.3	AMP	10	0.25
SCRT1		8q24.3	AMP	10	0.25
TATDN1		8q24.13	AMP	10	0.25
MAF1		8q24.3	AMP	10	0.25
PARP10		8q24.3	AMP	10	0.25
C8ORF76		8q24.13	AMP	10	0.25
TIGD5		8q24.3	AMP	10	0.25
FAM83A		8q24.13	AMP	10	0.25
PPP1R16A		8q24.3	AMP	10	0.25
ZNF251		8q24.3	AMP	10	0.25
KIFC2		8q24.3	AMP	10	0.25
NAPRT		8q24.3	AMP	10	0.25
TBC1D31		8q24.13	AMP	10	0.25
HPYR1		8q24.22	AMP	10	0.25
MFSD3		8q24.3	AMP	10	0.25
RHPN1		8q24.3	AMP	10	0.25
FBXO32		8q24.13	AMP	10	0.25
TOP1MT		8q24.3	AMP	10	0.25
ZNF572		8q24.13	AMP	10	0.25
LYPD2		8q24.3	AMP	10	0.25
TMEM71		8q24.22	AMP	10	0.25
TMEM65		8q24.13	AMP	10	0.25
LINC00964		8q24.13	AMP	10	0.25
LRATD2		8q24.21	AMP	10	0.25
FAM91A1		8q24.13	AMP	10	0.25
COL22A1		8q24.23-q24.3	AMP	10	0.25
ADCK5		8q24.3	AMP	10	0.25
TSNARE1		8q24.3	AMP	10	0.25
MAPK15		-	AMP	10	0.25
NSMCE2		8q24.13	AMP	10	0.25
ZNF707		8q24.3	AMP	10	0.25
FAM83H		8q24.3	AMP	10	0.25
ZNF252P		8q24.3	AMP	10	0.25
CASC7		8q24.3	AMP	10	0.25
C8ORF31		8q24.3	AMP	10	0.25
ZFP41		8q24.3	AMP	10	0.25
GPIHBP1		8q24.3	AMP	10	0.25
IFNE		9p21.3	DEL	10	0.25
KLHL38		8q24.13	AMP	10	0.25
NRBP2		8q24.3	AMP	10	0.25
ZNF517		8q24.3	AMP	10	0.25
WDR97		8q24.3	AMP	10	0.25
TMEM249		8q24.3	AMP	10	0.25
SPATC1		8q24.3	AMP	10	0.25
MROH5		8q24.3	AMP	10	0.25
MAFA		8q24.3	AMP	10	0.25
C8ORF82		8q24.3	AMP	10	0.25
LRRC24		8q24.3	AMP	10	0.25
MIR31HG		9p21.3	DEL	10	0.25
LINC00051		8q24.3	AMP	10	0.25
TMEM75		8q24.21	AMP	10	0.25
MROH6		8q24.3	AMP	10	0.25
SCX		8q24.3	AMP	10	0.25
FER1L6		8q24.13	AMP	10	0.25
MROH1		8q24.3	AMP	10	0.25
LINC00977		8q24.21	AMP	10	0.25
OC90		8q24.22	AMP	10	0.25
LINC00861		8q24.13	AMP	10	0.25
CCDC166		8q24.3	AMP	10	0.25
RNY4P5		8q24.13	AMP	10	0.25
C8ORF17		8q24.3	AMP	10	0.25
RNA5SP278		8q24.3	AMP	10	0.25
RN7SKP155		8q24.13	AMP	10	0.25
RN7SKP206		8q24.21	AMP	10	0.25
RN7SL329P		8q24.13	AMP	10	0.25
RN7SKP226		8q24.21	AMP	10	0.25
RN7SL395P		8q24.3	AMP	10	0.25
RN7SL151P		9p21.3	DEL	10	0.25
EXT1		8q24.11	AMP	9	0.225
HAS2		8q24.13	AMP	9	0.225
IFNA1		9p21.3	DEL	9	0.225
IFNA2		9p21.3	DEL	9	0.225
IFNA5		9p21.3	DEL	9	0.225
IFNA6		9p21.3	DEL	9	0.225
IFNA7		9p21.3	DEL	9	0.225
IFNA8		9p21.3	DEL	9	0.225
IFNA10		9p21.3	DEL	9	0.225
IFNA13		9p21.3	DEL	9	0.225
IFNA14		9p21.3	DEL	9	0.225
IFNA16		9p21.3	DEL	9	0.225
IFNA17		9p21.3	DEL	9	0.225
CCN3		8q24.12	AMP	9	0.225
TNFRSF11B		8q24.12	AMP	9	0.225
ENPP2		8q24.12	AMP	9	0.225
SNTB1		8q24.12	AMP	9	0.225
TAF2		8q24.12	AMP	9	0.225
COL14A1		8q24.12	AMP	9	0.225
MTBP		8q24.12	AMP	9	0.225
MRPL13		8q24.12	AMP	9	0.225
KLHL9		9p21.3	DEL	9	0.225
DEPTOR		8q24.12	AMP	9	0.225
DSCC1		8q24.12	AMP	9	0.225
MED30		8q24.11	AMP	9	0.225
MAL2		8q24.12	AMP	9	0.225
SAMD12		8q24.11-q24.12	AMP	9	0.225
SNORA32		11q21	AMP	9	0.225
RNA5SP277		8q24.12	AMP	9	0.225
RN7SL396P		8q24.12	AMP	9	0.225
RN7SKP153		8q24.12	AMP	9	0.225
MIR-3610/3610			AMP	8	0.2
MIR-2053/2053			AMP	8	0.2
ANGPT1		8q23.1	AMP	8	0.2
ATP6V1C1		8q22.3	AMP	8	0.2
DPYS		8q22.3	AMP	8	0.2
GATA6	3.787e-13	18q11.2	AMP	8	0.2
IFNA4		9p21.3	DEL	8	0.2
IFNA21		9p21.3	DEL	8	0.2
EIF3E		8q23.1	AMP	8	0.2
RAD21		8q24.11	AMP	8	0.2
TRHR		8q23.1	AMP	8	0.2
TRPS1		8q23.3	AMP	8	0.2
FZD6		8q22.3	AMP	8	0.2
EIF3H		8q23.3-q24.11	AMP	8	0.2
EBAG9		8q23.2	AMP	8	0.2
EMC2		8q23.1	AMP	8	0.2
RIMS2		8q22.3	AMP	8	0.2
ZFPM2		8q23.1	AMP	8	0.2
DCAF13		8q22.3	AMP	8	0.2
KCNV1		8q23.2	AMP	8	0.2
LRP12		8q22.3	AMP	8	0.2
OXR1		8q23.1	AMP	8	0.2
SYBU		8q23.2	AMP	8	0.2
ENY2		8q23.1	AMP	8	0.2
BAALC		8q22.3	AMP	8	0.2
SLC25A32		8q22.3	AMP	8	0.2
DCSTAMP		8q22.3	AMP	8	0.2
UTP23		8q24.11	AMP	8	0.2
NUDCD1		8q23.1	AMP	8	0.2
PKHD1L1		8q23.1-q23.2	AMP	8	0.2
CSMD3		8q23.3	AMP	8	0.2
CTHRC1		8q22.3	AMP	8	0.2
ABRA		8q23.1	AMP	8	0.2
BAALC-AS2		8q22.3	AMP	8	0.2
TMEM74		8q23.1	AMP	8	0.2
SLC30A8		8q24.11	AMP	8	0.2
RSPO2		8q23.1	AMP	8	0.2
AARD		8q24.11	AMP	8	0.2
LINC00536		8q23.3	AMP	8	0.2
RNA5SP275		8q23.1	AMP	8	0.2
RNA5SP276		8q23.3	AMP	8	0.2
RN7SL826P		8q24.11	AMP	8	0.2
RNU6ATAC20P	3.787e-13	18q11.2	AMP	8	0.2
RN7SL228P		8q24.11	AMP	8	0.2
MIR-1273A/1273A			AMP	7	0.175
MIR-5680/5680			AMP	7	0.175
MIR-599/599			AMP	7	0.175
MIR-4471/4471			AMP	7	0.175
COX6C		8q22.2	AMP	7	0.175
ELAVL2		9p21.3	DEL	7	0.175
KCNS2		8q22.2	AMP	7	0.175
MATN2		8q22.1-q22.2	AMP	7	0.175
ODF1		8q22.3	AMP	7	0.175
POLR2K		8q22.2	AMP	7	0.175
RPL30		8q22.2	AMP	7	0.175
SDC2		8q22.1	AMP	7	0.175
SPAG1		8q22.2	AMP	7	0.175
STK3		8q22.2	AMP	7	0.175
KLF10		8q22.3	AMP	7	0.175
UQCRB		8q22.1	AMP	7	0.175
YWHAZ		8q22.3	AMP	7	0.175
PTDSS1		8q22.1	AMP	7	0.175
RIDA		8q22.2	AMP	7	0.175
CPQ		8q22.1	AMP	7	0.175
POP1		8q22.2	AMP	7	0.175
RNF19A		8q22.2	AMP	7	0.175
RGS22		8q22.2	AMP	7	0.175
PABPC1		8q22.3	AMP	7	0.175
RRM2B		8q22.3	AMP	7	0.175
MTERF3		8q22.1	AMP	7	0.175
ZNF706		8q22.3	AMP	7	0.175
UBR5		8q22.3	AMP	7	0.175
AZIN1		8q22.3	AMP	7	0.175
LAPTM4B		8q22.1	AMP	7	0.175
CTAGE1		18q11.2	AMP	7	0.175
NIPAL2		8q22.2	AMP	7	0.175
GRHL2		8q22.3	AMP	7	0.175
NACA4P		8q22.3	AMP	7	0.175
NCALD		8q22.3	AMP	7	0.175
TSPYL5		8q22.1	AMP	7	0.175
MTDH		8q22.1	AMP	7	0.175
OSR2		8q22.2	AMP	7	0.175
ANKRD46		8q22.3	AMP	7	0.175
VPS13B		8q22.2	AMP	7	0.175
SNX31		8q22.3	AMP	7	0.175
ERICH5		8q22.2	AMP	7	0.175
FBXO43		8q22.2	AMP	7	0.175
GDF6		8q22.1	AMP	7	0.175
RN7SKP85		8q22.2	AMP	7	0.175
RN7SL563P		8q22.3	AMP	7	0.175
RN7SL685P		8q22.3	AMP	7	0.175
RN7SKP249		8q22.3	AMP	7	0.175
RN7SL350P		8q22.2	AMP	7	0.175
RNU6ATAC8P		8q22.3	AMP	7	0.175
RNU6ATAC41P		8q22.3	AMP	7	0.175
MIR-4741/4741			AMP	6	0.15
IFNW1		9p21.3	DEL	6	0.15
RBBP8		18q11.2	AMP	6	0.15
CCNE2		8q22.1	AMP	6	0.15
RAD54B		8q22.1	AMP	6	0.15
VIRMA		8q22.1	AMP	6	0.15
ESRP1		8q22.1	AMP	6	0.15
FOCAD		9p21.3	DEL	6	0.15
INTS8		8q22.1	AMP	6	0.15
MIB1		18q11.2	AMP	6	0.15
PLEKHF2		8q22.1	AMP	6	0.15
TP53INP1		8q22.1	AMP	6	0.15
NDUFAF6		8q22.1	AMP	6	0.15
C8ORF37		8q22.1	AMP	6	0.15
DPY19L4		8q22.1	AMP	6	0.15
TUSC1		9p21.2	DEL	6	0.15
FSBP		8q22.1	AMP	6	0.15
RNA5SP451		18q11.2	AMP	6	0.15
RN7SL745P		18q11.2	AMP	6	0.15
RMRPP5		9p21.3	DEL	6	0.15
BICD1		12p11.21	AMP	5	0.125
CDH17		8q22.1	AMP	5	0.125
DDX11		12p11.21	AMP	5	0.125
GEM		8q22.1	AMP	5	0.125
IFNB1		9p21.3	DEL	5	0.125
LAMA3		18q11.2	AMP	5	0.125
NPC1		18q11.2	AMP	5	0.125
CABYR		18q11.2	AMP	5	0.125
RMC1		18q11.2	AMP	5	0.125
PDP1		8q22.1	AMP	5	0.125
RESF1		12p11.21	AMP	5	0.125
IMPACT		18q11.2	AMP	5	0.125
ELAC1	3.001e-33	18q21.2	DEL	5	0.125
SINHCAF	0.005467	12p11.21	AMP	5	0.125
HRH4		18q11.2	AMP	5	0.125
TMEM241		18q11.2	AMP	5	0.125
TMEM67		8q22.1	AMP	5	0.125
CABLES1		18q11.2	AMP	5	0.125
OSBPL1A		18q11.2	AMP	5	0.125
TTC39C		18q11.2	AMP	5	0.125
FAM92A		8q22.1	AMP	5	0.125
ANKRD29		18q11.2	AMP	5	0.125
DENND5B		12p11.21	AMP	5	0.125
ZNF780B		19q13.2	AMP	5	0.125
AMN1		12p11.21	AMP	5	0.125
ZNF780A		19q13.2	AMP	5	0.125
ZNF546		19q13.2	AMP	5	0.125
RBM12B		8q22.1	AMP	5	0.125
HACD4		9p21.3	DEL	5	0.125
H3F3C		12p11.21	AMP	5	0.125
TSPAN11		12p11.21	AMP	5	0.125
LINC00535		8q22.1	AMP	5	0.125
SNORA30		16p11.2	DEL	5	0.125
IZUMO3		9p21.3	DEL	5	0.125
STMN1P1		12p11.21	AMP	5	0.125
RNA5SP274		8q22.1	AMP	5	0.125
RNA5SP452		18q11.2	AMP	5	0.125
RNA5SP472		19q13.11	AMP	5	0.125
RN7SKP120		9p21.3	DEL	5	0.125
RN7SL233P		18q11.2	AMP	5	0.125
MIR-641/641			AMP	4	0.1
MIR-4530/4530			AMP	4	0.1
MIR-3609/3609			AMP	4	0.1
ACTN4		19q13.2	AMP	4	0.1
AKT2		19q13.2	AMP	4	0.1
APLP1		19q13.12	AMP	4	0.1
ATP4A		19q13.12	AMP	4	0.1
BLVRB		19q13.2	AMP	4	0.1
OSGIN2		8q21.3	AMP	4	0.1
CA1		8q21.2	AMP	4	0.1
CA2		8q21.2	AMP	4	0.1
CA3		8q21.2	AMP	4	0.1
CALB1		8q21.3	AMP	4	0.1
CAPNS1		19q13.12	AMP	4	0.1
RUNX1T1		8q21.3	AMP	4	0.1
CCNE1		19q12	AMP	4	0.1
CD22		19q13.12	AMP	4	0.1
CEBPA		19q13.11	AMP	4	0.1
CEBPD		8q11.21	AMP	4	0.1
CEBPG		19q13.11	AMP	4	0.1
TBCB		19q13.12	AMP	4	0.1
CLC		19q13.2	AMP	4	0.1
COX6B1		19q13.12	AMP	4	0.1
COX7A1		19q13.12	AMP	4	0.1
DECR1		8q21.3	AMP	4	0.1
E2F5		8q21.2	AMP	4	0.1
ECH1		19q13.2	AMP	4	0.1
FBL		19q13.2	AMP	4	0.1
ETV2		19q13.12	AMP	4	0.1
FGFR3	0.03775	4p16.3	AMP	4	0.1
GPI		19q13.11	AMP	4	0.1
FFAR1		19q13.12	AMP	4	0.1
FFAR3		19q13.12	AMP	4	0.1
GPR42		19q13.12	AMP	4	0.1
FFAR2		19q13.12	AMP	4	0.1
HNRNPL		19q13.2	AMP	4	0.1
HPN		19q13.11	AMP	4	0.1
LETM1	0.03775	4p16.3	AMP	4	0.1
LGALS4		19q13.2	AMP	4	0.1
LGALS7		19q13.2	AMP	4	0.1
LRP3		19q13.11	AMP	4	0.1
MAG		19q13.12	AMP	4	0.1
MCM4		8q11.21	AMP	4	0.1
ME2		18q21.2	DEL	4	0.1
MAP3K10		19q13.2	AMP	4	0.1
MMP16		8q21.3	AMP	4	0.1
NBN		8q21.3	AMP	4	0.1
NFKBIB		19q13.2	AMP	4	0.1
NPHS1		19q13.12	AMP	4	0.1
NPTX2	0.0002473	7q22.1	AMP	4	0.1
OCM2	0.0002473	7q21.3	AMP	4	0.1
PEPD		19q13.11	AMP	4	0.1
PKP2		12p11.21	AMP	4	0.1
FXYD1		19q13.12	AMP	4	0.1
FXYD3		19q13.12	AMP	4	0.1
POLR2I		19q13.12	AMP	4	0.1
PRKDC		8q11.21	AMP	4	0.1
PSMC4		19q13.2	AMP	4	0.1
PSMD8		19q13.2	AMP	4	0.1
RAP1B	0.006181	12q15	AMP	4	0.1
MRPS12		19q13.2	AMP	4	0.1
RPS16	3.188e-10	19q13.2	AMP	4	0.1
RYR1		19q13.2	AMP	4	0.1
SCN1B		19q13.11	AMP	4	0.1
SUPT5H	3.188e-10	19q13.2	AMP	4	0.1
TP73		1p36.32	AMP	4	0.1
TYROBP		19q13.12	AMP	4	0.1
UBE2V2		8q11.21	AMP	4	0.1
UQCRFS1		19q12	AMP	4	0.1
USF2		19q13.12	AMP	4	0.1
ZFP36	3.188e-10	19q13.2	AMP	4	0.1
ZNF146		19q13.12	AMP	4	0.1
SLBP	0.03775	4p16.3	AMP	4	0.1
DPF1		19q13.2	AMP	4	0.1
TRRAP	0.0002473	7q22.1	AMP	4	0.1
LTBP4		19q13.2	AMP	4	0.1
URI1		19q12	AMP	4	0.1
RIPK2		8q21.3	AMP	4	0.1
RIOK3		18q11.2	AMP	4	0.1
FCGBP		19q13.2	AMP	4	0.1
CPNE3		8q21.3	AMP	4	0.1
PDCD5		19q13.11	AMP	4	0.1
DYRK1B		19q13.2	AMP	4	0.1
KCNK6		19q13.2	AMP	4	0.1
GMFG	3.188e-10	19q13.2	AMP	4	0.1
KIAA0355		19q13.11	AMP	4	0.1
ZNF536		19q12	AMP	4	0.1
KMT2B		19q13.12	AMP	4	0.1
UBA2		19q13.11	AMP	4	0.1
DNM1L		12p11.21	AMP	4	0.1
PAK4		19q13.2	AMP	4	0.1
TMEM147		19q13.12	AMP	4	0.1
TACC3	0.03775	4p16.3	AMP	4	0.1
IPO8		12p11.21	AMP	4	0.1
ARPC1A	0.0002473	7q22.1	AMP	4	0.1
SPINT2		19q13.2	AMP	4	0.1
DLL3		19q13.2	AMP	4	0.1
POP4		19q12	AMP	4	0.1
HCST		19q13.12	AMP	4	0.1
UPK1A		19q13.12	AMP	4	0.1
WWP1		8q21.3	AMP	4	0.1
SLC7A9		19q13.11	AMP	4	0.1
MAP4K1		19q13.2	AMP	4	0.1
ZFP30		19q13.12	AMP	4	0.1
ZNF507		19q13.11	AMP	4	0.1
LMTK2	0.0002473	7q21.3	AMP	4	0.1
SIRT2		19q13.2	AMP	4	0.1
SIPA1L3		19q13.13-q13.2	AMP	4	0.1
HAUS5		19q13.12	AMP	4	0.1
SPIDR		8q11.21	AMP	4	0.1
PLD3		19q13.2	AMP	4	0.1
BRI3	0.0002473	7q21.3	AMP	4	0.1
ZNF345		19q13.12	AMP	4	0.1
TECPR1	0.0002473	7q21.3	AMP	4	0.1
CLIP3		19q13.12	AMP	4	0.1
LSM14A		19q13.11	AMP	4	0.1
GAPDHS		19q13.12	AMP	4	0.1
ZBTB32		19q13.12	AMP	4	0.1
EIF3K		19q13.2	AMP	4	0.1
LGALS13		19q13.2	AMP	4	0.1
SERTAD3		19q13.2	AMP	4	0.1
SERTAD1		19q13.2	AMP	4	0.1
YARS2		12p11.21	AMP	4	0.1
RMDN1		8q21.3	AMP	4	0.1
ZNF571		19q13.12	AMP	4	0.1
MEX3C		18q21.2	DEL	4	0.1
LSR		19q13.12	AMP	4	0.1
OTUD6B		8q21.3	AMP	4	0.1
FXYD7		19q13.12	AMP	4	0.1
FXYD5		19q13.12	AMP	4	0.1
PAF1	3.188e-10	19q13.2	AMP	4	0.1
CNGB3		8q21.3	AMP	4	0.1
SARS2		19q13.2	AMP	4	0.1
GPATCH1		19q13.11	AMP	4	0.1
SAMD4B	3.188e-10	19q13.2	AMP	4	0.1
PIP4P2		8q21.3	AMP	4	0.1
MED29	3.188e-10	19q13.2	AMP	4	0.1
PSENEN		19q13.12	AMP	4	0.1
ZNF302		19q13.11	AMP	4	0.1
LIN37		19q13.12	AMP	4	0.1
BAIAP2L1	0.0002473	7q21.3-q22.1	AMP	4	0.1
SLC7A10		19q13.11	AMP	4	0.1
MDM1	0.006181	12q15	AMP	4	0.1
LGALS14		19q13.2	AMP	4	0.1
NUP107	0.006181	12q15	AMP	4	0.1
SMURF1	0.0002473	7q22.1	AMP	4	0.1
TSHZ3		19q12	AMP	4	0.1
LRFN1		19q13.2	AMP	4	0.1
GRAMD1A		19q13.11	AMP	4	0.1
ZFP14		19q13.12	AMP	4	0.1
ZNF529		19q13.12	AMP	4	0.1
PRX		19q13.2	AMP	4	0.1
SPTBN4		19q13.2	AMP	4	0.1
HAMP		19q13.12	AMP	4	0.1
CATSPERG		19q13.2	AMP	4	0.1
PRODH2		19q13.12	AMP	4	0.1
C19ORF33		19q13.2	AMP	4	0.1
NECAB1		8q21.3	AMP	4	0.1
CHST8		19q13.11	AMP	4	0.1
PLEKHG2	3.188e-10	19q13.2	AMP	4	0.1
CAPRIN2		12p11.21	AMP	4	0.1
KCTD15		19q13.11	AMP	4	0.1
PLEKHF1		19q12	AMP	4	0.1
RBM42		19q13.12	AMP	4	0.1
LRFN3		19q13.12	AMP	4	0.1
EFCAB1		8q11.21	AMP	4	0.1
IGFLR1		19q13.12	AMP	4	0.1
CNTD2		19q13.2	AMP	4	0.1
C19ORF12		19q12	AMP	4	0.1
WDR87		19q13.13	AMP	4	0.1
KIRREL2		19q13.12	AMP	4	0.1
ANKRD27		19q13.11	AMP	4	0.1
MYH16	0.0002473	7q22.1	AMP	4	0.1
PDCD2L		19q13.11	AMP	4	0.1
ZNF527		19q13.12	AMP	4	0.1
ZNF607		19q13.12	AMP	4	0.1
NFKBID		19q13.12	AMP	4	0.1
CEP89		19q13.11	AMP	4	0.1
ZNF382		19q13.12	AMP	4	0.1
ALG10		12p11.1	AMP	4	0.1
ZNF566		19q13.12	AMP	4	0.1
ALKBH6		19q13.12	AMP	4	0.1
RHPN2		19q13.11	AMP	4	0.1
LRRCC1		8q21.2	AMP	4	0.1
PSKH2		8q21.3	AMP	4	0.1
ZNF30		19q13.11	AMP	4	0.1
YIF1B		19q13.2	AMP	4	0.1
FAAP24		19q13.11	AMP	4	0.1
TDRD12		19q13.11	AMP	4	0.1
ZNF461		19q13.12	AMP	4	0.1
ZNF585B		19q13.12	AMP	4	0.1
TMEM129	0.03775	4p16.3	AMP	4	0.1
TIMM50		19q13.2	AMP	4	0.1
SHKBP1		19q13.2	AMP	4	0.1
DMKN		19q13.12	AMP	4	0.1
PPP1R14A		19q13.2	AMP	4	0.1
SLC26A7		8q21.3	AMP	4	0.1
FBXO17		19q13.2	AMP	4	0.1
ARHGAP33		19q13.12	AMP	4	0.1
RASGRP4		19q13.2	AMP	4	0.1
FGD4		12p11.21	AMP	4	0.1
ZNF573		19q13.12	AMP	4	0.1
WDR88		19q13.11	AMP	4	0.1
EID2B		19q13.2	AMP	4	0.1
WTIP		19q13.11	AMP	4	0.1
ZNF792		19q13.11	AMP	4	0.1
HSPB6		19q13.12	AMP	4	0.1
RINL		19q13.2	AMP	4	0.1
FBXO27		19q13.2	AMP	4	0.1
C19ORF47		19q13.2	AMP	4	0.1
DCAF4L2		8q21.3	AMP	4	0.1
RALYL		8q21.2	AMP	4	0.1
ALG10B		12q12	AMP	4	0.1
CPNE8		12q12	AMP	4	0.1
HIPK4		19q13.2	AMP	4	0.1
ZNF420		19q13.12	AMP	4	0.1
ZNF565		19q13.12	AMP	4	0.1
FAM98C		19q13.2	AMP	4	0.1
CAPN12		19q13.2	AMP	4	0.1
DPY19L3		19q13.11	AMP	4	0.1
LGALS16		19q13.2	AMP	4	0.1
TTC9B		19q13.2	AMP	4	0.1
ZNF599		19q13.11	AMP	4	0.1
FAM187B		19q13.12	AMP	4	0.1
PROSER3		19q13.12	AMP	4	0.1
LINC00906		19q12	AMP	4	0.1
ZNF569		19q13.12	AMP	4	0.1
ZNF570		19q13.12	AMP	4	0.1
FAM53A	0.03775	4p16.3	AMP	4	0.1
SLC7A13		8q21.3	AMP	4	0.1
ZNF567		19q13.12	AMP	4	0.1
ZNF383		19q13.12	AMP	4	0.1
ZNF781		19q13.12	AMP	4	0.1
EID2		19q13.2	AMP	4	0.1
LGI4		19q13.12|19q13.11	AMP	4	0.1
SYNE4		19q13.12	AMP	4	0.1
ZNF540		19q13.12	AMP	4	0.1
BHLHA15	0.0002473	7q21.3	AMP	4	0.1
CNBD1		8q21.3	AMP	4	0.1
TMEM64		8q21.3	AMP	4	0.1
ABHD3		18q11.2	AMP	4	0.1
ZNF585A		19q13.12	AMP	4	0.1
GGN		19q13.2	AMP	4	0.1
THAP8		19q13.12	AMP	4	0.1
U2AF1L4		19q13.12	AMP	4	0.1
TMEM130	0.0002473	7q22.1	AMP	4	0.1
ATP6V0D2		8q21.3	AMP	4	0.1
ETFBKMT		12p11.21	AMP	4	0.1
REXO1L1P		8q21.2	AMP	4	0.1
IFNL2		19q13.2	AMP	4	0.1
IFNL3		19q13.2	AMP	4	0.1
IFNL1		19q13.2	AMP	4	0.1
SCGB2B2		19q13.11	AMP	4	0.1
WDR62		19q13.12	AMP	4	0.1
ZFP82		19q13.12	AMP	4	0.1
ZNF875		19q13.12	AMP	4	0.1
TRIQK		8q22.1	AMP	4	0.1
ZNF181		19q13.11	AMP	4	0.1
ZNF260		19q13.12	AMP	4	0.1
SYT10		12p11.1	AMP	4	0.1
VSTM2B		19q12	AMP	4	0.1
ZNF850		19q13.12	AMP	4	0.1
NCCRP1		19q13.2	AMP	4	0.1
SYCN		19q13.2	AMP	4	0.1
LEUTX		19q13.2	AMP	4	0.1
SELENOV		19q13.2	AMP	4	0.1
SBSN		19q13.12	AMP	4	0.1
ZNF829		19q13.12	AMP	4	0.1
ZNF568		19q13.12	AMP	4	0.1
CA13		8q21.2	AMP	4	0.1
RGS9BP		19q13.11	AMP	4	0.1
KRTDAP		19q13.12	AMP	4	0.1
ZNF790		19q13.12	AMP	4	0.1
C8ORF87		8q22.1	AMP	4	0.1
NUDT19		19q13.11	AMP	4	0.1
ZNF793		19q13.12	AMP	4	0.1
ACP7		19q13.2	AMP	4	0.1
SPRED3		19q13.2	AMP	4	0.1
LGALS17A		19q13.2	AMP	4	0.1
RBIS		8q21.2	AMP	4	0.1
KPNA7	0.0002473	7q22.1	AMP	4	0.1
LINC00293		8q11.1	AMP	4	0.1
SCGB1B2P		19q13.11	AMP	4	0.1
SDHAF1		19q13.12	AMP	4	0.1
LGALS7B		19q13.2	AMP	4	0.1
OVOL3		19q13.12	AMP	4	0.1
LRRC69		8q21.3	AMP	4	0.1
LINC00941		12p11.21	AMP	4	0.1
REXO1L11P		8q21.2	AMP	4	0.1
REXO1L10P		8q21.2	AMP	4	0.1
SNORA70G	0.006181	12q15	AMP	4	0.1
LINC00665		19q13.12	AMP	4	0.1
THEG5		19q12	AMP	4	0.1
LINC00904		19q13.11	AMP	4	0.1
RNA5SP272		8q21.3	AMP	4	0.1
RNA5SP273		8q21.3	AMP	4	0.1
RNA5SP358		12q12	AMP	4	0.1
RNA5SP359		12q12	AMP	4	0.1
RNA5SP470		19q12	AMP	4	0.1
RNA5SP471		19q12	AMP	4	0.1
LINC00534		8q21.3	AMP	4	0.1
IFNL4		19q13.2	AMP	4	0.1
RN7SKP32		8q11.1	AMP	4	0.1
RN7SKP231		8q21.3	AMP	4	0.1
RN7SL150P		19q13.11	AMP	4	0.1
RN7SL154P		19q13.11	AMP	4	0.1
RN7SL402P		19q13.12	AMP	4	0.1
RN7SL789P		19q13.11	AMP	4	0.1
RN7SL491P		19q13.12	AMP	4	0.1
RN7SL340P		19q12	AMP	4	0.1
RN7SL478P	0.0002473	7q21.3	AMP	4	0.1
RN7SL663P		19q13.2	AMP	4	0.1
RN7SKP22		19q13.11	AMP	4	0.1
RN7SL566P	3.188e-10	19q13.2	AMP	4	0.1
MIR-5708/5708			AMP	3	0.075
MIR-943/943			AMP	3	0.075
MIR-920/920			AMP	3	0.075
MIR-591/591			AMP	3	0.075
MIR-571/571			AMP	3	0.075
MIR-551A/551A			AMP	3	0.075
MIR-4689/4689			AMP	3	0.075
MIR-4470/4470			AMP	3	0.075
APOC1		19q13.32	AMP	3	0.075
APOC1P1		19q13.32	AMP	3	0.075
APOC2		19q13.32	AMP	3	0.075
APOC4		19q13.32	AMP	3	0.075
APOE		19q13.32	AMP	3	0.075
ASNS		7q21.3	AMP	3	0.075
ASPH		8q12.3	AMP	3	0.075
RERE		1p36.23	AMP	3	0.075
ATP5ME	0.03775	4p16.3	AMP	3	0.075
AXL		19q13.2	AMP	3	0.075
BCL3		19q13.32	AMP	3	0.075
CA6		1p36.23	AMP	3	0.075
CA8		8q12.1	AMP	3	0.075
CA9	1.193e-05	9p13.3	AMP	3	0.075
CACNB1		17q12	AMP	3	0.075
CD72	1.193e-05	9p13.3	AMP	3	0.075
CIDEA		18p11.21|18	AMP	3	0.075
CKM		19q13.32	AMP	3	0.075
CLPTM1		19q13.32	AMP	3	0.075
CNTFR		9p13.3	AMP	3	0.075
CPM	0.006181	12q15	AMP	3	0.075
CRH		8q13.1	AMP	3	0.075
CSF3		17q21.1	AMP	3	0.075
CTBP1	0.03775	4p16.3	AMP	3	0.075
CYP2A6		19q13.2	AMP	3	0.075
CYP2A7		19q13.2	AMP	3	0.075
CYP2A13		19q13.2	AMP	3	0.075
CYP2B6		19q13.2	AMP	3	0.075
CYP2B7P		19q13.2	AMP	3	0.075
CYP7A1		8q12.1	AMP	3	0.075
DGKQ	0.03775	4p16.3	AMP	3	0.075
DMPK		19q13.32	AMP	3	0.075
DMWD		19q13.32	AMP	3	0.075
DYNC1I1		7q21.3	AMP	3	0.075
MEGF6		1p36.32	AMP	3	0.075
ENO1		1p36.23	AMP	3	0.075
ERBB2	0.001091	17q12	AMP	3	0.075
ERCC1		19q13.32	AMP	3	0.075
ERCC2		19q13.32	AMP	3	0.075
EYA1		8q13.3	AMP	3	0.075
FABP4		8q21.13	AMP	3	0.075
FABP5		8q21.13	AMP	3	0.075
FANCG		9p13.3	AMP	3	0.075
FNTA		8p11.21	AMP	3	0.075
FOSB		19q13.32	AMP	3	0.075
GAK	0.03775	4p16.3	AMP	3	0.075
GALT		9p13.3	AMP	3	0.075
GIPR		19q13.32	AMP	3	0.075
GNAL		18p11.21	AMP	3	0.075
GPR4		19q13.32	AMP	3	0.075
NPBWR1		8q11.23	AMP	3	0.075
GRB7	0.001091	17q12	AMP	3	0.075
GUCA1A		6p21.1	AMP	3	0.075
GUCA1B		6p21.1	AMP	3	0.075
GYS2		12p12.1	AMP	3	0.075
FOXA3		19q13.32	AMP	3	0.075
HNF4G		8q21.13	AMP	3	0.075
IAPP		12p12.1	AMP	3	0.075
IDUA	0.03775	4p16.3	AMP	3	0.075
IFNG	0.006181	12q15	AMP	3	0.075
IL7		8q21.13	AMP	3	0.075
IL11RA		9p13.3	AMP	3	0.075
IMPA1		8q21.13	AMP	3	0.075
IMPA2		18p11.21	AMP	3	0.075
KCNN4		19q13.31	AMP	3	0.075
LDHB		12p12.1	AMP	3	0.075
BCAM		19q13.32	AMP	3	0.075
LYN		8q12.1	AMP	3	0.075
MDM2	0.006181	12q15	AMP	3	0.075
MOS		8q12.1	AMP	3	0.075
MYBL1		8q13.1	AMP	3	0.075
MYL5	0.03775	4p16.3	AMP	3	0.075
NEUROD2	0.001091	17q12	AMP	3	0.075
CNOT2	0.006181	12q15	AMP	3	0.075
NOVA2		19q13.32	AMP	3	0.075
NPR2	1.193e-05	9p13.3	AMP	3	0.075
OPRK1		8q11.23	AMP	3	0.075
PDE7A		8q13.1	AMP	3	0.075
PDE6B	0.03775	4p16.3	AMP	3	0.075
PDK4		7q21.3	AMP	3	0.075
PENK		8q12.1	AMP	3	0.075
PLAG1		8q12.1	AMP	3	0.075
PLAUR		19q13.31	AMP	3	0.075
PMP2		8q21.13	AMP	3	0.075
PNMT	0.001091	17q12	AMP	3	0.075
PON1		7q21.3	AMP	3	0.075
PON2		7q21.3	AMP	3	0.075
PON3		7q21.3	AMP	3	0.075
MED1		17q12	AMP	3	0.075
PKIA		8q21.13	AMP	3	0.075
PSMD3		17q21.1	AMP	3	0.075
PTPRM		18p11.23	AMP	3	0.075
PVR		19q13.31	AMP	3	0.075
NECTIN2		19q13.32	AMP	3	0.075
PEX2		8q21.13	AMP	3	0.075
RAB2A		8q12.1-q12.2	AMP	3	0.075
RECQL		12p12.1	AMP	3	0.075
RELB		19q13.32	AMP	3	0.075
RMRP	1.193e-05	9p13.3	AMP	3	0.075
ROCK1		18q11.1	AMP	3	0.075
RP1		8q11.23-q12.1	AMP	3	0.075
RPL7		8q21.11	AMP	3	0.075
RPL19		17q12	AMP	3	0.075
RPS20		8q12.1	AMP	3	0.075
RTN2		19q13.32	AMP	3	0.075
CCL19		9p13.3	AMP	3	0.075
CCL21		9p13.3	AMP	3	0.075
SDCBP		8q12.1	AMP	3	0.075
SLC2A5		1p36.23	AMP	3	0.075
SLCO1A2		12p12.1	AMP	3	0.075
SNAI2		8q11.21	AMP	3	0.075
SNRPA		19q13.2	AMP	3	0.075
SNRPD1		18q11.2	AMP	3	0.075
SNRPD2		19q13.32	AMP	3	0.075
TAC1		7q21.3	AMP	3	0.075
TCEA1		8q11.23	AMP	3	0.075
ELOC		8q21.11	AMP	3	0.075
TERF1		8q21.11	AMP	3	0.075
TESK1	1.193e-05	9p13.3	AMP	3	0.075
THRA		17q21.1	AMP	3	0.075
TLN1	1.193e-05	9p13.3	AMP	3	0.075
TPD52		8q21.13	AMP	3	0.075
TPM2	1.193e-05	9p13.3	AMP	3	0.075
TTPA		8q12.3	AMP	3	0.075
VASP		19q13.32	AMP	3	0.075
VCP		9p13.3	AMP	3	0.075
NSD2	0.03775	4p16.3	AMP	3	0.075
NELFA	0.03775	4p16.3	AMP	3	0.075
XRCC1		19q13.31	AMP	3	0.075
ZNF45		19q13.31	AMP	3	0.075
ZNF221		19q13.31	AMP	3	0.075
ZNF222		19q13.31	AMP	3	0.075
ZNF141	0.03775	4p16.3	AMP	3	0.075
ZNF155		19q13.31	AMP	3	0.075
ZNF180		19q13.31	AMP	3	0.075
ZNF223		19q13.31	AMP	3	0.075
ZNF224		19q13.31	AMP	3	0.075
ZNF225		19q13.31	AMP	3	0.075
ZNF226		19q13.31	AMP	3	0.075
ZNF227		19q13.31	AMP	3	0.075
ZNF112		19q13.31	AMP	3	0.075
ZNF229		19q13.31	AMP	3	0.075
ZNF230		19q13.31	AMP	3	0.075
SEM1		7q21.3	AMP	3	0.075
SYMPK		19q13.32	AMP	3	0.075
MIA		19q13.2	AMP	3	0.075
NSMAF		8q12.1	AMP	3	0.075
KCNAB2		1p36.31	AMP	3	0.075
TCAP	0.001091	17q12	AMP	3	0.075
RGS20		8q11.23	AMP	3	0.075
GGH		8q12.3	AMP	3	0.075
BUD31	0.0002473	7q22.1	AMP	3	0.075
SGCE		7q21.3	AMP	3	0.075
TRPA1		8q21.11	AMP	3	0.075
PGLYRP1		19q13.32	AMP	3	0.075
MSC		8q13.3	AMP	3	0.075
NUMBL		19q13.2	AMP	3	0.075
ZNF235		19q13.31	AMP	3	0.075
KCNB2		8q21.11	AMP	3	0.075
ITGBL1		13q33.1	AMP	3	0.075
CYP7B1		8q12.3	AMP	3	0.075
ZNF254		19p12	AMP	3	0.075
ATP5MF	0.0002473	7q22.1	AMP	3	0.075
H6PD		1p36.22	AMP	3	0.075
NR1D1		17q21.1	AMP	3	0.075
MTFR1		8q13.1	AMP	3	0.075
ST18		8q11.23	AMP	3	0.075
TOX		8q12.1	AMP	3	0.075
RB1CC1		8q11.23	AMP	3	0.075
RGP1	1.193e-05	9p13.3	AMP	3	0.075
RUSC2	1.193e-05	9p13.3	AMP	3	0.075
MED24		17q21.1	AMP	3	0.075
GPC6		13q31.3-q32.1	AMP	3	0.075
ARPC1B	0.0002473	7q22.1	AMP	3	0.075
SLC25A13		7q21.3	AMP	3	0.075
SIGMAR1		9p13.3	AMP	3	0.075
MAEA	0.03775	4p16.3	AMP	3	0.075
PCGF3	0.03775	4p16.3	AMP	3	0.075
SPON2	0.03775	4p16.3	AMP	3	0.075
LYPLA1		8q11.23	AMP	3	0.075
TOMM40		19q13.32	AMP	3	0.075
CREB3	1.193e-05	9p13.3	AMP	3	0.075
UNC13B	1.193e-05	9p13.3	AMP	3	0.075
NCOA2		8q13.3	AMP	3	0.075
ARFGEF1		8q13.2	AMP	3	0.075
CCT2	0.006181	12q15	AMP	3	0.075
SLCO1B1		12p12.1	AMP	3	0.075
ZNF234		19q13.31	AMP	3	0.075
CPLX1	0.03775	4p16.3	AMP	3	0.075
FRS2	0.006181	12q15	AMP	3	0.075
PPP1R13L		19q13.32	AMP	3	0.075
CD3EAP		19q13.32	AMP	3	0.075
CCL27		9p13.3	AMP	3	0.075
SLC26A1	0.03775	4p16.3	AMP	3	0.075
CPSF4	0.0002473	7q22.1	AMP	3	0.075
STARD3	0.001091	17q12	AMP	3	0.075
COPS5		8q13.1	AMP	3	0.075
STMN2		8q21.13	AMP	3	0.075
CLASRP		19q13.32	AMP	3	0.075
DCTN3		9p13.3	AMP	3	0.075
PDAP1	0.0002473	7q22.1	AMP	3	0.075
CASC3		17q21.1	AMP	3	0.075
IKZF3	0.001091	17q12-q21.1	AMP	3	0.075
CYP2G1P		19q13.2	AMP	3	0.075
PEG10		7q21.3	AMP	3	0.075
KIF1B		1p36.22	AMP	3	0.075
RRS1		8q13.1	AMP	3	0.075
SULF1		8q13.2-q13.3	AMP	3	0.075
MTCL1		18p11.22	AMP	3	0.075
PHF24		9p13.3	AMP	3	0.075
FBXO46		19q13.32	AMP	3	0.075
HEY1		8q21.13	AMP	3	0.075
TRAM1		8q13.3	AMP	3	0.075
ETHE1		19q13.31	AMP	3	0.075
CBLC		19q13.32	AMP	3	0.075
LY96		8q21.11	AMP	3	0.075
ZKSCAN5	0.0002473	7q22.1	AMP	3	0.075
SGK3		8q13.1	AMP	3	0.075
EML2		19q13.32	AMP	3	0.075
DNAJB5		9p13.3	AMP	3	0.075
PTCD1	0.0002473	7q22.1	AMP	3	0.075
LINC00588		8q12.1	AMP	3	0.075
IRF2BP1		19q13.32	AMP	3	0.075
SPAG8	1.193e-05	9p13.3	AMP	3	0.075
RNU105C		8q11.23	AMP	3	0.075
SNORD54		8q12.1	AMP	3	0.075
ZNF285		19q13.31	AMP	3	0.075
DNAI1		9p13.3	AMP	3	0.075
STAU2		8q21.11	AMP	3	0.075
LYPD3		19q13.31	AMP	3	0.075
SIT1	1.193e-05	9p13.3	AMP	3	0.075
BHLHE22		8q12.3	AMP	3	0.075
KCNMB4	0.006181	12q15	AMP	3	0.075
MRPS28		8q21.13	AMP	3	0.075
MRPL15		8q11.23	AMP	3	0.075
PILRB		7q22.1	AMP	3	0.075
STOML2		9p13.3	AMP	3	0.075
WRAP73		1p36.32	AMP	3	0.075
IL22	0.006181	12q15	AMP	3	0.075
GOLT1B		12p12.1	AMP	3	0.075
PI15		8q21.13	AMP	3	0.075
ZC2HC1A		8q21.13	AMP	3	0.075
LACTB2		8q13.3	AMP	3	0.075
RAPGEFL1		17q21.1	AMP	3	0.075
ATP6V1H		8q11.23	AMP	3	0.075
ASB4		7q21.3	AMP	3	0.075
CDK12		17q12	AMP	3	0.075
FGFRL1	0.03775	4p16.3	AMP	3	0.075
RAB4B		19q13.2	AMP	3	0.075
SNTG1		8q11.21	AMP	3	0.075
GDAP1		8q21.11	AMP	3	0.075
QPCTL		19q13.32	AMP	3	0.075
PIGG	0.03775	4p16.3	AMP	3	0.075
IMPAD1		8q12.1	AMP	3	0.075
TMEM70		8q21.11	AMP	3	0.075
ARMC1		8q13.1	AMP	3	0.075
MRPS10		6p21.1	AMP	3	0.075
UBE2W		8q21.11	AMP	3	0.075
SLC35E3	0.006181	12q15	AMP	3	0.075
PPP1R9A		7q21.3	AMP	3	0.075
CHD7		8q12.2	AMP	3	0.075
IL26	0.006181	12q15	AMP	3	0.075
TRERF1		6p21.1	AMP	3	0.075
PAG1		8q21.13	AMP	3	0.075
GSDMB		17q21.1	AMP	3	0.075
SMG9		19q13.31	AMP	3	0.075
C8ORF44		8q13.1	AMP	3	0.075
IRGC		19q13.31	AMP	3	0.075
JPH1		8q21.11	AMP	3	0.075
CEACAM19		19q13.31	AMP	3	0.075
CPA6		8q13.2	AMP	3	0.075
PLXDC1		17q12	AMP	3	0.075
CHMP1B		18p11.21	AMP	3	0.075
UVSSA	0.03775	4p16.3	AMP	3	0.075
GBA2	1.193e-05	9p13.3	AMP	3	0.075
MARK4		19q13.32	AMP	3	0.075
PRDM14		8q13.3	AMP	3	0.075
SNX16		8q21.13	AMP	3	0.075
SOX17		8q11.23	AMP	3	0.075
HIF3A		19q13.32	AMP	3	0.075
CSMD1	0.05046	8p23.2	DEL	3	0.075
CASD1		7q21.3	AMP	3	0.075
MPPE1		18p11.21	AMP	3	0.075
ZBTB10		8q21.13	AMP	3	0.075
ZNF655	0.0002473	7q22.1	AMP	3	0.075
TRAPPC6A		19q13.32	AMP	3	0.075
CHCHD7		8q12.1	AMP	3	0.075
ZNF576		19q13.31	AMP	3	0.075
ZFAND1		8q21.13	AMP	3	0.075
GEMIN7		19q13.32	AMP	3	0.075
ZFHX4		8q21.13	AMP	3	0.075
CSPP1		8q13.1-q13.2	AMP	3	0.075
PYROXD1		12p12.1	AMP	3	0.075
COQ8B		19q13.2	AMP	3	0.075
ABCA11P	0.03775	4p16.3	AMP	3	0.075
GREB1L		18q11.1-q11.2	AMP	3	0.075
GPR157		1p36.22	AMP	3	0.075
VCPIP1		8q13.1	AMP	3	0.075
SPSB1		1p36.22	AMP	3	0.075
OPA3		19q13.32	AMP	3	0.075
PREX2		8q13.2	AMP	3	0.075
FAM214B		9p13.3	AMP	3	0.075
ITPKC		19q13.2	AMP	3	0.075
SPX		12p12.1	AMP	3	0.075
RSPH6A		19q13.32	AMP	3	0.075
SLCO5A1		8q13.3	AMP	3	0.075
CRISPLD1		8q21.13	AMP	3	0.075
MRO		18q21.2	DEL	3	0.075
ZNF394	0.0002473	7q22.1	AMP	3	0.075
PPP1R1B	0.001091	17q12	AMP	3	0.075
SLC49A3	0.03775	4p16.3	AMP	3	0.075
POMK		8p11.21	AMP	3	0.075
TMEM175	0.03775	4p16.3	AMP	3	0.075
MIEN1	0.001091	17q12	AMP	3	0.075
TRIM55		8q13.1	AMP	3	0.075
PIGO		9p13.3	AMP	3	0.075
ARHGEF39	1.193e-05	9p13.3	AMP	3	0.075
FBXL20		17q12	AMP	3	0.075
DNAJC5B		8q13.1	AMP	3	0.075
EXOC3L2		19q13.32	AMP	3	0.075
FAM110B		8q12.1	AMP	3	0.075
CHMP4C		8q21.13	AMP	3	0.075
PGAP3	0.001091	17q12	AMP	3	0.075
ORMDL3		17q21.1	AMP	3	0.075
TGS1		8q12.1	AMP	3	0.075
EGLN2		19q13.2	AMP	3	0.075
XKR4		8q12.1	AMP	3	0.075
PCMTD1		8q11.23	AMP	3	0.075
C8ORF34		8q13.2	AMP	3	0.075
RAB3IP	0.006181	12q15	AMP	3	0.075
AEBP2		12p12.3	AMP	3	0.075
ZPBP2		17q21.1	AMP	3	0.075
CEACAM20		19q13.31	AMP	3	0.075
NLRP13		19q13.43	AMP	3	0.075
NLRP8		19q13.43	AMP	3	0.075
NLRP5		19q13.43	AMP	3	0.075
ZNF787		19q13.43	AMP	3	0.075
IRGQ		19q13.31	AMP	3	0.075
ZNF428		19q13.31	AMP	3	0.075
TPRG1L		1p36.32	AMP	3	0.075
TMEM68		8q12.1	AMP	3	0.075
ADHFE1		8q13.1	AMP	3	0.075
UBXN2B		8q12.1	AMP	3	0.075
PXDNL		8q11.22-q11.23	AMP	3	0.075
HGSNAT		8p11.21-p11.1	AMP	3	0.075
ARID3C		9p13.3	AMP	3	0.075
RPP25L		9p13.3	AMP	3	0.075
C9ORF131		9p13.3	AMP	3	0.075
BEST3	0.006181	12q15	AMP	3	0.075
WIPF2		17q21.2	AMP	3	0.075
PPM1N		19q13.32	AMP	3	0.075
KLC3		19q13.32	AMP	3	0.075
IGSF23		19q13.31	AMP	3	0.075
SIX5		19q13.32	AMP	3	0.075
IGFL2		19q13.32	AMP	3	0.075
LINC00662		19q11	AMP	3	0.075
CCDC27		1p36.32	AMP	3	0.075
ZNF595	0.03775	4p16.3	AMP	3	0.075
SLC2A7		1p36.23	AMP	3	0.075
RDH10		8q21.11	AMP	3	0.075
MCMDC2		8q13.1	AMP	3	0.075
CLVS1		8q12.2-q12.3	AMP	3	0.075
SBSPON		8q21.11	AMP	3	0.075
LINGO2		9p21.2-p21.1	DEL	3	0.075
ATP8B5P	1.193e-05	9p13.3	AMP	3	0.075
ZNF296		19q13.32	AMP	3	0.075
ZNF721	0.03775	4p16.3	AMP	3	0.075
SDR16C5		8q12.1	AMP	3	0.075
MYRFL	0.006181	12q15	AMP	3	0.075
CADM4		19q13.31	AMP	3	0.075
CCDC107	1.193e-05	9p13.3	AMP	3	0.075
ZSCAN25		7q22.1	AMP	3	0.075
FAM200A	0.0002473	7q22.1	AMP	3	0.075
YTHDF3		8q12.3	AMP	3	0.075
VXN		8q13.1	AMP	3	0.075
ZNF718	0.03775	4p16.3	AMP	3	0.075
FAM205A		9p13.3	AMP	3	0.075
NPHP4		1p36.31	AMP	3	0.075
GSDMA		17q21.1	AMP	3	0.075
LAMA1		18p11.31	AMP	3	0.075
C19ORF54		19q13.2	AMP	3	0.075
ZNF575		19q13.31	AMP	3	0.075
LYPD5		19q13.31	AMP	3	0.075
ZNF283		19q13.31	AMP	3	0.075
PPP1R37		19q13.32	AMP	3	0.075
NKPD1		19q13.32	AMP	3	0.075
CRIPAK	0.03775	4p16.3	AMP	3	0.075
RNF212	0.03775	4p16.3	AMP	3	0.075
ZNF789	0.0002473	7q22.1	AMP	3	0.075
NKAIN3		8q12.3	AMP	3	0.075
PPP1R42		8q13.1	AMP	3	0.075
MSL1		17q21.1	AMP	3	0.075
LRRC30		18p11.23	AMP	3	0.075
MYPOP		19q13.32	AMP	3	0.075
NANOS2		19q13.32	AMP	3	0.075
NAT8L	0.03775	4p16.3	AMP	3	0.075
POTEA		8p11.1	AMP	3	0.075
LRRC37A11P		17q12	AMP	3	0.075
STAC2		17q12	AMP	3	0.075
ANKRD62		18p11.21	AMP	3	0.075
ZNF404		19q13.31	AMP	3	0.075
ZNF284		19q13.31	AMP	3	0.075
SLC10A5		8q21.13	AMP	3	0.075
CASTOR3		7q22.1	AMP	3	0.075
ZNF233		19q13.31	AMP	3	0.075
POLN	0.03775	4p16.3	AMP	3	0.075
ANKRD30B		18p11.21	AMP	3	0.075
IGFL1		19q13.32	AMP	3	0.075
ENHO		9p13.3	AMP	3	0.075
LRRC10	0.006181	12q15	AMP	3	0.075
CEACAM22P		19q13.31	AMP	3	0.075
CEACAM16		19q13.31-q13.32	AMP	3	0.075
BLOC1S3		19q13.32	AMP	3	0.075
IGFL3		19q13.32	AMP	3	0.075
ALKAL1		8q11.23	AMP	3	0.075
XKR9		8q13.3	AMP	3	0.075
FAM205BP		9p13.3	AMP	3	0.075
ARL5C		17q12	AMP	3	0.075
PINLYP		19q13.31	AMP	3	0.075
C4ORF48	0.03775	4p16.3	AMP	3	0.075
C7ORF76		7q21.3	AMP	3	0.075
SPDYE3		7q22.1	AMP	3	0.075
SDR16C6P		8q12.1	AMP	3	0.075
IGFL4		19q13.32	AMP	3	0.075
PPDPFL		8q11.21	AMP	3	0.075
FBXO47		17q12|17q12	AMP	3	0.075
ZNF704		8q21.13	AMP	3	0.075
SNHG6		8q13.1|8q13	AMP	3	0.075
SNORD87		8q13.1	AMP	3	0.075
ZNF876P	0.03775	4p16.3	AMP	3	0.075
FABP9		8q21.13	AMP	3	0.075
FABP12		8q21.13	AMP	3	0.075
C6ORF132		6p21.1	AMP	3	0.075
IMPA1P1		8q21.13	AMP	3	0.075
PHLDB3		19q13.31	AMP	3	0.075
ZNF732	0.03775	4p16.3	AMP	3	0.075
SCARNA22	0.03775	4p16.3	AMP	3	0.075
SCARNA16	0.1091	17q25.2	AMP	3	0.075
SNORD23		19q13.33	AMP	3	0.075
MSMP	1.193e-05	9p13.3	AMP	3	0.075
CCDC61		19q13.32	AMP	3	0.075
NPIPB1P		18p11.21	AMP	3	0.075
ZNF726		19p12	AMP	3	0.075
FAM166B	1.193e-05	9p13.3	AMP	3	0.075
TCF24		8q13.1	AMP	3	0.075
FAM205C		9p13.3	AMP	3	0.075
MIR124-2HG		8q12.3	AMP	3	0.075
SRRM5		19q13.31	AMP	3	0.075
TMED11P	0.03775	4p16.3	AMP	3	0.075
LINC00672		17q12	AMP	3	0.075
LRRC3C		17q21.1	AMP	3	0.075
LINC00967		8q13.1	AMP	3	0.075
LINC00968		8q12.1	AMP	3	0.075
RNA5SP35		13q31.3	AMP	3	0.075
RNA5SP265		8q12.1	AMP	3	0.075
RNA5SP266		8q12.1	AMP	3	0.075
RNA5SP267		8q12.1	AMP	3	0.075
RNA5SP268		8q13.1	AMP	3	0.075
RNA5SP269		8q13.2	AMP	3	0.075
RNA5SP270		8q13.3	AMP	3	0.075
RNA5SP271		8q21.11	AMP	3	0.075
RNA5SP356		12p11.22	AMP	3	0.075
SNORD124		17q21.1	AMP	3	0.075
STAG3L5P		7q22.1	AMP	3	0.075
CASC9		8q21.13	AMP	3	0.075
RN7SKP129		7q21.3	AMP	3	0.075
RN7SKP294		8q11.21	AMP	3	0.075
RN7SL107P		8q21.13	AMP	3	0.075
RN7SL250P		8q11.23	AMP	3	0.075
RN7SL308P		8q21.13	AMP	3	0.075
RN7SL323P		8q12.1	AMP	3	0.075
RN7SL338P		9p13.3	AMP	3	0.075
RN7SL368P		19q13.31	AMP	3	0.075
RN7SL671P	0.03775	4p16.3	AMP	3	0.075
RNU6ATAC32P		8q11.23	AMP	3	0.075
RN7SL19P		8q13.3	AMP	3	0.075
RN7SL451P		1p36.23	AMP	3	0.075
RN7SKP29		8q13.3	AMP	3	0.075
RN7SKP97		8q12.3	AMP	3	0.075
RN7SL798P		8q12.1	AMP	3	0.075
RN7SKP24		9p13.3	AMP	3	0.075
RN7SKP104		7q21.3	AMP	3	0.075
RN7SKP135		8q12.3	AMP	3	0.075
RN7SL22P	1.193e-05	9p13.3	AMP	3	0.075
RN7SL41P		8q21.13	AMP	3	0.075
RN7SL135P		8q12.3	AMP	3	0.075
RN7SL675P		8q13.3	AMP	3	0.075
RN7SL804P	0.006181	12q15	AMP	3	0.075
RN7SL836P		19q13.32	AMP	3	0.075
RN7SL731P		1p36.22	AMP	3	0.075
MIR-5697/5697			AMP	2	0.05
MIR-935/935			AMP	2	0.05
MIR-643/643			AMP	2	0.05
MIR-623/623			AMP	2	0.05
MIR-622/622			AMP	2	0.05
MIR-606/606			AMP	2	0.05
MIR-548U/548U			AMP	2	0.05
MIR-548Q/548Q			AMP	2	0.05
MIR-548AK/548AK			AMP	2	0.05
MIR-527/527			AMP	2	0.05
MIR-520H/520H			AMP	2	0.05
MIR-518B/518B			AMP	2	0.05
MIR-4792/4792			AMP	2	0.05
MIR-4785/4785			AMP	2	0.05
MIR-4775/4775			AMP	2	0.05
MIR-4754/4754			AMP	2	0.05
MIR-4752/4752			AMP	2	0.05
MIR-4751/4751			AMP	2	0.05
MIR-4734/4734			AMP	2	0.05
MIR-4705/4705			AMP	2	0.05
MIR-4658/4658			AMP	2	0.05
MIR-4647/4647			AMP	2	0.05
MIR-4526/4526			AMP	2	0.05
MIR-4515/4515			AMP	2	0.05
MIR-4514/4514			AMP	2	0.05
MIR-4500/4500			AMP	2	0.05
MIR-4480/4480			AMP	2	0.05
MIR-4477A/4477A			DEL	2	0.05
MIR-4473/4473			DEL	2	0.05
MIR-4442/4442			AMP	2	0.05
MIR-4417/4417			AMP	2	0.05
MIR-4324/4324			AMP	2	0.05
MIR-4306/4306			AMP	2	0.05
MIR-4296/4296			AMP	2	0.05
MIR-429/429			AMP	2	0.05
MIR-4274/4274			AMP	2	0.05
MIR-4252/4252			AMP	2	0.05
MIR-3976/3976			AMP	2	0.05
MIR-3713/3713			AMP	2	0.05
MIR-3665/3665			AMP	2	0.05
MIR-320E/320E			AMP	2	0.05
MIR-3191/3191			AMP	2	0.05
MIR-3175/3175			AMP	2	0.05
MIR-3174/3174			AMP	2	0.05
MIR-3170/3170			AMP	2	0.05
MIR-3135B/3135B			AMP	2	0.05
MIR-2909/2909			AMP	2	0.05
MIR-2117/2117			AMP	2	0.05
MIR-184/184			AMP	2	0.05
MIR-1827/1827			AMP	2	0.05
MIR-1469/1469			AMP	2	0.05
MIR-1323/1323			AMP	2	0.05
MIR-1299/1299			DEL	2	0.05
MIR-1284/1284			AMP	2	0.05
MIR-1276/1276			AMP	2	0.05
MIR-1273D/1273D			AMP	2	0.05
MIR-1179/1179			AMP	2	0.05
A1BG		19q13.43	AMP	2	0.05
AADAC	0.1615	3q25.1	AMP	2	0.05
ABCF1		6p21.33	AMP	2	0.05
ACAA1		3p22.2	AMP	2	0.05
ACACA		17q12	AMP	2	0.05
ACADSB		10q26.13	AMP	2	0.05
ACHE		7q22.1	AMP	2	0.05
ACO1		9p21.1	AMP	2	0.05
ACVR1		2q24.1	AMP	2	0.05
ACVR2B		3p22.2	AMP	2	0.05
ADCYAP1		18p11.32	AMP	2	0.05
ADK		10q22.2|10q11-q24	AMP	2	0.05
ADRB3	0.02102	8p11.23	AMP	2	0.05
AP2A1		19q13.33	AMP	2	0.05
ACAN	0.2069	15q26.1	AMP	2	0.05
AGER		6p21.32	AMP	2	0.05
AIF1		6p21.33	AMP	2	0.05
ALDH1A3	0.2069	15q26.3	AMP	2	0.05
ABCD2		12q12	AMP	2	0.05
ANK1		8p11.21	AMP	2	0.05
ANPEP	0.2069	15q26.1	AMP	2	0.05
ANXA11		10q22.3	AMP	2	0.05
NUDT2		9p13.3	AMP	2	0.05
APOF		12q13.3	AMP	2	0.05
KLK3		19q13.33	AMP	2	0.05
AQP3		9p13.3	AMP	2	0.05
AQP7		9p13.3	AMP	2	0.05
ATP5F1B		12q13.3	AMP	2	0.05
ATP5F1C		10p14	AMP	2	0.05
ATP6V1G2		6p21.33	AMP	2	0.05
AZGP1		7q22.1	AMP	2	0.05
BAG1		9p13.3	AMP	2	0.05
BCAT1		12p12.1	AMP	2	0.05
BCL2A1	0.2069	15q25.1	AMP	2	0.05
CFB		6p21.33	AMP	2	0.05
CEACAM1		19q13.2	AMP	2	0.05
BLM	0.2069	15q26.1	AMP	2	0.05
BNC1	0.2069	15q25.2	AMP	2	0.05
KLF5		13q22.1	AMP	2	0.05
BYSL		6p21.1	AMP	2	0.05
C2		6p21.33	AMP	2	0.05
C4A		6p21.33	AMP	2	0.05
C4B		6p21.33	AMP	2	0.05
FMNL1		17q21.31	AMP	2	0.05
LDLRAD4		18p11.21	AMP	2	0.05
DDR1		6p21.33	AMP	2	0.05
CALCR		7q21.3	AMP	2	0.05
CALM3		19q13.32	AMP	2	0.05
CALML3		10p15.1	AMP	2	0.05
CCIN		9p13.3	AMP	2	0.05
KRIT1		7q21.2	AMP	2	0.05
CCND3		6p21.1	AMP	2	0.05
TNFRSF8		1p36.22	AMP	2	0.05
CD33		19q13.41	AMP	2	0.05
SIGLEC6		19q13.41	AMP	2	0.05
CD37		19q13.33	AMP	2	0.05
ENTPD3		3p22.1	AMP	2	0.05
CD63		12q13.2	AMP	2	0.05
CDK11B		1p36.33	AMP	2	0.05
CDC5L		6p21.1	AMP	2	0.05
CDK2		12q13.2	AMP	2	0.05
CDK4		12q14.1	AMP	2	0.05
CDK6		7q21.2	AMP	2	0.05
CDSN		6p21.33	AMP	2	0.05
CETN1		18p11.32	AMP	2	0.05
CEACAMP10		19q13.31	AMP	2	0.05
CHD2	0.2069	15q26.1	AMP	2	0.05
AKR1C4		10p15.1	AMP	2	0.05
CHRNA3	0.2069	15q25.1	AMP	2	0.05
CHRNA5	0.2069	15q25.1	AMP	2	0.05
CHRNB4	0.2069	15q25.1	AMP	2	0.05
AP2S1		19q13.32	AMP	2	0.05
CLCN4		Xp22.2	AMP	2	0.05
CLCN6		1p36.22	AMP	2	0.05
CLIC1		6p21.33	AMP	2	0.05
CLN5		13q22.3	AMP	2	0.05
CLTA		9p13.3	AMP	2	0.05
CCR4		3p22.3	AMP	2	0.05
CCR8		3p22.1	AMP	2	0.05
COL1A2		7q21.3	AMP	2	0.05
COL11A2		6p21.32	AMP	2	0.05
CORT		1p36.22	AMP	2	0.05
CRABP1	0.2069	15q25.1	AMP	2	0.05
ATF6B		6p21.32	AMP	2	0.05
CRMP1		4p16.2	AMP	2	0.05
CRYGA	0.1091	2q33.3	AMP	2	0.05
CRYGB	0.1091	2q33.3	AMP	2	0.05
CRYGC	0.1091	2q33.3	AMP	2	0.05
CRYGD	0.1091	2q33.3	AMP	2	0.05
CS		12q13.3	AMP	2	0.05
CSNK2B		6p21.33	AMP	2	0.05
CST1	0.0668	20p11.21	AMP	2	0.05
CST2	0.0668	20p11.21	AMP	2	0.05
CST3	0.0668	20p11.21	AMP	2	0.05
CST4	0.0668	20p11.21	AMP	2	0.05
CST5	0.0668	20p11.21	AMP	2	0.05
CTBP2		10q26.13	AMP	2	0.05
CTNNB1		3p22.1	AMP	2	0.05
CTSH	0.2069	15q25.1	AMP	2	0.05
CX3CR1		3p22.2	AMP	2	0.05
CYP3A7		7q22.1	AMP	2	0.05
CYP2F1		19q13.2	AMP	2	0.05
CYP3A4		7q22.1	AMP	2	0.05
CYP3A5		7q22.1	AMP	2	0.05
CYP21A2		6p21.33	AMP	2	0.05
CYP21A1P		6p21.33	AMP	2	0.05
CYP27B1		12q14.1	AMP	2	0.05
CYP51A1		7q21.2	AMP	2	0.05
DGKA		12q13.2	AMP	2	0.05
DCT		13q32.1	AMP	2	0.05
AKR1C1		10p15.1	AMP	2	0.05
AKR1C2		10p15.1	AMP	2	0.05
DDIT3		12q13.3	AMP	2	0.05
DHX8		17q21.31	AMP	2	0.05
DFFA		1p36.22	AMP	2	0.05
DFFB		1p36.32	AMP	2	0.05
DLX5		7q21.3	AMP	2	0.05
DLX6		7q21.3	AMP	2	0.05
DOCK1		10q26.2	AMP	2	0.05
DXO		6p21.33	AMP	2	0.05
DPP4		2q24.2	AMP	2	0.05
DSC1		18q12.1	AMP	2	0.05
DSC2		18q12.1	AMP	2	0.05
DSC3		18q12.1	AMP	2	0.05
DSG1		18q12.1	AMP	2	0.05
DSG2		18q12.1	AMP	2	0.05
DSG3		18q12.1	AMP	2	0.05
DUSP3		17q21.31	AMP	2	0.05
DVL1		1p36.33	AMP	2	0.05
GPR183		13q32.3	AMP	2	0.05
EDNRB		13q22.3	AMP	2	0.05
EIF4EBP1	0.02102	8p11.23	AMP	2	0.05
SLC29A1		6p21.1	AMP	2	0.05
EPHB4		7q22.1	AMP	2	0.05
EPO		7q22.1	AMP	2	0.05
ERBB3		12q13.2	AMP	2	0.05
ETFB		19q13.41	AMP	2	0.05
ETV4		17q21.31	AMP	2	0.05
EVC		4p16.2	AMP	2	0.05
FAH	0.2069	15q25.1	AMP	2	0.05
FAP		2q24.2	AMP	2	0.05
FCAR		19q13.42	AMP	2	0.05
FCGRT		19q13.33	AMP	2	0.05
FES	0.2069	15q26.1	AMP	2	0.05
FGF14		13q33.1	AMP	2	0.05
FGFR1	0.02102	8p11.23	AMP	2	0.05
GPC5		13q31.3	AMP	2	0.05
FGFR2		10q26.13	AMP	2	0.05
FLT3LG		19q13.33	AMP	2	0.05
AFF2		Xq28	AMP	2	0.05
FPR1		19q13.41	AMP	2	0.05
FPR2		19q13.41	AMP	2	0.05
FPR3		19q13.41	AMP	2	0.05
MTOR		1p36.22	AMP	2	0.05
FZD2		17q21.31	AMP	2	0.05
GABBR1		6p22.1	AMP	2	0.05
GABRD		1p36.33	AMP	2	0.05
B4GALNT1		12q13.3	AMP	2	0.05
GATA3		10p14	AMP	2	0.05
GCG		2q24.2	AMP	2	0.05
BLOC1S1		12q13.2	AMP	2	0.05
GDI2		10p15.1	AMP	2	0.05
GFAP		17q21.31	AMP	2	0.05
B4GALT1		9p21.1	AMP	2	0.05
GLB1		3p22.3	AMP	2	0.05
GLI1		12q13.3	AMP	2	0.05
GNB1		1p36.33	AMP	2	0.05
GNB2		7q22.1	AMP	2	0.05
GNG11		7q21.3	AMP	2	0.05
GNGT1		7q21.3	AMP	2	0.05
GNL1		6p21.33	AMP	2	0.05
GOLGA4		3p22.2	AMP	2	0.05
GPR18		13q32.3	AMP	2	0.05
GPR26		10q26.13	AMP	2	0.05
GPR27		3p13	AMP	2	0.05
GPR32		19q13.33	AMP	2	0.05
GRN		17q21.31	AMP	2	0.05
ARHGAP35		19q13.32	AMP	2	0.05
GTF2H4		6p21.33	AMP	2	0.05
HAS1		19q13.41	AMP	2	0.05
ZBTB48		1p36.31	AMP	2	0.05
HMX2		10q26.13	AMP	2	0.05
FOXA2	0.0668	20p11.21	AMP	2	0.05
AGFG2		7q22.1	AMP	2	0.05
PRMT1		19q13.33	AMP	2	0.05
DNAJA1		9p21.1	AMP	2	0.05
HSPA1A		6p21.33	AMP	2	0.05
HSPA1B		6p21.33	AMP	2	0.05
HSPA1L		6p21.33	AMP	2	0.05
HSP90AB1		6p21.1	AMP	2	0.05
IDH1	0.1091	2q34	AMP	2	0.05
IDH2	0.2069	15q26.1	AMP	2	0.05
IDH3A	0.2069	15q25.1	AMP	2	0.05
IGF1R	0.2069	15q26.3	AMP	2	0.05
IL2RA		10p15.1	AMP	2	0.05
IL11		19q13.42	AMP	2	0.05
IL15RA		10p15.1	AMP	2	0.05
IL16	0.2069	15q25.1	AMP	2	0.05
TNFRSF9		1p36.23	AMP	2	0.05
INHBC		12q13.3	AMP	2	0.05
INSM1	0.0668	20p11.23	AMP	2	0.05
ITGA6	0.1091	2q31.1	AMP	2	0.05
IREB2	0.2069	15q25.1	AMP	2	0.05
IRF3		19q13.33	AMP	2	0.05
ISG20	0.2069	15q26.1	AMP	2	0.05
ITGA2B		17q21.31	AMP	2	0.05
ITGA7		12q13.2	AMP	2	0.05
ITGA9		3p22.2	AMP	2	0.05
ITGB6		2q24.2	AMP	2	0.05
ITIH2		10p14	AMP	2	0.05
KCNC3		19q13.33	AMP	2	0.05
KCNJ8		12p12.1	AMP	2	0.05
KCNMA1		10q22.3	AMP	2	0.05
KIF5A		12q13.3	AMP	2	0.05
KIR2DL1		19q13.42	AMP	2	0.05
KIR2DL3		19q13.42	AMP	2	0.05
KIR2DL4		19q13.42	AMP	2	0.05
KIR2DS4		19q13.42	AMP	2	0.05
KIR3DL1		19q13.42	AMP	2	0.05
KIR3DL2		19q13.42	AMP	2	0.05
KLK1		19q13.33	AMP	2	0.05
KLK2		19q13.33	AMP	2	0.05
IPO5		13q32.2	AMP	2	0.05
KRAS		12p12.1	AMP	2	0.05
LAIR1		19q13.42	AMP	2	0.05
LAIR2		19q13.42	AMP	2	0.05
RPSA		3p22.1	AMP	2	0.05
LASP1		17q12	AMP	2	0.05
LIG4		13q33.3	AMP	2	0.05
LIM2		19q13.41	AMP	2	0.05
LMO7		13q22.2	AMP	2	0.05
LRMP		12p12.1	AMP	2	0.05
LRCH4		7q22.1	AMP	2	0.05
LRP1		12q13.3	AMP	2	0.05
LTA		6p21.33	AMP	2	0.05
LTB		6p21.33	AMP	2	0.05
LY75		2q24.2	AMP	2	0.05
LYZ	0.006181	12q15	AMP	2	0.05
MAN2A2	0.2069	15q26.1	AMP	2	0.05
MARS		12q13.3	AMP	2	0.05
MAT1A		10q22.3	AMP	2	0.05
MC2R		18p11.21	AMP	2	0.05
MC5R		18p11.21	AMP	2	0.05
MCM7		7q22.1	AMP	2	0.05
ADAM11		17q21.31	AMP	2	0.05
MEF2A	0.2069	15q26.3	AMP	2	0.05
MEOX1		17q21.31	AMP	2	0.05
MEP1B		18q12.1	AMP	2	0.05
METTL1		12q14.1	AMP	2	0.05
MFGE8	0.2069	15q26.1	AMP	2	0.05
MICB		6p21.33	AMP	2	0.05
MID1		Xp22.2	AMP	2	0.05
MIP		12q13.3	AMP	2	0.05
MKI67		10q26.2	AMP	2	0.05
MLH1		3p22.2	AMP	2	0.05
MLLT3		9p21.3	DEL	2	0.05
MLLT6		17q12	AMP	2	0.05
MMP19		12q13.2	AMP	2	0.05
MOBP		3p22.1	AMP	2	0.05
MOG		6p22.1	AMP	2	0.05
MPP2		17q21.31	AMP	2	0.05
MPP3		17q21.31	AMP	2	0.05
MSH5		6p21.33	AMP	2	0.05
MSX1		4p16.2	AMP	2	0.05
MTHFR		1p36.22	AMP	2	0.05
MUC3A		7q22.1	AMP	2	0.05
MYBPC2		19q13.33	AMP	2	0.05
MYD88		3p22.2	AMP	2	0.05
MYL6		12q13.2	AMP	2	0.05
MYO1A		12q13.3	AMP	2	0.05
NAB2		12q13.3	AMP	2	0.05
NACA		12q13.3	AMP	2	0.05
NDUFA3		19q13.42	AMP	2	0.05
NDUFB6		9p21.1	AMP	2	0.05
NDUFV2		18p11.22	AMP	2	0.05
NEU1		6p21.33	AMP	2	0.05
NFATC2		20q13.2	AMP	2	0.05
NFKBIE		6p21.1	AMP	2	0.05
NFKBIL1		6p21.33	AMP	2	0.05
NFX1		9p13.3	AMP	2	0.05
NKG7		19q13.41	AMP	2	0.05
NMB	0.2069	15q25.2	AMP	2	0.05
NMT1		17q21.31	AMP	2	0.05
CNOT3		19q13.42	AMP	2	0.05
NOTCH4		6p21.32	AMP	2	0.05
NPAS1		19q13.32	AMP	2	0.05
NPPA		1p36.22	AMP	2	0.05
NPPB		1p36.22	AMP	2	0.05
NTRK3	0.2069	15q25.3	AMP	2	0.05
OAT		10q26.13	AMP	2	0.05
PA2G4		12q13.2	AMP	2	0.05
FURIN	0.2069	15q26.1	AMP	2	0.05
PCSK6	0.2069	15q26.3	AMP	2	0.05
PAX1	0.0668	20p11.22	AMP	2	0.05
PAX5		9p13.2	DEL	2	0.05
PBX2		6p21.32	AMP	2	0.05
PCCA		13q32.3	AMP	2	0.05
PCOLCE		7q22.1	AMP	2	0.05
PDE3A		12p12.2	AMP	2	0.05
PDE8A	0.2069	15q25.3	AMP	2	0.05
PDK1	0.1091	2q31.1	AMP	2	0.05
PEG3		19q13.43	AMP	2	0.05
PEX1		7q21.2	AMP	2	0.05
PEX10		1p36.32	AMP	2	0.05
PEX14		1p36.22	AMP	2	0.05
PFKFB3		10p15.1	AMP	2	0.05
CDK14		7q21.13	AMP	2	0.05
PGD		1p36.22	AMP	2	0.05
PGM5		9q21.11	DEL	2	0.05
PHYH		10p13	AMP	2	0.05
PIK3C2G		12p12.3	AMP	2	0.05
PIK3CD		1p36.22	AMP	2	0.05
PLCD1		3p22.2	AMP	2	0.05
PLIN1	0.2069	15q26.1	AMP	2	0.05
PLOD1		1p36.22	AMP	2	0.05
EXOSC10		1p36.22	AMP	2	0.05
POLD1		19q13.33	AMP	2	0.05
POLG	0.2069	15q26.1	AMP	2	0.05
POLH		6p21.1	AMP	2	0.05
POU4F1		13q31.1	AMP	2	0.05
POU5F1		6p21.33	AMP	2	0.05
PPP1R10		6p21.33	AMP	2	0.05
PPP2R1A		19q13.41	AMP	2	0.05
PPP2R2C		4p16.1	AMP	2	0.05
PPP5C		19q13.32	AMP	2	0.05
PPY		17q21.31	AMP	2	0.05
PRIM1		12q13.3	AMP	2	0.05
PRIM2		6p11.2	AMP	2	0.05
PRKCG		19q13.42	AMP	2	0.05
PRKCQ		10p15.1	AMP	2	0.05
PRKCZ		1p36.33	AMP	2	0.05
MAPK4		18q21.1-q21.2	DEL	2	0.05
DNAJC3		13q32.1	AMP	2	0.05
PRRG2		19q13.33	AMP	2	0.05
PRSS3		9p13.3	AMP	2	0.05
KLK7		19q13.41	AMP	2	0.05
KLK6		19q13.41	AMP	2	0.05
KLK10		19q13.41	AMP	2	0.05
PSG1		19q13.2	AMP	2	0.05
PSG2		19q13.31	AMP	2	0.05
PSG3		19q13.2	AMP	2	0.05
PSG4		19q13.31	AMP	2	0.05
PSG5		19q13.31	AMP	2	0.05
PSG6		19q13.31	AMP	2	0.05
PSG7		19q13.31	AMP	2	0.05
PSG9		19q13.31	AMP	2	0.05
PSG11		19q13.31	AMP	2	0.05
PSMA4	0.2069	15q25.1	AMP	2	0.05
PSMB3		17q12	AMP	2	0.05
PSMB8		6p21.32	AMP	2	0.05
PYY		17q21.31	AMP	2	0.05
PSMB9		6p21.32	AMP	2	0.05
PTEN		10q23.31	AMP	2	0.05
PTGIR		19q13.32	AMP	2	0.05
PTH2R	0.1091	2q34	AMP	2	0.05
PTPN2		18p11.21	AMP	2	0.05
PTPRB	0.006181	12q15	AMP	2	0.05
PTPRE		10q26.2	AMP	2	0.05
PTPRH		19q13.42	AMP	2	0.05
PTPRR	0.006181	12q15	AMP	2	0.05
RAB5A		3p24.3	AMP	2	0.05
RAB5B		12q13.2	AMP	2	0.05
RAF1		3p25.2	AMP	2	0.05
RAP2A		13q32.1	AMP	2	0.05
RARB		3p24.2	AMP	2	0.05
RASGRF1	0.2069	15q25.1	AMP	2	0.05
RBMS1		2q24.2	AMP	2	0.05
RBMS2		12q13.3	AMP	2	0.05
RCN2	0.2069	15q24.3	AMP	2	0.05
RDH5		12q13.2	AMP	2	0.05
RLBP1	0.2069	15q26.1	AMP	2	0.05
RN7SL7P		7q21.2	AMP	2	0.05
BRD2		6p21.32	AMP	2	0.05
RNF5		6p21.32	AMP	2	0.05
RPL15		3p24.2	AMP	2	0.05
RPL22		1p36.31	AMP	2	0.05
RPL28		19q13.42	AMP	2	0.05
RPL41		12q13.2	AMP	2	0.05
RPS5		19q13.43	AMP	2	0.05
RPS9		19q13.42	AMP	2	0.05
RPS11		19q13.33	AMP	2	0.05
RPS17	0.2069	15q25.2	AMP	2	0.05
RPS24		10q22.3	AMP	2	0.05
RPS26		12q13.2	AMP	2	0.05
RRAS		19q13.33	AMP	2	0.05
S100P		4p16.1	AMP	2	0.05
TSPAN31		12q14.1	AMP	2	0.05
CLEC11A		19q13.33	AMP	2	0.05
SCN5A		3p22.2	AMP	2	0.05
SCN10A		3p22.2	AMP	2	0.05
SCNN1D		1p36.33	AMP	2	0.05
TRAPPC2		Xp22.2	AMP	2	0.05
SFTPD		10q22.3	AMP	2	0.05
SH3GL3	0.2069	15q25.2	AMP	2	0.05
SHMT2		12q13.3	AMP	2	0.05
ST8SIA1		12p12.1	AMP	2	0.05
PMEL		12q13.2	AMP	2	0.05
SKI		1p36.33-p36.32	AMP	2	0.05
SKIV2L		6p21.33	AMP	2	0.05
SLC1A5		19q13.32	AMP	2	0.05
SLC4A1		17q21.31	AMP	2	0.05
SLC8A2		19q13.32	AMP	2	0.05
SLC15A1		13q32.2-q32.3	AMP	2	0.05
SMARCC2		12q13.2	AMP	2	0.05
SNRPA1	0.2069	15q26.3	AMP	2	0.05
SOX5		12p12.1	AMP	2	0.05
SP3	0.1091	2q31.1	AMP	2	0.05
SPIB		19q13.33	AMP	2	0.05
SRM		1p36.22	AMP	2	0.05
SSTR4	0.0668	20p11.21	AMP	2	0.05
SS18		18q11.2	AMP	2	0.05
STAC		3p22.3-p22.2	AMP	2	0.05
STAR	0.02102	8p11.23	AMP	2	0.05
STAT2		12q13.3	AMP	2	0.05
STAT6		12q13.3	AMP	2	0.05
AURKC		19q13.43	AMP	2	0.05
SUOX		12q13.2	AMP	2	0.05
SYT5		19q13.42|11p	AMP	2	0.05
TAC3		12q13.3	AMP	2	0.05
TACC1		8p11.22	AMP	2	0.05
TAF6		7q22.1	AMP	2	0.05
TAP1		6p21.32	AMP	2	0.05
TAP2		6p21.32	AMP	2	0.05
TCF19		6p21.33	AMP	2	0.05
TCF20		22q13.2|22q13.3	AMP	2	0.05
PPP1R11		6p22.1	AMP	2	0.05
NR2F2	0.2069	15q26.2	AMP	2	0.05
TFR2		7q22.1	AMP	2	0.05
TGFBR2		3p24.1	AMP	2	0.05
TGIF1		18p11.31	AMP	2	0.05
THBD	0.0668	20p11.21	AMP	2	0.05
THRB		3p24.2	AMP	2	0.05
TSPAN8		12q21.1	AMP	2	0.05
TNF		6p21.33	AMP	2	0.05
TNFRSF1B		1p36.22	AMP	2	0.05
TNNI3		19q13.42	AMP	2	0.05
TNNT1		19q13.42	AMP	2	0.05
TNXB		6p21.33-p21.32	AMP	2	0.05
TOP2B		3p24.2	AMP	2	0.05
TRIP6		7q22.1	AMP	2	0.05
TTR		18q12.1	AMP	2	0.05
TNFRSF4		1p36.33	AMP	2	0.05
TYMS		18p11.32	AMP	2	0.05
UBE2E1		3p24.2	AMP	2	0.05
UBE2E2		3p24.3	AMP	2	0.05
UBP1		3p22.3	AMP	2	0.05
UBTF		17q21.31	AMP	2	0.05
UCHL3		13q22.2	AMP	2	0.05
NR1H2		19q13.33	AMP	2	0.05
VARS		6p21.33	AMP	2	0.05
VDAC2		10q22.2	AMP	2	0.05
VEGFA		6p21.1	AMP	2	0.05
ZAN		7q22.1	AMP	2	0.05
WFS1		4p16.1	AMP	2	0.05
YES1		18p11.32	AMP	2	0.05
ZBTB14		18p11.31	AMP	2	0.05
ZIC2		13q32.3	AMP	2	0.05
ZNF3		7q22.1	AMP	2	0.05
ZNF8		19q13.43	AMP	2	0.05
ZNF17		19q13.43	AMP	2	0.05
ZNF28		19q13.41	AMP	2	0.05
ZKSCAN1		7q22.1	AMP	2	0.05
ZSCAN21		7q22.1	AMP	2	0.05
MZF1		19q13.43	AMP	2	0.05
ZNF132		19q13.43	AMP	2	0.05
ZNF134		19q13.43	AMP	2	0.05
ZNF135		19q13.43	AMP	2	0.05
ZNF137P		19q13.41	AMP	2	0.05
PCGF2		17q12	AMP	2	0.05
ZNF154		19q13.43	AMP	2	0.05
TRIM26		6p22.1	AMP	2	0.05
ZNF175		19q13.41	AMP	2	0.05
ZNF217		20q13.2	AMP	2	0.05
PRDM2		1p36.21	AMP	2	0.05
FZD5	0.1091	2q33.3	AMP	2	0.05
PRRC2A		6p21.33	AMP	2	0.05
BAG6		6p21.33	AMP	2	0.05
GPANK1		6p21.33	AMP	2	0.05
DDX39B		6p21.33	AMP	2	0.05
ABHD16A		6p21.33	AMP	2	0.05
OR2H2		6p22.1	AMP	2	0.05
NELFE		6p21.33	AMP	2	0.05
LST1		6p21.33	AMP	2	0.05
MTERF1		7q21.2	AMP	2	0.05
TFPI2		7q21.3	AMP	2	0.05
YEATS4	0.006181	12q15	AMP	2	0.05
AP3B2	0.2069	15q25.2	AMP	2	0.05
ST8SIA2	0.2069	15q26.1	AMP	2	0.05
ACOX3		4p16.1	AMP	2	0.05
EOMES		3p24.1	AMP	2	0.05
FZD1		7q21.13	AMP	2	0.05
PIP4K2B		17q12	AMP	2	0.05
STK24		13q32.2	AMP	2	0.05
RECK		9p13.3	AMP	2	0.05
DYRK2		12q15	AMP	2	0.05
DHX16		6p21.33	AMP	2	0.05
TEAD2		19q13.33	AMP	2	0.05
PKP4		2q24.1	AMP	2	0.05
MMP23B		1p36.33	AMP	2	0.05
MBL1P		10q22.3	AMP	2	0.05
CPZ		4p16.1	AMP	2	0.05
LGR5		12q21.1	AMP	2	0.05
PRPF18		10p13	AMP	2	0.05
RDH16		12q13.3	AMP	2	0.05
HSD17B6		12q13.3	AMP	2	0.05
AKR1C3		10p15.1	AMP	2	0.05
TNFRSF25		1p36.31	AMP	2	0.05
RNMT		18p11.21	AMP	2	0.05
MYOM1		18p11.31	AMP	2	0.05
TNFRSF14		1p36.32	AMP	2	0.05
NAPG		18p11.22	AMP	2	0.05
SIGLEC5		19q13.41	AMP	2	0.05
TNFRSF18		1p36.33	AMP	2	0.05
SCEL		13q22.3	AMP	2	0.05
PEX11A	0.2069	15q26.1	AMP	2	0.05
IQGAP1	0.2069	15q26.1	AMP	2	0.05
KAT2B		3p24.3	AMP	2	0.05
STK19		6p21.33	AMP	2	0.05
PER3		1p36.23	AMP	2	0.05
IER3		6p21.33	AMP	2	0.05
CDC123		10p14-p13	AMP	2	0.05
TIMELESS		12q13.3	AMP	2	0.05
MAP3K14		17q21.31	AMP	2	0.05
UBE2M		19q13.43	AMP	2	0.05
RPL14		3p22.1	AMP	2	0.05
PSTPIP1	0.2069	15q24.3	AMP	2	0.05
PRC1	0.2069	15q26.1	AMP	2	0.05
PAPSS2		10q23.2-q23.31	AMP	2	0.05
CLDN12		7q21.13	AMP	2	0.05
ASH2L	0.02102	8p11.23	AMP	2	0.05
USP14		18p11.32	AMP	2	0.05
SLC28A1	0.2069	15q25.3	AMP	2	0.05
AP4M1		7q22.1	AMP	2	0.05
BUB3		10q26.13	AMP	2	0.05
LRRFIP2		3p22.2	AMP	2	0.05
VAPA		18p11.22	AMP	2	0.05
DLGAP1		18p11.31	AMP	2	0.05
DLG5		10q22.3	AMP	2	0.05
DHRS3		1p36.21	AMP	2	0.05
SNORD22		11q12.3	AMP	2	0.05
B4GALT6		18q12.1	AMP	2	0.05
VAMP3		1p36.23	AMP	2	0.05
EFTUD2		17q21.31	AMP	2	0.05
RPL23		17q12	AMP	2	0.05
PLAA		9p21.2	DEL	2	0.05
PPT2		6p21.32	AMP	2	0.05
TM9SF2		13q32.3	AMP	2	0.05
SLC22A14		3p22.2	AMP	2	0.05
SLC22A13		3p22.2	AMP	2	0.05
ZNF264		19q13.43	AMP	2	0.05
NCR1		19q13.42	AMP	2	0.05
HOMER2	0.2069	15q25.2	AMP	2	0.05
NAPSA		19q13.33	AMP	2	0.05
MED20		6p21.1	AMP	2	0.05
SLC4A7		3p24.1	AMP	2	0.05
BAG4	0.02102	8p11.23	AMP	2	0.05
POLR1C		6p21.1	AMP	2	0.05
CIR1	0.1091	2q31.1	AMP	2	0.05
MAD2L1BP		6p21.1	AMP	2	0.05
CYTIP		2q24.1	AMP	2	0.05
KLK4		19q13.41	AMP	2	0.05
ISG15		1p36.33	AMP	2	0.05
ZNF592	0.2069	15q25.3	AMP	2	0.05
PLCH2		1p36.32	AMP	2	0.05
MDC1		6p21.33	AMP	2	0.05
LPIN2		18p11.31	AMP	2	0.05
ZNF432		19q13.41	AMP	2	0.05
FAM53B		10q26.13	AMP	2	0.05
DHX34		19q13.32	AMP	2	0.05
USP6NL		10p14	AMP	2	0.05
CEP104		1p36.32	AMP	2	0.05
KIAA0232		4p16.1	AMP	2	0.05
C2CD5		12p12.1	AMP	2	0.05
EPM2AIP1		3p22.2	AMP	2	0.05
ZBTB39		12q13.3	AMP	2	0.05
TRANK1		3p22.2	AMP	2	0.05
TBC1D4		13q22.2	AMP	2	0.05
SV2B	0.2069	15q26.1	AMP	2	0.05
KLHL21		1p36.31	AMP	2	0.05
SLC35E2A		1p36.33	AMP	2	0.05
ARNT2	0.2069	15q25.1	AMP	2	0.05
PAN2		12q13.3	AMP	2	0.05
MFN2		1p36.22	AMP	2	0.05
CD302		2q24.2	AMP	2	0.05
DLEC1		3p22.2	AMP	2	0.05
EXOG		3p22.2	AMP	2	0.05
XYLB		3p22.2	AMP	2	0.05
OXSR1		3p22.2	AMP	2	0.05
NR1D2		3p24.2	AMP	2	0.05
THOC1		18p11.32	AMP	2	0.05
PPP4R1		18p11.22	AMP	2	0.05
TANK		2q24.2	AMP	2	0.05
HDAC5		17q21.31	AMP	2	0.05
PDCD6IP		3p22.3	AMP	2	0.05
GNE		9p13.3	AMP	2	0.05
CST8	0.0668	20p11.21	AMP	2	0.05
GJC1		17q21.31	AMP	2	0.05
SAE1		19q13.32	AMP	2	0.05
ABCC9		12p12.1	AMP	2	0.05
ATP9A		20q13.2	AMP	2	0.05
TSPAN3	0.2069	15q24.3	AMP	2	0.05
TSFM		12q14.1	AMP	2	0.05
PPIF		10q22.3	AMP	2	0.05
CTDSP2		12q14.1	AMP	2	0.05
TRIM10		6p22.1	AMP	2	0.05
OPTN		10p13	AMP	2	0.05
LINC01587		4p16.2	AMP	2	0.05
AKAP9		7q21.2	AMP	2	0.05
MBNL2		13q32.1	AMP	2	0.05
TRIM28		19q13.43	AMP	2	0.05
FARP1		13q32.2	AMP	2	0.05
ZNF256		19q13.43	AMP	2	0.05
RNF41		12q13.3	AMP	2	0.05
TOPORS		9p21.1	AMP	2	0.05
FLOT1		6p21.33	AMP	2	0.05
PSMD14		2q24.2	AMP	2	0.05
CTDSPL		3p22.2	AMP	2	0.05
ANGPTL7		1p36.22	AMP	2	0.05
GDF11		12q13.2	AMP	2	0.05
AP3S2	0.2069	15q26.1	AMP	2	0.05
POP7		7q22.1	AMP	2	0.05
SPRY2		13q31.1	AMP	2	0.05
HCG9		6p22.1	AMP	2	0.05
NET1		10p15.1	AMP	2	0.05
UBE4B		1p36.22	AMP	2	0.05
BET1		7q21.3	AMP	2	0.05
LILRB2		19q13.42	AMP	2	0.05
EIF1B		3p22.1	AMP	2	0.05
CNPY2		12q13.3	AMP	2	0.05
HMGB1P5		3p24.3	AMP	2	0.05
HMG20A	0.2069	15q24.3	AMP	2	0.05
NDC80		18p11.32	AMP	2	0.05
MAD2L2		1p36.22	AMP	2	0.05
PIBF1		13q21.33-q22.1	AMP	2	0.05
CRTAP		3p22.3	AMP	2	0.05
SEMA4B	0.2069	15q26.1	AMP	2	0.05
CIB2	0.2069	15q25.1	AMP	2	0.05
CIB1	0.2069	15q26.1	AMP	2	0.05
ZNF211		19q13.43	AMP	2	0.05
UBD		6p22.1	AMP	2	0.05
DCTN2		12q13.3	AMP	2	0.05
AGPAT1		6p21.32	AMP	2	0.05
MTHFS	0.2069	15q25.1	AMP	2	0.05
DNPH1		6p21.1	AMP	2	0.05
MXD4		4p16.3	AMP	2	0.05
HEXIM1		17q21.31	AMP	2	0.05
MYL12A		18p11.31	AMP	2	0.05
PDPN		1p36.21	AMP	2	0.05
PRELID3A		18p11.21	AMP	2	0.05
CELF2		10p14	AMP	2	0.05
TSBP1		6p21.32	AMP	2	0.05
TNFSF13B		13q33.3	AMP	2	0.05
AVIL		12q14.1	AMP	2	0.05
TBR1		2q24.2	AMP	2	0.05
NRG3		10q23.1	AMP	2	0.05
PTGES3		12q13.3|12	AMP	2	0.05
STAG3		7q22.1	AMP	2	0.05
MASP2		1p36.22	AMP	2	0.05
ARPP21		3p22.3	AMP	2	0.05
ZNF274		19q13.43	AMP	2	0.05
ZNF460		19q13.43	AMP	2	0.05
LILRB1		19q13.42	AMP	2	0.05
SLC22A7		6p21.1	AMP	2	0.05
HCP5		6p21.33	AMP	2	0.05
C1QL1		17q21.31	AMP	2	0.05
RUNDC3A		17q21.31	AMP	2	0.05
UTS2		1p36.23	AMP	2	0.05
EHMT2		6p21.33	AMP	2	0.05
RALBP1		18p11.22	AMP	2	0.05
MORF4L1	0.2069	15q25.1	AMP	2	0.05
AFG3L2		18p11.21	AMP	2	0.05
OS9		12q13.3-q14.1	AMP	2	0.05
COPS6		7q22.1	AMP	2	0.05
LILRB5		19q13.42	AMP	2	0.05
SLC27A5		19q13.43	AMP	2	0.05
LILRB4		19q13.42	AMP	2	0.05
KLK11		19q13.41	AMP	2	0.05
LILRA1		19q13.42	AMP	2	0.05
LILRB3		19q13.42	AMP	2	0.05
LILRA3		19q13.4	AMP	2	0.05
LILRA2		19q13.42	AMP	2	0.05
RAB31		18p11.22	AMP	2	0.05
CPSF6	0.006181	12q15	AMP	2	0.05
ABHD2	0.2069	15q26.1	AMP	2	0.05
RAPGEF4	0.1091	2q31.1	AMP	2	0.05
TRIM31		6p22.1	AMP	2	0.05
RER1		1p36.32	AMP	2	0.05
HNRNPUL1		19q13.2	AMP	2	0.05
ATE1		10q26.13	AMP	2	0.05
POLR3A		10q22.3	AMP	2	0.05
CAPN11		6p21.1	AMP	2	0.05
ERLIN2	0.02102	8p11.23	AMP	2	0.05
NUDT5		10p14	AMP	2	0.05
ADAMTS7	0.2069	15q25.1	AMP	2	0.05
BAZ2A		12q13.3	AMP	2	0.05
PTENP1		9p13.3	AMP	2	0.05
KLK8		19q13.41	AMP	2	0.05
PLPBP	0.02102	8p11.23	AMP	2	0.05
AKAP13	0.2069	15q25.3	AMP	2	0.05
GALNT5		2q24.1	AMP	2	0.05
NXPH4		12q13.3	AMP	2	0.05
NRM		6p21.33	AMP	2	0.05
KLF12		13q22.1	AMP	2	0.05
SCN11A		3p22.2	AMP	2	0.05
PNKP		19q13.33	AMP	2	0.05
PARK7		1p36.23	AMP	2	0.05
GPR182		12q13.3	AMP	2	0.05
ACOT7		1p36.31	AMP	2	0.05
U2AF2		19q13.42	AMP	2	0.05
XRN2	0.0668	20p11.22	AMP	2	0.05
ATF5		19q13.33	AMP	2	0.05
CHSY1	0.2069	15q26.3	AMP	2	0.05
R3HDM2		12q13.3	AMP	2	0.05
PPP6R1		19q13.42	AMP	2	0.05
TRAPPC8		18q12.1	AMP	2	0.05
CLSTN1		1p36.22	AMP	2	0.05
DIS3		13q21.33	AMP	2	0.05
TRAK1		3p22.1	AMP	2	0.05
CD93	0.0668	20p11.21	AMP	2	0.05
PLA2R1		2q24.2	AMP	2	0.05
SEPHS1		10p13	AMP	2	0.05
KIN		10p14	AMP	2	0.05
RAB21		12q21.1	AMP	2	0.05
MYO16		13q33.3	AMP	2	0.05
MYCBP2		13q22.3	AMP	2	0.05
TBC1D2B	0.2069	15q24.3-q25.1	AMP	2	0.05
CUL9		6p21.1	AMP	2	0.05
CLASP2		3p22.3	AMP	2	0.05
GPATCH8		17q21.31	AMP	2	0.05
EPB41L3		18p11.31	AMP	2	0.05
GPD1L		3p22.3	AMP	2	0.05
ABRAXAS2		10q26.13	AMP	2	0.05
MESD	0.2069	15q25.1	AMP	2	0.05
ACSBG1	0.2069	15q25.1	AMP	2	0.05
ZC3H4		19q13.32	AMP	2	0.05
MINAR1	0.2069	15q25.1	AMP	2	0.05
ANKRD12		18p11.22	AMP	2	0.05
DDHD2	0.02102	8p11.23	AMP	2	0.05
CAMTA1		1p36.31-p36.23	AMP	2	0.05
UBR2		6p21.1	AMP	2	0.05
NEMP1		12q13.3	AMP	2	0.05
MAN2B2		4p16.1	AMP	2	0.05
SYNM	0.2069	15q26.3	AMP	2	0.05
ESYT1		12q13.2	AMP	2	0.05
SMCHD1		18p11.32	AMP	2	0.05
DOCK9		13q32.3	AMP	2	0.05
TMED3	0.2069	15q25.1	AMP	2	0.05
TARDBP		1p36.22	AMP	2	0.05
ICMT		1p36.31	AMP	2	0.05
SEC11A	0.2069	15q25.2-q25.3	AMP	2	0.05
RPL13A		19q13.33	AMP	2	0.05
KAT6B		10q22.2	AMP	2	0.05
LILRA4		19q13.42	AMP	2	0.05
DDAH2		6p21.33	AMP	2	0.05
DDX58		9p21.1	AMP	2	0.05
FAM215A		17q21.31	AMP	2	0.05
ZIM2		19q13.43	AMP	2	0.05
NUP62		19q13.33	AMP	2	0.05
HSPBP1		19q13.42	AMP	2	0.05
[truncated: 6,932 more rows]

## Sheet: IR1_CNA_cancer
Supplementary Data 8: Mutations and CNAs associated with IR clusters
gene_name	Gistic(Q-value)	Cytoband	CNA	#	Freq	Oncogene/TS
CDKN2A	NA	9p21.3	DEL	15	0.375	TS
CDKN2B	NA	9p21.3	DEL	14	0.35	TS
MTAP	NA	9p21.3	DEL	13	0.325	TS
MYC	3.79e-13	8q24.21	AMP	11	0.275	Oncogene
NDRG1	NA	8q24.22	AMP	11	0.275	TS
RECQL4	NA	8q24.3	AMP	10	0.25	Both
SMAD4	3e-33	18q21.2	DEL	10	0.25	TS
EXT1	NA	8q24.11	AMP	9	0.225	TS
EIF3E	NA	8q23.1	AMP	8	0.2	Both
RAD21	NA	8q24.11	AMP	8	0.2	Both
CSMD3	NA	8q23.3	AMP	8	0.2	TS
RSPO2	NA	8q23.1	AMP	8	0.2	TS
PABPC1	NA	8q22.3	AMP	7	0.175	Both
UBR5	NA	8q22.3	AMP	7	0.175	Oncogene
CDH17	NA	8q22.1	AMP	5	0.125	Oncogene
RUNX1T1	NA	8q21.3	AMP	4	0.1	Both
AKT2	NA	19q13.2	AMP	4	0.1	Oncogene
CCNE1	NA	19q12	AMP	4	0.1	Oncogene
FGFR3	0.03775	4p16.3	AMP	4	0.1	Oncogene
TRRAP	0.0002473	7q22.1	AMP	4	0.1	Oncogene
CEBPA	NA	19q13.11	AMP	4	0.1	TS
NBN	NA	8q21.3	AMP	4	0.1	TS
KMT2B	NA	19q13.12	AMP	4	0.1	TS
IKZF3	0.001091	17q12-q21.1	AMP	3	0.075	Both
CBLC	NA	19q13.32	AMP	3	0.075	Both
AXL	NA	19q13.2	AMP	3	0.075	Oncogene
BCL3	NA	19q13.32	AMP	3	0.075	Oncogene
ERBB2	0.001091	17q12	AMP	3	0.075	Oncogene
LYN	NA	8q12.1	AMP	3	0.075	Oncogene
MDM2	0.006181	12q15	AMP	3	0.075	Oncogene
PLAG1	NA	8q12.1	AMP	3	0.075	Oncogene
NSD2	0.03775	4p16.3	AMP	3	0.075	Oncogene
NCOA2	NA	8q13.3	AMP	3	0.075	Oncogene
HEY1	NA	8q21.13	AMP	3	0.075	Oncogene
PREX2	NA	8q13.2	AMP	3	0.075	Oncogene
ERCC2	NA	19q13.32	AMP	3	0.075	TS
FANCG	NA	9p13.3	AMP	3	0.075	TS
RECQL	NA	12p12.1	AMP	3	0.075	TS
CDK12	NA	17q12	AMP	3	0.075	TS
SOX17	NA	8q11.23	AMP	3	0.075	TS
FES	0.2069	15q26.1	AMP	2	0.05	Both
GATA3	NA	10p14	AMP	2	0.05	Both
LTB	NA	6p21.33	AMP	2	0.05	Both
NOTCH4	NA	6p21.32	AMP	2	0.05	Both
PAX5	NA	9p13.2	DEL	2	0.05	Both
FOXP1	NA	3p13	AMP	2	0.05	Both
ACVR1	NA	2q24.1	AMP	2	0.05	Oncogene
KLF5	NA	13q22.1	AMP	2	0.05	Oncogene
CCND3	NA	6p21.1	AMP	2	0.05	Oncogene
CDK4	NA	12q14.1	AMP	2	0.05	Oncogene
CDK6	NA	7q21.2	AMP	2	0.05	Oncogene
CCR4	NA	3p22.3	AMP	2	0.05	Oncogene
CTNNB1	NA	3p22.1	AMP	2	0.05	Oncogene
DDIT3	NA	12q13.3	AMP	2	0.05	Oncogene
ERBB3	NA	12q13.2	AMP	2	0.05	Oncogene
ETV4	NA	17q21.31	AMP	2	0.05	Oncogene
FGFR1	0.02102	8p11.23	AMP	2	0.05	Oncogene
FGFR2	NA	10q26.13	AMP	2	0.05	Oncogene
MTOR	NA	1p36.22	AMP	2	0.05	Oncogene
GLI1	NA	12q13.3	AMP	2	0.05	Oncogene
GNB1	NA	1p36.33	AMP	2	0.05	Oncogene
IDH1	0.1091	2q34	AMP	2	0.05	Oncogene
IDH2	0.2069	15q26.1	AMP	2	0.05	Oncogene
IGF1R	0.2069	15q26.3	AMP	2	0.05	Oncogene
KRAS	NA	12p12.1	AMP	2	0.05	Oncogene
MYD88	NA	3p22.2	AMP	2	0.05	Oncogene
NFATC2	NA	20q13.2	AMP	2	0.05	Oncogene
NTRK3	0.2069	15q25.3	AMP	2	0.05	Oncogene
FURIN	0.2069	15q26.1	AMP	2	0.05	Oncogene
PIK3CD	NA	1p36.22	AMP	2	0.05	Oncogene
POU5F1	NA	6p21.33	AMP	2	0.05	Oncogene
RAF1	NA	3p25.2	AMP	2	0.05	Oncogene
RRAS	NA	19q13.33	AMP	2	0.05	Oncogene
SKI	NA	1p36.33-p36.32	AMP	2	0.05	Oncogene
SS18	NA	18q11.2	AMP	2	0.05	Oncogene
STAT6	NA	12q13.3	AMP	2	0.05	Oncogene
VEGFA	NA	6p21.1	AMP	2	0.05	Oncogene
YES1	NA	18p11.32	AMP	2	0.05	Oncogene
STK19	NA	6p21.33	AMP	2	0.05	Oncogene
MAP3K14	NA	17q21.31	AMP	2	0.05	Oncogene
ZNF521	NA	18q11.2	AMP	2	0.05	Oncogene
NSD3	0.02102	8p11.23	AMP	2	0.05	Oncogene
SALL4	NA	20q13.2	AMP	2	0.05	Oncogene
PRDM16	NA	1p36.32	AMP	2	0.05	Oncogene
BCL2L12	NA	19q13.33	AMP	2	0.05	Oncogene
BLM	0.2069	15q26.1	AMP	2	0.05	TS
CHD2	0.2069	15q26.1	AMP	2	0.05	TS
GPC5	NA	13q31.3	AMP	2	0.05	TS
MLH1	NA	3p22.2	AMP	2	0.05	TS
NAB2	NA	12q13.3	AMP	2	0.05	TS
NFKBIE	NA	6p21.1	AMP	2	0.05	TS
CNOT3	NA	19q13.42	AMP	2	0.05	TS
POLD1	NA	19q13.33	AMP	2	0.05	TS
POLG	0.2069	15q26.1	AMP	2	0.05	TS
PPP2R1A	NA	19q13.41	AMP	2	0.05	TS
PTEN	NA	10q23.31	AMP	2	0.05	TS
PTPN2	NA	18p11.21	AMP	2	0.05	TS
PTPRB	0.006181	12q15	AMP	2	0.05	TS
RPL22	NA	1p36.31	AMP	2	0.05	TS
TGFBR2	NA	3p24.1	AMP	2	0.05	TS
PRDM2	NA	1p36.21	AMP	2	0.05	TS
TNFRSF14	NA	1p36.32	AMP	2	0.05	TS
CAMTA1	NA	1p36.31-p36.23	AMP	2	0.05	TS
KAT6B	NA	10q22.2	AMP	2	0.05	TS
BBC3	NA	19q13.32	AMP	2	0.05	TS
ERRFI1	NA	1p36.23	AMP	2	0.05	TS
ZNF331	NA	19q13.42	AMP	2	0.05	TS
ETNK1	NA	12p12.1	AMP	2	0.05	TS
MOB3B	NA	9p21.2	DEL	2	0.05	TS
LRIG3	NA	12q14.1	AMP	2	0.05	TS
ATP1A1	NA	1p13.1	AMP	1	0.025	Both
BMPR1A	NA	10q23.2	AMP	1	0.025	Both
CUX1	NA	7q22.1	AMP	1	0.025	Both
DAXX	NA	6p21.32	AMP	1	0.025	Both
ERBB4	0.1091	2q34	AMP	1	0.025	Both
GATA1	NA	Xp11.23	AMP	1	0.025	Both
GPC3	NA	Xq26.2	AMP	1	0.025	Both
HOXA9	NA	7p15.2	AMP	1	0.025	Both
HOXA11	NA	7p15.2	AMP	1	0.025	Both
MITF	NA	3p13	AMP	1	0.025	Both
NFKB2	NA	10q24.32	AMP	1	0.025	Both
NOTCH2	6.24e-05	1p12	AMP	1	0.025	Both
PAX5	NA	9p13.2	AMP	1	0.025	Both
PPARG	NA	3p25.2	AMP	1	0.025	Both
PTK6	NA	20q13.33	AMP	1	0.025	Both
PTPN1	NA	20q13.13	AMP	1	0.025	Both
TCF7L2	NA	10q25.2-q25.3	AMP	1	0.025	Both
KDM6A	NA	Xp11.3	DEL	1	0.025	Both
KDM6A	NA	Xp11.3	AMP	1	0.025	Both
APOBEC3B	NA	22q13.1	AMP	1	0.025	Both
CIC	NA	19q13.2	AMP	1	0.025	Both
SUZ12	NA	17q11.2	AMP	1	0.025	Both
MRTFA	NA	22q13.1-q13.2	AMP	1	0.025	Both
NSD1	NA	5q35.3	AMP	1	0.025	Both
TBL1XR1	0.1615	3q26.32	AMP	1	0.025	Both
AR	NA	Xq12	AMP	1	0.025	Oncogene
ARAF	NA	Xp11.3	AMP	1	0.025	Oncogene
BCL2	NA	18q21.33	DEL	1	0.025	Oncogene
BCR	NA	22q11.23	DEL	1	0.025	Oncogene
BRAF	0.01716	7q34	DEL	1	0.025	Oncogene
BRAF	NA	7q34	AMP	1	0.025	Oncogene
CCND2	0.004109	12p13.32	AMP	1	0.025	Oncogene
CD28	0.1091	2q33.2	AMP	1	0.025	Oncogene
CD74	NA	5q33.1	AMP	1	0.025	Oncogene
CD79A	NA	19q13.2	AMP	1	0.025	Oncogene
CDC42	NA	1p36.12	AMP	1	0.025	Oncogene
CHD4	NA	12p13.31	AMP	1	0.025	Oncogene
CREB1	0.1091	2q33.3	AMP	1	0.025	Oncogene
CSF1R	NA	5q32	AMP	1	0.025	Oncogene
CTLA4	0.1091	2q33.2	AMP	1	0.025	Oncogene
CTNND2	NA	5p15.2	DEL	1	0.025	Oncogene
ETV1	NA	7p21.2	AMP	1	0.025	Oncogene
MECOM	0.1615	3q26.2	AMP	1	0.025	Oncogene
EWSR1	NA	22q12.2	AMP	1	0.025	Oncogene
FGFR4	NA	5q35.2	AMP	1	0.025	Oncogene
FLT1	NA	13q12.3	AMP	1	0.025	Oncogene
FLT4	NA	5q35.3	AMP	1	0.025	Oncogene
GNA12	NA	7p22.3-p22.2	AMP	1	0.025	Oncogene
GNAQ	NA	9q21.2	DEL	1	0.025	Oncogene
GNAS	NA	20q13.32	AMP	1	0.025	Oncogene
GRM3	NA	7q21.11-q21.12	AMP	1	0.025	Oncogene
HIST1H1E	NA	6p22.2	AMP	1	0.025	Oncogene
HMGA1	0.09849	6p21.31	AMP	1	0.025	Oncogene
HNRNPA2B1	NA	7p15.2	AMP	1	0.025	Oncogene
TLX1	NA	10q24.31	AMP	1	0.025	Oncogene
HOXA13	NA	7p15.2	AMP	1	0.025	Oncogene
IL3	NA	5q31.1	AMP	1	0.025	Oncogene
INSR	NA	19p13.2	AMP	1	0.025	Oncogene
LPP	0.1615	3q27.3-q28	AMP	1	0.025	Oncogene
MTCP1	NA	Xq28	AMP	1	0.025	Oncogene
MYB	NA	6q23.3	AMP	1	0.025	Oncogene
NPM1	NA	5q35.1	AMP	1	0.025	Oncogene
PAX3	0.1091	2q36.1	AMP	1	0.025	Oncogene
PDGFB	NA	22q13.1	AMP	1	0.025	Oncogene
PDGFRB	NA	5q32	AMP	1	0.025	Oncogene
PIK3CA	0.1615	3q26.32	AMP	1	0.025	Oncogene
PIK3CG	NA	7q22.3	AMP	1	0.025	Oncogene
PRKCI	0.1615	3q26.2	AMP	1	0.025	Oncogene
MAPK1	NA	22q11.22	DEL	1	0.025	Oncogene
RAC1	NA	7p22.1	AMP	1	0.025	Oncogene
RAC2	NA	22q13.1	AMP	1	0.025	Oncogene
RAP1GDS1	NA	4q23	AMP	1	0.025	Oncogene
RARA	NA	17q21.2	AMP	1	0.025	Oncogene
KDM5A	0.004109	12p13.33	AMP	1	0.025	Oncogene
TRIM27	NA	6p22.1	AMP	1	0.025	Oncogene
RHEB	NA	7q36.1	AMP	1	0.025	Oncogene
SOX2	0.1615	3q26.33	AMP	1	0.025	Oncogene
SSX1	NA	Xp11.23	AMP	1	0.025	Oncogene
SSX2	NA	Xp11.22	AMP	1	0.025	Oncogene
SSX4	NA	Xp11.23	AMP	1	0.025	Oncogene
AURKA	NA	20q13.2	AMP	1	0.025	Oncogene
TFE3	NA	Xp11.23	AMP	1	0.025	Oncogene
WAS	NA	Xp11.23	AMP	1	0.025	Oncogene
CXCR4	NA	2q22.1	AMP	1	0.025	Oncogene
TFEB	NA	6p21.1	AMP	1	0.025	Oncogene
SHOC2	NA	10q25.2	AMP	1	0.025	Oncogene
HMGA2	NA	12q14.3	AMP	1	0.025	Oncogene
TAF15	NA	17q12	AMP	1	0.025	Oncogene
HIST1H3B	NA	6p22.2	AMP	1	0.025	Oncogene
PPM1D	NA	17q23.2	AMP	1	0.025	Oncogene
IRS2	NA	13q34	AMP	1	0.025	Oncogene
MGAM	NA	7q34	AMP	1	0.025	Oncogene
MALT1	NA	18q21.32	DEL	1	0.025	Oncogene
RRAS2	NA	11p15.2	AMP	1	0.025	Oncogene
NT5C2	NA	10q24.32-q24.33	AMP	1	0.025	Oncogene
SF3B1	0.1091	2q33.1	AMP	1	0.025	Oncogene
WWTR1	0.1615	3q25.1	AMP	1	0.025	Oncogene
SETBP1	NA	18q12.3	DEL	1	0.025	Oncogene
AFF4	NA	5q31.1	AMP	1	0.025	Oncogene
TLX3	NA	5q35.1	AMP	1	0.025	Oncogene
CYSLTR2	NA	13q14.2	DEL	1	0.025	Oncogene
CRLF2	NA	Xp22.33 and Yp11.2	AMP	1	0.025	Oncogene
ARHGEF28	0.0001774	5q13.2	DEL	1	0.025	Oncogene
CARD11	NA	7p22.2	AMP	1	0.025	Oncogene
RSPO3	0.1127	6q22.33	DEL	1	0.025	Oncogene
CCNB3	NA	Xp11.22	AMP	1	0.025	Oncogene
MUC16	NA	19p13.2	AMP	1	0.025	Oncogene
KSR2	NA	12q24.22-q24.23	AMP	1	0.025	Oncogene
MACC1	NA	7p21.1	AMP	1	0.025	Oncogene
ACVR2A	NA	2q22.3-q23.1	AMP	1	0.025	TS
FAS	NA	10q23.31	AMP	1	0.025	TS
RHOH	NA	4p14	AMP	1	0.025	TS
ATP2B3	NA	Xq28	AMP	1	0.025	TS
ATP6V1B2	0.05046	8p21.3	DEL	1	0.025	TS
BARD1	0.1091	2q35	AMP	1	0.025	TS
BAX	NA	19q13.33	AMP	1	0.025	TS
BRCA1	NA	17q21.31	AMP	1	0.025	TS
BUB1B	NA	15q15.1	AMP	1	0.025	TS
CASP8	0.1091	2q33.1	AMP	1	0.025	TS
CASP9	NA	1p36.21	AMP	1	0.025	TS
CBFA2T3	NA	16q24.3	AMP	1	0.025	TS
CD58	NA	1p13.1	AMP	1	0.025	TS
CDKN1B	NA	12p13.1	AMP	1	0.025	TS
KLF6	NA	10p15.2	AMP	1	0.025	TS
DDX3X	NA	Xp11.4	AMP	1	0.025	TS
DUSP4	NA	8p12	AMP	1	0.025	TS
EBF1	NA	5q33.3	AMP	1	0.025	TS
EGR1	NA	5q31.2	AMP	1	0.025	TS
EP300	NA	22q13.2	AMP	1	0.025	TS
ERCC5	NA	13q33.1	AMP	1	0.025	TS
ERF	NA	19q13.2	AMP	1	0.025	TS
ETV6	NA	12p13.2	AMP	1	0.025	TS
FANCA	NA	16q24.3	AMP	1	0.025	TS
FANCD2	NA	3p25.3	AMP	1	0.025	TS
FBLN2	NA	3p25.1	AMP	1	0.025	TS
FEN1	NA	11q12.2	AMP	1	0.025	TS
IRF8	NA	16q24.1	AMP	1	0.025	TS
ID3	NA	1p36.12	AMP	1	0.025	TS
IRF1	NA	5q31.1	AMP	1	0.025	TS
SMAD2	NA	18q21.1	DEL	1	0.025	TS
MGMT	0.169	10q26.3	DEL	1	0.025	TS
MGMT	NA	10q26.3	AMP	1	0.025	TS
MLF1	0.1615	3q25.32	AMP	1	0.025	TS
MYH9	NA	22q12.3	AMP	1	0.025	TS
NF2	NA	22q12.2	AMP	1	0.025	TS
PIGA	NA	Xp22.2	AMP	1	0.025	TS
PMAIP1	NA	18q21.32	DEL	1	0.025	TS
PMS2	NA	7p22.1	AMP	1	0.025	TS
PTEN	0.169	10q23.31	DEL	1	0.025	TS
PTPN6	NA	12p13.31	AMP	1	0.025	TS
PTPRD	NA	9p24.1-p23	DEL	1	0.025	TS
RAD51	NA	15q15.1	AMP	1	0.025	TS
RAD51D	NA	17q12	AMP	1	0.025	TS
RB1	NA	13q14.2	DEL	1	0.025	TS
ARID4A	NA	14q23.1	AMP	1	0.025	TS
ROBO2	NA	3p12.3	AMP	1	0.025	TS
RPL10	NA	Xq28	AMP	1	0.025	TS
SDHB	NA	1p36.13	AMP	1	0.025	TS
SMARCA4	0.006347	19p13.2	DEL	1	0.025	TS
TGFBR1	NA	9q22.33	DEL	1	0.025	TS
TNFAIP3	NA	6q23.3	AMP	1	0.025	TS
VHL	NA	3p25.3	AMP	1	0.025	TS
WRN	NA	8p12	AMP	1	0.025	TS
XPC	NA	3p25.1	AMP	1	0.025	TS
XRCC2	NA	7q36.1	AMP	1	0.025	TS
ZRSR2	NA	Xp22.2	AMP	1	0.025	TS
RBM10	NA	Xp11.3	AMP	1	0.025	TS
KDM5C	NA	Xp11.22	AMP	1	0.025	TS
SMC1A	NA	Xp11.22	AMP	1	0.025	TS
CUL3	0.1091	2q36.2	AMP	1	0.025	TS
SMC3	NA	10q25.2	AMP	1	0.025	TS
ARHGEF10	0.05046	8p23.3	DEL	1	0.025	TS
RAD50	NA	5q31.1	AMP	1	0.025	TS
SOX21	NA	13q32.1	AMP	1	0.025	TS
WIF1	NA	12q14.3	AMP	1	0.025	TS
CPEB3	NA	10q23.32	AMP	1	0.025	TS
SPEN	NA	1p36.21-p36.13	AMP	1	0.025	TS
ARHGAP26	NA	5q31.3	AMP	1	0.025	TS
LARP4B	NA	10p15.3	AMP	1	0.025	TS
MGA	0.1322	15q15.1	DEL	1	0.025	TS
PATZ1	NA	22q12.2	AMP	1	0.025	TS
ANKRD11	NA	16q24.3	AMP	1	0.025	TS
CRBN	NA	3p26.2	AMP	1	0.025	TS
SUFU	NA	10q24.32	AMP	1	0.025	TS
RTEL1	NA	20q13.33	AMP	1	0.025	TS
LRP1B	NA	2q22.1-q22.2	AMP	1	0.025	TS
TENT5C	NA	1p12	AMP	1	0.025	TS
BCOR	NA	Xp11.4	AMP	1	0.025	TS
SDHAF2	NA	11q12.2	AMP	1	0.025	TS
ARHGEF10L	NA	1p36.13	AMP	1	0.025	TS
N4BP2	NA	4p14	AMP	1	0.025	TS
KNL1	NA	15q15.1	AMP	1	0.025	TS
KMT2C	NA	7q36.1	AMP	1	0.025	TS
SETDB2	NA	13q14.2	DEL	1	0.025	TS
BRIP1	NA	17q23.2	AMP	1	0.025	TS
PHF6	NA	Xq26.2	AMP	1	0.025	TS
SLFN11	NA	17q12	AMP	1	0.025	TS
AMER1	NA	Xq11.2	AMP	1	0.025	TS
ESCO2	0.05046	8p21.1	DEL	1	0.025	TS
ECT2L	NA	6q24.1	AMP	1	0.025	TS

## Sheet: IR2_all_CNA
Supplementary Data8: Mutations and CNAs associated with IR clusters
Gene	Gistic(Q-value)	Cytoband	CNA	#	Freq
CDKN2A		9p21.3	DEL	15	0.417
CDKN2A-DT	0	9p21.3	DEL	15	0.417
CDKN2B		9p21.3	DEL	14	0.389
MTAP		9p21.3	DEL	12	0.333
RN7SL151P		9p21.3	DEL	9	0.25
MIR-4741/4741			AMP	8	0.222
GATA6	3.787e-13	18q11.2	AMP	8	0.222
RBBP8		18q11.2	AMP	8	0.222
SNRPD1		18q11.2	AMP	8	0.222
MIB1		18q11.2	AMP	8	0.222
DMRTA1		9p21.3	DEL	8	0.222
GREB1L		18q11.1-q11.2	AMP	8	0.222
TMEM241		18q11.2	AMP	8	0.222
CABLES1		18q11.2	AMP	8	0.222
ESCO1		18q11.2	AMP	8	0.222
ABHD3		18q11.2	AMP	8	0.222
SNORD23		19q13.33	AMP	8	0.222
RNA5SP451		18q11.2	AMP	8	0.222
RNU6ATAC20P	3.787e-13	18q11.2	AMP	8	0.222
RN7SL233P		18q11.2	AMP	8	0.222
RN7SL745P		18q11.2	AMP	8	0.222
IFNA1		9p21.3	DEL	7	0.194
IFNA2		9p21.3	DEL	7	0.194
IFNA6		9p21.3	DEL	7	0.194
IFNA8		9p21.3	DEL	7	0.194
IFNA13		9p21.3	DEL	7	0.194
KLHL9		9p21.3	DEL	7	0.194
CTAGE1		18q11.2	AMP	7	0.194
IFNE		9p21.3	DEL	7	0.194
MIR31HG		9p21.3	DEL	7	0.194
SMAD4	3.001e-33	18q21.2	DEL	6	0.167
NOTCH2	6.238e-05	1p12	AMP	6	0.167
NPC1		18q11.2	AMP	6	0.167
RIOK3		18q11.2	AMP	6	0.167
RMC1		18q11.2	AMP	6	0.167
ELAC1	3.001e-33	18q21.2	DEL	6	0.167
MIR-5194/5194			AMP	5	0.139
MIR-939/939			AMP	5	0.139
MIR-661/661			AMP	5	0.139
MIR-3686/3686			AMP	5	0.139
MIR-1208/1208			AMP	5	0.139
MIR-1205/1205			AMP	5	0.139
ADCY8		8q24.22	AMP	5	0.139
ADGRB1		8q24.3	AMP	5	0.139
BCL9	0.08567	1q21.2	AMP	5	0.139
CYC1		8q24.3	AMP	5	0.139
CYP11B1		8q24.3	AMP	5	0.139
CYP11B2		8q24.3	AMP	5	0.139
EEF1D		8q24.3	AMP	5	0.139
FCGR1A	0.08567	1q21.2	AMP	5	0.139
FCGR1B	0.08567	1p11.2	AMP	5	0.139
FMO5	0.08567	1q21.1	AMP	5	0.139
GJA5	0.08567	1q21.2	AMP	5	0.139
GJA8	0.08567	1q21.2	AMP	5	0.139
GLI4		8q24.3	AMP	5	0.139
GML		8q24.3	AMP	5	0.139
GPR20		8q24.3	AMP	5	0.139
GPT		8q24.3	AMP	5	0.139
GRINA		8q24.3	AMP	5	0.139
HSF1		8q24.3	AMP	5	0.139
IFNA5		9p21.3	DEL	5	0.139
KCNQ3		8q24.22	AMP	5	0.139
LAMA3		18q11.2	AMP	5	0.139
LY6E		8q24.3	AMP	5	0.139
LY6H		8q24.3	AMP	5	0.139
ME2		18q21.2	DEL	5	0.139
MYC	3.787e-13	8q24.21	AMP	5	0.139
TONSL		8q24.3	AMP	5	0.139
PDZK1	0.08567	1q21.1	AMP	5	0.139
PLEC		8q24.3	AMP	5	0.139
POU5F1B		8q24.21	AMP	5	0.139
PRKAB2	0.08567	1q21.1	AMP	5	0.139
PTK2		8q24.3	AMP	5	0.139
PVT1		8q24.21	AMP	5	0.139
RPL8		8q24.3	AMP	5	0.139
SLA		8q24.22	AMP	5	0.139
TG		8q24.22	AMP	5	0.139
TSTA3		8q24.3	AMP	5	0.139
ZNF7		8q24.3	AMP	5	0.139
ZNF16		8q24.3	AMP	5	0.139
PSCA		8q24.3	AMP	5	0.139
HIST2H2AA3	0.08567	1q21.2	AMP	5	0.139
HIST2H2AC	0.08567	1q21.2	AMP	5	0.139
HIST2H2BE	0.08567	1q21.2	AMP	5	0.139
HIST2H4A	0.08567	1q21.2	AMP	5	0.139
ITGA10	0.08567	1q21.1	AMP	5	0.139
LY6D		8q24.3	AMP	5	0.139
JRK		8q24.3	AMP	5	0.139
DGAT1		8q24.3	AMP	5	0.139
GPAA1		8q24.3	AMP	5	0.139
PEX11B	0.08567	1q21.1	AMP	5	0.139
FOXH1		8q24.3	AMP	5	0.139
RECQL4		8q24.3	AMP	5	0.139
SEC22B	0.08567	1p12	AMP	5	0.139
CHD1L	0.08567	1q21.1	AMP	5	0.139
PDE4DIP	0.08567	1q21.2	AMP	5	0.139
LRRC14		8q24.3	AMP	5	0.139
ZNF623		8q24.3	AMP	5	0.139
SV2A	0.08567	1q21.2	AMP	5	0.139
RBM8A	0.08567	1q21.1	AMP	5	0.139
HHLA1		8q24.22	AMP	5	0.139
PIAS3	0.08567	1q21.1	AMP	5	0.139
POLR3C	0.08567	1q21.1	AMP	5	0.139
TXNIP	0.08567	1q21.1	AMP	5	0.139
CD160	0.08567	1q21.1	AMP	5	0.139
PTP4A3		8q24.3	AMP	5	0.139
PUF60		8q24.3	AMP	5	0.139
DENND3		8q24.3	AMP	5	0.139
ZC3H3		8q24.3	AMP	5	0.139
EFR3A		8q24.22	AMP	5	0.139
ARC		8q24.3	AMP	5	0.139
BOP1		8q24.3	AMP	5	0.139
SCRIB		8q24.3	AMP	5	0.139
LRRC6		8q24.22	AMP	5	0.139
NBPF14	0.08567	1q21.2	AMP	5	0.139
FBXL6		8q24.3	AMP	5	0.139
OPLAH		8q24.3	AMP	5	0.139
AGO2		8q24.3	AMP	5	0.139
RNF115	0.08567	1q21.1	AMP	5	0.139
COMMD5		8q24.3	AMP	5	0.139
CPSF1		8q24.3	AMP	5	0.139
CYHR1		8q24.3	AMP	5	0.139
ASAP1		8q24.21-q24.22	AMP	5	0.139
BOLA1	0.08567	1q21.2	AMP	5	0.139
PHF20L1		8q24.22	AMP	5	0.139
VPS28		8q24.3	AMP	5	0.139
ACP6	0.08567	1q21.2	AMP	5	0.139
HGH1		8q24.3	AMP	5	0.139
MEX3C		18q21.2	DEL	5	0.139
THEM6		8q24.3	AMP	5	0.139
GPR89B	0.08567	1q21.2	AMP	5	0.139
FAM49B		8q24.21	AMP	5	0.139
EXOSC4		8q24.3	AMP	5	0.139
LY6K		8q24.3	AMP	5	0.139
SLC39A4		8q24.3	AMP	5	0.139
GSDMC		8q24.21	AMP	5	0.139
SLURP1		8q24.3	AMP	5	0.139
SLC45A4		8q24.3	AMP	5	0.139
ZNF250		8q24.3	AMP	5	0.139
PYCR3		8q24.3	AMP	5	0.139
C8ORF33		8q24.3	AMP	5	0.139
LYNX1		8q24.3	AMP	5	0.139
SLC52A2		8q24.3	AMP	5	0.139
GSDMD		8q24.3	AMP	5	0.139
ZNF696		8q24.3	AMP	5	0.139
ARHGAP39		8q24.3	AMP	5	0.139
ZNF34		8q24.3	AMP	5	0.139
SHARPIN		8q24.3	AMP	5	0.139
EPPK1		8q24.3	AMP	5	0.139
SCRT1		8q24.3	AMP	5	0.139
MAF1		8q24.3	AMP	5	0.139
POLR3GL	0.08567	1q21.1	AMP	5	0.139
PARP10		8q24.3	AMP	5	0.139
TIGD5		8q24.3	AMP	5	0.139
PPP1R16A		8q24.3	AMP	5	0.139
ZNF251		8q24.3	AMP	5	0.139
KIFC2		8q24.3	AMP	5	0.139
NAPRT		8q24.3	AMP	5	0.139
HPYR1		8q24.22	AMP	5	0.139
MFSD3		8q24.3	AMP	5	0.139
GNRHR2	0.08567	1q21.1	AMP	5	0.139
RHPN1		8q24.3	AMP	5	0.139
TOP1MT		8q24.3	AMP	5	0.139
TTC39C		18q11.2	AMP	5	0.139
HIST2H3C	0.08567	1q21.2	AMP	5	0.139
LIX1L	0.08567	1q21.1	AMP	5	0.139
CCDC26		8q24.21	AMP	5	0.139
LYPD2		8q24.3	AMP	5	0.139
TMEM71		8q24.22	AMP	5	0.139
ANKRD29		18q11.2	AMP	5	0.139
HJV	0.08567	1q21.1	AMP	5	0.139
ANKRD35	0.08567	1q21.1	AMP	5	0.139
NBPF12	0.08567	1q21.1	AMP	5	0.139
LRATD2		8q24.21	AMP	5	0.139
NBPF11	0.08567	1q21.2	AMP	5	0.139
NUDT17	0.08567	1q21.1	AMP	5	0.139
ADCK5		8q24.3	AMP	5	0.139
TSNARE1		8q24.3	AMP	5	0.139
MAPK15		-	AMP	5	0.139
NBPF15	0.08567	1q21.1	AMP	5	0.139
ANKRD34A	0.08567	1q21.1	AMP	5	0.139
ZNF707		8q24.3	AMP	5	0.139
FAM83H		8q24.3	AMP	5	0.139
ZNF252P		8q24.3	AMP	5	0.139
C8ORF31		8q24.3	AMP	5	0.139
ZFP41		8q24.3	AMP	5	0.139
HIST2H2AB	0.08567	1q21.2	AMP	5	0.139
HIST2H3A	0.08567	1q21.2	AMP	5	0.139
HIST2H2BA	0.08567	1p11.2	AMP	5	0.139
GPIHBP1		8q24.3	AMP	5	0.139
NRBP2		8q24.3	AMP	5	0.139
ZNF517		8q24.3	AMP	5	0.139
WDR97		8q24.3	AMP	5	0.139
TMEM249		8q24.3	AMP	5	0.139
SPATC1		8q24.3	AMP	5	0.139
NOTCH2NLA		1q21.1	AMP	5	0.139
MROH5		8q24.3	AMP	5	0.139
MAFA		8q24.3	AMP	5	0.139
NBPF9	0.08567	1q21.2	AMP	5	0.139
C8ORF82		8q24.3	AMP	5	0.139
HIST2H2BF	0.08567	1q21.2	AMP	5	0.139
LRRC24		8q24.3	AMP	5	0.139
FAM72C	0.08567	1q21.1	AMP	5	0.139
HIST2H4B	0.08567	1q21.2	AMP	5	0.139
LINC00051		8q24.3	AMP	5	0.139
TMEM75		8q24.21	AMP	5	0.139
MROH6		8q24.3	AMP	5	0.139
SCX		8q24.3	AMP	5	0.139
PPIAL4G	0.08567	1q21.2	AMP	5	0.139
PPIAL4D	0.08567	1q21.1	AMP	5	0.139
SRGAP2B	0.08567	1q21.1	AMP	5	0.139
PPIAL4A	0.08567	1p11.2	AMP	5	0.139
GPR89A	0.08567	1q21.1	AMP	5	0.139
PPIAL4C	0.08567	1q21.2	AMP	5	0.139
HIST2H3D	0.08567	1q21.2	AMP	5	0.139
FAM72B	0.08567	1p11.2	AMP	5	0.139
HIST2H2AA4	0.08567	1q21.2	AMP	5	0.139
CASC8		8q24.21	AMP	5	0.139
MROH1		8q24.3	AMP	5	0.139
LINC00977		8q24.21	AMP	5	0.139
FAM72D	0.08567	1q21.1	AMP	5	0.139
NBPF8	0.08567	1p11.2	AMP	5	0.139
LINC00623	0.08567	1p11.2	AMP	5	0.139
OC90		8q24.22	AMP	5	0.139
PDZK1P1	0.08567	1q21.2	AMP	5	0.139
LINC00861		8q24.13	AMP	5	0.139
CCDC166		8q24.3	AMP	5	0.139
NBPF10	0.08567	1q21.1	AMP	5	0.139
FCGR1CP	0.08567	1q21.1	AMP	5	0.139
NBPF20	0.08567	1q21.1	AMP	5	0.139
HYDIN2	0.08567	1q21.1	AMP	5	0.139
LINC00624	0.08567	1q21.1-q21.2	AMP	5	0.139
CCAT1		8q24.21	AMP	5	0.139
PCAT1		8q24.21	AMP	5	0.139
RNA5SP278		8q24.3	AMP	5	0.139
ANKRD20A12P	0.08567	-	AMP	5	0.139
PCAT2		8q24.21	AMP	5	0.139
RN7SKP206		8q24.21	AMP	5	0.139
RN7SL261P	0.08567	1q21.2	AMP	5	0.139
RNA5SP59	0.08567	1q21.1	AMP	5	0.139
RNA5SP57	0.08567	1q21.2	AMP	5	0.139
RN7SKP88	0.08567	1q21.2	AMP	5	0.139
RN7SKP226		8q24.21	AMP	5	0.139
RN7SL395P		8q24.3	AMP	5	0.139
MIR-5698/5698			AMP	4	0.111
MIR-921/921			AMP	4	0.111
MIR-765/765			AMP	4	0.111
MIR-557/557			AMP	4	0.111
MIR-555/555			AMP	4	0.111
MIR-554/554			AMP	4	0.111
MIR-4663/4663			AMP	4	0.111
MIR-4662B/4662B			AMP	4	0.111
MIR-4654/4654			AMP	4	0.111
MIR-4258/4258			AMP	4	0.111
MIR-4257/4257			AMP	4	0.111
MIR-3916/3916			AMP	4	0.111
MIR-3123/3123			AMP	4	0.111
MIR-1278/1278			AMP	4	0.111
ADAR	0.08567	1q21.3	AMP	4	0.111
ADSS		1q44	AMP	4	0.111
ALDH9A1	0.08567	1q24.1	AMP	4	0.111
ANXA13		8q24.13	AMP	4	0.111
APCS	0.08567	1q23.2	AMP	4	0.111
APOA2	0.08567	1q23.3	AMP	4	0.111
ARNT	0.08567	1q21.3	AMP	4	0.111
ATP1A2	0.08567	1q23.2	AMP	4	0.111
ATP1A4	0.08567	1q23.2	AMP	4	0.111
ATP1B1	0.08567	1q24.2	AMP	4	0.111
BGLAP	0.08567	1q22	AMP	4	0.111
CASQ1	0.08567	1q23.2	AMP	4	0.111
KRIT1		7q21.2	AMP	4	0.111
CD1A	0.08567	1q23.1	AMP	4	0.111
CD1B	0.08567	1q23.1	AMP	4	0.111
CD1C	0.08567	1q23.1	AMP	4	0.111
CD1D	0.08567	1q23.1	AMP	4	0.111
CD1E	0.08567	1q23.1	AMP	4	0.111
CD247	0.08567	1q24.2	AMP	4	0.111
CD5L	0.08567	1q23.1	AMP	4	0.111
CD48	0.08567	1q23.3	AMP	4	0.111
CDK6		7q21.2	AMP	4	0.111
CHML		1q43	AMP	4	0.111
CHRM3		1q43	AMP	4	0.111
CHRNB2	0.08567	1q21.3	AMP	4	0.111
CKS1B	0.08567	1q21.3	AMP	4	0.111
CLK2	0.08567	1q22	AMP	4	0.111
COPA	0.08567	1q23.2	AMP	4	0.111
CRABP2	0.08567	1q23.1	AMP	4	0.111
CRP	0.08567	1q23.2	AMP	4	0.111
CTSK	0.08567	1q21.3	AMP	4	0.111
CTSS	0.08567	1q21.3	AMP	4	0.111
CYP51A1		7q21.2	AMP	4	0.111
DPT	0.08567	1q24.2	AMP	4	0.111
ECM1	0.08567	1q21.2	AMP	4	0.111
EFNA1	0.08567	1q22	AMP	4	0.111
EFNA3	0.08567	1q21.3	AMP	4	0.111
EFNA4	0.08567	1q21.3	AMP	4	0.111
ENSA	0.08567	1q21.3	AMP	4	0.111
ETV3	0.08567	1q23.1	AMP	4	0.111
F5	0.08567	1q24.2	AMP	4	0.111
FCER1A	0.08567	1q23.2	AMP	4	0.111
FCER1G	0.08567	1q23.3	AMP	4	0.111
FCGR2A	0.08567	1q23.3	AMP	4	0.111
FCGR2B	0.08567	1q23.3	AMP	4	0.111
FCGR3A	0.08567	1q23.3	AMP	4	0.111
FCGR3B	0.08567	1q23.3	AMP	4	0.111
FDPS	0.08567	1q22	AMP	4	0.111
FH		1q43	AMP	4	0.111
FLG	0.08567	1q21.3	AMP	4	0.111
ACKR1	0.08567	1q23.2	AMP	4	0.111
GBA	0.08567	1q22	AMP	4	0.111
GBAP1	0.08567	1q22	AMP	4	0.111
HDGF	0.08567	1q23.1	AMP	4	0.111
HMGCS2	6.238e-05	1p12	AMP	4	0.111
HNRNPU		1q44	AMP	4	0.111
HSPA6	0.08567	1q23.3	AMP	4	0.111
IFI16	0.08567	1q23.1	AMP	4	0.111
IFNA7		9p21.3	DEL	4	0.111
IFNA10		9p21.3	DEL	4	0.111
IFNA14		9p21.3	DEL	4	0.111
IFNA16		9p21.3	DEL	4	0.111
IFNA17		9p21.3	DEL	4	0.111
IL6R	0.08567	1q21.3	AMP	4	0.111
ILF2	0.08567	1q21.3	AMP	4	0.111
INSRR	0.08567	1q23.1	AMP	4	0.111
IVL	0.08567	1q21.3	AMP	4	0.111
KCNJ9	0.08567	1q23.2	AMP	4	0.111
KCNJ10	0.08567	1q23.2	AMP	4	0.111
KCNN3	0.08567	1q21.3	AMP	4	0.111
LMNA	0.08567	1q22	AMP	4	0.111
LMX1A	0.08567	1q23.3	AMP	4	0.111
LOR	0.08567	1q21.3	AMP	4	0.111
LY9	0.08567	1q23.3	AMP	4	0.111
MCL1	0.08567	1q21.2	AMP	4	0.111
SMCP	0.08567	1q21.3	AMP	4	0.111
MEF2D	0.08567	1q22	AMP	4	0.111
MGST3	0.08567	1q24.1	AMP	4	0.111
MNDA	0.08567	1q23.1	AMP	4	0.111
MPZ	0.08567	1q23.3	AMP	4	0.111
MTX1	0.08567	1q22	AMP	4	0.111
MUC1	0.08567	1q22	AMP	4	0.111
NDUFB9		8q24.13	AMP	4	0.111
NDUFS2	0.08567	1q23.3	AMP	4	0.111
NHLH1	0.08567	1q23.2	AMP	4	0.111
NIT1	0.08567	1q23.3	AMP	4	0.111
NPR1	0.08567	1q21.3	AMP	4	0.111
NTRK1	0.08567	1q23.1	AMP	4	0.111
DDR2	0.08567	1q23.3	AMP	4	0.111
PBX1	0.08567	1q23.3	AMP	4	0.111
PEX1		7q21.2	AMP	4	0.111
PFDN2	0.08567	1q23.3	AMP	4	0.111
CDK14		7q21.13	AMP	4	0.111
PI4KB	0.08567	1q21.3	AMP	4	0.111
PKLR	0.08567	1q22	AMP	4	0.111
POU2F1	0.08567	1q24.2	AMP	4	0.111
PPOX	0.08567	1q23.3	AMP	4	0.111
PRCC	0.08567	1q23.1	AMP	4	0.111
PSMB4	0.08567	1q21.3	AMP	4	0.111
PSMD4	0.08567	1q21.3	AMP	4	0.111
PEX19	0.08567	1q23.2	AMP	4	0.111
RAB13	0.08567	1q21.3	AMP	4	0.111
RFX5	0.08567	1q21.3	AMP	4	0.111
RGS1	0.08567	1q31.2	AMP	4	0.111
RGS2	0.08567	1q31.2	AMP	4	0.111
RGS4	0.08567	1q23.3	AMP	4	0.111
RGS7		1q43|1q23.1	AMP	4	0.111
RGS13	0.08567	1q31.2	AMP	4	0.111
RIT1	0.08567	1q22	AMP	4	0.111
RN7SL7P		7q21.2	AMP	4	0.111
RORC	0.08567	1q21.3	AMP	4	0.111
RPS27	0.08567	1q21.3	AMP	4	0.111
RXRG	0.08567	1q23.3	AMP	4	0.111
S100A1	0.08567	1q21.3	AMP	4	0.111
S100A2	0.08567	1q21.3	AMP	4	0.111
S100A3	0.08567	1q21.3	AMP	4	0.111
S100A4	0.08567	1q21.3	AMP	4	0.111
S100A5	0.08567	1q21.3	AMP	4	0.111
S100A6	0.08567	1q21.3	AMP	4	0.111
S100A7	0.08567	1q21.3	AMP	4	0.111
S100A8	0.08567	1q21.3	AMP	4	0.111
S100A9	0.08567	1q21.3	AMP	4	0.111
S100A10	0.08567	1q21.3	AMP	4	0.111
S100A11	0.08567	1q21.3	AMP	4	0.111
S100A12	0.08567	1q21.3	AMP	4	0.111
S100A13	0.08567	1q21.3	AMP	4	0.111
XCL1	0.08567	1q24.2	AMP	4	0.111
SDHC	0.08567	1q23.3	AMP	4	0.111
SELE	0.08567	1q24.2	AMP	4	0.111
SELL	0.08567	1q24.2	AMP	4	0.111
SELP	0.08567	1q24.2	AMP	4	0.111
SHC1	0.08567	1q21.3	AMP	4	0.111
ST3GAL1		8q24.22	AMP	4	0.111
SLAMF1	0.08567	1q23.3	AMP	4	0.111
UAP1	0.08567	1q23.3	AMP	4	0.111
SPRR1A	0.08567	1q21.3	AMP	4	0.111
SPRR1B	0.08567	1q21.3	AMP	4	0.111
SPRR2A	0.08567	1q21.3	AMP	4	0.111
SPRR2B	0.08567	1q21.3	AMP	4	0.111
SPRR2D	0.08567	1q21.3	AMP	4	0.111
SPRR2E	0.08567	1q21.3	AMP	4	0.111
SPRR2F	0.08567	1q21.3	AMP	4	0.111
SPRR2G	0.08567	1q21.3	AMP	4	0.111
SPRR3	0.08567	1q21.3	AMP	4	0.111
SPTA1	0.08567	1q23.1	AMP	4	0.111
SQLE		8q24.13	AMP	4	0.111
RO60	0.08567	1q31.2	AMP	4	0.111
SSR2	0.08567	1q22	AMP	4	0.111
XCL2	0.08567	1q24.2	AMP	4	0.111
VPS72	0.08567	1q21.3	AMP	4	0.111
THBS3	0.08567	1q22	AMP	4	0.111
TCHH	0.08567	1q21.3	AMP	4	0.111
TPM3	0.08567	1q21.3	AMP	4	0.111
CCT3	0.08567	1q22	AMP	4	0.111
TUFT1	0.08567	1q21.3	AMP	4	0.111
UCK2	0.08567	1q24.1	AMP	4	0.111
USF1	0.08567	1q23.3	AMP	4	0.111
ZNF124		1q44	AMP	4	0.111
DAP3	0.08567	1q22	AMP	4	0.111
MTERF1		7q21.2	AMP	4	0.111
FZD1		7q21.13	AMP	4	0.111
PIP5K1A	0.08567	1q21.3	AMP	4	0.111
TAGLN2	0.08567	1q23.2	AMP	4	0.111
ANXA9	0.08567	1q21.3	AMP	4	0.111
RGS5	0.08567	1q23.3	AMP	4	0.111
BLZF1	0.08567	1q24.2	AMP	4	0.111
KMO		1q43	AMP	4	0.111
PEA15	0.08567	1q23.2	AMP	4	0.111
B4GALT3	0.08567	1q23.3	AMP	4	0.111
B3GALT2	0.08567	1q31.2	AMP	4	0.111
ADAM15	0.08567	1q21.3	AMP	4	0.111
CD84	0.08567	1q23.3	AMP	4	0.111
CCN4		8q24.22	AMP	4	0.111
SELENBP1	0.08567	1q21.3	AMP	4	0.111
MPZL1	0.08567	1q24.2	AMP	4	0.111
SH2D2A	0.08567	1q23.1	AMP	4	0.111
CLDN12		7q21.13	AMP	4	0.111
TBX19	0.08567	1q24.2	AMP	4	0.111
FCGR2C	0.08567	1q23.3	AMP	4	0.111
PRPF3	0.08567	1q21.2	AMP	4	0.111
EXO1		1q43	AMP	4	0.111
ARHGEF2	0.08567	1q22	AMP	4	0.111
DEDD	0.08567	1q23.3	AMP	4	0.111
AIM2	0.08567	1q23.1-q23.2	AMP	4	0.111
ADAMTS4	0.08567	1q23.3	AMP	4	0.111
SLC25A44	0.08567	1q22	AMP	4	0.111
NOS1AP	0.08567	1q23.3	AMP	4	0.111
MTSS1		8q24.13	AMP	4	0.111
ARHGEF11	0.08567	1q23.1	AMP	4	0.111
CEP170		1q43	AMP	4	0.111
SETDB1	0.08567	1q21.3	AMP	4	0.111
WASHC5		8q24.13	AMP	4	0.111
UBAP2L	0.08567	1q21.3	AMP	4	0.111
DENND4B	0.08567	1q21.3	AMP	4	0.111
NR1I3	0.08567	1q23.3	AMP	4	0.111
AKT3		1q43-q44	AMP	4	0.111
SCAMP3	0.08567	1q22	AMP	4	0.111
AKAP9		7q21.2	AMP	4	0.111
TRIB1		8q24.13	AMP	4	0.111
GPA33	0.08567	1q24.1	AMP	4	0.111
SF3B4	0.08567	1q21.2	AMP	4	0.111
NDRG1		8q24.22	AMP	4	0.111
HAX1	0.08567	1q21.3	AMP	4	0.111
ZBTB18		1q44	AMP	4	0.111
C1ORF61	0.08567	1q22	AMP	4	0.111
SEMA6C	0.08567	1q21.3	AMP	4	0.111
SLC19A2	0.08567	1q24.2	AMP	4	0.111
PMVK	0.08567	1q21.3	AMP	4	0.111
KHDRBS3		8q24.23	AMP	4	0.111
FAM189B	0.08567	1q22	AMP	4	0.111
NES	0.08567	1q23.1	AMP	4	0.111
SDCCAG8		1q43-q44	AMP	4	0.111
JTB	0.08567	1q21.3	AMP	4	0.111
MTMR11	0.08567	1q21.2	AMP	4	0.111
MLLT11	0.08567	1q21.3	AMP	4	0.111
SLC27A3	0.08567	1q21.3	AMP	4	0.111
TDRKH	0.08567	1q21.3	AMP	4	0.111
ADAM30	6.238e-05	1p12	AMP	4	0.111
CELF3	0.08567	1q21.3	AMP	4	0.111
RNF139		8q24.13	AMP	4	0.111
PMF1	0.08567	1q22	AMP	4	0.111
ZHX1		8q24.13	AMP	4	0.111
DUSP12	0.08567	1q23.3	AMP	4	0.111
VPS45	0.08567	1q21.2	AMP	4	0.111
ZHX2		8q24.13	AMP	4	0.111
KHDC4	0.08567	1q22	AMP	4	0.111
KIFAP3	0.08567	1q24.2	AMP	4	0.111
ATF6	0.08567	1q23.3	AMP	4	0.111
POGZ	0.08567	1q21.3	AMP	4	0.111
SYT11	0.08567	1q22	AMP	4	0.111
RPRD2	0.08567	1q21.2	AMP	4	0.111
SMG5	0.08567	1q22	AMP	4	0.111
NCSTN	0.08567	1q23.2	AMP	4	0.111
GPR161	0.08567	1q24.2	AMP	4	0.111
SNAPIN	0.08567	1q21.3	AMP	4	0.111
OPN3		1q43	AMP	4	0.111
RUSC1	0.08567	1q22	AMP	4	0.111
CA14	0.08567	1q21.2	AMP	4	0.111
CFAP45	0.08567	1q23.2	AMP	4	0.111
MPC2	0.08567	1q24.2	AMP	4	0.111
TRIM58		1q44	AMP	4	0.111
OLFML2B	0.08567	1q23.3	AMP	4	0.111
AHCTF1		1q44	AMP	4	0.111
C1ORF43	0.08567	1q21.3	AMP	4	0.111
CHTOP	0.08567	1q21.3	AMP	4	0.111
OR1C1		1q44	AMP	4	0.111
PHGDH	6.238e-05	1p12	AMP	4	0.111
LCE2B	0.08567	1q21.3	AMP	4	0.111
OR2M4		1q44	AMP	4	0.111
OR2L2		1q44	AMP	4	0.111
OR10J1	0.08567	1q23.2	AMP	4	0.111
OR2T1		1q44	AMP	4	0.111
STEAP1		7q21.13	AMP	4	0.111
USP21	0.08567	1q23.3	AMP	4	0.111
SLC39A1	0.08567	1q21.3	AMP	4	0.111
LAMTOR2	0.08567	1q22	AMP	4	0.111
ATAD2		8q24.13	AMP	4	0.111
TMOD4	0.08567	1q21.3	AMP	4	0.111
NME7	0.08567	1q24.2	AMP	4	0.111
CERS2	0.08567	1q21.3	AMP	4	0.111
CRNN	0.08567	1q21.3	AMP	4	0.111
DCAF8	0.08567	1q23.2	AMP	4	0.111
F11R	0.08567	1q23.3	AMP	4	0.111
GLRX2	0.08567	1q31.2	AMP	4	0.111
DESI2		1q44	AMP	4	0.111
ZBTB7B	0.08567	1q21.3	AMP	4	0.111
FAM135B		8q24.23	AMP	4	0.111
RRNAD1	0.08567	1q23.1	AMP	4	0.111
SCCPDH		1q44	AMP	4	0.111
APH1A	0.08567	1q21.2	AMP	4	0.111
PLEKHO1	0.08567	1q21.2	AMP	4	0.111
KCNK9		8q24.3	AMP	4	0.111
UCHL5	0.08567	1q31.2	AMP	4	0.111
HSD17B7	0.08567	1q23.3	AMP	4	0.111
UFC1	0.08567	1q23.3	AMP	4	0.111
OAZ3	0.08567	1q21.3	AMP	4	0.111
CD244	0.08567	1q23.3	AMP	4	0.111
CHRAC1		8q24.3	AMP	4	0.111
DPM3	0.08567	1q22	AMP	4	0.111
MRPS21	0.08567	1q21.2	AMP	4	0.111
ANKIB1		7q21.2	AMP	4	0.111
TMCO1	0.08567	1q24.1	AMP	4	0.111
ADAMTSL4	0.08567	1q21.2	AMP	4	0.111
CRCT1	0.08567	1q21.3	AMP	4	0.111
SAMD9		7q21.2	AMP	4	0.111
GON4L	0.08567	1q22	AMP	4	0.111
GPATCH4	0.08567	1q22-q23.1	AMP	4	0.111
DUSP23	0.08567	1q23.2	AMP	4	0.111
C1ORF56	0.08567	1q21.3	AMP	4	0.111
TRMT12		8q24.13	AMP	4	0.111
KIF26B		1q44	AMP	4	0.111
WDYHV1		8q24.13	AMP	4	0.111
MSTO1	0.08567	1q22	AMP	4	0.111
GOLPH3L	0.08567	1q21.3	AMP	4	0.111
KIRREL1	0.08567	1q23.1	AMP	4	0.111
YY1AP1	0.08567	1q22	AMP	4	0.111
UBE2Q1	0.08567	1q21.3	AMP	4	0.111
ITLN1	0.08567	1q23.3	AMP	4	0.111
VPS50		7q21.2-q21.3	AMP	4	0.111
ZNF692		1q44	AMP	4	0.111
C1ORF112	0.08567	1q24.2	AMP	4	0.111
MINDY1	0.08567	1q21.3	AMP	4	0.111
ADCY10	0.08567	1q24.2	AMP	4	0.111
DCAF6	0.08567	1q24.2	AMP	4	0.111
ASH1L	0.08567	1q22	AMP	4	0.111
LENEP	0.08567	1q21.3	AMP	4	0.111
SLC50A1	0.08567	1q22	AMP	4	0.111
FMN2		1q43	AMP	4	0.111
SLAMF8	0.08567	1q23.2	AMP	4	0.111
CDC42SE1	0.08567	1q21.3	AMP	4	0.111
UBQLN4	0.08567	1q22	AMP	4	0.111
OTUD7B	0.08567	1q21.2	AMP	4	0.111
RAB25	0.08567	1q22	AMP	4	0.111
PGLYRP4	0.08567	1q21.3	AMP	4	0.111
ZNF695		1q44	AMP	4	0.111
RHBG	0.08567	1q22	AMP	4	0.111
SCYL3	0.08567	1q24.2	AMP	4	0.111
ATP8B2	0.08567	1q21.3	AMP	4	0.111
VANGL2	0.08567	1q23.2	AMP	4	0.111
PBXIP1	0.08567	1q21.3	AMP	4	0.111
S100A14	0.08567	1q21.3	AMP	4	0.111
GATAD2B	0.08567	1q21.3	AMP	4	0.111
CGN	0.08567	1q21.3	AMP	4	0.111
IGSF9	0.08567	1q23.2	AMP	4	0.111
ZNF687	0.08567	1q21.3	AMP	4	0.111
ZFAT		8q24.22	AMP	4	0.111
POGK	0.08567	1q24.1	AMP	4	0.111
HCN3	0.08567	1q22	AMP	4	0.111
GATAD1		7q21.2	AMP	4	0.111
CCDC181	0.08567	1q24.2	AMP	4	0.111
SLAMF7	0.08567	1q23.3	AMP	4	0.111
CADM3	0.08567	1q23.2	AMP	4	0.111
PRUNE1	0.08567	1q21.3	AMP	4	0.111
HAPLN2	0.08567	1q23.1	AMP	4	0.111
BCAN	0.08567	1q23.1	AMP	4	0.111
TFB2M		1q44	AMP	4	0.111
SEMA4A	0.08567	1q22	AMP	4	0.111
GREM2		1q43	AMP	4	0.111
RGS18	0.08567	1q31.2	AMP	4	0.111
SMYD3		1q44	AMP	4	0.111
MRPL9	0.08567	1q21.3	AMP	4	0.111
INTS3	0.08567	1q21.3	AMP	4	0.111
SCNM1	0.08567	1q21.3	AMP	4	0.111
LINC00626	0.08567	1q24.2	AMP	4	0.111
DERL1		8q24.13	AMP	4	0.111
FCRL2	0.08567	1q23.1	AMP	4	0.111
CDC73	0.08567	1q31.2	AMP	4	0.111
MRPL24	0.08567	1q23.1	AMP	4	0.111
TNFAIP8L2	0.08567	1q21.3	AMP	4	0.111
C1ORF54	0.08567	1q21.2	AMP	4	0.111
CFAP69		7q21.13	AMP	4	0.111
ZNF669		1q44	AMP	4	0.111
ZNF672		1q44	AMP	4	0.111
PAQR6	0.08567	1q22	AMP	4	0.111
TRIM46	0.08567	1q22	AMP	4	0.111
TARS2	0.08567	1q21.2	AMP	4	0.111
FLAD1	0.08567	1q21.3	AMP	4	0.111
SH3BP5L		1q44	AMP	4	0.111
OR6N2	0.08567	1q23.1	AMP	4	0.111
OR6K2	0.08567	1q23.1	AMP	4	0.111
OR2T7		1q44	AMP	4	0.111
OR2L5		1q44	AMP	4	0.111
OR2G3		1q44	AMP	4	0.111
OR2G2		1q44	AMP	4	0.111
OR2C3		1q44	AMP	4	0.111
NECTIN4	0.08567	1q23.3	AMP	4	0.111
SNX27	0.08567	1q21.3	AMP	4	0.111
ANP32E	0.08567	1q21.2	AMP	4	0.111
ISG20L2	0.08567	1q23.1	AMP	4	0.111
FCRL5	0.08567	1q23.1	AMP	4	0.111
FCRL4	0.08567	1q23.1	AMP	4	0.111
NUF2	0.08567	1q23.3	AMP	4	0.111
TRAPPC9		8q24.3	AMP	4	0.111
HMCN1	0.08567	1q25.3-q31.1	AMP	4	0.111
TATDN1		8q24.13	AMP	4	0.111
REG4	6.238e-05	1p12	AMP	4	0.111
RBM48		7q21.2	AMP	4	0.111
HORMAD1	0.08567	1q21.3	AMP	4	0.111
TOMM40L	0.08567	1q23.3	AMP	4	0.111
TMEM79	0.08567	1q22	AMP	4	0.111
EFCAB2		1q44	AMP	4	0.111
LCE3D	0.08567	1q21.3	AMP	4	0.111
FCRLA	0.08567	1q23.3	AMP	4	0.111
ANKRD36BP1	0.08567	1q24.2	AMP	4	0.111
ZNF496		1q44	AMP	4	0.111
C8ORF76		8q24.13	AMP	4	0.111
MAEL	0.08567	1q24.1	AMP	4	0.111
FAM83A		8q24.13	AMP	4	0.111
GTPBP10		7q21.13	AMP	4	0.111
AQP10	0.08567	1q21.3	AMP	4	0.111
SLAMF9	0.08567	1q23.2	AMP	4	0.111
PYGO2	0.08567	1q21.3	AMP	4	0.111
NUP210L	0.08567	1q21.3	AMP	4	0.111
DUSP27	0.08567	1q24.1	AMP	4	0.111
RCSD1	0.08567	1q24.2	AMP	4	0.111
MEX3A	0.08567	1q22	AMP	4	0.111
METTL18	0.08567	1q24.2	AMP	4	0.111
PIGM	0.08567	1q23.2	AMP	4	0.111
IGSF8	0.08567	1q23.2	AMP	4	0.111
ZNF670		1q44	AMP	4	0.111
TBC1D31		8q24.13	AMP	4	0.111
GLMP	0.08567	1q22	AMP	4	0.111
NLRP3		1q44	AMP	4	0.111
PGLYRP3	0.08567	1q21.3	AMP	4	0.111
SLAMF6	0.08567	1q23.2-q23.3	AMP	4	0.111
FBXO32		8q24.13	AMP	4	0.111
FCRL1	0.08567	1q23.1	AMP	4	0.111
FCRL3	0.08567	1q23.1	AMP	4	0.111
FMO9P	0.08567	1q24.1	AMP	4	0.111
COX20		1q44	AMP	4	0.111
TADA1	0.08567	1q24.1	AMP	4	0.111
THEM4	0.08567	1q21.3	AMP	4	0.111
SH2D1B	0.08567	1q23.3	AMP	4	0.111
GABPB2	0.08567	1q21.3	AMP	4	0.111
TCHHL1	0.08567	1q21.3	AMP	4	0.111
RPTN	0.08567	1q21.3	AMP	4	0.111
TDRD10	0.08567	1q21.3	AMP	4	0.111
SHE	0.08567	1q21.3	AMP	4	0.111
KLHDC9	0.08567	1q23.3	AMP	4	0.111
OR2M5		1q44	AMP	4	0.111
OR2M3		1q44	AMP	4	0.111
OR2T12		1q44	AMP	4	0.111
OR14C36		1q44	AMP	4	0.111
OR2T34		1q44	AMP	4	0.111
OR2T10		1q44	AMP	4	0.111
OR2T4		1q44	AMP	4	0.111
OR2T11		1q44	AMP	4	0.111
OR10J5	0.08567	1q23.2	AMP	4	0.111
DCST2	0.08567	1q21.3	AMP	4	0.111
OR2AJ1		1q44	AMP	4	0.111
OR2B11		1q44	AMP	4	0.111
UHMK1	0.08567	1q23.3	AMP	4	0.111
FCRLB	0.08567	1q23.3	AMP	4	0.111
WDR64		1q43	AMP	4	0.111
TSACC	0.08567	1q22	AMP	4	0.111
IQGAP3	0.08567	1q22	AMP	4	0.111
NAXE	0.08567	1q22	AMP	4	0.111
OR10T2	0.08567	1q23.1	AMP	4	0.111
OR6P1	0.08567	1q23.1	AMP	4	0.111
OR10X1	0.08567	1q23.1	AMP	4	0.111
OR10Z1	0.08567	1q23.1	AMP	4	0.111
OR6K6	0.08567	1q23.1	AMP	4	0.111
OR6N1	0.08567	1q23.1	AMP	4	0.111
ZNF572		8q24.13	AMP	4	0.111
S100A16	0.08567	1q21.3	AMP	4	0.111
ITLN2	0.08567	1q23.3	AMP	4	0.111
CREB3L4	0.08567	1q21.3	AMP	4	0.111
CIART	0.08567	1q21.2	AMP	4	0.111
GCSAML		1q44	AMP	4	0.111
LELP1	0.08567	1q21.3	AMP	4	0.111
DCST1	0.08567	1q21.3	AMP	4	0.111
METTL11B	0.08567	1q24.2	AMP	4	0.111
FAM78B	0.08567	1q24.1	AMP	4	0.111
BNIPL	0.08567	1q21.3	AMP	4	0.111
LRRC71	0.08567	1q23.1	AMP	4	0.111
PYHIN1	0.08567	1q23.1	AMP	4	0.111
TMEM65		8q24.13	AMP	4	0.111
LINC00964		8q24.13	AMP	4	0.111
FAM91A1		8q24.13	AMP	4	0.111
SPRR4	0.08567	1q21.3	AMP	4	0.111
CNST		1q44	AMP	4	0.111
TTC24	0.08567	1q22	AMP	4	0.111
COL22A1		8q24.23-q24.3	AMP	4	0.111
LCE4A	0.08567	1q21.3	AMP	4	0.111
PLD5		1q43	AMP	4	0.111
C1ORF100		1q44	AMP	4	0.111
KRTCAP2	0.08567	1q22	AMP	4	0.111
CRTC2	0.08567	1q21.3	AMP	4	0.111
SAMD9L		7q21.2	AMP	4	0.111
TEX47		7q21.13	AMP	4	0.111
ZNF804B		7q21.13	AMP	4	0.111
HEPACAM2		7q21.2	AMP	4	0.111
OR2T6		1q44	AMP	4	0.111
LCE5A	0.08567	1q21.3	AMP	4	0.111
CATSPERE		1q44	AMP	4	0.111
ARHGAP30	0.08567	1q23.3	AMP	4	0.111
CFAP126	0.08567	1q23.3	AMP	4	0.111
FAM133B		7q21.2	AMP	4	0.111
TIPRL	0.08567	1q24.2	AMP	4	0.111
STEAP2		7q21.13	AMP	4	0.111
PGBD2		1q44	AMP	4	0.111
RIIAD1	0.08567	1q21.3	AMP	4	0.111
THEM5	0.08567	1q21.3	AMP	4	0.111
OR2L13		1q44	AMP	4	0.111
OR14A16		1q44	AMP	4	0.111
SNHG28	0.08567	1q23.2	AMP	4	0.111
SPATA46	0.08567	1q23.3	AMP	4	0.111
NSMCE2		8q24.13	AMP	4	0.111
CASC7		8q24.3	AMP	4	0.111
S100A7A	0.08567	1q21.3	AMP	4	0.111
LINGO4	0.08567	1q21.3	AMP	4	0.111
RXFP4	0.08567	1q22	AMP	4	0.111
BRINP3	0.08567	1q31.1	AMP	4	0.111
CCDC190	0.08567	1q23.3	AMP	4	0.111
KLHL38		8q24.13	AMP	4	0.111
OR6F1		1q44	AMP	4	0.111
OR14K1		1q44	AMP	4	0.111
OR2W3		1q44	AMP	4	0.111
OR2T8		1q44	AMP	4	0.111
OR2T3		1q44	AMP	4	0.111
OR10R2	0.08567	1q23.1	AMP	4	0.111
FCRL6	0.08567	1q23.2	AMP	4	0.111
OR2T29		1q44	AMP	4	0.111
SNORD64	0.08567	15q11.2	AMP	4	0.111
LCE1A	0.08567	1q21.3	AMP	4	0.111
LCE1B	0.08567	1q21.3	AMP	4	0.111
LCE1C	0.08567	1q21.3	AMP	4	0.111
LCE1D	0.08567	1q21.3	AMP	4	0.111
LCE1E	0.08567	1q21.3	AMP	4	0.111
LCE1F	0.08567	1q21.3	AMP	4	0.111
LCE2A	0.08567	1q21.3	AMP	4	0.111
LCE2C	0.08567	1q21.3	AMP	4	0.111
LCE2D	0.08567	1q21.3	AMP	4	0.111
LCE3A	0.08567	1q21.3	AMP	4	0.111
LCE3B	0.08567	1q21.3	AMP	4	0.111
LCE3C	0.08567	1q21.3	AMP	4	0.111
LCE3E	0.08567	1q21.3	AMP	4	0.111
IRF2BP2		1q42.3	AMP	4	0.111
PEAR1	0.08567	1q23.1	AMP	4	0.111
SFT2D2	0.08567	1q24.2	AMP	4	0.111
ILDR2	0.08567	1q24.1	AMP	4	0.111
LYSMD1	0.08567	1q21.3	AMP	4	0.111
HRNR	0.08567	1q21.3	AMP	4	0.111
FLG2	0.08567	1q21.3	AMP	4	0.111
LINC00302	0.08567	1q21.3	AMP	4	0.111
C1ORF189	0.08567	1q21.3	AMP	4	0.111
C1ORF229		1q44	AMP	4	0.111
OR14A2		1q44	AMP	4	0.111
VHLL	0.08567	1q22	AMP	4	0.111
OR10K2	0.08567	1q23.1	AMP	4	0.111
OR10K1	0.08567	1q23.1	AMP	4	0.111
OR6Y1	0.08567	1q23.1	AMP	4	0.111
OR6K3	0.08567	1q23.1	AMP	4	0.111
OR10J4	0.08567	1q23.2	AMP	4	0.111
VSIG8	0.08567	1q23.2	AMP	4	0.111
OR11L1		1q44	AMP	4	0.111
OR2L8		1q44	AMP	4	0.111
OR2AK2		1q44	AMP	4	0.111
OR2L3		1q44	AMP	4	0.111
OR2M2		1q44	AMP	4	0.111
OR2T33		1q44	AMP	4	0.111
OR2M7		1q44	AMP	4	0.111
OR2G6		1q44	AMP	4	0.111
C1ORF226	0.08567	1q23.3	AMP	4	0.111
LRRD1		7q21.2	AMP	4	0.111
OR2T2		1q44	AMP	4	0.111
OR2T5		1q44	AMP	4	0.111
OR14I1		1q44	AMP	4	0.111
OR2T27		1q44	AMP	4	0.111
OR2T35		1q44	AMP	4	0.111
RGS21	0.08567	1q31.2	AMP	4	0.111
ETV3L	0.08567	1q23.1	AMP	4	0.111
LRRC52	0.08567	1q24.1	AMP	4	0.111
MAP1LC3C		1q43	AMP	4	0.111
NBPF18P	0.08567	1q21.3	AMP	4	0.111
OR10J3	0.08567	1q23.2	AMP	4	0.111
OR2W5		1q44	AMP	4	0.111
OR13G1		1q44	AMP	4	0.111
DPY19L2P4		7q21.13	AMP	4	0.111
KPRP	0.08567	1q21.3	AMP	4	0.111
LCE6A	0.08567	1q21.3	AMP	4	0.111
ADAMTSL4-AS1	0.08567	1q21.2	AMP	4	0.111
PRR9	0.08567	1q21.3	AMP	4	0.111
RPL31P11	0.08567	1q23.3	AMP	4	0.111
S100A7L2	0.08567	1q21.3	AMP	4	0.111
LYPD8		1q44	AMP	4	0.111
FER1L6		8q24.13	AMP	4	0.111
PCP4L1	0.08567	1q23.3	AMP	4	0.111
SCARNA4	0.08567	1q22	AMP	4	0.111
SNORA44	0.08567	1p35.3	AMP	4	0.111
SNORA78	0.08567	16p13.3	AMP	4	0.111
SNORD118	0.1091	17p13.1	AMP	4	0.111
C1ORF68	0.08567	1q21.3	AMP	4	0.111
TSTD1	0.08567	1q23.3	AMP	4	0.111
C2CD4D	0.08567	1q21.3	AMP	4	0.111
LINC00184		1q42.3	AMP	4	0.111
RNY4P5		8q24.13	AMP	4	0.111
C8ORF17		8q24.3	AMP	4	0.111
RNY4P25	0.08567	1q21.3	AMP	4	0.111
RNA5SP60	0.08567	1q23.2	AMP	4	0.111
RNA5SP61	0.08567	1q23.3	AMP	4	0.111
RNA5SP62	0.08567	1q23.3	AMP	4	0.111
RNA5SP63	0.08567	1q23.3	AMP	4	0.111
RNA5SP64	0.08567	1q24.1	AMP	4	0.111
RNA5SP65	0.08567	1q24.1	AMP	4	0.111
RNA5SP66	0.08567	1q24.2	AMP	4	0.111
RNA5SP73	0.08567	1q31.1	AMP	4	0.111
RNA5SP81			AMP	4	0.111
RNA5SP82		1q44	AMP	4	0.111
FALEC	0.08567	1q21.2	AMP	4	0.111
LINC00970	0.08567	1q24.2	AMP	4	0.111
RN7SKP55		1q44	AMP	4	0.111
RN7SKP155		8q24.13	AMP	4	0.111
RN7SL148P		1q44	AMP	4	0.111
RN7SL269P	0.08567	1q24.2	AMP	4	0.111
RN7SL329P		8q24.13	AMP	4	0.111
RN7SL372P	0.08567	1q21.3	AMP	4	0.111
RN7SL444P	0.08567	1q21.3	AMP	4	0.111
RN7SL466P	0.08567	1q23.3	AMP	4	0.111
RN7SL473P	0.08567	1q21.2	AMP	4	0.111
RN7SL612P	0.08567	1q23.1	AMP	4	0.111
RN7SL861P	0.08567	1q23.3	AMP	4	0.111
RN7SKP12		1q43	AMP	4	0.111
RN7SKP126	0.08567	1q31.2	AMP	4	0.111
RN7SKP156	0.08567	1q31.1	AMP	4	0.111
RN7SL44P	0.08567	1q21.3	AMP	4	0.111
RN7SL333P	0.08567	1q24.2	AMP	4	0.111
RN7SL600P	0.08567	1q21.2	AMP	4	0.111
RN7SL480P	0.08567	1q21.2	AMP	4	0.111
RN7SL431P	0.08567	1q21.3	AMP	4	0.111
MIR-5191/5191			AMP	3	0.083
MIR-591/591			AMP	3	0.083
MIR-4428/4428			AMP	3	0.083
MIR-4427/4427			AMP	3	0.083
MIR-4424/4424			AMP	3	0.083
MIR-4260/4260			AMP	3	0.083
MIR-3610/3610			AMP	3	0.083
MIR-3122/3122			AMP	3	0.083
MIR-1231/1231			AMP	3	0.083
MIR-1182/1182			AMP	3	0.083
ABL2	0.08567	1q25.2	AMP	3	0.083
ACTA1		1q42.13	AMP	3	0.083
ACTN2		1q43	AMP	3	0.083
ADORA1		1q32.1	AMP	3	0.083
PARP1		1q42.12	AMP	3	0.083
AGT		1q42.2	AMP	3	0.083
ALDH3A1		17p11.2	AMP	3	0.083
ALDH3A2	0.05303	17p11.2	AMP	3	0.083
ANGPT2		8p23.1	AMP	3	0.083
FASLG	0.08567	1q24.3	AMP	3	0.083
ARF1		1q42.13	AMP	3	0.083
ASTN1	0.08567	1q25.2	AMP	3	0.083
SERPINC1	0.08567	1q25.1	AMP	3	0.083
ATF3		1q32.3	AMP	3	0.083
ATP2B4		1q32.1	AMP	3	0.083
AVPR1B		1q32.1	AMP	3	0.083
BCAT1		12p12.1	AMP	3	0.083
C4BPA		1q32.2	AMP	3	0.083
C4BPB		1q32.1	AMP	3	0.083
CA9	1.193e-05	9p13.3	AMP	3	0.083
CACNA1C	0.004109	12p13.33	AMP	3	0.083
CACNA1E	0.08567	1q25.3	AMP	3	0.083
CACNA1S		1q32.1	AMP	3	0.083
CALCR		7q21.3	AMP	3	0.083
CAPN2		1q41	AMP	3	0.083
CCIN		9p13.3	AMP	3	0.083
CD34		1q32.2	AMP	3	0.083
CD72	1.193e-05	9p13.3	AMP	3	0.083
CENPF		1q41	AMP	3	0.083
CHI3L1		1q32.1	AMP	3	0.083
CHIT1		1q32.1	AMP	3	0.083
LYST		1q42.3	AMP	3	0.083
CLTA		9p13.3	AMP	3	0.083
COL1A2		7q21.3	AMP	3	0.083
CR1		1q32.2	AMP	3	0.083
CR1L		1q32.2	AMP	3	0.083
CR2		1q32.2	AMP	3	0.083
CSRP1		1q32.1	AMP	3	0.083
CTSE		1q32.1	AMP	3	0.083
CD55		1q32.2	AMP	3	0.083
DCC		18q21.2	DEL	3	0.083
DHX9	0.08567	1q25.3	AMP	3	0.083
DEFA1		8p23.1	AMP	3	0.083
DEFA3		8p23.1	AMP	3	0.083
DEFA4		8p23.1	AMP	3	0.083
DEFA5		8p23.1	AMP	3	0.083
DEFA6		8p23.1	AMP	3	0.083
DEFB1		8p23.1	AMP	3	0.083
DEFB4A		8p23.1	AMP	3	0.083
DYNC1I1		7q21.3	AMP	3	0.083
EIF2D		1q32.1	AMP	3	0.083
ELAVL2		9p21.3	DEL	3	0.083
ELF3		1q32.1	AMP	3	0.083
ELK4		1q32.1	AMP	3	0.083
EPHX1		1q42.12	AMP	3	0.083
EPRS		1q41	AMP	3	0.083
ERBB2	0.001091	17q12	AMP	3	0.083
ESRRG		1q41	AMP	3	0.083
EXT1		8q24.11	AMP	3	0.083
F13B	0.08567	1q31.3	AMP	3	0.083
FMO1	0.08567	1q24.3	AMP	3	0.083
FMO2	0.08567	1q24.3	AMP	3	0.083
FMO3	0.08567	1q24.3	AMP	3	0.083
FMO4	0.08567	1q24.3	AMP	3	0.083
FMOD		1q32.1	AMP	3	0.083
NR5A2	0.08567	1q32.1	AMP	3	0.083
GALNT2		1q42.13	AMP	3	0.083
GLUL	0.08567	1q25.3	AMP	3	0.083
GNG4		1q42.3	AMP	3	0.083
GNG11		7q21.3	AMP	3	0.083
GNGT1		7q21.3	AMP	3	0.083
GPR25		1q32.1	AMP	3	0.083
GPER1		7p22.3	AMP	3	0.083
GRB7	0.001091	17q12	AMP	3	0.083
GUK1		1q42.13	AMP	3	0.083
H3F3A		1q42.12	AMP	3	0.083
HAS2		8q24.13	AMP	3	0.083
CFH	0.08567	1q31.3	AMP	3	0.083
CFHR1	0.08567	1q31.3	AMP	3	0.083
CFHR2	0.08567	1q31.3	AMP	3	0.083
MR1	0.08567	1q25.3	AMP	3	0.083
HLX		1q41	AMP	3	0.083
HSD3B1		1p12	AMP	3	0.083
HSD3B2		1p12	AMP	3	0.083
HSD11B1		1q32.2	AMP	3	0.083
IFNA4		9p21.3	DEL	3	0.083
IL10		1q32.1	AMP	3	0.083
IRF6		1q32.2	AMP	3	0.083
ITPKB		1q42.12	AMP	3	0.083
ITPR2		12p11.23	AMP	3	0.083
KCNH1		1q32.2	AMP	3	0.083
KCNK1		1q42.2	AMP	3	0.083
KCNK2		1q41	AMP	3	0.083
KISS1		1q32.1	AMP	3	0.083
KRAS		12p12.1	AMP	3	0.083
LAD1		1q32.1	AMP	3	0.083
LAMB3		1q32.2	AMP	3	0.083
LAMC1	0.08567	1q25.3	AMP	3	0.083
LAMC2	0.08567	1q25.3	AMP	3	0.083
LBR		1q42.12	AMP	3	0.083
LGALS8		1q43	AMP	3	0.083
LRMP		12p12.1	AMP	3	0.083
MARK1		1q41	AMP	3	0.083
CD46		1q32.2	AMP	3	0.083
MDM4		1q32.1	AMP	3	0.083
MFAP4	0.05303	17p11.2	AMP	3	0.083
MTR		1q43	AMP	3	0.083
MYBPH		1q32.1	AMP	3	0.083
MYOC	0.08567	1q24.3	AMP	3	0.083
MYOG		1q32.1	AMP	3	0.083
PPP1R12B		1q32.1	AMP	3	0.083
NCF2	0.08567	1q25.3	AMP	3	0.083
NEK2		1q32.3	AMP	3	0.083
NEUROD2	0.001091	17q12	AMP	3	0.083
NID1		1q42.3	AMP	3	0.083
NINJ2	0.004109	12p13.33	AMP	3	0.083
CCN3		8q24.12	AMP	3	0.083
NPR2	1.193e-05	9p13.3	AMP	3	0.083
NVL		1q42.11	AMP	3	0.083
TNFRSF11B		8q24.12	AMP	3	0.083
CDK18		1q32.1	AMP	3	0.083
PDC	0.08567	1q31.1	AMP	3	0.083
PDGFA		7p22.3	AMP	3	0.083
PDK4		7q21.3	AMP	3	0.083
ENPP2		8q24.12	AMP	3	0.083
PFKFB2		1q32.1	AMP	3	0.083
ABCB1		7q21.12	AMP	3	0.083
ABCB4		7q21.12	AMP	3	0.083
PIGC	0.08567	1q24.3	AMP	3	0.083
PIGR		1q32.1	AMP	3	0.083
PIK3C2B		1q32.1	AMP	3	0.083
PKP1		1q32.1	AMP	3	0.083
PLA2G4A	0.08567	1q31.1	AMP	3	0.083
PLXNA2		1q32.2	AMP	3	0.083
PRRX1	0.08567	1q24.2	AMP	3	0.083
PNMT	0.001091	17q12	AMP	3	0.083
PON1		7q21.3	AMP	3	0.083
PON2		7q21.3	AMP	3	0.083
PON3		7q21.3	AMP	3	0.083
PPP2R5A		1q32.3	AMP	3	0.083
PRELP		1q32.1	AMP	3	0.083
PRKAR1B		7p22.3	AMP	3	0.083
MAPK4		18q21.1-q21.2	DEL	3	0.083
MAPK7	0.05303	17p11.2	AMP	3	0.083
PROX1		1q32.3	AMP	3	0.083
PSEN2		1q42.13	AMP	3	0.083
PTGS2	0.08567	1q31.1	AMP	3	0.083
QSOX1	0.08567	1q25.2	AMP	3	0.083
PTPN7		1q32.1	AMP	3	0.083
PTPN14		1q32.3-q41	AMP	3	0.083
PTPRB	0.006181	12q15	AMP	3	0.083
PTPRC	0.08567	1q31.3-q32.1	AMP	3	0.083
PTPRR	0.006181	12q15	AMP	3	0.083
RAB4A		1q42.13	AMP	3	0.083
RABIF		1q32.1	AMP	3	0.083
RAD21		8q24.11	AMP	3	0.083
RAD52	0.004109	12p13.33	AMP	3	0.083
KDM5A	0.004109	12p13.33	AMP	3	0.083
RBBP5		1q32.1	AMP	3	0.083
REN		1q32.1	AMP	3	0.083
RGS16	0.08567	1q25.3	AMP	3	0.083
RMRP	1.193e-05	9p13.3	AMP	3	0.083
RNASEL	0.08567	1q25.3	AMP	3	0.083
RNF2	0.08567	1q25.3	AMP	3	0.083
RNPEP		1q32.1	AMP	3	0.083
ROCK1		18q11.1	AMP	3	0.083
RYR2		1q43	AMP	3	0.083
MAP2K4	0.0008623	17p12	DEL	3	0.083
SLC6A12	0.004109	12p13.33	AMP	3	0.083
SLC6A13	0.004109	12p13.33	AMP	3	0.083
SNRPE		1q32.1	AMP	3	0.083
SNTB1		8q24.12	AMP	3	0.083
SOAT1	0.08567	1q25.2	AMP	3	0.083
SRP9		1q42.12	AMP	3	0.083
TADA2A		17q12	AMP	3	0.083
TAF2		8q24.12	AMP	3	0.083
TARBP1		1q42.2	AMP	3	0.083
CNTN2		1q32.1	AMP	3	0.083
TBCE		1q42.3	AMP	3	0.083
HNF1B		17q12	AMP	3	0.083
TESK1	1.193e-05	9p13.3	AMP	3	0.083
TGFB2		1q41	AMP	3	0.083
LEFTY2		1q42.12	AMP	3	0.083
TLN1	1.193e-05	9p13.3	AMP	3	0.083
TLR5		1q41	AMP	3	0.083
GPR137B		1q42.3	AMP	3	0.083
TNNI1		1q32.1	AMP	3	0.083
TNNT2		1q32.1	AMP	3	0.083
TNR	0.08567	1q25.1	AMP	3	0.083
TP53BP2		1q41	AMP	3	0.083
TPM2	1.193e-05	9p13.3	AMP	3	0.083
TPR	0.08567	1q31.1	AMP	3	0.083
TRAF5		1q32.3	AMP	3	0.083
TSNAX		1q42.2	AMP	3	0.083
TNFSF4	0.08567	1q25.1	AMP	3	0.083
COL14A1		8q24.12	AMP	3	0.083
USH2A		1q41	AMP	3	0.083
WNT9A		1q42.13	AMP	3	0.083
RNF112	0.05303	17p11.2	AMP	3	0.083
SLC30A1		1q32.3	AMP	3	0.083
NPHS2	0.08567	1q25.2	AMP	3	0.083
BTG2		1q32.1	AMP	3	0.083
SEM1		7q21.3	AMP	3	0.083
TFPI2		7q21.3	AMP	3	0.083
SSPN		12p12.1	AMP	3	0.083
SLC14A2		18q12.3	DEL	3	0.083
HIST3H3		1q42.13	AMP	3	0.083
RECK		9p13.3	AMP	3	0.083
GNPAT		1q42.2	AMP	3	0.083
DYRK3		1q32.1	AMP	3	0.083
CDC42BPA		1q42.13	AMP	3	0.083
PPFIA4		1q32.1	AMP	3	0.083
TCAP	0.001091	17q12	AMP	3	0.083
DEGS1		1q42.11	AMP	3	0.083
EIF3H		8q23.3-q24.11	AMP	3	0.083
VAMP4	0.08567	1q24.3	AMP	3	0.083
CREG1	0.08567	1q24.2	AMP	3	0.083
IQGAP1	0.2069	15q26.1	AMP	3	0.083
SGCE		7q21.3	AMP	3	0.083
RAB29		1q32.1	AMP	3	0.083
TNFSF18	0.08567	1q25.1	AMP	3	0.083
TAF1A		1q41	AMP	3	0.083
ANGPTL1	0.08567	1q25.2	AMP	3	0.083
MYOM2		8p23.3	AMP	3	0.083
XPR1	0.08567	1q25.3	AMP	3	0.083
FCMR		1q32.1	AMP	3	0.083
DLGAP1		18p11.31	AMP	3	0.083
MAPKAPK2		1q32.1	AMP	3	0.083
GPR37L1		1q32.1	AMP	3	0.083
GPR52	0.08567	1q25.1	AMP	3	0.083
MED21		12p11.23	AMP	3	0.083
GGPS1		1q42.3	AMP	3	0.083
RASAL2	0.08567	1q25.2	AMP	3	0.083
SOX13		1q32.1	AMP	3	0.083
PRDX6	0.08567	1q25.1	AMP	3	0.083
IKBKE		1q32.1	AMP	3	0.083
KIAA0040	0.08567	1q25.1	AMP	3	0.083
ULK2		17p11.2	AMP	3	0.083
TMEM63A		1q42.12	AMP	3	0.083
TOMM20		1q42.3	AMP	3	0.083
URB2		1q42.13	AMP	3	0.083
RGP1	1.193e-05	9p13.3	AMP	3	0.083
RUSC2	1.193e-05	9p13.3	AMP	3	0.083
CEP350	0.08567	1q25.2	AMP	3	0.083
ZC3H11A		1q32.1	AMP	3	0.083
SMG7	0.08567	1q25.3	AMP	3	0.083
RABGAP1L	0.08567	1q25.1	AMP	3	0.083
TMCC2		1q32.1	AMP	3	0.083
FAM20B	0.08567	1q25.2	AMP	3	0.083
LPGAT1		1q32.3	AMP	3	0.083
KIF14		1q32.1	AMP	3	0.083
DMTF1		7q21.12	AMP	3	0.083
GNE		9p13.3	AMP	3	0.083
ARPC5	0.08567	1q25.3	AMP	3	0.083
SLC25A13		7q21.3	AMP	3	0.083
PRG4	0.08567	1q31.1	AMP	3	0.083
STX6	0.08567	1q25.3	AMP	3	0.083
BET1		7q21.3	AMP	3	0.083
WARS2		1p12	AMP	3	0.083
BPNT1		1q41	AMP	3	0.083
SPAG11B		8p23.1	AMP	3	0.083
TIMM17A		1q32.1	AMP	3	0.083
LRRN2		1q32.1	AMP	3	0.083
CREB3	1.193e-05	9p13.3	AMP	3	0.083
UNC13B	1.193e-05	9p13.3	AMP	3	0.083
SEMA4B	0.2069	15q26.1	AMP	3	0.083
CIB1	0.2069	15q26.1	AMP	3	0.083
COLEC10		8q24.12	AMP	3	0.083
IVNS1ABP	0.08567	1q25.3	AMP	3	0.083
LEFTY1		1q42.12	AMP	3	0.083
SPHAR		1q42.13	AMP	3	0.083
CAPN9		1q42.2	AMP	3	0.083
KDM5B		1q32.1	AMP	3	0.083
CFHR4	0.08567	1q31.3	AMP	3	0.083
CFHR3	0.08567	1q31.3	AMP	3	0.083
OCLM	0.08567	1q31.1	AMP	3	0.083
STARD3	0.001091	17q12	AMP	3	0.083
IL24		1q32.1	AMP	3	0.083
ADAP1		7p22.3	AMP	3	0.083
DDX52		17q12	AMP	3	0.083
DUSP14		17q12	AMP	3	0.083
AKAP10		17p11.2	AMP	3	0.083
DUSP10		1q41	AMP	3	0.083
RASSF8		12p12.1	AMP	3	0.083
TP53TG1		7q21.12	AMP	3	0.083
SYNRG		17q12	AMP	3	0.083
COG2		1q42.2	AMP	3	0.083
IKZF3	0.001091	17q12-q21.1	AMP	3	0.083
PLEKHA6		1q32.1	AMP	3	0.083
RBM34		1q42.3	AMP	3	0.083
KIF21B		1q32.1	AMP	3	0.083
NMNAT2	0.08567	1q25.3	AMP	3	0.083
ERC1	0.004109	12p13.33	AMP	3	0.083
PEG10		7q21.3	AMP	3	0.083
NFASC		1q32.1	AMP	3	0.083
COLGALT2	0.08567	1q25.3	AMP	3	0.083
RGL1	0.08567	1q25.3	AMP	3	0.083
PRRC2C	0.08567	1q24.3	AMP	3	0.083
FBXO28		1q42.11	AMP	3	0.083
CAMSAP2		1q32.1	AMP	3	0.083
SUN1		7p22.3	AMP	3	0.083
SRGAP2		1q32.1	AMP	3	0.083
CRB1	0.08567	1q31.3	AMP	3	0.083
ABCB10		1q42.13	AMP	3	0.083
ZNF281		1q32.1	AMP	3	0.083
PHLDA3		1q32.1	AMP	3	0.083
GABARAPL3	0.2069	15q26.1	AMP	3	0.083
DSTYK		1q32.1	AMP	3	0.083
RAB3GAP2		1q41	AMP	3	0.083
LMOD1		1q32.1	AMP	3	0.083
INTS7		1q32.3	AMP	3	0.083
NSL1		1q32.3	AMP	3	0.083
DNM3	0.08567	1q24.3	AMP	3	0.083
TOR1AIP1	0.08567	1q25.2	AMP	3	0.083
FGFR1OP2		12p11.23	AMP	3	0.083
SPAG8	1.193e-05	9p13.3	AMP	3	0.083
OPTC		1q32.1	AMP	3	0.083
CABYR		18q11.2	AMP	3	0.083
RPS6KC1		1q32.3	AMP	3	0.083
SNORA72	0.1615	8q22.2	AMP	3	0.083
SNORA67	0.08567	17p13.1	AMP	3	0.083
SNORD60		16p13.3	AMP	3	0.083
UTP25		1q32.2	AMP	3	0.083
B9D1	0.05303	17p11.2	AMP	3	0.083
MTBP		8q24.12	AMP	3	0.083
TAF5L		1q42.13	AMP	3	0.083
CACYBP	0.08567	1q25.1	AMP	3	0.083
DISC1		1q42.2	AMP	3	0.083
SIT1	1.193e-05	9p13.3	AMP	3	0.083
KLHL20	0.08567	1q25.1	AMP	3	0.083
FLVCR1		1q32.3	AMP	3	0.083
MRPL13		8q24.12	AMP	3	0.083
UBE2T		1q32.1	AMP	3	0.083
CNIH4		1q42.11	AMP	3	0.083
PYCR2		1q42.12	AMP	3	0.083
NENF		1q32.3	AMP	3	0.083
IL19		1q32.1	AMP	3	0.083
G0S2		1q32.2	AMP	3	0.083
IL20		1q32.1	AMP	3	0.083
RRP15		1q41	AMP	3	0.083
ADIPOR1		1q32.1	AMP	3	0.083
TRIM17		1q42.13	AMP	3	0.083
KCTD3		1q41	AMP	3	0.083
HAO2		1p12	AMP	3	0.083
IER5	0.08567	1q25.3	AMP	3	0.083
NGRN	0.2069	15q26.1	AMP	3	0.083
SUCO	0.08567	1q24.3	AMP	3	0.083
DTL		1q32.3	AMP	3	0.083
EEF1AKNMT	0.08567	1q24.3	AMP	3	0.083
GET4		7p22.3	AMP	3	0.083
ASB4		7q21.3	AMP	3	0.083
CYB5R1		1q32.1	AMP	3	0.083
ARID4B		1q42.3	AMP	3	0.083
TMEM8B		9p13.3	AMP	3	0.083
TM7SF3		12p11.23	AMP	3	0.083
TMX3		18q22.1	DEL	3	0.083
EGLN1		1q42.2	AMP	3	0.083
MAP10		1q42.2	AMP	3	0.083
CROT		7q21.12	AMP	3	0.083
SWT1	0.08567	1q25.3	AMP	3	0.083
LAX1		1q32.1	AMP	3	0.083
CYP2W1		7p22.3	AMP	3	0.083
DNAAF5		7p22.3	AMP	3	0.083
ODR4	0.08567	1q31.1	AMP	3	0.083
2019-03-02		1q41	AMP	3	0.083
SUSD4		1q41	AMP	3	0.083
RALGPS2	0.08567	1q25.2	AMP	3	0.083
GPATCH2		1q41	AMP	3	0.083
HEATR1		1q43	AMP	3	0.083
DARS2	0.08567	1q25.1	AMP	3	0.083
KLHDC8A		1q32.1	AMP	3	0.083
ETNK2		1q32.1	AMP	3	0.083
SLC47A1	0.05303	17p11.2	AMP	3	0.083
PACC1		1q32.3	AMP	3	0.083
CASC1		12p12.1	AMP	3	0.083
CCDC91		12p11.22	AMP	3	0.083
AGPAT5		8p23.1	AMP	3	0.083
IMPACT		18q11.2	AMP	3	0.083
YOD1		1q32.1	AMP	3	0.083
BATF3		1q32.3	AMP	3	0.083
SLC30A10		1q41	AMP	3	0.083
PPP1R9A		7q21.3	AMP	3	0.083
IARS2		1q41	AMP	3	0.083
IPO9		1q32.1	AMP	3	0.083
HHAT		1q32.2	AMP	3	0.083
ENAH		1q42.12	AMP	3	0.083
NUP133		1q42.13	AMP	3	0.083
RCOR3		1q32.2-q32.3	AMP	3	0.083
INAVA		1q32.1	AMP	3	0.083
DEFB103B		8p23.1	AMP	3	0.083
SERTAD4		1q32.2	AMP	3	0.083
ERO1B		1q42.3	AMP	3	0.083
OR2S2		9p13.3	AMP	3	0.083
SMYD2		1q32.3	AMP	3	0.083
LHX9	0.08567	1q31.3	AMP	3	0.083
FAM20C		7p22.3	AMP	3	0.083
COQ8A		1q42.13	AMP	3	0.083
SDHAF3		7q21.3	AMP	3	0.083
GJC2		1q42.13	AMP	3	0.083
CAMK1G		1q32.2	AMP	3	0.083
SIPA1L2		1q42.2	AMP	3	0.083
GBA2	1.193e-05	9p13.3	AMP	3	0.083
KIAA1614	0.08567	1q25.3	AMP	3	0.083
BRINP2	0.08567	1q25.2	AMP	3	0.083
ZP4		1q43	AMP	3	0.083
RHOU		1q42.13	AMP	3	0.083
HRH4		18q11.2	AMP	3	0.083
KLHL12		1q32.1	AMP	3	0.083
LGR6		1q32.1	AMP	3	0.083
GAS5	0.08567	1q25.1	AMP	3	0.083
PAPPA2	0.08567	1q25.2	AMP	3	0.083
TNN	0.08567	1q25.1	AMP	3	0.083
MRPS14	0.08567	1q25.1	AMP	3	0.083
TOR3A	0.08567	1q25.2	AMP	3	0.083
COP1	0.08567	1q25.1-q25.2	AMP	3	0.083
NUCKS1		1q32.1	AMP	3	0.083
ACBD3		1q42.12	AMP	3	0.083
2019-03-01		1q41	AMP	3	0.083
DEPTOR		8q24.12	AMP	3	0.083
ARV1		1q42.2	AMP	3	0.083
AIDA		1q41	AMP	3	0.083
CASD1		7q21.3	AMP	3	0.083
JMJD4		1q42.13	AMP	3	0.083
WNK1	0.004109	12p13.33	AMP	3	0.083
DSCC1		8q24.12	AMP	3	0.083
C1ORF116		1q32.1	AMP	3	0.083
TMEM243		7q21.12	AMP	3	0.083
C1ORF35		1q42.13	AMP	3	0.083
BHLHE41		12p12.1	AMP	3	0.083
TTC13		1q42.2	AMP	3	0.083
PGBD5		1q42.13	AMP	3	0.083
MCPH1		8p23.1	AMP	3	0.083
C1ORF115		1q41	AMP	3	0.083
HHIPL2		1q41	AMP	3	0.083
VASH2		1q32.3	AMP	3	0.083
CCDC102B		18q22.1-q22.2	DEL	3	0.083
PCNX2		1q42.2	AMP	3	0.083
MROH9	0.08567	1q24.3	AMP	3	0.083
WDR26		1q42.11-q42.12	AMP	3	0.083
EDEM3	0.08567	1q25.3	AMP	3	0.083
TRAF3IP3		1q32.2	AMP	3	0.083
NPL	0.08567	1q25.3	AMP	3	0.083
CFHR5	0.08567	1q31.3	AMP	3	0.083
FAM117A		17q21.33	AMP	3	0.083
TRIM11		1q42.13	AMP	3	0.083
C1ORF21	0.08567	1q25.3	AMP	3	0.083
SHCBP1L	0.08567	1q25.3	AMP	3	0.083
TRMT1L	0.08567	1q25.3	AMP	3	0.083
NUAK2		1q32.1	AMP	3	0.083
DDX59		1q32.1	AMP	3	0.083
RASSF5		1q32.1	AMP	3	0.083
MRO		18q21.2	DEL	3	0.083
MIXL1		1q42.12	AMP	3	0.083
SPRTN		1q42.2	AMP	3	0.083
FCAMR		1q32.1	AMP	3	0.083
OBSCN		1q42.13	AMP	3	0.083
TEX35	0.08567	1q25.2	AMP	3	0.083
PPP1R1B	0.001091	17q12	AMP	3	0.083
TBC1D3F		17q12	AMP	3	0.083
NTPCR		1q42.2	AMP	3	0.083
UTP23		8q24.11	AMP	3	0.083
MIEN1	0.001091	17q12	AMP	3	0.083
C7ORF50		7p22.3	AMP	3	0.083
CCDC77	0.004109	12p13.33	AMP	3	0.083
ACBD6	0.08567	1q25.2-q25.3	AMP	3	0.083
MAP3K21		1q42.2	AMP	3	0.083
ZBTB37	0.08567	1q25.1	AMP	3	0.083
HINT2		9p13.3	AMP	3	0.083
LINC00467		1q32.3	AMP	3	0.083
C1ORF198		1q42.2	AMP	3	0.083
ARHGEF39	1.193e-05	9p13.3	AMP	3	0.083
PPP1R15B		1q32.1	AMP	3	0.083
DISP1		1q41	AMP	3	0.083
RGS8	0.08567	1q25.3	AMP	3	0.083
SLC45A3		1q32.1	AMP	3	0.083
WNT3A		1q42.13	AMP	3	0.083
NAV1		1q32.1	AMP	3	0.083
SEC16B	0.08567	1q25.2	AMP	3	0.083
LHX4	0.08567	1q25.2	AMP	3	0.083
MED30		8q24.11	AMP	3	0.083
ZFAND2A		7p22.3	AMP	3	0.083
COX19		7p22.3	AMP	3	0.083
ANGEL2		1q32.3	AMP	3	0.083
ZNF697		1p12	AMP	3	0.083
IGFN1		1q32.1	AMP	3	0.083
CENPL	0.08567	1q25.1	AMP	3	0.083
GORAB	0.08567	1q24.2	AMP	3	0.083
C1ORF105	0.08567	1q24.3	AMP	3	0.083
SPECC1		17p11.2	AMP	3	0.083
TMEM183A		1q32.1	AMP	3	0.083
HIST3H2A		1q42.13	AMP	3	0.083
PGAP3	0.001091	17q12	AMP	3	0.083
LEMD1		1q32.1	AMP	3	0.083
MAL2		8q24.12	AMP	3	0.083
OSBPL1A		18q11.2	AMP	3	0.083
SLC26A9		1q32.1	AMP	3	0.083
GPR146		7p22.3	AMP	3	0.083
TSEN15	0.08567	1q25.3	AMP	3	0.083
NIBAN1	0.08567	1q25.3	AMP	3	0.083
SNAP47		1q42.13	AMP	3	0.083
ZPBP2		17q21.1	AMP	3	0.083
CCSAP		1q42.13	AMP	3	0.083
AXDND1	0.08567	1q25.2	AMP	3	0.083
LYPLAL1		1q41	AMP	3	0.083
ATP6V1G3	0.08567	1q31.3	AMP	3	0.083
DNAH14		1q42.12	AMP	3	0.083
ZNF648	0.08567	1q25.3	AMP	3	0.083
TEDDM1	0.08567	1q25.3	AMP	3	0.083
ARL8A		1q32.1	AMP	3	0.083
SYT2		1q32.1	AMP	3	0.083
GOLT1A		1q32.1	AMP	3	0.083
C1ORF131		1q42.2	AMP	3	0.083
SPATA17		1q41	AMP	3	0.083
EDARADD		1q42.3-q43	AMP	3	0.083
MRPL55		1q42.13	AMP	3	0.083
HIST3H2BB		1q42.13	AMP	3	0.083
TATDN3		1q32.3	AMP	3	0.083
DEFB104A		8p23.1	AMP	3	0.083
NEK7	0.08567	1q31.3	AMP	3	0.083
ETFRF1		12p12.1	AMP	3	0.083
SLC47A2	0.05303	17p11.2	AMP	3	0.083
UPF3AP2		17p11.2	AMP	3	0.083
C1ORF74		1q32.2	AMP	3	0.083
BROX		1q41	AMP	3	0.083
SLC35F3		1q42.2	AMP	3	0.083
PTPRVP		1q32.1	AMP	3	0.083
FAM163A	0.08567	1q25.2	AMP	3	0.083
B3GALNT2		1q42.3	AMP	3	0.083
MFSD4A		1q32.1	AMP	3	0.083
PM20D1		1q32.1	AMP	3	0.083
RC3H1	0.08567	1q25.1	AMP	3	0.083
CNIH3		1q42.12	AMP	3	0.083
SHISA4		1q32.1	AMP	3	0.083
EXOC8		1q42.2	AMP	3	0.083
RNF187		1q42.13	AMP	3	0.083
SPATA45		1q32.3	AMP	3	0.083
FAM71A		1q32.3	AMP	3	0.083
RNF38		9p13.2	AMP	3	0.083
GLIPR2		9p13.3	AMP	3	0.083
PRAG1		8p23.1	AMP	3	0.083
SPAAR		9p13.3	AMP	3	0.083
ATP8B5P	1.193e-05	9p13.3	AMP	3	0.083
LMNTD1		12p12.1	AMP	3	0.083
DENND1B	0.08567	1q31.3	AMP	3	0.083
TDRD5	0.08567	1q25.2	AMP	3	0.083
TOR1AIP2	0.08567	1q25.2	AMP	3	0.083
SDE2		1q42.12	AMP	3	0.083
CCDC185		1q41	AMP	3	0.083
SLC30A8		8q24.11	AMP	3	0.083
C12ORF77		12p12.1	AMP	3	0.083
IBA57		1q42.13	AMP	3	0.083
CCDC107	1.193e-05	9p13.3	AMP	3	0.083
KIAA1324L		7q21.12	AMP	3	0.083
DEFB105A		8p23.1	AMP	3	0.083
DEFB106A		8p23.1	AMP	3	0.083
DEFB107A		8p23.1	AMP	3	0.083
TMEM9		1q32.1	AMP	3	0.083
SLC41A1		1q32.1	AMP	3	0.083
SYT14		1q32.2	AMP	3	0.083
ASPM	0.08567	1q31.3	AMP	3	0.083
B4GALNT3	0.004109	12p13.33	AMP	3	0.083
SLC9C2	0.08567	1q25.1	AMP	3	0.083
LINC00303		1q32.1	AMP	3	0.083
FAM86B3P		8p23.1	AMP	3	0.083
TUSC1		9p21.2	DEL	3	0.083
LIN9		1q42.12	AMP	3	0.083
ANKRD45	0.08567	1q25.1	AMP	3	0.083
ZNF678		1q42.13	AMP	3	0.083
PRSS38		1q42.13	AMP	3	0.083
ZNF774	0.2069	15q26.1	AMP	3	0.083
RD3		1q32.3	AMP	3	0.083
KCNT2	0.08567	1q31.3	AMP	3	0.083
CCDC144CP		17p11.2	AMP	3	0.083
RGSL1	0.08567	1q25.3	AMP	3	0.083
ZBTB41	0.08567	1q31.3	AMP	3	0.083
ANKRD30B		18p11.21	AMP	3	0.083
MIA3		1q41	AMP	3	0.083
STUM		1q42.12	AMP	3	0.083
FAM89A		1q42.2	AMP	3	0.083
RPS10P7		1q32.1	AMP	3	0.083
FMO6P	0.08567	1q24.3	AMP	3	0.083
LINC00272	0.08567	1q25.3	AMP	3	0.083
C1ORF53	0.08567	1q31.3	AMP	3	0.083
TMEM81		1q32.1	AMP	3	0.083
CAPN8		1q41	AMP	3	0.083
COA6		1q42.2	AMP	3	0.083
XKR5		8p23.1	AMP	3	0.083
GDPGP1	0.2069	15q26.1	AMP	3	0.083
FAM221B		9p13.3	AMP	3	0.083
OR13J1		9p13.3	AMP	3	0.083
CLEC20A	0.08567	1q25.2	AMP	3	0.083
C1ORF220	0.08567	1q25.2	AMP	3	0.083
FAM177B		1q41	AMP	3	0.083
CCSER1	0.08051	4q22.1	DEL	3	0.083
C7ORF76		7q21.3	AMP	3	0.083
SAMD12		8q24.11-q24.12	AMP	3	0.083
APOBEC4	0.08567	1q25.3	AMP	3	0.083
DEFB103A		8p23.1	AMP	3	0.083
IQSEC3	0.004109	12p13.33	AMP	3	0.083
TTLL13P	0.2069	15q26.1	AMP	3	0.083
RHEX		1q32.1	AMP	3	0.083
C1ORF143		1q41	AMP	3	0.083
TRIM67		1q42.2	AMP	3	0.083
FAM90A24P		8p23.1	AMP	3	0.083
AARD		8q24.11	AMP	3	0.083
DEFB107B		8p23.1	AMP	3	0.083
DEFB104B		8p23.1	AMP	3	0.083
DEFB106B		8p23.1	AMP	3	0.083
DEFB105B		8p23.1	AMP	3	0.083
LINC00862		1q32.1	AMP	3	0.083
OBSCN-AS1		1q42.13	AMP	3	0.083
C1ORF147		1q32.1	AMP	3	0.083
IBA57-DT		1q42.13	AMP	3	0.083
FAM85B		8p23.1	AMP	3	0.083
MIR205HG		1q32.2	AMP	3	0.083
LINC00622		1p12	AMP	3	0.083
MT1HL1		1q43	AMP	3	0.083
HRCT1		9p13.3	AMP	3	0.083
ASCL5		1q32.1	AMP	3	0.083
SPAG11A		8p23.1	AMP	3	0.083
SCARNA3	0.08567	1q25.1	AMP	3	0.083
SCARNA20	0.08567	17q23.2	AMP	3	0.083
FAM138D	0.004109	12p13.33	AMP	3	0.083
TMEM78		1q42.13	AMP	3	0.083
SNORA14B		1q42.3	AMP	3	0.083
SNORA36B		1q41	AMP	3	0.083
SNORA59B	0.05303	17p11.2	AMP	3	0.083
SNORA32		11q21	AMP	3	0.083
MSMP	1.193e-05	9p13.3	AMP	3	0.083
SNORA16B		1q32.3	AMP	3	0.083
SNORD78	0.08567	1q25.1	AMP	3	0.083
DEFA1B		8p23.1	AMP	3	0.083
FAM72A		1q32.1	AMP	3	0.083
TBC1D3		17q12	AMP	3	0.083
FAM166B	1.193e-05	9p13.3	AMP	3	0.083
MIR29B2CHG		1q32.2	AMP	3	0.083
FAM66B		8p23.1	AMP	3	0.083
BTNL10		1q42.13	AMP	3	0.083
IZUMO3		9p21.3	DEL	3	0.083
MIR181A1HG	0.08567	1q32.1	AMP	3	0.083
ZNF705G		8p23.1	AMP	3	0.083
FAM66E		8p23.1	AMP	3	0.083
ZNF705B		8p23.1	AMP	3	0.083
LRLE1		8p23.1	AMP	3	0.083
RNA5S1		1q42.13	AMP	3	0.083
RNA5S2		1q42.13	AMP	3	0.083
RNA5S3		1q42.13	AMP	3	0.083
RNA5S4		1q42.13	AMP	3	0.083
RNA5S5		1q42.13	AMP	3	0.083
RNA5S6		1q42.13	AMP	3	0.083
RNA5S7		1q42.13	AMP	3	0.083
RNA5S8		1q42.13	AMP	3	0.083
RNA5S9		1q42.13	AMP	3	0.083
RNA5S10		1q42.13	AMP	3	0.083
RNA5S11		1q42.13	AMP	3	0.083
RNA5S12		1q42.13	AMP	3	0.083
RNA5S13		1q42.13	AMP	3	0.083
RNA5S14		1q42.13	AMP	3	0.083
RNA5S15		1q42.13	AMP	3	0.083
RNA5S16		1q42.13	AMP	3	0.083
RNA5S17		1q42.13	AMP	3	0.083
LINC00582		1q42.2	AMP	3	0.083
DEFB4B		8p23.1	AMP	3	0.083
ZBED6		1q32.1	AMP	3	0.083
HDAC1P2		1q41	AMP	3	0.083
RNY4P16		1q42.3	AMP	3	0.083
MTRNR2L11		1q43	AMP	3	0.083
PCAT6		1q32.1	AMP	3	0.083
DNM3OS	0.08567	1q24.3	AMP	3	0.083
RNA5SP18		1q42.13	AMP	3	0.083
RNA5SP19		1q42.13	AMP	3	0.083
RNA5SP67	0.08567	1q25.1	AMP	3	0.083
RNA5SP68	0.08567	1q25.1	AMP	3	0.083
RNA5SP69	0.08567	1q25.2	AMP	3	0.083
RNA5SP71	0.08567	1q25.3	AMP	3	0.083
RNA5SP72	0.08567	1q25.3	AMP	3	0.083
RNA5SP74		1q32.1	AMP	3	0.083
RNA5SP75		1q32.1	AMP	3	0.083
RNA5SP76		1q41	AMP	3	0.083
RNA5SP77		1q42.13	AMP	3	0.083
RNA5SP78		1q42.13	AMP	3	0.083
RNA5SP79		1q42.2	AMP	3	0.083
RNA5SP80		1q42.2	AMP	3	0.083
RNA5SP277		8q24.12	AMP	3	0.083
RNA5SP354		12p11.23	AMP	3	0.083
RNA5SP452		18q11.2	AMP	3	0.083
LINC00210		1q41	AMP	3	0.083
ALG1L13P		8p23.1	AMP	3	0.083
RN7SKP129		7q21.3	AMP	3	0.083
RN7SKP160	0.08567	1q25.1	AMP	3	0.083
RN7SKP262		12p12.1	AMP	3	0.083
RN7SKP276		1q42.13	AMP	3	0.083
RN7SL230P	0.08567	1q25.2	AMP	3	0.083
RN7SL299P		1q42.2	AMP	3	0.083
RN7SL346P	0.2069	15q26.1	AMP	3	0.083
RN7SL396P		8q24.12	AMP	3	0.083
RN7SL654P	0.08567	1q25.3	AMP	3	0.083
RN7SL668P		1q42.3	AMP	3	0.083
RN7SL826P		8q24.11	AMP	3	0.083
RN7SKP165		1q42.12	AMP	3	0.083
RNA5SP70	0.08567	1q25.3	AMP	3	0.083
RN7SL344P		1q32.3	AMP	3	0.083
RN7SL837P		1q42.2	AMP	3	0.083
RN7SKP49		1q42.11	AMP	3	0.083
RN7SKP98		1q32.3	AMP	3	0.083
RN7SKP120		9p21.3	DEL	3	0.083
RN7SKP229	0.08567	1q25.3	AMP	3	0.083
RN7SL22P	1.193e-05	9p13.3	AMP	3	0.083
RN7SL228P		8q24.11	AMP	3	0.083
RN7SL425P	0.08567	1q24.3	AMP	3	0.083
RN7SL464P		1q41	AMP	3	0.083
RNU4ATAC16P	0.004109	12p13.33	AMP	3	0.083
RNU6ATAC35P		1q41	AMP	3	0.083
RN7SKP153		8q24.12	AMP	3	0.083
RN7SKP195		1q43	AMP	3	0.083
RMRPP5		9p21.3	DEL	3	0.083
RN7SL736P	0.2069	15q26.1	AMP	3	0.083
MIR-5689/5689			AMP	2	0.056
MIR-920/920			AMP	2	0.056
MIR-635/635			AMP	2	0.056
MIR-634/634			AMP	2	0.056
MIR-633/633			AMP	2	0.056
MIR-631/631			AMP	2	0.056
MIR-630/630			AMP	2	0.056
MIR-596/596			AMP	2	0.056
MIR-5047/5047			AMP	2	0.056
MIR-4744/4744			DEL	2	0.056
MIR-4737/4737			AMP	2	0.056
MIR-4734/4734			AMP	2	0.056
MIR-4729/4729			AMP	2	0.056
MIR-4658/4658			AMP	2	0.056
MIR-4648/4648			AMP	2	0.056
MIR-4527/4527			DEL	2	0.056
MIR-4515/4515			AMP	2	0.056
MIR-4514/4514			AMP	2	0.056
MIR-4513/4513			AMP	2	0.056
MIR-4512/4512			AMP	2	0.056
MIR-4511/4511			AMP	2	0.056
MIR-4467/4467			AMP	2	0.056
MIR-4319/4319			DEL	2	0.056
MIR-4318/4318			DEL	2	0.056
MIR-4313/4313			AMP	2	0.056
MIR-4312/4312			AMP	2	0.056
MIR-4311/4311			AMP	2	0.056
MIR-4285/4285			AMP	2	0.056
MIR-422A/422A			AMP	2	0.056
MIR-3713/3713			AMP	2	0.056
MIR-3649/3649			AMP	2	0.056
MIR-3615/3615			AMP	2	0.056
MIR-3609/3609			AMP	2	0.056
MIR-3175/3175			AMP	2	0.056
MIR-3174/3174			AMP	2	0.056
MIR-3164/3164			AMP	2	0.056
MIR-2909/2909			AMP	2	0.056
MIR-2053/2053			AMP	2	0.056
MIR-184/184			AMP	2	0.056
MIR-1827/1827			AMP	2	0.056
MIR-1539/1539			DEL	2	0.056
MIR-1469/1469			AMP	2	0.056
MIR-1276/1276			AMP	2	0.056
MIR-1272/1272			AMP	2	0.056
MIR-1179/1179			AMP	2	0.056
ACACA		17q12	AMP	2	0.056
ASIC2		17q11.2-q12	AMP	2	0.056
ACHE		7q22.1	AMP	2	0.056
ACLY		17q21.2	AMP	2	0.056
ACAN	0.2069	15q26.1	AMP	2	0.056
ALDH1A3	0.2069	15q26.3	AMP	2	0.056
ANGPT1		8q23.1	AMP	2	0.056
ANPEP	0.2069	15q26.1	AMP	2	0.056
AOC2		17q21.31	AMP	2	0.056
APOBEC1		12p13.31	AMP	2	0.056
APOH		17q24.2	AMP	2	0.056
ASL		7q11.21	AMP	2	0.056
ASNS		7q21.3	AMP	2	0.056
ATP5F1A		18q21.1	DEL	2	0.056
ATP6V0A1		17q21.2	AMP	2	0.056
AZGP1		7q22.1	AMP	2	0.056
BBS4	0.2069	15q24.1	AMP	2	0.056
BCL2		18q21.33	DEL	2	0.056
BCL2A1	0.2069	15q25.1	AMP	2	0.056
BLK		8p23.1	AMP	2	0.056
BLM	0.2069	15q26.1	AMP	2	0.056
BNC1	0.2069	15q25.2	AMP	2	0.056
BRCA1		17q21.31	AMP	2	0.056
C1R		12p13.31	AMP	2	0.056
C1S		12p13.31	AMP	2	0.056
CA4		17q23.1	AMP	2	0.056
CA12	0.2069	15q22.2	AMP	2	0.056
CACNB1		17q12	AMP	2	0.056
CACNG1		17q24.2	AMP	2	0.056
CCND2	0.004109	12p13.32	AMP	2	0.056
CD4		12p13.31	AMP	2	0.056
CD9		12p13.31	AMP	2	0.056
CD27		12p13.31	AMP	2	0.056
CD79B		17q23.3	AMP	2	0.056
CDC6		17q21.2	AMP	2	0.056
CDH2		18q12.1	AMP	2	0.056
CDH7		18q22.1	DEL	2	0.056
CEBPB		20q13.13	AMP	2	0.056
CHAD		17q21.33	AMP	2	0.056
CHD2	0.2069	15q26.1	AMP	2	0.056
CHD4		12p13.31	AMP	2	0.056
CHRNA3	0.2069	15q25.1	AMP	2	0.056
CHRNA5	0.2069	15q25.1	AMP	2	0.056
CHRNB4	0.2069	15q25.1	AMP	2	0.056
AP1S1		7q22.1	AMP	2	0.056
CLK3	0.2069	15q24.1	AMP	2	0.056
CLTC		17q23.1	AMP	2	0.056
CCR7		17q21.2	AMP	2	0.056
CNP		17q21.2	AMP	2	0.056
COL1A1		17q21.33	AMP	2	0.056
CPA2		7q32.2	AMP	2	0.056
CRABP1	0.2069	15q25.1	AMP	2	0.056
CSF3		17q21.1	AMP	2	0.056
CSH1		17q23.3	AMP	2	0.056
CSH2		17q23.3	AMP	2	0.056
CSHL1		17q23.3	AMP	2	0.056
CSK	0.2069	15q24.1	AMP	2	0.056
CSNK1A1		5q32	AMP	2	0.056
CSPG4	0.2069	15q24.2	AMP	2	0.056
CTSB		8p23.1	AMP	2	0.056
CTSH	0.2069	15q25.1	AMP	2	0.056
CUX1		7q22.1	AMP	2	0.056
CXADR	0.1087	21q21.1	DEL	2	0.056
CYB561		17q23.3	AMP	2	0.056
CYP1A1	0.2069	15q24.1	AMP	2	0.056
CYP1A2	0.2069	15q24.1	AMP	2	0.056
CYP3A7		7q22.1	AMP	2	0.056
CYP3A4		7q22.1	AMP	2	0.056
CYP3A5		7q22.1	AMP	2	0.056
CYP11A1	0.2069	15q24.1	AMP	2	0.056
ACE		17q23.3	AMP	2	0.056
DDX5		17q23.3	AMP	2	0.056
DLD		7q31.1	AMP	2	0.056
DLX5		7q21.3	AMP	2	0.056
DLX6		7q21.3	AMP	2	0.056
DNAH9		17p12	DEL	2	0.056
SLC26A3		7q22.3-q31.1	AMP	2	0.056
ATN1		12p13.31	AMP	2	0.056
DSG2		18q12.1	AMP	2	0.056
SLC26A2		5q32	AMP	2	0.056
ENO2		12p13.31	AMP	2	0.056
EPHB4		7q22.1	AMP	2	0.056
CLN8		8p23.3	AMP	2	0.056
EPO		7q22.1	AMP	2	0.056
ERN1		17q23.3	AMP	2	0.056
ETFA	0.2069	15q24.2-q24.3	AMP	2	0.056
EZH1		17q21.2	AMP	2	0.056
FAH	0.2069	15q25.1	AMP	2	0.056
BPTF		17q24.2	AMP	2	0.056
FANCG		9p13.3	AMP	2	0.056
FDFT1		8p23.1	AMP	2	0.056
FDXR		17q25.1	AMP	2	0.056
FECH		18q21.31	DEL	2	0.056
FES	0.2069	15q26.1	AMP	2	0.056
FGF6	0.004109	12p13.32	AMP	2	0.056
FKBP4	0.004109	12p13.33	AMP	2	0.056
FOXM1	0.004109	12p13.33	AMP	2	0.056
FLII		17p11.2	AMP	2	0.056
GAST		17q21.2	AMP	2	0.056
KDSR		18q21.33	DEL	2	0.056
G6PC		17q21.31	AMP	2	0.056
GAPDH		12p13.31	AMP	2	0.056
GATA4		8p23.1	AMP	2	0.056
KAT2A		17q21.2	AMP	2	0.056
GCNT2		6p24.3-p24.2	AMP	2	0.056
GH1		17q23.3	AMP	2	0.056
GH2		17q23.3	AMP	2	0.056
GIP		17q21.32	AMP	2	0.056
GNB2		7q22.1	AMP	2	0.056
GNB3		12p13.31	AMP	2	0.056
CCR10		17q21.2	AMP	2	0.056
GPR22		7q22.3	AMP	2	0.056
GRB2		17q25.1	AMP	2	0.056
GRIN2C		17q25.1	AMP	2	0.056
GRM3		7q21.11-q21.12	AMP	2	0.056
GRP		18q21.32	DEL	2	0.056
GTF2I		7q11.23	AMP	2	0.056
GUSB		7q11.21	AMP	2	0.056
HCRT		17q21.2	AMP	2	0.056
HEXA	0.2069	15q23	AMP	2	0.056
AGFG2		7q22.1	AMP	2	0.056
HSD17B1		17q21.2	AMP	2	0.056
ICAM2		17q23.3	AMP	2	0.056
MRPL58		17q25.1	AMP	2	0.056
IDH2	0.2069	15q26.1	AMP	2	0.056
IDH3A	0.2069	15q25.1	AMP	2	0.056
IFI35		17q21.31	AMP	2	0.056
IFNA21		9p21.3	DEL	2	0.056
IFNB1		9p21.3	DEL	2	0.056
IFNG	0.006181	12q15	AMP	2	0.056
IFNW1		9p21.3	DEL	2	0.056
IGF1R	0.2069	15q26.3	AMP	2	0.056
IGFBP4		17q21.2	AMP	2	0.056
IGHMBP2		11q13.3	AMP	2	0.056
IL7		8q21.13	AMP	2	0.056
IL11		19q13.42	AMP	2	0.056
IL16	0.2069	15q25.1	AMP	2	0.056
EIF3E		8q23.1	AMP	2	0.056
IREB2	0.2069	15q25.1	AMP	2	0.056
ISG20	0.2069	15q26.1	AMP	2	0.056
ISLR	0.2069	15q24.1	AMP	2	0.056
JUP		17q21.2	AMP	2	0.056
KCNA1	0.004109	12p13.32	AMP	2	0.056
KCNA5	0.004109	12p13.32	AMP	2	0.056
KCNA6	0.004109	12p13.32	AMP	2	0.056
KCNJ2		17q24.3	AMP	2	0.056
KCNJ12		17p11.2	AMP	2	0.056
KCNJ16		17q24.3	AMP	2	0.056
KPNB1		17q21.32	AMP	2	0.056
KPNA2		17q24.2	AMP	2	0.056
KRT9		17q21.2	AMP	2	0.056
KRT10		17q21.2	AMP	2	0.056
KRT12		17q21.2	AMP	2	0.056
KRT13		17q21.2	AMP	2	0.056
KRT14		17q21.2	AMP	2	0.056
KRT15		17q21.2	AMP	2	0.056
KRT16		17q21.2	AMP	2	0.056
KRT17		17q21.2	AMP	2	0.056
KRT19		17q21.2	AMP	2	0.056
KRT31		17q21.2	AMP	2	0.056
KRT32		17q21.2	AMP	2	0.056
KRT33A		17q21.2	AMP	2	0.056
KRT33B		17q21.2	AMP	2	0.056
KRT34		17q21.2	AMP	2	0.056
KRT35		17q21.2	AMP	2	0.056
LAG3		12p13.31	AMP	2	0.056
LAMB1		7q31.1	AMP	2	0.056
LASP1		17q12	AMP	2	0.056
LFNG		7p22.3	AMP	2	0.056
LHX1		17q12	AMP	2	0.056
LIG3		17q12	AMP	2	0.056
LLGL2		17q25.1	AMP	2	0.056
LLGL1		17p11.2	AMP	2	0.056
LMAN1		18q21.32	DEL	2	0.056
LOXL1	0.2069	15q24.1	AMP	2	0.056
LRCH4		7q22.1	AMP	2	0.056
LTBR		12p13.31	AMP	2	0.056
LYZ	0.006181	12q15	AMP	2	0.056
SMAD2		18q21.1	DEL	2	0.056
SMAD3	0.2069	15q22.33	AMP	2	0.056
SMAD6	0.2069	15q22.31	AMP	2	0.056
SMAD7		18q21.1	DEL	2	0.056
MAK		6p24.2	AMP	2	0.056
MAN2A2	0.2069	15q26.1	AMP	2	0.056
MAN2C1	0.2069	15q24.2	AMP	2	0.056
MBD1		18q21.1	DEL	2	0.056
MC4R		18q21.32	DEL	2	0.056
MCM7		7q22.1	AMP	2	0.056
DNAJB9		7q31.1|14q24.2-q24.3	AMP	2	0.056
MEF2A	0.2069	15q26.3	AMP	2	0.056
MAP3K3		17q23.3	AMP	2	0.056
MFGE8	0.2069	15q26.1	AMP	2	0.056
MLLT6		17q12	AMP	2	0.056
MMP16		8q21.3	AMP	2	0.056
MPI	0.2069	15q24.1	AMP	2	0.056
NUDT1		7p22.3	AMP	2	0.056
MUC3A		7q22.1	AMP	2	0.056
TRIM37		17q22	AMP	2	0.056
MYO1D		17q11.2	AMP	2	0.056
MYO5B		18q21.1	DEL	2	0.056
MYO9A	0.2069	15q23	AMP	2	0.056
NAGLU		17q21.2	AMP	2	0.056
NARS		18q21.31	DEL	2	0.056
NDUFA9	0.004109	12p13.32	AMP	2	0.056
NEDD9		6p24.2	AMP	2	0.056
NEO1	0.2069	15q24.1	AMP	2	0.056
NF1		17q11.2	AMP	2	0.056
NFE2L1		17q21.32	AMP	2	0.056
NMB	0.2069	15q25.2	AMP	2	0.056
NOP2		12p13.31	AMP	2	0.056
CNOT2	0.006181	12q15	AMP	2	0.056
NPTX2	0.0002473	7q22.1	AMP	2	0.056
NRCAM		7q31.1	AMP	2	0.056
NRF1		7q32.2	AMP	2	0.056
NTF3		12p13.31	AMP	2	0.056
NTRK3	0.2069	15q25.3	AMP	2	0.056
OAZ2	0.2069	15q22.31	AMP	2	0.056
OCM2	0.0002473	7q21.3	AMP	2	0.056
FURIN	0.2069	15q26.1	AMP	2	0.056
PCSK6	0.2069	15q26.3	AMP	2	0.056
SERPINE1		7q22.1	AMP	2	0.056
SERPINB2		18q21.33-q22.1	DEL	2	0.056
PCOLCE		7q22.1	AMP	2	0.056
PDE6A		5q32	AMP	2	0.056
PDE8A	0.2069	15q25.3	AMP	2	0.056
SLC26A4		7q22.3	AMP	2	0.056
ATP8B1		18q21.31	DEL	2	0.056
SERPINB5		18q21.33	DEL	2	0.056
SERPINB8		18q22.1	DEL	2	0.056
SERPINB10		18q22.1	DEL	2	0.056
SERPINB13		18q21.33	DEL	2	0.056
PIK3C3		18q12.3	DEL	2	0.056
PIK3CG		7q22.3	AMP	2	0.056
PKM	0.2069	15q23	AMP	2	0.056
PLIN1	0.2069	15q26.1	AMP	2	0.056
PMAIP1		18q21.32	DEL	2	0.056
PML	0.2069	15q24.1	AMP	2	0.056
PMM1		22q13.2	AMP	2	0.056
PMS2P4		7q11.21	AMP	2	0.056
POLG	0.2069	15q26.1	AMP	2	0.056
POLR2J		7q22.1	AMP	2	0.056
MED1		17q12	AMP	2	0.056
PPIB	0.2069	15q22.31	AMP	2	0.056
PKIA		8q21.13	AMP	2	0.056
PRKAR1A		17q24.2	AMP	2	0.056
PRKAR2B		7q22.3	AMP	2	0.056
PRKCA		17q24.2	AMP	2	0.056
MAP2K1	0.2069	15q22.31	AMP	2	0.056
MAP2K3		17p11.2	AMP	2	0.056
MAP2K5	0.2069	15q23	AMP	2	0.056
MAP2K6		17q24.3	AMP	2	0.056
PRPSAP2		17p11.2	AMP	2	0.056
RELN		7q22.1	AMP	2	0.056
PSMA4	0.2069	15q25.1	AMP	2	0.056
PSMB3		17q12	AMP	2	0.056
PSMC2		7q22.1	AMP	2	0.056
PSMC5		17q23.3	AMP	2	0.056
PSMD3		17q21.1	AMP	2	0.056
PSMD11		17q11.2	AMP	2	0.056
PSMD12		17q24.2	AMP	2	0.056
PTHLH		12p11.22	AMP	2	0.056
PTMS		12p13.31	AMP	2	0.056
PTPN6		12p13.31	AMP	2	0.056
PTPN9	0.2069	15q24.2	AMP	2	0.056
PTPRH		19q13.42	AMP	2	0.056
PEX5		12p13.31	AMP	2	0.056
RAB27B		18q21.2	DEL	2	0.056
RAB5C		17q21.2	AMP	2	0.056
RAD51D		17q12	AMP	2	0.056
RARA		17q21.2	AMP	2	0.056
RASGRF1	0.2069	15q25.1	AMP	2	0.056
RCN2	0.2069	15q24.3	AMP	2	0.056
RIT2		18q12.3	DEL	2	0.056
RLBP1	0.2069	15q26.1	AMP	2	0.056
RN7SL8P		7q22.3	AMP	2	0.056
RNY4P2		17q21.31	AMP	2	0.056
RPL4	0.2069	15q22.31	AMP	2	0.056
RPL17		18q21.1	DEL	2	0.056
RPL19		17q12	AMP	2	0.056
RPL27		17q21.31	AMP	2	0.056
RPL28		19q13.42	AMP	2	0.056
RPL38		17q25.1	AMP	2	0.056
RPLP1	0.2069	15q23	AMP	2	0.056
RPS6KB1		17q23.1	AMP	2	0.056
RPS17	0.2069	15q25.2	AMP	2	0.056
SERPINB3		18q21.33	DEL	2	0.056
SERPINB4		18q21.33	DEL	2	0.056
SCN4A		17q23.3	AMP	2	0.056
SCNN1A		12p13.31	AMP	2	0.056
CCL1		17q12	AMP	2	0.056
CCL2		17q12	AMP	2	0.056
CCL3		17q12	AMP	2	0.056
CCL3L1		17q21.1	AMP	2	0.056
CCL4		17q12	AMP	2	0.056
CCL7		17q12	AMP	2	0.056
CCL8		17q12	AMP	2	0.056
CCL11		17q12	AMP	2	0.056
CCL13		17q12	AMP	2	0.056
CCL14		17q12	AMP	2	0.056
CCL15		17q12	AMP	2	0.056
CCL16		17q12	AMP	2	0.056
CCL18		17q12	AMP	2	0.056
CCL23		17q12	AMP	2	0.056
SGCA		17q21.33	AMP	2	0.056
SH3GL3	0.2069	15q25.2	AMP	2	0.056
SHMT1		17p11.2	AMP	2	0.056
SLC2A3		12p13.31	AMP	2	0.056
SLC14A1		18q12.3	DEL	2	0.056
SMARCD2		17q23.3	AMP	2	0.056
SMARCE1		17q21.2	AMP	2	0.056
SUMO2		17q25.1	AMP	2	0.056
SNRPA1	0.2069	15q26.3	AMP	2	0.056
SNX1	0.2069	15q22.31	AMP	2	0.056
SOX5		12p12.1	AMP	2	0.056
SOX9		17q24.3	AMP	2	0.056
SP2		17q21.32	AMP	2	0.056
SRI		7q21.12	AMP	2	0.056
SRPK2		7q22.3	AMP	2	0.056
SSTR2		17q25.1	AMP	2	0.056
STAT3		17q21.2	AMP	2	0.056
STAT5A		17q21.2	AMP	2	0.056
STAT5B		17q21.2	AMP	2	0.056
VAMP1		12p13.31	AMP	2	0.056
SYPL1		7q22.3	AMP	2	0.056
SYT4		18q12.3	DEL	2	0.056
SYT5		19q13.42|11p	AMP	2	0.056
TAC1		7q21.3	AMP	2	0.056
TAF6		7q22.1	AMP	2	0.056
TBX2		17q23.2	AMP	2	0.056
TBX15		1p12	AMP	2	0.056
TCF4		18q21.2	DEL	2	0.056
MLX		17q21.2	AMP	2	0.056
TEAD4	0.004109	12p13.33	AMP	2	0.056
TEK		9p21.2	DEL	2	0.056
TFAP2A		6p24.3	AMP	2	0.056
NR2F2	0.2069	15q26.2	AMP	2	0.056
TFR2		7q22.1	AMP	2	0.056
TGIF1		18p11.31	AMP	2	0.056
THRA		17q21.1	AMP	2	0.056
TLE3	0.2069	15q23	AMP	2	0.056
TSPAN8		12q21.1	AMP	2	0.056
TNFRSF1A		12p13.31	AMP	2	0.056
TNNI3		19q13.42	AMP	2	0.056
TNNT1		19q13.42	AMP	2	0.056
TOP2A		17q21.2	AMP	2	0.056
TOP3A		17p11.2	AMP	2	0.056
TPI1		12p13.31	AMP	2	0.056
TPM1	0.2069	15q22.2	AMP	2	0.056
TRHR		8q23.1	AMP	2	0.056
TRIP6		7q22.1	AMP	2	0.056
TRPS1		8q23.3	AMP	2	0.056
DNAJC7		17q21.2	AMP	2	0.056
TTR		18q12.1	AMP	2	0.056
TUBG1		17q21.2	AMP	2	0.056
TULP3	0.004109	12p13.33	AMP	2	0.056
UBE2H		7q32.2	AMP	2	0.056
UBE2V1		20q13.13	AMP	2	0.056
VCP		9p13.3	AMP	2	0.056
[truncated: 6,676 more rows]

## Sheet: IR2_CNA_cancer
Supplementary Data 8: Mutations and CNAs associated with IR clusters
gene_name	Gistic(Q-value)	Cytoband	CNA	#	Freq	Oncogene/TS
CDKN2A	NA	9p21.3	DEL	15	0.417	TS
CDKN2B	NA	9p21.3	DEL	14	0.389	TS
MTAP	NA	9p21.3	DEL	12	0.333	TS
NOTCH2	6.24e-05	1p12	AMP	6	0.167	Both
SMAD4	3e-33	18q21.2	DEL	6	0.167	TS
RECQL4	NA	8q24.3	AMP	5	0.139	Both
BCL9	0.08567	1q21.2	AMP	5	0.139	Oncogene
MYC	3.79e-13	8q24.21	AMP	5	0.139	Oncogene
ARNT	0.08567	1q21.3	AMP	4	0.111	Both
NTRK1	0.08567	1q23.1	AMP	4	0.111	Both
SETDB1	0.08567	1q21.3	AMP	4	0.111	Both
CDK6	NA	7q21.2	AMP	4	0.111	Oncogene
FCGR2B	0.08567	1q23.3	AMP	4	0.111	Oncogene
MCL1	0.08567	1q21.2	AMP	4	0.111	Oncogene
DDR2	0.08567	1q23.3	AMP	4	0.111	Oncogene
PBX1	0.08567	1q23.3	AMP	4	0.111	Oncogene
RIT1	0.08567	1q22	AMP	4	0.111	Oncogene
AKT3	NA	1q43-q44	AMP	4	0.111	Oncogene
NCSTN	0.08567	1q23.2	AMP	4	0.111	Oncogene
SMYD3	NA	1q44	AMP	4	0.111	Oncogene
FCRL4	0.08567	1q23.1	AMP	4	0.111	Oncogene
NUF2	0.08567	1q23.3	AMP	4	0.111	Oncogene
FH	NA	1q43	AMP	4	0.111	TS
SDHC	0.08567	1q23.3	AMP	4	0.111	TS
TPM3	0.08567	1q21.3	AMP	4	0.111	TS
NDRG1	NA	8q24.22	AMP	4	0.111	TS
CDC73	0.08567	1q31.2	AMP	4	0.111	TS
ELF3	NA	1q32.1	AMP	3	0.083	Both
RAD21	NA	8q24.11	AMP	3	0.083	Both
MAP2K4	0.0008623	17p12	DEL	3	0.083	Both
IKZF3	0.001091	17q12-q21.1	AMP	3	0.083	Both
ABL2	0.08567	1q25.2	AMP	3	0.083	Oncogene
ELK4	NA	1q32.1	AMP	3	0.083	Oncogene
ERBB2	0.001091	17q12	AMP	3	0.083	Oncogene
H3F3A	NA	1q42.12	AMP	3	0.083	Oncogene
KRAS	NA	12p12.1	AMP	3	0.083	Oncogene
MDM4	NA	1q32.1	AMP	3	0.083	Oncogene
KDM5A	0.004109	12p13.33	AMP	3	0.083	Oncogene
IKBKE	NA	1q32.1	AMP	3	0.083	Oncogene
PGBD5	NA	1q42.13	AMP	3	0.083	Oncogene
PARP1	NA	1q42.12	AMP	3	0.083	TS
EXT1	NA	8q24.11	AMP	3	0.083	TS
PTPRB	0.006181	12q15	AMP	3	0.083	TS
PTPRC	0.08567	1q31.3-q32.1	AMP	3	0.083	TS
TRAF5	NA	1q32.3	AMP	3	0.083	TS
ARID4B	NA	1q42.3	AMP	3	0.083	TS
SPRTN	NA	1q42.2	AMP	3	0.083	TS
CUX1	NA	7q22.1	AMP	2	0.056	Both
FES	0.2069	15q26.1	AMP	2	0.056	Both
EIF3E	NA	8q23.1	AMP	2	0.056	Both
PRKAR1A	NA	17q24.2	AMP	2	0.056	Both
SOX9	NA	17q24.3	AMP	2	0.056	Both
STAT5B	NA	17q21.2	AMP	2	0.056	Both
BCL2	NA	18q21.33	DEL	2	0.056	Oncogene
CCND2	0.004109	12p13.32	AMP	2	0.056	Oncogene
CD79B	NA	17q23.3	AMP	2	0.056	Oncogene
CHD4	NA	12p13.31	AMP	2	0.056	Oncogene
CCR7	NA	17q21.2	AMP	2	0.056	Oncogene
DDX5	NA	17q23.3	AMP	2	0.056	Oncogene
EZH1	NA	17q21.2	AMP	2	0.056	Oncogene
GRM3	NA	7q21.11-q21.12	AMP	2	0.056	Oncogene
GTF2I	NA	7q11.23	AMP	2	0.056	Oncogene
IDH2	0.2069	15q26.1	AMP	2	0.056	Oncogene
IGF1R	0.2069	15q26.3	AMP	2	0.056	Oncogene
NTRK3	0.2069	15q25.3	AMP	2	0.056	Oncogene
FURIN	0.2069	15q26.1	AMP	2	0.056	Oncogene
PIK3CG	NA	7q22.3	AMP	2	0.056	Oncogene
MAP2K1	0.2069	15q22.31	AMP	2	0.056	Oncogene
RARA	NA	17q21.2	AMP	2	0.056	Oncogene
STAT3	NA	17q21.2	AMP	2	0.056	Oncogene
STAT5A	NA	17q21.2	AMP	2	0.056	Oncogene
TRRAP	0.0002473	7q22.1	AMP	2	0.056	Oncogene
PPM1D	NA	17q23.2	AMP	2	0.056	Oncogene
ARID3B	0.2069	15q24.1	AMP	2	0.056	Oncogene
GNA13	NA	17q24.1	AMP	2	0.056	Oncogene
MALT1	NA	18q21.32	DEL	2	0.056	Oncogene
KAT7	NA	17q21.33	AMP	2	0.056	Oncogene
ZNF521	NA	18q11.2	AMP	2	0.056	Oncogene
SETBP1	NA	18q12.3	DEL	2	0.056	Oncogene
PREX2	NA	8q13.2	AMP	2	0.056	Oncogene
BLM	0.2069	15q26.1	AMP	2	0.056	TS
BRCA1	NA	17q21.31	AMP	2	0.056	TS
CHD2	0.2069	15q26.1	AMP	2	0.056	TS
CLTC	NA	17q23.1	AMP	2	0.056	TS
FANCG	NA	9p13.3	AMP	2	0.056	TS
SMAD2	NA	18q21.1	DEL	2	0.056	TS
SMAD3	0.2069	15q22.33	AMP	2	0.056	TS
NF1	NA	17q11.2	AMP	2	0.056	TS
PMAIP1	NA	18q21.32	DEL	2	0.056	TS
PML	0.2069	15q24.1	AMP	2	0.056	TS
POLG	0.2069	15q26.1	AMP	2	0.056	TS
PTPN6	NA	12p13.31	AMP	2	0.056	TS
RAD51D	NA	17q12	AMP	2	0.056	TS
SMARCE1	NA	17q21.2	AMP	2	0.056	TS
AXIN2	NA	17q24.1	AMP	2	0.056	TS
SPOP	NA	17q21.33	AMP	2	0.056	TS
CUL3	0.1091	2q36.2	AMP	2	0.056	TS
ARHGEF10	NA	8p23.3	AMP	2	0.056	TS
CNTNAP2	NA	7q35-q36.1	AMP	2	0.056	TS
SBDS	NA	7q11.21	AMP	2	0.056	TS
CDK12	NA	17q12	AMP	2	0.056	TS
ETNK1	NA	12p12.1	AMP	2	0.056	TS
BRIP1	NA	17q23.2	AMP	2	0.056	TS
SLFN11	NA	17q12	AMP	2	0.056	TS
CSMD3	NA	8q23.3	AMP	2	0.056	TS
RSPO2	NA	8q23.1	AMP	2	0.056	TS
ATP1A1	NA	1p13.1	AMP	1	0.028	Both
RUNX1	NA	21q22.12	AMP	1	0.028	Both
RUNX1T1	NA	8q21.3	AMP	1	0.028	Both
DDB2	NA	11p11.2	AMP	1	0.028	Both
ERBB4	0.1091	2q34	AMP	1	0.028	Both
EZH2	NA	7q36.1	AMP	1	0.028	Both
NRG1	0.05046	8p12	DEL	1	0.028	Both
NRG1	NA	8p12	AMP	1	0.028	Both
JARID2	NA	6p22.3	AMP	1	0.028	Both
LTB	NA	6p21.33	AMP	1	0.028	Both
MITF	NA	3p13	AMP	1	0.028	Both
NOTCH4	NA	6p21.32	AMP	1	0.028	Both
PAX5	NA	9p13.2	AMP	1	0.028	Both
PTPN1	NA	20q13.13	AMP	1	0.028	Both
WT1	NA	11p13	AMP	1	0.028	Both
KMT2D	NA	12q13.12	DEL	1	0.028	Both
TP63	0.1615	3q28	AMP	1	0.028	Both
TRIM24	NA	7q33-q34	AMP	1	0.028	Both
MAP3K13	0.1615	3q27.2	AMP	1	0.028	Both
RECQL4	NA	8q24.3	DEL	1	0.028	Both
HDAC4	0.1091	2q37.3	AMP	1	0.028	Both
HOXB13	NA	17q21.32	AMP	1	0.028	Both
SUZ12	NA	17q11.2	AMP	1	0.028	Both
PABPC1	NA	8q22.3	AMP	1	0.028	Both
NSD1	NA	5q35.3	AMP	1	0.028	Both
TBL1XR1	0.1615	3q26.32	AMP	1	0.028	Both
AKT2	NA	19q13.2	AMP	1	0.028	Oncogene
ATF1	NA	12q13.12	DEL	1	0.028	Oncogene
AXL	NA	19q13.2	AMP	1	0.028	Oncogene
CCND1	NA	11q13.3	AMP	1	0.028	Oncogene
BCL6	0.1615	3q27.3	AMP	1	0.028	Oncogene
BRAF	NA	7q34	AMP	1	0.028	Oncogene
KLF5	NA	13q22.1	AMP	1	0.028	Oncogene
CD28	0.1091	2q33.2	AMP	1	0.028	Oncogene
CD74	NA	5q33.1	AMP	1	0.028	Oncogene
CDH17	NA	8q22.1	AMP	1	0.028	Oncogene
CREB1	0.1091	2q33.3	AMP	1	0.028	Oncogene
CSF1R	NA	5q32	AMP	1	0.028	Oncogene
CTLA4	0.1091	2q33.2	AMP	1	0.028	Oncogene
E2F3	NA	6p22.3	AMP	1	0.028	Oncogene
ERBB3	NA	12q13.2	AMP	1	0.028	Oncogene
ETV4	NA	17q21.31	AMP	1	0.028	Oncogene
ETV5	0.1615	3q27.2	AMP	1	0.028	Oncogene
MECOM	0.1615	3q26.2	AMP	1	0.028	Oncogene
FGF3	NA	11q13.3	AMP	1	0.028	Oncogene
FGF4	NA	11q13.3	AMP	1	0.028	Oncogene
FGFR4	NA	5q35.2	AMP	1	0.028	Oncogene
FLT4	NA	5q35.3	AMP	1	0.028	Oncogene
GNA12	NA	7p22.3-p22.2	AMP	1	0.028	Oncogene
HIST1H1E	NA	6p22.2	DEL	1	0.028	Oncogene
HIST1H1E	NA	6p22.2	AMP	1	0.028	Oncogene
H3F3B	NA	17q25.1	AMP	1	0.028	Oncogene
HGF	NA	7q21.11	AMP	1	0.028	Oncogene
HIP1	NA	7q11.23	AMP	1	0.028	Oncogene
HMGA1	0.09849	6p21.31	AMP	1	0.028	Oncogene
IDH1	0.1091	2q34	AMP	1	0.028	Oncogene
IL3	NA	5q31.1	AMP	1	0.028	Oncogene
IRS1	0.1091	2q36.3	AMP	1	0.028	Oncogene
JAK2	NA	9p24.1	DEL	1	0.028	Oncogene
LMO2	NA	11p13	AMP	1	0.028	Oncogene
LPP	0.1615	3q27.3-q28	AMP	1	0.028	Oncogene
MDM2	0.006181	12q15	AMP	1	0.028	Oncogene
MET	NA	7q31.2	AMP	1	0.028	Oncogene
MTCP1	NA	Xq28	AMP	1	0.028	Oncogene
MUC4	0.1615	3q29	AMP	1	0.028	Oncogene
MYB	NA	6q23.3	AMP	1	0.028	Oncogene
NFE2	NA	12q13.13	AMP	1	0.028	Oncogene
NPM1	NA	5q35.1	AMP	1	0.028	Oncogene
PAX3	0.1091	2q36.1	AMP	1	0.028	Oncogene
PDCD1	0.1091	2q37.3	AMP	1	0.028	Oncogene
PDGFRB	NA	5q32	AMP	1	0.028	Oncogene
PIK3CA	0.1615	3q26.32	AMP	1	0.028	Oncogene
POU5F1	NA	6p21.33	AMP	1	0.028	Oncogene
PRKCI	0.1615	3q26.2	AMP	1	0.028	Oncogene
RAC2	NA	22q13.1	AMP	1	0.028	Oncogene
TRIM27	NA	6p22.1	AMP	1	0.028	Oncogene
RHEB	NA	7q36.1	AMP	1	0.028	Oncogene
RRAS	NA	19q13.33	AMP	1	0.028	Oncogene
SRSF2	NA	17q25.1	AMP	1	0.028	Oncogene
SGK1	NA	6q23.2	AMP	1	0.028	Oncogene
SMO	NA	7q32.1	AMP	1	0.028	Oncogene
SOX2	0.1615	3q26.33	AMP	1	0.028	Oncogene
SSX2	NA	Xp11.22	DEL	1	0.028	Oncogene
SS18	NA	18q11.2	DEL	1	0.028	Oncogene
SS18	NA	18q11.2	AMP	1	0.028	Oncogene
VAV1	NA	19p13.3	AMP	1	0.028	Oncogene
DEK	NA	6p22.3	AMP	1	0.028	Oncogene
HMGA2	NA	12q14.3	AMP	1	0.028	Oncogene
TAF15	NA	17q12	AMP	1	0.028	Oncogene
HIST1H3B	NA	6p22.2	AMP	1	0.028	Oncogene
STK19	NA	6p21.33	AMP	1	0.028	Oncogene
MGAM	NA	7q34	AMP	1	0.028	Oncogene
USP8	NA	15q21.2	AMP	1	0.028	Oncogene
FGF19	NA	11q13.3	AMP	1	0.028	Oncogene
NCOA2	NA	8q13.3	AMP	1	0.028	Oncogene
PSIP1	NA	9p22.3	DEL	1	0.028	Oncogene
PSIP1	NA	9p22.3	AMP	1	0.028	Oncogene
SF3B1	0.1091	2q33.1	AMP	1	0.028	Oncogene
HEY1	NA	8q21.13	AMP	1	0.028	Oncogene
ZNF521	NA	18q11.2	DEL	1	0.028	Oncogene
SND1	NA	7q32.1	AMP	1	0.028	Oncogene
AFF4	NA	5q31.1	AMP	1	0.028	Oncogene
CD274	NA	9p24.1	DEL	1	0.028	Oncogene
TLX3	NA	5q35.1	AMP	1	0.028	Oncogene
UBR5	NA	8q22.3	AMP	1	0.028	Oncogene
HDAC7	NA	12q13.11	DEL	1	0.028	Oncogene
FEV	0.1091	2q35	AMP	1	0.028	Oncogene
ACKR3	0.1091	2q37.3	AMP	1	0.028	Oncogene
RPTOR	NA	17q25.3	AMP	1	0.028	Oncogene
CREB3L2	NA	7q33	AMP	1	0.028	Oncogene
PGBD5	NA	1q42.13	DEL	1	0.028	Oncogene
PDCD1LG2	NA	9p24.1	DEL	1	0.028	Oncogene
BCL2L12	NA	19q13.33	AMP	1	0.028	Oncogene
CARD11	NA	7p22.2	AMP	1	0.028	Oncogene
CCNB3	NA	Xp11.22	DEL	1	0.028	Oncogene
TEC	NA	19q13.2	AMP	1	0.028	Oncogene
ACTG1	NA	17q25.3	AMP	1	0.028	TS
ATP2B3	NA	Xq28	AMP	1	0.028	TS
BARD1	0.1091	2q35	AMP	1	0.028	TS
BAX	NA	19q13.33	AMP	1	0.028	TS
CASP8	0.1091	2q33.1	AMP	1	0.028	TS
CCNC	NA	6q16.2	AMP	1	0.028	TS
CD58	NA	1p13.1	AMP	1	0.028	TS
CDKN1B	NA	12p13.1	AMP	1	0.028	TS
CEBPA	NA	19q13.11	AMP	1	0.028	TS
CYLD	NA	16q12.1	AMP	1	0.028	TS
DNMT3B	NA	20q11.21	AMP	1	0.028	TS
ARID3A	NA	19p13.3	AMP	1	0.028	TS
EBF1	NA	5q33.3	AMP	1	0.028	TS
EGR1	NA	5q31.2	AMP	1	0.028	TS
EP300	NA	22q13.2	AMP	1	0.028	TS
ETV6	NA	12p13.2	AMP	1	0.028	TS
EXT2	NA	11p11.2	AMP	1	0.028	TS
HIST1H1D	0.0004504	6p22.2	DEL	1	0.028	TS
HIST1H1D	NA	6p22.2	AMP	1	0.028	TS
HIST1H1B	NA	6p22.1	AMP	1	0.028	TS
INHA	0.1091	2q35	AMP	1	0.028	TS
IRF1	NA	5q31.1	AMP	1	0.028	TS
MLF1	0.1615	3q25.32	AMP	1	0.028	TS
MTAP	NA	9p21.3	AMP	1	0.028	TS
MYH9	NA	22q12.3	AMP	1	0.028	TS
NBN	NA	8q21.3	AMP	1	0.028	TS
CNOT3	NA	19q13.42	AMP	1	0.028	TS
NTHL1	NA	16p13.3	AMP	1	0.028	TS
PMS2	NA	7p22.1	AMP	1	0.028	TS
POLD1	NA	19q13.33	AMP	1	0.028	TS
PPP2R1A	NA	19q13.41	AMP	1	0.028	TS
PTPRD	NA	9p24.1-p23	DEL	1	0.028	TS
PTPRD	NA	9p24.1-p23	AMP	1	0.028	TS
RECQL	NA	12p12.1	AMP	1	0.028	TS
RPL10	NA	Xq28	AMP	1	0.028	TS
SMARCD1	NA	12q13.12	DEL	1	0.028	TS
TGFBR2	NA	3p24.1	DEL	1	0.028	TS
TNFAIP3	NA	6q23.3	AMP	1	0.028	TS
TSC2	NA	16p13.3	AMP	1	0.028	TS
XPC	NA	3p25.1	DEL	1	0.028	TS
XRCC2	NA	7q36.1	AMP	1	0.028	TS
AXIN1	NA	16p13.3	DEL	1	0.028	TS
BAP1	0.03066	3p21.1	DEL	1	0.028	TS
NCOR1	NA	17p12-p11.2	AMP	1	0.028	TS
ARHGEF10	0.05046	8p23.3	DEL	1	0.028	TS
CTR9	NA	11p15.4	AMP	1	0.028	TS
KMT2B	NA	19q13.12	AMP	1	0.028	TS
RAD50	NA	5q31.1	AMP	1	0.028	TS
IGF2BP2	0.1615	3q27.2	AMP	1	0.028	TS
WIF1	NA	12q14.3	AMP	1	0.028	TS
SP140	0.1091	2q37.1	AMP	1	0.028	TS
ARHGAP26	NA	5q31.3	AMP	1	0.028	TS
CAMTA1	NA	1p36.31-p36.23	DEL	1	0.028	TS
POT1	NA	7q31.33	AMP	1	0.028	TS
ERRFI1	NA	1p36.23	AMP	1	0.028	TS
TENT5C	NA	1p12	AMP	1	0.028	TS
ARHGEF10L	NA	1p36.13	DEL	1	0.028	TS
PBRM1	0.03066	3p21.1	DEL	1	0.028	TS
ZNF331	NA	19q13.42	AMP	1	0.028	TS
KMT2C	NA	7q36.1	AMP	1	0.028	TS
MOB3B	NA	9p21.2	DEL	1	0.028	TS
MOB3B	NA	9p21.2	AMP	1	0.028	TS
SPRTN	NA	1q42.2	DEL	1	0.028	TS
TRAF7	NA	16p13.3	AMP	1	0.028	TS
CREB3L1	NA	11p11.2	AMP	1	0.028	TS
AMER1	NA	Xq11.2	DEL	1	0.028	TS
ASXL1	NA	20q11.21	AMP	1	0.028	TS
ARID2	NA	12q12	DEL	1	0.028	TS
FLCN	NA	17p11.2	AMP	1	0.028	TS
