# Supplementary material for: Intron retention is a robust marker of intertumoral heterogeneity in pancreatic ductal adenocarcinoma
Source: NPJ Genom Med. 2020 Dec 11;5:55. doi: 10.1038/s41525-020-00159-4 (PMC7733475; doi:10.1038/s41525-020-00159-4)
Supplement: Supplementary file 10 — Supplementary Data 9 [file 41525_2020_159_MOESM10_ESM.xlsx]

## Sheet: READ.ME
Supplementary Data 9: Mutations and CNAs associated with genes corresponding to 262 IR events. mutations_262: Frequency of mutations for the genes corresponding to the 262 IR events in the two IR clusters. CNA_262: Frequency of copy number alterations (CNVs) for the genes corresponding to the 262 IR events in the two IR clusters.

## Sheet: mutations_262
Supplementary Data 9: Mutations and CNAs associated with genes corresponding to 262 IR events
event_id	gene	gene_name	gene_type	# Mut_ir1	#_ir1	Freq_ir1	# Mut_ir2	#_ir2	Freq_ir2	freq1-freq2
intron_retention_10006	ENSG00000185596.15	WASH3P	transcribed_unprocessed_pseudogene	NA	NA	NA	NA	NA	NA	NA
intron_retention_10307	ENSG00000137817.15	PARP6	protein_coding	NA	NA	NA	NA	NA	NA	NA
intron_retention_10337	ENSG00000140474.11	ULK3	protein_coding	NA	NA	NA	NA	NA	NA	NA
intron_retention_10382	ENSG00000140400.13	MAN2C1	protein_coding	NA	NA	NA	NA	NA	NA	NA
intron_retention_10395	ENSG00000140400.13	MAN2C1	protein_coding	NA	NA	NA	NA	NA	NA	NA
intron_retention_10466	ENSG00000177082.11	WDR73	protein_coding	NA	NA	NA	NA	NA	NA	NA
intron_retention_10471	ENSG00000177082.11	WDR73	protein_coding	NA	NA	NA	NA	NA	NA	NA
intron_retention_10617	ENSG00000140983.12	RHOT2	protein_coding	1	1	0.025	NA	NA	NA	NA
intron_retention_10703	ENSG00000095906.15	NUBP2	protein_coding	NA	NA	NA	NA	NA	NA	NA
intron_retention_10724	ENSG00000103197.15	TSC2	protein_coding	1	1	0.025	1	1	0.028	-0.003
intron_retention_10725	ENSG00000103197.15	TSC2	protein_coding	1	1	0.025	1	1	0.028	-0.003
intron_retention_10788	ENSG00000167978.15	SRRM2	protein_coding	NA	NA	NA	NA	NA	NA	NA
intron_retention_11187	ENSG00000156873.14	PHKG2	protein_coding	NA	NA	NA	NA	NA	NA	NA
intron_retention_11202	ENSG00000103496.13	STX4	protein_coding	NA	NA	NA	NA	NA	NA	NA
intron_retention_11220	ENSG00000089280.17	FUS	protein_coding	NA	NA	NA	NA	NA	NA	NA
intron_retention_11471	ENSG00000038358.13	EDC4	protein_coding	NA	NA	NA	NA	NA	NA	NA
intron_retention_11532	ENSG00000182149.19	IST1	protein_coding	NA	NA	NA	NA	NA	NA	NA
intron_retention_11656	ENSG00000185324.20	CDK10	protein_coding	NA	NA	NA	NA	NA	NA	NA
intron_retention_11658	ENSG00000185324.20	CDK10	protein_coding	NA	NA	NA	NA	NA	NA	NA
intron_retention_11660	ENSG00000185324.20	CDK10	protein_coding	NA	NA	NA	NA	NA	NA	NA
intron_retention_11661	ENSG00000185324.20	CDK10	protein_coding	NA	NA	NA	NA	NA	NA	NA
intron_retention_11709	ENSG00000007384.14	RHBDF1	protein_coding	NA	NA	NA	NA	NA	NA	NA
intron_retention_11724	ENSG00000007392.15	LUC7L	protein_coding	NA	NA	NA	NA	NA	NA	NA
intron_retention_11801	ENSG00000103245.12	NARFL	protein_coding	NA	NA	NA	NA	NA	NA	NA
intron_retention_11864	ENSG00000162032.14	SPSB3	protein_coding	NA	NA	NA	NA	NA	NA	NA
intron_retention_12134	ENSG00000103365.14	GGA2	protein_coding	NA	NA	NA	NA	NA	NA	NA
intron_retention_12387	ENSG00000102871.14	TRADD	protein_coding	NA	NA	NA	1	1	0.028	NA
intron_retention_12402	ENSG00000135723.12	FHOD1	protein_coding	NA	NA	NA	1	1	0.028	NA
intron_retention_12447	ENSG00000102901.11	CENPT	protein_coding	NA	NA	NA	NA	NA	NA	NA
intron_retention_12512	ENSG00000103051.17	COG4	protein_coding	NA	NA	NA	NA	NA	NA	NA
intron_retention_12553	ENSG00000103091.13	WDR59	protein_coding	NA	NA	NA	NA	NA	NA	NA
intron_retention_12584	ENSG00000103168.15	TAF1C	protein_coding	NA	NA	NA	NA	NA	NA	NA
intron_retention_12844	ENSG00000072778.18	ACADVL	protein_coding	NA	NA	NA	NA	NA	NA	NA
intron_retention_12846	ENSG00000072778.18	ACADVL	protein_coding	NA	NA	NA	NA	NA	NA	NA
intron_retention_13106	ENSG00000109046.13	WSB1	protein_coding	NA	NA	NA	NA	NA	NA	NA
intron_retention_13274	ENSG00000275023.3	MLLT6	protein_coding	NA	NA	NA	NA	NA	NA	NA
intron_retention_13493	ENSG00000141279.14	NPEPPS	protein_coding	1	1	0.025	NA	NA	NA	NA
intron_retention_13495	ENSG00000141279.14	NPEPPS	protein_coding	1	1	0.025	NA	NA	NA	NA
intron_retention_13515	ENSG00000108465.13	CDK5RAP3	protein_coding	NA	NA	NA	NA	NA	NA	NA
intron_retention_13522	ENSG00000108465.13	CDK5RAP3	protein_coding	NA	NA	NA	NA	NA	NA	NA
intron_retention_13525	ENSG00000108465.13	CDK5RAP3	protein_coding	NA	NA	NA	NA	NA	NA	NA
intron_retention_13526	ENSG00000108465.13	CDK5RAP3	protein_coding	NA	NA	NA	NA	NA	NA	NA
intron_retention_13580	ENSG00000136444.8	RSAD1	protein_coding	NA	NA	NA	NA	NA	NA	NA
intron_retention_13617	ENSG00000108848.14	LUC7L3	protein_coding	NA	NA	NA	NA	NA	NA	NA
intron_retention_13773	ENSG00000073350.12	LLGL2	protein_coding	NA	NA	NA	NA	NA	NA	NA
intron_retention_1383	ENSG00000117335.17	CD46	protein_coding	NA	NA	NA	NA	NA	NA	NA
intron_retention_14545	ENSG00000274487.1	CH17-431G21.1	transcribed_unprocessed_pseudogene	NA	NA	NA	NA	NA	NA	NA
intron_retention_14550	ENSG00000276293.3	PIP4K2B	protein_coding	NA	NA	NA	NA	NA	NA	NA
intron_retention_14845	ENSG00000166260.9	COX11	protein_coding	NA	NA	NA	NA	NA	NA	NA
intron_retention_14861	ENSG00000136450.11	SRSF1	protein_coding	NA	NA	NA	NA	NA	NA	NA
intron_retention_14864	ENSG00000136450.11	SRSF1	protein_coding	NA	NA	NA	NA	NA	NA	NA
intron_retention_14969	ENSG00000108654.10	DDX5	protein_coding	NA	NA	NA	NA	NA	NA	NA
intron_retention_1501	ENSG00000203667.8	COX20	protein_coding	NA	NA	NA	NA	NA	NA	NA
intron_retention_1515	ENSG00000227232.5	WASH7P	unprocessed_pseudogene	NA	NA	NA	NA	NA	NA	NA
intron_retention_15171	ENSG00000161547.13	SRSF2	protein_coding	NA	NA	NA	NA	NA	NA	NA
intron_retention_15186	ENSG00000108669.15	CYTH1	protein_coding	NA	NA	NA	NA	NA	NA	NA
intron_retention_15268	ENSG00000185504.15	C17orf70	protein_coding	NA	NA	NA	NA	NA	NA	NA
intron_retention_15400	ENSG00000178927.15	C17orf62	protein_coding	NA	NA	NA	NA	NA	NA	NA
intron_retention_15516	ENSG00000079134.10	THOC1	protein_coding	NA	NA	NA	NA	NA	NA	NA
intron_retention_15732	ENSG00000160953.13	MUM1	protein_coding	NA	NA	NA	NA	NA	NA	NA
intron_retention_15807	ENSG00000005206.15	SPPL2B	protein_coding	NA	NA	NA	NA	NA	NA	NA
intron_retention_15809	ENSG00000005206.15	SPPL2B	protein_coding	NA	NA	NA	NA	NA	NA	NA
intron_retention_15992	ENSG00000129351.16	ILF3	protein_coding	1	1	0.025	NA	NA	NA	NA
intron_retention_15999	ENSG00000213339.7	QTRT1	protein_coding	NA	NA	NA	NA	NA	NA	NA
intron_retention_16054	ENSG00000104957.12	CCDC130	protein_coding	NA	NA	NA	NA	NA	NA	NA
intron_retention_1621	ENSG00000221978.10	CCNL2	protein_coding	NA	NA	NA	NA	NA	NA	NA
intron_retention_16232	ENSG00000129933.19	MAU2	protein_coding	NA	NA	NA	NA	NA	NA	NA
intron_retention_16896	ENSG00000167615.15	LENG8	protein_coding	NA	NA	NA	NA	NA	NA	NA
intron_retention_17010	ENSG00000142396.9	ERVK3-1	protein_coding	NA	NA	NA	NA	NA	NA	NA
intron_retention_17070	ENSG00000182087.11	TMEM259	protein_coding	NA	NA	NA	NA	NA	NA	NA
intron_retention_1734	ENSG00000198912.9	C1orf174	protein_coding	NA	NA	NA	NA	NA	NA	NA
intron_retention_17352	ENSG00000105397.12	TYK2	protein_coding	NA	NA	NA	NA	NA	NA	NA
intron_retention_17519	ENSG00000011243.16	AKAP8L	protein_coding	NA	NA	NA	NA	NA	NA	NA
intron_retention_17522	ENSG00000011243.16	AKAP8L	protein_coding	NA	NA	NA	NA	NA	NA	NA
intron_retention_17626	ENSG00000105726.15	ATP13A1	protein_coding	NA	NA	NA	NA	NA	NA	NA
intron_retention_17716	ENSG00000161265.13	U2AF1L4	protein_coding	NA	NA	NA	NA	NA	NA	NA
intron_retention_17717	ENSG00000161265.13	U2AF1L4	protein_coding	NA	NA	NA	NA	NA	NA	NA
intron_retention_17823	ENSG00000104824.15	HNRNPL	protein_coding	NA	NA	NA	NA	NA	NA	NA
intron_retention_17983	ENSG00000104936.16	DMPK	protein_coding	NA	NA	NA	NA	NA	NA	NA
intron_retention_18084	ENSG00000126456.14	IRF3	protein_coding	NA	NA	NA	NA	NA	NA	NA
intron_retention_18590	ENSG00000168906.11	MAT2A	protein_coding	NA	NA	NA	NA	NA	NA	NA
intron_retention_18605	ENSG00000132300.17	PTCD3	protein_coding	NA	NA	NA	NA	NA	NA	NA
intron_retention_18639	ENSG00000231584.7	FAHD2CP	transcribed_unprocessed_pseudogene	NA	NA	NA	NA	NA	NA	NA
intron_retention_18971	ENSG00000082146.11	STRADB	protein_coding	NA	NA	NA	NA	NA	NA	NA
intron_retention_19110	ENSG00000163516.12	ANKZF1	protein_coding	NA	NA	NA	NA	NA	NA	NA
intron_retention_19303	ENSG00000168397.15	ATG4B	protein_coding	NA	NA	NA	NA	NA	NA	NA
intron_retention_19442	ENSG00000119760.14	SUPT7L	protein_coding	NA	NA	NA	NA	NA	NA	NA
intron_retention_19569	ENSG00000116001.14	TIA1	protein_coding	NA	NA	NA	NA	NA	NA	NA
intron_retention_19573	ENSG00000116001.14	TIA1	protein_coding	NA	NA	NA	NA	NA	NA	NA
intron_retention_19648	ENSG00000115307.15	AUP1	protein_coding	NA	NA	NA	NA	NA	NA	NA
intron_retention_19740	ENSG00000115073.7	ACTR1B	protein_coding	NA	NA	NA	NA	NA	NA	NA
intron_retention_19837	ENSG00000163161.11	ERCC3	protein_coding	NA	NA	NA	NA	NA	NA	NA
intron_retention_19960	ENSG00000128699.12	ORMDL1	protein_coding	NA	NA	NA	NA	NA	NA	NA
intron_retention_19969	ENSG00000115524.14	SF3B1	protein_coding	1	1	0.025	3	2	0.056	-0.031
intron_retention_20250	ENSG00000124181.13	PLCG1	protein_coding	NA	NA	NA	NA	NA	NA	NA
intron_retention_20265	ENSG00000132793.10	LPIN3	protein_coding	NA	NA	NA	NA	NA	NA	NA
intron_retention_20401	ENSG00000101194.16	SLC17A9	protein_coding	NA	NA	NA	NA	NA	NA	NA
intron_retention_20419	ENSG00000101199.11	ARFGAP1	protein_coding	1	1	0.025	NA	NA	NA	NA
intron_retention_20420	ENSG00000101199.11	ARFGAP1	protein_coding	1	1	0.025	NA	NA	NA	NA
intron_retention_20609	ENSG00000100991.10	TRPC4AP	protein_coding	NA	NA	NA	NA	NA	NA	NA
intron_retention_20658	ENSG00000131051.19	RBM39	protein_coding	NA	NA	NA	NA	NA	NA	NA
intron_retention_20999	ENSG00000184787.17	UBE2G2	protein_coding	NA	NA	NA	NA	NA	NA	NA
intron_retention_21011	ENSG00000186866.15	POFUT2	protein_coding	NA	NA	NA	NA	NA	NA	NA
intron_retention_21051	ENSG00000183597.14	TANGO2	protein_coding	NA	NA	NA	NA	NA	NA	NA
intron_retention_21060	ENSG00000099904.14	ZDHHC8	protein_coding	NA	NA	NA	NA	NA	NA	NA
intron_retention_21092	ENSG00000099949.17	LZTR1	protein_coding	NA	NA	NA	NA	NA	NA	NA
intron_retention_21197	ENSG00000182944.16	EWSR1	protein_coding	NA	NA	NA	1	1	0.028	NA
intron_retention_21198	ENSG00000182944.16	EWSR1	protein_coding	NA	NA	NA	1	1	0.028	NA
intron_retention_21214	ENSG00000100330.14	MTMR3	protein_coding	NA	NA	NA	NA	NA	NA	NA
intron_retention_21225	ENSG00000253352.7	TUG1	lncRNA	NA	NA	NA	NA	NA	NA	NA
intron_retention_21229	ENSG00000253352.7	TUG1	lncRNA	NA	NA	NA	NA	NA	NA	NA
intron_retention_21280	ENSG00000100083.17	GGA1	protein_coding	NA	NA	NA	NA	NA	NA	NA
intron_retention_21382	ENSG00000100416.11	TRMU	protein_coding	1	1	0.025	NA	NA	NA	NA
intron_retention_21400	ENSG00000073169.12	SELO	protein_coding	NA	NA	NA	NA	NA	NA	NA
intron_retention_21457	ENSG00000099899.13	TRMT2A	protein_coding	NA	NA	NA	1	1	0.028	NA
intron_retention_21480	ENSG00000183506.15	PI4KAP2	transcribed_unitary_pseudogene	NA	NA	NA	NA	NA	NA	NA
intron_retention_21492	ENSG00000100038.18	TOP3B	protein_coding	NA	NA	NA	NA	NA	NA	NA
intron_retention_21633	ENSG00000100201.17	DDX17	protein_coding	NA	NA	NA	NA	NA	NA	NA
intron_retention_21703	ENSG00000128159.10	TUBGCP6	protein_coding	NA	NA	NA	NA	NA	NA	NA
intron_retention_2172	ENSG00000121310.15	ECHDC2	protein_coding	NA	NA	NA	NA	NA	NA	NA
intron_retention_2179	ENSG00000121310.15	ECHDC2	protein_coding	NA	NA	NA	NA	NA	NA	NA
intron_retention_2181	ENSG00000121310.15	ECHDC2	protein_coding	NA	NA	NA	NA	NA	NA	NA
intron_retention_22056	ENSG00000076201.13	PTPN23	protein_coding	NA	NA	NA	1	1	0.028	NA
intron_retention_22114	ENSG00000004534.13	RBM6	protein_coding	NA	NA	NA	NA	NA	NA	NA
intron_retention_22119	ENSG00000003756.15	RBM5	protein_coding	NA	NA	NA	NA	NA	NA	NA
intron_retention_22206	ENSG00000010322.14	NISCH	protein_coding	NA	NA	NA	NA	NA	NA	NA
intron_retention_2221	ENSG00000132485.11	ZRANB2	protein_coding	NA	NA	NA	NA	NA	NA	NA
intron_retention_22435	ENSG00000171109.17	MFN1	protein_coding	NA	NA	NA	NA	NA	NA	NA
intron_retention_22446	ENSG00000163728.9	TTC14	protein_coding	NA	NA	NA	NA	NA	NA	NA
intron_retention_22450	ENSG00000163728.9	TTC14	protein_coding	NA	NA	NA	NA	NA	NA	NA
intron_retention_22471	ENSG00000161202.16	DVL3	protein_coding	1	1	0.025	NA	NA	NA	NA
intron_retention_22767	ENSG00000164050.11	PLXNB1	protein_coding	NA	NA	NA	1	1	0.028	NA
intron_retention_22830	ENSG00000068745.13	IP6K2	protein_coding	NA	NA	NA	NA	NA	NA	NA
intron_retention_22943	ENSG00000182179.9	UBA7	protein_coding	NA	NA	NA	1	1	0.028	NA
intron_retention_22960	ENSG00000164078.11	MST1R	protein_coding	NA	NA	NA	1	1	0.028	NA
intron_retention_23271	ENSG00000163660.10	CCNL1	protein_coding	NA	NA	NA	1	1	0.028	NA
intron_retention_23388	ENSG00000214135.7	AC024560.3	transcribed_unprocessed_pseudogene	NA	NA	NA	NA	NA	NA	NA
intron_retention_23407	ENSG00000185619.16	PCGF3	protein_coding	NA	NA	NA	NA	NA	NA	NA
intron_retention_23446	ENSG00000087266.14	SH3BP2	protein_coding	NA	NA	NA	NA	NA	NA	NA
intron_retention_23886	ENSG00000251022.5	THAP9-AS1	lncRNA	NA	NA	NA	NA	NA	NA	NA
intron_retention_23964	ENSG00000164073.8	MFSD8	protein_coding	NA	NA	NA	NA	NA	NA	NA
intron_retention_24048	ENSG00000145495.13	43530	protein_coding	NA	NA	NA	NA	NA	NA	NA
intron_retention_24286	ENSG00000120314.17	WDR55	protein_coding	NA	NA	NA	NA	NA	NA	NA
intron_retention_2458	ENSG00000197622.11	CDC42SE1	protein_coding	NA	NA	NA	NA	NA	NA	NA
intron_retention_24740	ENSG00000113108.16	APBB3	protein_coding	NA	NA	NA	NA	NA	NA	NA
intron_retention_24774	ENSG00000197948.9	FCHSD1	protein_coding	NA	NA	NA	NA	NA	NA	NA
intron_retention_24924	ENSG00000175309.13	PHYKPL	protein_coding	NA	NA	NA	NA	NA	NA	NA
intron_retention_24926	ENSG00000175309.13	PHYKPL	protein_coding	NA	NA	NA	NA	NA	NA	NA
intron_retention_24951	ENSG00000169045.16	HNRNPH1	protein_coding	NA	NA	NA	NA	NA	NA	NA
intron_retention_24953	ENSG00000169045.16	HNRNPH1	protein_coding	NA	NA	NA	NA	NA	NA	NA
intron_retention_2512	ENSG00000198837.8	DENND4B	protein_coding	NA	NA	NA	NA	NA	NA	NA
intron_retention_25411	ENSG00000137200.11	CMTR1	protein_coding	NA	NA	NA	NA	NA	NA	NA
intron_retention_25507	ENSG00000112146.15	FBXO9	protein_coding	NA	NA	NA	NA	NA	NA	NA
intron_retention_2571	ENSG00000169231.12	THBS3	protein_coding	NA	NA	NA	NA	NA	NA	NA
intron_retention_25740	ENSG00000254870.4	ATP6V1G2-DDX39B	protein_coding	NA	NA	NA	NA	NA	NA	NA
intron_retention_258	ENSG00000133226.15	SRRM1	protein_coding	NA	NA	NA	NA	NA	NA	NA
intron_retention_2589	ENSG00000176444.17	CLK2	protein_coding	NA	NA	NA	1	1	0.028	NA
intron_retention_25892	ENSG00000204231.9	RXRB	protein_coding	NA	NA	NA	NA	NA	NA	NA
intron_retention_2591	ENSG00000176444.17	CLK2	protein_coding	NA	NA	NA	1	1	0.028	NA
intron_retention_2592	ENSG00000176444.17	CLK2	protein_coding	NA	NA	NA	1	1	0.028	NA
intron_retention_25961	ENSG00000112079.8	STK38	protein_coding	NA	NA	NA	NA	NA	NA	NA
intron_retention_25989	ENSG00000044090.7	CUL7	protein_coding	NA	NA	NA	NA	NA	NA	NA
intron_retention_26008	ENSG00000172432.17	GTPBP2	protein_coding	1	1	0.025	NA	NA	NA	NA
intron_retention_2610	ENSG00000132680.9	KIAA0907	protein_coding	NA	NA	NA	NA	NA	NA	NA
intron_retention_26270	ENSG00000071994.9	PDCD2	protein_coding	NA	NA	NA	NA	NA	NA	NA
intron_retention_26277	ENSG00000164828.16	SUN1	protein_coding	NA	NA	NA	NA	NA	NA	NA
intron_retention_26278	ENSG00000164828.16	SUN1	protein_coding	NA	NA	NA	NA	NA	NA	NA
intron_retention_26333	ENSG00000205903.5	ZNF316	protein_coding	NA	NA	NA	NA	NA	NA	NA
intron_retention_26418	ENSG00000122515.13	ZMIZ2	protein_coding	1	1	0.025	1	1	0.028	-0.003
intron_retention_26503	ENSG00000223705.8	NSUN5P1	transcribed_unprocessed_pseudogene	NA	NA	NA	NA	NA	NA	NA
intron_retention_26559	ENSG00000157259.6	GATAD1	protein_coding	NA	NA	NA	NA	NA	NA	NA
intron_retention_26683	ENSG00000087087.17	SRRT	protein_coding	NA	NA	NA	NA	NA	NA	NA
intron_retention_26940	ENSG00000164877.17	MICALL2	protein_coding	NA	NA	NA	NA	NA	NA	NA
intron_retention_2709	ENSG00000132716.17	DCAF8	protein_coding	NA	NA	NA	NA	NA	NA	NA
intron_retention_2716	ENSG00000132716.17	DCAF8	protein_coding	NA	NA	NA	NA	NA	NA	NA
intron_retention_27225	ENSG00000186088.14	GSAP	protein_coding	NA	NA	NA	NA	NA	NA	NA
intron_retention_27284	ENSG00000198742.8	SMURF1	protein_coding	NA	NA	NA	NA	NA	NA	NA
intron_retention_2734	ENSG00000158773.13	USF1	protein_coding	NA	NA	NA	NA	NA	NA	NA
intron_retention_27623	ENSG00000158863.20	FAM160B2	protein_coding	NA	NA	NA	NA	NA	NA	NA
intron_retention_27625	ENSG00000158863.20	FAM160B2	protein_coding	NA	NA	NA	NA	NA	NA	NA
intron_retention_27736	ENSG00000104365.12	IKBKB	protein_coding	NA	NA	NA	2	1	0.028	NA
intron_retention_28466	ENSG00000071894.13	CPSF1	protein_coding	NA	NA	NA	NA	NA	NA	NA
intron_retention_28837	ENSG00000130713.14	EXOSC2	protein_coding	NA	NA	NA	NA	NA	NA	NA
intron_retention_28955	ENSG00000188566.10	NDOR1	protein_coding	NA	NA	NA	NA	NA	NA	NA
intron_retention_29123	ENSG00000070610.13	GBA2	protein_coding	NA	NA	NA	NA	NA	NA	NA
intron_retention_29125	ENSG00000070610.13	GBA2	protein_coding	NA	NA	NA	NA	NA	NA	NA
intron_retention_2929	ENSG00000174606.11	ANGEL2	protein_coding	NA	NA	NA	1	1	0.028	NA
intron_retention_29365	ENSG00000148341.16	SH3GLB2	protein_coding	NA	NA	NA	NA	NA	NA	NA
intron_retention_29368	ENSG00000148331.10	ASB6	protein_coding	NA	NA	NA	NA	NA	NA	NA
intron_retention_29493	ENSG00000165802.18	NSMF	protein_coding	NA	NA	NA	NA	NA	NA	NA
intron_retention_29509	ENSG00000148399.10	DPH7	protein_coding	NA	NA	NA	NA	NA	NA	NA
intron_retention_29521	ENSG00000197976.9	AKAP17A	protein_coding	NA	NA	NA	NA	NA	NA	NA
intron_retention_29537	ENSG00000005302.16	MSL3	protein_coding	NA	NA	NA	NA	NA	NA	NA
intron_retention_29634	ENSG00000094631.17	HDAC6	protein_coding	NA	NA	NA	NA	NA	NA	NA
intron_retention_29678	ENSG00000179304.15	FAM156B	protein_coding	NA	NA	NA	NA	NA	NA	NA
intron_retention_29724	ENSG00000147162.12	OGT	protein_coding	1	1	0.025	NA	NA	NA	NA
intron_retention_2978	ENSG00000196187.10	TMEM63A	protein_coding	NA	NA	NA	NA	NA	NA	NA
intron_retention_29911	ENSG00000203879.10	GDI1	protein_coding	1	1	0.025	NA	NA	NA	NA
intron_retention_29930	ENSG00000269335.4	IKBKG	protein_coding	NA	NA	NA	NA	NA	NA	NA
intron_retention_29938	ENSG00000182484.13	WASH6P	transcribed_unprocessed_pseudogene	NA	NA	NA	NA	NA	NA	NA
intron_retention_29985	ENSG00000044446.10	PHKA2	protein_coding	NA	NA	NA	1	1	0.028	NA
intron_retention_30067	ENSG00000268350.6	FAM156A	protein_coding	NA	NA	NA	NA	NA	NA	NA
intron_retention_30195	ENSG00000125676.18	THOC2	protein_coding	NA	NA	NA	NA	NA	NA	NA
intron_retention_30230	ENSG00000197021.7	CXorf40B	protein_coding	NA	NA	NA	NA	NA	NA	NA
intron_retention_3040	ENSG00000059588.8	TARBP1	protein_coding	NA	NA	NA	NA	NA	NA	NA
intron_retention_3056	ENSG00000227671.4	RP11-488L18.4	transcribed_unprocessed_pseudogene	NA	NA	NA	NA	NA	NA	NA
intron_retention_3210	ENSG00000214655.9	ZSWIM8	protein_coding	NA	NA	NA	NA	NA	NA	NA
intron_retention_3299	ENSG00000107819.12	SFXN3	protein_coding	1	1	0.025	NA	NA	NA	NA
intron_retention_3600	ENSG00000155229.19	MMS19	protein_coding	1	1	0.025	NA	NA	NA	NA
intron_retention_3615	ENSG00000155287.9	SLC25A28	protein_coding	NA	NA	NA	NA	NA	NA	NA
intron_retention_3651	ENSG00000198728.9	LDB1	protein_coding	NA	NA	NA	NA	NA	NA	NA
intron_retention_3652	ENSG00000198728.9	LDB1	protein_coding	NA	NA	NA	NA	NA	NA	NA
intron_retention_3697	ENSG00000151923.16	TIAL1	protein_coding	NA	NA	NA	NA	NA	NA	NA
intron_retention_3822	ENSG00000177106.13	EPS8L2	protein_coding	1	1	0.025	NA	NA	NA	NA
intron_retention_4397	ENSG00000172732.10	MUS81	protein_coding	1	1	0.025	NA	NA	NA	NA
intron_retention_4455	ENSG00000172932.13	ANKRD13D	protein_coding	NA	NA	NA	NA	NA	NA	NA
intron_retention_4468	ENSG00000172613.6	RAD9A	protein_coding	NA	NA	NA	NA	NA	NA	NA
intron_retention_4557	ENSG00000085733.14	CTTN	protein_coding	1	1	0.025	NA	NA	NA	NA
intron_retention_4558	ENSG00000085733.14	CTTN	protein_coding	1	1	0.025	NA	NA	NA	NA
intron_retention_4592	ENSG00000165458.12	INPPL1	protein_coding	NA	NA	NA	NA	NA	NA	NA
intron_retention_4608	ENSG00000168010.9	ATG16L2	protein_coding	NA	NA	NA	NA	NA	NA	NA
intron_retention_4894	ENSG00000154144.11	TBRG1	protein_coding	NA	NA	NA	NA	NA	NA	NA
intron_retention_4895	ENSG00000154144.11	TBRG1	protein_coding	NA	NA	NA	NA	NA	NA	NA
intron_retention_5467	ENSG00000089597.15	GANAB	protein_coding	NA	NA	NA	NA	NA	NA	NA
intron_retention_551	ENSG00000178028.12	DMAP1	protein_coding	NA	NA	NA	NA	NA	NA	NA
intron_retention_5555	ENSG00000149743.12	TRPT1	protein_coding	NA	NA	NA	NA	NA	NA	NA
intron_retention_5982	ENSG00000137700.15	SLC37A4	protein_coding	NA	NA	NA	NA	NA	NA	NA
intron_retention_6400	ENSG00000050426.14	LETMD1	protein_coding	NA	NA	NA	NA	NA	NA	NA
intron_retention_6534	ENSG00000065357.18	DGKA	protein_coding	NA	NA	NA	NA	NA	NA	NA
intron_retention_6553	ENSG00000123374.9	CDK2	protein_coding	NA	NA	NA	NA	NA	NA	NA
intron_retention_662	ENSG00000137955.14	RABGGTB	protein_coding	NA	NA	NA	NA	NA	NA	NA
intron_retention_6829	ENSG00000186815.11	TPCN1	protein_coding	1	1	0.025	NA	NA	NA	NA
intron_retention_6832	ENSG00000186815.11	TPCN1	protein_coding	1	1	0.025	NA	NA	NA	NA
intron_retention_6872	ENSG00000188735.11	TMEM120B	protein_coding	NA	NA	NA	NA	NA	NA	NA
intron_retention_6928	ENSG00000111364.14	DDX55	protein_coding	NA	NA	NA	1	1	0.028	NA
intron_retention_6930	ENSG00000111364.14	DDX55	protein_coding	NA	NA	NA	1	1	0.028	NA
intron_retention_7205	ENSG00000134294.12	SLC38A2	protein_coding	NA	NA	NA	NA	NA	NA	NA
intron_retention_7284	ENSG00000139636.14	LMBR1L	protein_coding	NA	NA	NA	NA	NA	NA	NA
intron_retention_7455	ENSG00000135473.13	PAN2	protein_coding	NA	NA	NA	NA	NA	NA	NA
intron_retention_7474	ENSG00000170581.12	STAT2	protein_coding	NA	NA	NA	NA	NA	NA	NA
intron_retention_7475	ENSG00000170581.12	STAT2	protein_coding	NA	NA	NA	NA	NA	NA	NA
intron_retention_7500	ENSG00000166888.9	STAT6	protein_coding	NA	NA	NA	1	1	0.028	NA
intron_retention_7501	ENSG00000166888.9	STAT6	protein_coding	NA	NA	NA	1	1	0.028	NA
intron_retention_8044	ENSG00000188811.11	NHLRC3	protein_coding	NA	NA	NA	1	1	0.028	NA
intron_retention_8121	ENSG00000213995.10	CARKD	protein_coding	NA	NA	NA	NA	NA	NA	NA
intron_retention_8122	ENSG00000213995.10	CARKD	protein_coding	NA	NA	NA	NA	NA	NA	NA
intron_retention_8265	ENSG00000134884.12	ARGLU1	protein_coding	NA	NA	NA	NA	NA	NA	NA
intron_retention_8308	ENSG00000100823.10	APEX1	protein_coding	NA	NA	NA	NA	NA	NA	NA
intron_retention_8323	ENSG00000165792.16	METTL17	protein_coding	NA	NA	NA	NA	NA	NA	NA
intron_retention_8344	ENSG00000155463.11	OXA1L	protein_coding	NA	NA	NA	NA	NA	NA	NA
intron_retention_8518	ENSG00000185246.16	PRPF39	protein_coding	1	1	0.025	NA	NA	NA	NA
intron_retention_8593	ENSG00000100650.14	SRSF5	protein_coding	NA	NA	NA	NA	NA	NA	NA
intron_retention_8618	ENSG00000119723.14	COQ6	protein_coding	NA	NA	NA	NA	NA	NA	NA
intron_retention_8789	ENSG00000099814.14	CEP170B	protein_coding	NA	NA	NA	NA	NA	NA	NA
intron_retention_8836	ENSG00000092094.9	OSGEP	protein_coding	1	1	0.025	NA	NA	NA	NA
intron_retention_8925	ENSG00000100813.13	ACIN1	protein_coding	2	2	0.05	NA	NA	NA	NA
intron_retention_9208	ENSG00000139990.16	DCAF5	protein_coding	NA	NA	NA	1	1	0.028	NA
intron_retention_9227	ENSG00000119688.19	ABCD4	protein_coding	NA	NA	NA	NA	NA	NA	NA
intron_retention_9253	ENSG00000119638.11	NEK9	protein_coding	NA	NA	NA	1	1	0.028	NA
intron_retention_959	ENSG00000143624.12	INTS3	protein_coding	NA	NA	NA	NA	NA	NA	NA
intron_retention_960	ENSG00000143624.12	INTS3	protein_coding	NA	NA	NA	NA	NA	NA	NA
intron_retention_9876	ENSG00000140403.11	DNAJA4	protein_coding	NA	NA	NA	NA	NA	NA	NA

## Sheet: CNA_262
Supplementary Data 9: Mutations and CNAs associated with genes corresponding to 262 IR events
event_id	gene	gene_name	gene_type	CNA_ir1	#_ir1	Freq_ir1	CNA_ir2	#_ir2	Freq_ir2	freq1-freq2
intron_retention_18971	ENSG00000082146.11	STRADB	protein_coding	AMP	1	0.025	AMP	1	0.028	-0.003
intron_retention_19969	ENSG00000115524.14	SF3B1	protein_coding	AMP	1	0.025	AMP	1	0.028	-0.003
intron_retention_22435	ENSG00000171109.17	MFN1	protein_coding	AMP	1	0.025	AMP	1	0.028	-0.003
intron_retention_22446	ENSG00000163728.9	TTC14	protein_coding	AMP	1	0.025	AMP	1	0.028	-0.003
intron_retention_22450	ENSG00000163728.9	TTC14	protein_coding	AMP	1	0.025	AMP	1	0.028	-0.003
intron_retention_24286	ENSG00000120314.17	WDR55	protein_coding	AMP	1	0.025	AMP	1	0.028	-0.003
intron_retention_24740	ENSG00000113108.16	APBB3	protein_coding	AMP	1	0.025	AMP	1	0.028	-0.003
intron_retention_24774	ENSG00000197948.9	FCHSD1	protein_coding	AMP	1	0.025	AMP	1	0.028	-0.003
intron_retention_24924	ENSG00000175309.13	PHYKPL	protein_coding	AMP	1	0.025	AMP	1	0.028	-0.003
intron_retention_24926	ENSG00000175309.13	PHYKPL	protein_coding	AMP	1	0.025	AMP	1	0.028	-0.003
intron_retention_24951	ENSG00000169045.16	HNRNPH1	protein_coding	AMP	1	0.025	AMP	1	0.028	-0.003
intron_retention_24953	ENSG00000169045.16	HNRNPH1	protein_coding	AMP	1	0.025	AMP	1	0.028	-0.003
intron_retention_29911	ENSG00000203879.10	GDI1	protein_coding	AMP	1	0.025	AMP	1	0.028	-0.003
intron_retention_29930	ENSG00000269335.4	IKBKG	protein_coding	AMP	1	0.025	AMP	1	0.028	-0.003
intron_retention_29938	ENSG00000182484.13	WASH6P	transcribed_unprocessed_pseudogene	AMP	1	0.025	AMP	1	0.028	-0.003
intron_retention_7205	ENSG00000134294.12	SLC38A2	protein_coding	AMP	1	0.025	DEL	1	0.028	-0.003
intron_retention_16896	ENSG00000167615.15	LENG8	protein_coding	AMP	2	0.05	AMP	1	0.028	0.022
intron_retention_18084	ENSG00000126456.14	IRF3	protein_coding	AMP	2	0.05	AMP	1	0.028	0.022
intron_retention_6534	ENSG00000065357.18	DGKA	protein_coding	AMP	2	0.05	AMP	1	0.028	0.022
intron_retention_6553	ENSG00000123374.9	CDK2	protein_coding	AMP	2	0.05	AMP	1	0.028	0.022
intron_retention_7455	ENSG00000135473.13	PAN2	protein_coding	AMP	2	0.05	AMP	1	0.028	0.022
intron_retention_7474	ENSG00000170581.12	STAT2	protein_coding	AMP	2	0.05	AMP	1	0.028	0.022
intron_retention_7475	ENSG00000170581.12	STAT2	protein_coding	AMP	2	0.05	AMP	1	0.028	0.022
intron_retention_17716	ENSG00000161265.13	U2AF1L4	protein_coding	AMP	4	0.1	AMP	1	0.028	0.072
intron_retention_17717	ENSG00000161265.13	U2AF1L4	protein_coding	AMP	4	0.1	AMP	1	0.028	0.072
intron_retention_17823	ENSG00000104824.15	HNRNPL	protein_coding	AMP	4	0.1	AMP	1	0.028	0.072
intron_retention_28466	ENSG00000071894.13	CPSF1	protein_coding	AMP	10	0.25	DEL	1	0.028	0.222
intron_retention_10617	ENSG00000140983.12	RHOT2	protein_coding	NA	NA	NA	DEL	1	0.028	NA
intron_retention_10703	ENSG00000095906.15	NUBP2	protein_coding	NA	NA	NA	AMP	1	0.028	NA
intron_retention_10724	ENSG00000103197.15	TSC2	protein_coding	NA	NA	NA	AMP	1	0.028	NA
intron_retention_10725	ENSG00000103197.15	TSC2	protein_coding	NA	NA	NA	AMP	1	0.028	NA
intron_retention_11709	ENSG00000007384.14	RHBDF1	protein_coding	NA	NA	NA	DEL	1	0.028	NA
intron_retention_11724	ENSG00000007392.15	LUC7L	protein_coding	NA	NA	NA	DEL	1	0.028	NA
intron_retention_11864	ENSG00000162032.14	SPSB3	protein_coding	NA	NA	NA	AMP	1	0.028	NA
intron_retention_15171	ENSG00000161547.13	SRSF2	protein_coding	NA	NA	NA	AMP	1	0.028	NA
intron_retention_15186	ENSG00000108669.15	CYTH1	protein_coding	NA	NA	NA	AMP	1	0.028	NA
intron_retention_17070	ENSG00000182087.11	TMEM259	protein_coding	NA	NA	NA	AMP	1	0.028	NA
intron_retention_19110	ENSG00000163516.12	ANKZF1	protein_coding	NA	NA	NA	AMP	1	0.028	NA
intron_retention_19303	ENSG00000168397.15	ATG4B	protein_coding	NA	NA	NA	AMP	1	0.028	NA
intron_retention_22114	ENSG00000004534.13	RBM6	protein_coding	NA	NA	NA	DEL	1	0.028	NA
intron_retention_22206	ENSG00000010322.14	NISCH	protein_coding	NA	NA	NA	DEL	1	0.028	NA
intron_retention_22471	ENSG00000161202.16	DVL3	protein_coding	NA	NA	NA	DEL	1	0.028	NA
intron_retention_22471	ENSG00000161202.16	DVL3	protein_coding	NA	NA	NA	AMP	1	0.028	NA
intron_retention_26503	ENSG00000223705.8	NSUN5P1	transcribed_unprocessed_pseudogene	NA	NA	NA	AMP	1	0.028	NA
intron_retention_27225	ENSG00000186088.14	GSAP	protein_coding	NA	NA	NA	AMP	1	0.028	NA
intron_retention_6400	ENSG00000050426.14	LETMD1	protein_coding	NA	NA	NA	DEL	1	0.028	NA
intron_retention_7284	ENSG00000139636.14	LMBR1L	protein_coding	NA	NA	NA	DEL	1	0.028	NA
intron_retention_26940	ENSG00000164877.17	MICALL2	protein_coding	AMP	1	0.025	AMP	2	0.056	-0.031
intron_retention_10006	ENSG00000185596.15	WASH3P	transcribed_unprocessed_pseudogene	AMP	2	0.05	AMP	2	0.056	-0.006
intron_retention_10466	ENSG00000177082.11	WDR73	protein_coding	AMP	2	0.05	AMP	2	0.056	-0.006
intron_retention_10471	ENSG00000177082.11	WDR73	protein_coding	AMP	2	0.05	AMP	2	0.056	-0.006
intron_retention_13274	ENSG00000275023.3	MLLT6	protein_coding	AMP	2	0.05	AMP	2	0.056	-0.006
intron_retention_14550	ENSG00000276293.3	PIP4K2B	protein_coding	AMP	2	0.05	AMP	2	0.056	-0.006
intron_retention_26683	ENSG00000087087.17	SRRT	protein_coding	AMP	2	0.05	AMP	2	0.056	-0.006
intron_retention_9876	ENSG00000140403.11	DNAJA4	protein_coding	AMP	2	0.05	AMP	2	0.056	-0.006
intron_retention_27284	ENSG00000198742.8	SMURF1	protein_coding	AMP	4	0.1	AMP	2	0.056	0.044
intron_retention_10307	ENSG00000137817.15	PARP6	protein_coding	NA	NA	NA	AMP	2	0.056	NA
intron_retention_10337	ENSG00000140474.11	ULK3	protein_coding	NA	NA	NA	AMP	2	0.056	NA
intron_retention_10382	ENSG00000140400.13	MAN2C1	protein_coding	NA	NA	NA	AMP	2	0.056	NA
intron_retention_10395	ENSG00000140400.13	MAN2C1	protein_coding	NA	NA	NA	AMP	2	0.056	NA
intron_retention_13493	ENSG00000141279.14	NPEPPS	protein_coding	NA	NA	NA	AMP	2	0.056	NA
intron_retention_13495	ENSG00000141279.14	NPEPPS	protein_coding	NA	NA	NA	AMP	2	0.056	NA
intron_retention_13515	ENSG00000108465.13	CDK5RAP3	protein_coding	NA	NA	NA	AMP	2	0.056	NA
intron_retention_13522	ENSG00000108465.13	CDK5RAP3	protein_coding	NA	NA	NA	AMP	2	0.056	NA
intron_retention_13525	ENSG00000108465.13	CDK5RAP3	protein_coding	NA	NA	NA	AMP	2	0.056	NA
intron_retention_13526	ENSG00000108465.13	CDK5RAP3	protein_coding	NA	NA	NA	AMP	2	0.056	NA
intron_retention_13580	ENSG00000136444.8	RSAD1	protein_coding	NA	NA	NA	AMP	2	0.056	NA
intron_retention_13617	ENSG00000108848.14	LUC7L3	protein_coding	NA	NA	NA	AMP	2	0.056	NA
intron_retention_13773	ENSG00000073350.12	LLGL2	protein_coding	NA	NA	NA	AMP	2	0.056	NA
intron_retention_14969	ENSG00000108654.10	DDX5	protein_coding	NA	NA	NA	AMP	2	0.056	NA
intron_retention_26277	ENSG00000164828.16	SUN1	protein_coding	AMP	1	0.025	AMP	3	0.083	-0.058
intron_retention_26278	ENSG00000164828.16	SUN1	protein_coding	AMP	1	0.025	AMP	3	0.083	-0.058
intron_retention_29123	ENSG00000070610.13	GBA2	protein_coding	AMP	3	0.075	AMP	3	0.083	-0.008
intron_retention_29125	ENSG00000070610.13	GBA2	protein_coding	AMP	3	0.075	AMP	3	0.083	-0.008
intron_retention_1383	ENSG00000117335.17	CD46	protein_coding	NA	NA	NA	AMP	3	0.083	NA
intron_retention_2929	ENSG00000174606.11	ANGEL2	protein_coding	NA	NA	NA	AMP	3	0.083	NA
intron_retention_2978	ENSG00000196187.10	TMEM63A	protein_coding	NA	NA	NA	AMP	3	0.083	NA
intron_retention_3040	ENSG00000059588.8	TARBP1	protein_coding	NA	NA	NA	AMP	3	0.083	NA
intron_retention_26559	ENSG00000157259.6	GATAD1	protein_coding	AMP	2	0.05	AMP	4	0.111	-0.061
intron_retention_1501	ENSG00000203667.8	COX20	protein_coding	NA	NA	NA	AMP	4	0.111	NA
intron_retention_2458	ENSG00000197622.11	CDC42SE1	protein_coding	NA	NA	NA	AMP	4	0.111	NA
intron_retention_2512	ENSG00000198837.8	DENND4B	protein_coding	NA	NA	NA	AMP	4	0.111	NA
intron_retention_2571	ENSG00000169231.12	THBS3	protein_coding	NA	NA	NA	AMP	4	0.111	NA
intron_retention_2589	ENSG00000176444.17	CLK2	protein_coding	NA	NA	NA	AMP	4	0.111	NA
intron_retention_2591	ENSG00000176444.17	CLK2	protein_coding	NA	NA	NA	AMP	4	0.111	NA
intron_retention_2592	ENSG00000176444.17	CLK2	protein_coding	NA	NA	NA	AMP	4	0.111	NA
intron_retention_2709	ENSG00000132716.17	DCAF8	protein_coding	NA	NA	NA	AMP	4	0.111	NA
intron_retention_2716	ENSG00000132716.17	DCAF8	protein_coding	NA	NA	NA	AMP	4	0.111	NA
intron_retention_2734	ENSG00000158773.13	USF1	protein_coding	NA	NA	NA	AMP	4	0.111	NA
intron_retention_959	ENSG00000143624.12	INTS3	protein_coding	NA	NA	NA	AMP	4	0.111	NA
intron_retention_960	ENSG00000143624.12	INTS3	protein_coding	NA	NA	NA	AMP	4	0.111	NA
intron_retention_28466	ENSG00000071894.13	CPSF1	protein_coding	AMP	10	0.25	AMP	5	0.139	0.111
intron_retention_11656	ENSG00000185324.20	CDK10	protein_coding	AMP	1	0.025	NA	NA	NA	NA
intron_retention_11658	ENSG00000185324.20	CDK10	protein_coding	AMP	1	0.025	NA	NA	NA	NA
intron_retention_11660	ENSG00000185324.20	CDK10	protein_coding	AMP	1	0.025	NA	NA	NA	NA
intron_retention_11661	ENSG00000185324.20	CDK10	protein_coding	AMP	1	0.025	NA	NA	NA	NA
intron_retention_12584	ENSG00000103168.15	TAF1C	protein_coding	AMP	1	0.025	NA	NA	NA	NA
intron_retention_20265	ENSG00000132793.10	LPIN3	protein_coding	AMP	1	0.025	NA	NA	NA	NA
intron_retention_20401	ENSG00000101194.16	SLC17A9	protein_coding	AMP	1	0.025	NA	NA	NA	NA
intron_retention_20419	ENSG00000101199.11	ARFGAP1	protein_coding	AMP	1	0.025	NA	NA	NA	NA
intron_retention_20420	ENSG00000101199.11	ARFGAP1	protein_coding	AMP	1	0.025	NA	NA	NA	NA
intron_retention_21197	ENSG00000182944.16	EWSR1	protein_coding	AMP	1	0.025	NA	NA	NA	NA
intron_retention_21198	ENSG00000182944.16	EWSR1	protein_coding	AMP	1	0.025	NA	NA	NA	NA
intron_retention_21214	ENSG00000100330.14	MTMR3	protein_coding	AMP	1	0.025	NA	NA	NA	NA
intron_retention_21225	ENSG00000253352.7	TUG1	lncRNA	AMP	1	0.025	NA	NA	NA	NA
intron_retention_21229	ENSG00000253352.7	TUG1	lncRNA	AMP	1	0.025	NA	NA	NA	NA
intron_retention_21280	ENSG00000100083.17	GGA1	protein_coding	AMP	1	0.025	NA	NA	NA	NA
intron_retention_21382	ENSG00000100416.11	TRMU	protein_coding	DEL	1	0.025	NA	NA	NA	NA
intron_retention_21492	ENSG00000100038.18	TOP3B	protein_coding	DEL	1	0.025	NA	NA	NA	NA
intron_retention_21633	ENSG00000100201.17	DDX17	protein_coding	AMP	1	0.025	NA	NA	NA	NA
intron_retention_21703	ENSG00000128159.10	TUBGCP6	protein_coding	DEL	1	0.025	NA	NA	NA	NA
intron_retention_2172	ENSG00000121310.15	ECHDC2	protein_coding	AMP	1	0.025	NA	NA	NA	NA
intron_retention_2179	ENSG00000121310.15	ECHDC2	protein_coding	AMP	1	0.025	NA	NA	NA	NA
intron_retention_2181	ENSG00000121310.15	ECHDC2	protein_coding	AMP	1	0.025	NA	NA	NA	NA
intron_retention_23271	ENSG00000163660.10	CCNL1	protein_coding	AMP	1	0.025	NA	NA	NA	NA
intron_retention_23446	ENSG00000087266.14	SH3BP2	protein_coding	AMP	1	0.025	NA	NA	NA	NA
intron_retention_258	ENSG00000133226.15	SRRM1	protein_coding	AMP	1	0.025	NA	NA	NA	NA
intron_retention_25892	ENSG00000204231.9	RXRB	protein_coding	AMP	1	0.025	NA	NA	NA	NA
intron_retention_25989	ENSG00000044090.7	CUL7	protein_coding	AMP	1	0.025	NA	NA	NA	NA
intron_retention_27623	ENSG00000158863.20	FAM160B2	protein_coding	DEL	1	0.025	NA	NA	NA	NA
intron_retention_27625	ENSG00000158863.20	FAM160B2	protein_coding	DEL	1	0.025	NA	NA	NA	NA
intron_retention_28955	ENSG00000188566.10	NDOR1	protein_coding	AMP	1	0.025	NA	NA	NA	NA
intron_retention_29493	ENSG00000165802.18	NSMF	protein_coding	AMP	1	0.025	NA	NA	NA	NA
intron_retention_29509	ENSG00000148399.10	DPH7	protein_coding	AMP	1	0.025	NA	NA	NA	NA
intron_retention_29521	ENSG00000197976.9	AKAP17A	protein_coding	AMP	1	0.025	NA	NA	NA	NA
intron_retention_29537	ENSG00000005302.16	MSL3	protein_coding	AMP	1	0.025	NA	NA	NA	NA
intron_retention_29634	ENSG00000094631.17	HDAC6	protein_coding	AMP	1	0.025	NA	NA	NA	NA
intron_retention_29678	ENSG00000179304.15	FAM156B	protein_coding	AMP	1	0.025	NA	NA	NA	NA
intron_retention_29985	ENSG00000044446.10	PHKA2	protein_coding	AMP	1	0.025	NA	NA	NA	NA
intron_retention_30067	ENSG00000268350.6	FAM156A	protein_coding	AMP	1	0.025	NA	NA	NA	NA
intron_retention_3299	ENSG00000107819.12	SFXN3	protein_coding	AMP	1	0.025	NA	NA	NA	NA
intron_retention_3600	ENSG00000155229.19	MMS19	protein_coding	AMP	1	0.025	NA	NA	NA	NA
intron_retention_3615	ENSG00000155287.9	SLC25A28	protein_coding	AMP	1	0.025	NA	NA	NA	NA
intron_retention_3651	ENSG00000198728.9	LDB1	protein_coding	AMP	1	0.025	NA	NA	NA	NA
intron_retention_3652	ENSG00000198728.9	LDB1	protein_coding	AMP	1	0.025	NA	NA	NA	NA
intron_retention_3697	ENSG00000151923.16	TIAL1	protein_coding	AMP	1	0.025	NA	NA	NA	NA
intron_retention_5467	ENSG00000089597.15	GANAB	protein_coding	AMP	1	0.025	NA	NA	NA	NA
intron_retention_8265	ENSG00000134884.12	ARGLU1	protein_coding	AMP	1	0.025	NA	NA	NA	NA
intron_retention_9253	ENSG00000119638.11	NEK9	protein_coding	AMP	1	0.025	NA	NA	NA	NA
intron_retention_15516	ENSG00000079134.10	THOC1	protein_coding	AMP	2	0.05	NA	NA	NA	NA
intron_retention_1621	ENSG00000221978.10	CCNL2	protein_coding	AMP	2	0.05	NA	NA	NA	NA
intron_retention_26008	ENSG00000172432.17	GTPBP2	protein_coding	AMP	2	0.05	NA	NA	NA	NA
intron_retention_7500	ENSG00000166888.9	STAT6	protein_coding	AMP	2	0.05	NA	NA	NA	NA
intron_retention_7501	ENSG00000166888.9	STAT6	protein_coding	AMP	2	0.05	NA	NA	NA	NA
intron_retention_17983	ENSG00000104936.16	DMPK	protein_coding	AMP	3	0.075	NA	NA	NA	NA
intron_retention_23407	ENSG00000185619.16	PCGF3	protein_coding	AMP	3	0.075	NA	NA	NA	NA
intron_retention_10788	ENSG00000167978.15	SRRM2	protein_coding	NA	NA	NA	NA	NA	NA	NA
intron_retention_11187	ENSG00000156873.14	PHKG2	protein_coding	NA	NA	NA	NA	NA	NA	NA
intron_retention_11202	ENSG00000103496.13	STX4	protein_coding	NA	NA	NA	NA	NA	NA	NA
intron_retention_11220	ENSG00000089280.17	FUS	protein_coding	NA	NA	NA	NA	NA	NA	NA
intron_retention_11471	ENSG00000038358.13	EDC4	protein_coding	NA	NA	NA	NA	NA	NA	NA
intron_retention_11532	ENSG00000182149.19	IST1	protein_coding	NA	NA	NA	NA	NA	NA	NA
intron_retention_11801	ENSG00000103245.12	NARFL	protein_coding	NA	NA	NA	NA	NA	NA	NA
intron_retention_12134	ENSG00000103365.14	GGA2	protein_coding	NA	NA	NA	NA	NA	NA	NA
intron_retention_12387	ENSG00000102871.14	TRADD	protein_coding	NA	NA	NA	NA	NA	NA	NA
intron_retention_12402	ENSG00000135723.12	FHOD1	protein_coding	NA	NA	NA	NA	NA	NA	NA
intron_retention_12447	ENSG00000102901.11	CENPT	protein_coding	NA	NA	NA	NA	NA	NA	NA
intron_retention_12512	ENSG00000103051.17	COG4	protein_coding	NA	NA	NA	NA	NA	NA	NA
intron_retention_12553	ENSG00000103091.13	WDR59	protein_coding	NA	NA	NA	NA	NA	NA	NA
intron_retention_12844	ENSG00000072778.18	ACADVL	protein_coding	NA	NA	NA	NA	NA	NA	NA
intron_retention_12846	ENSG00000072778.18	ACADVL	protein_coding	NA	NA	NA	NA	NA	NA	NA
intron_retention_13106	ENSG00000109046.13	WSB1	protein_coding	NA	NA	NA	NA	NA	NA	NA
intron_retention_14545	ENSG00000274487.1	CH17-431G21.1	transcribed_unprocessed_pseudogene	NA	NA	NA	NA	NA	NA	NA
intron_retention_14845	ENSG00000166260.9	COX11	protein_coding	NA	NA	NA	NA	NA	NA	NA
intron_retention_14861	ENSG00000136450.11	SRSF1	protein_coding	NA	NA	NA	NA	NA	NA	NA
intron_retention_14864	ENSG00000136450.11	SRSF1	protein_coding	NA	NA	NA	NA	NA	NA	NA
intron_retention_1515	ENSG00000227232.5	WASH7P	unprocessed_pseudogene	NA	NA	NA	NA	NA	NA	NA
intron_retention_15268	ENSG00000185504.15	C17orf70	protein_coding	NA	NA	NA	NA	NA	NA	NA
intron_retention_15400	ENSG00000178927.15	C17orf62	protein_coding	NA	NA	NA	NA	NA	NA	NA
intron_retention_15732	ENSG00000160953.13	MUM1	protein_coding	NA	NA	NA	NA	NA	NA	NA
intron_retention_15807	ENSG00000005206.15	SPPL2B	protein_coding	NA	NA	NA	NA	NA	NA	NA
intron_retention_15809	ENSG00000005206.15	SPPL2B	protein_coding	NA	NA	NA	NA	NA	NA	NA
intron_retention_15992	ENSG00000129351.16	ILF3	protein_coding	NA	NA	NA	NA	NA	NA	NA
intron_retention_15999	ENSG00000213339.7	QTRT1	protein_coding	NA	NA	NA	NA	NA	NA	NA
intron_retention_16054	ENSG00000104957.12	CCDC130	protein_coding	NA	NA	NA	NA	NA	NA	NA
intron_retention_16232	ENSG00000129933.19	MAU2	protein_coding	NA	NA	NA	NA	NA	NA	NA
intron_retention_17010	ENSG00000142396.9	ERVK3-1	protein_coding	NA	NA	NA	NA	NA	NA	NA
intron_retention_1734	ENSG00000198912.9	C1orf174	protein_coding	NA	NA	NA	NA	NA	NA	NA
intron_retention_17352	ENSG00000105397.12	TYK2	protein_coding	NA	NA	NA	NA	NA	NA	NA
intron_retention_17519	ENSG00000011243.16	AKAP8L	protein_coding	NA	NA	NA	NA	NA	NA	NA
intron_retention_17522	ENSG00000011243.16	AKAP8L	protein_coding	NA	NA	NA	NA	NA	NA	NA
intron_retention_17626	ENSG00000105726.15	ATP13A1	protein_coding	NA	NA	NA	NA	NA	NA	NA
intron_retention_18590	ENSG00000168906.11	MAT2A	protein_coding	NA	NA	NA	NA	NA	NA	NA
intron_retention_18605	ENSG00000132300.17	PTCD3	protein_coding	NA	NA	NA	NA	NA	NA	NA
intron_retention_18639	ENSG00000231584.7	FAHD2CP	transcribed_unprocessed_pseudogene	NA	NA	NA	NA	NA	NA	NA
intron_retention_19442	ENSG00000119760.14	SUPT7L	protein_coding	NA	NA	NA	NA	NA	NA	NA
intron_retention_19569	ENSG00000116001.14	TIA1	protein_coding	NA	NA	NA	NA	NA	NA	NA
intron_retention_19573	ENSG00000116001.14	TIA1	protein_coding	NA	NA	NA	NA	NA	NA	NA
intron_retention_19648	ENSG00000115307.15	AUP1	protein_coding	NA	NA	NA	NA	NA	NA	NA
intron_retention_19740	ENSG00000115073.7	ACTR1B	protein_coding	NA	NA	NA	NA	NA	NA	NA
intron_retention_19837	ENSG00000163161.11	ERCC3	protein_coding	NA	NA	NA	NA	NA	NA	NA
intron_retention_19960	ENSG00000128699.12	ORMDL1	protein_coding	NA	NA	NA	NA	NA	NA	NA
intron_retention_20250	ENSG00000124181.13	PLCG1	protein_coding	NA	NA	NA	NA	NA	NA	NA
intron_retention_20609	ENSG00000100991.10	TRPC4AP	protein_coding	NA	NA	NA	NA	NA	NA	NA
intron_retention_20658	ENSG00000131051.19	RBM39	protein_coding	NA	NA	NA	NA	NA	NA	NA
intron_retention_20999	ENSG00000184787.17	UBE2G2	protein_coding	NA	NA	NA	NA	NA	NA	NA
intron_retention_21011	ENSG00000186866.15	POFUT2	protein_coding	NA	NA	NA	NA	NA	NA	NA
intron_retention_21051	ENSG00000183597.14	TANGO2	protein_coding	NA	NA	NA	NA	NA	NA	NA
intron_retention_21060	ENSG00000099904.14	ZDHHC8	protein_coding	NA	NA	NA	NA	NA	NA	NA
intron_retention_21092	ENSG00000099949.17	LZTR1	protein_coding	NA	NA	NA	NA	NA	NA	NA
intron_retention_21400	ENSG00000073169.12	SELO	protein_coding	NA	NA	NA	NA	NA	NA	NA
intron_retention_21457	ENSG00000099899.13	TRMT2A	protein_coding	NA	NA	NA	NA	NA	NA	NA
intron_retention_21480	ENSG00000183506.15	PI4KAP2	transcribed_unitary_pseudogene	NA	NA	NA	NA	NA	NA	NA
intron_retention_22056	ENSG00000076201.13	PTPN23	protein_coding	NA	NA	NA	NA	NA	NA	NA
intron_retention_22119	ENSG00000003756.15	RBM5	protein_coding	NA	NA	NA	NA	NA	NA	NA
intron_retention_2221	ENSG00000132485.11	ZRANB2	protein_coding	NA	NA	NA	NA	NA	NA	NA
intron_retention_22767	ENSG00000164050.11	PLXNB1	protein_coding	NA	NA	NA	NA	NA	NA	NA
intron_retention_22830	ENSG00000068745.13	IP6K2	protein_coding	NA	NA	NA	NA	NA	NA	NA
intron_retention_22943	ENSG00000182179.9	UBA7	protein_coding	NA	NA	NA	NA	NA	NA	NA
intron_retention_22960	ENSG00000164078.11	MST1R	protein_coding	NA	NA	NA	NA	NA	NA	NA
intron_retention_23388	ENSG00000214135.7	AC024560.3	transcribed_unprocessed_pseudogene	NA	NA	NA	NA	NA	NA	NA
intron_retention_23886	ENSG00000251022.5	THAP9-AS1	lncRNA	NA	NA	NA	NA	NA	NA	NA
intron_retention_23964	ENSG00000164073.8	MFSD8	protein_coding	NA	NA	NA	NA	NA	NA	NA
intron_retention_24048	ENSG00000145495.13	43530	protein_coding	NA	NA	NA	NA	NA	NA	NA
intron_retention_25411	ENSG00000137200.11	CMTR1	protein_coding	NA	NA	NA	NA	NA	NA	NA
intron_retention_25507	ENSG00000112146.15	FBXO9	protein_coding	NA	NA	NA	NA	NA	NA	NA
intron_retention_25740	ENSG00000254870.4	ATP6V1G2-DDX39B	protein_coding	NA	NA	NA	NA	NA	NA	NA
intron_retention_25961	ENSG00000112079.8	STK38	protein_coding	NA	NA	NA	NA	NA	NA	NA
intron_retention_2610	ENSG00000132680.9	KIAA0907	protein_coding	NA	NA	NA	NA	NA	NA	NA
intron_retention_26270	ENSG00000071994.9	PDCD2	protein_coding	NA	NA	NA	NA	NA	NA	NA
intron_retention_26333	ENSG00000205903.5	ZNF316	protein_coding	NA	NA	NA	NA	NA	NA	NA
intron_retention_26418	ENSG00000122515.13	ZMIZ2	protein_coding	NA	NA	NA	NA	NA	NA	NA
intron_retention_27736	ENSG00000104365.12	IKBKB	protein_coding	NA	NA	NA	NA	NA	NA	NA
intron_retention_28837	ENSG00000130713.14	EXOSC2	protein_coding	NA	NA	NA	NA	NA	NA	NA
intron_retention_29365	ENSG00000148341.16	SH3GLB2	protein_coding	NA	NA	NA	NA	NA	NA	NA
intron_retention_29368	ENSG00000148331.10	ASB6	protein_coding	NA	NA	NA	NA	NA	NA	NA
intron_retention_29724	ENSG00000147162.12	OGT	protein_coding	NA	NA	NA	NA	NA	NA	NA
intron_retention_30195	ENSG00000125676.18	THOC2	protein_coding	NA	NA	NA	NA	NA	NA	NA
intron_retention_30230	ENSG00000197021.7	CXorf40B	protein_coding	NA	NA	NA	NA	NA	NA	NA
intron_retention_3056	ENSG00000227671.4	RP11-488L18.4	transcribed_unprocessed_pseudogene	NA	NA	NA	NA	NA	NA	NA
intron_retention_3210	ENSG00000214655.9	ZSWIM8	protein_coding	NA	NA	NA	NA	NA	NA	NA
intron_retention_3822	ENSG00000177106.13	EPS8L2	protein_coding	NA	NA	NA	NA	NA	NA	NA
intron_retention_4397	ENSG00000172732.10	MUS81	protein_coding	NA	NA	NA	NA	NA	NA	NA
intron_retention_4455	ENSG00000172932.13	ANKRD13D	protein_coding	NA	NA	NA	NA	NA	NA	NA
intron_retention_4468	ENSG00000172613.6	RAD9A	protein_coding	NA	NA	NA	NA	NA	NA	NA
intron_retention_4557	ENSG00000085733.14	CTTN	protein_coding	NA	NA	NA	NA	NA	NA	NA
intron_retention_4558	ENSG00000085733.14	CTTN	protein_coding	NA	NA	NA	NA	NA	NA	NA
intron_retention_4592	ENSG00000165458.12	INPPL1	protein_coding	NA	NA	NA	NA	NA	NA	NA
intron_retention_4608	ENSG00000168010.9	ATG16L2	protein_coding	NA	NA	NA	NA	NA	NA	NA
intron_retention_4894	ENSG00000154144.11	TBRG1	protein_coding	NA	NA	NA	NA	NA	NA	NA
intron_retention_4895	ENSG00000154144.11	TBRG1	protein_coding	NA	NA	NA	NA	NA	NA	NA
intron_retention_551	ENSG00000178028.12	DMAP1	protein_coding	NA	NA	NA	NA	NA	NA	NA
intron_retention_5555	ENSG00000149743.12	TRPT1	protein_coding	NA	NA	NA	NA	NA	NA	NA
intron_retention_5982	ENSG00000137700.15	SLC37A4	protein_coding	NA	NA	NA	NA	NA	NA	NA
intron_retention_662	ENSG00000137955.14	RABGGTB	protein_coding	NA	NA	NA	NA	NA	NA	NA
intron_retention_6829	ENSG00000186815.11	TPCN1	protein_coding	NA	NA	NA	NA	NA	NA	NA
intron_retention_6832	ENSG00000186815.11	TPCN1	protein_coding	NA	NA	NA	NA	NA	NA	NA
intron_retention_6872	ENSG00000188735.11	TMEM120B	protein_coding	NA	NA	NA	NA	NA	NA	NA
intron_retention_6928	ENSG00000111364.14	DDX55	protein_coding	NA	NA	NA	NA	NA	NA	NA
intron_retention_6930	ENSG00000111364.14	DDX55	protein_coding	NA	NA	NA	NA	NA	NA	NA
intron_retention_8044	ENSG00000188811.11	NHLRC3	protein_coding	NA	NA	NA	NA	NA	NA	NA
intron_retention_8121	ENSG00000213995.10	CARKD	protein_coding	NA	NA	NA	NA	NA	NA	NA
intron_retention_8122	ENSG00000213995.10	CARKD	protein_coding	NA	NA	NA	NA	NA	NA	NA
intron_retention_8308	ENSG00000100823.10	APEX1	protein_coding	NA	NA	NA	NA	NA	NA	NA
intron_retention_8323	ENSG00000165792.16	METTL17	protein_coding	NA	NA	NA	NA	NA	NA	NA
intron_retention_8344	ENSG00000155463.11	OXA1L	protein_coding	NA	NA	NA	NA	NA	NA	NA
intron_retention_8518	ENSG00000185246.16	PRPF39	protein_coding	NA	NA	NA	NA	NA	NA	NA
intron_retention_8593	ENSG00000100650.14	SRSF5	protein_coding	NA	NA	NA	NA	NA	NA	NA
intron_retention_8618	ENSG00000119723.14	COQ6	protein_coding	NA	NA	NA	NA	NA	NA	NA
intron_retention_8789	ENSG00000099814.14	CEP170B	protein_coding	NA	NA	NA	NA	NA	NA	NA
intron_retention_8836	ENSG00000092094.9	OSGEP	protein_coding	NA	NA	NA	NA	NA	NA	NA
intron_retention_8925	ENSG00000100813.13	ACIN1	protein_coding	NA	NA	NA	NA	NA	NA	NA
intron_retention_9208	ENSG00000139990.16	DCAF5	protein_coding	NA	NA	NA	NA	NA	NA	NA
intron_retention_9227	ENSG00000119688.19	ABCD4	protein_coding	NA	NA	NA	NA	NA	NA	NA
