# Supplementary material for: Intron retention is a robust marker of intertumoral heterogeneity in pancreatic ductal adenocarcinoma
Source: NPJ Genom Med. 2020 Dec 11;5:55. doi: 10.1038/s41525-020-00159-4 (PMC7733475; doi:10.1038/s41525-020-00159-4)
Supplement: Supplementary file 11 — Supplementary Data 10 [file 41525_2020_159_MOESM11_ESM.xlsx]

## Sheet: READ.ME
Supplementary Data 10: Differentially expressed genes between the IR clusters. All_genes: Differentially expressed genes between IR-1 and IR-2 from DESeq2 analysis. The log2Foldchange is calculated as log2(IR1_counts/IR2_counts). Sig_genes: Differentially expessed genes between IR-1 and IR-2 that are signficant (padj<0.05). all_RBP_genes:Subset of "All_genes" that includes RNA binding protein (RB…

## Sheet: All_genes
Supplementary Data 10: Differentially expressed genes between the IR clusters
gene_name	gene_type	gene	baseMean	log2FoldChange	lfcSE	stat	pvalue	padj
MSH5	protein_coding	ENSG00000204410.13	203.068	-1.5583	0.160053	-9.73617	2.11e-22	7.48e-18
CPT1B	protein_coding	ENSG00000205560.11	172.483	-1.52789	0.170402	-8.96636	3.06e-19	5.43e-15
AC084125.2	lncRNA	ENSG00000255182.2	117.218	-1.46735	0.168412	-8.71284	2.96e-18	3.5e-14
CSAD	protein_coding	ENSG00000139631.17	765.168	-1.11181	0.128162	-8.67503	4.13e-18	3.66e-14
GARS-DT	lncRNA	ENSG00000196295.10	1049.99	-0.862135	0.0999965	-8.62165	6.6e-18	4.67e-14
ARGLU1	protein_coding	ENSG00000134884.12	4461.63	-0.909008	0.106221	-8.55768	1.15e-17	6.8e-14
AC009120.2	lncRNA	ENSG00000259972.2	299.619	-1.21305	0.143573	-8.44899	2.94e-17	1.49e-13
AL691482.4	lncRNA	ENSG00000249007.1	393.524	-2.07421	0.247928	-8.36617	5.95e-17	2.63e-13
HSF4	protein_coding	ENSG00000102878.14	928.26	-1.4261	0.170879	-8.34566	7.08e-17	2.79e-13
AL390728.4	transcribed_unprocessed_pseudogene	ENSG00000227671.4	870.357	-1.04074	0.125183	-8.31381	9.27e-17	3.28e-13
AC006042.1	lncRNA	ENSG00000227719.1	138.887	-1.2951	0.15648	-8.27646	1.27e-16	4.08e-13
SAPCD1	protein_coding	ENSG00000228727.7	38.1047	-1.66362	0.201794	-8.24416	1.66e-16	4.91e-13
AC011472.1	lncRNA	ENSG00000267082.1	51.4212	-1.26612	0.155256	-8.15501	3.49e-16	9.51e-13
AGAP6	protein_coding	ENSG00000204149.8	358.372	-0.993689	0.122569	-8.1072	5.18e-16	1.3e-12
AC026362.1	lncRNA	ENSG00000256028.2	25.5281	-1.11357	0.137486	-8.09953	5.52e-16	1.3e-12
AC012615.6	lncRNA	ENSG00000267244.4	79.8739	-1.2931	0.160423	-8.06056	7.59e-16	1.68e-12
AP006621.4	lncRNA	ENSG00000269915.1	24.5378	-1.74929	0.217406	-8.0462	8.54e-16	1.78e-12
LINC01004	lncRNA	ENSG00000228393.3	97.311	-1.1527	0.14373	-8.0199	1.06e-15	1.97e-12
AC011290.2	processed_pseudogene	ENSG00000236015.1	30.472	-1.17922	0.146962	-8.02397	1.02e-15	1.97e-12
CHKB-CPT1B	protein_coding	ENSG00000254413.7	82.6665	-1.39117	0.174097	-7.99073	1.34e-15	2.37e-12
AC009022.1	lncRNA	ENSG00000196696.11	599.825	-1.23824	0.155512	-7.96232	1.69e-15	2.85e-12
ZFHX2-AS1	lncRNA	ENSG00000157306.13	57.0492	-1.06927	0.134443	-7.95336	1.82e-15	2.92e-12
AL135999.1	lncRNA	ENSG00000258727.1	148.71	-1.04606	0.131661	-7.94511	1.94e-15	2.99e-12
FAM193B	protein_coding	ENSG00000146067.14	2337.64	-0.917301	0.116018	-7.90656	2.65e-15	3.9e-12
AL928654.2	lncRNA	ENSG00000257270.1	69.0948	-1.13245	0.143661	-7.88279	3.2e-15	4.53e-12
KHDC4	protein_coding	ENSG00000132680.9	2942.78	-0.869783	0.110832	-7.84776	4.24e-15	5.77e-12
AC011498.7	TEC	ENSG00000280239.1	47.2774	-1.06835	0.136632	-7.8192	5.32e-15	6.97e-12
AC006128.1	TEC	ENSG00000279716.1	171.779	-1.31258	0.169595	-7.73948	9.98e-15	1.26e-11
AGER	protein_coding	ENSG00000204305.12	234.884	-1.22366	0.158509	-7.71985	1.16e-14	1.42e-11
AL117209.1	lncRNA	ENSG00000259515.1	29.5199	-1.29775	0.168477	-7.70281	1.33e-14	1.57e-11
TTLL3	protein_coding	ENSG00000214021.14	1176.17	-1.03059	0.134463	-7.66446	1.8e-14	2.05e-11
AC109460.3	lncRNA	ENSG00000261067.5	49.2606	-1.08351	0.141521	-7.65619	1.92e-14	2.12e-11
PSMA3-AS1	lncRNA	ENSG00000257621.6	1766.06	-0.644698	0.0845805	-7.6223	2.49e-14	2.67e-11
CDK10	protein_coding	ENSG00000185324.20	4203.87	-0.771687	0.101552	-7.59893	2.99e-14	2.79e-11
DPP9-AS1	lncRNA	ENSG00000205790.1	22.5759	-1.26175	0.165966	-7.60243	2.91e-14	2.79e-11
SPAG5-AS1	lncRNA	ENSG00000227543.4	55.8654	-0.93253	0.122561	-7.60868	2.77e-14	2.79e-11
TMED2-DT	lncRNA	ENSG00000247373.3	137.4	-1.03293	0.135747	-7.60918	2.76e-14	2.79e-11
AC027601.2	lncRNA	ENSG00000260005.5	66.4183	-1.14678	0.15092	-7.59858	2.99e-14	2.79e-11
NA	NA	ENSG00000267896.1	52.4442	-1.07485	0.141851	-7.5773	3.53e-14	3.2e-11
AC022400.9	TEC	ENSG00000279689.1	55.0716	-0.924863	0.12233	-7.56037	4.02e-14	3.56e-11
AL135844.1	snoRNA	ENSG00000201151.1	4.31764	-1.51956	0.201679	-7.53453	4.9e-14	4.23e-11
AC008735.2	lncRNA	ENSG00000267523.1	88.1095	-1.11075	0.147601	-7.52536	5.26e-14	4.43e-11
AFG3L1P	transcribed_unitary_pseudogene	ENSG00000223959.7	588.231	-0.64117	0.0852787	-7.51852	5.54e-14	4.56e-11
AC005726.1	protein_coding	ENSG00000258472.7	75.4601	-1.19945	0.16123	-7.4394	1.01e-13	8.14e-11
AC010761.1	lncRNA	ENSG00000264577.1	67.5438	-1.12214	0.150932	-7.43473	1.05e-13	8.24e-11
TAF1C	protein_coding	ENSG00000103168.15	1984.39	-0.668544	0.0902328	-7.40911	1.27e-13	9.79e-11
ST6GALNAC4P1	processed_pseudogene	ENSG00000233469.1	14.9445	-1.24663	0.168525	-7.39732	1.39e-13	1.02e-10
AC004623.1	TEC	ENSG00000279488.1	15.5544	-1.31298	0.177492	-7.39743	1.39e-13	1.02e-10
AC040162.3	lncRNA	ENSG00000263126.1	85.321	-1.08831	0.147197	-7.3936	1.43e-13	1.03e-10
MSANTD2	protein_coding	ENSG00000120458.8	568.848	-0.66884	0.0907339	-7.37144	1.69e-13	1.17e-10
CDK3	protein_coding	ENSG00000250506.5	34.91	-1.24016	0.168237	-7.37151	1.69e-13	1.17e-10
AL162586.1	lncRNA	ENSG00000225032.4	207.087	-1.27915	0.173906	-7.3554	1.9e-13	1.3e-10
CLK2	protein_coding	ENSG00000176444.17	2487.04	-0.678118	0.0922692	-7.34935	1.99e-13	1.31e-10
MDM4	protein_coding	ENSG00000198625.11	1923.68	-0.730956	0.0994274	-7.35165	1.96e-13	1.31e-10
AC003070.1	lncRNA	ENSG00000267344.1	115.123	-1.39409	0.189789	-7.34551	2.05e-13	1.31e-10
AL031775.2	lncRNA	ENSG00000272402.1	16.2973	-1.03112	0.140399	-7.34421	2.07e-13	1.31e-10
PTOV1-AS2	lncRNA	ENSG00000269352.1	162.833	-0.987128	0.134917	-7.31655	2.54e-13	1.58e-10
AC090589.3	lncRNA	ENSG00000270060.1	42.8686	-1.05471	0.144827	-7.28252	3.28e-13	2e-10
TCTE3	protein_coding	ENSG00000184786.5	108.421	-0.897005	0.123261	-7.27727	3.41e-13	2.04e-10
GOLGA6L9	protein_coding	ENSG00000197978.9	159.234	-0.949657	0.130753	-7.26296	3.79e-13	2.23e-10
AC009090.3	lncRNA	ENSG00000276663.1	17.6253	-1.2449	0.172073	-7.23469	4.67e-13	2.71e-10
AC114730.3	lncRNA	ENSG00000235351.1	19.3927	-1.40017	0.19395	-7.21924	5.23e-13	2.99e-10
AL021707.7	lncRNA	ENSG00000273076.1	8.23777	-1.30306	0.180695	-7.21141	5.54e-13	3.11e-10
AC137932.3	lncRNA	ENSG00000268218.1	70.6438	-1.00579	0.139812	-7.19387	6.3e-13	3.48e-10
AP4B1-AS1	lncRNA	ENSG00000226167.1	45.3803	-1.42578	0.198478	-7.18354	6.79e-13	3.7e-10
AC124944.2	transcribed_unprocessed_pseudogene	ENSG00000260261.1	82.7345	-1.01184	0.140911	-7.18068	6.94e-13	3.72e-10
AC120114.3	TEC	ENSG00000279789.1	101.93	-1.16907	0.163112	-7.16731	7.65e-13	4.04e-10
LUC7L3	protein_coding	ENSG00000108848.14	5333.44	-0.622102	0.0868333	-7.16432	7.82e-13	4.07e-10
DDX39B	protein_coding	ENSG00000198563.12	3965.93	-0.989321	0.138283	-7.15434	8.41e-13	4.31e-10
DCST1	protein_coding	ENSG00000163357.9	42.7446	-1.34339	0.187888	-7.14995	8.68e-13	4.39e-10
PAIP1P1	processed_pseudogene	ENSG00000233892.1	17.4369	-1.38564	0.194281	-7.13213	9.88e-13	4.91e-10
MIR3685	miRNA	ENSG00000265917.1	25.7174	-1.3874	0.194564	-7.13083	9.98e-13	4.91e-10
MIR647	miRNA	ENSG00000207554.1	31.4476	-1.10099	0.154894	-7.10798	1.18e-12	5.71e-10
LPIN3	protein_coding	ENSG00000132793.10	1521.71	-0.820255	0.115439	-7.10551	1.2e-12	5.74e-10
SLC25A29	protein_coding	ENSG00000197119.11	2626.26	-0.860409	0.121143	-7.10243	1.23e-12	5.79e-10
MSTO2P	unprocessed_pseudogene	ENSG00000203761.5	114.446	-0.946183	0.133963	-7.06301	1.63e-12	7.59e-10
AC132872.3	lncRNA	ENSG00000275888.1	70.2866	-1.27541	0.180689	-7.05863	1.68e-12	7.73e-10
URAHP	transcribed_unprocessed_pseudogene	ENSG00000222019.6	58.7947	-0.994762	0.141186	-7.04577	1.84e-12	8.37e-10
AL671277.2	unprocessed_pseudogene	ENSG00000237669.1	64.4636	-1.32025	0.187749	-7.03198	2.04e-12	9.13e-10
NRADDP	transcribed_unitary_pseudogene	ENSG00000236409.1	54.7617	-2.09232	0.297712	-7.028	2.1e-12	9.27e-10
RUSC1-AS1	lncRNA	ENSG00000225855.5	407.375	-1.27761	0.181995	-7.02004	2.22e-12	9.7e-10
TPT1-AS1	lncRNA	ENSG00000170919.14	540.746	-0.662521	0.094427	-7.01622	2.28e-12	9.84e-10
AL512770.1	lncRNA	ENSG00000228302.2	43.0499	-1.06069	0.151381	-7.00673	2.44e-12	1.04e-09
YJEFN3	protein_coding	ENSG00000250067.10	171.105	-1.36769	0.195269	-7.00411	2.49e-12	1.05e-09
MRNIP	protein_coding	ENSG00000161010.13	879.979	-0.699248	0.0999371	-6.99689	2.62e-12	1.08e-09
ANKZF1	protein_coding	ENSG00000163516.12	2494.26	-0.690639	0.0987287	-6.99532	2.65e-12	1.08e-09
ATP8B5P	transcribed_unprocessed_pseudogene	ENSG00000179766.16	94.3368	-2.97386	0.425109	-6.99553	2.64e-12	1.08e-09
AC073869.1	transcribed_processed_pseudogene	ENSG00000152117.16	1098.67	-0.730617	0.104524	-6.98994	2.75e-12	1.09e-09
RPL32P3	transcribed_unprocessed_pseudogene	ENSG00000251474.5	395.552	-0.756367	0.108201	-6.9904	2.74e-12	1.09e-09
KIAA0895L	protein_coding	ENSG00000196123.11	921.55	-0.689546	0.0986743	-6.9881	2.79e-12	1.1e-09
AL132989.1	lncRNA	ENSG00000258682.1	44.4407	-1.16191	0.166381	-6.98343	2.88e-12	1.11e-09
AC008079.1	lncRNA	ENSG00000280007.1	47.8161	-0.914511	0.130956	-6.98337	2.88e-12	1.11e-09
MTRF1	protein_coding	ENSG00000120662.14	425.089	-0.593334	0.0849944	-6.98085	2.93e-12	1.12e-09
AL391684.1	lncRNA	ENSG00000224934.2	68.759	-1.02668	0.147105	-6.97922	2.97e-12	1.12e-09
ZNF266	protein_coding	ENSG00000174652.16	1406.7	-0.661737	0.0948367	-6.97765	3e-12	1.12e-09
RAD52	protein_coding	ENSG00000002016.15	411.705	-0.881055	0.126516	-6.96399	3.31e-12	1.22e-09
LINC02604	lncRNA	ENSG00000273142.1	426.806	-0.954959	0.137347	-6.95289	3.58e-12	1.31e-09
CAPN10-DT	lncRNA	ENSG00000260942.1	131.608	-0.940404	0.135396	-6.94557	3.77e-12	1.36e-09
AC087741.1	lncRNA	ENSG00000262580.4	214.748	-1.40479	0.202415	-6.94018	3.92e-12	1.4e-09
AC010201.2	lncRNA	ENSG00000271327.1	40.217	-1.18177	0.170333	-6.93799	3.98e-12	1.41e-09
MAPK8IP3	protein_coding	ENSG00000138834.11	4160.93	-0.875301	0.126227	-6.93432	4.08e-12	1.42e-09
STK36	protein_coding	ENSG00000163482.10	1344.59	-0.642605	0.0926751	-6.93395	4.09e-12	1.42e-09
AC010618.2	lncRNA	ENSG00000269161.1	10.4641	-1.20746	0.174232	-6.93018	4.2e-12	1.44e-09
SEC31B	protein_coding	ENSG00000075826.15	349.338	-1.07674	0.155422	-6.92782	4.27e-12	1.45e-09
ZNF276	protein_coding	ENSG00000158805.10	1241.39	-0.625543	0.0903299	-6.9251	4.36e-12	1.46e-09
LINC00174	lncRNA	ENSG00000179406.6	398.172	-1.00048	0.144474	-6.925	4.36e-12	1.46e-09
U73166.1	lncRNA	ENSG00000230454.1	36.004	-1.21672	0.176394	-6.89775	5.28e-12	1.75e-09
AHSA2P	transcribed_unitary_pseudogene	ENSG00000173209.21	2601.75	-0.948315	0.137585	-6.89258	5.48e-12	1.8e-09
HCN3	protein_coding	ENSG00000143630.8	453.828	-0.800924	0.116657	-6.86563	6.62e-12	2.05e-09
CNTD1	protein_coding	ENSG00000176563.8	70.2895	-1.02249	0.148897	-6.86708	6.55e-12	2.05e-09
ATP2A1	protein_coding	ENSG00000196296.12	76.863	-1.32709	0.193172	-6.86999	6.42e-12	2.05e-09
AC010618.3	lncRNA	ENSG00000269439.4	56.7695	-0.685907	0.0999137	-6.86499	6.65e-12	2.05e-09
AL355388.1	lncRNA	ENSG00000273002.1	60.9746	-1.2044	0.175258	-6.87217	6.32e-12	2.05e-09
ZKSCAN2-DT	lncRNA	ENSG00000274925.1	152.829	-1.01382	0.147645	-6.86659	6.58e-12	2.05e-09
AC018665.1	TEC	ENSG00000279382.1	136.242	-1.28927	0.187739	-6.86736	6.54e-12	2.05e-09
AC020917.4	TEC	ENSG00000280332.1	62.8836	-0.89749	0.13095	-6.85371	7.2e-12	2.2e-09
NA	NA	ENSG00000278820.1	16.2068	-1.20371	0.1757	-6.85094	7.34e-12	2.22e-09
AL132780.5	TEC	ENSG00000280129.1	13.7978	-1.02806	0.150086	-6.84982	7.39e-12	2.22e-09
DES	protein_coding	ENSG00000175084.10	1987.83	3.29315	0.480897	6.84793	7.49e-12	2.23e-09
AC004148.1	lncRNA	ENSG00000263272.1	186.567	-1.16758	0.170573	-6.84502	7.65e-12	2.26e-09
MSH5-SAPCD1	protein_coding	ENSG00000255152.7	57.0165	-1.09209	0.159618	-6.84191	7.81e-12	2.29e-09
MTCO3P12	unprocessed_pseudogene	ENSG00000198744.5	211.404	-2.63644	0.385486	-6.83926	7.96e-12	2.31e-09
C2orf92	protein_coding	ENSG00000228486.8	76.7543	-0.9278	0.135791	-6.83254	8.34e-12	2.4e-09
AP006621.2	lncRNA	ENSG00000255142.1	24.3166	-1.19807	0.17548	-6.82739	8.65e-12	2.47e-09
SCART1	protein_coding	ENSG00000214279.11	156.781	-1.27594	0.186938	-6.82546	8.76e-12	2.48e-09
EHMT2-AS1	lncRNA	ENSG00000237080.2	8.02837	-1.83227	0.26911	-6.80863	9.85e-12	2.77e-09
GNRH1	protein_coding	ENSG00000147437.8	111.766	-1.10019	0.162043	-6.78948	1.13e-11	3.14e-09
HYPK	protein_coding	ENSG00000242028.4	126.749	-0.901114	0.132774	-6.78681	1.15e-11	3.17e-09
AL139349.1	lncRNA	ENSG00000254419.1	35.1067	-1.49945	0.221332	-6.77467	1.25e-11	3.41e-09
AC079336.5	lncRNA	ENSG00000266718.1	29.3948	-1.26747	0.187108	-6.77398	1.25e-11	3.41e-09
WASH9P	unprocessed_pseudogene	ENSG00000279457.2	136.225	-0.887206	0.131024	-6.77133	1.28e-11	3.45e-09
KCNIP2	protein_coding	ENSG00000120049.17	91.0922	-1.12989	0.166963	-6.7673	1.31e-11	3.52e-09
AC011498.6	lncRNA	ENSG00000267769.1	12.6151	-1.01961	0.151157	-6.74536	1.53e-11	4.06e-09
AL022322.1	lncRNA	ENSG00000272720.1	142.161	-1.29641	0.192312	-6.7412	1.57e-11	4.15e-09
SPACA4	protein_coding	ENSG00000177202.2	88.7308	-1.5427	0.229179	-6.73141	1.68e-11	4.41e-09
N4BP2L2-IT2	lncRNA	ENSG00000281026.1	135.64	-0.923188	0.137331	-6.72238	1.79e-11	4.65e-09
AC007938.3	lncRNA	ENSG00000270953.1	20.6683	-0.860914	0.128154	-6.71782	1.84e-11	4.77e-09
PDE6C	protein_coding	ENSG00000095464.9	19.1925	-1.02107	0.152095	-6.71336	1.9e-11	4.88e-09
SNORD100	snoRNA	ENSG00000221500.1	12.5939	-1.40205	0.208949	-6.71001	1.95e-11	4.96e-09
CENPT	protein_coding	ENSG00000102901.11	1563.87	-0.665005	0.0993094	-6.69629	2.14e-11	5.37e-09
AC020907.4	lncRNA	ENSG00000271032.1	32.451	-1.21791	0.181864	-6.69682	2.13e-11	5.37e-09
LTB4R	protein_coding	ENSG00000213903.7	523.689	-1.11386	0.166381	-6.69466	2.16e-11	5.39e-09
AC011462.4	lncRNA	ENSG00000277744.1	30.7551	-1.25927	0.188458	-6.68197	2.36e-11	5.84e-09
AC002553.1	lncRNA	ENSG00000227782.2	45.882	-0.967599	0.145117	-6.66773	2.6e-11	6.39e-09
LY6G5B	protein_coding	ENSG00000240053.8	108.309	-1.08586	0.163124	-6.65664	2.8e-11	6.84e-09
AL390879.1	transcribed_unprocessed_pseudogene	ENSG00000234062.6	138.375	-0.805656	0.121163	-6.64937	2.94e-11	7.14e-09
AC006001.3	transcribed_unprocessed_pseudogene	ENSG00000229180.5	392.369	-0.618417	0.0930326	-6.64731	2.98e-11	7.19e-09
AC073957.3	lncRNA	ENSG00000273151.1	489.326	-1.1624	0.175114	-6.63796	3.18e-11	7.61e-09
AC127024.4	lncRNA	ENSG00000265791.1	11.8087	-1.10096	0.166121	-6.62746	3.42e-11	8.11e-09
DCST2	protein_coding	ENSG00000163354.13	108.313	-1.33641	0.202107	-6.6124	3.78e-11	8.93e-09
CDK5RAP3	protein_coding	ENSG00000108465.13	6962.92	-0.790671	0.119911	-6.59381	4.29e-11	1.01e-08
CCDC14	protein_coding	ENSG00000175455.13	1879.67	-0.722458	0.10961	-6.59118	4.36e-11	1.01e-08
SNHG10	lncRNA	ENSG00000247092.5	193.106	-0.848286	0.128731	-6.58962	4.41e-11	1.01e-08
AL138831.3	TEC	ENSG00000279926.1	30.5276	-1.29072	0.19585	-6.59035	4.39e-11	1.01e-08
SNORA31	snoRNA	ENSG00000199477.1	34.8463	-1.38585	0.210441	-6.58546	4.53e-11	1.04e-08
AC010542.6	lncRNA	ENSG00000277978.1	119.361	-1.12354	0.170731	-6.58075	4.68e-11	1.06e-08
WASH7P	unprocessed_pseudogene	ENSG00000227232.5	56.5646	-1.02724	0.156177	-6.57736	4.79e-11	1.08e-08
POLR2J4	lncRNA	ENSG00000214783.8	105.837	-0.737396	0.11232	-6.56516	5.2e-11	1.16e-08
AC104564.3	lncRNA	ENSG00000264290.1	16.7002	-1.05489	0.160844	-6.5585	5.44e-11	1.2e-08
AC093484.4	lncRNA	ENSG00000266651.1	17.292	-1.485	0.226429	-6.55834	5.44e-11	1.2e-08
CYCSP34	processed_pseudogene	ENSG00000176268.5	29.0057	-0.989856	0.150964	-6.55691	5.49e-11	1.21e-08
AL356481.3	lncRNA	ENSG00000280758.1	17.0814	-1.0019	0.152863	-6.55425	5.59e-11	1.22e-08
AC024592.2	lncRNA	ENSG00000267709.1	52.6887	-1.54766	0.236231	-6.55146	5.7e-11	1.24e-08
AL031714.1	lncRNA	ENSG00000261505.1	228.016	-0.980249	0.14965	-6.55026	5.74e-11	1.24e-08
NCBP2-AS1	lncRNA	ENSG00000225578.1	10.3574	-1.31517	0.200843	-6.54824	5.82e-11	1.25e-08
PRSS41	protein_coding	ENSG00000215148.6	12.2991	-2.77893	0.424743	-6.54261	6.05e-11	1.29e-08
CRYGS	protein_coding	ENSG00000213139.6	136.37	-1.00471	0.153594	-6.54136	6.1e-11	1.29e-08
NARF-IT1	lncRNA	ENSG00000266236.1	15.2451	-1.23599	0.189166	-6.53385	6.41e-11	1.35e-08
ERICH6B	protein_coding	ENSG00000165837.10	17.8635	-1.23196	0.18916	-6.51281	7.38e-11	1.55e-08
RNU2-11P	snRNA	ENSG00000239122.1	6.11918	-1.57271	0.241594	-6.50971	7.53e-11	1.57e-08
AC084117.1	lncRNA	ENSG00000256006.1	16.4763	-1.38664	0.213102	-6.50695	7.67e-11	1.59e-08
AL022328.2	lncRNA	ENSG00000273137.1	64.887	-0.992051	0.15254	-6.50355	7.84e-11	1.61e-08
WSB1	protein_coding	ENSG00000109046.13	5177.16	-0.831022	0.127953	-6.49474	8.32e-11	1.7e-08
SLC26A8	protein_coding	ENSG00000112053.12	33.9628	-1.44166	0.222773	-6.47143	9.71e-11	1.98e-08
AC007390.2	lncRNA	ENSG00000272054.1	57.1889	-0.808573	0.125124	-6.46217	1.03e-10	2.09e-08
CYP2D7	polymorphic_pseudogene	ENSG00000205702.9	54.153	-1.32204	0.20473	-6.45747	1.06e-10	2.14e-08
EIF4A1	protein_coding	ENSG00000161960.13	381.346	-0.926995	0.143576	-6.45646	1.07e-10	2.14e-08
JMJD7-PLA2G4B	protein_coding	ENSG00000168970.19	237.94	-1.02526	0.158903	-6.45212	1.1e-10	2.19e-08
CNOT2-DT	lncRNA	ENSG00000257815.4	106.894	-0.966116	0.149756	-6.45127	1.11e-10	2.19e-08
AC244197.2	lncRNA	ENSG00000238039.1	20.8675	-1.69808	0.263563	-6.44279	1.17e-10	2.29e-08
AC116552.1	lncRNA	ENSG00000261744.1	20.9747	-1.61328	0.250373	-6.44351	1.17e-10	2.29e-08
AC008870.6	TEC	ENSG00000278912.1	91.6415	-1.72839	0.268564	-6.43566	1.23e-10	2.39e-08
LINC01176	lncRNA	ENSG00000281404.1	96.4994	-1.07947	0.167822	-6.43222	1.26e-10	2.43e-08
NA	NA	ENSG00000278919.1	95.8468	-1.58375	0.246884	-6.41494	1.41e-10	2.71e-08
AC002128.1	lncRNA	ENSG00000268947.1	29.9266	-0.966477	0.150929	-6.40352	1.52e-10	2.91e-08
NA	NA	ENSG00000188206.6	524.943	-1.06639	0.166682	-6.39772	1.58e-10	3e-08
DDX12P	unprocessed_pseudogene	ENSG00000214826.5	113.688	-1.02899	0.16088	-6.39603	1.59e-10	3.02e-08
TRMU	protein_coding	ENSG00000100416.11	1124.54	-0.650527	0.102019	-6.37651	1.81e-10	3.4e-08
AC244197.3	protein_coding	ENSG00000241489.6	67.3042	-1.39336	0.218523	-6.37626	1.81e-10	3.4e-08
SDHAP1	transcribed_unprocessed_pseudogene	ENSG00000185485.13	531.114	-0.679816	0.10664	-6.37484	1.83e-10	3.41e-08
AP001160.1	lncRNA	ENSG00000256690.1	25.1294	-1.07737	0.16922	-6.36664	1.93e-10	3.58e-08
GTF2IP20	transcribed_unprocessed_pseudogene	ENSG00000272645.2	256.726	-0.981662	0.154208	-6.36585	1.94e-10	3.58e-08
AC005519.1	lncRNA	ENSG00000258559.2	44.8631	-1.12142	0.17622	-6.36376	1.97e-10	3.61e-08
KAT2A	protein_coding	ENSG00000108773.9	3387.57	-0.764062	0.120228	-6.35509	2.08e-10	3.79e-08
AC004951.3	transcribed_unprocessed_pseudogene	ENSG00000241057.1	23.691	-1.14451	0.180097	-6.35495	2.08e-10	3.79e-08
AL033384.2	lncRNA	ENSG00000271218.1	18.1022	-1.04195	0.164011	-6.35292	2.11e-10	3.82e-08
COL27A1	protein_coding	ENSG00000196739.13	2706.98	-0.943427	0.148559	-6.35053	2.15e-10	3.86e-08
TIAF1	protein_coding	ENSG00000221995.5	147.646	-0.853019	0.134346	-6.34944	2.16e-10	3.86e-08
SEC16B	protein_coding	ENSG00000120341.17	32.8062	-0.885485	0.139517	-6.34677	2.2e-10	3.91e-08
SAP25	protein_coding	ENSG00000205307.9	19.4297	-1.30613	0.205835	-6.34551	2.22e-10	3.92e-08
AL513190.1	lncRNA	ENSG00000278831.1	10.2183	-1.09811	0.173109	-6.34346	2.25e-10	3.96e-08
TRA2A	protein_coding	ENSG00000164548.9	2912.31	-0.436246	0.0688007	-6.34073	2.29e-10	3.99e-08
AL031717.1	lncRNA	ENSG00000261207.1	13.7778	-1.19319	0.188161	-6.34131	2.28e-10	3.99e-08
NPHP3	protein_coding	ENSG00000113971.17	412.197	-0.65764	0.103769	-6.33751	2.34e-10	4.04e-08
NPIPB14P	transcribed_unprocessed_pseudogene	ENSG00000226232.7	40.6055	-1.27247	0.200792	-6.33729	2.34e-10	4.04e-08
AL121832.1	lncRNA	ENSG00000233017.2	12.0935	-1.77408	0.280026	-6.33543	2.37e-10	4.07e-08
AC009533.1	unprocessed_pseudogene	ENSG00000111788.10	150.783	-1.07454	0.169674	-6.33299	2.4e-10	4.11e-08
KRTAP5-1	protein_coding	ENSG00000205869.2	39.1042	-1.45068	0.229367	-6.3247	2.54e-10	4.32e-08
CCDC130	protein_coding	ENSG00000104957.12	1477.16	-0.616242	0.097476	-6.32198	2.58e-10	4.37e-08
AC092119.2	lncRNA	ENSG00000274460.1	55.1274	-1.14588	0.181432	-6.31573	2.69e-10	4.53e-08
AC025034.1	lncRNA	ENSG00000258302.2	27.5119	-1.39183	0.220619	-6.30875	2.81e-10	4.72e-08
ATG4B	protein_coding	ENSG00000168397.15	3097.43	-0.527818	0.0837581	-6.3017	2.94e-10	4.92e-08
RBM6	protein_coding	ENSG00000004534.13	3721.46	-0.580879	0.0922273	-6.29834	3.01e-10	5e-08
POC1B-AS1	lncRNA	ENSG00000270344.2	136.013	-0.942079	0.149741	-6.2914	3.15e-10	5.21e-08
C3orf35	lncRNA	ENSG00000198590.10	44.8363	-1.07419	0.170774	-6.29014	3.17e-10	5.22e-08
INE1	lncRNA	ENSG00000224975.1	68.3965	-0.933632	0.148534	-6.28565	3.26e-10	5.3e-08
AC245100.4	transcribed_unprocessed_pseudogene	ENSG00000231551.5	49.741	-0.814854	0.129627	-6.28616	3.25e-10	5.3e-08
TEN1-CDK3	protein_coding	ENSG00000261408.4	74.1763	-1.09352	0.173935	-6.28696	3.24e-10	5.3e-08
LINC00893	lncRNA	ENSG00000241769.6	122.391	-1.08853	0.173459	-6.27543	3.49e-10	5.64e-08
MAN2C1	protein_coding	ENSG00000140400.13	3003.04	-0.621314	0.0991033	-6.26935	3.63e-10	5.81e-08
AC025171.4	lncRNA	ENSG00000272144.1	49.9634	-1.05918	0.168927	-6.27004	3.61e-10	5.81e-08
AC018638.2	processed_pseudogene	ENSG00000230715.3	288.264	-0.953304	0.152116	-6.26695	3.68e-10	5.87e-08
AL353898.3	TEC	ENSG00000280378.1	27.8829	-0.983876	0.15701	-6.26634	3.7e-10	5.87e-08
RNU6-850P	snRNA	ENSG00000252743.1	9.96795	-1.53157	0.244539	-6.26307	3.77e-10	5.97e-08
FBXL8	protein_coding	ENSG00000135722.7	520.187	-0.888526	0.141912	-6.2611	3.82e-10	6.02e-08
AC105345.1	lncRNA	ENSG00000205959.3	57.5595	-1.07604	0.171925	-6.25875	3.88e-10	6.08e-08
SEMA3F-AS1	lncRNA	ENSG00000235016.1	76.8848	-0.869617	0.139185	-6.24793	4.16e-10	6.49e-08
CCDC200	protein_coding	ENSG00000236383.6	55.0942	-0.774738	0.124032	-6.24626	4.2e-10	6.53e-08
AC009090.1	lncRNA	ENSG00000260038.1	10.95	-1.14681	0.183739	-6.24151	4.33e-10	6.7e-08
USP3-AS1	lncRNA	ENSG00000259248.4	54.8384	-0.836005	0.134	-6.23883	4.41e-10	6.79e-08
LTB4R2	protein_coding	ENSG00000213906.8	91.019	-1.1425	0.183165	-6.23756	4.44e-10	6.81e-08
MSS51	protein_coding	ENSG00000166343.8	77.5519	-0.81196	0.130216	-6.2355	4.5e-10	6.87e-08
AC116913.1	lncRNA	ENSG00000261351.2	64.3826	-0.691239	0.110912	-6.23233	4.6e-10	6.98e-08
PRPF39	protein_coding	ENSG00000185246.16	1218.47	-0.507341	0.0814679	-6.22749	4.74e-10	7.17e-08
AC079174.2	lncRNA	ENSG00000277715.1	36.344	-1.21136	0.194653	-6.22317	4.87e-10	7.34e-08
EFCAB1	protein_coding	ENSG00000034239.9	46.1442	2.17759	0.350596	6.21113	5.26e-10	7.88e-08
LINC00896	lncRNA	ENSG00000236499.2	41.2576	-1.34815	0.217068	-6.21071	5.27e-10	7.88e-08
AC010976.1	lncRNA	ENSG00000231731.6	59.9887	-0.87291	0.140984	-6.19153	5.96e-10	8.86e-08
AGAP9	protein_coding	ENSG00000204172.10	335.379	-1.14546	0.185082	-6.18896	6.06e-10	8.93e-08
AC025178.2	lncRNA	ENSG00000250764.1	11.7484	-1.20259	0.194302	-6.18927	6.04e-10	8.93e-08
CLUHP3	transcribed_unprocessed_pseudogene	ENSG00000131797.11	673.19	-0.747565	0.120806	-6.18817	6.09e-10	8.94e-08
RBM5	protein_coding	ENSG00000003756.15	4123.52	-0.507697	0.0820747	-6.18579	6.18e-10	9.04e-08
ARHGAP27P1-BPTFP1-KPNA2P3	lncRNA	ENSG00000215769.7	488.725	-1.1498	0.18602	-6.18107	6.37e-10	9.2e-08
AC112907.3	lncRNA	ENSG00000263826.1	47.1852	-1.36548	0.220892	-6.18165	6.34e-10	9.2e-08
AC005837.3	misc_RNA	ENSG00000274051.1	15.486	-1.13698	0.183911	-6.18223	6.32e-10	9.2e-08
WDR97	protein_coding	ENSG00000179698.12	111.815	-1.3933	0.22546	-6.17982	6.42e-10	9.24e-08
AL645929.2	lncRNA	ENSG00000281831.1	13.0274	-1.92276	0.311224	-6.17804	6.49e-10	9.3e-08
RNY4P10	misc_RNA	ENSG00000202441.2	12.6202	-1.05175	0.170266	-6.17711	6.53e-10	9.32e-08
MYH7B	protein_coding	ENSG00000078814.14	126.818	-1.34102	0.217155	-6.17543	6.6e-10	9.38e-08
AC141586.5	TEC	ENSG00000279162.1	9.76605	-1.13969	0.184628	-6.17286	6.71e-10	9.5e-08
FAM13A-AS1	lncRNA	ENSG00000248019.2	126.117	-0.938437	0.152056	-6.17165	6.76e-10	9.53e-08
AC009120.1	processed_pseudogene	ENSG00000239763.2	36.3528	-1.05667	0.171254	-6.17018	6.82e-10	9.58e-08
AL583810.1	lncRNA	ENSG00000258593.2	13.9153	-1.24201	0.20139	-6.16719	6.95e-10	9.72e-08
AP003096.1	lncRNA	ENSG00000260808.1	11.1649	-1.05105	0.170442	-6.16664	6.98e-10	9.72e-08
AL139089.1	lncRNA	ENSG00000273723.1	55.9315	-1.07631	0.174574	-6.16537	7.03e-10	9.76e-08
AC018653.3	lncRNA	ENSG00000256967.1	90.465	-1.13315	0.183979	-6.15915	7.31e-10	1.01e-07
AC145207.8	lncRNA	ENSG00000264769.1	9.37623	-1.24756	0.202698	-6.15474	7.52e-10	1.04e-07
L3MBTL1	protein_coding	ENSG00000185513.13	397.963	-0.765545	0.124422	-6.15283	7.61e-10	1.04e-07
AC006435.2	lncRNA	ENSG00000263345.1	47.5302	-1.13132	0.183935	-6.15066	7.72e-10	1.05e-07
MAB21L2	protein_coding	ENSG00000181541.5	231.461	2.45154	0.398899	6.14576	7.96e-10	1.08e-07
AC091588.1	lncRNA	ENSG00000264012.1	9.58872	-1.42467	0.231997	-6.14091	8.2e-10	1.11e-07
AL360181.2	lncRNA	ENSG00000235245.1	64.7931	-0.960454	0.157108	-6.11336	9.76e-10	1.31e-07
AL356356.1	snoRNA	ENSG00000253047.1	10.7722	-1.30776	0.213946	-6.11257	9.8e-10	1.31e-07
AC245884.8	lncRNA	ENSG00000267838.2	61.8599	-1.16229	0.190136	-6.11294	9.78e-10	1.31e-07
AC109460.2	lncRNA	ENSG00000260853.1	54.9859	-1.01891	0.16677	-6.10971	9.98e-10	1.33e-07
NA	NA	ENSG00000260114.2	134.655	-0.594853	0.0974558	-6.10382	1.04e-09	1.38e-07
PLXNA4	protein_coding	ENSG00000221866.8	204.175	1.35783	0.222622	6.09925	1.07e-09	1.41e-07
AC132812.1	unprocessed_pseudogene	ENSG00000265298.1	728.206	-1.19648	0.196172	-6.09916	1.07e-09	1.41e-07
AL353807.4	processed_pseudogene	ENSG00000271267.1	13.3616	-1.29306	0.212278	-6.09134	1.12e-09	1.47e-07
AC124016.2	lncRNA	ENSG00000272677.1	27.283	-1.0697	0.175769	-6.08586	1.16e-09	1.52e-07
NA	NA	ENSG00000213865.6	191.968	-0.703561	0.11568	-6.08194	1.19e-09	1.55e-07
LUC7L	protein_coding	ENSG00000007392.15	2179.84	-0.670806	0.110315	-6.08082	1.2e-09	1.56e-07
AC008870.3	lncRNA	ENSG00000260751.2	38.2812	-0.785396	0.129198	-6.07903	1.21e-09	1.57e-07
RNF139-AS1	lncRNA	ENSG00000245149.3	117.646	-0.95982	0.158089	-6.07139	1.27e-09	1.64e-07
DCAF8	protein_coding	ENSG00000132716.17	3357.17	-0.480599	0.0791961	-6.06847	1.29e-09	1.66e-07
AC007098.1	lncRNA	ENSG00000231609.4	55.8107	-1.06842	0.176097	-6.06723	1.3e-09	1.67e-07
STEAP2-AS1	lncRNA	ENSG00000227646.6	8.82245	-1.43514	0.236668	-6.06392	1.33e-09	1.7e-07
ZNF169	protein_coding	ENSG00000175787.15	160.94	-0.810373	0.13385	-6.05432	1.41e-09	1.8e-07
MRPS9-AS1	lncRNA	ENSG00000231851.4	10.597	-1.14177	0.188984	-6.04164	1.53e-09	1.94e-07
YEATS2-AS1	lncRNA	ENSG00000233885.6	47.6182	-0.985847	0.163206	-6.04051	1.54e-09	1.94e-07
AC016737.1	lncRNA	ENSG00000271151.1	23.7679	-1.13607	0.188161	-6.03776	1.56e-09	1.97e-07
AC027682.7	TEC	ENSG00000280214.1	12.8643	-1.00937	0.167216	-6.03633	1.58e-09	1.98e-07
LENG8	protein_coding	ENSG00000167615.15	10512.3	-0.800564	0.132639	-6.03566	1.58e-09	1.98e-07
AC022819.1	lncRNA	ENSG00000259921.1	10.3618	-1.16157	0.192686	-6.02831	1.66e-09	2.07e-07
AL157392.3	lncRNA	ENSG00000239665.7	493.452	-0.588499	0.0977717	-6.01912	1.75e-09	2.18e-07
SIGLEC6	protein_coding	ENSG00000105492.14	35.3463	2.04174	0.33926	6.01822	1.76e-09	2.18e-07
AC021078.1	lncRNA	ENSG00000230551.4	1033.62	-0.755622	0.125569	-6.0176	1.77e-09	2.18e-07
AC027796.4	lncRNA	ENSG00000262903.1	69.245	-1.08573	0.180497	-6.01523	1.8e-09	2.21e-07
AC018638.1	processed_pseudogene	ENSG00000229413.2	60.0455	-0.946854	0.157478	-6.01263	1.83e-09	2.24e-07
SNHG20	lncRNA	ENSG00000234912.8	272.718	-0.817233	0.135982	-6.00986	1.86e-09	2.26e-07
NA	NA	ENSG00000273478.1	122.728	-0.961492	0.159992	-6.00963	1.86e-09	2.26e-07
AL031600.1	lncRNA	ENSG00000260051.1	26.5477	-1.15093	0.191919	-5.99696	2.01e-09	2.44e-07
DNHD1	protein_coding	ENSG00000179532.11	461.215	-0.848087	0.14144	-5.99609	2.02e-09	2.44e-07
LINC00299	lncRNA	ENSG00000236790.4	18.6057	-1.50126	0.250407	-5.99529	2.03e-09	2.45e-07
WDR90	protein_coding	ENSG00000161996.16	1671.01	-0.677696	0.113161	-5.98876	2.11e-09	2.54e-07
NA	NA	ENSG00000280328.1	36.8007	-0.964981	0.161149	-5.98813	2.12e-09	2.54e-07
ZNF692	protein_coding	ENSG00000171163.14	1345.3	-0.858118	0.143382	-5.98482	2.17e-09	2.57e-07
C1GALT1P1	processed_pseudogene	ENSG00000257818.1	6.45069	-1.80307	0.301275	-5.98481	2.17e-09	2.57e-07
AL513534.2	miRNA	ENSG00000221184.1	9.90415	-1.0624	0.177741	-5.97726	2.27e-09	2.69e-07
PHYKPL	protein_coding	ENSG00000175309.13	1770.21	-0.529408	0.0886022	-5.97511	2.3e-09	2.71e-07
AL355490.1	misc_RNA	ENSG00000200737.1	3.98292	-1.56764	0.26261	-5.96944	2.38e-09	2.8e-07
AL731571.1	lncRNA	ENSG00000273599.1	145.976	-0.913502	0.153196	-5.96296	2.48e-09	2.9e-07
NPIPB3	protein_coding	ENSG00000169246.15	64.7602	-1.0168	0.170599	-5.96017	2.52e-09	2.93e-07
KLF3-AS1	lncRNA	ENSG00000231160.8	144.219	-0.956017	0.160386	-5.96073	2.51e-09	2.93e-07
AC084018.1	lncRNA	ENSG00000272849.1	64.7895	-1.08406	0.181873	-5.96054	2.51e-09	2.93e-07
AC005392.2	lncRNA	ENSG00000231412.2	14.9967	2.36917	0.398178	5.95003	2.68e-09	3.1e-07
AC005387.1	lncRNA	ENSG00000268938.2	12.6793	-1.11227	0.186956	-5.94937	2.69e-09	3.1e-07
SNORA66	snoRNA	ENSG00000207523.1	10.6278	-1.0638	0.178869	-5.94739	2.72e-09	3.13e-07
NA	NA	ENSG00000269549.2	22.728	-1.11931	0.188438	-5.93998	2.85e-09	3.27e-07
SLC26A1	protein_coding	ENSG00000145217.12	174.466	-0.87433	0.147214	-5.93918	2.86e-09	3.27e-07
PABPC1L	protein_coding	ENSG00000101104.11	1362.07	-1.03359	0.174103	-5.93668	2.91e-09	3.3e-07
LINC01138	lncRNA	ENSG00000274020.1	308.916	-0.793737	0.133701	-5.93664	2.91e-09	3.3e-07
Z98885.3	lncRNA	ENSG00000279345.1	8.86278	-1.2679	0.213614	-5.93546	2.93e-09	3.31e-07
AC005306.1	lncRNA	ENSG00000267283.1	15.9102	-1.12722	0.190036	-5.93161	3e-09	3.38e-07
THUMPD3-AS1	lncRNA	ENSG00000206573.7	674.116	-0.768371	0.12955	-5.93106	3.01e-09	3.38e-07
TRIM52	protein_coding	ENSG00000183718.5	604.378	-0.655176	0.11048	-5.93026	3.02e-09	3.39e-07
SLC16A8	protein_coding	ENSG00000100156.9	64.181	-1.24563	0.210158	-5.92711	3.08e-09	3.44e-07
AC010326.4	lncRNA	ENSG00000269867.1	181.063	-0.697208	0.117655	-5.92584	3.11e-09	3.46e-07
AC092143.3	lncRNA	ENSG00000267048.1	6.84714	-1.29016	0.217831	-5.92277	3.17e-09	3.51e-07
AC145285.1	processed_pseudogene	ENSG00000240634.1	8.1597	-1.15513	0.195248	-5.9162	3.29e-09	3.65e-07
ZNF32-AS2	lncRNA	ENSG00000230565.1	32.38	-0.867002	0.146601	-5.91404	3.34e-09	3.68e-07
AC073487.1	lncRNA	ENSG00000257509.1	10.2419	-1.15601	0.19554	-5.91187	3.38e-09	3.72e-07
AC007038.1	lncRNA	ENSG00000272807.1	53.2465	-0.835693	0.141579	-5.90266	3.58e-09	3.92e-07
AC232271.1	lncRNA	ENSG00000270012.1	106.799	-0.865925	0.146913	-5.89412	3.77e-09	4.12e-07
AL022328.1	lncRNA	ENSG00000272836.1	27.5042	-1.13374	0.192531	-5.88862	3.89e-09	4.24e-07
TUBGCP6	protein_coding	ENSG00000128159.10	2321.4	-0.621134	0.105529	-5.88592	3.96e-09	4.3e-07
AC116914.2	lncRNA	ENSG00000262692.1	14.7541	-0.970354	0.16495	-5.88271	4.04e-09	4.37e-07
AL645939.2	unprocessed_pseudogene	ENSG00000225864.1	24.4623	-1.44265	0.245299	-5.88121	4.07e-09	4.4e-07
SNORA33	snoRNA	ENSG00000200534.1	45.8337	-1.19775	0.203885	-5.87463	4.24e-09	4.55e-07
LINC00894	lncRNA	ENSG00000235703.4	130.78	-1.1345	0.193114	-5.8748	4.23e-09	4.55e-07
EGFL8	protein_coding	ENSG00000241404.5	82.0753	-0.943889	0.160712	-5.87318	4.28e-09	4.57e-07
AC022211.4	lncRNA	ENSG00000265800.1	23.3891	-1.15946	0.197494	-5.87087	4.34e-09	4.62e-07
SLC25A16	protein_coding	ENSG00000122912.13	867.429	-0.442798	0.0754371	-5.86977	4.36e-09	4.64e-07
UBE2Q1-AS1	lncRNA	ENSG00000229780.1	11.1205	-1.14568	0.195198	-5.86932	4.38e-09	4.64e-07
CFAP44	protein_coding	ENSG00000206530.7	513.432	-0.826702	0.140904	-5.86712	4.43e-09	4.67e-07
AP005899.1	lncRNA	ENSG00000263847.1	17.3844	-1.27596	0.217463	-5.86749	4.42e-09	4.67e-07
AL731567.1	lncRNA	ENSG00000231964.1	49.9087	-1.43115	0.24399	-5.8656	4.48e-09	4.7e-07
PAN2	protein_coding	ENSG00000135473.13	1535.41	-0.615566	0.105034	-5.86066	4.61e-09	4.83e-07
AL390728.6	lncRNA	ENSG00000259865.1	376.84	-1.03579	0.176766	-5.85968	4.64e-09	4.83e-07
STAG3L5P-PVRIG2P-PILRB	lncRNA	ENSG00000272752.4	147.593	-0.830195	0.141671	-5.86002	4.63e-09	4.83e-07
CCNL1	protein_coding	ENSG00000163660.10	4521.05	-0.63035	0.107615	-5.85747	4.7e-09	4.88e-07
AL355132.1	misc_RNA	ENSG00000277794.1	2.85043	-1.43952	0.245784	-5.85685	4.72e-09	4.88e-07
AL359921.1	lncRNA	ENSG00000230325.1	15.6276	-0.938381	0.160254	-5.85557	4.75e-09	4.91e-07
ANO9	protein_coding	ENSG00000185101.11	2253.98	-1.00358	0.17152	-5.8511	4.88e-09	5.03e-07
AC005785.2	TEC	ENSG00000279203.1	11.6884	-1.06422	0.18195	-5.84898	4.95e-09	5.08e-07
NSUN5P1	transcribed_unprocessed_pseudogene	ENSG00000223705.8	734.896	-0.912928	0.156236	-5.84326	5.12e-09	5.24e-07
SLC23A3	protein_coding	ENSG00000213901.9	146.5	-1.13362	0.194043	-5.8421	5.15e-09	5.26e-07
AL596223.2	lncRNA	ENSG00000231748.1	12.4831	-1.51426	0.25931	-5.83956	5.23e-09	5.32e-07
AC009690.2	lncRNA	ENSG00000261460.1	52.4048	-0.66955	0.11474	-5.83538	5.37e-09	5.44e-07
HCG27	lncRNA	ENSG00000206344.6	84.1951	-1.06007	0.181686	-5.83463	5.39e-09	5.45e-07
ATAT1	protein_coding	ENSG00000137343.16	702.763	-0.646994	0.110913	-5.83334	5.43e-09	5.48e-07
MIR4292	miRNA	ENSG00000265806.1	12.3557	-0.94456	0.161953	-5.83231	5.47e-09	5.5e-07
TRPV1	protein_coding	ENSG00000196689.9	8.38549	-1.38189	0.237076	-5.8289	5.58e-09	5.6e-07
ATF7-NPFF	protein_coding	ENSG00000267281.2	111.902	-1.20475	0.206702	-5.82843	5.6e-09	5.6e-07
GREM2	protein_coding	ENSG00000180875.4	161.656	2.07485	0.356135	5.82602	5.68e-09	5.66e-07
U47924.1	lncRNA	ENSG00000271969.1	12.4085	-1.51501	0.260056	-5.82569	5.69e-09	5.66e-07
ELMOD3	protein_coding	ENSG00000115459.16	879.533	-0.387224	0.066569	-5.81689	6e-09	5.95e-07
CPA3	protein_coding	ENSG00000163751.3	680.062	1.3788	0.237414	5.80758	6.34e-09	6.27e-07
AP000873.4	lncRNA	ENSG00000254676.1	16.4047	-1.05135	0.18112	-5.80475	6.45e-09	6.36e-07
SUZ12P1	transcribed_unprocessed_pseudogene	ENSG00000264538.5	353.585	-0.708314	0.122034	-5.80424	6.47e-09	6.36e-07
RNF150	protein_coding	ENSG00000170153.9	303.74	1.1243	0.193823	5.80068	6.6e-09	6.48e-07
SCARNA13	scaRNA	ENSG00000252481.1	19.7571	-1.01996	0.176003	-5.79512	6.83e-09	6.67e-07
AC135048.4	TEC	ENSG00000279196.1	65.8832	-0.812534	0.140217	-5.79482	6.84e-09	6.67e-07
AC073575.4	lncRNA	ENSG00000274227.1	11.4812	-1.03979	0.179485	-5.79316	6.91e-09	6.72e-07
NA	NA	ENSG00000264608.1	29.7407	-1.06782	0.184359	-5.7921	6.95e-09	6.74e-07
AL138921.1	lncRNA	ENSG00000227492.1	9.85406	-0.912012	0.157567	-5.78811	7.12e-09	6.89e-07
AC132008.2	transcribed_unprocessed_pseudogene	ENSG00000214135.7	660.604	-0.659517	0.113983	-5.78611	7.2e-09	6.95e-07
AC093788.1	lncRNA	ENSG00000273449.1	40.078	-0.969651	0.167657	-5.78354	7.31e-09	7.04e-07
GIGYF1	protein_coding	ENSG00000146830.9	3477.67	-0.541989	0.0937329	-5.78227	7.37e-09	7.07e-07
AL449212.1	unprocessed_pseudogene	ENSG00000244932.2	37.7815	-0.932344	0.161256	-5.78178	7.39e-09	7.07e-07
CHRM2	protein_coding	ENSG00000181072.10	10.849	3.39401	0.587512	5.77692	7.61e-09	7.26e-07
AC073548.1	TEC	ENSG00000279861.1	98.2862	-0.971104	0.16825	-5.77178	7.84e-09	7.47e-07
ZNF252P-AS1	lncRNA	ENSG00000255559.1	37.4086	-1.17255	0.203265	-5.7686	7.99e-09	7.59e-07
AC010319.4	lncRNA	ENSG00000269481.1	15.8628	-0.798322	0.138569	-5.76119	8.35e-09	7.91e-07
DNAH17	protein_coding	ENSG00000187775.15	166.201	-0.760891	0.132155	-5.75758	8.53e-09	8.06e-07
PPT2-EGFL8	protein_coding	ENSG00000258388.6	54.9229	-0.721821	0.125396	-5.75634	8.6e-09	8.09e-07
AP003352.1	lncRNA	ENSG00000245970.2	201.395	-0.794818	0.138165	-5.75267	8.78e-09	8.24e-07
LINC02615	lncRNA	ENSG00000251432.5	128.611	-1.14219	0.198574	-5.75196	8.82e-09	8.24e-07
LINC02473	lncRNA	ENSG00000261121.1	14.8655	-2.52293	0.438588	-5.75239	8.8e-09	8.24e-07
AL022311.1	lncRNA	ENSG00000279738.1	107.878	-0.699531	0.121713	-5.74736	9.06e-09	8.45e-07
LINC01089	lncRNA	ENSG00000212694.7	406.037	-0.977324	0.170101	-5.74556	9.16e-09	8.51e-07
MYL5	protein_coding	ENSG00000215375.5	445.126	-0.59922	0.104408	-5.73921	9.51e-09	8.82e-07
AC004263.1	lncRNA	ENSG00000275936.1	4.02158	-1.52801	0.266301	-5.73792	9.58e-09	8.86e-07
AC010271.1	lncRNA	ENSG00000268366.1	10.1652	-1.18708	0.206969	-5.73555	9.72e-09	8.96e-07
AL133406.2	lncRNA	ENSG00000231628.1	26.6604	-1.23108	0.214671	-5.73474	9.77e-09	8.98e-07
AC245100.2	processed_pseudogene	ENSG00000225871.2	23.1478	-1.11442	0.194347	-5.73419	9.8e-09	8.99e-07
LMNTD2	protein_coding	ENSG00000185522.7	403.024	-1.10102	0.192222	-5.72787	1.02e-08	9.3e-07
SCARNA12	snoRNA	ENSG00000238795.1	5.9416	-1.48386	0.259115	-5.72663	1.02e-08	9.35e-07
Z97832.2	lncRNA	ENSG00000272374.1	46.0622	-0.868199	0.151683	-5.72377	1.04e-08	9.48e-07
RN7SL608P	misc_RNA	ENSG00000239884.3	18.0213	-0.879945	0.153752	-5.72313	1.05e-08	9.49e-07
CRYZL2P-SEC16B	lncRNA	ENSG00000254154.7	74.2515	-1.09757	0.191875	-5.72022	1.06e-08	9.63e-07
AL022328.3	lncRNA	ENSG00000273188.1	34.9882	-0.849642	0.148568	-5.71886	1.07e-08	9.69e-07
SNORD6	snoRNA	ENSG00000202314.1	15.816	-0.916781	0.160505	-5.71184	1.12e-08	1.01e-06
CHKB	protein_coding	ENSG00000100288.18	259.494	-0.848869	0.148674	-5.70961	1.13e-08	1.02e-06
LBX2	protein_coding	ENSG00000179528.14	107.424	-0.831962	0.145754	-5.70799	1.14e-08	1.02e-06
LINC00482	lncRNA	ENSG00000185168.5	175.488	-1.37485	0.240968	-5.70553	1.16e-08	1.04e-06
AL353763.2	TEC	ENSG00000280077.1	163.213	-0.812532	0.142424	-5.70501	1.16e-08	1.04e-06
CHRNA3	protein_coding	ENSG00000080644.14	103.29	1.40768	0.246795	5.70385	1.17e-08	1.04e-06
AC010973.2	lncRNA	ENSG00000244151.1	67.6602	-0.988012	0.173268	-5.70222	1.18e-08	1.04e-06
NBPF11	protein_coding	ENSG00000263956.4	298.463	-0.584291	0.102452	-5.7031	1.18e-08	1.04e-06
AP001020.2	lncRNA	ENSG00000264635.1	7.24023	-1.45894	0.255818	-5.70305	1.18e-08	1.04e-06
AC012645.4	lncRNA	ENSG00000275371.1	42.1902	-1.36858	0.240009	-5.70223	1.18e-08	1.04e-06
TRMT10B	protein_coding	ENSG00000165275.8	396.708	-0.511494	0.0897396	-5.69976	1.2e-08	1.05e-06
AC004253.1	lncRNA	ENSG00000263990.1	19.9706	-1.11085	0.194932	-5.69869	1.21e-08	1.06e-06
CLHC1	protein_coding	ENSG00000162994.14	172.799	-0.659113	0.115683	-5.69758	1.22e-08	1.06e-06
GABBR1	protein_coding	ENSG00000204681.9	1493.37	-0.868024	0.152436	-5.69434	1.24e-08	1.08e-06
CAPN3	protein_coding	ENSG00000092529.21	61.8597	-1.03187	0.181244	-5.69326	1.25e-08	1.08e-06
ZNF26	protein_coding	ENSG00000198393.6	650.076	-0.607757	0.106873	-5.68672	1.3e-08	1.12e-06
AC103810.1	transcribed_unprocessed_pseudogene	ENSG00000264057.1	12.8455	-1.43456	0.252413	-5.68337	1.32e-08	1.14e-06
CD209	protein_coding	ENSG00000090659.16	152.512	1.44027	0.253602	5.67924	1.35e-08	1.17e-06
NA	NA	ENSG00000259298.1	23.6157	-0.912305	0.160717	-5.67647	1.38e-08	1.18e-06
LINC01355	lncRNA	ENSG00000261326.2	315.737	-0.829626	0.146172	-5.67567	1.38e-08	1.19e-06
LINC02656	lncRNA	ENSG00000212743.2	36.7512	-1.27427	0.224626	-5.67285	1.4e-08	1.2e-06
NOL12	protein_coding	ENSG00000273899.3	341.464	-0.69754	0.123001	-5.671	1.42e-08	1.21e-06
FERP1	processed_pseudogene	ENSG00000232149.1	9.18718	-1.24554	0.219754	-5.66791	1.45e-08	1.23e-06
SNORA65	snoRNA	ENSG00000201302.1	12.9478	-0.859252	0.151644	-5.66625	1.46e-08	1.24e-06
AL158834.2	lncRNA	ENSG00000227253.3	9.40193	-0.988216	0.174416	-5.66587	1.46e-08	1.24e-06
LCAT	protein_coding	ENSG00000213398.6	437.849	-0.75882	0.133953	-5.66482	1.47e-08	1.25e-06
AC005041.3	lncRNA	ENSG00000272183.1	39.2024	-0.889874	0.157185	-5.66133	1.5e-08	1.27e-06
AC145207.9	TEC	ENSG00000278876.1	15.7979	-1.21853	0.21532	-5.65917	1.52e-08	1.28e-06
RNU1-153P	snRNA	ENSG00000277678.1	7.45657	-1.277	0.225731	-5.65719	1.54e-08	1.29e-06
B3GAT2	protein_coding	ENSG00000112309.9	38.3904	-0.944545	0.16705	-5.65428	1.57e-08	1.31e-06
AC092123.1	lncRNA	ENSG00000261118.1	24.3638	-0.822652	0.145507	-5.65368	1.57e-08	1.31e-06
TTC14	protein_coding	ENSG00000163728.9	1695.72	-0.526853	0.0932301	-5.6511	1.59e-08	1.33e-06
NA	NA	ENSG00000271997.1	73.4607	-0.936259	0.165696	-5.65045	1.6e-08	1.33e-06
AC027290.3	TEC	ENSG00000280138.1	483.526	-1.13712	0.201232	-5.65079	1.6e-08	1.33e-06
AC006017.1	lncRNA	ENSG00000229591.1	7.46328	-1.03802	0.183842	-5.64627	1.64e-08	1.36e-06
AP001625.2	lncRNA	ENSG00000235772.1	19.3143	-1.31463	0.232956	-5.64324	1.67e-08	1.38e-06
TAS2R20	protein_coding	ENSG00000255837.1	19.4755	-1.10097	0.195096	-5.64322	1.67e-08	1.38e-06
AL732372.2	transcribed_unprocessed_pseudogene	ENSG00000237094.10	19.6171	-0.997866	0.176886	-5.64131	1.69e-08	1.39e-06
RN7SKP23	TEC	ENSG00000280039.1	30.6206	-1.09099	0.193447	-5.63972	1.7e-08	1.4e-06
AC063948.1	lncRNA	ENSG00000257543.1	11.3204	-1.00999	0.179182	-5.63665	1.73e-08	1.42e-06
ZNF32-AS1	lncRNA	ENSG00000226245.1	10.6085	-0.952208	0.168977	-5.63512	1.75e-08	1.43e-06
MTMR9LP	transcribed_unprocessed_pseudogene	ENSG00000220785.6	473.605	-0.775661	0.137789	-5.62934	1.81e-08	1.48e-06
AC096642.1	lncRNA	ENSG00000277007.1	24.6782	-1.11103	0.197398	-5.62838	1.82e-08	1.48e-06
AC000120.1	misc_RNA	ENSG00000200769.1	4.50534	-1.42136	0.25258	-5.62736	1.83e-08	1.49e-06
MUC21	protein_coding	ENSG00000204544.5	151.136	3.45433	0.614206	5.62406	1.87e-08	1.51e-06
AL031705.1	lncRNA	ENSG00000260646.1	6.56697	-1.27097	0.226101	-5.62127	1.9e-08	1.53e-06
N4BP2L2	protein_coding	ENSG00000244754.7	3531.28	-0.473785	0.0843109	-5.6195	1.92e-08	1.54e-06
AL355987.4	lncRNA	ENSG00000273066.4	132.474	-1.4272	0.254061	-5.61753	1.94e-08	1.56e-06
TMEM116	protein_coding	ENSG00000198270.11	319.74	-0.674248	0.120085	-5.61477	1.97e-08	1.58e-06
ENGASE	protein_coding	ENSG00000167280.15	1888.51	-0.925537	0.164977	-5.61008	2.02e-08	1.62e-06
AC005154.2	transcribed_processed_pseudogene	ENSG00000244480.1	23.786	-0.921481	0.164349	-5.60684	2.06e-08	1.65e-06
AL451050.2	lncRNA	ENSG00000272205.1	21.2077	-1.23769	0.220901	-5.60293	2.11e-08	1.68e-06
AC007485.2	TEC	ENSG00000279059.1	175.173	-0.654188	0.116971	-5.59275	2.24e-08	1.78e-06
CATSPERB	protein_coding	ENSG00000133962.6	277.93	-1.25315	0.224095	-5.59208	2.24e-08	1.78e-06
GTF3C2-AS1	lncRNA	ENSG00000234945.6	14.1174	-1.00383	0.179601	-5.58925	2.28e-08	1.81e-06
CACNA1F	protein_coding	ENSG00000102001.11	87.9816	-1.33507	0.239025	-5.58548	2.33e-08	1.84e-06
AGAP4	protein_coding	ENSG00000188234.12	91.3393	-0.749141	0.134154	-5.58418	2.35e-08	1.85e-06
AC139491.2	lncRNA	ENSG00000248596.5	91.9997	-2.01644	0.361137	-5.58358	2.36e-08	1.85e-06
RBM33	protein_coding	ENSG00000184863.9	2627.55	-0.419138	0.0751084	-5.58044	2.4e-08	1.88e-06
NA	NA	ENSG00000280992.1	8.58158	-1.00256	0.179767	-5.577	2.45e-08	1.92e-06
MIR765	miRNA	ENSG00000211581.1	3.13119	-1.52052	0.272886	-5.57201	2.52e-08	1.97e-06
AC025031.4	lncRNA	ENSG00000275481.1	15.9379	-0.945026	0.169637	-5.57088	2.53e-08	1.98e-06
MBTPS2	protein_coding	ENSG00000012174.10	978.963	0.515092	0.0925203	5.56734	2.59e-08	2.01e-06
AL117344.1	processed_pseudogene	ENSG00000218631.1	9.028	-1.28599	0.231105	-5.56453	2.63e-08	2.03e-06
AC073842.2	lncRNA	ENSG00000242798.1	15.8379	-1.06086	0.190646	-5.56456	2.63e-08	2.03e-06
SNORD14A	snoRNA	ENSG00000272034.1	30.0839	-1.0623	0.190886	-5.5651	2.62e-08	2.03e-06
MIR3936HG	lncRNA	ENSG00000233006.5	140.744	-0.744636	0.133874	-5.5622	2.66e-08	2.05e-06
DPY19L1P1	unprocessed_pseudogene	ENSG00000229358.3	190.609	-0.612518	0.110224	-5.55701	2.74e-08	2.11e-06
SNORD7	snoRNA	ENSG00000207297.1	6.17639	-1.21835	0.219463	-5.55153	2.83e-08	2.17e-06
AL353588.1	protein_coding	ENSG00000272442.2	7.22331	-0.98377	0.177341	-5.54735	2.9e-08	2.22e-06
PCYOX1	protein_coding	ENSG00000116005.10	3504.25	0.567721	0.102393	5.54455	2.95e-08	2.25e-06
AC012651.1	protein_coding	ENSG00000258461.4	70.3821	-1.01636	0.183543	-5.53748	3.07e-08	2.34e-06
TEPSIN	protein_coding	ENSG00000167302.8	658.014	-0.653824	0.11813	-5.53478	3.12e-08	2.37e-06
C1RL-AS1	lncRNA	ENSG00000205885.6	304.375	-0.980417	0.177142	-5.53465	3.12e-08	2.37e-06
PAXBP1	protein_coding	ENSG00000159086.13	1177.88	-0.507692	0.0917638	-5.5326	3.16e-08	2.39e-06
MIR324	miRNA	ENSG00000199053.2	4.7876	-1.7219	0.311298	-5.53135	3.18e-08	2.4e-06
AC005387.2	lncRNA	ENSG00000269191.1	10.5659	-1.01518	0.183522	-5.53167	3.17e-08	2.4e-06
RNU6-312P	snRNA	ENSG00000201499.1	5.48601	-1.09736	0.198467	-5.52919	3.22e-08	2.42e-06
ENO3	protein_coding	ENSG00000108515.16	188.494	-0.934554	0.169183	-5.52394	3.31e-08	2.49e-06
AC010201.1	lncRNA	ENSG00000271259.1	11.1193	-1.1347	0.205559	-5.52009	3.39e-08	2.54e-06
NUTM2G	protein_coding	ENSG00000188152.11	12.0364	-0.967398	0.175335	-5.51744	3.44e-08	2.56e-06
POU5F1	protein_coding	ENSG00000204531.14	930.152	-1.56378	0.283403	-5.51786	3.43e-08	2.56e-06
GUSBP11	lncRNA	ENSG00000228315.10	59.9072	-0.861703	0.15617	-5.51771	3.43e-08	2.56e-06
AL121845.3	protein_coding	ENSG00000273154.2	48.1737	-0.759391	0.13764	-5.51722	3.44e-08	2.56e-06
AC097641.2	lncRNA	ENSG00000277728.1	12.2938	-0.949173	0.17209	-5.51558	3.48e-08	2.58e-06
AC092794.1	lncRNA	ENSG00000274987.1	13.2845	-0.867585	0.157346	-5.51385	3.51e-08	2.6e-06
ADCY10	protein_coding	ENSG00000143199.16	9.79109	-1.15457	0.209479	-5.51162	3.56e-08	2.63e-06
MIR3176	miRNA	ENSG00000266235.1	7.69284	-1.46114	0.26514	-5.51082	3.57e-08	2.63e-06
MIR6835	miRNA	ENSG00000276404.1	4.91715	-1.58423	0.287612	-5.50824	3.62e-08	2.67e-06
AL450306.1	lncRNA	ENSG00000228748.2	27.3735	-1.12567	0.204381	-5.50771	3.64e-08	2.67e-06
AC092171.4	lncRNA	ENSG00000272953.1	31.4163	-1.01314	0.183958	-5.50748	3.64e-08	2.67e-06
CCDC57	protein_coding	ENSG00000176155.17	1620.43	-0.602799	0.109484	-5.50584	3.67e-08	2.69e-06
NA	NA	ENSG00000280816.1	25.5389	-1.13546	0.206315	-5.50351	3.72e-08	2.72e-06
AC010326.5	transcribed_processed_pseudogene	ENSG00000270804.1	188.935	-0.820332	0.149122	-5.50108	3.77e-08	2.75e-06
CCT6P1	transcribed_unprocessed_pseudogene	ENSG00000228409.4	258.469	-0.552051	0.10051	-5.49247	3.96e-08	2.87e-06
AL137013.1	processed_pseudogene	ENSG00000232186.1	15.5062	-0.846605	0.15413	-5.49281	3.96e-08	2.87e-06
AC017083.1	lncRNA	ENSG00000273064.1	15.6249	-0.991646	0.180542	-5.49259	3.96e-08	2.87e-06
CCNL2	protein_coding	ENSG00000221978.10	6712.38	-0.821905	0.149736	-5.48903	4.04e-08	2.91e-06
AP003108.2	protein_coding	ENSG00000256591.4	43.4643	-0.624974	0.113859	-5.48901	4.04e-08	2.91e-06
RBM39	protein_coding	ENSG00000131051.19	9751.42	-0.355115	0.0647058	-5.48815	4.06e-08	2.92e-06
DNASE1L2	protein_coding	ENSG00000167968.11	67.8233	-1.32548	0.241565	-5.48705	4.09e-08	2.94e-06
PLEKHM1P1	transcribed_unprocessed_pseudogene	ENSG00000214176.8	1427.51	-0.816394	0.148891	-5.48315	4.18e-08	2.99e-06
AC080080.1	TEC	ENSG00000279048.1	29.2629	-0.885132	0.161425	-5.48323	4.18e-08	2.99e-06
STPG3	protein_coding	ENSG00000197768.9	16.0923	-1.36571	0.249142	-5.48166	4.21e-08	3.01e-06
ATP2C2-AS1	lncRNA	ENSG00000261286.1	52.5	-1.06869	0.19499	-5.48076	4.23e-08	3.02e-06
NKTR	protein_coding	ENSG00000114857.16	3469.02	-0.663335	0.12105	-5.47986	4.26e-08	3.03e-06
MICALL2	protein_coding	ENSG00000164877.17	5874.6	-0.854538	0.155965	-5.47903	4.28e-08	3.03e-06
AL133373.2	TEC	ENSG00000279286.2	32.0996	-1.5127	0.276264	-5.47556	4.36e-08	3.09e-06
AC013731.1	lncRNA	ENSG00000270557.1	25.4462	-0.865645	0.158136	-5.47404	4.4e-08	3.1e-06
PICSAR	lncRNA	ENSG00000275874.1	25.3211	3.01937	0.551591	5.47393	4.4e-08	3.1e-06
CDRT4	protein_coding	ENSG00000239704.9	31.1657	-0.971024	0.177458	-5.47186	4.45e-08	3.13e-06
MTERF2	protein_coding	ENSG00000120832.8	405.692	-0.631295	0.115481	-5.46668	4.59e-08	3.22e-06
AC012358.1	lncRNA	ENSG00000203327.2	6.14076	-1.37004	0.250687	-5.46513	4.63e-08	3.24e-06
AC018648.1	lncRNA	ENSG00000272905.1	11.93	-1.18008	0.216044	-5.46219	4.7e-08	3.29e-06
GCNT7	protein_coding	ENSG00000124091.8	8.74247	-0.90863	0.166381	-5.46113	4.73e-08	3.3e-06
PTBP1P	processed_pseudogene	ENSG00000259078.2	20.4895	-1.48088	0.271164	-5.46121	4.73e-08	3.3e-06
ATP6V1C2	protein_coding	ENSG00000143882.8	203.627	-1.46961	0.269177	-5.45965	4.77e-08	3.32e-06
MCM3AP-AS1	lncRNA	ENSG00000215424.8	139.356	-0.707685	0.129655	-5.4582	4.81e-08	3.34e-06
AC106037.2	lncRNA	ENSG00000264188.1	10.4399	-1.53719	0.281644	-5.45792	4.82e-08	3.34e-06
GLUD1P3	transcribed_unprocessed_pseudogene	ENSG00000250959.2	53.4857	-0.567009	0.103985	-5.45278	4.96e-08	3.42e-06
SCAT2	lncRNA	ENSG00000257596.1	27.7966	-1.18335	0.217023	-5.45262	4.96e-08	3.42e-06
AC005253.1	lncRNA	ENSG00000268030.1	80.659	-0.769028	0.141048	-5.45225	4.97e-08	3.42e-06
AC126118.1	lncRNA	ENSG00000271993.1	14.1231	-1.05811	0.194066	-5.45231	4.97e-08	3.42e-06
AC254629.1	lncRNA	ENSG00000274993.1	76.3679	-1.82833	0.335409	-5.45104	5.01e-08	3.44e-06
AL133367.1	lncRNA	ENSG00000260285.1	197.95	-1.0424	0.191246	-5.45057	5.02e-08	3.44e-06
AC010761.4	lncRNA	ENSG00000265474.1	11.2684	-1.08241	0.198679	-5.448	5.09e-08	3.48e-06
AP001469.3	lncRNA	ENSG00000239415.1	68.9546	-0.993982	0.182519	-5.4459	5.15e-08	3.52e-06
NEIL1	protein_coding	ENSG00000140398.12	969.04	-0.953043	0.175053	-5.44432	5.2e-08	3.54e-06
KMT2E-AS1	lncRNA	ENSG00000239569.3	194.398	-1.00415	0.184486	-5.44295	5.24e-08	3.56e-06
SPDYA	protein_coding	ENSG00000163806.14	34.9035	-0.862877	0.158577	-5.44137	5.29e-08	3.59e-06
AC032044.1	lncRNA	ENSG00000262777.1	7.08522	-1.14474	0.210504	-5.43807	5.39e-08	3.65e-06
AC010538.1	lncRNA	ENSG00000275734.1	10.9256	-0.94419	0.173703	-5.43566	5.46e-08	3.69e-06
DDTL	protein_coding	ENSG00000099974.7	98.7936	-0.682604	0.1256	-5.43473	5.49e-08	3.7e-06
AC068946.1	protein_coding	ENSG00000280537.1	43.1575	-1.12	0.206093	-5.43446	5.5e-08	3.7e-06
AL049776.1	TEC	ENSG00000279434.1	33.2341	-0.607203	0.111747	-5.43375	5.52e-08	3.71e-06
MCCC1-AS1	lncRNA	ENSG00000243368.2	21.6177	-0.961917	0.17706	-5.43273	5.55e-08	3.72e-06
GPS2	protein_coding	ENSG00000132522.14	163.334	-0.723128	0.133149	-5.43096	5.61e-08	3.75e-06
SPATA25	protein_coding	ENSG00000149634.4	29.4439	-0.739564	0.136263	-5.42748	5.72e-08	3.82e-06
MIR4728	miRNA	ENSG00000265178.1	3.19647	-2.1168	0.390054	-5.42694	5.73e-08	3.82e-06
AL117379.1	lncRNA	ENSG00000273759.1	82.0256	-0.980413	0.180707	-5.42542	5.78e-08	3.85e-06
FAT4	protein_coding	ENSG00000196159.10	527.948	1.11578	0.205706	5.42416	5.82e-08	3.87e-06
AC007224.2	TEC	ENSG00000279357.1	12.2674	-1.24886	0.230284	-5.42315	5.86e-08	3.88e-06
DNM1P46	transcribed_unprocessed_pseudogene	ENSG00000182397.13	25.7411	-1.96463	0.362328	-5.42224	5.89e-08	3.89e-06
AC012615.1	lncRNA	ENSG00000261526.2	130.69	-0.766498	0.141384	-5.42138	5.91e-08	3.91e-06
MTG1	protein_coding	ENSG00000148824.17	340.633	-0.80238	0.148197	-5.41429	6.15e-08	4.06e-06
MUL1	protein_coding	ENSG00000090432.6	1925.64	0.475216	0.0878218	5.41114	6.26e-08	4.12e-06
AC008760.1	lncRNA	ENSG00000269680.1	76.4471	-0.990056	0.183088	-5.40755	6.39e-08	4.2e-06
AP001931.1	protein_coding	ENSG00000254732.1	16.3867	-1.33494	0.246909	-5.40658	6.42e-08	4.21e-06
AC005104.1	lncRNA	ENSG00000223374.1	26.5694	-0.903556	0.1672	-5.40403	6.52e-08	4.26e-06
CR559946.2	lncRNA	ENSG00000279182.1	10.303	-1.21926	0.225738	-5.40121	6.62e-08	4.32e-06
CR936218.1	lncRNA	ENSG00000262372.1	13.621	-1.13372	0.209961	-5.39966	6.68e-08	4.35e-06
AL731569.1	lncRNA	ENSG00000227896.2	49.0661	-0.890295	0.164903	-5.39889	6.71e-08	4.36e-06
CCL8	protein_coding	ENSG00000108700.4	38.5227	1.9231	0.356254	5.39812	6.73e-08	4.37e-06
HAND1	protein_coding	ENSG00000113196.2	6.22806	3.51489	0.651116	5.39825	6.73e-08	4.37e-06
AL121987.2	lncRNA	ENSG00000227741.1	13.6057	-0.900625	0.166891	-5.3965	6.8e-08	4.39e-06
AC245052.4	lncRNA	ENSG00000237017.1	39.0892	-0.80791	0.149726	-5.39593	6.82e-08	4.39e-06
AC132192.2	lncRNA	ENSG00000268403.2	67.9626	-1.03688	0.192159	-5.39595	6.82e-08	4.39e-06
AC007292.2	lncRNA	ENSG00000269318.1	18.2096	-0.84151	0.155936	-5.39651	6.79e-08	4.39e-06
LINC00304	lncRNA	ENSG00000180422.3	10.3057	-2.24433	0.416011	-5.39488	6.86e-08	4.41e-06
AL157392.4	lncRNA	ENSG00000273474.1	7.23136	-1.25651	0.232955	-5.3938	6.9e-08	4.42e-06
AC023794.2	lncRNA	ENSG00000248265.1	32.1215	-1.4418	0.267354	-5.39288	6.93e-08	4.44e-06
RNF213-AS1	lncRNA	ENSG00000263069.4	52.7392	-0.721605	0.133844	-5.39138	6.99e-08	4.47e-06
SEPTIN7P2	transcribed_unprocessed_pseudogene	ENSG00000214765.7	311.461	-0.390785	0.0725821	-5.38403	7.28e-08	4.65e-06
AC006480.3	lncRNA	ENSG00000273448.1	21.4914	-0.978739	0.181873	-5.38143	7.39e-08	4.71e-06
CDON	protein_coding	ENSG00000064309.13	501.605	1.28719	0.239273	5.37959	7.47e-08	4.75e-06
AC007216.2	lncRNA	ENSG00000261216.1	4.33021	-1.22955	0.228611	-5.37837	7.52e-08	4.77e-06
PHKG2	protein_coding	ENSG00000156873.14	1639.08	-0.465646	0.0865942	-5.37734	7.56e-08	4.78e-06
AC012360.3	lncRNA	ENSG00000272994.1	81.9342	-0.669684	0.124536	-5.37743	7.56e-08	4.78e-06
FAM186A	protein_coding	ENSG00000185958.8	18.9359	-1.0903	0.202944	-5.37242	7.77e-08	4.9e-06
EFHC1	protein_coding	ENSG00000096093.13	827.997	-0.500193	0.0931152	-5.37176	7.8e-08	4.91e-06
TBILA	lncRNA	ENSG00000261488.1	178.199	-0.909361	0.169337	-5.37011	7.87e-08	4.95e-06
AC009095.1	lncRNA	ENSG00000237718.2	8.48489	-1.16263	0.216515	-5.36974	7.89e-08	4.95e-06
TNFRSF25	protein_coding	ENSG00000215788.8	607.928	-0.946883	0.176541	-5.36352	8.16e-08	5.1e-06
AC018638.5	processed_pseudogene	ENSG00000243679.1	442.465	-0.920916	0.171707	-5.3633	8.17e-08	5.1e-06
AC093249.2	lncRNA	ENSG00000260167.1	5.21443	-1.20284	0.224259	-5.36364	8.16e-08	5.1e-06
AC009404.1	lncRNA	ENSG00000236255.1	111.286	-0.739102	0.137846	-5.36179	8.24e-08	5.14e-06
SNORD124	snoRNA	ENSG00000238793.1	2.8752	-1.57394	0.293597	-5.36087	8.28e-08	5.15e-06
SLC9A3-AS1	lncRNA	ENSG00000225138.6	1257.59	-1.29686	0.242045	-5.35796	8.42e-08	5.23e-06
AC010210.1	lncRNA	ENSG00000250608.1	55.7133	-0.841719	0.157115	-5.35735	8.45e-08	5.24e-06
PHAX	protein_coding	ENSG00000164902.12	1343.95	0.334971	0.0625623	5.35419	8.59e-08	5.3e-06
NUDT13	protein_coding	ENSG00000166321.12	152.548	-0.702178	0.131148	-5.35409	8.6e-08	5.3e-06
ZNF316	protein_coding	ENSG00000205903.5	1946.01	-0.444696	0.0830616	-5.35381	8.61e-08	5.3e-06
MIR378J	miRNA	ENSG00000274620.1	4.75093	-1.16825	0.218188	-5.35432	8.59e-08	5.3e-06
LINC02614	lncRNA	ENSG00000241288.6	101.234	-0.740259	0.138421	-5.34789	8.9e-08	5.47e-06
AL137127.1	lncRNA	ENSG00000272084.1	51.4128	-0.820666	0.153555	-5.34446	9.07e-08	5.56e-06
SNHG3	lncRNA	ENSG00000242125.3	1007.3	-0.748964	0.140181	-5.34283	9.15e-08	5.61e-06
AL049795.1	lncRNA	ENSG00000224066.1	16.1015	-1.133	0.212171	-5.34004	9.29e-08	5.67e-06
RPS19P3	processed_pseudogene	ENSG00000240463.1	12.7232	-0.862465	0.161503	-5.34025	9.28e-08	5.67e-06
AC087289.2	lncRNA	ENSG00000267342.1	28.0496	-0.842581	0.157904	-5.33602	9.5e-08	5.79e-06
MTND4P20	processed_pseudogene	ENSG00000233377.1	128.62	-1.97245	0.36975	-5.33455	9.58e-08	5.83e-06
LRRC36	protein_coding	ENSG00000159708.16	107.499	-1.12842	0.211623	-5.33222	9.7e-08	5.89e-06
SNORA75	snoRNA	ENSG00000206885.1	6.20842	-1.10802	0.207914	-5.32922	9.86e-08	5.98e-06
SNX15	protein_coding	ENSG00000110025.11	56.8031	-0.688848	0.129273	-5.32865	9.89e-08	5.99e-06
LZIC	protein_coding	ENSG00000162441.10	856.125	0.561276	0.105434	5.32346	1.02e-07	6.15e-06
INO80E	protein_coding	ENSG00000169592.13	2240.29	-0.407337	0.0765685	-5.3199	1.04e-07	6.26e-06
NA	NA	ENSG00000280730.1	22.6726	-1.30968	0.246191	-5.31979	1.04e-07	6.26e-06
WDR59	protein_coding	ENSG00000103091.13	2002.7	-0.401374	0.0754749	-5.31799	1.05e-07	6.31e-06
PEF1-AS1	lncRNA	ENSG00000235790.6	34.8648	-0.855473	0.160892	-5.31705	1.05e-07	6.33e-06
LSMEM1	protein_coding	ENSG00000181016.8	84.5133	-0.880664	0.165697	-5.31492	1.07e-07	6.38e-06
NA	NA	ENSG00000276354.1	4.3941	-1.2355	0.232447	-5.3152	1.07e-07	6.38e-06
AC027271.1	lncRNA	ENSG00000272576.1	13.4677	-0.92153	0.173434	-5.31344	1.08e-07	6.42e-06
ZDHHC11	protein_coding	ENSG00000188818.11	225.616	-1.41494	0.26632	-5.31294	1.08e-07	6.43e-06
AC012317.1	lncRNA	ENSG00000261583.1	19.3611	-1.84758	0.347947	-5.30994	1.1e-07	6.53e-06
LENG8-AS1	lncRNA	ENSG00000226696.4	180.111	-0.778109	0.146559	-5.30917	1.1e-07	6.54e-06
AL161452.1	lncRNA	ENSG00000226706.1	14.9132	-0.896542	0.168983	-5.30552	1.12e-07	6.66e-06
EPOR	protein_coding	ENSG00000187266.12	468.54	-0.779374	0.14697	-5.30294	1.14e-07	6.75e-06
AC004466.1	lncRNA	ENSG00000268069.2	7.29327	-0.985464	0.185874	-5.30178	1.15e-07	6.78e-06
THAP9-AS1	lncRNA	ENSG00000251022.5	1877.61	-0.641837	0.121134	-5.29857	1.17e-07	6.89e-06
ASIC3	protein_coding	ENSG00000213199.6	99.7147	-1.1202	0.211428	-5.29826	1.17e-07	6.89e-06
LINC00115	lncRNA	ENSG00000225880.5	51.2249	-0.814708	0.153809	-5.29689	1.18e-07	6.93e-06
SRRM2-AS1	lncRNA	ENSG00000205913.5	34.23	-0.801842	0.151436	-5.29491	1.19e-07	6.99e-06
AL133410.1	lncRNA	ENSG00000227388.2	61.4589	-1.20894	0.228378	-5.29362	1.2e-07	7.03e-06
AC016747.3	lncRNA	ENSG00000273302.1	8.36314	-0.919536	0.173755	-5.29214	1.21e-07	7.06e-06
AC136475.10	processed_pseudogene	ENSG00000277290.1	21.6312	-0.983001	0.185738	-5.2924	1.21e-07	7.06e-06
HSD17B7P2	transcribed_unprocessed_pseudogene	ENSG00000099251.13	141.431	-0.897718	0.169675	-5.2908	1.22e-07	7.1e-06
MZF1	protein_coding	ENSG00000099326.7	1232.02	-0.741521	0.140232	-5.28783	1.24e-07	7.21e-06
AC018638.4	processed_pseudogene	ENSG00000243302.3	312.915	-0.857522	0.162302	-5.2835	1.27e-07	7.36e-06
AC020663.3	lncRNA	ENSG00000275056.1	7.82851	-1.08039	0.204477	-5.28367	1.27e-07	7.36e-06
ZNF76	protein_coding	ENSG00000065029.13	1330.82	-0.430223	0.0814428	-5.28252	1.27e-07	7.38e-06
RPL36AP43	processed_pseudogene	ENSG00000241362.2	13.9933	-1.03209	0.195477	-5.27985	1.29e-07	7.48e-06
STAG3L5P	transcribed_unprocessed_pseudogene	ENSG00000242294.5	301.605	-0.92665	0.175562	-5.27819	1.3e-07	7.54e-06
AL354798.1	unprocessed_pseudogene	ENSG00000273628.1	6.57758	-1.11621	0.211581	-5.27555	1.32e-07	7.63e-06
AL136295.6	lncRNA	ENSG00000276698.1	35.8408	-0.651799	0.123563	-5.27502	1.33e-07	7.64e-06
NPIPB11	protein_coding	ENSG00000254206.4	62.6801	-1.50759	0.285945	-5.27231	1.35e-07	7.74e-06
AC244093.5	lncRNA	ENSG00000278638.1	7.71347	-1.40245	0.266017	-5.27202	1.35e-07	7.74e-06
AC010655.5	misc_RNA	ENSG00000276988.1	4.13716	-1.14244	0.216794	-5.2697	1.37e-07	7.83e-06
SPPL2B	protein_coding	ENSG00000005206.15	3591.72	-0.734994	0.139531	-5.26762	1.38e-07	7.9e-06
AGAP5	protein_coding	ENSG00000172650.11	15.6125	-1.02882	0.195434	-5.26427	1.41e-07	8.02e-06
AL662797.2	lncRNA	ENSG00000272540.1	13.3963	-0.75875	0.14412	-5.26469	1.4e-07	8.02e-06
NA	NA	ENSG00000279312.1	188.959	-1.28454	0.244017	-5.26415	1.41e-07	8.02e-06
PASK	protein_coding	ENSG00000115687.12	606.002	-0.472715	0.0898474	-5.26131	1.43e-07	8.08e-06
SEPTIN11	protein_coding	ENSG00000138758.10	6919.71	0.615599	0.116989	5.26203	1.42e-07	8.08e-06
TAS2R15P	unprocessed_pseudogene	ENSG00000212125.2	12.6562	-1.00677	0.191349	-5.26144	1.43e-07	8.08e-06
AC037459.2	lncRNA	ENSG00000253200.1	141.238	-0.725331	0.137857	-5.26149	1.43e-07	8.08e-06
AC020978.7	lncRNA	ENSG00000263276.1	16.8603	-0.763162	0.145025	-5.26227	1.42e-07	8.08e-06
ANKMY1	protein_coding	ENSG00000144504.14	845.637	-0.567769	0.107928	-5.26061	1.44e-07	8.08e-06
AC092828.1	lncRNA	ENSG00000253284.2	13.0955	-1.10462	0.209973	-5.26078	1.43e-07	8.08e-06
LMNTD2-AS1	lncRNA	ENSG00000254815.4	547.399	-1.3101	0.249066	-5.26004	1.44e-07	8.09e-06
TIA1	protein_coding	ENSG00000116001.14	3443.5	-0.466616	0.0887151	-5.25971	1.44e-07	8.1e-06
DMTF1	protein_coding	ENSG00000135164.17	2126.09	-0.536244	0.101985	-5.25805	1.46e-07	8.13e-06
CATSPER2	protein_coding	ENSG00000166762.15	246.444	-0.74966	0.14256	-5.25856	1.45e-07	8.13e-06
AC107081.2	lncRNA	ENSG00000236498.1	13.5475	-0.964234	0.183376	-5.25824	1.45e-07	8.13e-06
MC1R	protein_coding	ENSG00000258839.2	391.973	-0.782084	0.148784	-5.25651	1.47e-07	8.19e-06
Z93930.3	lncRNA	ENSG00000272858.1	10.2401	-0.896473	0.170612	-5.25445	1.48e-07	8.26e-06
SOCS5P2	processed_pseudogene	ENSG00000224682.1	3.09997	-1.9707	0.375483	-5.24844	1.53e-07	8.53e-06
CCDC18-AS1	lncRNA	ENSG00000223745.6	549.617	-0.823038	0.156848	-5.24737	1.54e-07	8.56e-06
DLAT	protein_coding	ENSG00000150768.14	1575.55	0.444075	0.0846365	5.24685	1.55e-07	8.57e-06
ADAMTSL4-AS2	lncRNA	ENSG00000237781.3	37.5445	-1.07278	0.204479	-5.2464	1.55e-07	8.58e-06
NBEAL2	protein_coding	ENSG00000160796.15	10854.5	-0.949746	0.181045	-5.24591	1.56e-07	8.59e-06
AC092279.3	TEC	ENSG00000279425.1	25.9745	-0.994049	0.189512	-5.24531	1.56e-07	8.6e-06
RNU6-1095P	snRNA	ENSG00000251957.1	3.10741	-1.48942	0.28402	-5.24408	1.57e-07	8.65e-06
AC018521.7	lncRNA	ENSG00000266821.1	2.54194	-1.59211	0.303627	-5.24364	1.57e-07	8.66e-06
SNORA26	snoRNA	ENSG00000212588.1	18.064	-0.909399	0.173486	-5.24192	1.59e-07	8.72e-06
AL645924.2	processed_pseudogene	ENSG00000251229.1	3.88951	-1.30037	0.24809	-5.24151	1.59e-07	8.73e-06
POGZ	protein_coding	ENSG00000143442.20	4244.12	-0.461167	0.0880209	-5.2393	1.61e-07	8.81e-06
NA	NA	ENSG00000269131.1	592.258	-0.721629	0.137736	-5.23921	1.61e-07	8.81e-06
KCNAB3	protein_coding	ENSG00000170049.8	97.4306	-0.967975	0.184791	-5.23821	1.62e-07	8.83e-06
EME2	protein_coding	ENSG00000197774.11	734.213	-0.822959	0.157104	-5.23829	1.62e-07	8.83e-06
AP000347.1	transcribed_unprocessed_pseudogene	ENSG00000272578.4	50.4196	-0.702327	0.134177	-5.23434	1.66e-07	9e-06
ZNF335	protein_coding	ENSG00000198026.7	1304.94	-0.368206	0.0703546	-5.23357	1.66e-07	9.03e-06
AC092809.5	lncRNA	ENSG00000237101.1	13.4333	-1.02717	0.196298	-5.23269	1.67e-07	9.06e-06
PHBP9	processed_pseudogene	ENSG00000230224.1	21.0337	-1.02633	0.196284	-5.22882	1.71e-07	9.22e-06
AC144548.1	lncRNA	ENSG00000258210.1	8.32582	-1.06	0.202717	-5.22896	1.7e-07	9.22e-06
RBFADN	lncRNA	ENSG00000261126.6	33.5545	-0.920011	0.175972	-5.22816	1.71e-07	9.24e-06
RFPL3S	lncRNA	ENSG00000205853.9	12.7782	-1.13688	0.217557	-5.22567	1.74e-07	9.34e-06
STAM-AS1	lncRNA	ENSG00000260589.1	16.14	-1.09295	0.20914	-5.22593	1.73e-07	9.34e-06
AL021578.1	lncRNA	ENSG00000275894.1	30.7972	-1.08344	0.207358	-5.22497	1.74e-07	9.36e-06
CYP2D8P	unprocessed_pseudogene	ENSG00000226450.2	19.9957	-1.06977	0.204811	-5.22319	1.76e-07	9.43e-06
AC114490.1	transcribed_unitary_pseudogene	ENSG00000241014.1	188.842	-0.585823	0.112262	-5.21835	1.81e-07	9.67e-06
AP000442.1	lncRNA	ENSG00000255139.1	28.3263	-0.694187	0.133045	-5.2177	1.81e-07	9.67e-06
AL049780.1	lncRNA	ENSG00000258646.1	7.84963	-0.965954	0.185138	-5.21749	1.81e-07	9.67e-06
AC015802.4	lncRNA	ENSG00000267546.2	13.4558	-1.09247	0.209385	-5.21753	1.81e-07	9.67e-06
LINC01730	lncRNA	ENSG00000275491.1	16.1808	-1.66209	0.31891	-5.21176	1.87e-07	9.96e-06
AC122688.3	TEC	ENSG00000279233.1	101.257	-0.951913	0.182662	-5.21133	1.87e-07	9.97e-06
AL353801.3	lncRNA	ENSG00000273363.1	7.61008	-1.22749	0.23577	-5.2063	1.93e-07	1.02e-05
AC073655.2	lncRNA	ENSG00000258365.1	18.8969	-0.928538	0.178376	-5.20552	1.93e-07	1.03e-05
AC067852.3	lncRNA	ENSG00000267632.1	32.2823	-1.14947	0.220948	-5.20247	1.97e-07	1.04e-05
MT-CO1	protein_coding	ENSG00000198804.2	569636	-0.755485	0.145225	-5.20217	1.97e-07	1.04e-05
SH3GL1P2	processed_pseudogene	ENSG00000264943.1	9.97593	-1.08831	0.209339	-5.19877	2.01e-07	1.06e-05
AC008764.8	lncRNA	ENSG00000279529.1	56.488	-0.850705	0.163726	-5.19589	2.04e-07	1.07e-05
AL157791.2	processed_pseudogene	ENSG00000271424.1	7.86682	-0.909655	0.1752	-5.19209	2.08e-07	1.09e-05
AC105429.1	lncRNA	ENSG00000276337.1	43.1551	-1.00156	0.192918	-5.19166	2.08e-07	1.09e-05
AC091390.4	unprocessed_pseudogene	ENSG00000239486.1	10.499	-0.925717	0.178423	-5.18834	2.12e-07	1.11e-05
LPAR6	protein_coding	ENSG00000139679.14	1557.47	-0.702199	0.135375	-5.18705	2.14e-07	1.12e-05
LINC01558	lncRNA	ENSG00000146521.8	23.6589	-1.56572	0.302324	-5.17895	2.23e-07	1.16e-05
AL109811.1	lncRNA	ENSG00000226849.1	12.1332	-0.831547	0.160569	-5.17877	2.23e-07	1.16e-05
AC090616.6	TEC	ENSG00000278867.1	27.422	-0.768136	0.148318	-5.17898	2.23e-07	1.16e-05
ZNF213-AS1	lncRNA	ENSG00000263072.4	309.361	-0.589984	0.113942	-5.17796	2.24e-07	1.17e-05
AC006330.1	TEC	ENSG00000280388.1	14.109	-1.05636	0.204136	-5.17476	2.28e-07	1.19e-05
IRF9	protein_coding	ENSG00000213928.7	423.027	-0.757659	0.146456	-5.1733	2.3e-07	1.19e-05
AC068790.5	lncRNA	ENSG00000270061.1	6.86615	-1.108	0.2144	-5.1679	2.37e-07	1.23e-05
AF064861.1	misc_RNA	ENSG00000252915.1	5.17395	-1.29509	0.250686	-5.16618	2.39e-07	1.24e-05
AC093525.8	TEC	ENSG00000279520.1	48.5117	-0.856148	0.16573	-5.16593	2.39e-07	1.24e-05
IDSP1	unprocessed_pseudogene	ENSG00000176289.4	6.54301	-1.66266	0.321975	-5.16395	2.42e-07	1.25e-05
ADCY10P1	transcribed_unprocessed_pseudogene	ENSG00000161912.16	173.938	-0.845077	0.163731	-5.16137	2.45e-07	1.26e-05
RSKR	protein_coding	ENSG00000167524.13	127.489	-0.8025	0.15555	-5.15911	2.48e-07	1.28e-05
FAM177B	protein_coding	ENSG00000197520.9	513.169	-1.92832	0.374033	-5.1555	2.53e-07	1.3e-05
CCDC17	protein_coding	ENSG00000159588.13	70.1277	-1.02004	0.197867	-5.15516	2.53e-07	1.3e-05
AC087392.3	lncRNA	ENSG00000262228.2	11.6757	-1.02383	0.198853	-5.14868	2.62e-07	1.34e-05
ANO8	protein_coding	ENSG00000074855.9	1217.91	-0.748168	0.145328	-5.14815	2.63e-07	1.35e-05
COX19	protein_coding	ENSG00000240230.4	975.182	-0.51655	0.100363	-5.14684	2.65e-07	1.35e-05
AC005840.2	lncRNA	ENSG00000256433.2	62.9193	-1.26768	0.246462	-5.1435	2.7e-07	1.38e-05
POLR2J3	protein_coding	ENSG00000168255.17	126.209	-0.646909	0.125842	-5.14065	2.74e-07	1.39e-05
ZBTB12BP	processed_pseudogene	ENSG00000180610.10	9.8064	-1.04665	0.203661	-5.1392	2.76e-07	1.4e-05
KLRA1P	transcribed_unprocessed_pseudogene	ENSG00000256667.5	120.433	-0.936875	0.182449	-5.13499	2.82e-07	1.43e-05
PSPC1-AS2	lncRNA	ENSG00000226352.2	17.706	-0.829614	0.161594	-5.13394	2.84e-07	1.44e-05
AL080317.2	lncRNA	ENSG00000272356.1	49.8373	-0.83647	0.162959	-5.133	2.85e-07	1.44e-05
AL590096.1	lncRNA	ENSG00000277020.3	6.5896	-1.21706	0.237341	-5.12788	2.93e-07	1.48e-05
AC009690.1	protein_coding	ENSG00000260729.1	11.9443	-1.32585	0.258598	-5.12706	2.94e-07	1.49e-05
NA	NA	ENSG00000244433.2	5.20602	-1.53947	0.30034	-5.12577	2.96e-07	1.49e-05
PNN	protein_coding	ENSG00000100941.7	4737	-0.430582	0.0840193	-5.1248	2.98e-07	1.5e-05
SNORA71B	snoRNA	ENSG00000235408.4	7.80887	-1.11171	0.216945	-5.12439	2.98e-07	1.5e-05
GRTP1-AS1	lncRNA	ENSG00000225083.1	14.5976	-1.03959	0.202917	-5.12324	3e-07	1.51e-05
TARBP1	protein_coding	ENSG00000059588.8	1814.02	-0.581111	0.11345	-5.12217	3.02e-07	1.51e-05
U47924.3	lncRNA	ENSG00000275703.1	16.1746	-1.06693	0.208307	-5.12193	3.02e-07	1.51e-05
MNX1-AS2	lncRNA	ENSG00000235029.1	30.6132	-1.10641	0.216212	-5.11723	3.1e-07	1.55e-05
CCT6P3	transcribed_unprocessed_pseudogene	ENSG00000234585.5	225.201	-0.672076	0.131459	-5.11244	3.18e-07	1.59e-05
AC129510.1	lncRNA	ENSG00000265678.1	28.0921	-0.852064	0.166683	-5.11187	3.19e-07	1.59e-05
KCTD13	protein_coding	ENSG00000174943.8	1065.69	-0.409718	0.0801596	-5.11127	3.2e-07	1.59e-05
SNAP47-AS1	lncRNA	ENSG00000230005.2	1.35644	-2.32585	0.455074	-5.11093	3.21e-07	1.59e-05
AC005840.4	lncRNA	ENSG00000276718.1	40.7177	-1.14406	0.22387	-5.11037	3.22e-07	1.6e-05
MIR616	miRNA	ENSG00000208028.1	7.06001	-1.57853	0.308919	-5.10985	3.22e-07	1.6e-05
XRCC3	protein_coding	ENSG00000126215.12	805.735	-0.66171	0.129511	-5.1093	3.23e-07	1.6e-05
KANSL1L-AS1	lncRNA	ENSG00000229127.1	41.538	-0.99298	0.194346	-5.10934	3.23e-07	1.6e-05
RPL23AP66	processed_pseudogene	ENSG00000243141.2	3.69103	-1.40876	0.275755	-5.10873	3.24e-07	1.6e-05
AC016586.1	lncRNA	ENSG00000268670.1	9.23255	-0.881756	0.172605	-5.10852	3.25e-07	1.6e-05
GAS8-AS1	lncRNA	ENSG00000221819.5	6.15427	-1.25643	0.24597	-5.10805	3.25e-07	1.6e-05
SYNM	protein_coding	ENSG00000182253.13	587.262	1.32987	0.260405	5.10692	3.27e-07	1.61e-05
LCT	protein_coding	ENSG00000115850.8	10.8634	2.7226	0.533332	5.10488	3.31e-07	1.63e-05
ADAMTS13	protein_coding	ENSG00000160323.17	298.369	-0.776237	0.152119	-5.10284	3.35e-07	1.64e-05
AL627309.7	processed_pseudogene	ENSG00000269981.1	60.9366	-1.55724	0.305168	-5.10289	3.35e-07	1.64e-05
UBOX5-AS1	lncRNA	ENSG00000235958.4	14.9763	-0.931461	0.182555	-5.10235	3.35e-07	1.64e-05
SPATA6L	protein_coding	ENSG00000106686.15	344.659	-0.855774	0.167759	-5.1012	3.38e-07	1.65e-05
AC021087.3	lncRNA	ENSG00000260774.1	24.444	-0.927718	0.181855	-5.10141	3.37e-07	1.65e-05
FNBP4	protein_coding	ENSG00000109920.11	3178.84	-0.431091	0.0845189	-5.10052	3.39e-07	1.65e-05
PRMT5-AS1	lncRNA	ENSG00000237054.8	17.016	-0.844151	0.165542	-5.09931	3.41e-07	1.66e-05
SLC26A5	protein_coding	ENSG00000170615.13	26.1411	-1.48687	0.2916	-5.09902	3.41e-07	1.66e-05
AC245140.2	lncRNA	ENSG00000280195.1	61.8009	-0.592305	0.116181	-5.09811	3.43e-07	1.66e-05
AL121753.2	TEC	ENSG00000279253.1	114.65	-0.69024	0.135434	-5.09649	3.46e-07	1.68e-05
LINC02649	lncRNA	ENSG00000215244.2	43.2993	-1.10729	0.217439	-5.0924	3.54e-07	1.71e-05
ALOX12	protein_coding	ENSG00000108839.10	64.4306	-0.675304	0.132661	-5.09044	3.57e-07	1.73e-05
AC015871.3	lncRNA	ENSG00000278600.1	233.307	-0.661574	0.130011	-5.0886	3.61e-07	1.74e-05
MUC20-OT1	lncRNA	ENSG00000242086.7	1248.97	-0.801935	0.157604	-5.0883	3.61e-07	1.74e-05
MYO15A	protein_coding	ENSG00000091536.15	73.0189	-0.757827	0.148979	-5.0868	3.64e-07	1.75e-05
TMEM262	protein_coding	ENSG00000187066.7	66.0439	-0.644425	0.126691	-5.08657	3.65e-07	1.75e-05
AC108058.1	lncRNA	ENSG00000238273.3	67.0105	-1.04173	0.204881	-5.08456	3.68e-07	1.77e-05
AC010327.6	lncRNA	ENSG00000276570.1	76.7198	-0.716544	0.140945	-5.08387	3.7e-07	1.77e-05
MIR200A	miRNA	ENSG00000207607.2	22.459	-1.36278	0.268195	-5.08131	3.75e-07	1.79e-05
SYT11	protein_coding	ENSG00000132718.8	1095.89	0.673167	0.1325	5.08052	3.76e-07	1.8e-05
ZNF700	protein_coding	ENSG00000196757.6	630.808	-0.509881	0.100364	-5.08034	3.77e-07	1.8e-05
NA	NA	ENSG00000280605.1	6.09169	-1.11347	0.219195	-5.07983	3.78e-07	1.8e-05
PGGHG	protein_coding	ENSG00000142102.14	7611.3	-1.35125	0.266024	-5.07944	3.79e-07	1.8e-05
CICP27	processed_pseudogene	ENSG00000233750.3	3.73964	-1.77162	0.348831	-5.07875	3.8e-07	1.81e-05
SNORD60	snoRNA	ENSG00000206630.1	14.0136	-1.17469	0.231329	-5.078	3.81e-07	1.81e-05
AC007686.3	lncRNA	ENSG00000273729.1	51.172	-0.635667	0.125187	-5.07774	3.82e-07	1.81e-05
Z73965.1	TEC	ENSG00000279894.1	15.4537	-0.897914	0.176946	-5.07451	3.88e-07	1.84e-05
AC011365.2	lncRNA	ENSG00000254042.1	6.70739	-1.77554	0.349984	-5.07319	3.91e-07	1.85e-05
AC093752.1	transcribed_unprocessed_pseudogene	ENSG00000245958.5	323.805	-0.485735	0.0957834	-5.07118	3.95e-07	1.87e-05
ZNF785	protein_coding	ENSG00000197162.9	561.209	-0.357339	0.0705011	-5.06856	4.01e-07	1.89e-05
AARSD1	protein_coding	ENSG00000266967.5	236.326	-0.542234	0.107042	-5.06563	4.07e-07	1.92e-05
MTMR11	protein_coding	ENSG00000014914.18	6461.31	-1.00581	0.198834	-5.05854	4.22e-07	1.99e-05
AL662844.3	lncRNA	ENSG00000271821.1	8.98505	-1.06844	0.211231	-5.05813	4.23e-07	1.99e-05
AL513327.1	lncRNA	ENSG00000225313.4	142.448	-0.763357	0.151018	-5.05474	4.31e-07	2.02e-05
EIF1P6	unprocessed_pseudogene	ENSG00000267938.1	6.20576	-1.43401	0.283877	-5.05151	4.38e-07	2.05e-05
SCML1	protein_coding	ENSG00000047634.13	601.918	-0.732072	0.144977	-5.04957	4.43e-07	2.07e-05
AC090004.1	protein_coding	ENSG00000268279.3	30.3572	-0.884826	0.17527	-5.04836	4.46e-07	2.08e-05
AC021491.2	lncRNA	ENSG00000250286.1	5.06363	-1.1995	0.237646	-5.04743	4.48e-07	2.09e-05
AC022558.3	lncRNA	ENSG00000273747.1	10.2389	-0.935093	0.185287	-5.04673	4.49e-07	2.09e-05
MIR6772	miRNA	ENSG00000274816.1	5.60628	-1.30423	0.258443	-5.04649	4.5e-07	2.09e-05
PGM5	protein_coding	ENSG00000154330.11	328.907	1.32889	0.263399	5.04518	4.53e-07	2.11e-05
NOL3	protein_coding	ENSG00000140939.13	2055.82	-0.59294	0.117577	-5.04299	4.58e-07	2.12e-05
MIR570	miRNA	ENSG00000207650.1	34.795	-0.920402	0.182507	-5.0431	4.58e-07	2.12e-05
SNORD101	snoRNA	ENSG00000206754.1	5.862	-1.33444	0.264661	-5.04207	4.61e-07	2.13e-05
AC078883.1	lncRNA	ENSG00000225205.4	125.134	-0.817312	0.1621	-5.04201	4.61e-07	2.13e-05
MMP25-AS1	lncRNA	ENSG00000261971.5	285.641	-0.788908	0.156482	-5.04153	4.62e-07	2.13e-05
NPIPB4	protein_coding	ENSG00000185864.15	86.2049	-0.922015	0.182911	-5.04079	4.64e-07	2.14e-05
KRR1P1	processed_pseudogene	ENSG00000237672.1	10.4779	-1.1554	0.229324	-5.03829	4.7e-07	2.16e-05
CPED1	protein_coding	ENSG00000106034.16	624.568	1.0637	0.211244	5.03541	4.77e-07	2.19e-05
PTPRA	protein_coding	ENSG00000132670.19	3898.22	0.379976	0.0754648	5.03515	4.77e-07	2.19e-05
BRICD5	protein_coding	ENSG00000182685.6	196.399	-0.949583	0.188596	-5.03502	4.78e-07	2.19e-05
AC135279.2	processed_pseudogene	ENSG00000255566.1	5.62405	-1.25613	0.249506	-5.03445	4.79e-07	2.19e-05
AC113410.2	processed_pseudogene	ENSG00000248648.1	5.8881	-1.18036	0.234553	-5.03238	4.84e-07	2.22e-05
AL442128.2	lncRNA	ENSG00000277767.1	15.7755	-1.02052	0.202835	-5.03129	4.87e-07	2.23e-05
NA	NA	ENSG00000281350.1	5.97622	-0.918969	0.182659	-5.03106	4.88e-07	2.23e-05
AP000346.2	transcribed_unprocessed_pseudogene	ENSG00000234353.2	26.8622	-1.11083	0.220871	-5.02931	4.92e-07	2.24e-05
AC234582.1	lncRNA	ENSG00000231064.4	102.506	-0.746904	0.148568	-5.02734	4.97e-07	2.26e-05
LACTB2-AS1	lncRNA	ENSG00000246366.5	20.0242	-0.833904	0.165888	-5.02691	4.98e-07	2.27e-05
FAM229A	protein_coding	ENSG00000225828.1	138.081	-0.852924	0.169742	-5.02483	5.04e-07	2.29e-05
AL354892.3	lncRNA	ENSG00000266896.1	22.518	-0.746111	0.14852	-5.02362	5.07e-07	2.3e-05
AC078846.1	lncRNA	ENSG00000273329.1	117.72	-0.621587	0.123733	-5.0236	5.07e-07	2.3e-05
AL136295.7	lncRNA	ENSG00000278784.1	130.477	-0.604678	0.120393	-5.02253	5.1e-07	2.31e-05
NA	NA	ENSG00000250404.1	36.387	-0.913858	0.181987	-5.02155	5.13e-07	2.31e-05
TAS2R5	protein_coding	ENSG00000127366.5	26.6304	-1.03519	0.206207	-5.02015	5.16e-07	2.33e-05
LTO1	protein_coding	ENSG00000149716.11	812.648	-0.437462	0.0871394	-5.02026	5.16e-07	2.33e-05
AC073352.1	lncRNA	ENSG00000272662.1	5.05901	-1.38425	0.275795	-5.01912	5.19e-07	2.34e-05
AC007405.2	lncRNA	ENSG00000234350.3	16.1867	-1.19201	0.237569	-5.01755	5.23e-07	2.35e-05
AL513218.1	lncRNA	ENSG00000272100.1	11.0244	-0.942617	0.187885	-5.017	5.25e-07	2.36e-05
LMBR1L	protein_coding	ENSG00000139636.14	1455.95	-0.521998	0.104059	-5.01634	5.27e-07	2.36e-05
AC027020.2	lncRNA	ENSG00000270127.2	79.5514	-1.14202	0.227675	-5.01602	5.28e-07	2.36e-05
ARL6IP4	protein_coding	ENSG00000182196.12	121.501	-0.8123	0.162048	-5.01272	5.37e-07	2.4e-05
HM13-IT1	lncRNA	ENSG00000235313.1	16.0886	-0.750679	0.14976	-5.01257	5.37e-07	2.4e-05
SCLY	protein_coding	ENSG00000132330.15	152.834	-0.470698	0.0939093	-5.01226	5.38e-07	2.4e-05
AC116366.2	lncRNA	ENSG00000234290.2	110.694	-0.851386	0.169951	-5.0096	5.45e-07	2.42e-05
AC106886.2	lncRNA	ENSG00000260899.1	26.0408	-1.0854	0.216677	-5.00929	5.46e-07	2.42e-05
SMG1P7	transcribed_unprocessed_pseudogene	ENSG00000261556.7	111.264	-0.831388	0.165955	-5.00973	5.45e-07	2.42e-05
AL355488.1	lncRNA	ENSG00000273373.1	221.532	-0.753393	0.150398	-5.00934	5.46e-07	2.42e-05
BIRC6-AS2	transcribed_unprocessed_pseudogene	ENSG00000279897.1	3.33631	-1.40922	0.281351	-5.00877	5.48e-07	2.43e-05
AC016876.3	lncRNA	ENSG00000264772.4	67.5085	-0.654393	0.130693	-5.0071	5.53e-07	2.44e-05
NA	NA	ENSG00000276381.1	8.10792	-1.0806	0.215805	-5.0073	5.52e-07	2.44e-05
AL008729.1	lncRNA	ENSG00000215022.6	26.0092	-0.757906	0.151436	-5.00479	5.59e-07	2.47e-05
MYLK	protein_coding	ENSG00000065534.17	5492.64	1.16638	0.233136	5.00301	5.64e-07	2.48e-05
PNISR	protein_coding	ENSG00000132424.13	3414.16	-0.641523	0.128216	-5.00344	5.63e-07	2.48e-05
TIGD1	protein_coding	ENSG00000221944.4	345.396	-0.631283	0.126176	-5.0032	5.64e-07	2.48e-05
STRADA	protein_coding	ENSG00000266173.4	360.529	-0.504678	0.100868	-5.00335	5.63e-07	2.48e-05
DENND4B	protein_coding	ENSG00000198837.8	2296.01	-0.385934	0.0771684	-5.00119	5.7e-07	2.5e-05
NA	NA	ENSG00000273000.4	22.1918	-0.856711	0.171312	-5.00088	5.71e-07	2.5e-05
KCNH8	protein_coding	ENSG00000183960.7	289.744	-1.33394	0.266801	-4.99973	5.74e-07	2.51e-05
AC098869.2	lncRNA	ENSG00000250893.1	11.846	-1.26048	0.252336	-4.99522	5.88e-07	2.57e-05
SNORD46	snoRNA	ENSG00000200913.1	7.31931	-0.995159	0.199299	-4.9933	5.94e-07	2.59e-05
AL139246.2	TEC	ENSG00000225931.3	16.6592	-1.24416	0.249166	-4.99328	5.94e-07	2.59e-05
RNU1-103P	snRNA	ENSG00000252311.1	4.71447	-1.2502	0.250486	-4.99108	6e-07	2.61e-05
TINF2	protein_coding	ENSG00000092330.14	2192.46	0.285176	0.0571703	4.98818	6.1e-07	2.64e-05
AGBL3	protein_coding	ENSG00000146856.13	109.481	-0.593466	0.118978	-4.98805	6.1e-07	2.64e-05
LINC00685	lncRNA	ENSG00000226179.4	31.1586	-1.10926	0.222362	-4.98853	6.08e-07	2.64e-05
AC145285.6	lncRNA	ENSG00000275807.1	31.1797	-0.874544	0.175332	-4.98793	6.1e-07	2.64e-05
NEK1	protein_coding	ENSG00000137601.14	603.714	0.523024	0.104868	4.98743	6.12e-07	2.65e-05
ANAPC4	protein_coding	ENSG00000053900.9	1185.08	-0.293987	0.0589542	-4.98671	6.14e-07	2.66e-05
VMP1	protein_coding	ENSG00000062716.9	17753.1	-0.720313	0.144466	-4.98605	6.16e-07	2.66e-05
IGBP1-AS1	lncRNA	ENSG00000203588.3	11.385	-0.984546	0.197453	-4.98623	6.16e-07	2.66e-05
BX322650.1	processed_pseudogene	ENSG00000183171.5	17.978	-1.46849	0.294589	-4.98489	6.2e-07	2.67e-05
SNHG1	lncRNA	ENSG00000255717.5	1830.28	-0.647863	0.129963	-4.98498	6.2e-07	2.67e-05
AL021707.3	lncRNA	ENSG00000230149.2	30.6837	-0.750281	0.150525	-4.98443	6.21e-07	2.67e-05
AL691432.1	transcribed_processed_pseudogene	ENSG00000269737.1	34.2087	-1.07484	0.215667	-4.98381	6.23e-07	2.68e-05
AP005329.1	lncRNA	ENSG00000264235.4	28.9538	-0.859432	0.172463	-4.98328	6.25e-07	2.68e-05
TH2LCRR	lncRNA	ENSG00000223442.1	8.44451	-0.795418	0.159639	-4.9826	6.27e-07	2.69e-05
TEX22	protein_coding	ENSG00000226174.5	33.9568	-1.03164	0.207075	-4.98197	6.29e-07	2.69e-05
AC073592.1	lncRNA	ENSG00000214650.2	13.3613	-0.992523	0.199304	-4.97994	6.36e-07	2.72e-05
AC012186.2	lncRNA	ENSG00000261131.1	7.91676	-0.974288	0.195669	-4.97927	6.38e-07	2.72e-05
NA	NA	ENSG00000270189.1	234.14	-0.667638	0.134083	-4.97928	6.38e-07	2.72e-05
AC012181.1	lncRNA	ENSG00000261114.1	23.2727	-0.896201	0.180005	-4.97877	6.4e-07	2.72e-05
RRN3P1	transcribed_unprocessed_pseudogene	ENSG00000248124.6	295.723	-0.744602	0.149564	-4.97847	6.41e-07	2.72e-05
NA	NA	ENSG00000274627.1	180.082	-0.952676	0.191373	-4.9781	6.42e-07	2.73e-05
LINC00265	lncRNA	ENSG00000188185.10	249.391	-0.707533	0.142173	-4.97655	6.47e-07	2.74e-05
AL139287.1	lncRNA	ENSG00000240731.1	106.193	-0.584488	0.117446	-4.97665	6.47e-07	2.74e-05
AC015799.1	TEC	ENSG00000279432.1	8.99792	-0.847287	0.170317	-4.97475	6.53e-07	2.76e-05
GLG1	protein_coding	ENSG00000090863.10	11961.2	0.385803	0.0775635	4.97403	6.56e-07	2.77e-05
ABCA5	protein_coding	ENSG00000154265.14	915.073	-0.758985	0.152602	-4.97363	6.57e-07	2.77e-05
RPL9P2	processed_pseudogene	ENSG00000234324.1	3.44456	-1.52431	0.306524	-4.9729	6.6e-07	2.78e-05
ZNF814	protein_coding	ENSG00000204514.8	435.248	-0.477387	0.0960448	-4.97045	6.68e-07	2.81e-05
AC106033.1	misc_RNA	ENSG00000223023.1	1.39867	-1.93244	0.388782	-4.97051	6.68e-07	2.81e-05
PDZRN4	protein_coding	ENSG00000165966.13	52.5132	1.72357	0.346885	4.96871	6.74e-07	2.83e-05
AC008105.1	lncRNA	ENSG00000233175.2	52.9894	-1.02744	0.20682	-4.96779	6.77e-07	2.84e-05
MYH3	protein_coding	ENSG00000109063.13	111.731	-0.729184	0.14687	-4.96484	6.88e-07	2.88e-05
TYK2	protein_coding	ENSG00000105397.12	3812.68	-0.357584	0.0720358	-4.96397	6.91e-07	2.89e-05
TMEM184A	protein_coding	ENSG00000164855.14	2172.14	-0.814001	0.163974	-4.9642	6.9e-07	2.89e-05
AP001107.4	lncRNA	ENSG00000254461.1	15.6915	-0.90154	0.181623	-4.96379	6.91e-07	2.89e-05
AL671710.1	lncRNA	ENSG00000273192.1	26.0223	-0.774987	0.156144	-4.96329	6.93e-07	2.89e-05
TPTE2P5	transcribed_unprocessed_pseudogene	ENSG00000168852.11	40.6886	-0.941434	0.189711	-4.96246	6.96e-07	2.9e-05
AP002907.1	lncRNA	ENSG00000272037.1	32.3179	-0.872826	0.175929	-4.96125	7e-07	2.91e-05
AC026368.1	lncRNA	ENSG00000277840.1	45.344	-1.29085	0.260191	-4.96114	7.01e-07	2.91e-05
CCDC162P	transcribed_unitary_pseudogene	ENSG00000203799.9	114.232	-1.7707	0.357027	-4.95957	7.06e-07	2.93e-05
POLR3GP1	transcribed_processed_pseudogene	ENSG00000268295.1	4.3575	-1.48163	0.29875	-4.95945	7.07e-07	2.93e-05
AC005839.1	TEC	ENSG00000279089.1	66.184	-0.574339	0.115815	-4.95911	7.08e-07	2.93e-05
AC093690.1	lncRNA	ENSG00000223522.1	9.9457	-0.886274	0.178811	-4.95649	7.18e-07	2.97e-05
NEAT1	lncRNA	ENSG00000245532.5	38735.3	-0.888286	0.179212	-4.95661	7.17e-07	2.97e-05
HOOK2	protein_coding	ENSG00000095066.10	2540.76	-0.614461	0.123991	-4.95571	7.21e-07	2.97e-05
NA	NA	ENSG00000272367.1	21.9648	-0.781118	0.157623	-4.95563	7.21e-07	2.97e-05
AL031186.1	lncRNA	ENSG00000237015.1	12.7344	-0.876731	0.176957	-4.95448	7.25e-07	2.99e-05
MTCO1P12	unprocessed_pseudogene	ENSG00000237973.1	4203.01	-0.871049	0.175821	-4.95418	7.26e-07	2.99e-05
NFKBIZ	protein_coding	ENSG00000144802.10	2054.95	-0.810827	0.163704	-4.953	7.31e-07	3e-05
AL450384.2	lncRNA	ENSG00000240291.1	55.6202	-0.769397	0.155453	-4.94939	7.44e-07	3.05e-05
PINK1	protein_coding	ENSG00000158828.5	1393.19	0.547793	0.110693	4.94876	7.47e-07	3.06e-05
GGA3	protein_coding	ENSG00000125447.15	2041.2	-0.461828	0.0933589	-4.9468	7.54e-07	3.09e-05
AL589765.6	lncRNA	ENSG00000269489.1	6.88928	-1.23907	0.250486	-4.94665	7.55e-07	3.09e-05
STPG3-AS1	lncRNA	ENSG00000275549.1	19.8988	-1.31395	0.265887	-4.94175	7.74e-07	3.16e-05
AC024257.3	lncRNA	ENSG00000269514.1	24.2127	-1.17429	0.23764	-4.94148	7.75e-07	3.16e-05
NA	NA	ENSG00000279229.1	2.78389	-1.23616	0.250319	-4.93835	7.88e-07	3.21e-05
BTF3L4P2	processed_pseudogene	ENSG00000213189.5	28.7113	0.579658	0.117425	4.93641	7.96e-07	3.23e-05
AC006547.1	lncRNA	ENSG00000236540.6	103.225	-0.482706	0.0977816	-4.93658	7.95e-07	3.23e-05
CIRBP-AS1	lncRNA	ENSG00000267493.3	48.8663	-0.667601	0.135259	-4.93572	7.99e-07	3.24e-05
SNORA5C	snoRNA	ENSG00000201772.1	13.5682	-0.805194	0.163174	-4.93459	8.03e-07	3.26e-05
AC069503.2	protein_coding	ENSG00000256950.2	10.4735	-1.08622	0.22017	-4.93355	8.07e-07	3.27e-05
AC008764.6	lncRNA	ENSG00000269399.2	48.3759	-0.857254	0.173781	-4.93296	8.1e-07	3.28e-05
AL136295.2	lncRNA	ENSG00000259321.1	18.8102	-0.845708	0.171497	-4.93133	8.17e-07	3.3e-05
AC008894.3	TEC	ENSG00000279198.1	67.1901	-0.907887	0.184182	-4.92928	8.25e-07	3.33e-05
VDAC1P8	transcribed_processed_pseudogene	ENSG00000229036.6	90.462	-0.658347	0.13357	-4.92883	8.27e-07	3.34e-05
MCFD2	protein_coding	ENSG00000180398.10	4924.03	0.554388	0.11252	4.92702	8.35e-07	3.36e-05
AL049552.1	lncRNA	ENSG00000234084.1	16.2441	-1.07857	0.219066	-4.92352	8.5e-07	3.42e-05
AP000254.1	snoRNA	ENSG00000238390.1	6.43431	-1.09741	0.222901	-4.9233	8.51e-07	3.42e-05
AC027307.1	lncRNA	ENSG00000267092.2	7.93256	-1.26565	0.257115	-4.92251	8.54e-07	3.43e-05
MROH7-TTC4	protein_coding	ENSG00000271723.4	11.2505	-1.30531	0.265272	-4.92067	8.62e-07	3.46e-05
UBE2V1P1	processed_pseudogene	ENSG00000226632.1	2.34719	-1.45102	0.295039	-4.91805	8.74e-07	3.5e-05
FMR1-IT1	lncRNA	ENSG00000236337.1	8.56285	-0.996956	0.202846	-4.91485	8.89e-07	3.55e-05
INTS6L	protein_coding	ENSG00000165359.13	467.277	-0.473668	0.0964379	-4.91163	9.03e-07	3.61e-05
AC105339.2	lncRNA	ENSG00000252690.3	23.7675	-0.870746	0.177318	-4.91065	9.08e-07	3.62e-05
AL354989.1	lncRNA	ENSG00000228352.2	5.45603	-1.19273	0.242898	-4.91042	9.09e-07	3.62e-05
GOLGA8A	protein_coding	ENSG00000175265.16	1246.36	-1.04274	0.212394	-4.90947	9.13e-07	3.64e-05
AC004890.2	transcribed_unprocessed_pseudogene	ENSG00000244560.5	108.09	-0.83804	0.170703	-4.90935	9.14e-07	3.64e-05
AC010719.1	lncRNA	ENSG00000270933.1	62.8972	-1.26663	0.258283	-4.90404	9.39e-07	3.73e-05
GPR107	protein_coding	ENSG00000148358.18	5190.01	0.451474	0.0921011	4.90194	9.49e-07	3.77e-05
TMEM147-AS1	lncRNA	ENSG00000236144.5	345.211	-0.636058	0.129761	-4.90178	9.5e-07	3.77e-05
CAPN10	protein_coding	ENSG00000142330.18	1281.08	-0.499444	0.101962	-4.89831	9.67e-07	3.82e-05
CTAGE7P	processed_pseudogene	ENSG00000233122.2	23.2519	-0.935966	0.191074	-4.89844	9.66e-07	3.82e-05
AC105020.1	lncRNA	ENSG00000203392.3	116.273	-1.00772	0.205774	-4.89721	9.72e-07	3.84e-05
LINC01011	lncRNA	ENSG00000244041.6	146.481	-0.540194	0.110305	-4.89727	9.72e-07	3.84e-05
AC240565.4	lncRNA	ENSG00000280279.1	7.77572	-1.2158	0.248377	-4.89499	9.83e-07	3.88e-05
SAE1	protein_coding	ENSG00000142230.10	4199.77	0.43686	0.0892672	4.89384	9.89e-07	3.89e-05
AC145285.3	lncRNA	ENSG00000260796.1	4.39035	-1.14316	0.233666	-4.89227	9.97e-07	3.92e-05
SNORA13	snoRNA	ENSG00000238363.1	5.21601	-1.11119	0.227296	-4.88876	1.01e-06	3.99e-05
ZNF346-IT1	lncRNA	ENSG00000251666.1	8.1555	-0.919462	0.188135	-4.88726	1.02e-06	4.01e-05
SLC9A5	protein_coding	ENSG00000135740.15	86.5848	-0.695049	0.142231	-4.88677	1.03e-06	4.02e-05
DLGAP4-AS1	lncRNA	ENSG00000232907.6	23.191	-0.883041	0.180707	-4.88658	1.03e-06	4.02e-05
MFAP1	protein_coding	ENSG00000140259.6	1476.63	0.334563	0.0684892	4.88491	1.03e-06	4.05e-05
CYP2C9	protein_coding	ENSG00000138109.9	548.796	-1.75148	0.358603	-4.88418	1.04e-06	4.06e-05
HNRNPA1P16	processed_pseudogene	ENSG00000262333.1	48.8321	-0.770722	0.15786	-4.88232	1.05e-06	4.09e-05
AC004477.1	lncRNA	ENSG00000263412.1	31.1979	-0.948295	0.194233	-4.88225	1.05e-06	4.09e-05
LINC01311	lncRNA	ENSG00000260924.2	37.9848	-0.806427	0.16519	-4.88182	1.05e-06	4.09e-05
AL359510.2	TEC	ENSG00000280157.1	28.3624	-0.985987	0.202025	-4.88053	1.06e-06	4.12e-05
RNU7-140P	snRNA	ENSG00000238364.1	3.12942	-1.29242	0.264938	-4.87818	1.07e-06	4.16e-05
RABL2A	protein_coding	ENSG00000144134.17	334.187	-0.508135	0.104253	-4.87406	1.09e-06	4.24e-05
AL391244.2	lncRNA	ENSG00000272455.1	112.222	-0.715192	0.146777	-4.87264	1.1e-06	4.27e-05
LINC01139	lncRNA	ENSG00000215808.2	8.60469	-2.59558	0.532793	-4.87164	1.11e-06	4.29e-05
GABPB1-AS1	lncRNA	ENSG00000244879.4	709.557	-0.97126	0.199391	-4.87112	1.11e-06	4.29e-05
TAS2R4	protein_coding	ENSG00000127364.3	28.9	-0.918198	0.188514	-4.87072	1.11e-06	4.3e-05
AIFM3	protein_coding	ENSG00000183773.14	164.955	-0.949979	0.195066	-4.87005	1.12e-06	4.31e-05
RSPO3	protein_coding	ENSG00000146374.12	172.605	1.4849	0.305001	4.8685	1.12e-06	4.34e-05
AL161668.3	lncRNA	ENSG00000258471.1	15.7968	-1.06381	0.218558	-4.8674	1.13e-06	4.36e-05
C11orf91	protein_coding	ENSG00000205177.6	21.507	-1.17235	0.240901	-4.86653	1.14e-06	4.37e-05
DDX47	protein_coding	ENSG00000213782.6	141.853	-0.844263	0.173518	-4.86556	1.14e-06	4.39e-05
MIR559	miRNA	ENSG00000207923.1	11.9686	-1.15802	0.238029	-4.86506	1.14e-06	4.39e-05
AC007639.1	lncRNA	ENSG00000263680.2	7.23544	-1.11669	0.229556	-4.86456	1.15e-06	4.4e-05
NOS1	protein_coding	ENSG00000089250.17	34.444	1.60457	0.329943	4.86315	1.16e-06	4.43e-05
PCDH18	protein_coding	ENSG00000189184.10	683.936	0.909954	0.187132	4.86264	1.16e-06	4.43e-05
AC095057.3	lncRNA	ENSG00000260296.1	36.0476	-0.814908	0.167584	-4.8627	1.16e-06	4.43e-05
NA	NA	ENSG00000228569.1	3.39404	-1.73444	0.356807	-4.861	1.17e-06	4.46e-05
WDR27	protein_coding	ENSG00000184465.14	590.241	-0.561058	0.115437	-4.86029	1.17e-06	4.47e-05
AC007342.6	TEC	ENSG00000279344.1	10.4079	-0.898579	0.184887	-4.86016	1.17e-06	4.47e-05
AC055822.1	lncRNA	ENSG00000272155.1	23.3098	-1.08518	0.223309	-4.85954	1.18e-06	4.48e-05
NOXRED1	protein_coding	ENSG00000165555.8	26.0344	-0.678529	0.139652	-4.8587	1.18e-06	4.49e-05
AC127070.4	TEC	ENSG00000278949.1	15.1925	-0.983002	0.202366	-4.85754	1.19e-06	4.51e-05
VAMP3	protein_coding	ENSG00000049245.11	5247.89	0.468015	0.0963559	4.85715	1.19e-06	4.52e-05
STK24-AS1	lncRNA	ENSG00000224418.1	18.4939	-0.912562	0.18797	-4.85483	1.2e-06	4.56e-05
AC010168.2	lncRNA	ENSG00000261324.2	213.697	-1.02415	0.210949	-4.85495	1.2e-06	4.56e-05
AC244517.3	processed_pseudogene	ENSG00000277795.1	6.34985	-1.47768	0.304361	-4.85502	1.2e-06	4.56e-05
MTND2P40	unprocessed_pseudogene	ENSG00000236483.1	2.58044	-1.60494	0.330618	-4.85438	1.21e-06	4.56e-05
RAD51-AS1	lncRNA	ENSG00000245849.5	240.072	-0.730756	0.150596	-4.85242	1.22e-06	4.6e-05
PRORSD1P	transcribed_unitary_pseudogene	ENSG00000162997.14	104.55	-0.685927	0.141403	-4.85086	1.23e-06	4.63e-05
MTDHP1	processed_pseudogene	ENSG00000270948.1	5.96996	-1.14971	0.237137	-4.84828	1.25e-06	4.69e-05
AC008147.2	lncRNA	ENSG00000257298.1	51.8944	-1.36877	0.28242	-4.84658	1.26e-06	4.72e-05
AC015813.1	lncRNA	ENSG00000264112.1	516.165	-0.896385	0.18495	-4.84663	1.26e-06	4.72e-05
AC100778.2	lncRNA	ENSG00000263916.1	5.3437	-1.00687	0.208002	-4.84069	1.29e-06	4.86e-05
ITGA8	protein_coding	ENSG00000077943.7	256.365	0.945188	0.195298	4.83973	1.3e-06	4.88e-05
AC092953.2	lncRNA	ENSG00000273261.1	31.9537	-0.731713	0.151236	-4.83824	1.31e-06	4.91e-05
ASH1L-IT1	lncRNA	ENSG00000227773.1	1.06915	-1.967	0.406586	-4.83783	1.31e-06	4.91e-05
VAMP1	protein_coding	ENSG00000139190.15	349.345	-0.575106	0.118892	-4.8372	1.32e-06	4.92e-05
AL354696.1	lncRNA	ENSG00000277662.1	20.9427	-0.779365	0.161113	-4.83737	1.32e-06	4.92e-05
AGBL2	protein_coding	ENSG00000165923.14	103.3	-0.730239	0.150982	-4.83659	1.32e-06	4.93e-05
POMK	protein_coding	ENSG00000185900.8	68.8058	0.943526	0.195165	4.8345	1.33e-06	4.97e-05
NBAS	protein_coding	ENSG00000151779.11	2156.36	0.304346	0.0629842	4.8321	1.35e-06	5.02e-05
AMOTL1	protein_coding	ENSG00000166025.16	2008.37	0.683362	0.141426	4.83195	1.35e-06	5.02e-05
AC087289.5	lncRNA	ENSG00000267801.1	84.8888	-0.925133	0.19146	-4.832	1.35e-06	5.02e-05
RAD9A	protein_coding	ENSG00000172613.6	949.042	-0.555399	0.114958	-4.83131	1.36e-06	5.03e-05
MBD6	protein_coding	ENSG00000166987.13	4243.39	-0.509927	0.10557	-4.83022	1.36e-06	5.06e-05
AC018926.3	lncRNA	ENSG00000277548.1	9.83591	-0.736133	0.152409	-4.82998	1.37e-06	5.06e-05
KDM4A-AS1	lncRNA	ENSG00000236200.4	26.8963	-0.721463	0.149395	-4.82923	1.37e-06	5.07e-05
DPRXP4	processed_pseudogene	ENSG00000264743.2	4.59737	-1.06142	0.219808	-4.82884	1.37e-06	5.08e-05
LINC02435	lncRNA	ENSG00000251526.1	4.9676	-1.68085	0.34822	-4.82697	1.39e-06	5.12e-05
SEMA6A-AS1	lncRNA	ENSG00000248445.4	23.2564	-0.823397	0.170673	-4.82442	1.4e-06	5.18e-05
SNORA69	snoRNA	ENSG00000206622.1	1.79436	-1.77542	0.368177	-4.82219	1.42e-06	5.23e-05
AL355490.3	lncRNA	ENSG00000231970.1	3.54136	-1.40271	0.291007	-4.8202	1.43e-06	5.28e-05
LRP1-AS	lncRNA	ENSG00000259125.1	4.2232	-1.40432	0.291376	-4.81961	1.44e-06	5.29e-05
TSC22D1-AS1	lncRNA	ENSG00000278156.1	76.5038	-0.794385	0.164861	-4.81851	1.45e-06	5.31e-05
DKK2	protein_coding	ENSG00000155011.7	165.585	1.16286	0.241386	4.81745	1.45e-06	5.32e-05
CBWD3	protein_coding	ENSG00000196873.14	39.8319	-0.813937	0.168952	-4.81756	1.45e-06	5.32e-05
NBR2	lncRNA	ENSG00000198496.9	334.902	-0.591486	0.12278	-4.81744	1.45e-06	5.32e-05
DYNC1H1	protein_coding	ENSG00000197102.9	19220.8	0.388992	0.0807678	4.81617	1.46e-06	5.35e-05
TFAP2A-AS1	lncRNA	ENSG00000229950.1	44.5263	-1.0921	0.226781	-4.81566	1.47e-06	5.36e-05
SETD4	protein_coding	ENSG00000185917.12	819.512	-0.420342	0.087304	-4.81469	1.47e-06	5.38e-05
AJ003147.3	TEC	ENSG00000279330.1	9.8908	-1.04591	0.217239	-4.81457	1.48e-06	5.38e-05
SYCE2	protein_coding	ENSG00000161860.7	28.3779	-0.661661	0.137438	-4.81426	1.48e-06	5.38e-05
AC011444.1	lncRNA	ENSG00000266983.1	9.61798	-0.729814	0.151607	-4.81386	1.48e-06	5.39e-05
ZNF767P	transcribed_unprocessed_pseudogene	ENSG00000133624.12	544.66	-0.541644	0.112566	-4.81179	1.5e-06	5.44e-05
CLK1	protein_coding	ENSG00000013441.14	4460.77	-0.51279	0.10658	-4.8113	1.5e-06	5.44e-05
WBP1	protein_coding	ENSG00000239779.5	529.223	-0.425059	0.0883445	-4.81138	1.5e-06	5.44e-05
PPP1R32	protein_coding	ENSG00000162148.9	131.319	-0.688466	0.143117	-4.81053	1.51e-06	5.46e-05
SPDYE5	protein_coding	ENSG00000170092.13	18.9512	-0.806917	0.167804	-4.80868	1.52e-06	5.5e-05
RSRP1	protein_coding	ENSG00000117616.16	3077.81	-0.677172	0.140831	-4.80839	1.52e-06	5.5e-05
SZT2-AS1	lncRNA	ENSG00000229372.1	2.72519	-1.69984	0.35357	-4.80766	1.53e-06	5.52e-05
AC079907.1	lncRNA	ENSG00000257222.1	8.51147	-0.995095	0.206987	-4.80751	1.53e-06	5.52e-05
AC008759.2	lncRNA	ENSG00000267612.1	6.91782	-1.41512	0.294372	-4.80725	1.53e-06	5.52e-05
PLXNB1	protein_coding	ENSG00000164050.11	6771.25	-0.550188	0.114477	-4.80608	1.54e-06	5.54e-05
AC004678.1	processed_pseudogene	ENSG00000275468.1	6.2477	-1.34869	0.280612	-4.80623	1.54e-06	5.54e-05
MIR148A	miRNA	ENSG00000199085.2	3.64302	-1.4161	0.294718	-4.80492	1.55e-06	5.56e-05
AC012645.2	lncRNA	ENSG00000261367.1	3.55194	-1.50987	0.314318	-4.80363	1.56e-06	5.59e-05
LINC00672	protein_coding	ENSG00000263874.1	106.42	-1.00065	0.208395	-4.80168	1.57e-06	5.64e-05
PRRT2	protein_coding	ENSG00000167371.15	177.874	-0.882901	0.183887	-4.80133	1.58e-06	5.65e-05
AC011461.1	lncRNA	ENSG00000267197.1	5.2518	-1.13371	0.23615	-4.80081	1.58e-06	5.66e-05
AC020558.2	lncRNA	ENSG00000265511.1	26.3519	-0.996765	0.207685	-4.79942	1.59e-06	5.69e-05
GOLGA8B	protein_coding	ENSG00000215252.10	951.3	-0.907735	0.189163	-4.79869	1.6e-06	5.71e-05
MAT2A	protein_coding	ENSG00000168906.11	9362.45	-0.694661	0.144773	-4.79827	1.6e-06	5.71e-05
AC092683.1	lncRNA	ENSG00000230606.9	18.3748	-0.915652	0.19086	-4.79752	1.61e-06	5.73e-05
AC138028.4	lncRNA	ENSG00000260121.1	99.7277	-0.773836	0.161306	-4.79731	1.61e-06	5.73e-05
AC018766.1	lncRNA	ENSG00000268047.1	5.64997	-1.13358	0.236305	-4.79712	1.61e-06	5.73e-05
AP001062.1	lncRNA	ENSG00000184441.4	146.049	-0.780455	0.162719	-4.79632	1.62e-06	5.74e-05
H2BC20P	transcribed_unprocessed_pseudogene	ENSG00000261716.1	510.86	-0.819482	0.170896	-4.79521	1.63e-06	5.77e-05
AC005355.2	TEC	ENSG00000280420.1	5.42194	-1.21988	0.254503	-4.79319	1.64e-06	5.82e-05
ABHD14A-ACY1	protein_coding	ENSG00000114786.14	16.4067	-0.981414	0.204791	-4.79226	1.65e-06	5.84e-05
NPIPB13	protein_coding	ENSG00000198064.12	12.2318	-1.59466	0.332781	-4.79193	1.65e-06	5.85e-05
AC084824.5	lncRNA	ENSG00000275854.1	42.3148	-0.745751	0.155681	-4.79023	1.67e-06	5.89e-05
NA	NA	ENSG00000273237.1	34.9812	-0.811499	0.169492	-4.78782	1.69e-06	5.96e-05
AL360091.1	lncRNA	ENSG00000229832.1	5.83324	-1.1598	0.242552	-4.78163	1.74e-06	6.14e-05
AL133373.1	unprocessed_pseudogene	ENSG00000278342.1	1.84969	-2.10347	0.440069	-4.77986	1.75e-06	6.19e-05
TRIM73	protein_coding	ENSG00000178809.10	10.1835	-1.0173	0.212865	-4.77908	1.76e-06	6.2e-05
AC020916.1	lncRNA	ENSG00000267519.3	1967.39	-0.930588	0.194741	-4.7786	1.77e-06	6.21e-05
TAZ	protein_coding	ENSG00000102125.14	1622.53	-0.493559	0.103324	-4.77682	1.78e-06	6.26e-05
AL353807.2	lncRNA	ENSG00000232519.2	1.60888	-1.71314	0.358648	-4.77667	1.78e-06	6.26e-05
CEP95	protein_coding	ENSG00000258890.5	1290.85	-0.545074	0.11414	-4.77548	1.79e-06	6.29e-05
CROCCP3	transcribed_unprocessed_pseudogene	ENSG00000080947.13	167.005	-0.598376	0.125333	-4.77427	1.8e-06	6.32e-05
PSMC1	protein_coding	ENSG00000100764.12	765.613	0.380599	0.0797332	4.77341	1.81e-06	6.34e-05
AL159169.2	lncRNA	ENSG00000272871.1	35.6536	-0.863993	0.181006	-4.77329	1.81e-06	6.34e-05
SLC6A21P	processed_pseudogene	ENSG00000269009.1	1.67932	-2.03525	0.426485	-4.77215	1.82e-06	6.37e-05
ZNF789	protein_coding	ENSG00000198556.12	550.176	-0.651053	0.136435	-4.77191	1.82e-06	6.37e-05
OGT	protein_coding	ENSG00000147162.12	7225.52	-0.556707	0.116699	-4.77044	1.84e-06	6.41e-05
ZFYVE27	protein_coding	ENSG00000155256.16	2378.69	-0.505217	0.105923	-4.76966	1.85e-06	6.42e-05
AP000692.1	lncRNA	ENSG00000228107.1	19.0574	-0.983322	0.206161	-4.76969	1.85e-06	6.42e-05
CBWD6	protein_coding	ENSG00000215126.9	114.175	-0.790544	0.16576	-4.76922	1.85e-06	6.43e-05
USP21	protein_coding	ENSG00000143258.14	1278.04	-0.366862	0.0769586	-4.76701	1.87e-06	6.5e-05
AP006623.1	lncRNA	ENSG00000250397.2	46.0071	-1.05062	0.220427	-4.76629	1.88e-06	6.51e-05
AC124944.1	processed_pseudogene	ENSG00000231443.2	22.0426	-1.02904	0.215938	-4.76545	1.88e-06	6.53e-05
CUL9	protein_coding	ENSG00000112659.12	1568.4	-0.378921	0.0795352	-4.76419	1.9e-06	6.56e-05
MAGEA8	protein_coding	ENSG00000156009.8	1.52097	-2.16396	0.454217	-4.76414	1.9e-06	6.56e-05
AC132872.1	lncRNA	ENSG00000260563.3	252.7	-0.824519	0.173109	-4.763	1.91e-06	6.59e-05
PRSS53	protein_coding	ENSG00000151006.7	104.237	-0.873002	0.18336	-4.76114	1.92e-06	6.65e-05
Z83843.1	lncRNA	ENSG00000271533.1	191.52	-0.725655	0.152424	-4.76075	1.93e-06	6.66e-05
AC022400.7	protein_coding	ENSG00000272916.4	9.89413	-0.809428	0.170048	-4.76	1.94e-06	6.67e-05
AC138409.2	transcribed_unprocessed_pseudogene	ENSG00000215158.8	79.6783	-0.554647	0.116531	-4.75965	1.94e-06	6.68e-05
AP000577.1	snoRNA	ENSG00000206913.1	8.25895	-1.11771	0.234909	-4.75806	1.95e-06	6.73e-05
AL365330.1	lncRNA	ENSG00000272153.1	38.9747	-0.654486	0.137565	-4.75764	1.96e-06	6.73e-05
AL133215.1	lncRNA	ENSG00000236662.1	6.07233	-1.28848	0.270971	-4.75504	1.98e-06	6.81e-05
NDUFB8P2	processed_pseudogene	ENSG00000270264.1	5.54172	-1.02575	0.215755	-4.75423	1.99e-06	6.83e-05
AL583810.2	lncRNA	ENSG00000258811.1	11.2344	-1.32144	0.277964	-4.75401	1.99e-06	6.83e-05
HEG1	protein_coding	ENSG00000173706.11	3415.02	0.797969	0.167869	4.75351	2e-06	6.85e-05
AC106772.1	lncRNA	ENSG00000249650.1	5.59829	-1.94968	0.410381	-4.7509	2.03e-06	6.93e-05
AL390726.4	transcribed_processed_pseudogene	ENSG00000273036.2	122.026	-1.2139	0.255573	-4.74974	2.04e-06	6.96e-05
HNRNPH1	protein_coding	ENSG00000169045.16	11490.1	-0.379815	0.0799752	-4.74915	2.04e-06	6.97e-05
MIR429	miRNA	ENSG00000198976.1	56.7244	-1.22151	0.257212	-4.74903	2.04e-06	6.97e-05
AC006378.1	TEC	ENSG00000278959.1	23.7466	-1.11487	0.23478	-4.74857	2.05e-06	6.98e-05
AC004449.1	lncRNA	ENSG00000261204.1	3.70736	-1.39617	0.29407	-4.74775	2.06e-06	7e-05
CTBP1-AS	lncRNA	ENSG00000280927.1	103.316	-0.817329	0.17219	-4.74667	2.07e-06	7.03e-05
AC023818.1	TEC	ENSG00000280067.1	35.9282	-0.822529	0.173358	-4.74469	2.09e-06	7.1e-05
NRXN3	protein_coding	ENSG00000021645.16	130.062	1.11202	0.234415	4.74379	2.1e-06	7.11e-05
ALDH1L2	protein_coding	ENSG00000136010.12	652.458	1.04779	0.220877	4.74379	2.1e-06	7.11e-05
AC027290.1	misc_RNA	ENSG00000206914.1	1.67682	-1.69188	0.356641	-4.74392	2.1e-06	7.11e-05
INTS3	protein_coding	ENSG00000143624.12	2969.83	-0.486841	0.10266	-4.74227	2.11e-06	7.15e-05
OGFR-AS1	lncRNA	ENSG00000229873.1	10.991	-0.996221	0.210078	-4.74216	2.11e-06	7.15e-05
PIK3IP1-AS1	lncRNA	ENSG00000228839.4	15.3878	-0.877279	0.185034	-4.74118	2.12e-06	7.18e-05
NPEPL1	protein_coding	ENSG00000215440.10	880.949	-0.615431	0.129886	-4.73822	2.16e-06	7.27e-05
NA	NA	ENSG00000279624.2	4.44306	-1.31201	0.276904	-4.73813	2.16e-06	7.27e-05
FAM153B	protein_coding	ENSG00000182230.10	97.2157	-2.00147	0.422581	-4.73629	2.18e-06	7.33e-05
NAAA	protein_coding	ENSG00000138744.13	922.668	0.434912	0.0918359	4.73575	2.18e-06	7.35e-05
CCBE1	protein_coding	ENSG00000183287.12	58.9382	1.31039	0.276748	4.73496	2.19e-06	7.36e-05
AF129075.2	lncRNA	ENSG00000231125.2	13.572	-0.808623	0.170775	-4.735	2.19e-06	7.36e-05
AC253536.6	lncRNA	ENSG00000272787.1	20.2127	-0.787573	0.166412	-4.73268	2.22e-06	7.44e-05
CAPN8	protein_coding	ENSG00000203697.10	11141.4	-1.20358	0.254392	-4.73121	2.23e-06	7.47e-05
AL136084.2	lncRNA	ENSG00000267026.4	25.3256	-1.197	0.253	-4.73125	2.23e-06	7.47e-05
AC004890.3	unprocessed_pseudogene	ENSG00000271664.1	8.29404	-0.955348	0.20191	-4.73155	2.23e-06	7.47e-05
PPP1R3E	protein_coding	ENSG00000235194.7	486.648	-0.482488	0.101986	-4.73095	2.23e-06	7.47e-05
ECT2L	protein_coding	ENSG00000203734.10	9.05319	-0.784033	0.165809	-4.72853	2.26e-06	7.55e-05
AC022400.5	lncRNA	ENSG00000271816.1	15.4824	-0.668003	0.141276	-4.72836	2.26e-06	7.55e-05
AC004812.2	lncRNA	ENSG00000277283.1	137.357	-0.488249	0.103267	-4.72802	2.27e-06	7.56e-05
LINC00653	lncRNA	ENSG00000273148.1	51.4162	-0.866339	0.183273	-4.72705	2.28e-06	7.59e-05
IQCN	protein_coding	ENSG00000130518.15	179.668	-0.870427	0.184152	-4.72668	2.28e-06	7.59e-05
APBB3	protein_coding	ENSG00000113108.16	668.543	-0.51848	0.109716	-4.72565	2.29e-06	7.63e-05
AC018638.7	lncRNA	ENSG00000271553.1	35.4186	-1.02427	0.216814	-4.72417	2.31e-06	7.67e-05
AC012181.2	lncRNA	ENSG00000261270.1	23.8564	-0.887518	0.18794	-4.72235	2.33e-06	7.73e-05
AC104564.5	lncRNA	ENSG00000265625.1	9.68499	-1.29816	0.274883	-4.72258	2.33e-06	7.73e-05
AL157762.1	lncRNA	ENSG00000277246.1	5.62249	-1.01072	0.214034	-4.72224	2.33e-06	7.73e-05
AC092301.1	lncRNA	ENSG00000269148.1	10.3188	-0.890642	0.188615	-4.72201	2.34e-06	7.73e-05
BGLAP	protein_coding	ENSG00000242252.1	45.8125	-0.949414	0.201151	-4.7199	2.36e-06	7.8e-05
FCSK	protein_coding	ENSG00000157353.15	1445.07	-0.498151	0.105572	-4.7186	2.37e-06	7.84e-05
AC006111.2	lncRNA	ENSG00000263235.1	14.0848	-0.851268	0.180415	-4.7184	2.38e-06	7.84e-05
ZMAT1	protein_coding	ENSG00000166432.13	435.177	-0.799742	0.169536	-4.71724	2.39e-06	7.88e-05
MST1	protein_coding	ENSG00000173531.14	324.113	-0.72917	0.154598	-4.71655	2.4e-06	7.9e-05
CAHM	lncRNA	ENSG00000270419.1	21.4536	-0.903616	0.191593	-4.71633	2.4e-06	7.9e-05
AC027243.1	misc_RNA	ENSG00000196274.5	7.25811	-1.11706	0.236998	-4.71336	2.44e-06	8.01e-05
DDIT4L	protein_coding	ENSG00000145358.5	77.6782	1.22858	0.260733	4.71202	2.45e-06	8.06e-05
MIR7111	miRNA	ENSG00000276712.1	5.55151	-1.18967	0.252494	-4.71169	2.46e-06	8.06e-05
NARF-AS1	lncRNA	ENSG00000266445.1	5.53756	-1.29497	0.274878	-4.71106	2.46e-06	8.08e-05
CEACAM22P	transcribed_unprocessed_pseudogene	ENSG00000230666.4	10.8195	-1.77532	0.376935	-4.70989	2.48e-06	8.11e-05
AL358115.1	lncRNA	ENSG00000236364.3	16.0184	-1.17285	0.249012	-4.71	2.48e-06	8.11e-05
RN7SKP80	misc_RNA	ENSG00000202058.1	7.4347	-0.942251	0.200066	-4.70969	2.48e-06	8.11e-05
AC063965.2	lncRNA	ENSG00000224745.1	8.10595	-1.05151	0.223306	-4.70881	2.49e-06	8.14e-05
SRRT	protein_coding	ENSG00000087087.17	4768.43	-0.307687	0.0653635	-4.70732	2.51e-06	8.19e-05
PATL2	protein_coding	ENSG00000229474.5	73.7325	-0.884252	0.187868	-4.70678	2.52e-06	8.2e-05
AC026471.4	lncRNA	ENSG00000261474.1	74.6088	-0.729374	0.154963	-4.70677	2.52e-06	8.2e-05
AL512306.2	lncRNA	ENSG00000240219.1	25.6857	-1.2076	0.256579	-4.70655	2.52e-06	8.2e-05
AL731733.1	processed_pseudogene	ENSG00000215097.3	6.40741	-1.18252	0.251266	-4.70624	2.52e-06	8.2e-05
AC091181.1	TEC	ENSG00000279555.1	2.77143	-1.37394	0.291944	-4.70617	2.52e-06	8.2e-05
BVES	protein_coding	ENSG00000112276.12	105.746	0.95813	0.203629	4.70528	2.54e-06	8.23e-05
CCDC183	protein_coding	ENSG00000213213.12	107.685	-0.870418	0.184994	-4.7051	2.54e-06	8.23e-05
PLN	protein_coding	ENSG00000198523.5	320.545	1.37253	0.291828	4.70322	2.56e-06	8.29e-05
PITRM1-AS1	lncRNA	ENSG00000237399.6	41.2839	-0.671172	0.142709	-4.70309	2.56e-06	8.29e-05
MICAL1	protein_coding	ENSG00000135596.16	2818.96	-0.629977	0.133976	-4.70216	2.57e-06	8.32e-05
AC116535.2	lncRNA	ENSG00000246308.1	19.7371	-0.80664	0.17154	-4.70234	2.57e-06	8.32e-05
DICER1-AS1	lncRNA	ENSG00000235706.6	208.041	-0.710731	0.151167	-4.70163	2.58e-06	8.33e-05
AC012485.1	lncRNA	ENSG00000225057.2	6.95288	-1.33183	0.283322	-4.70076	2.59e-06	8.36e-05
DIXDC1	protein_coding	ENSG00000150764.12	765.057	0.659827	0.140411	4.69926	2.61e-06	8.4e-05
AC116667.1	lncRNA	ENSG00000271009.2	29.294	-0.758381	0.161382	-4.69928	2.61e-06	8.4e-05
AC010525.1	lncRNA	ENSG00000267117.1	5.69309	-1.11439	0.23724	-4.69732	2.64e-06	8.48e-05
AC062037.3	lncRNA	ENSG00000273196.1	5.37622	-1.21012	0.257663	-4.69653	2.65e-06	8.5e-05
HCG14	lncRNA	ENSG00000224157.1	2.90431	-1.35923	0.289452	-4.69587	2.65e-06	8.52e-05
AL117350.2	lncRNA	ENSG00000237481.1	3.11782	-1.4278	0.304173	-4.69402	2.68e-06	8.59e-05
SPX	protein_coding	ENSG00000134548.8	18.4986	2.35826	0.502457	4.69346	2.69e-06	8.61e-05
ALKBH6	protein_coding	ENSG00000239382.9	166.427	-0.584463	0.124545	-4.69279	2.7e-06	8.63e-05
MORF4L1P1	processed_pseudogene	ENSG00000218283.2	302.742	0.541798	0.115481	4.69168	2.71e-06	8.67e-05
AC090695.2	processed_pseudogene	ENSG00000259381.2	8.60021	-0.988171	0.21063	-4.69151	2.71e-06	8.67e-05
AC015971.1	lncRNA	ENSG00000228363.2	20.1013	-1.04773	0.223366	-4.69067	2.72e-06	8.69e-05
AC104534.1	lncRNA	ENSG00000268756.1	21.2197	-1.30162	0.277515	-4.69026	2.73e-06	8.7e-05
PLK5	protein_coding	ENSG00000185988.10	5.05212	-1.24201	0.26482	-4.69004	2.73e-06	8.7e-05
SRRM5	protein_coding	ENSG00000226763.4	51.2108	-0.752287	0.16043	-4.6892	2.74e-06	8.73e-05
TNMD	protein_coding	ENSG00000000005.5	4.6825	-2.88929	0.616192	-4.68895	2.75e-06	8.74e-05
AC145285.2	lncRNA	ENSG00000251417.2	39.8836	-0.760315	0.162165	-4.68852	2.75e-06	8.75e-05
PEG3	protein_coding	ENSG00000198300.11	185.344	0.811775	0.173162	4.68795	2.76e-06	8.76e-05
AC114730.2	lncRNA	ENSG00000234793.1	2.76856	-1.32991	0.283783	-4.68637	2.78e-06	8.82e-05
AL031846.2	lncRNA	ENSG00000279833.1	59.1691	-0.756748	0.161554	-4.68419	2.81e-06	8.91e-05
Z94721.1	lncRNA	ENSG00000227598.1	4.53825	-1.08416	0.231467	-4.68386	2.82e-06	8.92e-05
MIR210	miRNA	ENSG00000199038.1	15.935	-1.60897	0.343688	-4.68149	2.85e-06	9.01e-05
SNORD94	snoRNA	ENSG00000208772.1	14.1395	-0.760155	0.162402	-4.68069	2.86e-06	9.04e-05
NIPAL3	protein_coding	ENSG00000001461.15	1882.05	0.542347	0.115898	4.67951	2.88e-06	9.08e-05
NA	NA	ENSG00000281035.1	4.7025	-0.931946	0.199197	-4.6785	2.89e-06	9.12e-05
AGAP13P	unprocessed_pseudogene	ENSG00000243289.1	8.44646	-1.1482	0.245459	-4.67776	2.9e-06	9.14e-05
SNRPGP15	processed_pseudogene	ENSG00000224543.4	32.7023	-1.04391	0.223198	-4.67705	2.91e-06	9.17e-05
MIR210HG	lncRNA	ENSG00000247095.2	905.99	-1.08436	0.231863	-4.67672	2.91e-06	9.17e-05
BX537318.2	TEC	ENSG00000280424.1	7.65814	-1.1403	0.243823	-4.67677	2.91e-06	9.17e-05
NA	NA	ENSG00000272017.1	11.84	-0.913901	0.195458	-4.6757	2.93e-06	9.2e-05
AC005332.5	lncRNA	ENSG00000277476.1	200.231	-0.70026	0.149785	-4.67511	2.94e-06	9.22e-05
AC022306.2	lncRNA	ENSG00000275580.1	38.9354	-0.68314	0.14615	-4.67423	2.95e-06	9.25e-05
SLC4A5	protein_coding	ENSG00000188687.14	49.1836	-0.809706	0.173356	-4.67076	3e-06	9.4e-05
MHENCR	lncRNA	ENSG00000232442.1	210.131	-0.691418	0.148126	-4.66776	3.05e-06	9.52e-05
AC090510.2	lncRNA	ENSG00000274403.1	6.5906	-0.859367	0.184101	-4.6679	3.04e-06	9.52e-05
MIR26B	miRNA	ENSG00000199121.3	2.26133	-1.35137	0.289575	-4.66674	3.06e-06	9.56e-05
ZNF106	protein_coding	ENSG00000103994.15	2268.68	0.489765	0.10497	4.66576	3.07e-06	9.57e-05
ITGA9	protein_coding	ENSG00000144668.10	824.46	0.942109	0.201909	4.66601	3.07e-06	9.57e-05
AL139011.1	lncRNA	ENSG00000228606.1	18.4336	-0.63869	0.136886	-4.66585	3.07e-06	9.57e-05
AL008582.1	lncRNA	ENSG00000273424.1	11.7973	-1.10538	0.236913	-4.66577	3.07e-06	9.57e-05
AL353622.1	lncRNA	ENSG00000270605.1	89.5332	-0.920614	0.197396	-4.66378	3.1e-06	9.66e-05
ATP6AP2	protein_coding	ENSG00000182220.12	6561.14	0.333663	0.0715826	4.66123	3.14e-06	9.76e-05
AC011479.3	lncRNA	ENSG00000268499.1	4.97775	-1.00433	0.215469	-4.66112	3.14e-06	9.76e-05
AC021851.1	lncRNA	ENSG00000272800.1	18.3878	-0.785199	0.168453	-4.66124	3.14e-06	9.76e-05
AC134407.3	TEC	ENSG00000279880.1	8.79731	-1.11273	0.238758	-4.66048	3.15e-06	9.78e-05
PDZK1P1	transcribed_unprocessed_pseudogene	ENSG00000215859.7	20.213	-0.908928	0.195038	-4.66027	3.16e-06	9.78e-05
SEMA3D	protein_coding	ENSG00000153993.12	102.136	1.50234	0.322451	4.65914	3.18e-06	9.83e-05
MYL2	protein_coding	ENSG00000111245.13	5.05502	2.7001	0.57956	4.65888	3.18e-06	9.83e-05
AL121601.2	processed_pseudogene	ENSG00000237025.1	2.11564	-1.71303	0.367772	-4.65787	3.19e-06	9.87e-05
WDR7	protein_coding	ENSG00000091157.12	661.297	0.442943	0.0951029	4.65751	3.2e-06	9.88e-05
APOBEC1	protein_coding	ENSG00000111701.6	394.053	-1.80072	0.386662	-4.65708	3.21e-06	9.89e-05
TUBA1B	protein_coding	ENSG00000123416.14	7716.54	0.420407	0.0903169	4.6548	3.24e-06	9.99e-05
AC012676.4	lncRNA	ENSG00000277440.1	4.84505	-1.26422	0.271626	-4.65427	3.25e-06	0.000100098
BHLHA15	protein_coding	ENSG00000180535.3	101.495	2.07148	0.445272	4.65215	3.28e-06	0.000101043
METTL17	protein_coding	ENSG00000165792.16	1764.45	-0.439207	0.0944214	-4.65157	3.29e-06	0.000101243
ZYG11B	protein_coding	ENSG00000162378.11	1299.07	0.413047	0.0888114	4.65083	3.31e-06	0.000101515
AR	protein_coding	ENSG00000169083.14	379.311	0.822131	0.17678	4.65058	3.31e-06	0.000101553
SNORD19C	snoRNA	ENSG00000222345.1	10.5477	-0.816648	0.175656	-4.64912	3.33e-06	0.000102163
AC009118.3	lncRNA	ENSG00000276259.1	48.7529	-0.58152	0.125085	-4.64899	3.34e-06	0.000102163
AC073210.1	unprocessed_pseudogene	ENSG00000227113.2	3.43144	-1.2765	0.274712	-4.64671	3.37e-06	0.000103155
ZBED5	protein_coding	ENSG00000236287.6	2020.32	-0.351038	0.0755466	-4.64664	3.37e-06	0.000103155
AC117503.4	TEC	ENSG00000280300.1	12.4855	-1.11182	0.239353	-4.64512	3.4e-06	0.000103825
HS6ST2	protein_coding	ENSG00000171004.16	92.6685	1.75092	0.376999	4.64437	3.41e-06	0.000103851
ANKRD10-IT1	lncRNA	ENSG00000229152.2	583.352	-0.896309	0.192984	-4.64448	3.41e-06	0.000103851
DDX50P1	processed_pseudogene	ENSG00000229816.1	13.5616	-0.830778	0.178886	-4.64418	3.41e-06	0.000103851
NA	NA	ENSG00000261254.2	122.361	-0.718239	0.154632	-4.64483	3.4e-06	0.000103851
BX539320.1	lncRNA	ENSG00000278869.1	17.4362	-1.14282	0.246071	-4.64427	3.41e-06	0.000103851
AC087588.2	lncRNA	ENSG00000274976.1	22.7233	-1.35381	0.291539	-4.64367	3.42e-06	0.000104021
APOA4	protein_coding	ENSG00000110244.6	101.635	3.57022	0.769071	4.64226	3.45e-06	0.000104643
KCNJ14	protein_coding	ENSG00000182324.6	114.556	-0.715986	0.154265	-4.64127	3.46e-06	0.000105057
MSANTD3-TMEFF1	protein_coding	ENSG00000251349.3	3.46675	1.43337	0.308949	4.63951	3.49e-06	0.00010586
NA	NA	ENSG00000231459.1	4.3113	-1.21494	0.261929	-4.63845	3.51e-06	0.000106278
AC018690.1	lncRNA	ENSG00000273306.1	22.4821	-0.605308	0.130501	-4.63835	3.51e-06	0.000106278
AC097634.1	lncRNA	ENSG00000270562.1	28.0996	-0.791698	0.170699	-4.63798	3.52e-06	0.000106374
GTF2IP23	unprocessed_pseudogene	ENSG00000230295.1	19.2981	-0.8288	0.178734	-4.63706	3.53e-06	0.00010667
AP001767.3	lncRNA	ENSG00000255503.1	8.5002	-1.19081	0.256801	-4.63708	3.53e-06	0.00010667
BORCS8	protein_coding	ENSG00000254901.6	648.396	-0.443192	0.0955818	-4.63678	3.54e-06	0.000106721
AP000866.6	lncRNA	ENSG00000279342.1	21.4302	-0.795386	0.171561	-4.63617	3.55e-06	0.000106947
PCBP1-AS1	lncRNA	ENSG00000179818.12	532.64	-0.451446	0.0973894	-4.63548	3.56e-06	0.000107213
PPIAP59	processed_pseudogene	ENSG00000228674.4	2.46603	-2.40755	0.519665	-4.63289	3.61e-06	0.000108472
AC027601.5	TEC	ENSG00000279187.1	6.73206	-1.05819	0.22849	-4.63124	3.63e-06	0.000109248
AC011511.1	protein_coding	ENSG00000167807.14	10.9024	-0.937153	0.20239	-4.63043	3.65e-06	0.000109581
NFYC-AS1	lncRNA	ENSG00000272145.1	39.5695	-0.73212	0.158123	-4.63008	3.66e-06	0.000109674
GBP6	protein_coding	ENSG00000183347.14	37.0608	1.68527	0.363999	4.62987	3.66e-06	0.000109694
AC091153.2	lncRNA	ENSG00000235085.3	0.947536	-2.02032	0.436397	-4.62955	3.66e-06	0.000109766
EXT2	protein_coding	ENSG00000151348.12	3995.25	0.313771	0.0677882	4.6287	3.68e-06	0.000110127
IGBP1P1	processed_pseudogene	ENSG00000226677.3	2.30241	-1.35741	0.293409	-4.62635	3.72e-06	0.00011129
MIR6793	miRNA	ENSG00000275640.1	1.62856	-1.82295	0.394113	-4.62546	3.74e-06	0.000111672
AC015849.3	lncRNA	ENSG00000270871.1	38.5341	-0.890286	0.192535	-4.62401	3.76e-06	0.000112362
RNA5SP82	rRNA_pseudogene	ENSG00000252516.1	7.42296	-1.06336	0.230025	-4.62278	3.79e-06	0.000112934
YWHAQ	protein_coding	ENSG00000134308.12	8677.3	0.358405	0.0775345	4.62252	3.79e-06	0.000112946
NA	NA	ENSG00000216109.1	1.51266	-1.69214	0.366072	-4.62241	3.79e-06	0.000112946
AC012435.2	transcribed_processed_pseudogene	ENSG00000260103.2	15.8374	-0.785606	0.169977	-4.62183	3.8e-06	0.000113169
AL096701.3	lncRNA	ENSG00000240591.1	8.41119	-0.88795	0.192136	-4.62146	3.81e-06	0.000113274
POLG2	protein_coding	ENSG00000256525.5	446.01	-0.55714	0.120572	-4.62082	3.82e-06	0.000113527
PTGFRN	protein_coding	ENSG00000134247.9	6323.12	0.444183	0.0961367	4.62033	3.83e-06	0.00011362
RN7SL130P	misc_RNA	ENSG00000244256.3	8.7757	-0.946138	0.204778	-4.62031	3.83e-06	0.00011362
AL121832.3	lncRNA	ENSG00000275437.1	37.4197	-0.911502	0.197301	-4.61985	3.84e-06	0.000113773
STX16	protein_coding	ENSG00000124222.20	3418.15	-0.402976	0.0872338	-4.61949	3.85e-06	0.000113839
AP000254.2	lncRNA	ENSG00000273271.1	62.4996	-0.563389	0.121962	-4.61939	3.85e-06	0.000113839
FGFR1OP	protein_coding	ENSG00000213066.10	534.14	-0.414825	0.0898293	-4.61793	3.88e-06	0.000114525
AP001271.2	TEC	ENSG00000279459.1	4.4935	-1.05653	0.228795	-4.61779	3.88e-06	0.000114525
MST1P2	unprocessed_pseudogene	ENSG00000186301.8	182.667	-0.88416	0.19149	-4.61725	3.89e-06	0.000114727
EFNA1	protein_coding	ENSG00000169242.10	8699.72	-0.942226	0.204188	-4.61451	3.94e-06	0.000116157
AC125494.1	lncRNA	ENSG00000219410.5	10.3553	-1.03187	0.223623	-4.61434	3.94e-06	0.000116157
TUBG2	protein_coding	ENSG00000037042.8	817.638	-0.50102	0.108602	-4.61336	3.96e-06	0.000116609
MIR3936	miRNA	ENSG00000263597.1	14.4373	-0.743259	0.161142	-4.61244	3.98e-06	0.000117012
GTF2IP13	transcribed_unprocessed_pseudogene	ENSG00000272556.1	58.9407	-0.889393	0.192831	-4.61229	3.98e-06	0.000117012
KRTAP5-10	protein_coding	ENSG00000204572.7	8.80886	-1.53583	0.333084	-4.61095	4.01e-06	0.000117674
OBI1-AS1	lncRNA	ENSG00000234377.6	4.39475	-1.17439	0.254717	-4.61057	4.02e-06	0.000117792
HSD17B1P1	unprocessed_pseudogene	ENSG00000108785.7	40.9152	-0.914442	0.198353	-4.61018	4.02e-06	0.000117915
GATA6-AS1	lncRNA	ENSG00000266010.1	311.446	-1.17287	0.254457	-4.6093	4.04e-06	0.000118317
AL513485.1	unprocessed_pseudogene	ENSG00000273933.1	11.9924	-1.69204	0.367247	-4.60736	4.08e-06	0.000119327
AC130456.1	lncRNA	ENSG00000259871.1	7.83857	-1.45013	0.314756	-4.60715	4.08e-06	0.000119351
AL121839.2	lncRNA	ENSG00000260711.2	370.238	-0.850198	0.184554	-4.60677	4.09e-06	0.000119472
SLC13A4	protein_coding	ENSG00000164707.14	82.3344	-0.764777	0.166049	-4.60572	4.11e-06	0.000119976
IMPDH1P5	processed_pseudogene	ENSG00000213513.3	12.8625	-1.01684	0.220812	-4.60499	4.12e-06	0.000120099
LAT	protein_coding	ENSG00000213658.9	31.9334	-0.821434	0.178376	-4.60507	4.12e-06	0.000120099
AC092338.1	lncRNA	ENSG00000260635.1	5.33248	-1.1461	0.248866	-4.60529	4.12e-06	0.000120099
AC022400.8	TEC	ENSG00000279088.1	234.662	-0.650807	0.141387	-4.60301	4.16e-06	0.00012115
AL133215.2	lncRNA	ENSG00000273162.1	20.2306	-0.977794	0.212446	-4.60255	4.17e-06	0.000121317
SGCD	protein_coding	ENSG00000170624.12	670.611	1.12269	0.243961	4.60192	4.19e-06	0.000121486
NA	NA	ENSG00000273170.4	31.5873	-1.23708	0.268812	-4.60203	4.18e-06	0.000121486
EMC1	protein_coding	ENSG00000127463.12	2627.01	0.485706	0.105594	4.59976	4.23e-06	0.000122651
RNPC3	protein_coding	ENSG00000185946.14	527.553	-0.571141	0.124178	-4.59937	4.24e-06	0.000122781
AC010491.1	lncRNA	ENSG00000261360.1	26.5198	-0.88924	0.193473	-4.59621	4.3e-06	0.000124553
ENDOD1	protein_coding	ENSG00000149218.4	3793.82	0.563389	0.122609	4.59499	4.33e-06	0.000125181
AL139246.1	lncRNA	ENSG00000224387.1	6.39836	-1.88686	0.410713	-4.59412	4.35e-06	0.000125604
AP001273.1	TEC	ENSG00000279696.1	77.5659	-0.676318	0.147293	-4.59165	4.4e-06	0.000126994
AC007066.2	lncRNA	ENSG00000261094.2	72.177	-0.598592	0.130387	-4.59088	4.41e-06	0.000127357
ARHGAP35	protein_coding	ENSG00000160007.16	3341.58	0.465437	0.101437	4.58844	4.47e-06	0.000128541
SNORD99	snoRNA	ENSG00000221539.1	27.6378	-0.971061	0.211618	-4.58875	4.46e-06	0.000128541
CFAP44-AS1	lncRNA	ENSG00000243849.1	2.3573	-1.75335	0.382121	-4.58847	4.47e-06	0.000128541
GCNA	protein_coding	ENSG00000147174.10	64.7503	-0.789699	0.172121	-4.58804	4.47e-06	0.000128687
ZNF337	protein_coding	ENSG00000130684.12	127.427	-0.628392	0.137013	-4.58638	4.51e-06	0.000129607
AC127024.5	lncRNA	ENSG00000266490.1	27.0064	-0.67694	0.147616	-4.58582	4.52e-06	0.000129848
XYLT1	protein_coding	ENSG00000103489.10	1792.05	0.708348	0.154527	4.58397	4.56e-06	0.000130473
AP1G2	protein_coding	ENSG00000213983.10	3128.95	-0.515447	0.112435	-4.58441	4.55e-06	0.000130473
AC068888.1	lncRNA	ENSG00000257337.5	451.135	-0.621207	0.135517	-4.58398	4.56e-06	0.000130473
AC022400.6	lncRNA	ENSG00000272140.2	25.5224	-0.62146	0.135569	-4.58409	4.56e-06	0.000130473
AC004223.4	lncRNA	ENSG00000273687.1	4.65143	-0.975336	0.212755	-4.5843	4.56e-06	0.000130473
NA	NA	ENSG00000273389.1	4.79583	-1.31834	0.287646	-4.58322	4.58e-06	0.000130733
AC104581.4	TEC	ENSG00000280046.1	47.4605	-0.729184	0.159095	-4.58331	4.58e-06	0.000130733
IDI2-AS1	lncRNA	ENSG00000232656.6	5.33167	-1.25292	0.273428	-4.58229	4.6e-06	0.000131211
AL512652.1	lncRNA	ENSG00000275485.1	5.37655	-1.11343	0.24302	-4.58163	4.61e-06	0.000131517
AC134407.1	lncRNA	ENSG00000266717.1	2.79371	-1.2866	0.280847	-4.58115	4.62e-06	0.000131718
MIR17HG	lncRNA	ENSG00000215417.9	61.5935	-0.987727	0.215727	-4.5786	4.68e-06	0.000133224
METTL24	protein_coding	ENSG00000053328.8	51.0103	1.00938	0.220472	4.5783	4.69e-06	0.00013324
CEL	protein_coding	ENSG00000170835.13	20845.1	3.13018	0.683709	4.57824	4.69e-06	0.00013324
ECHDC2	protein_coding	ENSG00000121310.15	2896.72	-0.561917	0.122755	-4.57756	4.7e-06	0.000133562
CCDC191	protein_coding	ENSG00000163617.9	521.077	-0.453065	0.0989961	-4.57659	4.73e-06	0.000134078
AL096870.2	lncRNA	ENSG00000260669.2	51.3308	-0.556737	0.121659	-4.5762	4.74e-06	0.000134222
CCDC78	protein_coding	ENSG00000162004.15	203.981	-1.02247	0.223485	-4.57511	4.76e-06	0.000134813
LYPLAL1-AS1	lncRNA	ENSG00000228536.1	17.5601	2.52102	0.551128	4.5743	4.78e-06	0.000135228
GRPR	protein_coding	ENSG00000126010.5	14.4632	1.67415	0.366074	4.57327	4.8e-06	0.000135784
ZGLP1	protein_coding	ENSG00000220201.6	55.367	-0.863351	0.188791	-4.57305	4.81e-06	0.000135822
AF111168.1	snoRNA	ENSG00000212371.1	4.76776	-1.20915	0.264494	-4.57157	4.84e-06	0.000136671
AOX1	protein_coding	ENSG00000138356.12	445.602	1.3262	0.290146	4.57078	4.86e-06	0.000136978
AC069282.1	processed_pseudogene	ENSG00000225507.1	68.1477	-0.523524	0.114541	-4.57063	4.86e-06	0.000136978
AC135050.6	lncRNA	ENSG00000278133.1	382.673	-0.41623	0.0910667	-4.5706	4.86e-06	0.000136978
CC2D2A	protein_coding	ENSG00000048342.14	565.338	0.519117	0.113585	4.57028	4.87e-06	0.000137034
PIDD1	protein_coding	ENSG00000177595.16	893.17	-0.656298	0.143604	-4.57019	4.87e-06	0.000137034
HIP1R	protein_coding	ENSG00000130787.12	4550.83	-0.652806	0.142884	-4.56879	4.91e-06	0.00013773
SNORA55	snoRNA	ENSG00000201457.1	5.07312	-1.03848	0.227294	-4.56889	4.9e-06	0.00013773
ZNF321P	transcribed_processed_pseudogene	ENSG00000213801.4	231.709	-0.839426	0.183749	-4.56833	4.92e-06	0.000137926
CAPN12	protein_coding	ENSG00000182472.7	836.301	-1.13	0.247387	-4.56775	4.93e-06	0.000138198
PMS2P3	transcribed_unprocessed_pseudogene	ENSG00000127957.15	137.489	-0.535179	0.117218	-4.56566	4.98e-06	0.000139471
AC024361.3	lncRNA	ENSG00000263321.1	5.14413	-1.17015	0.256338	-4.56486	5e-06	0.000139891
MAGOH2P	transcribed_processed_pseudogene	ENSG00000264176.1	14.0342	-1.05363	0.230963	-4.56189	5.07e-06	0.000141665
ZNF224	protein_coding	ENSG00000267680.4	578.027	-0.4405	0.0965607	-4.5619	5.07e-06	0.000141665
FAM153A	protein_coding	ENSG00000170074.18	59.3208	-1.71812	0.376688	-4.56112	5.09e-06	0.000142069
LINC01424	lncRNA	ENSG00000236519.1	4.99392	-1.08451	0.23779	-4.56078	5.1e-06	0.00014219
DXO	protein_coding	ENSG00000204348.8	652.313	-0.458825	0.100626	-4.55971	5.12e-06	0.000142583
AC124319.1	lncRNA	ENSG00000262979.1	14.9388	-1.06811	0.234248	-4.55973	5.12e-06	0.000142583
AC006277.1	TEC	ENSG00000279452.1	26.4887	-0.843771	0.185049	-4.5597	5.12e-06	0.000142583
NXPE3	protein_coding	ENSG00000144815.13	477.022	0.630381	0.138271	4.55903	5.14e-06	0.000142928
KRT81	protein_coding	ENSG00000205426.9	184.813	1.92519	0.42238	4.55797	5.17e-06	0.000143539
PI4KAP1	transcribed_unprocessed_pseudogene	ENSG00000274602.3	259.893	-1.10112	0.241625	-4.55717	5.18e-06	0.000143973
AGBL5-IT1	lncRNA	ENSG00000229122.1	14.9809	-0.676894	0.148603	-4.55505	5.24e-06	0.000145318
MIR600HG	lncRNA	ENSG00000236901.4	121.546	-0.606341	0.13318	-4.5528	5.29e-06	0.000146656
AC006064.3	lncRNA	ENSG00000255966.1	9.15786	-1.43826	0.315901	-4.55289	5.29e-06	0.000146656
MIR1285-1	miRNA	ENSG00000221520.1	2.23693	-1.44006	0.31635	-4.5521	5.31e-06	0.000146912
AL021707.6	lncRNA	ENSG00000272669.1	99.1319	-0.926394	0.203506	-4.55216	5.31e-06	0.000146912
AL035252.4	lncRNA	ENSG00000277938.1	58.3457	-0.883597	0.194143	-4.55127	5.33e-06	0.000147375
LTBP1	protein_coding	ENSG00000049323.14	6892.92	0.820405	0.180276	4.55082	5.34e-06	0.000147575
SETD7	protein_coding	ENSG00000145391.12	3721.37	0.493407	0.108461	4.54916	5.39e-06	0.000148512
AC130456.3	lncRNA	ENSG00000260592.1	49.6699	-1.10836	0.243636	-4.54924	5.38e-06	0.000148512
LMOD1	protein_coding	ENSG00000163431.12	1696.78	1.05343	0.231589	4.54871	5.4e-06	0.000148718
KANK2	protein_coding	ENSG00000197256.9	4669.05	0.559376	0.123009	4.54744	5.43e-06	0.000149498
CTSZ	protein_coding	ENSG00000101160.12	15298.9	0.516334	0.113562	4.54672	5.45e-06	0.000149655
YWHAB	protein_coding	ENSG00000166913.11	16194.3	0.316418	0.069595	4.54657	5.45e-06	0.000149655
TCAP	protein_coding	ENSG00000173991.5	64.3126	-1.14741	0.252351	-4.54687	5.44e-06	0.000149655
SS18L1	protein_coding	ENSG00000184402.13	879.218	-0.418045	0.0919408	-4.5469	5.44e-06	0.000149655
DCUN1D2	protein_coding	ENSG00000150401.13	603.502	-0.42091	0.0925933	-4.5458	5.47e-06	0.000149856
C1orf220	lncRNA	ENSG00000213057.5	54.1089	-0.96534	0.212352	-4.54595	5.47e-06	0.000149856
AP006621.5	TEC	ENSG00000279672.1	91.5524	-0.855413	0.188166	-4.54605	5.47e-06	0.000149856
AC135721.1	transcribed_processed_pseudogene	ENSG00000267681.1	35.6967	-0.6978	0.153541	-4.54472	5.5e-06	0.000150511
AC012513.3	TEC	ENSG00000279348.1	59.1841	0.670645	0.147621	4.54303	5.55e-06	0.000151602
LRP5L	protein_coding	ENSG00000100068.10	324.501	-0.778033	0.171265	-4.54286	5.55e-06	0.000151606
BLACAT1	protein_coding	ENSG00000281406.1	773.395	-0.843061	0.185587	-4.54267	5.55e-06	0.000151625
NA	NA	ENSG00000264991.1	6.2455	-0.967148	0.212921	-4.54227	5.57e-06	0.000151796
AC016738.1	lncRNA	ENSG00000223947.1	49.1632	-0.916009	0.201717	-4.54106	5.6e-06	0.000152558
ACCS	protein_coding	ENSG00000110455.12	848.226	-0.624871	0.137626	-4.54035	5.62e-06	0.000152949
MIR499A	miRNA	ENSG00000207635.1	2.80617	-1.40518	0.309507	-4.54007	5.62e-06	0.000153041
AC138956.1	lncRNA	ENSG00000250909.1	10.082	-0.878761	0.193603	-4.53899	5.65e-06	0.000153707
FCHSD1	protein_coding	ENSG00000197948.9	1403.9	-0.41488	0.0914457	-4.5369	5.71e-06	0.000155119
AOC2	protein_coding	ENSG00000131480.7	43.5325	-0.836087	0.184327	-4.53589	5.74e-06	0.000155737
RHOT2	protein_coding	ENSG00000140983.12	4187.36	-0.494116	0.108939	-4.53573	5.74e-06	0.000155737
PRDX3P1	processed_pseudogene	ENSG00000229598.1	18.5694	-1.08431	0.239149	-4.53405	5.79e-06	0.000156866
LAP3	protein_coding	ENSG00000002549.11	3875.41	0.463743	0.102316	4.53246	5.83e-06	0.000157927
GNB1	protein_coding	ENSG00000078369.16	18131.6	0.398012	0.0878224	4.53201	5.84e-06	0.000158145
HMGN2P46	transcribed_processed_pseudogene	ENSG00000179362.13	119.367	-0.934256	0.206315	-4.52831	5.95e-06	0.000160819
CPNE3	protein_coding	ENSG00000085719.10	4102.56	0.491222	0.108582	4.52395	6.07e-06	0.000164041
AC040934.1	lncRNA	ENSG00000253347.1	3.48254	-1.12802	0.24945	-4.52204	6.12e-06	0.000165404
DRD4	protein_coding	ENSG00000069696.6	97.9724	-0.921847	0.203874	-4.52164	6.14e-06	0.000165587
DUSP28	protein_coding	ENSG00000188542.8	201.704	-0.397967	0.0880338	-4.52062	6.17e-06	0.000166266
AP002490.1	lncRNA	ENSG00000251143.1	41.1562	-0.815662	0.180463	-4.51983	6.19e-06	0.000166758
AC020604.1	TEC	ENSG00000279254.1	17.406	-1.16413	0.257583	-4.51942	6.2e-06	0.000166952
UNC5CL	protein_coding	ENSG00000124602.8	2191.78	-1.04445	0.231168	-4.51815	6.24e-06	0.000167832
MMGT1	protein_coding	ENSG00000169446.5	1724.83	0.382923	0.0847756	4.5169	6.28e-06	0.000168697
LCN1P1	unprocessed_pseudogene	ENSG00000119440.8	12.812	-1.37683	0.304857	-4.51632	6.29e-06	0.000168903
LINC-PINT	lncRNA	ENSG00000231721.5	352.295	-0.6944	0.153748	-4.51648	6.29e-06	0.000168903
PIGL	protein_coding	ENSG00000108474.15	357.911	-0.49554	0.109733	-4.51587	6.31e-06	0.000169063
GGNBP1	transcribed_unitary_pseudogene	ENSG00000204188.6	5.1407	-1.06536	0.235921	-4.51576	6.31e-06	0.000169063
AL139246.4	lncRNA	ENSG00000229393.1	6.27209	-1.71529	0.379855	-4.51564	6.31e-06	0.000169063
AC093726.2	lncRNA	ENSG00000273183.1	23.9724	-0.629727	0.139496	-4.51431	6.35e-06	0.000169992
MZF1-AS1	lncRNA	ENSG00000267858.4	112.27	-0.649012	0.14378	-4.51391	6.36e-06	0.000170188
WDR82	protein_coding	ENSG00000164091.10	5343.89	0.34686	0.0768682	4.51241	6.41e-06	0.00017127
RN7SKP287	misc_RNA	ENSG00000252355.1	2.01789	-1.3966	0.309639	-4.51042	6.47e-06	0.000172674
AC022167.2	lncRNA	ENSG00000260276.2	88.57	-0.59477	0.131868	-4.51035	6.47e-06	0.000172674
RNU4-29P	snRNA	ENSG00000251752.1	2.19299	-1.33951	0.297013	-4.50993	6.48e-06	0.000172892
AC016876.4	lncRNA	ENSG00000276384.1	3.96396	-0.961903	0.213306	-4.5095	6.5e-06	0.000173109
AC254562.3	lncRNA	ENSG00000281538.1	19.2272	-0.67568	0.149843	-4.50925	6.51e-06	0.000173187
AP000437.1	TEC	ENSG00000279549.1	5.64421	-0.965135	0.214063	-4.50865	6.52e-06	0.000173542
CHRNA10	protein_coding	ENSG00000129749.3	35.1144	-0.843098	0.187014	-4.50821	6.54e-06	0.000173775
AC009065.9	lncRNA	ENSG00000261663.1	47.1623	-0.684612	0.151905	-4.50683	6.58e-06	0.000174773
PAIP2B	protein_coding	ENSG00000124374.8	262.951	1.15252	0.255762	4.50623	6.6e-06	0.000174879
AL359715.2	lncRNA	ENSG00000260645.1	18.5945	-0.980725	0.217631	-4.50637	6.59e-06	0.000174879
AC073195.2	lncRNA	ENSG00000271855.1	19.8915	-0.82188	0.182384	-4.50633	6.6e-06	0.000174879
MYO15B	protein_coding	ENSG00000266714.5	5598.26	-0.865835	0.192222	-4.50434	6.66e-06	0.000176307
RC3H2	protein_coding	ENSG00000056586.14	2281.26	0.4422	0.0981798	4.50398	6.67e-06	0.000176476
AC010864.1	lncRNA	ENSG00000273008.1	24.0201	-0.759041	0.168533	-4.50382	6.67e-06	0.000176479
MYH11	protein_coding	ENSG00000133392.15	7339.71	1.21241	0.269292	4.5022	6.73e-06	0.000177692
ITGA4	protein_coding	ENSG00000115232.12	371.005	0.937816	0.208313	4.50196	6.73e-06	0.000177766
AC145423.3	lncRNA	ENSG00000278112.1	7.99787	-1.0181	0.226209	-4.50072	6.77e-06	0.000178673
NA	NA	ENSG00000235475.1	20.1598	-0.816234	0.181382	-4.50008	6.79e-06	0.000179079
RAB23	protein_coding	ENSG00000112210.10	407.623	0.918895	0.204212	4.49971	6.8e-06	0.000179254
WDR47	protein_coding	ENSG00000085433.14	632.989	0.488353	0.108585	4.49741	6.88e-06	0.000181069
TUBBP1	transcribed_processed_pseudogene	ENSG00000127589.4	28.2429	0.590789	0.131377	4.4969	6.9e-06	0.000181366
AP002807.1	lncRNA	ENSG00000255031.4	93.1484	-0.831266	0.184903	-4.49568	6.93e-06	0.000182272
NA	NA	ENSG00000279644.1	7.28564	-0.908293	0.202117	-4.4939	6.99e-06	0.00018367
RNU4-78P	snRNA	ENSG00000222872.1	5.23864	-1.17835	0.262268	-4.49293	7.02e-06	0.00018437
PI4KAP2	transcribed_unitary_pseudogene	ENSG00000183506.15	231.521	-0.559125	0.124475	-4.49188	7.06e-06	0.000184622
SPATA21	protein_coding	ENSG00000187144.10	3.70814	-1.4218	0.316493	-4.49238	7.04e-06	0.000184622
AC024937.1	processed_pseudogene	ENSG00000228413.1	2.87567	-1.26743	0.282161	-4.49186	7.06e-06	0.000184622
AC074117.1	lncRNA	ENSG00000234072.1	228.354	-0.508949	0.1133	-4.49204	7.05e-06	0.000184622
AC009120.3	lncRNA	ENSG00000260884.1	21.4639	-0.954073	0.212397	-4.49194	7.06e-06	0.000184622
SNORA53	snoRNA	ENSG00000212443.1	5.05774	-1.03072	0.22948	-4.49154	7.07e-06	0.000184763
AL096701.1	processed_pseudogene	ENSG00000214093.3	9.47066	-1.14273	0.254445	-4.49108	7.09e-06	0.000185019
SNHG4	lncRNA	ENSG00000281398.1	122.261	-1.05084	0.234079	-4.48924	7.15e-06	0.00018649
AC008906.1	lncRNA	ENSG00000248734.2	44.8786	-0.791657	0.176369	-4.48863	7.17e-06	0.000186885
CCDC180	protein_coding	ENSG00000197816.12	40.2979	-0.685897	0.152848	-4.48746	7.21e-06	0.000187642
AC020978.3	lncRNA	ENSG00000260891.1	4.96096	-0.905973	0.201886	-4.48754	7.21e-06	0.000187642
AC113139.1	lncRNA	ENSG00000271555.1	4.47037	-1.00826	0.224713	-4.48686	7.23e-06	0.000188034
CNN1	protein_coding	ENSG00000130176.6	2280.17	1.34009	0.298736	4.48586	7.26e-06	0.000188775
ANKHD1	protein_coding	ENSG00000131503.19	296.883	-0.424978	0.0947685	-4.48438	7.31e-06	0.000189811
HSPB7	protein_coding	ENSG00000173641.16	381.527	1.18682	0.264652	4.48444	7.31e-06	0.000189811
SRMP2	processed_pseudogene	ENSG00000258485.2	1.2259	-1.78802	0.398744	-4.48413	7.32e-06	0.000189898
REC8	protein_coding	ENSG00000100918.11	686.575	-0.892268	0.199011	-4.48351	7.34e-06	0.000190313
TSPAN2	protein_coding	ENSG00000134198.8	772.013	1.18039	0.263369	4.4819	7.4e-06	0.000191582
BCYRN1	scRNA	ENSG00000236824.1	90.7492	-0.786759	0.175546	-4.48178	7.4e-06	0.000191582
AC008897.1	processed_pseudogene	ENSG00000242198.1	12.0177	-0.862917	0.192595	-4.48048	7.45e-06	0.000192465
AC024060.2	lncRNA	ENSG00000271870.1	98.7772	-0.687958	0.153542	-4.48057	7.44e-06	0.000192465
FADS1	protein_coding	ENSG00000149485.15	1187.73	0.717252	0.160118	4.47951	7.48e-06	0.000193204
AC022973.5	lncRNA	ENSG00000254317.1	11.2454	-1.04413	0.233125	-4.47886	7.5e-06	0.000193648
ANKRD23	protein_coding	ENSG00000163126.13	47.0097	-0.662882	0.148028	-4.47809	7.53e-06	0.000193988
KRT17P4	transcribed_unprocessed_pseudogene	ENSG00000205312.7	2.4762	-2.01509	0.450012	-4.47787	7.54e-06	0.000193988
CALM2P2	processed_pseudogene	ENSG00000229097.1	23.9795	-0.734658	0.164056	-4.47808	7.53e-06	0.000193988
SKINT1L	transcribed_unprocessed_pseudogene	ENSG00000242267.5	9.33235	-1.19073	0.265909	-4.47795	7.54e-06	0.000193988
KCTD19	protein_coding	ENSG00000168676.9	14.3893	-1.34372	0.300108	-4.47745	7.55e-06	0.000194223
GMDS-DT	lncRNA	ENSG00000250903.7	220.802	-0.495431	0.110696	-4.4756	7.62e-06	0.000195627
AC078795.1	lncRNA	ENSG00000269984.1	18.0949	-0.78131	0.174566	-4.47572	7.62e-06	0.000195627
RN7SL381P	misc_RNA	ENSG00000263968.2	7.80697	-1.06175	0.237274	-4.47477	7.65e-06	0.00019611
C2-AS1	lncRNA	ENSG00000281756.1	2.90078	-1.5668	0.350135	-4.47483	7.65e-06	0.00019611
RNA5SP217	rRNA_pseudogene	ENSG00000251768.1	1.75632	-1.42031	0.317422	-4.47453	7.66e-06	0.000196186
PRUNE2	protein_coding	ENSG00000106772.16	537.858	0.937504	0.209571	4.47345	7.7e-06	0.000197039
AC104463.2	lncRNA	ENSG00000226862.1	8.50903	-1.23368	0.275805	-4.47303	7.71e-06	0.000197287
DM1-AS	lncRNA	ENSG00000267395.4	40.3523	-0.809981	0.181123	-4.47199	7.75e-06	0.000198098
ZNF451-AS1	lncRNA	ENSG00000226803.6	19.053	-0.631709	0.141299	-4.47073	7.8e-06	0.000199128
HEXD-IT1	lncRNA	ENSG00000279066.1	9.68301	-1.04803	0.234492	-4.46937	7.85e-06	0.000200257
SFI1	protein_coding	ENSG00000198089.13	1464.9	-0.609419	0.13636	-4.46918	7.85e-06	0.000200288
AC139149.1	lncRNA	ENSG00000229848.1	17.0523	-0.910039	0.20364	-4.46885	7.86e-06	0.000200454
TGFBR2	protein_coding	ENSG00000163513.16	10306.6	0.608226	0.136112	4.46857	7.87e-06	0.000200574
ALG13	protein_coding	ENSG00000101901.9	1298.31	-0.464258	0.103916	-4.46763	7.91e-06	0.000201186
AC008875.1	lncRNA	ENSG00000271788.1	11.0938	-0.932341	0.208689	-4.46761	7.91e-06	0.000201186
MANBA	protein_coding	ENSG00000109323.7	2268.75	0.390692	0.0874624	4.46697	7.93e-06	0.000201637
PRNP	protein_coding	ENSG00000171867.15	4379.24	0.612866	0.137204	4.46682	7.94e-06	0.000201637
AC092171.1	lncRNA	ENSG00000188365.3	9.36788	-0.978755	0.219148	-4.46618	7.96e-06	0.000201947
RNVU1-3	snRNA	ENSG00000201183.1	4.7358	-1.04523	0.234029	-4.46626	7.96e-06	0.000201947
SNX29	protein_coding	ENSG00000048471.12	1300.6	0.541747	0.121322	4.46538	7.99e-06	0.000202565
WASH2P	transcribed_unprocessed_pseudogene	ENSG00000146556.13	211.223	-0.601112	0.134644	-4.46444	8.03e-06	0.000203304
ZMIZ2	protein_coding	ENSG00000122515.13	7228.7	-0.465669	0.104348	-4.46267	8.09e-06	0.000204852
AC007383.5	snoRNA	ENSG00000281780.1	5.02288	-1.07294	0.240485	-4.46157	8.14e-06	0.00020576
AC024909.1	lncRNA	ENSG00000274021.1	28.2311	-0.98713	0.221447	-4.45763	8.29e-06	0.00020942
NSUN5P2	transcribed_unprocessed_pseudogene	ENSG00000106133.16	91.0427	-0.775383	0.174004	-4.45612	8.35e-06	0.000210602
PPT1	protein_coding	ENSG00000131238.15	5205.04	0.477332	0.107115	4.45626	8.34e-06	0.000210602
SCARB2	protein_coding	ENSG00000138760.7	12057.8	0.334944	0.0751909	4.45458	8.41e-06	0.000211967
HERC2P2	transcribed_unprocessed_pseudogene	ENSG00000276550.3	1027.47	-0.796587	0.178865	-4.45356	8.45e-06	0.000212832
AC009955.4	lncRNA	ENSG00000269068.1	4.95685	-1.23821	0.278079	-4.45271	8.48e-06	0.000213519
C6orf163	protein_coding	ENSG00000203872.6	14.7568	-0.771335	0.173284	-4.45127	8.54e-06	0.000214801
NANOGP8	protein_coding	ENSG00000255192.5	0.873399	-2.33569	0.524794	-4.45067	8.56e-06	0.000215098
AC018695.4	lncRNA	ENSG00000270184.1	13.1748	-0.924607	0.20774	-4.45079	8.56e-06	0.000215098
TNFSF14	protein_coding	ENSG00000125735.9	162.777	-1.24703	0.280234	-4.44996	8.59e-06	0.000215503
AC025287.3	lncRNA	ENSG00000276523.1	15.0258	-0.712847	0.160191	-4.44997	8.59e-06	0.000215503
NFATC2IP	protein_coding	ENSG00000176953.9	2338.81	-0.390604	0.0877832	-4.44964	8.6e-06	0.000215672
FAM111A	protein_coding	ENSG00000166801.14	2172.08	-0.362543	0.0814997	-4.4484	8.65e-06	0.000216772
AC087239.1	lncRNA	ENSG00000278743.1	18.2901	-1.16296	0.261453	-4.44805	8.67e-06	0.000216968
CSDE1	protein_coding	ENSG00000009307.14	21377	0.396494	0.0891533	4.44733	8.69e-06	0.000217392
PAGE2B	protein_coding	ENSG00000238269.7	2.03293	-2.11415	0.475372	-4.44736	8.69e-06	0.000217392
NOMO1	protein_coding	ENSG00000103512.13	2093.99	0.421409	0.0947935	4.44555	8.77e-06	0.000219045
RNF207	protein_coding	ENSG00000158286.11	1233.78	-0.742484	0.167041	-4.44493	8.79e-06	0.000219521
CRNDE	lncRNA	ENSG00000245694.7	516.171	-0.684773	0.154175	-4.44154	8.93e-06	0.000222857
AC120053.1	lncRNA	ENSG00000271971.1	110.308	-0.523234	0.117837	-4.44032	8.98e-06	0.000223962
WNT5A-AS1	lncRNA	ENSG00000244586.1	24.0563	1.1898	0.268004	4.43948	9.02e-06	0.000224684
AC007546.1	lncRNA	ENSG00000277595.1	5.33698	-1.05514	0.237697	-4.43903	9.04e-06	0.000224996
PRR22	protein_coding	ENSG00000212123.3	98.316	-1.00709	0.226882	-4.43884	9.04e-06	0.000225032
FENDRR	lncRNA	ENSG00000268388.4	176.97	1.22888	0.276872	4.43846	9.06e-06	0.000225272
TRIM31-AS1	lncRNA	ENSG00000231226.1	47.1785	-1.15643	0.260695	-4.43596	9.17e-06	0.000227742
SLC25A25-AS1	lncRNA	ENSG00000234771.3	1618.71	-0.924373	0.208391	-4.43576	9.17e-06	0.00022779
CCKBR	protein_coding	ENSG00000110148.8	32.5918	1.79669	0.405067	4.43553	9.18e-06	0.000227878
AC026740.1	lncRNA	ENSG00000271781.1	56.1958	-1.14109	0.257283	-4.43515	9.2e-06	0.000228115
EVX1-AS	lncRNA	ENSG00000253405.1	9.79838	-2.50543	0.565004	-4.43435	9.23e-06	0.000228805
NORAD	lncRNA	ENSG00000260032.1	16822.7	0.326601	0.0736551	4.4342	9.24e-06	0.000228805
LINC00165	lncRNA	ENSG00000261706.1	3.94872	2.38018	0.536848	4.43362	9.27e-06	0.000229264
CFAP69	protein_coding	ENSG00000105792.18	276.001	-0.546772	0.123346	-4.43283	9.3e-06	0.000229941
KRTAP5-9	protein_coding	ENSG00000254997.3	10.5237	-1.16365	0.262541	-4.43225	9.33e-06	0.000230401
AC119403.1	lncRNA	ENSG00000253392.2	8.73487	-0.805412	0.18174	-4.43168	9.35e-06	0.000230853
AC104964.4	lncRNA	ENSG00000272505.1	78.3755	-1.10178	0.248627	-4.43145	9.36e-06	0.00023094
NA	NA	ENSG00000279468.1	62.7086	-0.86733	0.195733	-4.4312	9.37e-06	0.000231049
LSAMP	protein_coding	ENSG00000185565.10	781.867	0.739606	0.166918	4.43094	9.38e-06	0.000231158
MT-ATP6	protein_coding	ENSG00000198899.2	163817	-0.695208	0.156909	-4.43064	9.4e-06	0.000231325
AL592211.1	lncRNA	ENSG00000267834.1	12.481	-0.856356	0.193311	-4.42994	9.43e-06	0.000231914
AC003956.1	lncRNA	ENSG00000268564.1	4.27527	-1.02449	0.231285	-4.42956	9.44e-06	0.000232163
NEGR1	protein_coding	ENSG00000172260.12	456.522	0.83529	0.188585	4.42925	9.46e-06	0.000232337
AP000873.2	lncRNA	ENSG00000247137.7	61.7097	-0.595677	0.134502	-4.42876	9.48e-06	0.0002327
PRKDC	protein_coding	ENSG00000253729.6	6598.06	0.574203	0.129693	4.4274	9.54e-06	0.000234012
HSPA8	protein_coding	ENSG00000109971.12	36869.7	0.676122	0.152736	4.42673	9.57e-06	0.000234578
AC254562.2	lncRNA	ENSG00000232710.1	2.25162	-1.47471	0.33317	-4.42629	9.59e-06	0.000234889
DPH7	protein_coding	ENSG00000148399.10	977.238	-0.447505	0.10114	-4.42462	9.66e-06	0.000236544
AL021707.8	lncRNA	ENSG00000273096.1	16.6564	-0.846262	0.191268	-4.42448	9.67e-06	0.000236544
AC061975.7	lncRNA	ENSG00000267644.1	2.59579	-1.36255	0.308023	-4.42355	9.71e-06	0.000237402
MT-ND4	protein_coding	ENSG00000198886.2	437847	-0.703048	0.15895	-4.42307	9.73e-06	0.00023776
KIF1C-AS1	lncRNA	ENSG00000227495.1	12.3027	-0.785671	0.177642	-4.42278	9.74e-06	0.000237915
TAS2R14	protein_coding	ENSG00000212127.5	49.7395	-0.614177	0.138896	-4.42185	9.79e-06	0.000238777
AC083843.4	TEC	ENSG00000279518.1	55.6705	-0.977604	0.221111	-4.42133	9.81e-06	0.000239192
AC022784.6	lncRNA	ENSG00000279949.1	4.52841	-1.40773	0.318438	-4.42074	9.84e-06	0.000239682
TSACC	protein_coding	ENSG00000163467.10	14.7446	-0.80306	0.181673	-4.42037	9.85e-06	0.000239928
AC068790.7	lncRNA	ENSG00000270130.1	5.06441	-0.931497	0.21076	-4.41971	9.88e-06	0.000240494
CCDC84	protein_coding	ENSG00000186166.7	941.362	-0.595376	0.134751	-4.41834	9.95e-06	0.000241861
FAM157C	lncRNA	ENSG00000260528.3	21.8609	-0.949635	0.214949	-4.41796	9.96e-06	0.000242118
ACTBP9	processed_pseudogene	ENSG00000266920.1	14.366	-1.50272	0.34018	-4.41743	9.99e-06	0.000242546
AC068724.2	lncRNA	ENSG00000261687.1	3.11483	-1.08087	0.244703	-4.41706	1e-05	0.000242793
AC005921.4	TEC	ENSG00000278963.1	4.80891	-1.0554	0.238963	-4.4166	1e-05	0.000243149
SNORA2A	snoRNA	ENSG00000206612.1	3.40622	-1.24257	0.281369	-4.41617	1e-05	0.000243463
TAC4	protein_coding	ENSG00000176358.14	6.63171	-0.880994	0.199516	-4.41566	1.01e-05	0.000243874
RNU6-418P	snRNA	ENSG00000206762.1	8.28394	-1.20627	0.273209	-4.4152	1.01e-05	0.000244223
BMP2K	protein_coding	ENSG00000138756.16	338.609	0.509087	0.115327	4.41429	1.01e-05	0.000245085
AC011448.1	protein_coding	ENSG00000258674.5	44.6662	-0.553366	0.125363	-4.41411	1.01e-05	0.000245121
MTCP1	protein_coding	ENSG00000214827.8	63.7709	-0.49825	0.112915	-4.41262	1.02e-05	0.00024664
PCED1A	protein_coding	ENSG00000132635.15	1556.87	-0.52123	0.118173	-4.41074	1.03e-05	0.00024863
PLEKHH1	protein_coding	ENSG00000054690.12	1149.62	-0.868987	0.197029	-4.41046	1.03e-05	0.000248783
ANKRD18A	protein_coding	ENSG00000180071.17	142.456	-0.935005	0.212012	-4.41015	1.03e-05	0.000248963
AC020763.4	TEC	ENSG00000279569.1	27.0813	-0.869773	0.197245	-4.40961	1.04e-05	0.000249421
AL355075.2	lncRNA	ENSG00000258515.1	17.482	-0.890266	0.201907	-4.40928	1.04e-05	0.00024963
AP001160.4	lncRNA	ENSG00000269463.1	15.0841	-1.03329	0.234367	-4.40885	1.04e-05	0.000249953
AL356124.2	lncRNA	ENSG00000233351.1	3.02885	-1.32225	0.299947	-4.40827	1.04e-05	0.000250449
PRKAR2A	protein_coding	ENSG00000114302.14	1929.61	0.435438	0.0987828	4.40804	1.04e-05	0.000250553
AC245884.3	processed_pseudogene	ENSG00000235681.1	18.9965	-0.884809	0.200805	-4.40631	1.05e-05	0.000252383
SLITRK3	protein_coding	ENSG00000121871.3	40.2057	1.26703	0.287564	4.40609	1.05e-05	0.000252472
ICMT	protein_coding	ENSG00000116237.14	5256.11	0.42967	0.0975418	4.40499	1.06e-05	0.000253297
NA	NA	ENSG00000224956.5	9.40023	-1.38052	0.313386	-4.40519	1.06e-05	0.000253297
MED8-AS1	lncRNA	ENSG00000229431.1	22.5486	-0.623166	0.14147	-4.40494	1.06e-05	0.000253297
TRGV7	TR_V_pseudogene	ENSG00000249978.1	5.27111	1.21201	0.275183	4.40437	1.06e-05	0.000253801
ASXL2	protein_coding	ENSG00000143970.15	1808.47	0.504584	0.114626	4.402	1.07e-05	0.000256412
AC090607.2	transcribed_processed_pseudogene	ENSG00000259562.2	22.7403	-0.746758	0.169712	-4.40014	1.08e-05	0.000258442
RN7SKP173	misc_RNA	ENSG00000199691.1	3.05808	-1.28668	0.292457	-4.39954	1.08e-05	0.000258989
AC013394.1	protein_coding	ENSG00000279765.2	36.4378	-0.809266	0.183964	-4.39906	1.09e-05	0.000259388
AC091185.1	lncRNA	ENSG00000253476.1	17.1077	-0.920634	0.209327	-4.39807	1.09e-05	0.000260389
SLC5A2	protein_coding	ENSG00000140675.11	48.3457	-0.895678	0.203684	-4.39739	1.1e-05	0.000261028
AC112694.2	TEC	ENSG00000279837.1	11.3366	-0.829228	0.188579	-4.39725	1.1e-05	0.000261028
SNORA60	snoRNA	ENSG00000199266.1	7.80171	-0.82766	0.188304	-4.39535	1.11e-05	0.000263076
BET1-AS1	lncRNA	ENSG00000236861.5	16.2862	-0.801997	0.182469	-4.39526	1.11e-05	0.000263076
AL590652.1	lncRNA	ENSG00000227885.1	13.1808	-0.906153	0.206234	-4.3938	1.11e-05	0.000264673
TSPOAP1	protein_coding	ENSG00000005379.14	661.477	-0.655677	0.149279	-4.39229	1.12e-05	0.000266343
KIFBP	protein_coding	ENSG00000198954.5	1139.29	0.297834	0.067824	4.39127	1.13e-05	0.000267408
TBRG1	protein_coding	ENSG00000154144.11	1585.52	-0.307901	0.07013	-4.39043	1.13e-05	0.000268273
GBAP1	transcribed_unprocessed_pseudogene	ENSG00000160766.13	130.859	-0.521001	0.118674	-4.39021	1.13e-05	0.000268364
AC108134.1	lncRNA	ENSG00000205890.3	211.067	-0.878381	0.200171	-4.38815	1.14e-05	0.000270729
AC013403.2	lncRNA	ENSG00000272148.1	11.9561	-0.653864	0.149012	-4.38799	1.14e-05	0.000270747
AC005699.1	lncRNA	ENSG00000249631.4	18.373	-1.23571	0.281666	-4.38716	1.15e-05	0.000271603
AC090425.1	snoRNA	ENSG00000239096.1	1.08801	-1.79998	0.410326	-4.38669	1.15e-05	0.000272009
AP001992.1	transcribed_processed_pseudogene	ENSG00000241170.2	60.1533	-0.931288	0.21238	-4.38501	1.16e-05	0.000273941
GRIN2A	protein_coding	ENSG00000183454.12	144.163	1.43436	0.327156	4.38432	1.16e-05	0.000274625
KL	protein_coding	ENSG00000133116.7	92.4623	1.20125	0.274081	4.38285	1.17e-05	0.000276095
AC027796.5	lncRNA	ENSG00000263338.1	1.81943	-1.54027	0.351442	-4.38272	1.17e-05	0.000276095
AL122125.1	lncRNA	ENSG00000277050.1	25.7111	-0.972912	0.221976	-4.38297	1.17e-05	0.000276095
AC079447.1	protein_coding	ENSG00000241962.8	19.6058	-0.524751	0.119756	-4.38183	1.18e-05	0.000277045
CALHM5	protein_coding	ENSG00000178033.5	376.123	0.866776	0.197848	4.38103	1.18e-05	0.000277742
GSTCD-AS1	lncRNA	ENSG00000251175.4	3.46761	-1.02713	0.234452	-4.38099	1.18e-05	0.000277742
SHC2	protein_coding	ENSG00000129946.9	2645.41	-0.880437	0.200979	-4.38075	1.18e-05	0.000277861
AC091132.2	lncRNA	ENSG00000236234.1	9.48659	-1.00447	0.229318	-4.38027	1.19e-05	0.000278298
CLSTN3	protein_coding	ENSG00000139182.12	3183.35	-0.612307	0.139803	-4.37977	1.19e-05	0.000278741
NEK8	protein_coding	ENSG00000160602.12	457.125	-0.495795	0.113212	-4.37936	1.19e-05	0.000279083
MAPRE1	protein_coding	ENSG00000101367.8	5492.85	0.291654	0.0666072	4.37872	1.19e-05	0.000279723
AC136604.2	lncRNA	ENSG00000244945.1	18.3186	-0.763329	0.17434	-4.3784	1.2e-05	0.000279761
CICP14	processed_pseudogene	ENSG00000281490.1	220.331	-0.836191	0.190977	-4.3785	1.19e-05	0.000279761
FBXW7	protein_coding	ENSG00000109670.12	984.033	-0.362971	0.0829467	-4.37596	1.21e-05	0.000282729
AC093495.1	lncRNA	ENSG00000228242.5	68.4325	-0.582424	0.133116	-4.37531	1.21e-05	0.000283375
AL354893.1	processed_pseudogene	ENSG00000223849.1	17.1037	-1.0218	0.23357	-4.3747	1.22e-05	0.00028399
AL021368.2	lncRNA	ENSG00000272316.1	48.4702	-0.552833	0.126403	-4.37357	1.22e-05	0.000285276
AQP7	protein_coding	ENSG00000165269.11	153.154	-0.952805	0.217863	-4.37341	1.22e-05	0.000285297
MIR194-2HG	lncRNA	ENSG00000229719.3	345.444	-1.29465	0.296078	-4.37268	1.23e-05	0.000286057
AC011611.5	processed_pseudogene	ENSG00000257941.1	3.26656	-1.17837	0.269512	-4.37224	1.23e-05	0.000286268
AC079775.1	misc_RNA	ENSG00000277396.1	4.48734	-1.22639	0.280486	-4.37235	1.23e-05	0.000286268
ENPP7P4	transcribed_unprocessed_pseudogene	ENSG00000241278.1	12.179	-1.17361	0.268496	-4.37105	1.24e-05	0.00028764
NA	NA	ENSG00000230439.2	24.4311	1.51703	0.347196	4.36939	1.25e-05	0.00028947
AL117336.2	lncRNA	ENSG00000271335.4	50.7811	-0.697136	0.15955	-4.36938	1.25e-05	0.00028947
ZFC3H1	protein_coding	ENSG00000133858.14	2153.82	-0.44267	0.10132	-4.36901	1.25e-05	0.000289769
AL157871.2	lncRNA	ENSG00000258521.1	5.74528	-1.21499	0.278131	-4.36841	1.25e-05	0.000290379
CHRM4	protein_coding	ENSG00000180720.7	13.6163	1.10238	0.252384	4.36786	1.25e-05	0.000290914
AC109460.1	lncRNA	ENSG00000260367.2	18.6729	-0.65223	0.14938	-4.36626	1.26e-05	0.000292861
FLNC	protein_coding	ENSG00000128591.14	2319.12	1.21412	0.278211	4.36404	1.28e-05	0.000295459
AL160314.2	lncRNA	ENSG00000258458.4	9.76911	-0.797572	0.182758	-4.36409	1.28e-05	0.000295459
Z84485.1	lncRNA	ENSG00000246982.5	25.1091	-0.833602	0.191058	-4.36308	1.28e-05	0.000296575
CCHCR1	protein_coding	ENSG00000204536.12	1573.91	-0.515823	0.118236	-4.36265	1.28e-05	0.000296962
RBM25	protein_coding	ENSG00000119707.12	4903.51	-0.430685	0.0987393	-4.36184	1.29e-05	0.000297804
AC008267.3	unprocessed_pseudogene	ENSG00000234500.1	25.008	-0.709427	0.162649	-4.3617	1.29e-05	0.000297804
AL049555.1	lncRNA	ENSG00000261116.1	480.876	-0.600799	0.137747	-4.3616	1.29e-05	0.000297804
C9orf163	lncRNA	ENSG00000196366.3	23.6667	-0.974517	0.223523	-4.35981	1.3e-05	0.000300055
AL034550.1	lncRNA	ENSG00000236772.1	22.2468	-0.817687	0.18767	-4.35704	1.32e-05	0.00030368
AL353625.1	transcribed_processed_pseudogene	ENSG00000213073.4	64.1733	-0.629881	0.144582	-4.35656	1.32e-05	0.000304148
SPATA1	protein_coding	ENSG00000122432.15	33.0574	-0.699766	0.160652	-4.35578	1.33e-05	0.00030464
AL139288.1	lncRNA	ENSG00000231563.1	10.178	-1.03746	0.238174	-4.35589	1.33e-05	0.00030464
CSPG4P10	transcribed_unprocessed_pseudogene	ENSG00000276710.3	324.536	-0.861723	0.197826	-4.35596	1.32e-05	0.00030464
AC004908.3	lncRNA	ENSG00000273402.1	14.8793	-0.922554	0.211837	-4.35502	1.33e-05	0.000305504
SLC8A3	protein_coding	ENSG00000100678.17	16.3652	1.07648	0.247193	4.35483	1.33e-05	0.000305562
AC005785.1	lncRNA	ENSG00000268189.2	49.6728	-0.818057	0.187923	-4.35316	1.34e-05	0.000307702
AL627309.6	processed_pseudogene	ENSG00000268903.1	129.39	-1.39441	0.320358	-4.35267	1.34e-05	0.000308201
NA	NA	ENSG00000234252.1	9.50026	-0.91227	0.20975	-4.34932	1.37e-05	0.00031274
AC007622.2	lncRNA	ENSG00000258136.1	10.6356	-0.712432	0.163835	-4.34847	1.37e-05	0.000313752
COL4A6	protein_coding	ENSG00000197565.14	54.3264	1.20232	0.276525	4.34795	1.37e-05	0.000314286
ASB16	protein_coding	ENSG00000161664.5	58.6477	-0.604637	0.139067	-4.34781	1.38e-05	0.000314289
AC132872.2	lncRNA	ENSG00000264548.1	14.2604	-0.975833	0.224473	-4.34721	1.38e-05	0.000314944
AC004951.4	lncRNA	ENSG00000273432.1	16.0773	-0.790866	0.181989	-4.34569	1.39e-05	0.000316934
AC009779.4	protein_coding	ENSG00000258311.4	110.805	-0.646444	0.14877	-4.34527	1.39e-05	0.000317325
AC080129.2	lncRNA	ENSG00000232874.1	13.6118	-1.25592	0.289244	-4.34209	1.41e-05	0.00032176
MFSD13B	transcribed_unitary_pseudogene	ENSG00000230872.1	15.7936	-0.766932	0.176664	-4.34119	1.42e-05	0.00032287
SNORA11F	snoRNA	ENSG00000221164.1	8.02293	-0.816686	0.188142	-4.34078	1.42e-05	0.000323256
NA	NA	ENSG00000259799.1	19.9117	-1.36763	0.315075	-4.34064	1.42e-05	0.000323257
EFCAB5	protein_coding	ENSG00000176927.13	16.8763	-0.979643	0.225741	-4.33968	1.43e-05	0.000324259
TMEM161B-AS1	lncRNA	ENSG00000247828.6	236.057	-0.488069	0.112464	-4.33977	1.43e-05	0.000324259
Z73420.1	misc_RNA	ENSG00000252412.1	8.71938	-1.08366	0.249725	-4.33942	1.43e-05	0.000324436
AC016747.2	lncRNA	ENSG00000271889.1	6.29679	-1.03221	0.237906	-4.33873	1.43e-05	0.000325244
LIX1L-AS1	lncRNA	ENSG00000234222.5	27.0535	-0.750817	0.173135	-4.3366	1.45e-05	0.000328203
AL033527.3	lncRNA	ENSG00000261798.1	8.54937	-1.0536	0.242979	-4.3362	1.45e-05	0.000328386
NRBF2P5	processed_pseudogene	ENSG00000270427.1	8.78122	-0.980954	0.226231	-4.33608	1.45e-05	0.000328386
AL162258.2	lncRNA	ENSG00000272030.1	35.7057	-0.808802	0.186529	-4.33605	1.45e-05	0.000328386
AP001052.1	pseudogene	ENSG00000281420.1	15.5533	-0.926282	0.213641	-4.3357	1.45e-05	0.000328705
FER1L4	transcribed_unitary_pseudogene	ENSG00000088340.14	3573.96	-1.20749	0.278519	-4.3354	1.45e-05	0.000328945
NA	NA	ENSG00000268439.4	19.261	-0.894884	0.206441	-4.33482	1.46e-05	0.000329598
TCERG1	protein_coding	ENSG00000113649.10	2559.26	-0.395595	0.0912833	-4.3337	1.47e-05	0.000331066
Z95331.1	lncRNA	ENSG00000280383.1	54.2947	-0.777223	0.179403	-4.33227	1.48e-05	0.000333021
DQX1	protein_coding	ENSG00000144045.12	375.918	-1.59108	0.367343	-4.33133	1.48e-05	0.000334016
AC024361.1	lncRNA	ENSG00000262410.1	13.3921	-0.751286	0.173453	-4.33135	1.48e-05	0.000334016
DDR2	protein_coding	ENSG00000162733.15	2148.04	0.885455	0.204439	4.33115	1.48e-05	0.000334074
PTGS1	protein_coding	ENSG00000095303.13	864.048	0.701649	0.162006	4.33099	1.48e-05	0.000334106
TTC26	protein_coding	ENSG00000105948.12	322.258	0.415592	0.0959682	4.33052	1.49e-05	0.000334403
CCDC73	protein_coding	ENSG00000186714.11	22.2356	-0.848032	0.195822	-4.33062	1.49e-05	0.000334403
AC022532.1	TEC	ENSG00000280401.1	15.762	-0.95729	0.221074	-4.33018	1.49e-05	0.000334706
AL136988.2	lncRNA	ENSG00000227006.1	6.21896	-0.899305	0.207697	-4.32988	1.49e-05	0.000334941
AVIL	protein_coding	ENSG00000135407.9	439.928	-0.926972	0.21412	-4.32921	1.5e-05	0.000335752
GABRE	protein_coding	ENSG00000102287.15	2135.4	-1.0948	0.25296	-4.32798	1.5e-05	0.000337425
AL583836.1	protein_coding	ENSG00000276490.1	13.3854	-1.7515	0.404732	-4.32757	1.51e-05	0.000337839
DYNLL1P4	processed_pseudogene	ENSG00000257231.1	2.20277	-1.50753	0.348391	-4.32712	1.51e-05	0.000338308
AC040162.1	protein_coding	ENSG00000261884.2	134.989	-0.67675	0.156427	-4.32631	1.52e-05	0.000339344
ARPP19	protein_coding	ENSG00000128989.9	6047.13	0.314087	0.0726057	4.32593	1.52e-05	0.000339707
KLC1	protein_coding	ENSG00000126214.19	2338.77	-0.43862	0.1014	-4.32564	1.52e-05	0.000339942
PKP4-AS1	lncRNA	ENSG00000204380.3	22.8136	-0.794549	0.183697	-4.32532	1.52e-05	0.000340227
AC009120.5	lncRNA	ENSG00000275236.1	4.23917	-1.29991	0.300596	-4.32446	1.53e-05	0.00034134
ZNF674-AS1	lncRNA	ENSG00000230844.2	127.655	-0.479026	0.110776	-4.32428	1.53e-05	0.000341401
COPS4	protein_coding	ENSG00000138663.7	1243.83	0.275932	0.0638173	4.32378	1.53e-05	0.000341967
PIGK	protein_coding	ENSG00000142892.13	1352.87	0.411648	0.0952108	4.32354	1.54e-05	0.000342116
CPNE7	protein_coding	ENSG00000178773.13	769.561	-1.0896	0.252063	-4.32274	1.54e-05	0.000343147
LAMA2	protein_coding	ENSG00000196569.10	2306.57	0.869109	0.201076	4.3223	1.54e-05	0.000343622
AC005332.1	lncRNA	ENSG00000265100.1	6.7196	-1.05768	0.244743	-4.32158	1.55e-05	0.000344491
AC003681.1	lncRNA	ENSG00000279159.1	174.73	-0.68243	0.157917	-4.32146	1.55e-05	0.000344491
AC012358.3	processed_pseudogene	ENSG00000227799.1	50.6766	-0.517152	0.119676	-4.32127	1.55e-05	0.000344569
SLC39A6	protein_coding	ENSG00000141424.11	2182.51	0.522879	0.121006	4.32111	1.55e-05	0.000344609
FECH	protein_coding	ENSG00000066926.9	599.735	0.438092	0.101418	4.31965	1.56e-05	0.000346485
AC083843.3	lncRNA	ENSG00000259820.1	333.977	-0.751474	0.173967	-4.31963	1.56e-05	0.000346485
SNORD42B	snoRNA	ENSG00000238423.1	0.614035	-1.98934	0.460817	-4.31697	1.58e-05	0.000350472
ZBTB25	protein_coding	ENSG00000089775.10	652.748	-0.312447	0.072379	-4.31681	1.58e-05	0.000350507
PAPSS1	protein_coding	ENSG00000138801.7	3226.43	0.409306	0.0948219	4.31657	1.58e-05	0.000350663
D2HGDH	protein_coding	ENSG00000180902.15	1845.71	-0.6875	0.159327	-4.31501	1.6e-05	0.000352928
AC079414.3	lncRNA	ENSG00000276007.1	43.3223	-0.607269	0.140741	-4.31481	1.6e-05	0.000353037
AC021321.1	lncRNA	ENSG00000271966.1	14.1627	-0.747656	0.173298	-4.31428	1.6e-05	0.000353668
AC022144.1	lncRNA	ENSG00000267892.1	125.636	-1.00633	0.233284	-4.31374	1.61e-05	0.0003543
PTHLH	protein_coding	ENSG00000087494.14	432.68	1.2041	0.279149	4.31345	1.61e-05	0.000354415
AC092118.2	lncRNA	ENSG00000276166.1	14.5704	-0.937046	0.217241	-4.3134	1.61e-05	0.000354415
CNIH1	protein_coding	ENSG00000100528.10	3768.16	0.387164	0.0897658	4.31304	1.61e-05	0.00035476
MT-CYB	protein_coding	ENSG00000198727.2	210418	-0.754557	0.17498	-4.31225	1.62e-05	0.000355659
RN7SKP239	misc_RNA	ENSG00000201684.1	7.81326	-1.0946	0.253836	-4.31221	1.62e-05	0.000355659
NA	NA	ENSG00000223414.2	13.26	1.54237	0.357688	4.31205	1.62e-05	0.000355691
ARHGAP33	protein_coding	ENSG00000004777.17	498.053	-0.581334	0.134827	-4.3117	1.62e-05	0.000356036
PDCD1LG2	protein_coding	ENSG00000197646.7	97.5298	0.94776	0.219987	4.30825	1.65e-05	0.000361406
FCHSD2	protein_coding	ENSG00000137478.13	1652.62	0.343373	0.0797303	4.30668	1.66e-05	0.000363751
AL442125.1	lncRNA	ENSG00000276248.1	67.6804	-0.709913	0.164854	-4.30632	1.66e-05	0.000364133
AC004076.2	lncRNA	ENSG00000276449.1	39.2414	-0.633279	0.147084	-4.30556	1.67e-05	0.000365155
OBP2A	protein_coding	ENSG00000122136.12	16.6587	-1.4059	0.326552	-4.30529	1.67e-05	0.000365377
HGFAC	protein_coding	ENSG00000109758.7	10.4051	-1.43713	0.333873	-4.30441	1.67e-05	0.000366596
ZNF121	protein_coding	ENSG00000197961.10	1592.27	-0.461977	0.107348	-4.30353	1.68e-05	0.000367831
SNORD63B	snoRNA	ENSG00000222937.1	10.803	-0.819268	0.190414	-4.30257	1.69e-05	0.000369204
LINC00624	lncRNA	ENSG00000278811.3	19.4686	-0.991453	0.230445	-4.30234	1.69e-05	0.000369357
AC090948.3	lncRNA	ENSG00000272529.1	11.4818	-0.826991	0.192231	-4.30207	1.69e-05	0.000369587
SPDYE18	unprocessed_pseudogene	ENSG00000205482.8	6.07862	-0.82777	0.192442	-4.3014	1.7e-05	0.000370467
AC073316.1	lncRNA	ENSG00000217455.7	7.1898	2.08145	0.48395	4.30095	1.7e-05	0.000370986
AC024580.1	misc_RNA	ENSG00000223060.1	2.66048	-1.32041	0.307154	-4.29885	1.72e-05	0.000374063
AC010422.4	lncRNA	ENSG00000269560.1	7.23088	-0.993755	0.231167	-4.29886	1.72e-05	0.000374063
AC004771.1	lncRNA	ENSG00000234203.1	2.756	-1.44263	0.335659	-4.29789	1.72e-05	0.000375455
AL359878.1	lncRNA	ENSG00000205740.2	18.3494	-0.784762	0.182634	-4.29692	1.73e-05	0.00037687
ANGPTL1	protein_coding	ENSG00000116194.11	191.196	1.07904	0.251178	4.29593	1.74e-05	0.000378331
FCF1	protein_coding	ENSG00000119616.10	1942.66	0.382778	0.0891055	4.29579	1.74e-05	0.000378339
MIR3189	miRNA	ENSG00000264175.1	11.7781	-1.73117	0.403048	-4.29519	1.75e-05	0.00037913
NBN	protein_coding	ENSG00000104320.12	1952.86	0.456012	0.106182	4.29464	1.75e-05	0.000379835
SMC2	protein_coding	ENSG00000136824.17	877.015	0.525454	0.122376	4.29378	1.76e-05	0.000380837
MYOCD	protein_coding	ENSG00000141052.16	102.671	1.45838	0.339649	4.29378	1.76e-05	0.000380837
GPR1	protein_coding	ENSG00000183671.11	117.124	1.5358	0.357889	4.29127	1.78e-05	0.000384944
SRPK3	protein_coding	ENSG00000184343.9	124.978	-0.970743	0.226268	-4.29024	1.78e-05	0.000386251
AC008147.1	lncRNA	ENSG00000257256.1	3.10009	-1.53464	0.357705	-4.29024	1.78e-05	0.000386251
CRYBB3	protein_coding	ENSG00000100053.8	19.5458	-0.865485	0.20177	-4.28947	1.79e-05	0.000387329
VPS35L	protein_coding	ENSG00000103544.13	1965.54	0.497189	0.115912	4.28935	1.79e-05	0.000387329
AKAP8L	protein_coding	ENSG00000011243.16	2328.76	-0.373908	0.0871782	-4.28901	1.79e-05	0.000387688
AC079322.1	lncRNA	ENSG00000261187.1	14.6394	-0.858811	0.200258	-4.28852	1.8e-05	0.00038831
TPTEP2	transcribed_unprocessed_pseudogene	ENSG00000244627.4	99.7498	-0.56535	0.131841	-4.28812	1.8e-05	0.000388762
AC131212.2	TEC	ENSG00000279700.1	20.3764	-0.895441	0.208878	-4.28692	1.81e-05	0.00039064
AC009148.1	lncRNA	ENSG00000260495.1	31.8517	-0.898301	0.20957	-4.28639	1.82e-05	0.00039133
NA	NA	ENSG00000278939.1	2.1312	-1.44172	0.336364	-4.28617	1.82e-05	0.000391473
AC022762.2	lncRNA	ENSG00000267940.1	57.7627	-0.849419	0.198217	-4.28529	1.82e-05	0.000392787
AC135178.4	lncRNA	ENSG00000265749.4	21.2408	-0.821296	0.191691	-4.28448	1.83e-05	0.000393748
NA	NA	ENSG00000271757.1	2.60367	-1.19618	0.279186	-4.28451	1.83e-05	0.000393748
LIME1	protein_coding	ENSG00000203896.8	200.069	-0.672654	0.157016	-4.28398	1.84e-05	0.000394393
LUZP1	protein_coding	ENSG00000169641.12	2093.25	0.465031	0.108559	4.28369	1.84e-05	0.000394678
AC006077.2	TEC	ENSG00000279799.1	26.1584	-0.908771	0.21217	-4.28322	1.84e-05	0.000395268
AC005747.1	protein_coding	ENSG00000007237.17	1904.74	0.684881	0.159932	4.28234	1.85e-05	0.000396246
HDAC10	protein_coding	ENSG00000100429.16	554.027	-0.654916	0.152937	-4.28226	1.85e-05	0.000396246
VN1R48P	processed_pseudogene	ENSG00000237487.1	4.4464	-1.69142	0.394966	-4.28244	1.85e-05	0.000396246
AC068620.2	lncRNA	ENSG00000270147.1	12.044	-0.867781	0.202709	-4.28092	1.86e-05	0.000398404
SLC20A2	protein_coding	ENSG00000168575.8	3025.89	0.504316	0.117812	4.28067	1.86e-05	0.00039861
ADAM10	protein_coding	ENSG00000137845.13	7693.49	0.419074	0.097921	4.27971	1.87e-05	0.000400097
MIR6819	miRNA	ENSG00000278420.1	2.62283	-1.33378	0.311678	-4.27935	1.87e-05	0.000400495
AC022211.2	lncRNA	ENSG00000263786.1	20.2852	-0.984297	0.230027	-4.27905	1.88e-05	0.000400802
MTDH	protein_coding	ENSG00000147649.8	6173.02	0.487893	0.114026	4.27878	1.88e-05	0.000401048
USP14	protein_coding	ENSG00000101557.13	3069.97	0.378735	0.0885266	4.27821	1.88e-05	0.00040183
AL954705.1	processed_pseudogene	ENSG00000231181.1	5.08818	-0.904484	0.211438	-4.27776	1.89e-05	0.000402393
AC129510.2	lncRNA	ENSG00000266654.1	0.980142	-2.00456	0.468618	-4.27761	1.89e-05	0.000402436
ITPRIP-AS1	lncRNA	ENSG00000228261.1	7.98627	-0.984081	0.230078	-4.27717	1.89e-05	0.000402986
AC007279.1	processed_pseudogene	ENSG00000230799.1	3.90441	-1.1016	0.257567	-4.27693	1.89e-05	0.000403176
AL021707.1	lncRNA	ENSG00000225450.1	10.0176	-0.97062	0.226962	-4.27658	1.9e-05	0.000403575
AC093110.1	lncRNA	ENSG00000238018.2	80.6242	-0.889173	0.207941	-4.27608	1.9e-05	0.00040423
AP001412.1	lncRNA	ENSG00000272948.2	7.39704	-1.17049	0.273778	-4.27531	1.91e-05	0.000405379
AC012615.4	lncRNA	ENSG00000267141.1	5.45446	-1.0732	0.251083	-4.2743	1.92e-05	0.00040698
SNHG12	lncRNA	ENSG00000197989.12	990.966	-0.672195	0.157271	-4.27411	1.92e-05	0.000407081
ASH1L-AS1	lncRNA	ENSG00000235919.4	114.748	-0.721198	0.168751	-4.27374	1.92e-05	0.000407512
MT-RNR2	Mt_rRNA	ENSG00000210082.2	358514	-0.742164	0.173681	-4.27316	1.93e-05	0.000408345
USP49	protein_coding	ENSG00000164663.12	289.4	-0.401119	0.0938951	-4.272	1.94e-05	0.000410229
ANKRD49	protein_coding	ENSG00000168876.7	621.357	-0.353129	0.0826681	-4.27165	1.94e-05	0.000410377
NA	NA	ENSG00000281126.1	2.55216	-1.48194	0.346921	-4.27168	1.94e-05	0.000410377
AP006621.3	lncRNA	ENSG00000255284.1	137.613	-0.679575	0.159195	-4.26883	1.96e-05	0.000415347
CYP4A22-AS1	lncRNA	ENSG00000225506.2	19.2256	-0.883212	0.207024	-4.26622	1.99e-05	0.000419986
TECTB	protein_coding	ENSG00000119913.4	3.1275	-1.87687	0.440079	-4.26485	2e-05	0.000422296
APTR	lncRNA	ENSG00000214293.7	715.171	-0.562659	0.131937	-4.2646	2e-05	0.000422296
AC010327.5	lncRNA	ENSG00000267649.1	12.0438	-0.769827	0.180514	-4.26463	2e-05	0.000422296
FAM240C	protein_coding	ENSG00000216921.6	21.4496	2.36897	0.555651	4.26342	2.01e-05	0.000424279
AC007613.2	misc_RNA	ENSG00000274505.1	3.04205	-1.08894	0.255443	-4.26292	2.02e-05	0.000424964
BMPR2	protein_coding	ENSG00000204217.11	5510.41	0.491628	0.115333	4.26267	2.02e-05	0.000425201
ZFP1	protein_coding	ENSG00000184517.10	356.084	0.366864	0.0860683	4.26248	2.02e-05	0.0004253
SNORA73B	snoRNA	ENSG00000200087.1	18.0823	-0.879393	0.20636	-4.26144	2.03e-05	0.000427025
CCL13	protein_coding	ENSG00000181374.6	181.389	1.49083	0.349875	4.26103	2.03e-05	0.000427567
AC036176.3	lncRNA	ENSG00000269989.1	4.55436	-1.49084	0.349897	-4.2608	2.04e-05	0.000427754
FAM160A2	protein_coding	ENSG00000051009.9	3354.25	-0.484665	0.113755	-4.26062	2.04e-05	0.00042785
SPON1	protein_coding	ENSG00000262655.3	3228.03	0.948311	0.222651	4.25919	2.05e-05	0.000430339
AL049646.2	lncRNA	ENSG00000237259.1	1.29411	-1.63908	0.385024	-4.25708	2.07e-05	0.000434152
EDRF1-AS1	lncRNA	ENSG00000236991.5	9.14444	-0.881448	0.207116	-4.25582	2.08e-05	0.000436344
GABPB2	protein_coding	ENSG00000143458.10	1079.41	-0.460412	0.108205	-4.25498	2.09e-05	0.000437732
TYRP1	protein_coding	ENSG00000107165.11	68.3065	1.43483	0.337294	4.25395	2.1e-05	0.000439484
AL391994.1	processed_pseudogene	ENSG00000227962.1	3.08943	-1.09801	0.25815	-4.25337	2.11e-05	0.00044037
CCSER2	protein_coding	ENSG00000107771.14	1678.57	0.401217	0.0943352	4.2531	2.11e-05	0.000440466
AC080112.4	TEC	ENSG00000278918.1	29.8985	-0.653744	0.153712	-4.25306	2.11e-05	0.000440466
C1orf131	protein_coding	ENSG00000143633.11	666.982	-0.485926	0.114289	-4.25172	2.12e-05	0.000442586
NA	NA	ENSG00000281433.1	8.83541	-0.783409	0.184255	-4.25176	2.12e-05	0.000442586
TRAF5	protein_coding	ENSG00000082512.13	1667.3	-0.610392	0.143589	-4.25098	2.13e-05	0.000443788
GOLGA6L5P	transcribed_unprocessed_pseudogene	ENSG00000230373.7	24.0301	-0.819412	0.192856	-4.24882	2.15e-05	0.000447817
SYNC	protein_coding	ENSG00000162520.13	118.891	1.11154	0.261663	4.24798	2.16e-05	0.000449244
SEMA3A	protein_coding	ENSG00000075213.9	556.346	1.1835	0.278709	4.24636	2.17e-05	0.00045223
SNORD14E	snoRNA	ENSG00000200879.1	19.7147	-1.40708	0.331455	-4.24516	2.18e-05	0.000454384
AC004584.1	lncRNA	ENSG00000262298.1	3.14339	-1.21591	0.286482	-4.24426	2.19e-05	0.000455951
AC110285.2	lncRNA	ENSG00000262877.4	136.597	-1.15383	0.271872	-4.24402	2.2e-05	0.000456168
EXOSC8	protein_coding	ENSG00000120699.11	947.383	-0.396579	0.0935022	-4.24139	2.22e-05	0.000461284
AC037487.4	lncRNA	ENSG00000280299.1	2.28304	-1.43528	0.338539	-4.23963	2.24e-05	0.000464638
NEXMIF	protein_coding	ENSG00000050030.12	45.9011	1.03127	0.24338	4.23729	2.26e-05	0.000468967
AMH	protein_coding	ENSG00000104899.5	153.971	-1.72488	0.407068	-4.23732	2.26e-05	0.000468967
POMGNT2	protein_coding	ENSG00000144647.5	805.089	0.372209	0.0878573	4.23652	2.27e-05	0.000470293
VIRMA	protein_coding	ENSG00000164944.10	2496.68	0.37717	0.089034	4.23625	2.27e-05	0.000470587
AP4B1	protein_coding	ENSG00000134262.11	1271.34	-0.521648	0.123159	-4.23555	2.28e-05	0.000471769
GLYCTK-AS1	lncRNA	ENSG00000242797.3	5.77953	-1.01386	0.239437	-4.23437	2.29e-05	0.000473981
GTF2H4	protein_coding	ENSG00000213780.9	120.284	-0.487024	0.115023	-4.23415	2.29e-05	0.000474175
MT-ND5	protein_coding	ENSG00000198786.2	126929	-0.6842	0.161637	-4.23294	2.31e-05	0.000476453
NAA40	protein_coding	ENSG00000110583.11	1295.11	-0.335845	0.0793461	-4.23265	2.31e-05	0.000476783
NA	NA	ENSG00000272301.1	18.1743	-0.809405	0.191264	-4.23187	2.32e-05	0.000478165
PLIN1	protein_coding	ENSG00000166819.10	69.5213	-1.52193	0.359688	-4.23125	2.32e-05	0.000478938
CNGB3	protein_coding	ENSG00000170289.11	4.13143	-1.67568	0.39602	-4.23129	2.32e-05	0.000478938
AC068790.3	lncRNA	ENSG00000269997.1	6.86787	-0.927813	0.219322	-4.23038	2.33e-05	0.000480514
PPIAP53	processed_pseudogene	ENSG00000223878.1	15.2916	-0.746279	0.176505	-4.2281	2.36e-05	0.000485114
KIFC2	protein_coding	ENSG00000167702.10	1415.7	-0.760072	0.179829	-4.22665	2.37e-05	0.000487974
AC069528.2	TEC	ENSG00000279320.1	62.0287	-0.836203	0.19786	-4.22624	2.38e-05	0.000488581
ACAT1	protein_coding	ENSG00000075239.12	1185.99	0.521908	0.123508	4.22572	2.38e-05	0.000488857
VANGL1	protein_coding	ENSG00000173218.13	1588.89	0.596427	0.141139	4.22581	2.38e-05	0.000488857
AC007000.2	processed_pseudogene	ENSG00000213542.3	10.8078	-0.723231	0.171146	-4.22582	2.38e-05	0.000488857
LUZP2	protein_coding	ENSG00000187398.10	117.587	1.52472	0.360849	4.22538	2.39e-05	0.000489304
GPR15	protein_coding	ENSG00000154165.4	6.14698	1.83305	0.433875	4.22483	2.39e-05	0.000490219
AP001264.1	unprocessed_pseudogene	ENSG00000277984.1	2.42173	-1.40979	0.333713	-4.22455	2.39e-05	0.000490554
RHPN1	protein_coding	ENSG00000158106.11	1787.99	-0.824174	0.195102	-4.22432	2.4e-05	0.000490766
TIAL1	protein_coding	ENSG00000151923.16	3410.67	-0.230143	0.0544832	-4.22412	2.4e-05	0.000490921
AL139123.1	lncRNA	ENSG00000277218.1	10.5991	-0.954204	0.225913	-4.22377	2.4e-05	0.000491392
AC099343.3	lncRNA	ENSG00000270426.1	19.7016	-0.843482	0.199725	-4.22321	2.41e-05	0.000491755
AC016394.3	lncRNA	ENSG00000272599.2	40.4634	-0.670382	0.158734	-4.2233	2.41e-05	0.000491755
AC084824.4	lncRNA	ENSG00000274105.1	14.3974	-0.85687	0.202887	-4.22338	2.41e-05	0.000491755
MT-ND1	protein_coding	ENSG00000198888.2	158249	-0.77114	0.182639	-4.22222	2.42e-05	0.000492974
AL031727.1	processed_pseudogene	ENSG00000226396.1	54.7809	-0.846466	0.200474	-4.22233	2.42e-05	0.000492974
AL603756.1	lncRNA	ENSG00000271933.1	12.111	-0.814668	0.192952	-4.22214	2.42e-05	0.000492974
AL158063.1	lncRNA	ENSG00000276957.1	7.74346	-0.99846	0.23647	-4.22236	2.42e-05	0.000492974
ATG16L2	protein_coding	ENSG00000168010.9	1095.94	-0.558723	0.132372	-4.22086	2.43e-05	0.000495502
AC008894.2	lncRNA	ENSG00000269243.1	6.29661	-1.01574	0.240666	-4.22053	2.44e-05	0.000495939
AC008417.1	processed_pseudogene	ENSG00000249068.1	1.37201	-1.51967	0.360143	-4.21962	2.45e-05	0.000497652
NA	NA	ENSG00000270015.1	191.917	-0.461474	0.109373	-4.21929	2.45e-05	0.000498095
LINC02347	lncRNA	ENSG00000214043.6	6.3535	-2.04922	0.485708	-4.21903	2.45e-05	0.000498332
ERVK13-1	lncRNA	ENSG00000260565.5	445.438	-0.677567	0.160606	-4.21881	2.46e-05	0.000498332
AC004777.1	TEC	ENSG00000279370.1	2.19109	-1.74743	0.414201	-4.21879	2.46e-05	0.000498332
SYNE1	protein_coding	ENSG00000131018.21	1916.7	0.637778	0.151188	4.21843	2.46e-05	0.000498858
AL022238.3	lncRNA	ENSG00000272834.1	8.1832	-0.950171	0.225309	-4.2172	2.47e-05	0.00050129
AL596325.2	lncRNA	ENSG00000272574.1	17.8178	-1.0195	0.241757	-4.21703	2.48e-05	0.000501375
TECPR2	protein_coding	ENSG00000196663.14	1051.09	0.374678	0.0888662	4.2162	2.48e-05	0.000502943
LIX1-AS1	lncRNA	ENSG00000251513.2	1.96676	-1.39506	0.330937	-4.21549	2.49e-05	0.000504243
AL136531.2	protein_coding	ENSG00000274322.1	47.2975	-0.967627	0.229566	-4.21503	2.5e-05	0.000504975
ZNF133	protein_coding	ENSG00000125846.14	813.331	-0.367032	0.0871176	-4.21307	2.52e-05	0.000508442
IVL	protein_coding	ENSG00000163207.6	77.3124	2.65504	0.630179	4.21315	2.52e-05	0.000508442
AC005534.2	processed_pseudogene	ENSG00000234450.1	5.86326	-1.09831	0.260688	-4.21312	2.52e-05	0.000508442
AC006254.1	protein_coding	ENSG00000243696.4	58.6289	-0.902112	0.214127	-4.21297	2.52e-05	0.000508442
STUM	protein_coding	ENSG00000203685.8	64.1619	1.51516	0.359712	4.21215	2.53e-05	0.000510001
AC087500.1	lncRNA	ENSG00000261879.4	56.3501	-0.505138	0.119969	-4.21058	2.55e-05	0.000513284
MS4A2	protein_coding	ENSG00000149534.7	92.334	1.05317	0.250142	4.21029	2.55e-05	0.000513645
CCDC154	protein_coding	ENSG00000197599.11	51.729	-0.999184	0.237443	-4.2081	2.58e-05	0.000518348
NA	NA	ENSG00000277877.3	47.7303	-0.802354	0.190733	-4.20669	2.59e-05	0.000521302
RPAIN	protein_coding	ENSG00000129197.13	1011.1	-0.411952	0.0979752	-4.20465	2.61e-05	0.000525414
AC009090.5	TEC	ENSG00000279803.1	4.53155	-1.02864	0.24464	-4.2047	2.61e-05	0.000525414
MFAP3	protein_coding	ENSG00000037749.10	567.837	0.687766	0.16361	4.20369	2.63e-05	0.000527066
UCKL1-AS1	lncRNA	ENSG00000280213.1	34.2945	-0.815879	0.194081	-4.2038	2.62e-05	0.000527066
DCUN1D2-AS	lncRNA	ENSG00000233613.4	4.92172	-1.20789	0.287354	-4.20348	2.63e-05	0.000527257
PTPRQ	protein_coding	ENSG00000139304.11	10.5826	-1.81707	0.432406	-4.20224	2.64e-05	0.000529845
BECN2	protein_coding	ENSG00000196289.6	2.34571	-2.05271	0.48851	-4.20198	2.65e-05	0.000530144
AC092794.2	lncRNA	ENSG00000275197.1	2.55859	-1.22339	0.291186	-4.20139	2.65e-05	0.00053124
PLCH2	protein_coding	ENSG00000149527.16	1032.44	-1.21799	0.289917	-4.20117	2.66e-05	0.00053146
EXD3	protein_coding	ENSG00000187609.14	1075.75	-0.611309	0.145517	-4.20094	2.66e-05	0.000531683
DKK3	protein_coding	ENSG00000050165.16	5996.93	0.666314	0.158624	4.20059	2.66e-05	0.000532205
AKAP12	protein_coding	ENSG00000131016.15	4300.14	0.940349	0.223911	4.19966	2.67e-05	0.0005341
C8G	protein_coding	ENSG00000176919.10	66.2056	-1.07903	0.256983	-4.19883	2.68e-05	0.000535767
AC136475.1	lncRNA	ENSG00000251661.3	33.255	-0.697063	0.166052	-4.19785	2.69e-05	0.000537775
PODXL	protein_coding	ENSG00000128567.15	9877.19	0.996078	0.237295	4.19763	2.7e-05	0.000538
AC105052.2	processed_pseudogene	ENSG00000213385.3	15.7865	-0.758294	0.180674	-4.19704	2.7e-05	0.000539113
SDHAP3	transcribed_unprocessed_pseudogene	ENSG00000185986.11	175.961	-0.68246	0.162737	-4.19364	2.75e-05	0.00054695
AC132192.1	lncRNA	ENSG00000254397.1	4.89436	-1.07474	0.256326	-4.19287	2.75e-05	0.000548502
GBA2	protein_coding	ENSG00000070610.13	2960.7	-0.535142	0.127646	-4.19238	2.76e-05	0.000549293
CEACAM19	protein_coding	ENSG00000186567.11	420.995	-0.792945	0.189151	-4.19212	2.76e-05	0.000549293
LINC01389	lncRNA	ENSG00000225762.1	21.3277	-0.865271	0.206409	-4.19203	2.76e-05	0.000549293
AC107375.1	lncRNA	ENSG00000259891.1	131.579	-0.58308	0.139087	-4.1922	2.76e-05	0.000549293
LRGUK	protein_coding	ENSG00000155530.2	32.2301	-0.864201	0.206262	-4.18982	2.79e-05	0.000554349
GAS2L3	protein_coding	ENSG00000139354.9	388.295	-0.782881	0.186897	-4.18884	2.8e-05	0.00055634
AC055855.2	lncRNA	ENSG00000260773.1	7.97205	-0.857764	0.204778	-4.18876	2.8e-05	0.00055634
AC005332.3	lncRNA	ENSG00000274561.1	75.589	-0.568589	0.135758	-4.18825	2.81e-05	0.000557258
PXN-AS1	lncRNA	ENSG00000255857.4	114.05	-0.500018	0.119425	-4.18687	2.83e-05	0.000560346
AL365436.3	snoRNA	ENSG00000252840.1	3.28677	-1.41184	0.337232	-4.18654	2.83e-05	0.000560847
CFAP70	protein_coding	ENSG00000156042.16	124.961	-0.738032	0.1763	-4.18624	2.84e-05	0.000561293
AP000350.7	lncRNA	ENSG00000279467.1	6.32018	-0.862527	0.206103	-4.18494	2.85e-05	0.000564188
ATP6V1A	protein_coding	ENSG00000114573.8	3208.68	0.321114	0.0767422	4.18432	2.86e-05	0.000565406
AC105339.5	TEC	ENSG00000279758.1	5.51901	-1.08226	0.258655	-4.18419	2.86e-05	0.000565427
PCSK4	protein_coding	ENSG00000115257.14	234.289	-0.81412	0.194709	-4.18122	2.9e-05	0.000572533
RTF1	protein_coding	ENSG00000137815.13	2602.88	0.292235	0.0699104	4.18013	2.91e-05	0.000574643
AL136115.2	lncRNA	ENSG00000269967.1	8.05716	-0.957417	0.229039	-4.18015	2.91e-05	0.000574643
LARS2	protein_coding	ENSG00000011376.8	851.626	0.364048	0.0871174	4.17882	2.93e-05	0.000577648
TGFBR3	protein_coding	ENSG00000069702.9	1039.37	0.73431	0.17573	4.17862	2.93e-05	0.000577842
TMEM87A	protein_coding	ENSG00000103978.14	4648.07	0.365749	0.0875458	4.1778	2.94e-05	0.000579077
NCS1	protein_coding	ENSG00000107130.8	1315.49	0.649459	0.155457	4.17775	2.94e-05	0.000579077
NA	NA	ENSG00000221338.2	1.9407	-1.41064	0.337652	-4.17781	2.94e-05	0.000579077
U2AF1L4	protein_coding	ENSG00000161265.13	396.851	-0.522681	0.125152	-4.17638	2.96e-05	0.000582247
PRKCZ-AS1	lncRNA	ENSG00000182873.5	120.634	-0.55844	0.133734	-4.17577	2.97e-05	0.000583501
TMEM245	protein_coding	ENSG00000106771.11	4234.36	0.478626	0.114633	4.1753	2.98e-05	0.000584383
AC027644.1	unprocessed_pseudogene	ENSG00000232546.1	13.3225	-0.996104	0.23859	-4.17496	2.98e-05	0.000584933
REG3A	protein_coding	ENSG00000172016.14	43236.2	3.05445	0.731714	4.17437	2.99e-05	0.00058611
TMEM63A	protein_coding	ENSG00000196187.10	8190.85	-0.62871	0.150631	-4.17383	3e-05	0.000587188
SPG7	protein_coding	ENSG00000197912.12	3968.73	-0.295781	0.0708697	-4.17359	3e-05	0.000587194
AL390719.2	lncRNA	ENSG00000272141.1	746.602	-1.04642	0.250726	-4.17357	3e-05	0.000587194
AL359851.1	lncRNA	ENSG00000260585.1	3.82457	-1.39064	0.333336	-4.1719	3.02e-05	0.000591193
EIF2AK4	protein_coding	ENSG00000128829.10	2057.4	0.385182	0.0923309	4.17176	3.02e-05	0.000591238
AC025265.1	lncRNA	ENSG00000257681.1	20.0706	-1.02383	0.24545	-4.17125	3.03e-05	0.000592237
MLLT6	protein_coding	ENSG00000275023.3	7218.04	-0.409941	0.0982849	-4.17095	3.03e-05	0.000592683
KRTDAP	protein_coding	ENSG00000188508.9	9.63345	-1.57002	0.376476	-4.17031	3.04e-05	0.000594025
CLIC4	protein_coding	ENSG00000169504.13	7729.81	0.698175	0.167462	4.16915	3.06e-05	0.000596727
SERINC3	protein_coding	ENSG00000132824.12	9980.4	0.359552	0.08627	4.16775	3.08e-05	0.000600074
AD001527.1	lncRNA	ENSG00000270760.1	6.18204	-0.765169	0.183634	-4.16682	3.09e-05	0.00060219
MIR6739	miRNA	ENSG00000277681.1	2.10361	-1.33831	0.321225	-4.16627	3.1e-05	0.000603328
CCL7	protein_coding	ENSG00000108688.10	17.5376	1.64906	0.395924	4.16509	3.11e-05	0.000606111
AC004975.2	lncRNA	ENSG00000229660.1	16.855	-1.13502	0.272526	-4.16483	3.12e-05	0.000606465
ORAOV1P1	processed_pseudogene	ENSG00000251008.1	12.9362	-1.06684	0.256194	-4.1642	3.12e-05	0.000607813
DGKG	protein_coding	ENSG00000058866.13	153.466	0.685785	0.164707	4.16368	3.13e-05	0.000608574
HMCN1	protein_coding	ENSG00000143341.10	1277.93	1.07186	0.257431	4.16366	3.13e-05	0.000608574
KAAG1	protein_coding	ENSG00000146049.1	12.64	-1.47208	0.353568	-4.16349	3.13e-05	0.000608705
CALCA	protein_coding	ENSG00000110680.11	7.05983	1.80138	0.432748	4.16267	3.15e-05	0.000610566
AK3P5	processed_pseudogene	ENSG00000228816.1	3.21465	-1.13605	0.272925	-4.16249	3.15e-05	0.000610717
WFDC10B	protein_coding	ENSG00000182931.8	24.2977	-1.30147	0.312742	-4.16148	3.16e-05	0.000613063
RHOA-IT1	lncRNA	ENSG00000235908.1	9.58724	-0.960166	0.230771	-4.16068	3.17e-05	0.00061489
CALM1	protein_coding	ENSG00000198668.9	16271.8	0.324464	0.0780009	4.15974	3.19e-05	0.000617085
PISD	protein_coding	ENSG00000241878.8	1669.73	-0.344193	0.0827594	-4.15896	3.2e-05	0.000618523
PAN3-AS1	lncRNA	ENSG00000261485.1	53.9091	-0.601311	0.144581	-4.15898	3.2e-05	0.000618523
AC008870.4	lncRNA	ENSG00000261266.2	12.1163	-1.18916	0.285976	-4.15826	3.21e-05	0.000620083
RN7SL23P	misc_RNA	ENSG00000240823.3	3.95238	-0.89574	0.215444	-4.15765	3.22e-05	0.000621399
AC026410.3	processed_pseudogene	ENSG00000248569.1	12.6803	0.528794	0.127213	4.15674	3.23e-05	0.000623534
SNORA2C	snoRNA	ENSG00000221491.2	2.04382	-1.17327	0.28228	-4.15641	3.23e-05	0.000623754
AC009108.3	lncRNA	ENSG00000270020.1	11.443	-1.06243	0.255608	-4.15647	3.23e-05	0.000623754
SNORD62B	snoRNA	ENSG00000231587.1	5.20556	-0.897541	0.215965	-4.15597	3.24e-05	0.000624633
AC106820.2	lncRNA	ENSG00000259895.1	2.18969	-1.29817	0.312424	-4.15515	3.25e-05	0.000626187
AC135050.3	lncRNA	ENSG00000260911.2	15.265	-0.946916	0.227888	-4.15518	3.25e-05	0.000626187
AC108673.3	lncRNA	ENSG00000273437.1	36.8956	-0.707421	0.170285	-4.15433	3.26e-05	0.000628088
FYTTD1	protein_coding	ENSG00000122068.11	2633.62	0.386816	0.093167	4.15186	3.3e-05	0.000634573
KLHL17	protein_coding	ENSG00000187961.12	498.681	-0.579883	0.139732	-4.14997	3.33e-05	0.00063947
C12orf71	protein_coding	ENSG00000214700.5	2.67533	-1.35008	0.325401	-4.14899	3.34e-05	0.000641884
MITD1	protein_coding	ENSG00000158411.9	862.539	-0.319307	0.0769771	-4.14808	3.35e-05	0.000644068
AC008610.1	lncRNA	ENSG00000248367.1	42.854	-0.799997	0.192874	-4.14778	3.36e-05	0.000644445
AC110769.2	lncRNA	ENSG00000270019.1	7.40672	-0.725819	0.174993	-4.1477	3.36e-05	0.000644445
ARHGEF2-AS1	lncRNA	ENSG00000224276.1	20.7922	-1.41558	0.341406	-4.14633	3.38e-05	0.000647964
DIP2A	protein_coding	ENSG00000160305.16	1883.99	-0.472422	0.113963	-4.1454	3.39e-05	0.000649189
POGLUT3	protein_coding	ENSG00000178202.11	2501.01	0.465385	0.112259	4.14562	3.39e-05	0.000649189
RNU6-762P	snRNA	ENSG00000252916.1	5.9391	-0.83542	0.201528	-4.14543	3.39e-05	0.000649189
AC087639.1	processed_pseudogene	ENSG00000259286.3	2.18744	-1.46196	0.352646	-4.14567	3.39e-05	0.000649189
AL592148.1	processed_pseudogene	ENSG00000229399.1	3.16657	-1.16721	0.281586	-4.14513	3.4e-05	0.000649601
AC104809.2	lncRNA	ENSG00000233392.4	18.5995	-2.12986	0.513896	-4.14453	3.41e-05	0.000650769
HMGA1P2	processed_pseudogene	ENSG00000248641.1	7.88461	-0.909358	0.219414	-4.14447	3.41e-05	0.000650769
STAG3L3	transcribed_unprocessed_pseudogene	ENSG00000174353.16	80.9769	-0.522985	0.12621	-4.14378	3.42e-05	0.000652404
STXBP1	protein_coding	ENSG00000136854.16	1572.11	0.543372	0.131147	4.14323	3.42e-05	0.000653246
CEP120	protein_coding	ENSG00000168944.14	851.983	0.361804	0.0873219	4.14334	3.42e-05	0.000653246
ACADVL	protein_coding	ENSG00000072778.18	13679.4	-0.459931	0.111028	-4.14247	3.44e-05	0.000654355
FBN1	protein_coding	ENSG00000166147.12	11831.5	0.961789	0.232176	4.1425	3.44e-05	0.000654355
AL355864.2	unprocessed_pseudogene	ENSG00000239670.1	2.41814	-1.48482	0.358432	-4.14255	3.43e-05	0.000654355
KRTAP5-7	protein_coding	ENSG00000244411.3	2.02636	-1.56063	0.376856	-4.14118	3.46e-05	0.000657713
NANOGP7	transcribed_processed_pseudogene	ENSG00000258774.1	5.8296	-1.15232	0.2783	-4.14057	3.46e-05	0.000659108
TTC13	protein_coding	ENSG00000143643.11	1076.59	-0.543369	0.131247	-4.14005	3.47e-05	0.000660237
PSME3IP1	protein_coding	ENSG00000172775.15	3320.53	-0.273908	0.0661766	-4.13904	3.49e-05	0.000662797
LHX4	protein_coding	ENSG00000121454.5	48.6425	-0.732872	0.177205	-4.13572	3.54e-05	0.00067209
LINC00939	lncRNA	ENSG00000249267.5	43.2487	-1.36101	0.329125	-4.13523	3.55e-05	0.000673155
MIR4453HG	lncRNA	ENSG00000268471.4	156.609	-0.465051	0.11247	-4.1349	3.55e-05	0.00067378
ARPC4-TTLL3	protein_coding	ENSG00000250151.8	17.4626	-0.682097	0.165032	-4.13312	3.58e-05	0.00067865
MIR4653	miRNA	ENSG00000264425.1	24.0295	-0.814806	0.197162	-4.13266	3.59e-05	0.000679634
NA	NA	ENSG00000239353.1	4.5661	-0.902655	0.218432	-4.13243	3.59e-05	0.000679641
ZNF436-AS1	lncRNA	ENSG00000249087.5	117.417	-0.563149	0.136276	-4.13242	3.59e-05	0.000679641
ENPP7P11	processed_pseudogene	ENSG00000250942.1	24.4014	-1.46154	0.353746	-4.13161	3.6e-05	0.000681674
RGS17P1	processed_pseudogene	ENSG00000229473.2	7.63878	-0.865354	0.209455	-4.13144	3.6e-05	0.000681795
MIR29B2CHG	lncRNA	ENSG00000203709.8	449.266	-0.993162	0.240464	-4.13019	3.62e-05	0.000685018
AC079385.1	lncRNA	ENSG00000257545.3	2.19986	-1.4277	0.34568	-4.13011	3.63e-05	0.000685018
PHKA2	protein_coding	ENSG00000044446.10	1689.09	-0.402937	0.0975641	-4.12997	3.63e-05	0.000685096
FGF17	protein_coding	ENSG00000158815.9	17.2167	-1.12427	0.272267	-4.12928	3.64e-05	0.000686762
ITFG1	protein_coding	ENSG00000129636.11	3235.47	0.334616	0.0810563	4.1282	3.66e-05	0.00068965
MMP16	protein_coding	ENSG00000156103.14	229.502	0.863803	0.209263	4.12784	3.66e-05	0.000690363
LINC01979	lncRNA	ENSG00000262585.1	83.8923	-0.905505	0.219385	-4.12747	3.67e-05	0.000691086
ZNF83	protein_coding	ENSG00000167766.17	2557.4	-0.715674	0.173404	-4.1272	3.67e-05	0.000691454
RPS6P25	processed_pseudogene	ENSG00000240616.1	11.2255	-0.685888	0.166201	-4.12686	3.68e-05	0.000691454
AP001830.1	lncRNA	ENSG00000255337.1	35.164	-0.869538	0.210691	-4.12708	3.67e-05	0.000691454
AL157935.3	protein_coding	ENSG00000257524.4	27.0719	-0.993139	0.240649	-4.12692	3.68e-05	0.000691454
RPS20P33	processed_pseudogene	ENSG00000242085.1	15.6378	-0.713531	0.172922	-4.12631	3.69e-05	0.000692737
PGR	protein_coding	ENSG00000082175.13	191.809	0.778528	0.188708	4.12557	3.7e-05	0.00069461
AC108471.1	processed_pseudogene	ENSG00000249019.2	0.956049	-1.9266	0.467079	-4.12479	3.71e-05	0.00069661
PLA2G1B	protein_coding	ENSG00000170890.12	8443.49	2.99427	0.725967	4.12453	3.71e-05	0.000697013
MRPL53	protein_coding	ENSG00000204822.6	118.732	-0.397159	0.0963059	-4.12393	3.72e-05	0.00069836
NA	NA	ENSG00000281370.1	2.15188	-1.20502	0.292208	-4.12384	3.73e-05	0.00069836
PPP3CA	protein_coding	ENSG00000138814.15	3790.74	0.441214	0.106998	4.12356	3.73e-05	0.000698837
AL138787.2	lncRNA	ENSG00000271554.1	3.81971	-1.01242	0.245532	-4.12339	3.73e-05	0.000699003
CHRDL2	protein_coding	ENSG00000054938.14	193.223	1.56149	0.378717	4.1231	3.74e-05	0.000699497
STX16-NPEPL1	protein_coding	ENSG00000254995.4	48.8539	-0.829198	0.201142	-4.12245	3.75e-05	0.000701062
AC010976.2	lncRNA	ENSG00000272789.1	17.7509	-1.05575	0.256104	-4.12235	3.75e-05	0.000701062
DBT	protein_coding	ENSG00000137992.13	942.089	0.395282	0.0958929	4.12212	3.75e-05	0.000701376
FOXD4L5	protein_coding	ENSG00000204779.2	2.34527	-1.78914	0.434096	-4.12153	3.76e-05	0.000702514
AL031670.1	lncRNA	ENSG00000275582.1	23.1563	-0.657741	0.159588	-4.1215	3.76e-05	0.000702514
AL136164.3	TEC	ENSG00000279289.1	11.2238	-1.28842	0.312645	-4.12102	3.77e-05	0.000703606
AL022326.2	TEC	ENSG00000280216.1	4.12651	-1.17992	0.286441	-4.11926	3.8e-05	0.000708654
ZNRD1ASP	transcribed_unitary_pseudogene	ENSG00000204623.7	221.552	-0.527107	0.127967	-4.1191	3.8e-05	0.00070877
SPATA20	protein_coding	ENSG00000006282.18	3983.13	-0.469527	0.113999	-4.1187	3.81e-05	0.000709628
DUSP7	protein_coding	ENSG00000164086.9	2247.1	0.603119	0.146448	4.11831	3.82e-05	0.000710032
AC233728.1	lncRNA	ENSG00000233250.1	5.33315	-0.806752	0.195897	-4.11824	3.82e-05	0.000710032
AC007336.1	lncRNA	ENSG00000261997.1	24.6634	-0.861337	0.209154	-4.1182	3.82e-05	0.000710032
AC020656.2	lncRNA	ENSG00000274979.1	92.0605	-1.38563	0.336478	-4.11804	3.82e-05	0.000710173
PSORS1C1	protein_coding	ENSG00000204540.9	497.61	-0.873196	0.212093	-4.11705	3.84e-05	0.000712846
POU5F1P3	processed_pseudogene	ENSG00000235602.5	12.4881	-0.854645	0.207615	-4.11648	3.85e-05	0.000714233
AC009088.1	lncRNA	ENSG00000260060.1	5.77408	-0.909055	0.220842	-4.11631	3.85e-05	0.000714374
DAAM2	protein_coding	ENSG00000146122.15	621.95	0.894344	0.217327	4.1152	3.87e-05	0.000717441
MRPL45P2	transcribed_unprocessed_pseudogene	ENSG00000228782.6	91.5972	-0.499567	0.121419	-4.11439	3.88e-05	0.000719588
MFN2	protein_coding	ENSG00000116688.15	4271.72	0.349309	0.0849042	4.11415	3.89e-05	0.000719965
AC138956.2	lncRNA	ENSG00000251414.1	19.2517	-0.867057	0.210813	-4.11292	3.91e-05	0.000723453
PDE7A	protein_coding	ENSG00000205268.9	1242.29	-0.56	0.136163	-4.11273	3.91e-05	0.000723667
LIPF	protein_coding	ENSG00000182333.13	1.66496	3.09179	0.751853	4.11223	3.92e-05	0.000724857
AC023509.1	lncRNA	ENSG00000257379.1	9.18702	-0.967587	0.235344	-4.11137	3.93e-05	0.000727184
WNT11	protein_coding	ENSG00000085741.11	1010.03	1.71643	0.41761	4.11014	3.95e-05	0.000730689
LEAP2	protein_coding	ENSG00000164406.7	69.5036	-0.85618	0.208358	-4.10918	3.97e-05	0.000733055
TMEM92-AS1	lncRNA	ENSG00000251179.1	65.4973	-0.676413	0.164611	-4.10915	3.97e-05	0.000733055
C5orf34-AS1	lncRNA	ENSG00000248554.1	4.5807	-0.943075	0.229567	-4.10807	3.99e-05	0.000736107
AC037487.1	lncRNA	ENSG00000265912.1	4.54079	-1.11385	0.271158	-4.10777	4e-05	0.000736688
CEP164P1	transcribed_processed_pseudogene	ENSG00000226937.8	3.78374	-1.08424	0.263966	-4.1075	4e-05	0.000737119
HNRNPA1P49	processed_pseudogene	ENSG00000233231.1	9.12006	-0.876831	0.213476	-4.10739	4e-05	0.000737119
NA	NA	ENSG00000228389.1	13.1893	-1.23507	0.300718	-4.10705	4.01e-05	0.000737821
SRRM2	protein_coding	ENSG00000167978.15	28801.6	-0.404137	0.0984049	-4.10688	4.01e-05	0.000737983
BX470102.1	lncRNA	ENSG00000238279.1	404.949	-1.07328	0.261357	-4.10656	4.02e-05	0.000738633
AL031709.1	lncRNA	ENSG00000260425.1	8.68478	-0.774127	0.188521	-4.10631	4.02e-05	0.000739034
HNRNPDL	protein_coding	ENSG00000152795.16	11280.2	-0.246752	0.0600957	-4.10598	4.03e-05	0.000739695
TRARG1	protein_coding	ENSG00000184811.3	14.7982	-2.39027	0.582279	-4.10502	4.04e-05	0.00074239
AC233968.1	unprocessed_pseudogene	ENSG00000274615.1	1.90215	-1.29152	0.314654	-4.10455	4.05e-05	0.000743519
TMTC1	protein_coding	ENSG00000133687.14	604.265	0.876845	0.213638	4.10435	4.05e-05	0.000743771
SKOR1	protein_coding	ENSG00000188779.9	30.3268	-0.717314	0.17481	-4.10338	4.07e-05	0.000746525
AL034417.1	misc_RNA	ENSG00000200344.1	2.62889	-1.07897	0.262964	-4.10313	4.08e-05	0.000746955
ARHGEF37	protein_coding	ENSG00000183111.10	799.78	0.577665	0.140815	4.10228	4.09e-05	0.000748918
AC107223.1	lncRNA	ENSG00000251600.4	3.17829	-1.27779	0.311482	-4.10229	4.09e-05	0.000748918
NA	NA	ENSG00000271941.1	13.1875	-0.828687	0.202023	-4.10194	4.1e-05	0.000749634
NA	NA	ENSG00000150076.21	38.2622	-0.590097	0.143877	-4.1014	4.11e-05	0.000751015
AC125611.2	processed_pseudogene	ENSG00000257954.1	3.26557	-1.10809	0.270216	-4.10074	4.12e-05	0.000752741
FAM168A	protein_coding	ENSG00000054965.9	2909.15	0.434204	0.105888	4.10059	4.12e-05	0.000752864
SRSF6	protein_coding	ENSG00000124193.13	6058.45	-0.27012	0.0658806	-4.10014	4.13e-05	0.000753944
ADAMTS12	protein_coding	ENSG00000151388.9	2554.76	0.992886	0.242168	4.09999	4.13e-05	0.00075402
PAFAH1B2	protein_coding	ENSG00000168092.12	5562.84	0.229353	0.0559429	4.09977	4.14e-05	0.000754349
ADAM20P1	transcribed_unprocessed_pseudogene	ENSG00000259158.2	14.2342	-0.861502	0.210157	-4.09933	4.14e-05	0.00075542
AC135782.1	lncRNA	ENSG00000256982.1	11.0685	-1.3486	0.329016	-4.0989	4.15e-05	0.000756409
NOMO2	protein_coding	ENSG00000185164.13	487.979	0.662683	0.16168	4.09873	4.15e-05	0.000756601
AC114939.1	lncRNA	ENSG00000251330.3	6.2104	-0.822313	0.200636	-4.09854	4.16e-05	0.000756833
STRADB	protein_coding	ENSG00000082146.11	424.002	-0.356298	0.0869565	-4.09742	4.18e-05	0.000759692
SP5	protein_coding	ENSG00000204335.3	128.298	-1.37348	0.335205	-4.09744	4.18e-05	0.000759692
STIMATE-MUSTN1	protein_coding	ENSG00000248592.6	23.7665	-0.701815	0.171317	-4.09659	4.19e-05	0.000762039
DIO3OS	lncRNA	ENSG00000258498.5	941.462	-1.03113	0.251729	-4.0962	4.2e-05	0.000762937
AAAS	protein_coding	ENSG00000094914.11	1682.77	-0.311068	0.0759537	-4.09549	4.21e-05	0.000764488
U62317.2	lncRNA	ENSG00000272821.1	206.542	-0.787968	0.192398	-4.09551	4.21e-05	0.000764488
SEMA5A	protein_coding	ENSG00000112902.10	1206.14	0.806454	0.196952	4.09468	4.23e-05	0.000766262
ACTG2	protein_coding	ENSG00000163017.12	2579.41	1.52923	0.373455	4.09481	4.23e-05	0.000766262
AC018809.1	lncRNA	ENSG00000269894.1	14.4947	-0.749566	0.183062	-4.0946	4.23e-05	0.000766262
NA	NA	ENSG00000254235.4	2.14783	-1.95222	0.476799	-4.09442	4.23e-05	0.000766448
ERICH3	protein_coding	ENSG00000178965.12	12.3174	1.39408	0.340566	4.09343	4.25e-05	0.000769339
EFCAB13	protein_coding	ENSG00000178852.14	152.435	-0.642252	0.15691	-4.09312	4.26e-05	0.000769579
TRIM40	protein_coding	ENSG00000204614.7	25.0629	-1.98375	0.484645	-4.0932	4.25e-05	0.000769579
FABP5	protein_coding	ENSG00000164687.9	622.004	0.642322	0.156934	4.09295	4.26e-05	0.00076977
AC027117.1	lncRNA	ENSG00000253671.1	49.2107	-1.13845	0.278183	-4.09247	4.27e-05	0.000770965
NA	NA	ENSG00000275966.1	23.4249	-1.23778	0.302462	-4.09235	4.27e-05	0.000770965
FGF10	protein_coding	ENSG00000070193.4	52.225	1.25054	0.305599	4.09209	4.28e-05	0.000771442
AC068587.2	processed_pseudogene	ENSG00000255122.1	11.7073	-1.04485	0.255341	-4.09197	4.28e-05	0.000771464
AC243732.1	processed_pseudogene	ENSG00000274756.1	10.8125	-0.809837	0.197934	-4.09145	4.29e-05	0.000772802
AC073569.3	lncRNA	ENSG00000277130.1	3.26557	-0.932851	0.228087	-4.08989	4.32e-05	0.000777609
TJAP1	protein_coding	ENSG00000137221.13	1541.49	-0.349823	0.0855598	-4.08863	4.34e-05	0.000780248
MIR200B	miRNA	ENSG00000207730.2	13.8807	-1.27156	0.310985	-4.08882	4.34e-05	0.000780248
SEC24B-AS1	lncRNA	ENSG00000247950.5	46.6064	-0.55149	0.134882	-4.08867	4.34e-05	0.000780248
AC112722.1	lncRNA	ENSG00000250410.1	3.81177	-0.940735	0.230077	-4.08879	4.34e-05	0.000780248
ZW10	protein_coding	ENSG00000086827.7	842.557	0.284739	0.0696709	4.08691	4.37e-05	0.000785665
AL589739.1	lncRNA	ENSG00000272161.1	2.53801	-1.58032	0.386705	-4.08661	4.38e-05	0.000786176
AC139100.2	lncRNA	ENSG00000278000.1	17.3347	-1.03119	0.25234	-4.08652	4.38e-05	0.000786176
MSANTD1	protein_coding	ENSG00000188981.9	23.7902	-0.718741	0.175894	-4.08621	4.38e-05	0.000786835
AC002553.2	lncRNA	ENSG00000275413.1	14.1667	-0.766865	0.187709	-4.0854	4.4e-05	0.000789185
AC009704.2	lncRNA	ENSG00000276934.1	6.79524	-0.991699	0.242807	-4.0843	4.42e-05	0.000792517
RCAN1	protein_coding	ENSG00000159200.16	1726.84	0.54695	0.133947	4.08333	4.44e-05	0.000795447
SCARNA6	scaRNA	ENSG00000251791.1	5.44545	-1.06366	0.260541	-4.08251	4.46e-05	0.000797867
SNORA3B	snoRNA	ENSG00000212607.1	6.73417	-1.18224	0.289596	-4.08238	4.46e-05	0.000797904
AL354809.1	lncRNA	ENSG00000273507.3	3.25687	-1.09402	0.267998	-4.08218	4.46e-05	0.000798179
ATAD3C	protein_coding	ENSG00000215915.8	253.664	-0.972294	0.238191	-4.08199	4.47e-05	0.000798426
TCTN3	protein_coding	ENSG00000119977.19	2147.14	0.265234	0.0649793	4.08183	4.47e-05	0.00079859
C14orf132	protein_coding	ENSG00000227051.5	689.031	0.797258	0.195411	4.0799	4.51e-05	0.000804828
MROCKI	lncRNA	ENSG00000227502.2	48.2347	-0.83902	0.205655	-4.07974	4.51e-05	0.000804972
SLC17A9	protein_coding	ENSG00000101194.16	2620.43	-0.815544	0.199944	-4.07885	4.53e-05	0.000807652
CDC42	protein_coding	ENSG00000070831.14	10340.1	0.369421	0.0906002	4.07748	4.55e-05	0.000812015
AC073476.1	processed_pseudogene	ENSG00000237641.1	9.73229	-0.85337	0.2093	-4.07726	4.56e-05	0.000812373
ITGB1	protein_coding	ENSG00000150093.17	24968	0.670823	0.16463	4.07475	4.61e-05	0.000820797
AC000123.2	TEC	ENSG00000279265.1	35.2474	-0.575041	0.141129	-4.07457	4.61e-05	0.00082101
MTATP6P27	unprocessed_pseudogene	ENSG00000234003.1	1.19632	-1.61924	0.397439	-4.07418	4.62e-05	0.000821904
AC091849.2	lncRNA	ENSG00000251532.1	3.5542	-1.41857	0.348193	-4.07408	4.62e-05	0.000821904
SLC4A9	protein_coding	ENSG00000113073.13	11.1476	-1.17601	0.288695	-4.07355	4.63e-05	0.000823368
DHX57	protein_coding	ENSG00000163214.19	811.048	0.284344	0.069809	4.07317	4.64e-05	0.000824272
AP001020.3	lncRNA	ENSG00000266171.1	7.76826	-0.993279	0.243866	-4.07306	4.64e-05	0.000824272
AC005899.7	lncRNA	ENSG00000274341.1	16.0419	-0.862277	0.211727	-4.07259	4.65e-05	0.000825537
B3GALNT1	protein_coding	ENSG00000169255.12	710.923	0.52062	0.127853	4.072	4.66e-05	0.000827013
AKAP17A	protein_coding	ENSG00000197976.9	2406.58	-0.430324	0.10568	-4.07194	4.66e-05	0.000827013
PABPC1P4	processed_pseudogene	ENSG00000255642.1	59.8028	0.582211	0.14299	4.07169	4.67e-05	0.000827483
AL049757.2	processed_pseudogene	ENSG00000274717.1	5.07284	-1.33338	0.327517	-4.07119	4.68e-05	0.000828828
[truncated: 58,485 more rows]

## Sheet: Sig_genes
Supplementary Data 10: Differentially expressed genes between the IR clusters
gene_name	gene_type	gene	baseMean	log2FoldChange	lfcSE	stat	pvalue	padj
PAX3	protein_coding	ENSG00000135903.17	4.42074	-3.63713	0.949986	-3.82861	0.000128869	0.00187298
ADIPOQ	protein_coding	ENSG00000181092.8	44.324	-3.4292	0.861821	-3.97902	6.92e-05	0.00114596
DPPA3	protein_coding	ENSG00000187569.2	2.24324	-3.04537	0.816287	-3.73076	0.000190906	0.00253812
ATP8B5P	transcribed_unprocessed_pseudogene	ENSG00000179766.16	94.3368	-2.97386	0.425109	-6.99553	2.64e-12	1.08e-09
TNMD	protein_coding	ENSG00000000005.5	4.6825	-2.88929	0.616192	-4.68895	2.75e-06	8.74e-05
LINC02672	lncRNA	ENSG00000227121.1	2.10846	-2.84408	0.916866	-3.10196	0.00192247	0.0148516
PRSS41	protein_coding	ENSG00000215148.6	12.2991	-2.77893	0.424743	-6.54261	6.05e-11	1.29e-08
FAR2P1	transcribed_unprocessed_pseudogene	ENSG00000180178.9	41.9415	-2.76909	0.787029	-3.5184	0.00043415	0.00480047
MTCO3P12	unprocessed_pseudogene	ENSG00000198744.5	211.404	-2.63644	0.385486	-6.83926	7.96e-12	2.31e-09
LINC01139	lncRNA	ENSG00000215808.2	8.60469	-2.59558	0.532793	-4.87164	1.11e-06	4.29e-05
OR5G5P	transcribed_unprocessed_pseudogene	ENSG00000205025.7	0.941692	-2.55453	0.654102	-3.90539	9.41e-05	0.00146788
LINC02473	lncRNA	ENSG00000261121.1	14.8655	-2.52293	0.438588	-5.75239	8.8e-09	8.24e-07
EVX1-AS	lncRNA	ENSG00000253405.1	9.79838	-2.50543	0.565004	-4.43435	9.23e-06	0.000228805
PPIAP59	processed_pseudogene	ENSG00000228674.4	2.46603	-2.40755	0.519665	-4.63289	3.61e-06	0.000108472
AC092745.1	lncRNA	ENSG00000256101.4	1.96343	-2.40584	0.595896	-4.03735	5.41e-05	0.000938192
TRARG1	protein_coding	ENSG00000184811.3	14.7982	-2.39027	0.582279	-4.10502	4.04e-05	0.00074239
MIR3649	miRNA	ENSG00000266043.1	0.630749	-2.38119	0.625485	-3.80695	0.00014069	0.00200126
NANOGP8	protein_coding	ENSG00000255192.5	0.873399	-2.33569	0.524794	-4.45067	8.56e-06	0.000215098
SNAP47-AS1	lncRNA	ENSG00000230005.2	1.35644	-2.32585	0.455074	-5.11093	3.21e-07	1.59e-05
ASNSP3	processed_pseudogene	ENSG00000236554.1	0.973838	-2.31336	0.581465	-3.9785	6.94e-05	0.00114736
MOXD2P	transcribed_unprocessed_pseudogene	ENSG00000240268.5	0.993338	-2.29828	0.654302	-3.51258	0.000443786	0.00488716
AC011586.1	lncRNA	ENSG00000253184.1	0.939896	-2.2863	0.723031	-3.1621	0.00156633	0.0127573
MIR141	miRNA	ENSG00000207708.1	0.98678	-2.27994	0.632783	-3.60303	0.000314523	0.00374058
NA	NA	ENSG00000256927.1	1.56727	-2.27667	0.754157	-3.01882	0.00253758	0.0182571
VAX1	protein_coding	ENSG00000148704.11	1.24332	-2.25813	0.775825	-2.91061	0.00360719	0.0234335
LINC00304	lncRNA	ENSG00000180422.3	10.3057	-2.24433	0.416011	-5.39488	6.86e-08	4.41e-06
CA6	protein_coding	ENSG00000131686.13	1.17174	-2.24253	0.581825	-3.85431	0.000116056	0.00172791
AL035414.1	processed_pseudogene	ENSG00000233455.2	0.666856	-2.23594	0.696794	-3.20889	0.00133247	0.0113186
MUC2	protein_coding	ENSG00000198788.8	753.283	-2.22854	0.649668	-3.43027	0.000602978	0.00620928
PTCHD3P3	processed_pseudogene	ENSG00000219700.1	0.758092	-2.22116	0.776079	-2.86202	0.00420946	0.0261237
AC091286.1	processed_pseudogene	ENSG00000237606.2	1.22075	-2.20137	0.738635	-2.98032	0.0028795	0.0199041
KRT17P5	transcribed_unprocessed_pseudogene	ENSG00000205266.8	0.592632	-2.17679	0.844127	-2.57875	0.00991592	0.0493011
MAGEA8	protein_coding	ENSG00000156009.8	1.52097	-2.16396	0.454217	-4.76414	1.9e-06	6.56e-05
AL022334.1	processed_pseudogene	ENSG00000233388.2	0.84486	-2.16274	0.653413	-3.30992	0.000933237	0.00870423
RPL17P44	processed_pseudogene	ENSG00000241088.2	0.746638	-2.16069	0.561047	-3.85117	0.000117554	0.00174508
AC126323.1	transcribed_unprocessed_pseudogene	ENSG00000166104.13	2.24054	-2.14718	0.580447	-3.69919	0.000216286	0.00280088
NDUFA5P6	processed_pseudogene	ENSG00000256310.1	1.03189	-2.14046	0.727118	-2.94376	0.00324255	0.0216683
LINC02208	lncRNA	ENSG00000250891.1	0.899017	-2.13962	0.739916	-2.8917	0.00383158	0.0244251
NBPF4	protein_coding	ENSG00000196427.12	2.81996	-2.1384	0.696809	-3.06885	0.00214887	0.0161035
AC104809.2	lncRNA	ENSG00000233392.4	18.5995	-2.12986	0.513896	-4.14453	3.41e-05	0.000650769
LINC02515	lncRNA	ENSG00000250620.1	0.735975	-2.12786	0.779824	-2.72864	0.0063597	0.0356669
KRT74	protein_coding	ENSG00000170484.8	1.07736	-2.12559	0.72477	-2.93277	0.00335948	0.0222405
MIR4728	miRNA	ENSG00000265178.1	3.19647	-2.1168	0.390054	-5.42694	5.73e-08	3.82e-06
PAGE2B	protein_coding	ENSG00000238269.7	2.03293	-2.11415	0.475372	-4.44736	8.69e-06	0.000217392
AL133373.1	unprocessed_pseudogene	ENSG00000278342.1	1.84969	-2.10347	0.440069	-4.77986	1.75e-06	6.19e-05
AC133550.1	snoRNA	ENSG00000252461.1	0.497895	-2.09254	0.695431	-3.00898	0.00262124	0.0186731
NRADDP	transcribed_unitary_pseudogene	ENSG00000236409.1	54.7617	-2.09232	0.297712	-7.028	2.1e-12	9.27e-10
AL691482.4	lncRNA	ENSG00000249007.1	393.524	-2.07421	0.247928	-8.36617	5.95e-17	2.63e-13
BECN2	protein_coding	ENSG00000196289.6	2.34571	-2.05271	0.48851	-4.20198	2.65e-05	0.000530144
LINC02347	lncRNA	ENSG00000214043.6	6.3535	-2.04922	0.485708	-4.21903	2.45e-05	0.000498332
SLC6A21P	processed_pseudogene	ENSG00000269009.1	1.67932	-2.03525	0.426485	-4.77215	1.82e-06	6.37e-05
AL033519.1	snoRNA	ENSG00000212579.1	0.619058	-2.03459	0.627993	-3.23983	0.00119601	0.0104271
AC019118.2	lncRNA	ENSG00000236760.1	0.96566	-2.03139	0.639915	-3.17447	0.00150113	0.0123541
RSU1P2	transcribed_unprocessed_pseudogene	ENSG00000232554.7	1.01409	-2.03112	0.779907	-2.6043	0.00920609	0.0466764
LINC02005	lncRNA	ENSG00000242741.1	1.83216	-2.02931	0.710152	-2.85758	0.0042689	0.0264001
AGBL1-AS1	lncRNA	ENSG00000260125.1	0.642296	-2.02593	0.670115	-3.02326	0.0025007	0.0180394
AC091153.2	lncRNA	ENSG00000235085.3	0.947536	-2.02032	0.436397	-4.62955	3.66e-06	0.000109766
AC139491.2	lncRNA	ENSG00000248596.5	91.9997	-2.01644	0.361137	-5.58358	2.36e-08	1.85e-06
KRT17P4	transcribed_unprocessed_pseudogene	ENSG00000205312.7	2.4762	-2.01509	0.450012	-4.47787	7.54e-06	0.000193988
AC129510.2	lncRNA	ENSG00000266654.1	0.980142	-2.00456	0.468618	-4.27761	1.89e-05	0.000402436
UBE2U	protein_coding	ENSG00000177414.12	4.98562	-2.00216	0.609619	-3.28429	0.00102241	0.00930071
SFTA3	protein_coding	ENSG00000229415.8	0.62736	-2.00171	0.75335	-2.65708	0.00788206	0.0416141
FAM153B	protein_coding	ENSG00000182230.10	97.2157	-2.00147	0.422581	-4.73629	2.18e-06	7.33e-05
AC011586.2	lncRNA	ENSG00000253496.2	9.94089	-1.99617	0.536896	-3.71799	0.000200815	0.00264406
KRT17P3	unprocessed_pseudogene	ENSG00000231870.4	24.0713	-1.99614	0.55631	-3.58818	0.000332994	0.00391293
AC244100.4	lncRNA	ENSG00000278690.1	0.773206	-1.99027	0.758354	-2.62446	0.00867855	0.0447194
SNORD42B	snoRNA	ENSG00000238423.1	0.614035	-1.98934	0.460817	-4.31697	1.58e-05	0.000350472
AL627309.2	lncRNA	ENSG00000239906.1	0.761824	-1.9866	0.574976	-3.45511	0.000550075	0.00577392
NA	NA	ENSG00000254761.1	0.730573	-1.9856	0.65333	-3.0392	0.00237208	0.0173305
TRIM40	protein_coding	ENSG00000204614.7	25.0629	-1.98375	0.484645	-4.0932	4.25e-05	0.000769579
RN7SL363P	misc_RNA	ENSG00000241869.3	0.486484	-1.97636	0.650974	-3.036	0.00239742	0.0174749
MTND4P20	processed_pseudogene	ENSG00000233377.1	128.62	-1.97245	0.36975	-5.33455	9.58e-08	5.83e-06
AC012441.1	processed_pseudogene	ENSG00000227080.2	0.596442	-1.97195	0.592016	-3.33091	0.00086562	0.00821643
SOCS5P2	processed_pseudogene	ENSG00000224682.1	3.09997	-1.9707	0.375483	-5.24844	1.53e-07	8.53e-06
ASH1L-IT1	lncRNA	ENSG00000227773.1	1.06915	-1.967	0.406586	-4.83783	1.31e-06	4.91e-05
DNM1P46	transcribed_unprocessed_pseudogene	ENSG00000182397.13	25.7411	-1.96463	0.362328	-5.42224	5.89e-08	3.89e-06
AC009533.2	snoRNA	ENSG00000212440.1	0.501354	-1.95764	0.619972	-3.15763	0.00159059	0.0129103
AC004253.2	lncRNA	ENSG00000265046.1	0.656379	-1.95535	0.718364	-2.72195	0.00648983	0.0361448
NA	NA	ENSG00000254235.4	2.14783	-1.95222	0.476799	-4.09442	4.23e-05	0.000766448
AC106772.1	lncRNA	ENSG00000249650.1	5.59829	-1.94968	0.410381	-4.7509	2.03e-06	6.93e-05
ENPP7P8	transcribed_unprocessed_pseudogene	ENSG00000255319.4	3.16894	-1.93791	0.508433	-3.81154	0.000138105	0.00197505
AC005102.1	processed_pseudogene	ENSG00000219039.2	4.15403	-1.93297	0.523157	-3.69482	0.000220045	0.00283875
AC106033.1	misc_RNA	ENSG00000223023.1	1.39867	-1.93244	0.388782	-4.97051	6.68e-07	2.81e-05
FAM177B	protein_coding	ENSG00000197520.9	513.169	-1.92832	0.374033	-5.1555	2.53e-07	1.3e-05
AC108471.1	processed_pseudogene	ENSG00000249019.2	0.956049	-1.9266	0.467079	-4.12479	3.71e-05	0.00069661
AL645929.2	lncRNA	ENSG00000281831.1	13.0274	-1.92276	0.311224	-6.17804	6.49e-10	9.3e-08
TEX35	protein_coding	ENSG00000240021.8	8.33163	-1.91798	0.535456	-3.58196	0.000341031	0.00398357
LYPD4	protein_coding	ENSG00000273111.4	0.698917	-1.91775	0.641499	-2.98948	0.00279454	0.0195342
AL445070.1	lncRNA	ENSG00000230121.1	2.67248	-1.91457	0.556567	-3.43996	0.000581806	0.00602658
AL365226.1	lncRNA	ENSG00000237643.1	671.438	-1.90774	0.550993	-3.46236	0.000535452	0.00564053
AC093607.1	lncRNA	ENSG00000250137.1	0.95759	-1.90596	0.639117	-2.98218	0.00286201	0.0198335
RPL7P28	processed_pseudogene	ENSG00000218632.3	3.30949	-1.90411	0.561135	-3.39333	0.00069049	0.00688642
AC068726.1	lncRNA	ENSG00000275417.1	0.753776	-1.89596	0.475055	-3.99102	6.58e-05	0.00109871
AC012593.2	lncRNA	ENSG00000232153.2	1.95724	-1.89419	0.501313	-3.77846	0.0001578	0.0021858
LINC01378	lncRNA	ENSG00000236922.8	0.658199	-1.89117	0.574236	-3.29336	0.000989972	0.00907795
NRN1L	protein_coding	ENSG00000188038.6	0.911256	-1.89014	0.48782	-3.87467	0.000106771	0.00162171
AL031600.2	lncRNA	ENSG00000261430.1	0.653863	-1.88912	0.591803	-3.19215	0.00141218	0.011792
AL139246.1	lncRNA	ENSG00000224387.1	6.39836	-1.88686	0.410713	-4.59412	4.35e-06	0.000125604
RN7SL426P	misc_RNA	ENSG00000263815.2	0.604759	-1.88676	0.678903	-2.77912	0.00545061	0.0317588
AL138826.1	lncRNA	ENSG00000226733.1	5.51024	-1.88454	0.527936	-3.56964	0.000357478	0.00413206
AC005009.1	lncRNA	ENSG00000231255.1	1.67326	-1.88184	0.559921	-3.36091	0.00077687	0.00755012
TECTB	protein_coding	ENSG00000119913.4	3.1275	-1.87687	0.440079	-4.26485	2e-05	0.000422296
TEX55	protein_coding	ENSG00000163424.7	1.67909	-1.87617	0.604934	-3.10145	0.00192573	0.0148639
AC004080.1	lncRNA	ENSG00000253308.2	7.62446	-1.86423	0.556716	-3.34862	0.000812162	0.00780738
TAS2R42	protein_coding	ENSG00000186136.1	0.698125	-1.84959	0.560892	-3.29758	0.000975202	0.00898673
AC012317.1	lncRNA	ENSG00000261583.1	19.3611	-1.84758	0.347947	-5.30994	1.1e-07	6.53e-06
SNORA38B	snoRNA	ENSG00000200394.1	0.903495	-1.84365	0.482392	-3.82188	0.000132437	0.0019115
AC026336.2	lncRNA	ENSG00000259862.1	1.15507	-1.83366	0.672975	-2.7247	0.0064359	0.0359689
EHMT2-AS1	lncRNA	ENSG00000237080.2	8.02837	-1.83227	0.26911	-6.80863	9.85e-12	2.77e-09
AC254629.1	lncRNA	ENSG00000274993.1	76.3679	-1.82833	0.335409	-5.45104	5.01e-08	3.44e-06
MIR6793	miRNA	ENSG00000275640.1	1.62856	-1.82295	0.394113	-4.62546	3.74e-06	0.000111672
RPL7P42	processed_pseudogene	ENSG00000241825.2	0.775963	-1.82259	0.584348	-3.11902	0.00181454	0.0142569
PTPRQ	protein_coding	ENSG00000139304.11	10.5826	-1.81707	0.432406	-4.20224	2.64e-05	0.000529845
C1GALT1P1	processed_pseudogene	ENSG00000257818.1	6.45069	-1.80307	0.301275	-5.98481	2.17e-09	2.57e-07
APOBEC1	protein_coding	ENSG00000111701.6	394.053	-1.80072	0.386662	-4.65708	3.21e-06	9.89e-05
AC090425.1	snoRNA	ENSG00000239096.1	1.08801	-1.79998	0.410326	-4.38669	1.15e-05	0.000272009
MAGEA10	protein_coding	ENSG00000124260.10	1.36963	-1.79724	0.531316	-3.38262	0.000717991	0.00710665
AP001893.3	lncRNA	ENSG00000254833.1	0.654908	-1.79386	0.532312	-3.36995	0.000751816	0.00736526
AC120498.3	lncRNA	ENSG00000260403.1	2.93148	-1.79371	0.497925	-3.60237	0.000315326	0.00374564
MTND3P25	processed_pseudogene	ENSG00000249192.1	1.04571	-1.79352	0.469824	-3.81742	0.000134853	0.00194163
AL035706.1	lncRNA	ENSG00000237076.1	1.2228	-1.79342	0.654459	-2.74031	0.00613811	0.0347418
ADAMTS19	protein_coding	ENSG00000145808.7	4.0798	-1.79148	0.539699	-3.31942	0.00090206	0.00847821
RNU6ATAC38P	snRNA	ENSG00000221046.1	1.28394	-1.79059	0.454591	-3.9389	8.19e-05	0.00131015
FOXD4L5	protein_coding	ENSG00000204779.2	2.34527	-1.78914	0.434096	-4.12153	3.76e-05	0.000702514
SRMP2	processed_pseudogene	ENSG00000258485.2	1.2259	-1.78802	0.398744	-4.48413	7.32e-06	0.000189898
AC092868.1	misc_RNA	ENSG00000200252.1	1.52446	-1.78656	0.539308	-3.31268	0.000924052	0.00863676
INSL5	protein_coding	ENSG00000172410.4	1.0087	-1.78048	0.574294	-3.10029	0.00193328	0.0149124
CU633906.4	lncRNA	ENSG00000278903.2	0.766121	-1.77745	0.595006	-2.98729	0.00281467	0.0196283
AC092336.1	lncRNA	ENSG00000249166.1	0.709457	-1.77608	0.638697	-2.78078	0.00542285	0.03164
AC011365.2	lncRNA	ENSG00000254042.1	6.70739	-1.77554	0.349984	-5.07319	3.91e-07	1.85e-05
SNORA69	snoRNA	ENSG00000206622.1	1.79436	-1.77542	0.368177	-4.82219	1.42e-06	5.23e-05
CEACAM22P	transcribed_unprocessed_pseudogene	ENSG00000230666.4	10.8195	-1.77532	0.376935	-4.70989	2.48e-06	8.11e-05
AL121832.1	lncRNA	ENSG00000233017.2	12.0935	-1.77408	0.280026	-6.33543	2.37e-10	4.07e-08
AC007687.1	lncRNA	ENSG00000270178.1	1.27113	-1.77408	0.48779	-3.63697	0.00027586	0.00337019
AC007368.1	lncRNA	ENSG00000255595.1	22.5976	-1.77326	0.473674	-3.74363	0.000181383	0.00243968
OTC	protein_coding	ENSG00000036473.6	59.8761	-1.77274	0.594293	-2.98294	0.00285491	0.0198076
CICP27	processed_pseudogene	ENSG00000233750.3	3.73964	-1.77162	0.348831	-5.07875	3.8e-07	1.81e-05
CCDC162P	transcribed_unitary_pseudogene	ENSG00000203799.9	114.232	-1.7707	0.357027	-4.95957	7.06e-07	2.93e-05
AC100843.2	lncRNA	ENSG00000267341.1	0.697698	-1.76987	0.494476	-3.57929	0.00034453	0.00401313
XIAPP3	processed_pseudogene	ENSG00000180152.3	2.28687	-1.76931	0.513412	-3.44617	0.000568592	0.0059331
RNA5SP139	rRNA_pseudogene	ENSG00000201210.1	1.40454	-1.76742	0.571767	-3.09115	0.00199382	0.015263
LHFPL3-AS1	lncRNA	ENSG00000226869.5	2.67069	-1.76416	0.559649	-3.15226	0.00162013	0.0130899
RNA5SP425	rRNA_pseudogene	ENSG00000222268.1	0.690349	-1.76027	0.468548	-3.75686	0.000172059	0.00234298
MIR3202-1	miRNA	ENSG00000265176.1	0.654517	-1.75684	0.486979	-3.60764	0.000308999	0.00369224
CFAP44-AS1	lncRNA	ENSG00000243849.1	2.3573	-1.75335	0.382121	-4.58847	4.47e-06	0.000128541
AL583836.1	protein_coding	ENSG00000276490.1	13.3854	-1.7515	0.404732	-4.32757	1.51e-05	0.000337839
CYP2C9	protein_coding	ENSG00000138109.9	548.796	-1.75148	0.358603	-4.88418	1.04e-06	4.06e-05
AP006621.4	lncRNA	ENSG00000269915.1	24.5378	-1.74929	0.217406	-8.0462	8.54e-16	1.78e-12
AC004777.1	TEC	ENSG00000279370.1	2.19109	-1.74743	0.414201	-4.21879	2.46e-05	0.000498332
AC015722.2	lncRNA	ENSG00000274312.1	0.718857	-1.74192	0.656847	-2.65194	0.00800312	0.0421214
AC244100.3	lncRNA	ENSG00000275944.1	2.37012	-1.74139	0.566775	-3.07245	0.00212307	0.0159863
AC004130.1	snoRNA	ENSG00000200753.1	0.907998	-1.74076	0.54469	-3.19587	0.00139412	0.0116819
FABP7	protein_coding	ENSG00000164434.10	7.94049	-1.73844	0.608005	-2.85925	0.00424644	0.0263071
NA	NA	ENSG00000228569.1	3.39404	-1.73444	0.356807	-4.861	1.17e-06	4.46e-05
SPINK4	protein_coding	ENSG00000122711.7	268.024	-1.7324	0.55484	-3.12234	0.00179422	0.0141479
MIR3189	miRNA	ENSG00000264175.1	11.7781	-1.73117	0.403048	-4.29519	1.75e-05	0.00037913
ENPP7P1	transcribed_unprocessed_pseudogene	ENSG00000249188.1	0.756937	-1.7304	0.46795	-3.69782	0.000217458	0.00281194
AC092198.1	lncRNA	ENSG00000223486.1	7.30127	-1.73036	0.619063	-2.79513	0.00518781	0.0306686
AC002429.2	lncRNA	ENSG00000236197.2	0.698334	-1.73024	0.496571	-3.48437	0.000493302	0.00530167
NA	NA	ENSG00000221474.1	1.31175	-1.72862	0.556225	-3.10777	0.00188502	0.0146551
AC008870.6	TEC	ENSG00000278912.1	91.6415	-1.72839	0.268564	-6.43566	1.23e-10	2.39e-08
AC139491.1	lncRNA	ENSG00000248469.1	2.88281	-1.72753	0.44749	-3.86049	0.000113158	0.00169402
AMH	protein_coding	ENSG00000104899.5	153.971	-1.72488	0.407068	-4.23732	2.26e-05	0.000468967
TMEM213	protein_coding	ENSG00000214128.9	34.7863	-1.72309	0.489412	-3.52074	0.000430351	0.00476738
MIR324	miRNA	ENSG00000199053.2	4.7876	-1.7219	0.311298	-5.53135	3.18e-08	2.4e-06
AC092834.1	lncRNA	ENSG00000249453.1	1.46681	-1.72108	0.609615	-2.82323	0.0047542	0.0287289
FAM153A	protein_coding	ENSG00000170074.18	59.3208	-1.71812	0.376688	-4.56112	5.09e-06	0.000142069
AC243964.2	snoRNA	ENSG00000252200.1	1.11433	-1.71748	0.486217	-3.53233	0.000411922	0.00461814
NA	NA	ENSG00000233265.1	1.33509	-1.71637	0.429829	-3.99314	6.52e-05	0.00109256
AL031848.1	lncRNA	ENSG00000231868.1	2.8749	-1.71627	0.575102	-2.98429	0.00284238	0.0197487
AL139246.4	lncRNA	ENSG00000229393.1	6.27209	-1.71529	0.379855	-4.51564	6.31e-06	0.000169063
AL353807.2	lncRNA	ENSG00000232519.2	1.60888	-1.71314	0.358648	-4.77667	1.78e-06	6.26e-05
AL121601.2	processed_pseudogene	ENSG00000237025.1	2.11564	-1.71303	0.367772	-4.65787	3.19e-06	9.87e-05
NA	NA	ENSG00000237658.1	2.99318	-1.71028	0.501221	-3.41223	0.000644327	0.00651596
MIR1276	miRNA	ENSG00000221634.1	1.04485	-1.70588	0.531739	-3.20811	0.00133609	0.0113412
LINC00615	lncRNA	ENSG00000196243.5	1.20969	-1.70524	0.661662	-2.57721	0.00996024	0.0494362
AC009127.2	unprocessed_pseudogene	ENSG00000263311.1	1.04206	-1.7039	0.540544	-3.15219	0.00162048	0.0130899
SZT2-AS1	lncRNA	ENSG00000229372.1	2.72519	-1.69984	0.35357	-4.80766	1.53e-06	5.52e-05
SULT1C2P1	transcribed_unprocessed_pseudogene	ENSG00000237223.5	53.4418	-1.69983	0.448524	-3.78984	0.000150747	0.0021129
AC244197.2	lncRNA	ENSG00000238039.1	20.8675	-1.69808	0.263563	-6.44279	1.17e-10	2.29e-08
NA	NA	ENSG00000281408.1	0.518582	-1.69574	0.536737	-3.15935	0.00158122	0.0128638
MIR548AT	miRNA	ENSG00000264314.1	0.817074	-1.69554	0.48308	-3.50985	0.000448357	0.00492372
TOP3BP1	processed_pseudogene	ENSG00000228050.1	2.02968	-1.69466	0.492771	-3.43904	0.000583782	0.00604351
NA	NA	ENSG00000216109.1	1.51266	-1.69214	0.366072	-4.62241	3.79e-06	0.000112946
AL513485.1	unprocessed_pseudogene	ENSG00000273933.1	11.9924	-1.69204	0.367247	-4.60736	4.08e-06	0.000119327
AC027290.1	misc_RNA	ENSG00000206914.1	1.67682	-1.69188	0.356641	-4.74392	2.1e-06	7.11e-05
VN1R48P	processed_pseudogene	ENSG00000237487.1	4.4464	-1.69142	0.394966	-4.28244	1.85e-05	0.000396246
CHN2-AS1	lncRNA	ENSG00000235669.1	2.70538	-1.6907	0.482339	-3.50521	0.00045625	0.00499185
RN7SL8P	misc_RNA	ENSG00000243352.3	12.6731	-1.68944	0.479843	-3.52081	0.000430227	0.00476738
AC020904.1	processed_pseudogene	ENSG00000268623.2	0.591806	-1.68157	0.591139	-2.84463	0.00444635	0.027283
ZNF29P	unprocessed_pseudogene	ENSG00000108452.1	0.747884	-1.68137	0.509024	-3.30313	0.000956135	0.00885713
LINC02435	lncRNA	ENSG00000251526.1	4.9676	-1.68085	0.34822	-4.82697	1.39e-06	5.12e-05
AL049714.1	processed_pseudogene	ENSG00000244535.1	0.871055	-1.67921	0.440565	-3.81151	0.000138122	0.00197505
HSPE1P27	processed_pseudogene	ENSG00000235112.1	0.932111	-1.67917	0.473443	-3.54673	0.000390047	0.0044106
RPS29P12	processed_pseudogene	ENSG00000243664.1	2.47107	-1.67653	0.590848	-2.8375	0.0045468	0.0277551
CNGB3	protein_coding	ENSG00000170289.11	4.13143	-1.67568	0.39602	-4.23129	2.32e-05	0.000478938
AC010287.1	transcribed_processed_pseudogene	ENSG00000260865.1	0.906524	-1.67564	0.494758	-3.3868	0.000707137	0.0070208
AC004448.2	lncRNA	ENSG00000235979.7	1.60417	-1.67378	0.461075	-3.63017	0.00028324	0.00343899
AC126124.1	processed_pseudogene	ENSG00000225297.1	0.495324	-1.6733	0.573165	-2.9194	0.00350703	0.022964
MTND4LP13	unprocessed_pseudogene	ENSG00000235318.3	0.823513	-1.66962	0.514334	-3.24618	0.00116963	0.0102578
RPS29P11	processed_pseudogene	ENSG00000242640.1	1.63329	-1.66824	0.523506	-3.18667	0.0014392	0.0119781
FLNC-AS1	lncRNA	ENSG00000242902.1	1.72991	-1.66422	0.561401	-2.96441	0.00303263	0.0206481
AC016753.2	misc_RNA	ENSG00000207207.1	1.61954	-1.66381	0.515361	-3.22843	0.00124472	0.0107539
SAPCD1	protein_coding	ENSG00000228727.7	38.1047	-1.66362	0.201794	-8.24416	1.66e-16	4.91e-13
IDSP1	unprocessed_pseudogene	ENSG00000176289.4	6.54301	-1.66266	0.321975	-5.16395	2.42e-07	1.25e-05
Z97652.1	lncRNA	ENSG00000226890.1	0.572972	-1.66236	0.568705	-2.92305	0.00346617	0.022757
LINC01730	lncRNA	ENSG00000275491.1	16.1808	-1.66209	0.31891	-5.21176	1.87e-07	9.96e-06
AL354694.1	lncRNA	ENSG00000273056.1	0.824876	-1.66177	0.496277	-3.34847	0.000812577	0.00780925
AC002540.1	TEC	ENSG00000279067.1	0.647849	-1.65906	0.586538	-2.82857	0.00467564	0.0283407
LHX1	protein_coding	ENSG00000273706.3	43.9494	-1.65623	0.612842	-2.70254	0.00688123	0.0377136
PPIAP28	processed_pseudogene	ENSG00000226633.2	0.984361	-1.65072	0.540789	-3.05242	0.00227004	0.0167824
RNU7-48P	snRNA	ENSG00000238386.1	1.15675	-1.64902	0.489536	-3.36854	0.000755677	0.00739285
AC079741.1	processed_pseudogene	ENSG00000180019.5	1.20822	-1.64068	0.423451	-3.87455	0.000106822	0.0016218
AL049646.2	lncRNA	ENSG00000237259.1	1.29411	-1.63908	0.385024	-4.25708	2.07e-05	0.000434152
AL031258.1	TEC	ENSG00000279136.1	3.66752	-1.63588	0.480097	-3.40739	0.000655879	0.00660825
AL590483.3	TEC	ENSG00000279774.1	0.852695	-1.63533	0.539735	-3.02988	0.00244654	0.0177609
HOTAIR	lncRNA	ENSG00000228630.4	62.4248	-1.63516	0.535815	-3.05173	0.0022753	0.0168163
CARM1P1	transcribed_unprocessed_pseudogene	ENSG00000227835.7	0.989202	-1.63508	0.593369	-2.75559	0.00585863	0.0335397
AC018635.2	lncRNA	ENSG00000272915.1	1.15971	-1.63507	0.416147	-3.92907	8.53e-05	0.00135204
AC079210.1	lncRNA	ENSG00000267461.1	1.21534	-1.62799	0.467687	-3.48093	0.000499683	0.00535234
RN7SL838P	misc_RNA	ENSG00000243562.3	1.51645	-1.62714	0.432741	-3.76009	0.000169856	0.00231922
AC114781.2	lncRNA	ENSG00000250057.1	0.923874	-1.62617	0.520346	-3.12517	0.00177701	0.0140624
AC112219.2	lncRNA	ENSG00000272774.1	1.25025	-1.62344	0.5959	-2.72435	0.00644277	0.0359959
AC005899.2	lncRNA	ENSG00000264083.1	2.34686	-1.62001	0.406708	-3.98324	6.8e-05	0.00113054
MTATP6P27	unprocessed_pseudogene	ENSG00000234003.1	1.19632	-1.61924	0.397439	-4.07418	4.62e-05	0.000821904
FBXW7-AS1	lncRNA	ENSG00000270751.1	0.649815	-1.61534	0.529796	-3.04899	0.0022961	0.0169256
GUCY2EP	transcribed_unprocessed_pseudogene	ENSG00000204529.3	1.02866	-1.61458	0.587105	-2.75008	0.00595809	0.0339633
AC116552.1	lncRNA	ENSG00000261744.1	20.9747	-1.61328	0.250373	-6.44351	1.17e-10	2.29e-08
NA	NA	ENSG00000223678.1	0.82223	-1.60912	0.500104	-3.21756	0.00129286	0.0110565
MIR210	miRNA	ENSG00000199038.1	15.935	-1.60897	0.343688	-4.68149	2.85e-06	9.01e-05
AC098850.1	lncRNA	ENSG00000264673.1	0.809455	-1.60662	0.560774	-2.865	0.00417006	0.0259475
AL365184.1	lncRNA	ENSG00000226919.1	1.04007	-1.60639	0.568435	-2.82599	0.00471351	0.0285317
MTND2P40	unprocessed_pseudogene	ENSG00000236483.1	2.58044	-1.60494	0.330618	-4.85438	1.21e-06	4.56e-05
GRIFIN	protein_coding	ENSG00000275572.1	1.04437	-1.60454	0.524163	-3.06114	0.00220493	0.0164245
NA	NA	ENSG00000276252.1	0.832334	-1.60381	0.56204	-2.85356	0.00432327	0.0266528
LINC00658	lncRNA	ENSG00000226995.6	0.454015	-1.60351	0.620143	-2.58572	0.00971765	0.0485539
NA	NA	ENSG00000276751.1	0.587195	-1.60259	0.535692	-2.99162	0.00277504	0.0194626
RN7SKP292	misc_RNA	ENSG00000202392.1	0.757128	-1.60052	0.609824	-2.62457	0.00867595	0.0447186
SULT1C2	protein_coding	ENSG00000198203.8	5312.92	-1.60003	0.405633	-3.94451	8e-05	0.00128394
AL591806.3	snoRNA	ENSG00000238934.1	1.14666	-1.59999	0.436023	-3.66951	0.000243017	0.00305974
AC092140.1	lncRNA	ENSG00000260621.1	0.654411	-1.5958	0.519899	-3.06944	0.00214464	0.016087
NPIPB13	protein_coding	ENSG00000198064.12	12.2318	-1.59466	0.332781	-4.79193	1.65e-06	5.85e-05
AL645924.1	lncRNA	ENSG00000248399.1	1.14398	-1.59384	0.414319	-3.8469	0.000119623	0.0017669
AC018521.7	lncRNA	ENSG00000266821.1	2.54194	-1.59211	0.303627	-5.24364	1.57e-07	8.66e-06
DQX1	protein_coding	ENSG00000144045.12	375.918	-1.59108	0.367343	-4.33133	1.48e-05	0.000334016
AC004066.1	processed_pseudogene	ENSG00000216425.4	1.00092	-1.58997	0.480907	-3.3062	0.000945719	0.00878362
RNU6-930P	snRNA	ENSG00000212240.1	1.48807	-1.5878	0.458801	-3.46076	0.000538649	0.00566574
SNORD88A	snoRNA	ENSG00000221241.1	1.31989	-1.58745	0.452516	-3.50805	0.000451411	0.00495112
AL353997.2	lncRNA	ENSG00000264177.1	3.96236	-1.58743	0.440272	-3.60557	0.000311465	0.00371543
AL109761.1	lncRNA	ENSG00000244676.4	2.57714	-1.58695	0.396199	-4.00543	6.19e-05	0.0010459
AC006512.1	processed_pseudogene	ENSG00000239701.1	1.25154	-1.58656	0.507343	-3.12719	0.00176483	0.0139816
MIR6835	miRNA	ENSG00000276404.1	4.91715	-1.58423	0.287612	-5.50824	3.62e-08	2.67e-06
NA	NA	ENSG00000278919.1	95.8468	-1.58375	0.246884	-6.41494	1.41e-10	2.71e-08
AC139792.1	lncRNA	ENSG00000271771.1	0.717646	-1.58371	0.554836	-2.85438	0.00431209	0.0266135
RNU6-117P	snRNA	ENSG00000202285.1	1.61531	-1.58355	0.521241	-3.03804	0.0023812	0.0173756
AC084024.1	lncRNA	ENSG00000240015.2	0.766326	-1.58183	0.517222	-3.05832	0.00222582	0.0165383
AL589739.1	lncRNA	ENSG00000272161.1	2.53801	-1.58032	0.386705	-4.08661	4.38e-05	0.000786176
MIR616	miRNA	ENSG00000208028.1	7.06001	-1.57853	0.308919	-5.10985	3.22e-07	1.6e-05
AC244093.2	processed_pseudogene	ENSG00000276810.1	1.01484	-1.57638	0.449277	-3.5087	0.000450297	0.00494197
SNORD124	snoRNA	ENSG00000238793.1	2.8752	-1.57394	0.293597	-5.36087	8.28e-08	5.15e-06
RNU2-11P	snRNA	ENSG00000239122.1	6.11918	-1.57271	0.241594	-6.50971	7.53e-11	1.57e-08
AL138776.1	misc_RNA	ENSG00000276839.1	0.66478	-1.57245	0.503478	-3.12318	0.00178907	0.0141187
RNU4-53P	snRNA	ENSG00000222760.1	1.07933	-1.57187	0.505756	-3.10796	0.00188381	0.0146489
KRTDAP	protein_coding	ENSG00000188508.9	9.63345	-1.57002	0.376476	-4.17031	3.04e-05	0.000594025
LHFPL3	protein_coding	ENSG00000187416.10	31.7115	-1.56822	0.440065	-3.56362	0.000365778	0.00420877
SPCS2P3	processed_pseudogene	ENSG00000247872.2	0.648622	-1.56764	0.516936	-3.03256	0.00242486	0.0176397
AL355490.1	misc_RNA	ENSG00000200737.1	3.98292	-1.56764	0.26261	-5.96944	2.38e-09	2.8e-07
AC009967.2	processed_pseudogene	ENSG00000214369.2	1.29442	-1.56688	0.419358	-3.73638	0.000186686	0.00249325
ALX1	protein_coding	ENSG00000180318.3	3.37868	-1.56681	0.524813	-2.98546	0.00283151	0.0196916
C2-AS1	lncRNA	ENSG00000281756.1	2.90078	-1.5668	0.350135	-4.47483	7.65e-06	0.00019611
OLA1P3	processed_pseudogene	ENSG00000257966.1	0.744297	-1.56659	0.540582	-2.89796	0.00375594	0.024094
LINC01558	lncRNA	ENSG00000146521.8	23.6589	-1.56572	0.302324	-5.17895	2.23e-07	1.16e-05
ZIC5	protein_coding	ENSG00000139800.8	34.4579	-1.56467	0.55149	-2.83717	0.00455153	0.0277648
POU5F1	protein_coding	ENSG00000204531.14	930.152	-1.56378	0.283403	-5.51786	3.43e-08	2.56e-06
RNU6-190P	snRNA	ENSG00000206881.1	0.844793	-1.56214	0.510425	-3.06047	0.00220986	0.0164482
POLR2LP1	processed_pseudogene	ENSG00000238211.1	0.992837	-1.5621	0.469613	-3.32636	0.000879883	0.00832726
TMEM89	protein_coding	ENSG00000183396.3	3.41182	-1.56208	0.406999	-3.83805	0.000124013	0.00181734
AL513331.1	processed_pseudogene	ENSG00000235002.1	0.558902	-1.5618	0.549389	-2.84279	0.00447199	0.0273881
MAGEA5	transcribed_unprocessed_pseudogene	ENSG00000242520.5	1.26057	-1.56082	0.482724	-3.23335	0.00122347	0.0106117
KRTAP5-7	protein_coding	ENSG00000244411.3	2.02636	-1.56063	0.376856	-4.14118	3.46e-05	0.000657713
RN7SL513P	misc_RNA	ENSG00000239821.3	0.488072	-1.56031	0.569934	-2.73771	0.00618686	0.0349532
LINC00244	lncRNA	ENSG00000279418.1	4.38916	-1.56018	0.425906	-3.6632	0.000249081	0.00312057
AC093844.1	processed_pseudogene	ENSG00000250292.1	5.9576	-1.56002	0.577495	-2.70135	0.00690583	0.0377899
MDC1-AS1	lncRNA	ENSG00000224328.1	0.546433	-1.55906	0.594377	-2.62301	0.00871574	0.0448714
MSH5	protein_coding	ENSG00000204410.13	203.068	-1.5583	0.160053	-9.73617	2.11e-22	7.48e-18
AL627309.7	processed_pseudogene	ENSG00000269981.1	60.9366	-1.55724	0.305168	-5.10289	3.35e-07	1.64e-05
AC105118.1	lncRNA	ENSG00000253931.1	3.56006	-1.55675	0.470904	-3.30587	0.000946818	0.00879152
MIR608	miRNA	ENSG00000207551.1	0.602498	-1.55558	0.568388	-2.73683	0.00620341	0.0350178
AC068896.1	misc_RNA	ENSG00000199466.1	1.57314	-1.55084	0.385789	-4.01991	5.82e-05	0.000992902
CCDC60	protein_coding	ENSG00000183273.5	4.23511	-1.54787	0.443995	-3.48623	0.000489877	0.00527497
AC024592.2	lncRNA	ENSG00000267709.1	52.6887	-1.54766	0.236231	-6.55146	5.7e-11	1.24e-08
NA	NA	ENSG00000257061.1	6.75816	-1.54702	0.518684	-2.98258	0.00285828	0.0198186
AL023973.1	TEC	ENSG00000279642.1	0.620126	-1.54565	0.478627	-3.22933	0.00124079	0.0107225
TRMT112P7	processed_pseudogene	ENSG00000270275.1	0.999546	-1.54413	0.570916	-2.70466	0.0068375	0.0375088
NA	NA	ENSG00000280746.1	1.48392	-1.54309	0.384553	-4.01269	6e-05	0.00101941
SPACA4	protein_coding	ENSG00000177202.2	88.7308	-1.5427	0.229179	-6.73141	1.68e-11	4.41e-09
LINC01163	lncRNA	ENSG00000280953.1	1.70817	-1.54187	0.486958	-3.16633	0.00154376	0.0126228
AC027796.5	lncRNA	ENSG00000263338.1	1.81943	-1.54027	0.351442	-4.38272	1.17e-05	0.000276095
NA	NA	ENSG00000244433.2	5.20602	-1.53947	0.30034	-5.12577	2.96e-07	1.49e-05
AC106037.2	lncRNA	ENSG00000264188.1	10.4399	-1.53719	0.281644	-5.45792	4.82e-08	3.34e-06
AC009159.4	TEC	ENSG00000279378.1	1.08706	-1.53689	0.467756	-3.28566	0.00101744	0.00926983
KRTAP5-10	protein_coding	ENSG00000204572.7	8.80886	-1.53583	0.333084	-4.61095	4.01e-06	0.000117674
AC008147.1	lncRNA	ENSG00000257256.1	3.10009	-1.53464	0.357705	-4.29024	1.78e-05	0.000386251
LINC01889	lncRNA	ENSG00000235491.1	0.734404	-1.53305	0.592097	-2.58919	0.00962025	0.048217
RNU6-850P	snRNA	ENSG00000252743.1	9.96795	-1.53157	0.244539	-6.26307	3.77e-10	5.97e-08
INSL6	protein_coding	ENSG00000120210.6	1.09231	-1.53133	0.445612	-3.43646	0.000589375	0.00609428
DMRT3	protein_coding	ENSG00000064218.4	5.57458	-1.52956	0.493034	-3.10234	0.00191995	0.0148464
AC103810.5	lncRNA	ENSG00000266644.1	2.78527	-1.52935	0.397985	-3.84274	0.000121669	0.00179264
AC004263.1	lncRNA	ENSG00000275936.1	4.02158	-1.52801	0.266301	-5.73792	9.58e-09	8.86e-07
CPT1B	protein_coding	ENSG00000205560.11	172.483	-1.52789	0.170402	-8.96636	3.06e-19	5.43e-15
AC097460.2	TEC	ENSG00000279098.1	1.35358	-1.52786	0.418097	-3.65432	0.000257868	0.00320794
MSLNL	protein_coding	ENSG00000162006.8	158.314	-1.52704	0.421202	-3.62543	0.00028848	0.00349662
TMEM211	protein_coding	ENSG00000206069.5	30.556	-1.52659	0.468874	-3.25587	0.00113044	0.0100278
RN7SL67P	misc_RNA	ENSG00000243854.3	1.39278	-1.52495	0.383332	-3.97813	6.95e-05	0.00114861
RPL9P2	processed_pseudogene	ENSG00000234324.1	3.44456	-1.52431	0.306524	-4.9729	6.6e-07	2.78e-05
AC087749.2	lncRNA	ENSG00000264829.1	0.707834	-1.52403	0.506631	-3.00816	0.00262831	0.0187159
PLIN1	protein_coding	ENSG00000166819.10	69.5213	-1.52193	0.359688	-4.23125	2.32e-05	0.000478938
MIR765	miRNA	ENSG00000211581.1	3.13119	-1.52052	0.272886	-5.57201	2.52e-08	1.97e-06
AC008417.1	processed_pseudogene	ENSG00000249068.1	1.37201	-1.51967	0.360143	-4.21962	2.45e-05	0.000497652
AL135844.1	snoRNA	ENSG00000201151.1	4.31764	-1.51956	0.201679	-7.53453	4.9e-14	4.23e-11
AC087164.2	TEC	ENSG00000279428.1	1.24272	-1.51874	0.588094	-2.58248	0.00980943	0.0489366
BNIP3P24	processed_pseudogene	ENSG00000269040.1	0.903957	-1.51779	0.522237	-2.90633	0.00365692	0.0236781
AC006483.2	lncRNA	ENSG00000272719.1	2.35608	-1.51645	0.406287	-3.73245	0.000189627	0.00252491
MIR6859-2	miRNA	ENSG00000273874.1	0.650037	-1.51527	0.547657	-2.76683	0.0056605	0.0327147
U47924.1	lncRNA	ENSG00000271969.1	12.4085	-1.51501	0.260056	-5.82569	5.69e-09	5.66e-07
AC091769.1	unprocessed_pseudogene	ENSG00000276531.1	3.19011	-1.51461	0.446882	-3.38928	0.000700754	0.00697699
AL596223.2	lncRNA	ENSG00000231748.1	12.4831	-1.51426	0.25931	-5.83956	5.23e-09	5.32e-07
AL133373.2	TEC	ENSG00000279286.2	32.0996	-1.5127	0.276264	-5.47556	4.36e-08	3.09e-06
IFITM5	protein_coding	ENSG00000206013.2	3.56932	-1.51093	0.454997	-3.32075	0.000897768	0.0084446
AC012645.2	lncRNA	ENSG00000261367.1	3.55194	-1.50987	0.314318	-4.80363	1.56e-06	5.59e-05
AC005722.4	lncRNA	ENSG00000264785.1	1.30995	-1.50906	0.584404	-2.58222	0.00981665	0.0489588
PRELID3BP11	processed_pseudogene	ENSG00000231108.2	1.11126	-1.50859	0.523134	-2.88376	0.00392959	0.0248886
NANOG	protein_coding	ENSG00000111704.9	6.49697	-1.50797	0.419805	-3.59208	0.000328051	0.00386254
NPIPB11	protein_coding	ENSG00000254206.4	62.6801	-1.50759	0.285945	-5.27231	1.35e-07	7.74e-06
DYNLL1P4	processed_pseudogene	ENSG00000257231.1	2.20277	-1.50753	0.348391	-4.32712	1.51e-05	0.000338308
AC017048.3	lncRNA	ENSG00000272551.1	6.99372	-1.50745	0.376331	-4.00564	6.18e-05	0.00104574
MIR6867	miRNA	ENSG00000274621.1	2.3089	-1.5051	0.404914	-3.71709	0.000201535	0.00265155
RN7SL200P	misc_RNA	ENSG00000265123.2	0.721681	-1.50473	0.573733	-2.6227	0.00872365	0.0449056
ACTBP9	processed_pseudogene	ENSG00000266920.1	14.366	-1.50272	0.34018	-4.41743	9.99e-06	0.000242546
HNRNPA1P17	unprocessed_pseudogene	ENSG00000243188.1	1.03405	-1.5021	0.540776	-2.77767	0.00547505	0.0318717
FGG	protein_coding	ENSG00000171557.15	1561.65	-1.50147	0.508886	-2.95051	0.0031725	0.0213207
LINC00299	lncRNA	ENSG00000236790.4	18.6057	-1.50126	0.250407	-5.99529	2.03e-09	2.45e-07
AL353803.3	processed_pseudogene	ENSG00000236146.2	1.71934	-1.50117	0.386111	-3.88793	0.000101102	0.00155248
RNF151	protein_coding	ENSG00000179580.8	1.61366	-1.49991	0.450427	-3.32998	0.000868517	0.0082373
AL139349.1	lncRNA	ENSG00000254419.1	35.1067	-1.49945	0.221332	-6.77467	1.25e-11	3.41e-09
RPS2P45	transcribed_processed_pseudogene	ENSG00000244378.1	1.23844	-1.49874	0.401575	-3.73216	0.000189841	0.00252681
TRPC7	protein_coding	ENSG00000069018.16	4.81939	-1.49748	0.434366	-3.44751	0.000565775	0.00590719
AC093734.1	lncRNA	ENSG00000231927.1	1.04506	-1.49468	0.408057	-3.66293	0.000249346	0.00312169
AC008456.1	lncRNA	ENSG00000253687.1	2.52801	-1.49221	0.474747	-3.14316	0.00167132	0.013405
NA	NA	ENSG00000280675.1	0.993458	-1.49112	0.468168	-3.18501	0.0014475	0.0120189
AC036176.3	lncRNA	ENSG00000269989.1	4.55436	-1.49084	0.349897	-4.2608	2.04e-05	0.000427754
MTDHP4	processed_pseudogene	ENSG00000268535.1	2.70752	-1.49062	0.554916	-2.68621	0.00722686	0.0390398
LINC02212	lncRNA	ENSG00000249396.1	2.47386	-1.4905	0.477544	-3.12117	0.00180135	0.0141821
RNU6-1095P	snRNA	ENSG00000251957.1	3.10741	-1.48942	0.28402	-5.24408	1.57e-07	8.65e-06
AC006511.3	processed_pseudogene	ENSG00000255581.1	1.2343	-1.48927	0.522722	-2.84906	0.00438486	0.0269618
AP000302.1	lncRNA	ENSG00000231355.1	0.912214	-1.48712	0.468123	-3.17677	0.00148924	0.012282
SLC26A5	protein_coding	ENSG00000170615.13	26.1411	-1.48687	0.2916	-5.09902	3.41e-07	1.66e-05
MIR4648	miRNA	ENSG00000264357.1	2.34907	-1.48675	0.455571	-3.26348	0.00110054	0.00982715
LINC00923	lncRNA	ENSG00000251209.6	25.6947	-1.48606	0.46	-3.23058	0.00123541	0.0106929
AC093484.4	lncRNA	ENSG00000266651.1	17.292	-1.485	0.226429	-6.55834	5.44e-11	1.2e-08
AL355864.2	unprocessed_pseudogene	ENSG00000239670.1	2.41814	-1.48482	0.358432	-4.14255	3.43e-05	0.000654355
SCARNA12	snoRNA	ENSG00000238795.1	5.9416	-1.48386	0.259115	-5.72663	1.02e-08	9.35e-07
LHFPL3-AS2	lncRNA	ENSG00000225329.2	227.658	-1.48383	0.458489	-3.23635	0.00121068	0.0105156
SCN1A-AS1	lncRNA	ENSG00000236107.6	3.00794	-1.482	0.435378	-3.40393	0.000664233	0.00667343
NA	NA	ENSG00000281126.1	2.55216	-1.48194	0.346921	-4.27168	1.94e-05	0.000410377
POLR3GP1	transcribed_processed_pseudogene	ENSG00000268295.1	4.3575	-1.48163	0.29875	-4.95945	7.07e-07	2.93e-05
PTBP1P	processed_pseudogene	ENSG00000259078.2	20.4895	-1.48088	0.271164	-5.46121	4.73e-08	3.3e-06
RNU6-704P	snRNA	ENSG00000201032.1	1.35565	-1.48005	0.550585	-2.68814	0.00718523	0.0388742
AC244517.3	processed_pseudogene	ENSG00000277795.1	6.34985	-1.47768	0.304361	-4.85502	1.2e-06	4.56e-05
AL035658.1	lncRNA	ENSG00000232754.1	0.875341	-1.47664	0.478053	-3.08887	0.00200919	0.015354
NA	NA	ENSG00000238268.2	22.2102	-1.4756	0.403668	-3.65549	0.000256693	0.00319895
AC254562.2	lncRNA	ENSG00000232710.1	2.25162	-1.47471	0.33317	-4.42629	9.59e-06	0.000234889
AC003688.1	misc_RNA	ENSG00000202251.1	1.57104	-1.47433	0.382695	-3.8525	0.000116919	0.0017371
AC005703.4	lncRNA	ENSG00000266667.1	1.07011	-1.47432	0.500006	-2.9486	0.00319218	0.0214214
KAAG1	protein_coding	ENSG00000146049.1	12.64	-1.47208	0.353568	-4.16349	3.13e-05	0.000608705
EMX1	protein_coding	ENSG00000135638.12	43.7551	-1.4719	0.523588	-2.81118	0.00493596	0.0295398
ATP6V1C2	protein_coding	ENSG00000143882.8	203.627	-1.46961	0.269177	-5.45965	4.77e-08	3.32e-06
AP001619.2	lncRNA	ENSG00000236545.1	1.38158	-1.46889	0.399601	-3.6759	0.000237013	0.00300141
BX322650.1	processed_pseudogene	ENSG00000183171.5	17.978	-1.46849	0.294589	-4.98489	6.2e-07	2.67e-05
AL031726.1	lncRNA	ENSG00000237707.1	1.21436	-1.46754	0.541094	-2.71217	0.00668449	0.0369411
AC084125.2	lncRNA	ENSG00000255182.2	117.218	-1.46735	0.168412	-8.71284	2.96e-18	3.5e-14
AC009652.1	lncRNA	ENSG00000255160.4	0.866813	-1.46284	0.490902	-2.97989	0.00288351	0.0199162
AC087639.1	processed_pseudogene	ENSG00000259286.3	2.18744	-1.46196	0.352646	-4.14567	3.39e-05	0.000649189
GJA9	protein_coding	ENSG00000131233.9	1.6813	-1.46165	0.36873	-3.964	7.37e-05	0.00120152
ENPP7P11	processed_pseudogene	ENSG00000250942.1	24.4014	-1.46154	0.353746	-4.13161	3.6e-05	0.000681674
MIR3176	miRNA	ENSG00000266235.1	7.69284	-1.46114	0.26514	-5.51082	3.57e-08	2.63e-06
AC006600.2	TEC	ENSG00000279606.1	0.885672	-1.46099	0.533461	-2.7387	0.00616819	0.034869
AC091544.7	lncRNA	ENSG00000275965.1	0.870949	-1.46075	0.532691	-2.7422	0.00610293	0.0345885
AP001020.2	lncRNA	ENSG00000264635.1	7.24023	-1.45894	0.255818	-5.70305	1.18e-08	1.04e-06
RNF17	protein_coding	ENSG00000132972.17	1.56659	-1.45868	0.537264	-2.71501	0.00662732	0.0367544
MCCD1P1	unprocessed_pseudogene	ENSG00000235963.1	1.13041	-1.45695	0.417661	-3.48835	0.000486018	0.00524938
AC122108.3	lncRNA	ENSG00000276121.1	6.52674	-1.45507	0.430155	-3.38267	0.00071786	0.00710665
HORMAD1	protein_coding	ENSG00000143452.14	12.3137	-1.45337	0.403023	-3.60618	0.00031074	0.00370929
OR2W6P	unprocessed_pseudogene	ENSG00000168126.3	0.780163	-1.45313	0.522431	-2.78149	0.00541107	0.031598
LINC02690	lncRNA	ENSG00000255226.1	3.02093	-1.45195	0.517017	-2.80833	0.00497988	0.0297123
AL008633.1	lncRNA	ENSG00000225689.1	3.02187	-1.45133	0.433709	-3.34633	0.000818894	0.00785249
UBE2V1P1	processed_pseudogene	ENSG00000226632.1	2.34719	-1.45102	0.295039	-4.91805	8.74e-07	3.5e-05
KRTAP5-1	protein_coding	ENSG00000205869.2	39.1042	-1.45068	0.229367	-6.3247	2.54e-10	4.32e-08
AC130456.1	lncRNA	ENSG00000259871.1	7.83857	-1.45013	0.314756	-4.60715	4.08e-06	0.000119351
OR10Q1	protein_coding	ENSG00000180475.4	1.21425	-1.45007	0.484749	-2.99139	0.00277715	0.0194626
AL161932.1	misc_RNA	ENSG00000206660.1	0.644074	-1.45002	0.479892	-3.02155	0.00251486	0.0181231
AP003086.1	lncRNA	ENSG00000254420.1	1.09174	-1.44983	0.423561	-3.42295	0.000619452	0.00632344
AL359644.1	lncRNA	ENSG00000227355.1	1.08334	-1.44926	0.447271	-3.24023	0.00119432	0.0104176
AC011199.1	TEC	ENSG00000280053.1	1.32402	-1.44924	0.446372	-3.24671	0.00116749	0.0102467
LEFTY1	protein_coding	ENSG00000243709.1	916.259	-1.44881	0.473585	-3.05924	0.00221901	0.0164981
CFTR-AS1	lncRNA	ENSG00000232661.1	0.877406	-1.4472	0.485126	-2.98315	0.002853	0.0197982
AL731563.2	processed_pseudogene	ENSG00000232646.1	1.0555	-1.44505	0.473669	-3.05076	0.00228261	0.0168577
AL009178.1	processed_pseudogene	ENSG00000213065.2	1.67363	-1.44499	0.479924	-3.01088	0.00260494	0.0185868
RNU6-388P	snRNA	ENSG00000252821.1	1.24936	-1.44498	0.395849	-3.65032	0.000261909	0.00324454
AL645939.2	unprocessed_pseudogene	ENSG00000225864.1	24.4623	-1.44265	0.245299	-5.88121	4.07e-09	4.4e-07
AC004771.1	lncRNA	ENSG00000234203.1	2.756	-1.44263	0.335659	-4.29789	1.72e-05	0.000375455
AC023794.2	lncRNA	ENSG00000248265.1	32.1215	-1.4418	0.267354	-5.39288	6.93e-08	4.44e-06
NA	NA	ENSG00000278939.1	2.1312	-1.44172	0.336364	-4.28617	1.82e-05	0.000391473
SLC26A8	protein_coding	ENSG00000112053.12	33.9628	-1.44166	0.222773	-6.47143	9.71e-11	1.98e-08
AC012499.1	lncRNA	ENSG00000229941.4	2.09151	-1.44119	0.465036	-3.09909	0.00194116	0.0149601
COX6CP2	processed_pseudogene	ENSG00000231715.1	1.66481	-1.44109	0.374751	-3.84546	0.000120324	0.00177429
TCEA1P3	processed_pseudogene	ENSG00000215165.3	0.992101	-1.44096	0.540227	-2.66732	0.00764589	0.0407194
MIR1285-1	miRNA	ENSG00000221520.1	2.23693	-1.44006	0.31635	-4.5521	5.31e-06	0.000146912
HNRNPKP5	processed_pseudogene	ENSG00000250662.1	1.06015	-1.44003	0.556259	-2.58877	0.00963191	0.048252
AL355132.1	misc_RNA	ENSG00000277794.1	2.85043	-1.43952	0.245784	-5.85685	4.72e-09	4.88e-07
AC090617.9	TEC	ENSG00000280333.1	1.94251	-1.43942	0.405378	-3.55082	0.000384039	0.00436357
AC026464.5	processed_pseudogene	ENSG00000261527.1	1.16953	-1.43834	0.427171	-3.36713	0.000759545	0.0074225
AC006064.3	lncRNA	ENSG00000255966.1	9.15786	-1.43826	0.315901	-4.55289	5.29e-06	0.000146656
AC004912.1	snoRNA	ENSG00000238906.1	0.588713	-1.43754	0.543655	-2.64421	0.0081883	0.042808
HGFAC	protein_coding	ENSG00000109758.7	10.4051	-1.43713	0.333873	-4.30441	1.67e-05	0.000366596
MIR657	miRNA	ENSG00000207736.1	2.09347	-1.43619	0.446646	-3.21549	0.00130223	0.0111231
SAPCD2P3	processed_pseudogene	ENSG00000232491.1	1.46374	-1.43612	0.382857	-3.75107	0.000176083	0.0023824
AC037487.4	lncRNA	ENSG00000280299.1	2.28304	-1.43528	0.338539	-4.23963	2.24e-05	0.000464638
STEAP2-AS1	lncRNA	ENSG00000227646.6	8.82245	-1.43514	0.236668	-6.06392	1.33e-09	1.7e-07
AC103810.1	transcribed_unprocessed_pseudogene	ENSG00000264057.1	12.8455	-1.43456	0.252413	-5.68337	1.32e-08	1.14e-06
EIF1P6	unprocessed_pseudogene	ENSG00000267938.1	6.20576	-1.43401	0.283877	-5.05151	4.38e-07	2.05e-05
FGA	protein_coding	ENSG00000171560.13	2242.64	-1.43253	0.456627	-3.13719	0.00170575	0.0136141
NA	NA	ENSG00000270168.1	7.6113	-1.43208	0.449123	-3.18861	0.00142959	0.0119177
MAGEA8-AS1	lncRNA	ENSG00000230899.1	0.620353	-1.4318	0.519703	-2.75505	0.0058684	0.0335818
AL731567.1	lncRNA	ENSG00000231964.1	49.9087	-1.43115	0.24399	-5.8656	4.48e-09	4.7e-07
AC091544.5	lncRNA	ENSG00000271763.1	3.52354	-1.43043	0.411607	-3.47524	0.000510404	0.00544139
AC091812.2	processed_pseudogene	ENSG00000273720.1	3.38918	-1.4288	0.517289	-2.7621	0.00574316	0.0330575
AL117350.2	lncRNA	ENSG00000237481.1	3.11782	-1.4278	0.304173	-4.69402	2.68e-06	8.59e-05
AC079385.1	lncRNA	ENSG00000257545.3	2.19986	-1.4277	0.34568	-4.13011	3.63e-05	0.000685018
AL355987.4	lncRNA	ENSG00000273066.4	132.474	-1.4272	0.254061	-5.61753	1.94e-08	1.56e-06
AC020763.5	TEC	ENSG00000279815.1	0.787757	-1.42701	0.531956	-2.68257	0.00730587	0.0393466
HSF4	protein_coding	ENSG00000102878.14	928.26	-1.4261	0.170879	-8.34566	7.08e-17	2.79e-13
AP4B1-AS1	lncRNA	ENSG00000226167.1	45.3803	-1.42578	0.198478	-7.18354	6.79e-13	3.7e-10
AC091588.1	lncRNA	ENSG00000264012.1	9.58872	-1.42467	0.231997	-6.14091	8.2e-10	1.11e-07
AL355796.1	processed_pseudogene	ENSG00000220154.2	1.52813	-1.42444	0.474887	-2.99954	0.0027039	0.0190814
NA	NA	ENSG00000231518.1	0.857691	-1.42412	0.463102	-3.07518	0.00210377	0.0158713
SLC1A6	protein_coding	ENSG00000105143.11	1.86951	-1.42329	0.51251	-2.77711	0.0054845	0.0319006
MIR3186	miRNA	ENSG00000266189.1	1.23607	-1.42286	0.47158	-3.01723	0.002551	0.018317
SPATA21	protein_coding	ENSG00000187144.10	3.70814	-1.4218	0.316493	-4.49238	7.04e-06	0.000184622
AC000120.1	misc_RNA	ENSG00000200769.1	4.50534	-1.42136	0.25258	-5.62736	1.83e-08	1.49e-06
KCNIP1-AS1	lncRNA	ENSG00000253591.1	4.83088	-1.42076	0.424466	-3.34717	0.000816423	0.00783697
RNA5SP217	rRNA_pseudogene	ENSG00000251768.1	1.75632	-1.42031	0.317422	-4.47453	7.66e-06	0.000196186
NA	NA	ENSG00000265592.2	0.773994	-1.41984	0.481973	-2.94589	0.00322024	0.0215403
NA	NA	ENSG00000225030.1	0.992541	-1.41978	0.548549	-2.58825	0.00964653	0.048294
AL392046.1	lncRNA	ENSG00000230534.5	1.90354	-1.41901	0.398904	-3.55728	0.000374719	0.00428519
AC091849.2	lncRNA	ENSG00000251532.1	3.5542	-1.41857	0.348193	-4.07408	4.62e-05	0.000821904
SUCNR1	protein_coding	ENSG00000198829.6	420.616	-1.41816	0.410693	-3.4531	0.000554191	0.00580335
H2BC9	protein_coding	ENSG00000275713.1	17.0645	-1.41739	0.48787	-2.90525	0.00366956	0.0237102
MIR148A	miRNA	ENSG00000199085.2	3.64302	-1.4161	0.294718	-4.80492	1.55e-06	5.56e-05
ARHGEF2-AS1	lncRNA	ENSG00000224276.1	20.7922	-1.41558	0.341406	-4.14633	3.38e-05	0.000647964
AC008759.2	lncRNA	ENSG00000267612.1	6.91782	-1.41512	0.294372	-4.80725	1.53e-06	5.52e-05
ZDHHC11	protein_coding	ENSG00000188818.11	225.616	-1.41494	0.26632	-5.31294	1.08e-07	6.43e-06
AC116562.1	processed_pseudogene	ENSG00000243894.1	0.879518	-1.41489	0.527448	-2.68251	0.00730713	0.0393474
AC136443.3	lncRNA	ENSG00000257264.3	0.609842	-1.41297	0.54713	-2.58251	0.00980856	0.0489366
AL365436.3	snoRNA	ENSG00000252840.1	3.28677	-1.41184	0.337232	-4.18654	2.83e-05	0.000560847
PRKCG	protein_coding	ENSG00000126583.9	127.234	-1.411	0.41397	-3.40846	0.000653316	0.00658993
AC105345.2	lncRNA	ENSG00000251186.1	0.941719	-1.41085	0.49409	-2.85545	0.00429758	0.0265496
NA	NA	ENSG00000221338.2	1.9407	-1.41064	0.337652	-4.17781	2.94e-05	0.000579077
AC011511.2	lncRNA	ENSG00000266978.1	1.28227	-1.41006	0.460544	-3.06173	0.00220063	0.0164009
AP001264.1	unprocessed_pseudogene	ENSG00000277984.1	2.42173	-1.40979	0.333713	-4.22455	2.39e-05	0.000490554
NA	NA	ENSG00000166748.11	3.08626	-1.40969	0.457772	-3.07945	0.00207385	0.0157119
BIRC6-AS2	transcribed_unprocessed_pseudogene	ENSG00000279897.1	3.33631	-1.40922	0.281351	-5.00877	5.48e-07	2.43e-05
RPL23AP66	processed_pseudogene	ENSG00000243141.2	3.69103	-1.40876	0.275755	-5.10873	3.24e-07	1.6e-05
AL033504.1	lncRNA	ENSG00000227681.4	1.19531	-1.40851	0.521521	-2.70077	0.00691795	0.0378387
NA	NA	ENSG00000256276.1	2.8723	-1.40825	0.384301	-3.66443	0.000247886	0.00310889
CTAGE12P	processed_pseudogene	ENSG00000215441.3	3.09802	-1.40786	0.414492	-3.39659	0.000682304	0.00682208
AC022784.6	lncRNA	ENSG00000279949.1	4.52841	-1.40773	0.318438	-4.42074	9.84e-06	0.000239682
AC245452.2	processed_pseudogene	ENSG00000225544.1	1.72862	-1.4072	0.485288	-2.89972	0.00373495	0.0240123
SNORD14E	snoRNA	ENSG00000200879.1	19.7147	-1.40708	0.331455	-4.24516	2.18e-05	0.000454384
OBP2A	protein_coding	ENSG00000122136.12	16.6587	-1.4059	0.326552	-4.30529	1.67e-05	0.000365377
MIR499A	miRNA	ENSG00000207635.1	2.80617	-1.40518	0.309507	-4.54007	5.62e-06	0.000153041
AC087741.1	lncRNA	ENSG00000262580.4	214.748	-1.40479	0.202415	-6.94018	3.92e-12	1.4e-09
LRP1-AS	lncRNA	ENSG00000259125.1	4.2232	-1.40432	0.291376	-4.81961	1.44e-06	5.29e-05
ZNF630-AS1	lncRNA	ENSG00000277541.1	0.999913	-1.40308	0.433247	-3.23852	0.0012015	0.0104641
AL355490.3	lncRNA	ENSG00000231970.1	3.54136	-1.40271	0.291007	-4.8202	1.43e-06	5.28e-05
RNA5SP245	rRNA_pseudogene	ENSG00000201109.1	0.537418	-1.40271	0.500705	-2.80148	0.00508695	0.0302289
AC244093.5	lncRNA	ENSG00000278638.1	7.71347	-1.40245	0.266017	-5.27202	1.35e-07	7.74e-06
SNORD100	snoRNA	ENSG00000221500.1	12.5939	-1.40205	0.208949	-6.71001	1.95e-11	4.96e-09
AL022329.1	lncRNA	ENSG00000234884.1	0.640639	-1.40204	0.529266	-2.64902	0.0080726	0.0423412
RNU7-3P	snRNA	ENSG00000252244.1	0.807401	-1.40175	0.466918	-3.00213	0.00268095	0.0189762
VRTN	protein_coding	ENSG00000133980.4	11.8103	-1.40171	0.461125	-3.03977	0.0023676	0.0173147
AC114730.3	lncRNA	ENSG00000235351.1	19.3927	-1.40017	0.19395	-7.21924	5.23e-13	2.99e-10
AC027288.1	lncRNA	ENSG00000257474.4	0.990132	-1.39916	0.477949	-2.92742	0.00341791	0.0225305
AC068506.1	lncRNA	ENSG00000278464.1	1.61635	-1.39872	0.537186	-2.6038	0.00921962	0.046725
RN7SKP287	misc_RNA	ENSG00000252355.1	2.01789	-1.3966	0.309639	-4.51042	6.47e-06	0.000172674
AC004449.1	lncRNA	ENSG00000261204.1	3.70736	-1.39617	0.29407	-4.74775	2.06e-06	7e-05
LIX1-AS1	lncRNA	ENSG00000251513.2	1.96676	-1.39506	0.330937	-4.21549	2.49e-05	0.000504243
AC124861.1	lncRNA	ENSG00000227479.1	1.71598	-1.39483	0.514541	-2.71081	0.00671186	0.0370342
AL627309.6	processed_pseudogene	ENSG00000268903.1	129.39	-1.39441	0.320358	-4.35267	1.34e-05	0.000308201
AC003070.1	lncRNA	ENSG00000267344.1	115.123	-1.39409	0.189789	-7.34551	2.05e-13	1.31e-10
AL606534.4	processed_pseudogene	ENSG00000253326.2	13.4502	-1.39409	0.432	-3.22705	0.00125071	0.0107898
AC007001.1	lncRNA	ENSG00000267055.1	0.730945	-1.39407	0.446053	-3.12534	0.00177602	0.0140577
IKBKGP1	unprocessed_pseudogene	ENSG00000275882.1	2.63831	-1.39394	0.346954	-4.01764	5.88e-05	0.00100157
AC244197.3	protein_coding	ENSG00000241489.6	67.3042	-1.39336	0.218523	-6.37626	1.81e-10	3.4e-08
WDR97	protein_coding	ENSG00000179698.12	111.815	-1.3933	0.22546	-6.17982	6.42e-10	9.24e-08
AL360268.1	lncRNA	ENSG00000230536.1	1.90414	-1.39258	0.426959	-3.26163	0.00110774	0.0098747
NA	NA	ENSG00000279471.1	1.00209	-1.39237	0.433409	-3.2126	0.00131541	0.0112087
AC091230.2	lncRNA	ENSG00000261606.4	0.896489	-1.39199	0.463479	-3.00335	0.00267027	0.0189201
AC025034.1	lncRNA	ENSG00000258302.2	27.5119	-1.39183	0.220619	-6.30875	2.81e-10	4.72e-08
CHKB-CPT1B	protein_coding	ENSG00000254413.7	82.6665	-1.39117	0.174097	-7.99073	1.34e-15	2.37e-12
AL359851.1	lncRNA	ENSG00000260585.1	3.82457	-1.39064	0.333336	-4.1719	3.02e-05	0.000591193
MIR3685	miRNA	ENSG00000265917.1	25.7174	-1.3874	0.194564	-7.13083	9.98e-13	4.91e-10
AC084117.1	lncRNA	ENSG00000256006.1	16.4763	-1.38664	0.213102	-6.50695	7.67e-11	1.59e-08
AP000654.2	processed_pseudogene	ENSG00000271318.1	0.547173	-1.38609	0.498958	-2.77797	0.00547005	0.0318531
SNORA31	snoRNA	ENSG00000199477.1	34.8463	-1.38585	0.210441	-6.58546	4.53e-11	1.04e-08
PAIP1P1	processed_pseudogene	ENSG00000233892.1	17.4369	-1.38564	0.194281	-7.13213	9.88e-13	4.91e-10
AC020656.2	lncRNA	ENSG00000274979.1	92.0605	-1.38563	0.336478	-4.11804	3.82e-05	0.000710173
AC073352.1	lncRNA	ENSG00000272662.1	5.05901	-1.38425	0.275795	-5.01912	5.19e-07	2.34e-05
AC009061.1	lncRNA	ENSG00000261320.1	4.56956	-1.38295	0.380434	-3.63519	0.000277781	0.00338899
TRPV1	protein_coding	ENSG00000196689.9	8.38549	-1.38189	0.237076	-5.8289	5.58e-09	5.6e-07
NA	NA	ENSG00000224956.5	9.40023	-1.38052	0.313386	-4.40519	1.06e-05	0.000253297
USP32P1	transcribed_unprocessed_pseudogene	ENSG00000188933.13	43.5531	-1.37788	0.479206	-2.87533	0.00403607	0.0253678
LCN1P1	unprocessed_pseudogene	ENSG00000119440.8	12.812	-1.37683	0.304857	-4.51632	6.29e-06	0.000168903
AC136475.3	lncRNA	ENSG00000255026.1	654.889	-1.37635	0.353658	-3.89177	9.95e-05	0.0015339
LINC00482	lncRNA	ENSG00000185168.5	175.488	-1.37485	0.240968	-5.70553	1.16e-08	1.04e-06
AC021739.1	processed_pseudogene	ENSG00000259195.1	1.39044	-1.37464	0.437028	-3.14542	0.00165847	0.0133344
MTAPP2	processed_pseudogene	ENSG00000230077.1	1.23814	-1.37452	0.533343	-2.57717	0.00996125	0.0494362
AC091181.1	TEC	ENSG00000279555.1	2.77143	-1.37394	0.291944	-4.70617	2.52e-06	8.2e-05
SP5	protein_coding	ENSG00000204335.3	128.298	-1.37348	0.335205	-4.09744	4.18e-05	0.000759692
NXF3	protein_coding	ENSG00000147206.15	524.196	-1.37176	0.475734	-2.88346	0.00393328	0.024903
MIR6814	miRNA	ENSG00000275166.1	1.18557	-1.37132	0.436301	-3.14305	0.00167198	0.013405
AC012358.1	lncRNA	ENSG00000203327.2	6.14076	-1.37004	0.250687	-5.46513	4.63e-08	3.24e-06
AC008619.1	lncRNA	ENSG00000253858.1	4.41207	-1.36989	0.407267	-3.36362	0.000769286	0.00749493
AC010463.2	lncRNA	ENSG00000269350.1	0.867455	-1.36912	0.432477	-3.16576	0.00154679	0.0126398
AC008147.2	lncRNA	ENSG00000257298.1	51.8944	-1.36877	0.28242	-4.84658	1.26e-06	4.72e-05
AC012645.4	lncRNA	ENSG00000275371.1	42.1902	-1.36858	0.240009	-5.70223	1.18e-08	1.04e-06
YJEFN3	protein_coding	ENSG00000250067.10	171.105	-1.36769	0.195269	-7.00411	2.49e-12	1.05e-09
NA	NA	ENSG00000259799.1	19.9117	-1.36763	0.315075	-4.34064	1.42e-05	0.000323257
NA	NA	ENSG00000265106.1	0.787509	-1.36749	0.484574	-2.82205	0.00477183	0.028801
AC012506.4	lncRNA	ENSG00000235497.4	0.72993	-1.36673	0.518644	-2.63521	0.00840861	0.0436648
RNY4P25	misc_RNA	ENSG00000238711.1	0.703696	-1.36651	0.506653	-2.69712	0.00699414	0.0381389
STPG3	protein_coding	ENSG00000197768.9	16.0923	-1.36571	0.249142	-5.48166	4.21e-08	3.01e-06
AC112907.3	lncRNA	ENSG00000263826.1	47.1852	-1.36548	0.220892	-6.18165	6.34e-10	9.2e-08
MIR200A	miRNA	ENSG00000207607.2	22.459	-1.36278	0.268195	-5.08131	3.75e-07	1.79e-05
AC061975.7	lncRNA	ENSG00000267644.1	2.59579	-1.36255	0.308023	-4.42355	9.71e-06	0.000237402
AC113554.1	protein_coding	ENSG00000264813.4	0.876968	-1.36131	0.461931	-2.94701	0.00320865	0.0215034
MIR4685	miRNA	ENSG00000264610.1	1.5631	-1.36123	0.35609	-3.82272	0.000131989	0.00190738
LINC00939	lncRNA	ENSG00000249267.5	43.2487	-1.36101	0.329125	-4.13523	3.55e-05	0.000673155
HCG14	lncRNA	ENSG00000224157.1	2.90431	-1.35923	0.289452	-4.69587	2.65e-06	8.52e-05
ETNPPL	protein_coding	ENSG00000164089.7	9.11361	-1.35746	0.494767	-2.74363	0.00607649	0.0344732
IGBP1P1	processed_pseudogene	ENSG00000226677.3	2.30241	-1.35741	0.293409	-4.62635	3.72e-06	0.00011129
AC104996.2	transcribed_processed_pseudogene	ENSG00000266876.1	1.81465	-1.35712	0.354313	-3.83028	0.000127997	0.00186403
COL20A1	protein_coding	ENSG00000101203.15	5.72086	-1.35694	0.405509	-3.34627	0.000819072	0.00785249
NPIPB8	protein_coding	ENSG00000255524.6	0.865952	-1.35682	0.496108	-2.73492	0.0062395	0.0351599
RNF113B	protein_coding	ENSG00000139797.7	0.731182	-1.35609	0.495684	-2.7358	0.00622288	0.0350886
AL590822.1	lncRNA	ENSG00000234396.3	2.04799	-1.35574	0.368674	-3.67735	0.000235671	0.00299066
CREB3L3	protein_coding	ENSG00000060566.12	225.149	-1.35512	0.482068	-2.81107	0.00493778	0.0295457
RNU5E-10P	snRNA	ENSG00000200376.1	0.682079	-1.35484	0.507387	-2.67022	0.00758007	0.0404663
TAS2R43	protein_coding	ENSG00000255374.2	1.26946	-1.35418	0.404944	-3.34411	0.000825469	0.00790116
AC087588.2	lncRNA	ENSG00000274976.1	22.7233	-1.35381	0.291539	-4.64367	3.42e-06	0.000104021
AC005304.3	lncRNA	ENSG00000266744.1	0.648698	-1.35357	0.460091	-2.94197	0.00326131	0.0217575
MAGEA10-MAGEA5	lncRNA	ENSG00000266560.4	2.05233	-1.35292	0.485277	-2.78792	0.00530469	0.0311826
MIR26B	miRNA	ENSG00000199121.3	2.26133	-1.35137	0.289575	-4.66674	3.06e-06	9.56e-05
PGGHG	protein_coding	ENSG00000142102.14	7611.3	-1.35125	0.266024	-5.07944	3.79e-07	1.8e-05
NA	NA	ENSG00000167945.1	2.45386	-1.35111	0.351832	-3.84021	0.00012293	0.00180595
C12orf71	protein_coding	ENSG00000214700.5	2.67533	-1.35008	0.325401	-4.14899	3.34e-05	0.000641884
AC004678.1	processed_pseudogene	ENSG00000275468.1	6.2477	-1.34869	0.280612	-4.80623	1.54e-06	5.54e-05
AC135782.1	lncRNA	ENSG00000256982.1	11.0685	-1.3486	0.329016	-4.0989	4.15e-05	0.000756409
LINC00896	lncRNA	ENSG00000236499.2	41.2576	-1.34815	0.217068	-6.21071	5.27e-10	7.88e-08
RPL5P13	processed_pseudogene	ENSG00000242134.2	1.01882	-1.34781	0.445892	-3.02273	0.00250507	0.0180599
TARDBPP2	processed_pseudogene	ENSG00000238213.1	3.92495	-1.34478	0.431131	-3.1192	0.00181344	0.0142551
TBCAP3	transcribed_processed_pseudogene	ENSG00000249055.1	1.12825	-1.34462	0.43319	-3.10399	0.00190928	0.0147885
KRT89P	transcribed_unprocessed_pseudogene	ENSG00000274928.3	15.9892	-1.3446	0.41362	-3.2508	0.00115081	0.0101532
CRISP2	protein_coding	ENSG00000124490.12	66.6356	-1.3442	0.477405	-2.81564	0.00486804	0.0292471
KCTD19	protein_coding	ENSG00000168676.9	14.3893	-1.34372	0.300108	-4.47745	7.55e-06	0.000194223
LINC01460	lncRNA	ENSG00000205334.2	4.38971	-1.34359	0.450386	-2.98319	0.00285259	0.0197982
DCST1	protein_coding	ENSG00000163357.9	42.7446	-1.34339	0.187888	-7.14995	8.68e-13	4.39e-10
RNU6-880P	snRNA	ENSG00000207256.1	0.893388	-1.34299	0.494506	-2.71583	0.00661103	0.0366871
PNCK	protein_coding	ENSG00000130822.14	216.419	-1.34252	0.438064	-3.06467	0.00217911	0.0162732
AC015884.3	misc_RNA	ENSG00000278794.1	1.96093	-1.34146	0.344756	-3.89103	9.98e-05	0.00153791
NA	NA	ENSG00000279448.1	0.827066	-1.34127	0.453608	-2.95689	0.0031076	0.0210372
MYH7B	protein_coding	ENSG00000078814.14	126.818	-1.34102	0.217155	-6.17543	6.6e-10	9.38e-08
RNU4-29P	snRNA	ENSG00000251752.1	2.19299	-1.33951	0.297013	-4.50993	6.48e-06	0.000172892
NA	NA	ENSG00000270097.1	3.60905	-1.33924	0.427178	-3.13508	0.0017181	0.0136879
MIR6739	miRNA	ENSG00000277681.1	2.10361	-1.33831	0.321225	-4.16627	3.1e-05	0.000603328
AF213884.3	lncRNA	ENSG00000260651.1	1.77387	-1.33809	0.418385	-3.19823	0.00138274	0.0116147
MIR6740	miRNA	ENSG00000275207.1	1.5239	-1.33733	0.397714	-3.36254	0.000772295	0.00751184
FAM242C	lncRNA	ENSG00000250432.4	6.4443	-1.33661	0.365207	-3.65986	0.00025235	0.00315148
DCST2	protein_coding	ENSG00000163354.13	108.313	-1.33641	0.202107	-6.6124	3.78e-11	8.93e-09
CACNA1F	protein_coding	ENSG00000102001.11	87.9816	-1.33507	0.239025	-5.58548	2.33e-08	1.84e-06
AP001931.1	protein_coding	ENSG00000254732.1	16.3867	-1.33494	0.246909	-5.40658	6.42e-08	4.21e-06
SNORD101	snoRNA	ENSG00000206754.1	5.862	-1.33444	0.264661	-5.04207	4.61e-07	2.13e-05
KCNH8	protein_coding	ENSG00000183960.7	289.744	-1.33394	0.266801	-4.99973	5.74e-07	2.51e-05
MIR6819	miRNA	ENSG00000278420.1	2.62283	-1.33378	0.311678	-4.27935	1.87e-05	0.000400495
MYCNOS	lncRNA	ENSG00000233718.4	3.48459	-1.33355	0.361645	-3.68746	0.000226506	0.00290112
AL049757.2	processed_pseudogene	ENSG00000274717.1	5.07284	-1.33338	0.327517	-4.07119	4.68e-05	0.000828828
AC005391.1	lncRNA	ENSG00000275162.1	0.935846	-1.33265	0.419729	-3.17502	0.00149824	0.0123332
AC012485.1	lncRNA	ENSG00000225057.2	6.95288	-1.33183	0.283322	-4.70076	2.59e-06	8.36e-05
AC136604.4	misc_RNA	ENSG00000273549.1	0.924122	-1.33023	0.407335	-3.26569	0.00109197	0.00976543
AC114730.2	lncRNA	ENSG00000234793.1	2.76856	-1.32991	0.283783	-4.68637	2.78e-06	8.82e-05
KCNJ4	protein_coding	ENSG00000168135.4	4.53762	-1.32888	0.376309	-3.53135	0.000413445	0.00462943
ATP2A1	protein_coding	ENSG00000196296.12	76.863	-1.32709	0.193172	-6.86999	6.42e-12	2.05e-09
AC090517.3	TEC	ENSG00000279683.1	0.84004	-1.32649	0.472023	-2.81023	0.00495057	0.0295823
RNA5SP78	rRNA_pseudogene	ENSG00000201492.1	1.42187	-1.32642	0.379279	-3.49721	0.000470143	0.00511342
AC010200.1	processed_pseudogene	ENSG00000257803.2	2.09027	-1.32628	0.387543	-3.42226	0.000621022	0.00632965
HMGB3P4	processed_pseudogene	ENSG00000228808.1	2.50218	-1.32598	0.328212	-4.04002	5.34e-05	0.000928972
AC009690.1	protein_coding	ENSG00000260729.1	11.9443	-1.32585	0.258598	-5.12706	2.94e-07	1.49e-05
DNASE1L2	protein_coding	ENSG00000167968.11	67.8233	-1.32548	0.241565	-5.48705	4.09e-08	2.94e-06
CCDC144A	protein_coding	ENSG00000170160.15	25.3413	-1.32458	0.494964	-2.67612	0.00744794	0.0399234
IGLC7	IG_C_gene	ENSG00000211685.3	152.055	-1.32389	0.505528	-2.61882	0.00882333	0.0452739
AL133153.1	processed_pseudogene	ENSG00000258446.1	1.48983	-1.32367	0.378308	-3.49892	0.000467148	0.00508646
AL356124.2	lncRNA	ENSG00000233351.1	3.02885	-1.32225	0.299947	-4.40827	1.04e-05	0.000250449
CYP2D7	polymorphic_pseudogene	ENSG00000205702.9	54.153	-1.32204	0.20473	-6.45747	1.06e-10	2.14e-08
AP000438.1	lncRNA	ENSG00000257002.1	1.57402	-1.32176	0.459777	-2.87478	0.00404309	0.0253894
LINC01320	lncRNA	ENSG00000228262.7	54.6887	-1.3217	0.429316	-3.07863	0.00207958	0.0157424
AL008729.2	lncRNA	ENSG00000272379.1	0.907607	-1.3217	0.464653	-2.8445	0.00444814	0.0272893
AL583810.2	lncRNA	ENSG00000258811.1	11.2344	-1.32144	0.277964	-4.75401	1.99e-06	6.83e-05
AC133919.2	lncRNA	ENSG00000261172.1	24.2467	-1.32067	0.377839	-3.49533	0.000473483	0.0051438
AC024580.1	misc_RNA	ENSG00000223060.1	2.66048	-1.32041	0.307154	-4.29885	1.72e-05	0.000374063
AL671277.2	unprocessed_pseudogene	ENSG00000237669.1	64.4636	-1.32025	0.187749	-7.03198	2.04e-12	9.13e-10
AC138819.1	lncRNA	ENSG00000249849.1	2.13458	-1.31927	0.488888	-2.69852	0.00696484	0.0380187
RPS7P14	processed_pseudogene	ENSG00000213695.3	6.41107	-1.31927	0.332612	-3.96638	7.3e-05	0.00119498
NA	NA	ENSG00000273389.1	4.79583	-1.31834	0.287646	-4.58322	4.58e-06	0.000130733
RNU6-5P	snRNA	ENSG00000206965.1	0.926579	-1.31778	0.420529	-3.13363	0.00172656	0.0137245
AC068870.1	lncRNA	ENSG00000260619.1	4.72368	-1.31745	0.344685	-3.8222	0.000132268	0.00190985
AL355472.3	lncRNA	ENSG00000273367.1	11.397	-1.31683	0.330524	-3.98407	6.77e-05	0.0011282
LINC01107	lncRNA	ENSG00000225493.1	0.731688	-1.31616	0.470014	-2.80025	0.00510631	0.0303184
MROH3P	transcribed_unitary_pseudogene	ENSG00000233217.1	286.147	-1.31529	0.330162	-3.98377	6.78e-05	0.00112878
NCBP2-AS1	lncRNA	ENSG00000225578.1	10.3574	-1.31517	0.200843	-6.54824	5.82e-11	1.25e-08
AP001625.2	lncRNA	ENSG00000235772.1	19.3143	-1.31463	0.232956	-5.64324	1.67e-08	1.38e-06
AL807752.4	lncRNA	ENSG00000236394.2	3.68744	-1.31435	0.335041	-3.92294	8.75e-05	0.00137768
Z69720.1	lncRNA	ENSG00000269482.1	1.10036	-1.31412	0.383802	-3.42395	0.000617186	0.00630816
STPG3-AS1	lncRNA	ENSG00000275549.1	19.8988	-1.31395	0.265887	-4.94175	7.74e-07	3.16e-05
MIR4284	miRNA	ENSG00000265724.1	3.0297	-1.31381	0.369085	-3.55964	0.000371367	0.00425648
SNORD12C	snoRNA	ENSG00000209042.1	1.10219	-1.31372	0.462567	-2.84006	0.00451055	0.0275718
AC023632.1	processed_pseudogene	ENSG00000253175.1	1.36064	-1.31351	0.332571	-3.94956	7.83e-05	0.00126288
AC004623.1	TEC	ENSG00000279488.1	15.5544	-1.31298	0.177492	-7.39743	1.39e-13	1.02e-10
AL121839.1	processed_pseudogene	ENSG00000258962.2	2.38789	-1.31287	0.397245	-3.30494	0.000949978	0.00881377
FARSA-AS1	lncRNA	ENSG00000266975.1	0.986848	-1.31266	0.395524	-3.3188	0.000904063	0.00848676
AC006128.1	TEC	ENSG00000279716.1	171.779	-1.31258	0.169595	-7.73948	9.98e-15	1.26e-11
AC093583.1	lncRNA	ENSG00000242048.3	10.8773	-1.31217	0.398163	-3.29556	0.000982245	0.00903048
NA	NA	ENSG00000279624.2	4.44306	-1.31201	0.276904	-4.73813	2.16e-06	7.27e-05
LMNTD2-AS1	lncRNA	ENSG00000254815.4	547.399	-1.3101	0.249066	-5.26004	1.44e-07	8.09e-06
NA	NA	ENSG00000280730.1	22.6726	-1.30968	0.246191	-5.31979	1.04e-07	6.26e-06
AC069542.1	lncRNA	ENSG00000229190.1	3.29876	-1.30806	0.365138	-3.58238	0.000340475	0.00397839
AC100827.5	unprocessed_pseudogene	ENSG00000278313.1	0.698207	-1.30793	0.495187	-2.64129	0.00825915	0.0430846
AL356356.1	snoRNA	ENSG00000253047.1	10.7722	-1.30776	0.213946	-6.11257	9.8e-10	1.31e-07
SAP25	protein_coding	ENSG00000205307.9	19.4297	-1.30613	0.205835	-6.34551	2.22e-10	3.92e-08
AL031275.1	lncRNA	ENSG00000235736.1	1.27164	-1.30584	0.481408	-2.71255	0.00667683	0.036929
NPY4R2	protein_coding	ENSG00000264717.4	7.37256	-1.30547	0.399341	-3.26906	0.00107904	0.0096742
MROH7-TTC4	protein_coding	ENSG00000271723.4	11.2505	-1.30531	0.265272	-4.92067	8.62e-07	3.46e-05
LINC00930	lncRNA	ENSG00000258647.4	24.159	-1.30428	0.375921	-3.46956	0.000521307	0.00552933
MIR6772	miRNA	ENSG00000274816.1	5.60628	-1.30423	0.258443	-5.04649	4.5e-07	2.09e-05
RN7SL444P	misc_RNA	ENSG00000265753.2	1.52856	-1.30379	0.368735	-3.53585	0.000406458	0.00456556
AL021707.7	lncRNA	ENSG00000273076.1	8.23777	-1.30306	0.180695	-7.21141	5.54e-13	3.11e-10
AC004678.2	TEC	ENSG00000279653.1	4.56973	-1.30255	0.329037	-3.95867	7.54e-05	0.00122406
RNU4-21P	snRNA	ENSG00000199672.1	1.01047	-1.30171	0.392568	-3.31587	0.000913569	0.00855445
AC104534.1	lncRNA	ENSG00000268756.1	21.2197	-1.30162	0.277515	-4.69026	2.73e-06	8.7e-05
NA	NA	ENSG00000281902.1	1.46532	-1.30157	0.387653	-3.35755	0.00078636	0.00761934
AL590233.1	processed_pseudogene	ENSG00000225460.1	1.07588	-1.30155	0.426382	-3.05255	0.00226907	0.0167787
WFDC10B	protein_coding	ENSG00000182931.8	24.2977	-1.30147	0.312742	-4.16148	3.16e-05	0.000613063
AL645924.2	processed_pseudogene	ENSG00000251229.1	3.88951	-1.30037	0.24809	-5.24151	1.59e-07	8.73e-06
TUBA3E	protein_coding	ENSG00000152086.8	1.38564	-1.30014	0.425447	-3.05594	0.00224353	0.0166281
RNU12-2P	snRNA	ENSG00000201659.1	0.753595	-1.3001	0.471742	-2.75596	0.00585209	0.0335178
AC009120.5	lncRNA	ENSG00000275236.1	4.23917	-1.29991	0.300596	-4.32446	1.53e-05	0.00034134
AC027020.1	lncRNA	ENSG00000259540.1	2.25875	-1.29984	0.397516	-3.26991	0.00107581	0.00965498
SLC9A3	protein_coding	ENSG00000066230.9	767.895	-1.29859	0.399268	-3.25243	0.00114421	0.0101111
AC245033.3	unprocessed_pseudogene	ENSG00000278603.1	12.4233	-1.2985	0.370281	-3.50681	0.000453513	0.00496784
EGFR-AS1	lncRNA	ENSG00000224057.1	25.7783	-1.29849	0.421741	-3.07889	0.00207775	0.0157319
AC106820.2	lncRNA	ENSG00000259895.1	2.18969	-1.29817	0.312424	-4.15515	3.25e-05	0.000626187
AC104564.5	lncRNA	ENSG00000265625.1	9.68499	-1.29816	0.274883	-4.72258	2.33e-06	7.73e-05
AC022898.2	lncRNA	ENSG00000273792.1	1.51444	-1.29797	0.403969	-3.21304	0.00131339	0.0111942
PRG2	protein_coding	ENSG00000186652.8	4.00284	-1.29789	0.355505	-3.65085	0.000261372	0.00324129
AL117209.1	lncRNA	ENSG00000259515.1	29.5199	-1.29775	0.168477	-7.70281	1.33e-14	1.57e-11
SLC9A3-AS1	lncRNA	ENSG00000225138.6	1257.59	-1.29686	0.242045	-5.35796	8.42e-08	5.23e-06
CDC37P2	processed_pseudogene	ENSG00000261089.1	12.1623	-1.29661	0.333728	-3.88524	0.000102228	0.0015682
AL022322.1	lncRNA	ENSG00000272720.1	142.161	-1.29641	0.192312	-6.7412	1.57e-11	4.15e-09
AC006042.1	lncRNA	ENSG00000227719.1	138.887	-1.2951	0.15648	-8.27646	1.27e-16	4.08e-13
AF064861.1	misc_RNA	ENSG00000252915.1	5.17395	-1.29509	0.250686	-5.16618	2.39e-07	1.24e-05
Z99916.1	lncRNA	ENSG00000236641.1	2.29183	-1.29508	0.477751	-2.71079	0.00671236	0.0370342
NARF-AS1	lncRNA	ENSG00000266445.1	5.53756	-1.29497	0.274878	-4.71106	2.46e-06	8.08e-05
MIR194-2HG	lncRNA	ENSG00000229719.3	345.444	-1.29465	0.296078	-4.37268	1.23e-05	0.000286057
NA	NA	ENSG00000274509.1	1.28131	-1.29325	0.399536	-3.23688	0.00120846	0.0105021
AC012615.6	lncRNA	ENSG00000267244.4	79.8739	-1.2931	0.160423	-8.06056	7.59e-16	1.68e-12
AL353807.4	processed_pseudogene	ENSG00000271267.1	13.3616	-1.29306	0.212278	-6.09134	1.12e-09	1.47e-07
RNU7-140P	snRNA	ENSG00000238364.1	3.12942	-1.29242	0.264938	-4.87818	1.07e-06	4.16e-05
AC115989.1	lncRNA	ENSG00000264932.3	1.54324	-1.29164	0.375691	-3.43805	0.000585914	0.00606204
AC233968.1	unprocessed_pseudogene	ENSG00000274615.1	1.90215	-1.29152	0.314654	-4.10455	4.05e-05	0.000743519
AC026368.1	lncRNA	ENSG00000277840.1	45.344	-1.29085	0.260191	-4.96114	7.01e-07	2.91e-05
AL138831.3	TEC	ENSG00000279926.1	30.5276	-1.29072	0.19585	-6.59035	4.39e-11	1.01e-08
AC092143.3	lncRNA	ENSG00000267048.1	6.84714	-1.29016	0.217831	-5.92277	3.17e-09	3.51e-07
AL662797.1	misc_RNA	ENSG00000201988.2	2.56753	-1.29011	0.3406	-3.78775	0.000152018	0.00212651
NAV2-AS3	lncRNA	ENSG00000254542.1	1.21915	-1.28971	0.437258	-2.94954	0.00318249	0.021371
AL096803.4	lncRNA	ENSG00000273198.1	1.44048	-1.28947	0.402184	-3.20616	0.00134519	0.0113897
AC004066.2	lncRNA	ENSG00000250522.1	5.17549	-1.28936	0.38013	-3.39189	0.00069413	0.00691882
AC018665.1	TEC	ENSG00000279382.1	136.242	-1.28927	0.187739	-6.86736	6.54e-12	2.05e-09
AL133215.1	lncRNA	ENSG00000236662.1	6.07233	-1.28848	0.270971	-4.75504	1.98e-06	6.81e-05
AL136164.3	TEC	ENSG00000279289.1	11.2238	-1.28842	0.312645	-4.12102	3.77e-05	0.000703606
AC016542.3	TEC	ENSG00000280166.1	0.798395	-1.28703	0.499391	-2.57719	0.00996078	0.0494362
RN7SKP173	misc_RNA	ENSG00000199691.1	3.05808	-1.28668	0.292457	-4.39954	1.08e-05	0.000258989
AC134407.1	lncRNA	ENSG00000266717.1	2.79371	-1.2866	0.280847	-4.58115	4.62e-06	0.000131718
AL117344.1	processed_pseudogene	ENSG00000218631.1	9.028	-1.28599	0.231105	-5.56453	2.63e-08	2.03e-06
AC016252.1	lncRNA	ENSG00000272609.1	3.0377	-1.28599	0.363043	-3.54224	0.000396738	0.00447261
RNU4-5P	snRNA	ENSG00000272160.1	1.7798	-1.28597	0.372887	-3.44869	0.000563316	0.00588846
AC011700.1	lncRNA	ENSG00000274895.1	11.7797	-1.28554	0.338494	-3.79782	0.000145976	0.00206282
NA	NA	ENSG00000279312.1	188.959	-1.28454	0.244017	-5.26415	1.41e-07	8.02e-06
MIR6859-1	miRNA	ENSG00000278267.1	2.77053	-1.28422	0.328988	-3.90355	9.48e-05	0.00147588
MIR23B	miRNA	ENSG00000207563.1	2.44503	-1.28288	0.419119	-3.0609	0.00220675	0.0164335
FEZF1-AS1	lncRNA	ENSG00000230316.5	338.577	-1.28165	0.424966	-3.01588	0.0025623	0.0183894
AC079781.3	processed_pseudogene	ENSG00000232097.1	1.92143	-1.28123	0.348279	-3.67875	0.000234377	0.00297851
LINC02641	lncRNA	ENSG00000230131.4	1.95743	-1.28011	0.430039	-2.97672	0.0029135	0.0200569
AC008074.1	processed_pseudogene	ENSG00000237217.1	1.1121	-1.27965	0.374628	-3.41579	0.000635966	0.00645168
AC013244.1	processed_pseudogene	ENSG00000271018.1	0.852943	-1.27932	0.494294	-2.58818	0.0096484	0.0482966
AL162586.1	lncRNA	ENSG00000225032.4	207.087	-1.27915	0.173906	-7.3554	1.9e-13	1.3e-10
AC107223.1	lncRNA	ENSG00000251600.4	3.17829	-1.27779	0.311482	-4.10229	4.09e-05	0.000748918
RUSC1-AS1	lncRNA	ENSG00000225855.5	407.375	-1.27761	0.181995	-7.02004	2.22e-12	9.7e-10
RNU1-153P	snRNA	ENSG00000277678.1	7.45657	-1.277	0.225731	-5.65719	1.54e-08	1.29e-06
KRT16P2	transcribed_unprocessed_pseudogene	ENSG00000227300.11	42.1882	-1.2768	0.453138	-2.81768	0.00483721	0.0291113
AC073210.1	unprocessed_pseudogene	ENSG00000227113.2	3.43144	-1.2765	0.274712	-4.64671	3.37e-06	0.000103155
AP005899.1	lncRNA	ENSG00000263847.1	17.3844	-1.27596	0.217463	-5.86749	4.42e-09	4.67e-07
SCART1	protein_coding	ENSG00000214279.11	156.781	-1.27594	0.186938	-6.82546	8.76e-12	2.48e-09
AC132872.3	lncRNA	ENSG00000275888.1	70.2866	-1.27541	0.180689	-7.05863	1.68e-12	7.73e-10
CU639417.5	lncRNA	ENSG00000280179.1	1.75296	-1.27541	0.430674	-2.96143	0.00306217	0.0208003
AC006449.3	lncRNA	ENSG00000275665.1	2.64277	-1.27505	0.324617	-3.92785	8.57e-05	0.00135653
AL133255.1	lncRNA	ENSG00000272312.1	1.79124	-1.27445	0.361618	-3.52429	0.000424616	0.00471806
LINC02656	lncRNA	ENSG00000212743.2	36.7512	-1.27427	0.224626	-5.67285	1.4e-08	1.2e-06
AC010536.2	lncRNA	ENSG00000260671.2	3.92322	-1.27385	0.384937	-3.30925	0.000935454	0.00871578
AC018797.2	processed_pseudogene	ENSG00000251288.2	2.19652	-1.27271	0.399782	-3.1835	0.00145504	0.0120674
NPIPB14P	transcribed_unprocessed_pseudogene	ENSG00000226232.7	40.6055	-1.27247	0.200792	-6.33729	2.34e-10	4.04e-08
RNU6-50P	snRNA	ENSG00000199226.1	1.90813	-1.27188	0.363356	-3.50038	0.000464587	0.00506342
MIR200B	miRNA	ENSG00000207730.2	13.8807	-1.27156	0.310985	-4.08882	4.34e-05	0.000780248
AL031705.1	lncRNA	ENSG00000260646.1	6.56697	-1.27097	0.226101	-5.62127	1.9e-08	1.53e-06
NUTM1	protein_coding	ENSG00000184507.14	14.6399	-1.2707	0.399798	-3.17836	0.00148111	0.0122322
AC115099.1	lncRNA	ENSG00000263167.1	5.27841	-1.27053	0.405405	-3.13397	0.00172457	0.0137173
UNC13C	protein_coding	ENSG00000137766.15	8.59239	-1.27042	0.460347	-2.75969	0.00578556	0.0332367
AC024884.2	lncRNA	ENSG00000276272.1	1.54691	-1.26874	0.478924	-2.64915	0.00806945	0.0423412
FOXI1	protein_coding	ENSG00000168269.8	43.4373	-1.26798	0.48056	-2.63855	0.00832623	0.043326
Z98885.3	lncRNA	ENSG00000279345.1	8.86278	-1.2679	0.213614	-5.93546	2.93e-09	3.31e-07
AC005840.2	lncRNA	ENSG00000256433.2	62.9193	-1.26768	0.246462	-5.1435	2.7e-07	1.38e-05
AC079336.5	lncRNA	ENSG00000266718.1	29.3948	-1.26747	0.187108	-6.77398	1.25e-11	3.41e-09
AC024937.1	processed_pseudogene	ENSG00000228413.1	2.87567	-1.26743	0.282161	-4.49186	7.06e-06	0.000184622
AC091812.1	unprocessed_pseudogene	ENSG00000231317.1	1.8041	-1.26712	0.409549	-3.09393	0.00197525	0.0151569
LINC02804	lncRNA	ENSG00000274372.3	5.51935	-1.26696	0.314044	-4.03433	5.48e-05	0.000947104
AC010719.1	lncRNA	ENSG00000270933.1	62.8972	-1.26663	0.258283	-4.90404	9.39e-07	3.73e-05
AC011472.1	lncRNA	ENSG00000267082.1	51.4212	-1.26612	0.155256	-8.15501	3.49e-16	9.51e-13
AC027307.1	lncRNA	ENSG00000267092.2	7.93256	-1.26565	0.257115	-4.92251	8.54e-07	3.43e-05
AC012676.4	lncRNA	ENSG00000277440.1	4.84505	-1.26422	0.271626	-4.65427	3.25e-06	0.000100098
KRT3	protein_coding	ENSG00000186442.7	6.86226	-1.26404	0.386594	-3.26968	0.00107668	0.00965795
AC127526.2	lncRNA	ENSG00000255367.1	16.2012	-1.26394	0.33776	-3.74212	0.000182471	0.0024499
AL591623.2	processed_pseudogene	ENSG00000228955.2	0.829344	-1.26371	0.474901	-2.66101	0.00779077	0.0412675
TMEM246-AS1	lncRNA	ENSG00000225376.4	2.34368	-1.26344	0.413376	-3.05641	0.00224008	0.0166094
MIR320B2	miRNA	ENSG00000221406.1	0.905383	-1.26238	0.416655	-3.02979	0.00244721	0.0177621
AL035427.1	lncRNA	ENSG00000270050.1	0.71959	-1.26216	0.48424	-2.60647	0.00914814	0.0464558
DPP9-AS1	lncRNA	ENSG00000205790.1	22.5759	-1.26175	0.165966	-7.60243	2.91e-14	2.79e-11
AC008147.3	transcribed_processed_pseudogene	ENSG00000257531.2	4.06417	-1.2613	0.332319	-3.79545	0.000147379	0.00207886
AC098869.2	lncRNA	ENSG00000250893.1	11.846	-1.26048	0.252336	-4.99522	5.88e-07	2.57e-05
TNNT2	protein_coding	ENSG00000118194.17	309.932	-1.25962	0.36733	-3.42911	0.000605564	0.00622351
AC011462.4	lncRNA	ENSG00000277744.1	30.7551	-1.25927	0.188458	-6.68197	2.36e-11	5.84e-09
AL162385.2	lncRNA	ENSG00000231521.1	1.9799	-1.25714	0.314415	-3.99835	6.38e-05	0.00107283
AL157392.4	lncRNA	ENSG00000273474.1	7.23136	-1.25651	0.232955	-5.3938	6.9e-08	4.42e-06
FAM135A-AS1	lncRNA	ENSG00000224349.2	1.13253	-1.25647	0.398193	-3.15544	0.00160257	0.0129838
GAS8-AS1	lncRNA	ENSG00000221819.5	6.15427	-1.25643	0.24597	-5.10805	3.25e-07	1.6e-05
NA	NA	ENSG00000273781.1	2.09826	-1.25636	0.310503	-4.0462	5.21e-05	0.000906995
AC135279.2	processed_pseudogene	ENSG00000255566.1	5.62405	-1.25613	0.249506	-5.03445	4.79e-07	2.19e-05
CFAP46	protein_coding	ENSG00000171811.11	276.378	-1.25609	0.385131	-3.26145	0.00110843	0.0098777
PPIAP90	processed_pseudogene	ENSG00000234557.2	1.68872	-1.256	0.325706	-3.85624	0.000115144	0.0017165
AC080129.2	lncRNA	ENSG00000232874.1	13.6118	-1.25592	0.289244	-4.34209	1.41e-05	0.00032176
CATSPERB	protein_coding	ENSG00000133962.6	277.93	-1.25315	0.224095	-5.59208	2.24e-08	1.78e-06
IDI2-AS1	lncRNA	ENSG00000232656.6	5.33167	-1.25292	0.273428	-4.58229	4.6e-06	0.000131211
OR2H2	protein_coding	ENSG00000204657.3	1.73481	-1.25157	0.419115	-2.98623	0.00282442	0.0196622
NA	NA	ENSG00000264878.1	1.1607	-1.25029	0.428506	-2.9178	0.00352513	0.0230453
RNU1-103P	snRNA	ENSG00000252311.1	4.71447	-1.2502	0.250486	-4.99108	6e-07	2.61e-05
NA	NA	ENSG00000264952.1	0.945548	-1.25014	0.46423	-2.69293	0.00708265	0.0384761
AP001458.1	lncRNA	ENSG00000254964.1	1.34562	-1.24958	0.366271	-3.41162	0.000645787	0.00652514
AC007224.2	TEC	ENSG00000279357.1	12.2674	-1.24886	0.230284	-5.42315	5.86e-08	3.88e-06
AL445490.1	lncRNA	ENSG00000225886.2	26.2138	-1.24886	0.35399	-3.52795	0.000418796	0.00467301
AL049830.4	processed_pseudogene	ENSG00000258968.2	0.710876	-1.24875	0.466077	-2.67928	0.00737812	0.0396272
NA	NA	ENSG00000263995.1	1.41372	-1.24855	0.415179	-3.00726	0.00263615	0.0187566
AC145207.8	lncRNA	ENSG00000264769.1	9.37623	-1.24756	0.202698	-6.15474	7.52e-10	1.04e-07
IGBP1-AS2	lncRNA	ENSG00000220925.2	1.35293	-1.24727	0.357053	-3.49324	0.000477205	0.0051763
AL390760.1	lncRNA	ENSG00000203364.2	1.11197	-1.24708	0.474728	-2.62694	0.00861556	0.0444656
TNFSF14	protein_coding	ENSG00000125735.9	162.777	-1.24703	0.280234	-4.44996	8.59e-06	0.000215503
AC009292.2	lncRNA	ENSG00000259410.4	1.11291	-1.2469	0.395288	-3.15441	0.00160823	0.0130207
AC092436.3	lncRNA	ENSG00000250541.1	2.58401	-1.24667	0.331674	-3.75873	0.000170778	0.00232912
ST6GALNAC4P1	processed_pseudogene	ENSG00000233469.1	14.9445	-1.24663	0.168525	-7.39732	1.39e-13	1.02e-10
LINC02373	lncRNA	ENSG00000257507.1	1.38295	-1.24582	0.372433	-3.34509	0.00082257	0.00787962
SLC16A8	protein_coding	ENSG00000100156.9	64.181	-1.24563	0.210158	-5.92711	3.08e-09	3.44e-07
FERP1	processed_pseudogene	ENSG00000232149.1	9.18718	-1.24554	0.219754	-5.66791	1.45e-08	1.23e-06
AC009090.3	lncRNA	ENSG00000276663.1	17.6253	-1.2449	0.172073	-7.23469	4.67e-13	2.71e-10
AL139246.2	TEC	ENSG00000225931.3	16.6592	-1.24416	0.249166	-4.99328	5.94e-07	2.59e-05
AC022336.1	processed_pseudogene	ENSG00000242199.1	1.30238	-1.24388	0.434416	-2.86334	0.00419195	0.0260562
AL356441.1	lncRNA	ENSG00000236206.1	0.864254	-1.24317	0.462241	-2.68944	0.00715722	0.0387665
SNORA2A	snoRNA	ENSG00000206612.1	3.40622	-1.24257	0.281369	-4.41617	1e-05	0.000243463
PLK5	protein_coding	ENSG00000185988.10	5.05212	-1.24201	0.26482	-4.69004	2.73e-06	8.7e-05
AL583810.1	lncRNA	ENSG00000258593.2	13.9153	-1.24201	0.20139	-6.16719	6.95e-10	9.72e-08
AC091043.1	lncRNA	ENSG00000263588.1	11.5334	-1.24043	0.40078	-3.09504	0.00196784	0.0151066
UPK3BP1	transcribed_unprocessed_pseudogene	ENSG00000242435.1	2.83691	-1.24021	0.344829	-3.59659	0.000322414	0.00381519
CDK3	protein_coding	ENSG00000250506.5	34.91	-1.24016	0.168237	-7.37151	1.69e-13	1.17e-10
AL592435.2	lncRNA	ENSG00000237756.1	0.939713	-1.23951	0.433954	-2.85631	0.00428602	0.0264921
AL589765.6	lncRNA	ENSG00000269489.1	6.88928	-1.23907	0.250486	-4.94665	7.55e-07	3.09e-05
CEACAM7	protein_coding	ENSG00000007306.13	2396.17	-1.23849	0.451081	-2.7456	0.00604003	0.0343082
AC009022.1	lncRNA	ENSG00000196696.11	599.825	-1.23824	0.155512	-7.96232	1.69e-15	2.85e-12
AC009955.4	lncRNA	ENSG00000269068.1	4.95685	-1.23821	0.278079	-4.45271	8.48e-06	0.000213519
NA	NA	ENSG00000275966.1	23.4249	-1.23778	0.302462	-4.09235	4.27e-05	0.000770965
AL451050.2	lncRNA	ENSG00000272205.1	21.2077	-1.23769	0.220901	-5.60293	2.11e-08	1.68e-06
TAS2R64P	transcribed_unprocessed_pseudogene	ENSG00000256274.1	2.31924	-1.23726	0.396683	-3.11902	0.00181452	0.0142569
NA	NA	ENSG00000273170.4	31.5873	-1.23708	0.268812	-4.60203	4.18e-06	0.000121486
ATP5F1CP1	processed_pseudogene	ENSG00000224004.2	4.25948	-1.23649	0.429421	-2.87943	0.00398397	0.0251341
FOSL1P1	processed_pseudogene	ENSG00000248394.1	1.07493	-1.23633	0.376932	-3.27998	0.00103813	0.00941709
AC084346.1	lncRNA	ENSG00000254057.1	0.925019	-1.23627	0.457099	-2.7046	0.00683863	0.0375092
NA	NA	ENSG00000279229.1	2.78389	-1.23616	0.250319	-4.93835	7.88e-07	3.21e-05
AL157938.2	lncRNA	ENSG00000236986.5	3.25789	-1.23611	0.338237	-3.65458	0.000257599	0.00320686
NARF-IT1	lncRNA	ENSG00000266236.1	15.2451	-1.23599	0.189166	-6.53385	6.41e-11	1.35e-08
LINC01337	lncRNA	ENSG00000251221.1	1.36635	-1.23582	0.440362	-2.80638	0.00501022	0.0298631
AC005699.1	lncRNA	ENSG00000249631.4	18.373	-1.23571	0.281666	-4.38716	1.15e-05	0.000271603
NA	NA	ENSG00000276354.1	4.3941	-1.2355	0.232447	-5.3152	1.07e-07	6.38e-06
NA	NA	ENSG00000274991.1	1.51935	-1.23539	0.383786	-3.21894	0.00128663	0.0110168
NA	NA	ENSG00000228389.1	13.1893	-1.23507	0.300718	-4.10705	4.01e-05	0.000737821
AC102945.1	lncRNA	ENSG00000253112.1	1.02019	-1.23463	0.450269	-2.74198	0.00610692	0.0346
RPL15P21	processed_pseudogene	ENSG00000244753.2	3.40781	-1.23462	0.383465	-3.21965	0.00128345	0.0110052
AC005695.1	lncRNA	ENSG00000262966.2	2.63902	-1.23434	0.424315	-2.90901	0.00362573	0.0235324
AC104463.2	lncRNA	ENSG00000226862.1	8.50903	-1.23368	0.275805	-4.47303	7.71e-06	0.000197287
AC087749.1	lncRNA	ENSG00000264270.1	1.41307	-1.23365	0.364025	-3.38892	0.000701692	0.00698033
TNNI2	protein_coding	ENSG00000130598.14	1083.46	-1.23296	0.395584	-3.1168	0.00182823	0.0143236
AC079601.2	lncRNA	ENSG00000257225.1	1.67273	-1.23254	0.389346	-3.16567	0.00154726	0.0126398
RN7SL510P	misc_RNA	ENSG00000266308.2	0.882011	-1.23245	0.43178	-2.85435	0.00431244	0.0266135
ERICH6B	protein_coding	ENSG00000165837.10	17.8635	-1.23196	0.18916	-6.51281	7.38e-11	1.55e-08
AL133406.2	lncRNA	ENSG00000231628.1	26.6604	-1.23108	0.214671	-5.73474	9.77e-09	8.98e-07
AC015983.1	processed_pseudogene	ENSG00000213302.3	1.58406	-1.23097	0.381972	-3.22267	0.00127003	0.0109272
RAD17P1	processed_pseudogene	ENSG00000232400.1	12.4296	-1.23006	0.359632	-3.42034	0.000625432	0.00637221
AC073912.3	lncRNA	ENSG00000256299.1	2.22203	-1.23004	0.399592	-3.07824	0.00208224	0.0157559
AC005912.2	lncRNA	ENSG00000275850.1	1.26108	-1.22976	0.441929	-2.78271	0.00539062	0.0315209
RNU6-45P	snRNA	ENSG00000207200.1	2.92371	-1.22965	0.337091	-3.64783	0.000264462	0.0032693
AC007216.2	lncRNA	ENSG00000261216.1	4.33021	-1.22955	0.228611	-5.37837	7.52e-08	4.77e-06
AC019129.2	lncRNA	ENSG00000273106.1	1.13399	-1.22932	0.470762	-2.61133	0.00901902	0.0459914
AC137834.2	lncRNA	ENSG00000276727.1	1.48082	-1.22844	0.347617	-3.53388	0.000409502	0.00459538
TRPM2-AS	lncRNA	ENSG00000230061.2	36.4646	-1.22821	0.467454	-2.62744	0.00860288	0.0444195
AC019226.2	TEC	ENSG00000281772.1	2.41148	-1.22814	0.356159	-3.4483	0.000564121	0.00589397
AL032819.2	TEC	ENSG00000279930.1	11.1306	-1.22801	0.309662	-3.96565	7.32e-05	0.001198
SNORD53B	snoRNA	ENSG00000265706.1	0.947905	-1.22767	0.451467	-2.7193	0.00654201	0.0363742
AL353801.3	lncRNA	ENSG00000273363.1	7.61008	-1.22749	0.23577	-5.2063	1.93e-07	1.02e-05
AC079775.1	misc_RNA	ENSG00000277396.1	4.48734	-1.22639	0.280486	-4.37235	1.23e-05	0.000286268
AC090519.2	lncRNA	ENSG00000259499.1	1.05769	-1.22615	0.445095	-2.75481	0.00587257	0.0335948
AC078852.2	lncRNA	ENSG00000254094.1	1.55676	-1.22393	0.374254	-3.27032	0.00107424	0.00964341
PSORS1C3	lncRNA	ENSG00000204528.3	171.329	-1.22389	0.338977	-3.61052	0.000305579	0.00366144
AGER	protein_coding	ENSG00000204305.12	234.884	-1.22366	0.158509	-7.71985	1.16e-14	1.42e-11
AC006445.2	processed_pseudogene	ENSG00000249148.2	1.41309	-1.22361	0.401264	-3.04939	0.00229307	0.0169086
AC092794.2	lncRNA	ENSG00000275197.1	2.55859	-1.22339	0.291186	-4.20139	2.65e-05	0.00053124
LINC01659	lncRNA	ENSG00000234928.1	9.97277	-1.22336	0.412953	-2.96246	0.0030519	0.0207553
RNU6-595P	snRNA	ENSG00000200814.1	1.59488	-1.22309	0.338709	-3.61102	0.000304991	0.00365793
MIR429	miRNA	ENSG00000198976.1	56.7244	-1.22151	0.257212	-4.74903	2.04e-06	6.97e-05
AC134878.2	transcribed_unprocessed_pseudogene	ENSG00000278212.1	14.2989	-1.22107	0.348988	-3.49889	0.000467199	0.00508646
RPL30P2	processed_pseudogene	ENSG00000234272.1	1.02602	-1.22102	0.421424	-2.89737	0.00376305	0.0241301
FAM221B	protein_coding	ENSG00000204930.8	11.3982	-1.2209	0.347675	-3.51161	0.000445409	0.00489804
AC110285.3	lncRNA	ENSG00000263154.1	2.93473	-1.2208	0.357655	-3.41334	0.000641728	0.00649525
H4C5	protein_coding	ENSG00000276966.1	15.2311	-1.22024	0.362433	-3.36679	0.000760484	0.00742962
AC005355.2	TEC	ENSG00000280420.1	5.42194	-1.21988	0.254503	-4.79319	1.64e-06	5.82e-05
MIR642A	miRNA	ENSG00000207773.1	5.45676	-1.21973	0.358271	-3.40451	0.000662838	0.00666509
CYCSP52	processed_pseudogene	ENSG00000235700.1	1.2248	-1.21929	0.433662	-2.81161	0.00492943	0.0295107
CR559946.2	lncRNA	ENSG00000279182.1	10.303	-1.21926	0.225738	-5.40121	6.62e-08	4.32e-06
LINC00112	lncRNA	ENSG00000232401.1	2.2546	-1.2191	0.424949	-2.86881	0.00412016	0.0257319
AC004453.2	TEC	ENSG00000279853.1	3.12122	-1.21889	0.368527	-3.30747	0.000941442	0.00875769
AC004000.1	lncRNA	ENSG00000237903.1	4.55304	-1.21854	0.315688	-3.85993	0.000113419	0.00169593
AC145207.9	TEC	ENSG00000278876.1	15.7979	-1.21853	0.21532	-5.65917	1.52e-08	1.28e-06
SNORD7	snoRNA	ENSG00000207297.1	6.17639	-1.21835	0.219463	-5.55153	2.83e-08	2.17e-06
AP001029.1	lncRNA	ENSG00000267108.1	3.43786	-1.21801	0.307075	-3.96648	7.29e-05	0.00119498
PLCH2	protein_coding	ENSG00000149527.16	1032.44	-1.21799	0.289917	-4.20117	2.66e-05	0.00053146
AC020907.4	lncRNA	ENSG00000271032.1	32.451	-1.21791	0.181864	-6.69682	2.13e-11	5.37e-09
AC009065.2	lncRNA	ENSG00000259780.3	3.6816	-1.21772	0.355596	-3.42443	0.00061608	0.00630414
RFX4	protein_coding	ENSG00000111783.11	2.80284	-1.21714	0.408783	-2.97748	0.00290632	0.0200269
BX547991.1	processed_pseudogene	ENSG00000215065.3	1.26714	-1.2171	0.422638	-2.87977	0.00397968	0.0251184
AL590096.1	lncRNA	ENSG00000277020.3	6.5896	-1.21706	0.237341	-5.12788	2.93e-07	1.48e-05
U73166.1	lncRNA	ENSG00000230454.1	36.004	-1.21672	0.176394	-6.89775	5.28e-12	1.75e-09
EVPLL	protein_coding	ENSG00000214860.4	6.70963	-1.21632	0.461063	-2.63807	0.00833794	0.0433742
AC004584.1	lncRNA	ENSG00000262298.1	3.14339	-1.21591	0.286482	-4.24426	2.19e-05	0.000455951
TLX2	protein_coding	ENSG00000115297.10	11.5877	-1.21584	0.325673	-3.73331	0.000188982	0.00251821
AC240565.4	lncRNA	ENSG00000280279.1	7.77572	-1.2158	0.248377	-4.89499	9.83e-07	3.88e-05
AL157871.2	lncRNA	ENSG00000258521.1	5.74528	-1.21499	0.278131	-4.36841	1.25e-05	0.000290379
NA	NA	ENSG00000231459.1	4.3113	-1.21494	0.261929	-4.63845	3.51e-06	0.000106278
SNORD73B	snoRNA	ENSG00000201264.1	1.77971	-1.21447	0.346907	-3.50086	0.000463761	0.00505892
AC104695.4	lncRNA	ENSG00000270640.1	30.3953	-1.21395	0.313908	-3.86722	0.000110081	0.00165778
AL390726.4	transcribed_processed_pseudogene	ENSG00000273036.2	122.026	-1.2139	0.255573	-4.74974	2.04e-06	6.96e-05
LINC02065	lncRNA	ENSG00000248846.2	8.45191	-1.21373	0.451367	-2.68901	0.00716639	0.038802
HSPA8P14	processed_pseudogene	ENSG00000257539.2	2.04637	-1.21322	0.351248	-3.45403	0.000552285	0.00578511
AC009120.2	lncRNA	ENSG00000259972.2	299.619	-1.21305	0.143573	-8.44899	2.94e-17	1.49e-13
AC137695.2	processed_pseudogene	ENSG00000270773.1	1.07446	-1.21299	0.469998	-2.58085	0.00985578	0.0491075
RNU6-88P	snRNA	ENSG00000272507.1	1.39539	-1.21199	0.343704	-3.52627	0.000421453	0.00469526
AC079174.2	lncRNA	ENSG00000277715.1	36.344	-1.21136	0.194653	-6.22317	4.87e-10	7.34e-08
AL392105.1	misc_RNA	ENSG00000223188.1	0.928932	-1.21101	0.467521	-2.59027	0.00958995	0.048109
PRKCA-AS1	lncRNA	ENSG00000264630.4	1.90371	-1.21042	0.385209	-3.14225	0.00167654	0.0134324
AC062037.3	lncRNA	ENSG00000273196.1	5.37622	-1.21012	0.257663	-4.69653	2.65e-06	8.5e-05
LENEP	protein_coding	ENSG00000163352.5	2.02839	-1.21011	0.331433	-3.65115	0.000261073	0.00323871
AL139400.1	processed_pseudogene	ENSG00000203397.2	0.954002	-1.20991	0.409896	-2.95176	0.00315969	0.0212557
AC113410.4	TEC	ENSG00000279691.1	4.49499	-1.2098	0.31967	-3.78453	0.000154	0.0021466
CLEC19A	protein_coding	ENSG00000261210.4	4.49436	-1.2098	0.353819	-3.41925	0.000627938	0.00639291
AF111168.1	snoRNA	ENSG00000212371.1	4.76776	-1.20915	0.264494	-4.57157	4.84e-06	0.000136671
AL133410.1	lncRNA	ENSG00000227388.2	61.4589	-1.20894	0.228378	-5.29362	1.2e-07	7.03e-06
DCUN1D2-AS	lncRNA	ENSG00000233613.4	4.92172	-1.20789	0.287354	-4.20348	2.63e-05	0.000527257
AC012531.1	lncRNA	ENSG00000260597.1	19.4226	-1.20788	0.435044	-2.77645	0.00549558	0.0319545
AL512306.2	lncRNA	ENSG00000240219.1	25.6857	-1.2076	0.256579	-4.70655	2.52e-06	8.2e-05
AC011611.2	lncRNA	ENSG00000257329.1	2.06375	-1.20757	0.404028	-2.98882	0.00280057	0.0195609
FER1L4	transcribed_unitary_pseudogene	ENSG00000088340.14	3573.96	-1.20749	0.278519	-4.3354	1.45e-05	0.000328945
AC010618.2	lncRNA	ENSG00000269161.1	10.4641	-1.20746	0.174232	-6.93018	4.2e-12	1.44e-09
AC106028.4	lncRNA	ENSG00000274215.1	2.9571	-1.20708	0.311199	-3.87879	0.000104976	0.00159857
RPS2P41	processed_pseudogene	ENSG00000244060.2	1.1327	-1.20666	0.382029	-3.15857	0.00158545	0.012888
AC068196.1	lncRNA	ENSG00000238171.1	2.63424	-1.20632	0.327887	-3.67908	0.000234076	0.00297669
RNU6-418P	snRNA	ENSG00000206762.1	8.28394	-1.20627	0.273209	-4.4152	1.01e-05	0.000244223
OR10AD1	protein_coding	ENSG00000172640.3	3.15544	-1.20528	0.325749	-3.70002	0.000215582	0.00279586
NA	NA	ENSG00000265600.1	1.1988	-1.20522	0.424205	-2.84113	0.00449539	0.0274958
NA	NA	ENSG00000281370.1	2.15188	-1.20502	0.292208	-4.12384	3.73e-05	0.00069836
ATF7-NPFF	protein_coding	ENSG00000267281.2	111.902	-1.20475	0.206702	-5.82843	5.6e-09	5.6e-07
AL355388.1	lncRNA	ENSG00000273002.1	60.9746	-1.2044	0.175258	-6.87217	6.32e-12	2.05e-09
FADS2B	unprocessed_pseudogene	ENSG00000274150.1	1.92729	-1.20419	0.425468	-2.83028	0.00465069	0.028219
NA	NA	ENSG00000278820.1	16.2068	-1.20371	0.1757	-6.85094	7.34e-12	2.22e-09
CAPN8	protein_coding	ENSG00000203697.10	11141.4	-1.20358	0.254392	-4.73121	2.23e-06	7.47e-05
FGF20	protein_coding	ENSG00000078579.8	64.6776	-1.2031	0.335688	-3.58398	0.000338404	0.00396012
AL109947.1	lncRNA	ENSG00000223537.2	2.19933	-1.20308	0.329232	-3.65421	0.000257974	0.00320813
AC093249.2	lncRNA	ENSG00000260167.1	5.21443	-1.20284	0.224259	-5.36364	8.16e-08	5.1e-06
AC025178.2	lncRNA	ENSG00000250764.1	11.7484	-1.20259	0.194302	-6.18927	6.04e-10	8.93e-08
CENPUP2	processed_pseudogene	ENSG00000258546.1	1.61709	-1.20245	0.412706	-2.91358	0.00357307	0.0232759
THOC7-AS1	lncRNA	ENSG00000240549.2	0.778361	-1.20235	0.45775	-2.62665	0.00862302	0.0444911
AC244250.1	lncRNA	ENSG00000223999.1	1.34547	-1.20167	0.460664	-2.60856	0.00909241	0.0462522
AC008040.2	processed_pseudogene	ENSG00000242583.1	1.03248	-1.20075	0.42985	-2.79341	0.00521556	0.0307915
NUCB1-AS1	lncRNA	ENSG00000235191.1	1.29259	-1.20068	0.37149	-3.23206	0.00122902	0.0106529
NA	NA	ENSG00000279238.1	2.15419	-1.20038	0.31255	-3.84061	0.00012273	0.00180375
AC027544.4	misc_RNA	ENSG00000274589.1	1.19157	-1.2	0.386853	-3.10196	0.00192241	0.0148516
AC055855.3	lncRNA	ENSG00000261318.1	1.13589	-1.19982	0.409175	-2.93229	0.00336473	0.022267
AC021491.2	lncRNA	ENSG00000250286.1	5.06363	-1.1995	0.237646	-5.04743	4.48e-07	2.09e-05
AC005726.1	protein_coding	ENSG00000258472.7	75.4601	-1.19945	0.16123	-7.4394	1.01e-13	8.14e-11
MIR6895	miRNA	ENSG00000276575.1	1.086	-1.19942	0.396698	-3.02352	0.00249855	0.0180275
MIR27B	miRNA	ENSG00000207864.2	4.26444	-1.19896	0.38821	-3.08844	0.00201211	0.0153664
AL356292.1	processed_pseudogene	ENSG00000236713.1	1.16867	-1.19863	0.440113	-2.72345	0.00646036	0.0360276
RNY1P16	misc_RNA	ENSG00000199933.1	2.65209	-1.1986	0.328221	-3.6518	0.000260408	0.00323159
AP006621.2	lncRNA	ENSG00000255142.1	24.3166	-1.19807	0.17548	-6.82739	8.65e-12	2.47e-09
FKBP6	protein_coding	ENSG00000077800.10	1.3954	-1.19775	0.458963	-2.60969	0.00906253	0.0461535
SNORA33	snoRNA	ENSG00000200534.1	45.8337	-1.19775	0.203885	-5.87463	4.24e-09	4.55e-07
AL136084.2	lncRNA	ENSG00000267026.4	25.3256	-1.197	0.253	-4.73125	2.23e-06	7.47e-05
CATSPERD	protein_coding	ENSG00000174898.14	1.06585	-1.197	0.438394	-2.73043	0.00632518	0.0355239
AC068594.1	lncRNA	ENSG00000265121.1	2.83395	-1.19692	0.357039	-3.35236	0.000801272	0.00772787
NA	NA	ENSG00000258809.1	1.09856	-1.19659	0.40617	-2.94604	0.00321867	0.0215379
AL353662.1	processed_pseudogene	ENSG00000227383.1	0.720621	-1.19657	0.441888	-2.70786	0.00677183	0.0372408
AC132812.1	unprocessed_pseudogene	ENSG00000265298.1	728.206	-1.19648	0.196172	-6.09916	1.07e-09	1.41e-07
NA	NA	ENSG00000271757.1	2.60367	-1.19618	0.279186	-4.28451	1.83e-05	0.000393748
AC092162.3	TEC	ENSG00000279205.1	5.43	-1.19579	0.313291	-3.81688	0.000135147	0.00194508
RNU1-67P	snRNA	ENSG00000207175.1	2.33373	-1.19447	0.344174	-3.47054	0.000519418	0.00551424
FXYD4	protein_coding	ENSG00000150201.13	19.0261	-1.19337	0.434519	-2.74641	0.00602509	0.0342405
AL031717.1	lncRNA	ENSG00000261207.1	13.7778	-1.19319	0.188161	-6.34131	2.28e-10	3.99e-08
AL354989.1	lncRNA	ENSG00000228352.2	5.45603	-1.19273	0.242898	-4.91042	9.09e-07	3.62e-05
AC007405.2	lncRNA	ENSG00000234350.3	16.1867	-1.19201	0.237569	-5.01755	5.23e-07	2.35e-05
AC100778.3	lncRNA	ENSG00000265496.3	2.05269	-1.1913	0.321505	-3.70537	0.000211078	0.00275054
AP001767.3	lncRNA	ENSG00000255503.1	8.5002	-1.19081	0.256801	-4.63708	3.53e-06	0.00010667
SKINT1L	transcribed_unprocessed_pseudogene	ENSG00000242267.5	9.33235	-1.19073	0.265909	-4.47795	7.54e-06	0.000193988
AC018442.1	processed_pseudogene	ENSG00000235683.1	1.0249	-1.19072	0.422489	-2.81833	0.00482736	0.0290717
CARD11-AS1	lncRNA	ENSG00000237286.1	4.94915	-1.19008	0.314622	-3.78259	0.000155208	0.00215664
AC074124.1	lncRNA	ENSG00000249049.1	4.52159	-1.1899	0.438277	-2.71495	0.00662853	0.0367554
AC133473.1	processed_pseudogene	ENSG00000236489.1	1.25121	-1.18973	0.443627	-2.68183	0.00732215	0.0394043
RNA5SP123	rRNA_pseudogene	ENSG00000200114.1	1.00418	-1.18971	0.448095	-2.65503	0.00793005	0.0418238
MIR7111	miRNA	ENSG00000276712.1	5.55151	-1.18967	0.252494	-4.71169	2.46e-06	8.06e-05
AC080112.1	misc_RNA	ENSG00000222881.1	1.31248	-1.18957	0.415738	-2.86135	0.00421841	0.0261701
KRTAP5-8	protein_coding	ENSG00000241233.2	2.80605	-1.1894	0.355427	-3.34641	0.000818653	0.00785249
CCND2-AS1	lncRNA	ENSG00000255920.1	2.8361	-1.18932	0.332539	-3.57647	0.00034827	0.00404412
SPTLC1P4	processed_pseudogene	ENSG00000232678.2	1.8327	-1.18923	0.414806	-2.86696	0.00414433	0.0258485
AC008870.4	lncRNA	ENSG00000261266.2	12.1163	-1.18916	0.285976	-4.15826	3.21e-05	0.000620083
NPIPB1P	transcribed_unprocessed_pseudogene	ENSG00000257513.6	5.0631	-1.18912	0.387363	-3.06978	0.00214214	0.0160751
NA	NA	ENSG00000221487.1	1.70304	-1.18784	0.305425	-3.88913	0.000100605	0.00154664
AC005522.1	lncRNA	ENSG00000250614.1	0.91062	-1.18753	0.416151	-2.8536	0.0043227	0.0266528
AL158068.2	lncRNA	ENSG00000251148.1	1.37252	-1.18738	0.410307	-2.89388	0.00380518	0.0243006
AC010271.1	lncRNA	ENSG00000268366.1	10.1652	-1.18708	0.206969	-5.73555	9.72e-09	8.96e-07
TINAG	protein_coding	ENSG00000137251.14	131.576	-1.18664	0.449644	-2.63906	0.00831367	0.0432734
AC005670.1	lncRNA	ENSG00000261886.1	1.78355	-1.18594	0.445205	-2.66381	0.0077261	0.0409924
AC243547.1	lncRNA	ENSG00000244619.2	0.990779	-1.18579	0.445064	-2.66431	0.00771474	0.0409629
AC009509.1	misc_RNA	ENSG00000252585.1	1.98722	-1.1857	0.314857	-3.76583	0.000165996	0.00228414
AC138393.2	unprocessed_pseudogene	ENSG00000229930.1	1.03303	-1.18449	0.377731	-3.13581	0.00171381	0.0136651
LINC02626	lncRNA	ENSG00000236799.1	1.42102	-1.18432	0.412862	-2.86856	0.0041235	0.0257437
AC027796.1	lncRNA	ENSG00000261916.1	1.60941	-1.18374	0.35167	-3.36604	0.00076255	0.00744332
AC025176.1	lncRNA	ENSG00000250081.1	3.81151	-1.18358	0.325582	-3.63527	0.000277694	0.00338899
SCAT2	lncRNA	ENSG00000257596.1	27.7966	-1.18335	0.217023	-5.45262	4.96e-08	3.42e-06
NA	NA	ENSG00000264831.1	5.12445	-1.18299	0.343724	-3.44169	0.000578087	0.00600034
AL359955.1	unprocessed_pseudogene	ENSG00000197550.3	2.76595	-1.18297	0.367244	-3.22121	0.00127649	0.0109641
AL731733.1	processed_pseudogene	ENSG00000215097.3	6.40741	-1.18252	0.251266	-4.70624	2.52e-06	8.2e-05
SNORA3B	snoRNA	ENSG00000212607.1	6.73417	-1.18224	0.289596	-4.08238	4.46e-05	0.000797904
AC010201.2	lncRNA	ENSG00000271327.1	40.217	-1.18177	0.170333	-6.93799	3.98e-12	1.41e-09
MUC3A	protein_coding	ENSG00000169894.16	8470.5	-1.18157	0.33912	-3.48423	0.000493554	0.00530167
FHP1	processed_pseudogene	ENSG00000234213.1	1.40003	-1.1815	0.38994	-3.02995	0.00244592	0.01776
NA	NA	ENSG00000215972.1	1.98128	-1.18084	0.313397	-3.76786	0.000164655	0.00226833
AL512329.1	processed_pseudogene	ENSG00000218027.2	1.98729	-1.18076	0.384451	-3.07128	0.00213142	0.0160252
SNORD93	snoRNA	ENSG00000221740.1	1.19305	-1.18058	0.437153	-2.70061	0.00692118	0.0378505
SH2D6	protein_coding	ENSG00000152292.15	130.152	-1.18051	0.329243	-3.58554	0.000336377	0.00394142
AC113410.2	processed_pseudogene	ENSG00000248648.1	5.8881	-1.18036	0.234553	-5.03238	4.84e-07	2.22e-05
AC018648.1	lncRNA	ENSG00000272905.1	11.93	-1.18008	0.216044	-5.46219	4.7e-08	3.29e-06
AL022326.2	TEC	ENSG00000280216.1	4.12651	-1.17992	0.286441	-4.11926	3.8e-05	0.000708654
NA	NA	ENSG00000265650.1	0.960008	-1.17967	0.458198	-2.57459	0.010036	0.0497372
RN7SL405P	misc_RNA	ENSG00000264540.2	1.48526	-1.17948	0.354841	-3.32396	0.000887474	0.00838341
LDHAL6EP	processed_pseudogene	ENSG00000270098.1	1.44778	-1.17935	0.417383	-2.82559	0.00471942	0.0285528
AC011290.2	processed_pseudogene	ENSG00000236015.1	30.472	-1.17922	0.146962	-8.02397	1.02e-15	1.97e-12
RNA5SP151	rRNA_pseudogene	ENSG00000202502.1	2.19375	-1.17909	0.341954	-3.4481	0.000564545	0.00589608
CXCL3	protein_coding	ENSG00000163734.4	553.047	-1.17901	0.311529	-3.78459	0.000153963	0.0021466
AC011611.5	processed_pseudogene	ENSG00000257941.1	3.26656	-1.17837	0.269512	-4.37224	1.23e-05	0.000286268
RNU4-78P	snRNA	ENSG00000222872.1	5.23864	-1.17835	0.262268	-4.49293	7.02e-06	0.00018437
PSMC1P2	processed_pseudogene	ENSG00000213781.3	2.23477	-1.17813	0.394355	-2.98749	0.00281275	0.0196189
AC005154.5	protein_coding	ENSG00000281039.1	1.23778	-1.1781	0.367632	-3.20456	0.00135269	0.0114246
AL589935.2	processed_pseudogene	ENSG00000276127.1	2.54123	-1.17616	0.438185	-2.68417	0.00727106	0.0392307
SLC4A9	protein_coding	ENSG00000113073.13	11.1476	-1.17601	0.288695	-4.07355	4.63e-05	0.000823368
AC118755.2	lncRNA	ENSG00000265349.1	1.62872	-1.17588	0.369103	-3.18578	0.00144363	0.0119952
R3HDML	protein_coding	ENSG00000101074.3	6.22623	-1.17577	0.342916	-3.42875	0.000606363	0.00622872
AC069294.1	lncRNA	ENSG00000273407.1	1.44149	-1.17504	0.402718	-2.91778	0.00352531	0.0230453
RN7SL477P	misc_RNA	ENSG00000239367.2	1.21441	-1.17479	0.396361	-2.96394	0.00303727	0.0206678
SNORD60	snoRNA	ENSG00000206630.1	14.0136	-1.17469	0.231329	-5.078	3.81e-07	1.81e-05
OBI1-AS1	lncRNA	ENSG00000234377.6	4.39475	-1.17439	0.254717	-4.61057	4.02e-06	0.000117792
AC024257.3	lncRNA	ENSG00000269514.1	24.2127	-1.17429	0.23764	-4.94148	7.75e-07	3.16e-05
AC009229.3	lncRNA	ENSG00000273006.1	0.865347	-1.17374	0.452564	-2.59354	0.00949945	0.0477535
ENPP7P4	transcribed_unprocessed_pseudogene	ENSG00000241278.1	12.179	-1.17361	0.268496	-4.37105	1.24e-05	0.00028764
SNORA2C	snoRNA	ENSG00000221491.2	2.04382	-1.17327	0.28228	-4.15641	3.23e-05	0.000623754
GATA6-AS1	lncRNA	ENSG00000266010.1	311.446	-1.17287	0.254457	-4.6093	4.04e-06	0.000118317
AL358115.1	lncRNA	ENSG00000236364.3	16.0184	-1.17285	0.249012	-4.71	2.48e-06	8.11e-05
FAT2	protein_coding	ENSG00000086570.11	57.2704	-1.1728	0.329367	-3.56075	0.000369792	0.00424529
ZNF252P-AS1	lncRNA	ENSG00000255559.1	37.4086	-1.17255	0.203265	-5.7686	7.99e-09	7.59e-07
C11orf91	protein_coding	ENSG00000205177.6	21.507	-1.17235	0.240901	-4.86653	1.14e-06	4.37e-05
AC090236.2	lncRNA	ENSG00000267504.1	3.49088	-1.17112	0.321855	-3.63867	0.00027405	0.00335619
AC064836.2	lncRNA	ENSG00000272966.1	1.06405	-1.17052	0.42636	-2.74537	0.00604423	0.0343162
AP001412.1	lncRNA	ENSG00000272948.2	7.39704	-1.17049	0.273778	-4.27531	1.91e-05	0.000405379
AC024361.3	lncRNA	ENSG00000263321.1	5.14413	-1.17015	0.256338	-4.56486	5e-06	0.000139891
PF4	protein_coding	ENSG00000163737.3	41.5705	-1.16998	0.323101	-3.6211	0.000293348	0.0035465
NA	NA	ENSG00000281115.1	4.03854	-1.16962	0.325413	-3.59428	0.000325294	0.00383901
NA	NA	ENSG00000264081.1	3.29525	-1.16925	0.386719	-3.02353	0.00249846	0.0180275
AC120114.3	TEC	ENSG00000279789.1	101.93	-1.16907	0.163112	-7.16731	7.65e-13	4.04e-10
MIR378J	miRNA	ENSG00000274620.1	4.75093	-1.16825	0.218188	-5.35432	8.59e-08	5.3e-06
NPIPB10P	unprocessed_pseudogene	ENSG00000196796.5	3.65633	-1.16788	0.368559	-3.16878	0.00153082	0.0125431
AC004148.1	lncRNA	ENSG00000263272.1	186.567	-1.16758	0.170573	-6.84502	7.65e-12	2.26e-09
AL031777.1	processed_pseudogene	ENSG00000217275.2	28.0017	-1.16734	0.393554	-2.96616	0.00301545	0.0205588
AL592148.1	processed_pseudogene	ENSG00000229399.1	3.16657	-1.16721	0.281586	-4.14513	3.4e-05	0.000649601
SNORA15B-2	snoRNA	ENSG00000206785.1	0.9537	-1.16567	0.43356	-2.6886	0.00717525	0.0388365
AC020604.1	TEC	ENSG00000279254.1	17.406	-1.16413	0.257583	-4.51942	6.2e-06	0.000166952
KRTAP5-9	protein_coding	ENSG00000254997.3	10.5237	-1.16365	0.262541	-4.43225	9.33e-06	0.000230401
AL031602.1	TEC	ENSG00000278966.1	2.17182	-1.16357	0.354931	-3.2783	0.00104436	0.00946063
AP000867.2	processed_pseudogene	ENSG00000254924.2	1.86467	-1.16307	0.343184	-3.38907	0.000701291	0.00697931
AC087239.1	lncRNA	ENSG00000278743.1	18.2901	-1.16296	0.261453	-4.44805	8.67e-06	0.000216968
AC009095.1	lncRNA	ENSG00000237718.2	8.48489	-1.16263	0.216515	-5.36974	7.89e-08	4.95e-06
AC073957.3	lncRNA	ENSG00000273151.1	489.326	-1.1624	0.175114	-6.63796	3.18e-11	7.61e-09
AC245884.8	lncRNA	ENSG00000267838.2	61.8599	-1.16229	0.190136	-6.11294	9.78e-10	1.31e-07
AL132989.1	lncRNA	ENSG00000258682.1	44.4407	-1.16191	0.166381	-6.98343	2.88e-12	1.11e-09
MIR3677	miRNA	ENSG00000266643.1	2.57502	-1.16163	0.285359	-4.07075	4.69e-05	0.00082979
AC022819.1	lncRNA	ENSG00000259921.1	10.3618	-1.16157	0.192686	-6.02831	1.66e-09	2.07e-07
AL359881.3	lncRNA	ENSG00000270171.1	3.00158	-1.1609	0.419604	-2.76666	0.00566341	0.0327246
RPL37P1	processed_pseudogene	ENSG00000227401.1	6.97835	-1.16049	0.309386	-3.75095	0.000176165	0.0023824
ACTG1P15	processed_pseudogene	ENSG00000259904.1	6.52532	-1.16024	0.322829	-3.59397	0.000325678	0.00384098
AL360091.1	lncRNA	ENSG00000229832.1	5.83324	-1.1598	0.242552	-4.78163	1.74e-06	6.14e-05
RNU4-82P	snRNA	ENSG00000199313.1	1.23295	-1.15975	0.399633	-2.90203	0.00370752	0.023888
AC022211.4	lncRNA	ENSG00000265800.1	23.3891	-1.15946	0.197494	-5.87087	4.34e-09	4.62e-07
LINC01293	lncRNA	ENSG00000230836.1	2.17337	-1.15877	0.34911	-3.31921	0.000902727	0.00847889
AC090518.2	misc_RNA	ENSG00000276696.1	1.36715	-1.15856	0.369751	-3.13335	0.00172823	0.0137347
AL450344.3	lncRNA	ENSG00000232891.1	2.08133	-1.15847	0.326859	-3.54426	0.000393717	0.00444643
MIR559	miRNA	ENSG00000207923.1	11.9686	-1.15802	0.238029	-4.86506	1.14e-06	4.39e-05
AC004134.1	processed_pseudogene	ENSG00000267592.1	2.19756	-1.15728	0.444428	-2.60398	0.00921485	0.0467075
TRIM31-AS1	lncRNA	ENSG00000231226.1	47.1785	-1.15643	0.260695	-4.43596	9.17e-06	0.000227742
NA	NA	ENSG00000238460.1	3.53781	-1.15641	0.3148	-3.67346	0.000239289	0.00302243
AC073487.1	lncRNA	ENSG00000257509.1	10.2419	-1.15601	0.19554	-5.91187	3.38e-09	3.72e-07
AC068880.4	TEC	ENSG00000279858.1	1.77193	-1.15579	0.402647	-2.87047	0.00409868	0.0256588
KRR1P1	processed_pseudogene	ENSG00000237672.1	10.4779	-1.1554	0.229324	-5.03829	4.7e-07	2.16e-05
AC145285.1	processed_pseudogene	ENSG00000240634.1	8.1597	-1.15513	0.195248	-5.9162	3.29e-09	3.65e-07
GAL3ST2	protein_coding	ENSG00000154252.11	11.5562	-1.15508	0.412017	-2.80347	0.00505558	0.0300914
AC013439.1	processed_pseudogene	ENSG00000233996.1	1.78476	-1.15472	0.381052	-3.03033	0.00244283	0.0177485
PDE6A	protein_coding	ENSG00000132915.9	16.4052	-1.1546	0.298282	-3.87083	0.000108467	0.00164074
ADCY10	protein_coding	ENSG00000143199.16	9.79109	-1.15457	0.209479	-5.51162	3.56e-08	2.63e-06
AC110285.2	lncRNA	ENSG00000262877.4	136.597	-1.15383	0.271872	-4.24402	2.2e-05	0.000456168
AC002558.1	processed_pseudogene	ENSG00000239291.1	2.25252	-1.15355	0.293764	-3.92678	8.61e-05	0.0013601
AC067852.4	TEC	ENSG00000280183.1	1.66008	-1.15317	0.407303	-2.83124	0.00463675	0.0281489
LINC01004	lncRNA	ENSG00000228393.3	97.311	-1.1527	0.14373	-8.0199	1.06e-15	1.97e-12
ZSCAN5DP	unprocessed_pseudogene	ENSG00000267908.1	2.50068	-1.15244	0.310133	-3.71595	0.000202439	0.00266148
NANOGP7	transcribed_processed_pseudogene	ENSG00000258774.1	5.8296	-1.15232	0.2783	-4.14057	3.46e-05	0.000659108
AC105219.2	lncRNA	ENSG00000254548.1	18.8351	-1.15199	0.335858	-3.43	0.000603572	0.00621033
AL031600.1	lncRNA	ENSG00000260051.1	26.5477	-1.15093	0.191919	-5.99696	2.01e-09	2.44e-07
NRAP	protein_coding	ENSG00000197893.12	32.5744	-1.15083	0.349202	-3.29561	0.000982069	0.00903048
LINC01031	lncRNA	ENSG00000232077.1	1.25163	-1.15059	0.427735	-2.68996	0.00714598	0.0387329
ARHGAP27P1-BPTFP1-KPNA2P3	lncRNA	ENSG00000215769.7	488.725	-1.1498	0.18602	-6.18107	6.37e-10	9.2e-08
MTDHP1	processed_pseudogene	ENSG00000270948.1	5.96996	-1.14971	0.237137	-4.84828	1.25e-06	4.69e-05
AC067852.3	lncRNA	ENSG00000267632.1	32.2823	-1.14947	0.220948	-5.20247	1.97e-07	1.04e-05
CROCC2	protein_coding	ENSG00000226321.5	9.90727	-1.14904	0.37816	-3.0385	0.00237762	0.0173536
AL355001.1	lncRNA	ENSG00000223576.2	2.25308	-1.14826	0.289955	-3.96014	7.49e-05	0.00121823
AL354877.1	processed_pseudogene	ENSG00000224067.2	7.45171	-1.14824	0.290831	-3.94812	7.88e-05	0.00126934
RN7SL541P	misc_RNA	ENSG00000240250.3	5.29374	-1.1482	0.3263	-3.51886	0.000433402	0.00479428
AGAP13P	unprocessed_pseudogene	ENSG00000243289.1	8.44646	-1.1482	0.245459	-4.67776	2.9e-06	9.14e-05
RNVU1-30	snRNA	ENSG00000206828.1	3.03937	-1.14803	0.30502	-3.76379	0.000167359	0.00229802
AL162419.1	lncRNA	ENSG00000228322.1	1.23312	-1.14774	0.393288	-2.91832	0.0035192	0.0230181
TCAP	protein_coding	ENSG00000173991.5	64.3126	-1.14741	0.252351	-4.54687	5.44e-06	0.000149655
MTCO3P29	unprocessed_pseudogene	ENSG00000228069.1	2.18216	-1.14699	0.335566	-3.41809	0.000630633	0.00641154
AC009090.1	lncRNA	ENSG00000260038.1	10.95	-1.14681	0.183739	-6.24151	4.33e-10	6.7e-08
AC027601.2	lncRNA	ENSG00000260005.5	66.4183	-1.14678	0.15092	-7.59858	2.99e-14	2.79e-11
AC092338.1	lncRNA	ENSG00000260635.1	5.33248	-1.1461	0.248866	-4.60529	4.12e-06	0.000120099
AC092119.2	lncRNA	ENSG00000274460.1	55.1274	-1.14588	0.181432	-6.31573	2.69e-10	4.53e-08
RPL7P17	processed_pseudogene	ENSG00000214062.5	1.23241	-1.14576	0.410963	-2.78798	0.00530373	0.0311821
UBE2Q1-AS1	lncRNA	ENSG00000229780.1	11.1205	-1.14568	0.195198	-5.86932	4.38e-09	4.64e-07
AL049836.1	lncRNA	ENSG00000258919.1	55.1181	-1.14557	0.309783	-3.69798	0.000217322	0.00281121
AGAP9	protein_coding	ENSG00000204172.10	335.379	-1.14546	0.185082	-6.18896	6.06e-10	8.93e-08
RNU6-1223P	snRNA	ENSG00000252933.1	2.85999	-1.14481	0.305719	-3.74465	0.000180648	0.00243465
AC032044.1	lncRNA	ENSG00000262777.1	7.08522	-1.14474	0.210504	-5.43807	5.39e-08	3.65e-06
AC129507.4	lncRNA	ENSG00000262920.4	8.13096	-1.14454	0.389297	-2.94001	0.00328203	0.0218433
AC004951.3	transcribed_unprocessed_pseudogene	ENSG00000241057.1	23.691	-1.14451	0.180097	-6.35495	2.08e-10	3.79e-08
AC005840.4	lncRNA	ENSG00000276718.1	40.7177	-1.14406	0.22387	-5.11037	3.22e-07	1.6e-05
AL359960.1	misc_RNA	ENSG00000238366.1	1.02739	-1.14381	0.433294	-2.6398	0.00829561	0.0432111
U82695.1	transcribed_unitary_pseudogene	ENSG00000224963.2	3.17071	-1.14373	0.369293	-3.09707	0.00195445	0.0150298
AC145285.3	lncRNA	ENSG00000260796.1	4.39035	-1.14316	0.233666	-4.89227	9.97e-07	3.92e-05
BX539320.1	lncRNA	ENSG00000278869.1	17.4362	-1.14282	0.246071	-4.64427	3.41e-06	0.000103851
AC008147.4	processed_pseudogene	ENSG00000278842.1	1.55759	-1.14279	0.354759	-3.22132	0.001276	0.0109626
AL096701.1	processed_pseudogene	ENSG00000214093.3	9.47066	-1.14273	0.254445	-4.49108	7.09e-06	0.000185019
LTB4R2	protein_coding	ENSG00000213906.8	91.019	-1.1425	0.183165	-6.23756	4.44e-10	6.81e-08
AC010655.5	misc_RNA	ENSG00000276988.1	4.13716	-1.14244	0.216794	-5.2697	1.37e-07	7.83e-06
LINC02615	lncRNA	ENSG00000251432.5	128.611	-1.14219	0.198574	-5.75196	8.82e-09	8.24e-07
AC027020.2	lncRNA	ENSG00000270127.2	79.5514	-1.14202	0.227675	-5.01602	5.28e-07	2.36e-05
RPS5P2	processed_pseudogene	ENSG00000224598.1	1.69023	-1.14197	0.370767	-3.08002	0.00206984	0.0156956
MRPS9-AS1	lncRNA	ENSG00000231851.4	10.597	-1.14177	0.188984	-6.04164	1.53e-09	1.94e-07
AC026740.1	lncRNA	ENSG00000271781.1	56.1958	-1.14109	0.257283	-4.43515	9.2e-06	0.000228115
AL162430.3	lncRNA	ENSG00000236434.2	2.46489	-1.14108	0.335339	-3.40276	0.000667082	0.00669635
NA	NA	ENSG00000280575.1	1.526	-1.14095	0.338228	-3.37333	0.000742655	0.00729975
BX537318.2	TEC	ENSG00000280424.1	7.65814	-1.1403	0.243823	-4.67677	2.91e-06	9.17e-05
NA	NA	ENSG00000233878.1	4.78006	-1.1402	0.31232	-3.65073	0.000261492	0.00324164
RNU6-387P	snRNA	ENSG00000223263.1	2.03856	-1.14008	0.305264	-3.73472	0.000187925	0.00250602
AC141586.5	TEC	ENSG00000279162.1	9.76605	-1.13969	0.184628	-6.17286	6.71e-10	9.5e-08
AK3P2	processed_pseudogene	ENSG00000250115.2	2.29623	-1.13912	0.408575	-2.78803	0.00530302	0.0311821
AC002543.1	processed_pseudogene	ENSG00000235945.1	1.29694	-1.13903	0.405712	-2.8075	0.00499281	0.0297715
AC119744.1	processed_pseudogene	ENSG00000236241.1	1.61799	-1.13887	0.362178	-3.14451	0.00166365	0.0133685
AC027117.1	lncRNA	ENSG00000253671.1	49.2107	-1.13845	0.278183	-4.09247	4.27e-05	0.000770965
UBE2D3P3	processed_pseudogene	ENSG00000224690.2	1.889	-1.13835	0.389951	-2.91921	0.0035092	0.0229697
AQP2	protein_coding	ENSG00000167580.6	53.0669	-1.13831	0.38836	-2.93107	0.00337801	0.0223382
AC068768.1	lncRNA	ENSG00000269980.1	2.63698	-1.1374	0.279413	-4.07069	4.69e-05	0.00082979
AC027290.3	TEC	ENSG00000280138.1	483.526	-1.13712	0.201232	-5.65079	1.6e-08	1.33e-06
AC005837.3	misc_RNA	ENSG00000274051.1	15.486	-1.13698	0.183911	-6.18223	6.32e-10	9.2e-08
RFPL3S	lncRNA	ENSG00000205853.9	12.7782	-1.13688	0.217557	-5.22567	1.74e-07	9.34e-06
TRPM5	protein_coding	ENSG00000070985.12	113.406	-1.13661	0.335157	-3.39128	0.000695662	0.0069302
AL713922.2	unprocessed_pseudogene	ENSG00000276662.1	1.65803	-1.13612	0.348257	-3.2623	0.00110511	0.00985797
AC016737.1	lncRNA	ENSG00000271151.1	23.7679	-1.13607	0.188161	-6.03776	1.56e-09	1.97e-07
AK3P5	processed_pseudogene	ENSG00000228816.1	3.21465	-1.13605	0.272925	-4.16249	3.15e-05	0.000610717
CYP4F29P	transcribed_unprocessed_pseudogene	ENSG00000228314.1	21.8434	-1.1357	0.363457	-3.12471	0.00177979	0.0140746
NA	NA	ENSG00000280816.1	25.5389	-1.13546	0.206315	-5.50351	3.72e-08	2.72e-06
AC004975.2	lncRNA	ENSG00000229660.1	16.855	-1.13502	0.272526	-4.16483	3.12e-05	0.000606465
AC010201.1	lncRNA	ENSG00000271259.1	11.1193	-1.1347	0.205559	-5.52009	3.39e-08	2.54e-06
LINC00894	lncRNA	ENSG00000235703.4	130.78	-1.1345	0.193114	-5.8748	4.23e-09	4.55e-07
OR2B6	protein_coding	ENSG00000124657.1	11.9723	-1.13434	0.39177	-2.89541	0.00378664	0.0242215
AC024940.4	processed_pseudogene	ENSG00000256176.1	0.93347	-1.13417	0.43793	-2.58985	0.00960183	0.0481452
AL022328.1	lncRNA	ENSG00000272836.1	27.5042	-1.13374	0.192531	-5.88862	3.89e-09	4.24e-07
CR936218.1	lncRNA	ENSG00000262372.1	13.621	-1.13372	0.209961	-5.39966	6.68e-08	4.35e-06
AC011461.1	lncRNA	ENSG00000267197.1	5.2518	-1.13371	0.23615	-4.80081	1.58e-06	5.66e-05
MTND4P19	processed_pseudogene	ENSG00000230338.1	7.63402	-1.13366	0.415548	-2.7281	0.00636997	0.0357076
SLC23A3	protein_coding	ENSG00000213901.9	146.5	-1.13362	0.194043	-5.8421	5.15e-09	5.26e-07
MMP1	protein_coding	ENSG00000196611.4	13309.7	-1.13361	0.414426	-2.73538	0.00623079	0.035122
AC018766.1	lncRNA	ENSG00000268047.1	5.64997	-1.13358	0.236305	-4.79712	1.61e-06	5.73e-05
AC010997.5	lncRNA	ENSG00000273248.1	3.96423	-1.13326	0.352094	-3.21862	0.00128808	0.0110262
H1-7	protein_coding	ENSG00000187166.1	1.1275	-1.13315	0.411104	-2.75637	0.00584474	0.0335006
AC018653.3	lncRNA	ENSG00000256967.1	90.465	-1.13315	0.183979	-6.15915	7.31e-10	1.01e-07
AL049795.1	lncRNA	ENSG00000224066.1	16.1015	-1.133	0.212171	-5.34004	9.29e-08	5.67e-06
AP000696.1	lncRNA	ENSG00000231324.1	20.2358	-1.13299	0.324168	-3.49507	0.000473943	0.00514723
GPAT2P2	unprocessed_pseudogene	ENSG00000188383.8	1.44129	-1.13293	0.352502	-3.21398	0.00130911	0.0111684
AL928654.2	lncRNA	ENSG00000257270.1	69.0948	-1.13245	0.143661	-7.88279	3.2e-15	4.53e-12
AC141557.2	unprocessed_pseudogene	ENSG00000278635.1	5.81869	-1.13232	0.34292	-3.30198	0.000960037	0.00888863
C10orf62	protein_coding	ENSG00000203942.4	1.38578	-1.13225	0.431744	-2.6225	0.00872885	0.0449259
AC087491.1	lncRNA	ENSG00000214546.3	20.4292	-1.13211	0.345861	-3.2733	0.001063	0.009574
AL451139.1	processed_pseudogene	ENSG00000225854.2	7.94427	-1.13147	0.31916	-3.54514	0.000392409	0.00443307
AC006435.2	lncRNA	ENSG00000263345.1	47.5302	-1.13132	0.183935	-6.15066	7.72e-10	1.05e-07
PTPRVP	transcribed_unitary_pseudogene	ENSG00000243323.4	17.3184	-1.13124	0.287851	-3.92995	8.5e-05	0.00134774
AL109615.2	lncRNA	ENSG00000231881.1	4.31852	-1.13099	0.396357	-2.85347	0.00432441	0.0266549
TM4SF19-TCTEX1D2	protein_coding	ENSG00000273331.1	1.23618	-1.13062	0.374606	-3.01817	0.00254305	0.0182815
SNORA16B	snoRNA	ENSG00000201544.1	3.23964	-1.13038	0.288113	-3.9234	8.73e-05	0.00137628
CAPN12	protein_coding	ENSG00000182472.7	836.301	-1.13	0.247387	-4.56775	4.93e-06	0.000138198
KCNIP2	protein_coding	ENSG00000120049.17	91.0922	-1.12989	0.166963	-6.7673	1.31e-11	3.52e-09
AC080038.3	lncRNA	ENSG00000277463.1	1.93807	-1.12966	0.339768	-3.32478	0.000884872	0.00836749
AC020661.3	lncRNA	ENSG00000259617.1	1.38554	-1.12911	0.359598	-3.13992	0.00168995	0.0135079
LINC02371	lncRNA	ENSG00000274659.1	1.28349	-1.12896	0.384829	-2.93368	0.00334973	0.0222009
AL359073.1	processed_pseudogene	ENSG00000213529.3	1.5056	-1.12847	0.365105	-3.09081	0.0019961	0.0152771
LRRC36	protein_coding	ENSG00000159708.16	107.499	-1.12842	0.211623	-5.33222	9.7e-08	5.89e-06
AC040934.1	lncRNA	ENSG00000253347.1	3.48254	-1.12802	0.24945	-4.52204	6.12e-06	0.000165404
NA	NA	ENSG00000264599.2	1.4669	-1.1277	0.330691	-3.41014	0.000649286	0.00655488
AC005306.1	lncRNA	ENSG00000267283.1	15.9102	-1.12722	0.190036	-5.93161	3e-09	3.38e-07
AC009961.2	processed_pseudogene	ENSG00000227055.1	1.98104	-1.12718	0.341981	-3.29602	0.000980641	0.00902277
MIR6769A	miRNA	ENSG00000276641.1	1.21674	-1.12695	0.418275	-2.69427	0.00705436	0.0383861
FAM153CP	lncRNA	ENSG00000204677.9	10.0629	-1.12683	0.310741	-3.62625	0.000287566	0.00348674
AC004490.1	lncRNA	ENSG00000267122.1	5.03199	-1.12679	0.322967	-3.48886	0.00048508	0.00524245
RNU6-702P	snRNA	ENSG00000201852.1	1.95721	-1.12663	0.3852	-2.92479	0.00344688	0.022675
AP001178.3	lncRNA	ENSG00000266456.1	4.03745	-1.12586	0.329741	-3.41437	0.000639287	0.00647609
AL450306.1	lncRNA	ENSG00000228748.2	27.3735	-1.12567	0.204381	-5.50771	3.64e-08	2.67e-06
RN7SL180P	misc_RNA	ENSG00000242860.3	1.41515	-1.12565	0.404227	-2.78469	0.00535787	0.0313961
ZSWIM8-AS1	lncRNA	ENSG00000272589.1	3.4858	-1.12453	0.282205	-3.98482	6.75e-05	0.00112517
AP000344.2	unprocessed_pseudogene	ENSG00000248409.1	9.62029	-1.12432	0.404045	-2.78265	0.00539163	0.0315209
FGF17	protein_coding	ENSG00000158815.9	17.2167	-1.12427	0.272267	-4.12928	3.64e-05	0.000686762
AC010542.6	lncRNA	ENSG00000277978.1	119.361	-1.12354	0.170731	-6.58075	4.68e-11	1.06e-08
NA	NA	ENSG00000278439.1	1.9765	-1.12325	0.334798	-3.35501	0.000793627	0.00767505
AC112487.1	lncRNA	ENSG00000239482.5	2.10307	-1.12234	0.394589	-2.84432	0.00445064	0.0272905
AC010761.1	lncRNA	ENSG00000264577.1	67.5438	-1.12214	0.150932	-7.43473	1.05e-13	8.24e-11
RNVU1-4	snRNA	ENSG00000277610.1	1.30661	-1.12201	0.429175	-2.61434	0.00893995	0.0457001
AC027544.1	processed_pseudogene	ENSG00000256361.1	2.27657	-1.12167	0.333467	-3.36365	0.000769188	0.00749493
MIR4512	miRNA	ENSG00000266589.1	1.02228	-1.12166	0.416539	-2.69281	0.00708532	0.0384791
AC005519.1	lncRNA	ENSG00000258559.2	44.8631	-1.12142	0.17622	-6.36376	1.97e-10	3.61e-08
AL391839.2	lncRNA	ENSG00000233825.1	1.80744	-1.12081	0.38781	-2.8901	0.00385117	0.0245191
CA8	protein_coding	ENSG00000178538.8	301.667	-1.12066	0.284579	-3.93794	8.22e-05	0.00131365
ASIC3	protein_coding	ENSG00000213199.6	99.7147	-1.1202	0.211428	-5.29826	1.17e-07	6.89e-06
AC068946.1	protein_coding	ENSG00000280537.1	43.1575	-1.12	0.206093	-5.43446	5.5e-08	3.7e-06
NA	NA	ENSG00000269549.2	22.728	-1.11931	0.188438	-5.93998	2.85e-09	3.27e-07
AP003717.1	lncRNA	ENSG00000255847.4	30.7869	-1.11912	0.431794	-2.5918	0.00954741	0.0479334
LINC00336	lncRNA	ENSG00000197251.3	11.6244	-1.11887	0.292634	-3.82345	0.0001316	0.00190408
AC024941.1	lncRNA	ENSG00000278011.1	1.14189	-1.11868	0.389108	-2.87498	0.00404054	0.0253779
SCARNA8	scaRNA	ENSG00000251733.1	1.27632	-1.11847	0.391284	-2.85846	0.00425701	0.0263563
AP000577.1	snoRNA	ENSG00000206913.1	8.25895	-1.11771	0.234909	-4.75806	1.95e-06	6.73e-05
AC092839.2	lncRNA	ENSG00000234943.2	1.17635	-1.1171	0.399272	-2.79784	0.00514451	0.030489
AC027243.1	misc_RNA	ENSG00000196274.5	7.25811	-1.11706	0.236998	-4.71336	2.44e-06	8.01e-05
NUTM2HP	unprocessed_pseudogene	ENSG00000232706.3	2.83061	-1.11699	0.339098	-3.29401	0.000987694	0.00907115
RNU6-100P	snRNA	ENSG00000252414.1	1.4708	-1.11688	0.361984	-3.08544	0.00203252	0.0154922
AC007639.1	lncRNA	ENSG00000263680.2	7.23544	-1.11669	0.229556	-4.86456	1.15e-06	4.4e-05
NA	NA	ENSG00000278350.1	4.4967	-1.11669	0.302746	-3.68853	0.000225553	0.00289232
NA	NA	ENSG00000273903.1	1.6394	-1.11636	0.338947	-3.29362	0.000989066	0.00907465
AL354798.1	unprocessed_pseudogene	ENSG00000273628.1	6.57758	-1.11621	0.211581	-5.27555	1.32e-07	7.63e-06
AC008543.3	lncRNA	ENSG00000266922.1	3.0461	-1.11572	0.315389	-3.53761	0.000403765	0.00453675
NA	NA	ENSG00000233255.1	4.86102	-1.11549	0.358634	-3.11037	0.00186854	0.0145589
MIR135B	miRNA	ENSG00000199059.2	5.07232	-1.11521	0.337759	-3.30178	0.000960733	0.00889275
AC006378.1	TEC	ENSG00000278959.1	23.7466	-1.11487	0.23478	-4.74857	2.05e-06	6.98e-05
AL158212.1	lncRNA	ENSG00000225292.2	1.54167	-1.11469	0.330227	-3.37552	0.000736752	0.00725381
AC245100.2	processed_pseudogene	ENSG00000225871.2	23.1478	-1.11442	0.194347	-5.73419	9.8e-09	8.99e-07
AC010525.1	lncRNA	ENSG00000267117.1	5.69309	-1.11439	0.23724	-4.69732	2.64e-06	8.48e-05
LTB4R	protein_coding	ENSG00000213903.7	523.689	-1.11386	0.166381	-6.69466	2.16e-11	5.39e-09
AC037487.1	lncRNA	ENSG00000265912.1	4.54079	-1.11385	0.271158	-4.10777	4e-05	0.000736688
AC026362.1	lncRNA	ENSG00000256028.2	25.5281	-1.11357	0.137486	-8.09953	5.52e-16	1.3e-12
RNU6-353P	snRNA	ENSG00000201136.1	2.31123	-1.11355	0.343068	-3.24586	0.00117097	0.0102616
NA	NA	ENSG00000280605.1	6.09169	-1.11347	0.219195	-5.07983	3.78e-07	1.8e-05
AL512652.1	lncRNA	ENSG00000275485.1	5.37655	-1.11343	0.24302	-4.58163	4.61e-06	0.000131517
AC127496.2	lncRNA	ENSG00000262098.1	5.1629	-1.11327	0.356715	-3.12089	0.00180306	0.0141892
AC005363.2	lncRNA	ENSG00000277602.1	1.94599	-1.1131	0.37037	-3.00537	0.00265257	0.018828
AC134407.3	TEC	ENSG00000279880.1	8.79731	-1.11273	0.238758	-4.66048	3.15e-06	9.78e-05
RNU6-1209P	snRNA	ENSG00000200525.1	1.04057	-1.11253	0.432248	-2.57382	0.0100582	0.0498101
TMEM191B	protein_coding	ENSG00000278558.3	11.1797	-1.11244	0.342344	-3.24948	0.00115616	0.0101775
AC005387.1	lncRNA	ENSG00000268938.2	12.6793	-1.11227	0.186956	-5.94937	2.69e-09	3.1e-07
AC117503.4	TEC	ENSG00000280300.1	12.4855	-1.11182	0.239353	-4.64512	3.4e-06	0.000103825
CSAD	protein_coding	ENSG00000139631.17	765.168	-1.11181	0.128162	-8.67503	4.13e-18	3.66e-14
SNORA71B	snoRNA	ENSG00000235408.4	7.80887	-1.11171	0.216945	-5.12439	2.98e-07	1.5e-05
AC080013.2	processed_pseudogene	ENSG00000243675.1	2.54352	-1.11136	0.382841	-2.90292	0.00369696	0.0238357
SNORA13	snoRNA	ENSG00000238363.1	5.21601	-1.11119	0.227296	-4.88876	1.01e-06	3.99e-05
AC096642.1	lncRNA	ENSG00000277007.1	24.6782	-1.11103	0.197398	-5.62838	1.82e-08	1.48e-06
AC004253.1	lncRNA	ENSG00000263990.1	19.9706	-1.11085	0.194932	-5.69869	1.21e-08	1.06e-06
AP000346.2	transcribed_unprocessed_pseudogene	ENSG00000234353.2	26.8622	-1.11083	0.220871	-5.02931	4.92e-07	2.24e-05
AC008735.2	lncRNA	ENSG00000267523.1	88.1095	-1.11075	0.147601	-7.52536	5.26e-14	4.43e-11
AC069499.3	processed_pseudogene	ENSG00000276763.1	1.88467	-1.11051	0.368934	-3.01006	0.00261199	0.0186222
AC008434.1	lncRNA	ENSG00000249655.1	2.17476	-1.10955	0.305508	-3.63184	0.000281407	0.00342261
LINC00685	lncRNA	ENSG00000226179.4	31.1586	-1.10926	0.222362	-4.98853	6.08e-07	2.64e-05
AC012254.5	TEC	ENSG00000280212.1	5.57053	-1.10909	0.319108	-3.47558	0.000509744	0.00543911
AC130456.3	lncRNA	ENSG00000260592.1	49.6699	-1.10836	0.243636	-4.54924	5.38e-06	0.000148512
DGCR10	lncRNA	ENSG00000273164.1	3.43818	-1.10827	0.420084	-2.6382	0.00833463	0.0433633
AC125611.2	processed_pseudogene	ENSG00000257954.1	3.26557	-1.10809	0.270216	-4.10074	4.12e-05	0.000752741
SNORA75	snoRNA	ENSG00000206885.1	6.20842	-1.10802	0.207914	-5.32922	9.86e-08	5.98e-06
AC068790.5	lncRNA	ENSG00000270061.1	6.86615	-1.108	0.2144	-5.1679	2.37e-07	1.23e-05
RNA5SP462	rRNA_pseudogene	ENSG00000252539.1	1.65124	-1.10778	0.373137	-2.96883	0.00298937	0.0204476
LINC02649	lncRNA	ENSG00000215244.2	43.2993	-1.10729	0.217439	-5.0924	3.54e-07	1.71e-05
RN7SL154P	misc_RNA	ENSG00000264317.2	0.975345	-1.10682	0.401007	-2.7601	0.00577837	0.0332062
MNX1-AS2	lncRNA	ENSG00000235029.1	30.6132	-1.10641	0.216212	-5.11723	3.1e-07	1.55e-05
AC114812.2	lncRNA	ENSG00000224814.1	2.4741	-1.10622	0.338684	-3.26624	0.00108984	0.00975622
RNU6-282P	snRNA	ENSG00000202227.1	2.33999	-1.10575	0.313193	-3.53058	0.000414647	0.00464135
AL008582.1	lncRNA	ENSG00000273424.1	11.7973	-1.10538	0.236913	-4.66577	3.07e-06	9.57e-05
AC078906.1	lncRNA	ENSG00000253317.1	3.18199	-1.10528	0.315409	-3.50427	0.000457853	0.00500318
SPATA46	protein_coding	ENSG00000171722.10	7.24527	-1.10508	0.33363	-3.31229	0.00092535	0.00864662
AC092828.1	lncRNA	ENSG00000253284.2	13.0955	-1.10462	0.209973	-5.26078	1.43e-07	8.08e-06
NA	NA	ENSG00000263853.1	2.67003	-1.10445	0.279838	-3.94675	7.92e-05	0.00127491
AC002984.1	processed_pseudogene	ENSG00000267005.1	1.35216	-1.10398	0.387664	-2.84778	0.00440251	0.0270468
NA	NA	ENSG00000281855.1	5.28549	-1.10389	0.288761	-3.82286	0.000131911	0.00190723
H2AC21	protein_coding	ENSG00000184270.4	2.37107	-1.10344	0.371192	-2.9727	0.00295194	0.0202523
AC011447.6	TEC	ENSG00000279039.1	4.37586	-1.10277	0.371685	-2.96694	0.00300782	0.0205368
AP001994.1	processed_pseudogene	ENSG00000254406.1	1.30615	-1.10238	0.386165	-2.85468	0.00430803	0.0266046
NA	NA	ENSG00000221767.1	1.35653	-1.10236	0.356094	-3.09569	0.00196353	0.0150833
AC104964.4	lncRNA	ENSG00000272505.1	78.3755	-1.10178	0.248627	-4.43145	9.36e-06	0.00023094
AC007279.1	processed_pseudogene	ENSG00000230799.1	3.90441	-1.1016	0.257567	-4.27693	1.89e-05	0.000403176
GPR20	protein_coding	ENSG00000204882.3	95.2695	-1.1013	0.344467	-3.19713	0.00138804	0.0116454
PI4KAP1	transcribed_unprocessed_pseudogene	ENSG00000274602.3	259.893	-1.10112	0.241625	-4.55717	5.18e-06	0.000143973
LMNTD2	protein_coding	ENSG00000185522.7	403.024	-1.10102	0.192222	-5.72787	1.02e-08	9.3e-07
MIR647	miRNA	ENSG00000207554.1	31.4476	-1.10099	0.154894	-7.10798	1.18e-12	5.71e-10
TAS2R20	protein_coding	ENSG00000255837.1	19.4755	-1.10097	0.195096	-5.64322	1.67e-08	1.38e-06
AC127024.4	lncRNA	ENSG00000265791.1	11.8087	-1.10096	0.166121	-6.62746	3.42e-11	8.11e-09
AP002754.1	lncRNA	ENSG00000250230.2	2.74501	-1.10067	0.4069	-2.70501	0.00683021	0.0374862
GNRH1	protein_coding	ENSG00000147437.8	111.766	-1.10019	0.162043	-6.78948	1.13e-11	3.14e-09
CCER2	protein_coding	ENSG00000262484.1	16.2811	-1.0996	0.282346	-3.8945	9.84e-05	0.00152134
AC004943.3	lncRNA	ENSG00000279206.1	1.54956	-1.09867	0.33771	-3.25331	0.00114069	0.0100864
AC005534.2	processed_pseudogene	ENSG00000234450.1	5.86326	-1.09831	0.260688	-4.21312	2.52e-05	0.000508442
AC090527.4	lncRNA	ENSG00000275709.1	4.86973	-1.0983	0.308432	-3.56093	0.00036955	0.00424526
AL513190.1	lncRNA	ENSG00000278831.1	10.2183	-1.09811	0.173109	-6.34346	2.25e-10	3.96e-08
AL391994.1	processed_pseudogene	ENSG00000227962.1	3.08943	-1.09801	0.25815	-4.25337	2.11e-05	0.00044037
CRYZL2P-SEC16B	lncRNA	ENSG00000254154.7	74.2515	-1.09757	0.191875	-5.72022	1.06e-08	9.63e-07
RNU6-833P	snRNA	ENSG00000200356.1	2.36279	-1.09746	0.368501	-2.97816	0.00289982	0.0199938
AP000254.1	snoRNA	ENSG00000238390.1	6.43431	-1.09741	0.222901	-4.9233	8.51e-07	3.42e-05
RNU6-312P	snRNA	ENSG00000201499.1	5.48601	-1.09736	0.198467	-5.52919	3.22e-08	2.42e-06
AC020913.3	lncRNA	ENSG00000269836.1	2.47759	-1.09647	0.281084	-3.90087	9.58e-05	0.00149011
LINC00102	lncRNA	ENSG00000230542.4	1.14933	-1.0964	0.376791	-2.90982	0.00361632	0.0234799
RPS27AP10	processed_pseudogene	ENSG00000240974.1	1.96772	-1.09584	0.351899	-3.11408	0.0018452	0.0144279
GABRE	protein_coding	ENSG00000102287.15	2135.4	-1.0948	0.25296	-4.32798	1.5e-05	0.000337425
AC009065.7	lncRNA	ENSG00000261240.1	2.2376	-1.09468	0.355905	-3.07577	0.00209957	0.0158531
RN7SKP239	misc_RNA	ENSG00000201684.1	7.81326	-1.0946	0.253836	-4.31221	1.62e-05	0.000355659
AL354809.1	lncRNA	ENSG00000273507.3	3.25687	-1.09402	0.267998	-4.08218	4.46e-05	0.000798179
AL356356.2	snRNA	ENSG00000276103.1	3.68866	-1.09401	0.2843	-3.84809	0.000119044	0.00176178
TEN1-CDK3	protein_coding	ENSG00000261408.4	74.1763	-1.09352	0.173935	-6.28696	3.24e-10	5.3e-08
LUNAR1	lncRNA	ENSG00000278090.1	4.69463	-1.0934	0.315903	-3.46118	0.000537821	0.00565871
TSPO2	protein_coding	ENSG00000112212.10	22.8376	-1.09324	0.295657	-3.69765	0.000217602	0.00281278
WWTR1-IT1	lncRNA	ENSG00000241985.1	2.33234	-1.09296	0.325887	-3.35381	0.000797073	0.00770417
STAM-AS1	lncRNA	ENSG00000260589.1	16.14	-1.09295	0.20914	-5.22593	1.73e-07	9.34e-06
RHOT1P1	processed_pseudogene	ENSG00000266145.1	5.80913	-1.0926	0.331327	-3.29765	0.00097498	0.00898673
AC015802.4	lncRNA	ENSG00000267546.2	13.4558	-1.09247	0.209385	-5.21753	1.81e-07	9.67e-06
AC108865.1	lncRNA	ENSG00000250829.2	2.82403	-1.09211	0.422463	-2.5851	0.00973516	0.0486346
TFAP2A-AS1	lncRNA	ENSG00000229950.1	44.5263	-1.0921	0.226781	-4.81566	1.47e-06	5.36e-05
MSH5-SAPCD1	protein_coding	ENSG00000255152.7	57.0165	-1.09209	0.159618	-6.84191	7.81e-12	2.29e-09
RN7SKP23	TEC	ENSG00000280039.1	30.6206	-1.09099	0.193447	-5.63972	1.7e-08	1.4e-06
AC117395.1	lncRNA	ENSG00000242791.2	1.91363	-1.09064	0.30875	-3.53245	0.000411734	0.0046175
AC007277.1	lncRNA	ENSG00000213981.7	3.36069	-1.09063	0.398118	-2.73946	0.0061541	0.0348116
CYP4F35P	transcribed_unprocessed_pseudogene	ENSG00000265787.1	70.3279	-1.09035	0.280115	-3.89252	9.92e-05	0.00153049
FAM186A	protein_coding	ENSG00000185958.8	18.9359	-1.0903	0.202944	-5.37242	7.77e-08	4.9e-06
CPNE7	protein_coding	ENSG00000178773.13	769.561	-1.0896	0.252063	-4.32274	1.54e-05	0.000343147
LINC02026	lncRNA	ENSG00000214146.2	4.54614	-1.08927	0.283339	-3.8444	0.000120849	0.00178129
AC084782.2	lncRNA	ENSG00000261823.1	2.78746	-1.08906	0.365787	-2.97732	0.00290784	0.0200279
AC007613.2	misc_RNA	ENSG00000274505.1	3.04205	-1.08894	0.255443	-4.26292	2.02e-05	0.000424964
AC005840.3	processed_pseudogene	ENSG00000256913.1	2.59805	-1.08884	0.330509	-3.29443	0.000986215	0.00906227
LINC00893	lncRNA	ENSG00000241769.6	122.391	-1.08853	0.173459	-6.27543	3.49e-10	5.64e-08
AC040162.3	lncRNA	ENSG00000263126.1	85.321	-1.08831	0.147197	-7.3936	1.43e-13	1.03e-10
SH3GL1P2	processed_pseudogene	ENSG00000264943.1	9.97593	-1.08831	0.209339	-5.19877	2.01e-07	1.06e-05
RN7SL704P	misc_RNA	ENSG00000241693.2	1.85745	-1.08785	0.310986	-3.49807	0.000468638	0.00509899
AL021154.1	lncRNA	ENSG00000235052.1	3.36321	-1.08632	0.332075	-3.27131	0.00107049	0.00961703
AC069503.2	protein_coding	ENSG00000256950.2	10.4735	-1.08622	0.22017	-4.93355	8.07e-07	3.27e-05
AL078587.1	lncRNA	ENSG00000231081.1	7.34941	-1.0859	0.275553	-3.94079	8.12e-05	0.00130106
LY6G5B	protein_coding	ENSG00000240053.8	108.309	-1.08586	0.163124	-6.65664	2.8e-11	6.84e-09
AC027796.4	lncRNA	ENSG00000262903.1	69.245	-1.08573	0.180497	-6.01523	1.8e-09	2.21e-07
AC106886.2	lncRNA	ENSG00000260899.1	26.0408	-1.0854	0.216677	-5.00929	5.46e-07	2.42e-05
AC104958.1	lncRNA	ENSG00000248318.1	1.22291	-1.08534	0.385057	-2.81865	0.00482258	0.0290528
AL357140.3	TEC	ENSG00000280113.1	1.49546	-1.08528	0.369018	-2.94099	0.00327165	0.021809
LINC01068	lncRNA	ENSG00000227676.3	4.56848	-1.08525	0.361938	-2.99845	0.00271353	0.019132
EEF1B2P7	processed_pseudogene	ENSG00000213055.3	1.82564	-1.08519	0.288053	-3.76732	0.00016501	0.00227145
AC055822.1	lncRNA	ENSG00000272155.1	23.3098	-1.08518	0.223309	-4.85954	1.18e-06	4.48e-05
LINC01424	lncRNA	ENSG00000236519.1	4.99392	-1.08451	0.23779	-4.56078	5.1e-06	0.00014219
LINC02631	lncRNA	ENSG00000237772.1	2.38759	-1.0844	0.346549	-3.12914	0.00175317	0.013911
MIR210HG	lncRNA	ENSG00000247095.2	905.99	-1.08436	0.231863	-4.67672	2.91e-06	9.17e-05
PRDX3P1	processed_pseudogene	ENSG00000229598.1	18.5694	-1.08431	0.239149	-4.53405	5.79e-06	0.000156866
CEP164P1	transcribed_processed_pseudogene	ENSG00000226937.8	3.78374	-1.08424	0.263966	-4.1075	4e-05	0.000737119
AC138932.3	lncRNA	ENSG00000258354.1	3.70906	-1.08423	0.415558	-2.60909	0.00907831	0.0462072
Z94721.1	lncRNA	ENSG00000227598.1	4.53825	-1.08416	0.231467	-4.68386	2.82e-06	8.92e-05
AC084018.1	lncRNA	ENSG00000272849.1	64.7895	-1.08406	0.181873	-5.96054	2.51e-09	2.93e-07
PRSS37	protein_coding	ENSG00000165076.12	2.49902	-1.08402	0.331426	-3.27077	0.00107255	0.00963309
AC079906.1	lncRNA	ENSG00000274723.1	3.63192	-1.08373	0.320395	-3.38247	0.000718359	0.0071083
Z73420.1	misc_RNA	ENSG00000252412.1	8.71938	-1.08366	0.249725	-4.33942	1.43e-05	0.000324436
AC109460.3	lncRNA	ENSG00000261067.5	49.2606	-1.08351	0.141521	-7.65619	1.92e-14	2.12e-11
AL021578.1	lncRNA	ENSG00000275894.1	30.7972	-1.08344	0.207358	-5.22497	1.74e-07	9.36e-06
HOXC-AS2	lncRNA	ENSG00000250133.2	33.4412	-1.08253	0.337532	-3.2072	0.00134034	0.0113691
AC010761.4	lncRNA	ENSG00000265474.1	11.2684	-1.08241	0.198679	-5.448	5.09e-08	3.48e-06
MIR5587	miRNA	ENSG00000266124.1	3.70023	-1.08236	0.309206	-3.50046	0.000464461	0.00506342
AC105339.5	TEC	ENSG00000279758.1	5.51901	-1.08226	0.258655	-4.18419	2.86e-05	0.000565427
RPS15AP30	processed_pseudogene	ENSG00000227560.1	13.9049	-1.08191	0.350968	-3.08265	0.0020517	0.0156027
AC068724.2	lncRNA	ENSG00000261687.1	3.11483	-1.08087	0.244703	-4.41706	1e-05	0.000242793
NA	NA	ENSG00000276381.1	8.10792	-1.0806	0.215805	-5.0073	5.52e-07	2.44e-05
SHC1P2	processed_pseudogene	ENSG00000267691.1	2.43151	-1.08044	0.368353	-2.93316	0.00335528	0.0222294
AC020663.3	lncRNA	ENSG00000275056.1	7.82851	-1.08039	0.204477	-5.28367	1.27e-07	7.36e-06
RN7SL809P	misc_RNA	ENSG00000241217.3	5.56636	-1.08013	0.288243	-3.74728	0.000178763	0.00241139
AC093809.1	processed_pseudogene	ENSG00000249780.1	4.48554	-1.07951	0.3743	-2.88409	0.0039255	0.0248689
LINC01176	lncRNA	ENSG00000281404.1	96.4994	-1.07947	0.167822	-6.43222	1.26e-10	2.43e-08
C8G	protein_coding	ENSG00000176919.10	66.2056	-1.07903	0.256983	-4.19883	2.68e-05	0.000535767
AL034417.1	misc_RNA	ENSG00000200344.1	2.62889	-1.07897	0.262964	-4.10313	4.08e-05	0.000746955
AL049552.1	lncRNA	ENSG00000234084.1	16.2441	-1.07857	0.219066	-4.92352	8.5e-07	3.42e-05
NTF4	protein_coding	ENSG00000225950.6	127.871	-1.07854	0.351184	-3.07115	0.00213237	0.0160256
NA	NA	ENSG00000231842.1	3.70077	-1.07833	0.300706	-3.58601	0.00033578	0.00393653
AP005432.1	lncRNA	ENSG00000266805.1	3.31259	-1.07815	0.292478	-3.68626	0.000227576	0.00291088
CELF6	protein_coding	ENSG00000140488.13	1.34271	-1.07786	0.358214	-3.00898	0.00262125	0.0186731
AP001160.1	lncRNA	ENSG00000256690.1	25.1294	-1.07737	0.16922	-6.36664	1.93e-10	3.58e-08
GPC5	protein_coding	ENSG00000179399.12	29.7087	-1.07722	0.415227	-2.59428	0.00947892	0.0476706
AL596247.1	lncRNA	ENSG00000225761.1	2.63584	-1.07715	0.303401	-3.55025	0.00038486	0.00436664
SEC31B	protein_coding	ENSG00000075826.15	349.338	-1.07674	0.155422	-6.92782	4.27e-12	1.45e-09
AL139089.1	lncRNA	ENSG00000273723.1	55.9315	-1.07631	0.174574	-6.16537	7.03e-10	9.76e-08
AP003068.4	TEC	ENSG00000278952.1	3.60009	-1.07622	0.330498	-3.25635	0.00112854	0.0100165
AC105345.1	lncRNA	ENSG00000205959.3	57.5595	-1.07604	0.171925	-6.25875	3.88e-10	6.08e-08
AC004975.1	processed_pseudogene	ENSG00000224629.1	2.99853	-1.07602	0.30394	-3.54023	0.00039978	0.00450198
AC078860.2	lncRNA	ENSG00000257761.1	3.43967	-1.07551	0.416345	-2.58322	0.00978834	0.0488727
HSPA6	protein_coding	ENSG00000173110.7	514.448	-1.07526	0.335787	-3.2022	0.00136381	0.011502
AC091965.5	TEC	ENSG00000279075.1	1.777	-1.07523	0.394913	-2.72271	0.00647486	0.0360841
AC007292.3	lncRNA	ENSG00000269807.1	1.04398	-1.0751	0.391088	-2.74899	0.00597794	0.0340595
AC005841.1	lncRNA	ENSG00000258092.1	5.40596	-1.07493	0.381234	-2.81962	0.0048081	0.0289903
NA	NA	ENSG00000267896.1	52.4442	-1.07485	0.141851	-7.5773	3.53e-14	3.2e-11
AL691432.1	transcribed_processed_pseudogene	ENSG00000269737.1	34.2087	-1.07484	0.215667	-4.98381	6.23e-07	2.68e-05
AC011491.2	lncRNA	ENSG00000269444.1	1.3436	-1.07476	0.367513	-2.92441	0.00345113	0.0226861
AC132192.1	lncRNA	ENSG00000254397.1	4.89436	-1.07474	0.256326	-4.19287	2.75e-05	0.000548502
AL121852.1	lncRNA	ENSG00000258558.1	2.87881	-1.07466	0.289377	-3.71369	0.000204256	0.00268267
AC009533.1	unprocessed_pseudogene	ENSG00000111788.10	150.783	-1.07454	0.169674	-6.33299	2.4e-10	4.11e-08
C3orf35	lncRNA	ENSG00000198590.10	44.8363	-1.07419	0.170774	-6.29014	3.17e-10	5.22e-08
AC244033.1	processed_pseudogene	ENSG00000223945.2	3.02989	-1.07399	0.354804	-3.027	0.00246994	0.0178648
BX470102.1	lncRNA	ENSG00000238279.1	404.949	-1.07328	0.261357	-4.10656	4.02e-05	0.000738633
AC012615.4	lncRNA	ENSG00000267141.1	5.45446	-1.0732	0.251083	-4.2743	1.92e-05	0.00040698
AC007383.5	snoRNA	ENSG00000281780.1	5.02288	-1.07294	0.240485	-4.46157	8.14e-06	0.00020576
ADAMTSL4-AS2	lncRNA	ENSG00000237781.3	37.5445	-1.07278	0.204479	-5.2464	1.55e-07	8.58e-06
RN7SL333P	misc_RNA	ENSG00000239494.2	4.34647	-1.07277	0.263639	-4.0691	4.72e-05	0.000834646
SNORD83A	snoRNA	ENSG00000209482.1	4.3135	-1.07264	0.267072	-4.0163	5.91e-05	0.00100581
LINC00637	lncRNA	ENSG00000258735.1	3.41787	-1.0714	0.373626	-2.86758	0.00413631	0.0258055
AC092681.1	unprocessed_pseudogene	ENSG00000224016.2	6.43743	-1.07087	0.274762	-3.89744	9.72e-05	0.00150632
MTRNR2L9	processed_pseudogene	ENSG00000255633.4	2.72051	-1.07013	0.308829	-3.46513	0.00052997	0.00559439
ZYG11A	protein_coding	ENSG00000203995.8	3.87227	-1.0701	0.370829	-2.88569	0.00390551	0.0247715
CYP2D8P	unprocessed_pseudogene	ENSG00000226450.2	19.9957	-1.06977	0.204811	-5.22319	1.76e-07	9.43e-06
AC124016.2	lncRNA	ENSG00000272677.1	27.283	-1.0697	0.175769	-6.08586	1.16e-09	1.52e-07
AC104135.1	lncRNA	ENSG00000236209.1	3.40341	-1.06943	0.403494	-2.65043	0.00803905	0.042242
ZFHX2-AS1	lncRNA	ENSG00000157306.13	57.0492	-1.06927	0.134443	-7.95336	1.82e-15	2.92e-12
AC011726.3	lncRNA	ENSG00000254362.1	1.46422	-1.06917	0.402959	-2.6533	0.00797099	0.041996
AC090954.1	processed_pseudogene	ENSG00000228874.1	5.01651	-1.0691	0.360935	-2.96203	0.00305617	0.0207725
ATP2C2-AS1	lncRNA	ENSG00000261286.1	52.5	-1.06869	0.19499	-5.48076	4.23e-08	3.02e-06
AL662844.3	lncRNA	ENSG00000271821.1	8.98505	-1.06844	0.211231	-5.05813	4.23e-07	1.99e-05
AC007098.1	lncRNA	ENSG00000231609.4	55.8107	-1.06842	0.176097	-6.06723	1.3e-09	1.67e-07
AC011498.7	TEC	ENSG00000280239.1	47.2774	-1.06835	0.136632	-7.8192	5.32e-15	6.97e-12
AC124319.1	lncRNA	ENSG00000262979.1	14.9388	-1.06811	0.234248	-4.55973	5.12e-06	0.000142583
NA	NA	ENSG00000264608.1	29.7407	-1.06782	0.184359	-5.7921	6.95e-09	6.74e-07
AC005726.2	lncRNA	ENSG00000264044.1	4.14361	-1.06777	0.268325	-3.97938	6.91e-05	0.00114473
HNF1A-AS1	lncRNA	ENSG00000241388.4	356.686	-1.06773	0.264707	-4.03365	5.49e-05	0.000948472
U47924.3	lncRNA	ENSG00000275703.1	16.1746	-1.06693	0.208307	-5.12193	3.02e-07	1.51e-05
AL161669.1	lncRNA	ENSG00000259444.1	12.0637	-1.0669	0.308437	-3.45905	0.000542075	0.005695
ORAOV1P1	processed_pseudogene	ENSG00000251008.1	12.9362	-1.06684	0.256194	-4.1642	3.12e-05	0.000607813
LINC00570	lncRNA	ENSG00000224177.5	4.42323	-1.06655	0.364638	-2.92495	0.00344508	0.0226674
NA	NA	ENSG00000188206.6	524.943	-1.06639	0.166682	-6.39772	1.58e-10	3e-08
SLC25A2	protein_coding	ENSG00000120329.6	4.21634	-1.0657	0.295381	-3.60787	0.000308724	0.0036902
GGNBP1	transcribed_unitary_pseudogene	ENSG00000204188.6	5.1407	-1.06536	0.235921	-4.51576	6.31e-06	0.000169063
AC079174.1	lncRNA	ENSG00000258355.1	1.26506	-1.06521	0.374022	-2.848	0.00439954	0.027038
LINC00677	lncRNA	ENSG00000259717.1	2.83747	-1.06483	0.318522	-3.34303	0.000828684	0.00792358
AC005329.1	lncRNA	ENSG00000248015.5	4.60937	-1.06438	0.314173	-3.38788	0.000704358	0.0069991
AC005785.2	TEC	ENSG00000279203.1	11.6884	-1.06422	0.18195	-5.84898	4.95e-09	5.08e-07
AC135586.1	processed_pseudogene	ENSG00000256108.1	2.25173	-1.06397	0.357336	-2.97751	0.00290603	0.0200269
AL161668.3	lncRNA	ENSG00000258471.1	15.7968	-1.06381	0.218558	-4.8674	1.13e-06	4.36e-05
SNORA66	snoRNA	ENSG00000207523.1	10.6278	-1.0638	0.178869	-5.94739	2.72e-09	3.13e-07
SCARNA6	scaRNA	ENSG00000251791.1	5.44545	-1.06366	0.260541	-4.08251	4.46e-05	0.000797867
TUBB8	protein_coding	ENSG00000261456.4	6.97336	-1.06339	0.310055	-3.42968	0.000604304	0.00621574
RNA5SP82	rRNA_pseudogene	ENSG00000252516.1	7.42296	-1.06336	0.230025	-4.62278	3.79e-06	0.000112934
RNU6-1280P	snRNA	ENSG00000202081.1	2.65774	-1.06257	0.354192	-3	0.0026998	0.0190715
AC009108.3	lncRNA	ENSG00000270020.1	11.443	-1.06243	0.255608	-4.15647	3.23e-05	0.000623754
AL513534.2	miRNA	ENSG00000221184.1	9.90415	-1.0624	0.177741	-5.97726	2.27e-09	2.69e-07
SNORD14A	snoRNA	ENSG00000272034.1	30.0839	-1.0623	0.190886	-5.5651	2.62e-08	2.03e-06
GCKR	protein_coding	ENSG00000084734.7	409.569	-1.06229	0.315602	-3.36594	0.000762843	0.00744332
AL365181.2	lncRNA	ENSG00000272068.1	498.292	-1.06195	0.342598	-3.09971	0.00193713	0.0149388
RN7SL381P	misc_RNA	ENSG00000263968.2	7.80697	-1.06175	0.237274	-4.47477	7.65e-06	0.00019611
AC118758.3	lncRNA	ENSG00000279072.1	2.19342	-1.06157	0.31881	-3.32977	0.000869162	0.00823981
DPRXP4	processed_pseudogene	ENSG00000264743.2	4.59737	-1.06142	0.219808	-4.82884	1.37e-06	5.08e-05
AC073842.2	lncRNA	ENSG00000242798.1	15.8379	-1.06086	0.190646	-5.56456	2.63e-08	2.03e-06
AL512770.1	lncRNA	ENSG00000228302.2	43.0499	-1.06069	0.151381	-7.00673	2.44e-12	1.04e-09
GAS6-AS1	lncRNA	ENSG00000233695.2	476.735	-1.06027	0.274457	-3.86316	0.000111928	0.00167895
AL137798.1	lncRNA	ENSG00000271732.1	1.22919	-1.06013	0.378313	-2.80227	0.00507446	0.0301698
HCG27	lncRNA	ENSG00000206344.6	84.1951	-1.06007	0.181686	-5.83463	5.39e-09	5.45e-07
AC144548.1	lncRNA	ENSG00000258210.1	8.32582	-1.06	0.202717	-5.22896	1.7e-07	9.22e-06
AC020913.2	lncRNA	ENSG00000269480.1	1.53243	-1.05997	0.347036	-3.05434	0.00225557	0.0166963
NA	NA	ENSG00000273823.1	2.21089	-1.05985	0.359697	-2.94651	0.0032138	0.0215257
AC005740.1	processed_pseudogene	ENSG00000226040.3	3.24164	-1.05947	0.325979	-3.2501	0.00115364	0.0101623
AC025171.4	lncRNA	ENSG00000272144.1	49.9634	-1.05918	0.168927	-6.27004	3.61e-10	5.81e-08
SNORA77	snoRNA	ENSG00000221643.1	4.86685	-1.05915	0.279165	-3.79399	0.000148244	0.00208673
AC079336.7	TEC	ENSG00000280245.1	2.46236	-1.05852	0.346154	-3.05794	0.00222864	0.0165504
AL354794.2	processed_pseudogene	ENSG00000236998.2	2.61953	-1.05831	0.289229	-3.65906	0.000253137	0.0031591
AC027601.5	TEC	ENSG00000279187.1	6.73206	-1.05819	0.22849	-4.63124	3.63e-06	0.000109248
AC126118.1	lncRNA	ENSG00000271993.1	14.1231	-1.05811	0.194066	-5.45231	4.97e-08	3.42e-06
NDUFA3P4	processed_pseudogene	ENSG00000259262.1	4.11789	-1.05799	0.337602	-3.13383	0.00172542	0.0137185
NA	NA	ENSG00000281892.1	1.69918	-1.0579	0.298968	-3.5385	0.000402401	0.00452286
AP000697.1	lncRNA	ENSG00000224269.1	4.83119	-1.0579	0.360432	-2.93508	0.00333459	0.0221254
AC005332.1	lncRNA	ENSG00000265100.1	6.7196	-1.05768	0.244743	-4.32158	1.55e-05	0.000344491
AC009120.1	processed_pseudogene	ENSG00000239763.2	36.3528	-1.05667	0.171254	-6.17018	6.82e-10	9.58e-08
AC089999.2	misc_RNA	ENSG00000201208.1	1.86615	-1.05656	0.322645	-3.27468	0.00105782	0.00953708
AP001271.2	TEC	ENSG00000279459.1	4.4935	-1.05653	0.228795	-4.61779	3.88e-06	0.000114525
AC006330.1	TEC	ENSG00000280388.1	14.109	-1.05636	0.204136	-5.17476	2.28e-07	1.19e-05
AC010976.2	lncRNA	ENSG00000272789.1	17.7509	-1.05575	0.256104	-4.12235	3.75e-05	0.000701062
CBX3P4	transcribed_processed_pseudogene	ENSG00000256030.1	3.1918	-1.05562	0.336135	-3.14045	0.00168687	0.0134908
AC015853.1	lncRNA	ENSG00000262905.1	3.1901	-1.05559	0.308731	-3.41914	0.000628187	0.00639291
AC005921.4	TEC	ENSG00000278963.1	4.80891	-1.0554	0.238963	-4.4166	1e-05	0.000243149
AC007546.1	lncRNA	ENSG00000277595.1	5.33698	-1.05514	0.237697	-4.43903	9.04e-06	0.000224996
RNU6-1061P	snRNA	ENSG00000252339.1	1.74847	-1.05508	0.392913	-2.68527	0.00724702	0.0391189
BRWD1-AS1	lncRNA	ENSG00000238141.2	1.24292	-1.05495	0.388726	-2.71386	0.00665035	0.0368303
AC104564.3	lncRNA	ENSG00000264290.1	16.7002	-1.05489	0.160844	-6.5585	5.44e-11	1.2e-08
AC090589.3	lncRNA	ENSG00000270060.1	42.8686	-1.05471	0.144827	-7.28252	3.28e-13	2e-10
AL136526.1	lncRNA	ENSG00000280169.1	1.7999	-1.0545	0.294746	-3.57764	0.000346709	0.00402995
ATP6V1FNB	protein_coding	ENSG00000272899.2	471.77	-1.05414	0.265291	-3.97352	7.08e-05	0.00116729
MAGOH2P	transcribed_processed_pseudogene	ENSG00000264176.1	14.0342	-1.05363	0.230963	-4.56189	5.07e-06	0.000141665
AL033527.3	lncRNA	ENSG00000261798.1	8.54937	-1.0536	0.242979	-4.3362	1.45e-05	0.000328386
C1QBPP2	processed_pseudogene	ENSG00000213409.4	2.38045	-1.05348	0.283696	-3.7134	0.000204493	0.00268449
AC005546.1	lncRNA	ENSG00000266897.1	2.2909	-1.05285	0.298885	-3.52261	0.000427327	0.00474131
MIR126	miRNA	ENSG00000199161.1	3.58448	-1.0523	0.380973	-2.76215	0.00574222	0.0330575
PRR29-AS1	lncRNA	ENSG00000264954.1	2.71696	-1.0521	0.357794	-2.94051	0.00327672	0.0218233
RNY4P10	misc_RNA	ENSG00000202441.2	12.6202	-1.05175	0.170266	-6.17711	6.53e-10	9.32e-08
AC063965.2	lncRNA	ENSG00000224745.1	8.10595	-1.05151	0.223306	-4.70881	2.49e-06	8.14e-05
AP000873.4	lncRNA	ENSG00000254676.1	16.4047	-1.05135	0.18112	-5.80475	6.45e-09	6.36e-07
AP003096.1	lncRNA	ENSG00000260808.1	11.1649	-1.05105	0.170442	-6.16664	6.98e-10	9.72e-08
SNHG4	lncRNA	ENSG00000281398.1	122.261	-1.05084	0.234079	-4.48924	7.15e-06	0.00018649
AP006623.1	lncRNA	ENSG00000250397.2	46.0071	-1.05062	0.220427	-4.76629	1.88e-06	6.51e-05
AC002306.1	lncRNA	ENSG00000259242.2	1.89949	-1.05044	0.383853	-2.73658	0.0062081	0.0350378
MTATP8P2	processed_pseudogene	ENSG00000229604.2	8.4234	-1.05041	0.358379	-2.931	0.0033787	0.0223385
AC074044.1	lncRNA	ENSG00000272844.1	6.38571	-1.05034	0.288857	-3.63619	0.000276697	0.00337925
VNN1	protein_coding	ENSG00000112299.7	3155.31	-1.04973	0.37417	-2.8055	0.00502389	0.0299345
AL096803.3	processed_pseudogene	ENSG00000233196.2	3.37007	-1.0493	0.345413	-3.0378	0.00238313	0.0173861
NCAPGP1	processed_pseudogene	ENSG00000250290.1	1.93985	-1.04924	0.316875	-3.31122	0.000928897	0.00867061
AC109326.1	TEC	ENSG00000279602.1	20.0921	-1.04843	0.284518	-3.68493	0.000228765	0.00292293
MFAP1P1	processed_pseudogene	ENSG00000232489.1	1.84395	-1.04815	0.362781	-2.88921	0.00386215	0.0245755
HEXD-IT1	lncRNA	ENSG00000279066.1	9.68301	-1.04803	0.234492	-4.46937	7.85e-06	0.000200257
AC015971.1	lncRNA	ENSG00000228363.2	20.1013	-1.04773	0.223366	-4.69067	2.72e-06	8.69e-05
AL109804.1	lncRNA	ENSG00000274949.1	3.44929	-1.04751	0.341923	-3.0636	0.00218695	0.0163145
AC126603.1	unprocessed_pseudogene	ENSG00000258628.1	1.65181	-1.04697	0.384822	-2.72065	0.00651528	0.0362502
ZBTB12BP	processed_pseudogene	ENSG00000180610.10	9.8064	-1.04665	0.203661	-5.1392	2.76e-07	1.4e-05
AL390719.2	lncRNA	ENSG00000272141.1	746.602	-1.04642	0.250726	-4.17357	3e-05	0.000587194
RN7SL403P	misc_RNA	ENSG00000240625.3	1.30512	-1.04631	0.34757	-3.01037	0.0026093	0.0186105
GUCY2GP	transcribed_unitary_pseudogene	ENSG00000243316.5	5.2716	-1.04627	0.369777	-2.82946	0.0046626	0.0282767
RNU4-52P	snRNA	ENSG00000206936.1	1.02342	-1.04615	0.389937	-2.68288	0.00729921	0.0393286
AL135999.1	lncRNA	ENSG00000258727.1	148.71	-1.04606	0.131661	-7.94511	1.94e-15	2.99e-12
AJ003147.3	TEC	ENSG00000279330.1	9.8908	-1.04591	0.217239	-4.81457	1.48e-06	5.38e-05
RNVU1-3	snRNA	ENSG00000201183.1	4.7358	-1.04523	0.234029	-4.46626	7.96e-06	0.000201947
AC019197.1	lncRNA	ENSG00000236283.2	20.1962	-1.04516	0.310034	-3.37111	0.000748673	0.00734259
NA	NA	ENSG00000278029.1	3.03265	-1.04509	0.345093	-3.02842	0.00245833	0.0178099
AL031595.2	lncRNA	ENSG00000280011.1	5.32408	-1.04496	0.282924	-3.69342	0.000221258	0.0028486
AC068587.2	processed_pseudogene	ENSG00000255122.1	11.7073	-1.04485	0.255341	-4.09197	4.28e-05	0.000771464
UNC5CL	protein_coding	ENSG00000124602.8	2191.78	-1.04445	0.231168	-4.51815	6.24e-06	0.000167832
AC022973.5	lncRNA	ENSG00000254317.1	11.2454	-1.04413	0.233125	-4.47886	7.5e-06	0.000193648
SNORD72	snoRNA	ENSG00000212296.1	3.06033	-1.04405	0.264389	-3.9489	7.85e-05	0.00126578
SNRPGP15	processed_pseudogene	ENSG00000224543.4	32.7023	-1.04391	0.223198	-4.67705	2.91e-06	9.17e-05
RNU6V	snRNA	ENSG00000206832.1	1.62443	-1.04371	0.35628	-2.92946	0.00339553	0.022408
AL445183.2	lncRNA	ENSG00000235563.1	8.19507	-1.04338	0.314037	-3.32248	0.000892207	0.00841226
AL670729.2	lncRNA	ENSG00000270104.1	2.29547	-1.04281	0.385906	-2.70225	0.00688726	0.037735
GOLGA8A	protein_coding	ENSG00000175265.16	1246.36	-1.04274	0.212394	-4.90947	9.13e-07	3.64e-05
AL133367.1	lncRNA	ENSG00000260285.1	197.95	-1.0424	0.191246	-5.45057	5.02e-08	3.44e-06
AL033397.2	lncRNA	ENSG00000249379.1	5.30836	-1.04199	0.264091	-3.94558	7.96e-05	0.00128057
AL033384.2	lncRNA	ENSG00000271218.1	18.1022	-1.04195	0.164011	-6.35292	2.11e-10	3.82e-08
TRIM72	protein_coding	ENSG00000177238.12	11.4358	-1.04176	0.337296	-3.08858	0.00201118	0.0153627
AC011466.3	lncRNA	ENSG00000269534.4	2.88732	-1.04176	0.291769	-3.5705	0.000356295	0.00411973
AC108058.1	lncRNA	ENSG00000238273.3	67.0105	-1.04173	0.204881	-5.08456	3.68e-07	1.77e-05
AC106052.1	lncRNA	ENSG00000272862.1	3.17552	-1.04118	0.284021	-3.66584	0.000246524	0.0030951
OCM	protein_coding	ENSG00000122543.9	4.05924	-1.04116	0.262468	-3.96683	7.28e-05	0.00119387
AP001107.8	lncRNA	ENSG00000254855.1	4.40371	-1.04081	0.29499	-3.5283	0.000418245	0.00466981
AL390728.4	transcribed_unprocessed_pseudogene	ENSG00000227671.4	870.357	-1.04074	0.125183	-8.31381	9.27e-17	3.28e-13
CR559946.1	lncRNA	ENSG00000227484.1	1.82457	-1.04016	0.362722	-2.86765	0.00413535	0.0258055
AL513366.1	processed_pseudogene	ENSG00000237351.1	2.2785	-1.03985	0.284049	-3.6608	0.000251425	0.00314437
AC073575.4	lncRNA	ENSG00000274227.1	11.4812	-1.03979	0.179485	-5.79316	6.91e-09	6.72e-07
AC000061.1	lncRNA	ENSG00000083622.8	6.50744	-1.03976	0.363536	-2.86012	0.00423482	0.0262535
GRTP1-AS1	lncRNA	ENSG00000225083.1	14.5976	-1.03959	0.202917	-5.12324	3e-07	1.51e-05
CLCA4-AS1	lncRNA	ENSG00000236915.1	3.16048	-1.03906	0.398505	-2.60739	0.0091235	0.0463639
AC073641.1	lncRNA	ENSG00000228802.1	1.8719	-1.03895	0.309334	-3.35867	0.000783193	0.0075949
AL355472.2	lncRNA	ENSG00000236358.1	5.30089	-1.0386	0.373272	-2.78241	0.00539565	0.0315353
SNORA55	snoRNA	ENSG00000201457.1	5.07312	-1.03848	0.227294	-4.56889	4.9e-06	0.00013773
FDX1P1	processed_pseudogene	ENSG00000181741.7	2.9078	-1.0383	0.269016	-3.85962	0.000113561	0.00169719
AC006017.1	lncRNA	ENSG00000229591.1	7.46328	-1.03802	0.183842	-5.64627	1.64e-08	1.36e-06
AL139288.1	lncRNA	ENSG00000231563.1	10.178	-1.03746	0.238174	-4.35589	1.33e-05	0.00030464
AC073912.2	lncRNA	ENSG00000256250.1	3.93952	-1.03728	0.334384	-3.10207	0.00192175	0.0148516
AC132192.2	lncRNA	ENSG00000268403.2	67.9626	-1.03688	0.192159	-5.39595	6.82e-08	4.39e-06
AC069257.3	processed_pseudogene	ENSG00000237418.1	2.34871	-1.03635	0.330037	-3.14011	0.00168883	0.0135034
AC018638.3	processed_pseudogene	ENSG00000241493.1	2.08318	-1.03628	0.374168	-2.76955	0.00561332	0.0325068
AL390728.6	lncRNA	ENSG00000259865.1	376.84	-1.03579	0.176766	-5.85968	4.64e-09	4.83e-07
NA	NA	ENSG00000265893.1	4.05069	-1.03558	0.324843	-3.18794	0.00143292	0.0119371
TAS2R5	protein_coding	ENSG00000127366.5	26.6304	-1.03519	0.206207	-5.02015	5.16e-07	2.33e-05
PPEF2	protein_coding	ENSG00000156194.16	1.70115	-1.03432	0.294954	-3.50674	0.000453637	0.00496784
RNU6-1048P	snRNA	ENSG00000200924.1	3.35283	-1.0337	0.2816	-3.67081	0.000241779	0.00304633
AC132008.1	processed_pseudogene	ENSG00000213519.2	5.44195	-1.03368	0.296071	-3.49132	0.000480641	0.0052056
PABPC1L	protein_coding	ENSG00000101104.11	1362.07	-1.03359	0.174103	-5.93668	2.91e-09	3.3e-07
AL137002.1	lncRNA	ENSG00000269125.1	1.55186	-1.03357	0.371129	-2.78493	0.00535389	0.0313817
AP001160.4	lncRNA	ENSG00000269463.1	15.0841	-1.03329	0.234367	-4.40885	1.04e-05	0.000249953
MIR3153	miRNA	ENSG00000265112.1	1.44661	-1.03318	0.398028	-2.59574	0.0094388	0.0475364
AC116914.1	lncRNA	ENSG00000262358.1	1.26375	-1.03295	0.352064	-2.93397	0.00334655	0.0221923
TMED2-DT	lncRNA	ENSG00000247373.3	137.4	-1.03293	0.135747	-7.60918	2.76e-14	2.79e-11
PPP1R1B	protein_coding	ENSG00000131771.12	8902.3	-1.03246	0.348993	-2.95839	0.00309246	0.0209548
AC243830.2	lncRNA	ENSG00000275720.1	5.13891	-1.03244	0.256236	-4.02923	5.6e-05	0.000961078
AC016747.2	lncRNA	ENSG00000271889.1	6.29679	-1.03221	0.237906	-4.33873	1.43e-05	0.000325244
RPL36AP43	processed_pseudogene	ENSG00000241362.2	13.9933	-1.03209	0.195477	-5.27985	1.29e-07	7.48e-06
CAPN3	protein_coding	ENSG00000092529.21	61.8597	-1.03187	0.181244	-5.69326	1.25e-08	1.08e-06
AC125494.1	lncRNA	ENSG00000219410.5	10.3553	-1.03187	0.223623	-4.61434	3.94e-06	0.000116157
AL359979.2	lncRNA	ENSG00000236846.1	2.98731	-1.03172	0.400373	-2.57689	0.00996937	0.0494627
TEX22	protein_coding	ENSG00000226174.5	33.9568	-1.03164	0.207075	-4.98197	6.29e-07	2.69e-05
AC139100.2	lncRNA	ENSG00000278000.1	17.3347	-1.03119	0.25234	-4.08652	4.38e-05	0.000786176
DIO3OS	lncRNA	ENSG00000258498.5	941.462	-1.03113	0.251729	-4.0962	4.2e-05	0.000762937
AL031775.2	lncRNA	ENSG00000272402.1	16.2973	-1.03112	0.140399	-7.34421	2.07e-13	1.31e-10
SLC35G5	protein_coding	ENSG00000177710.5	3.63821	-1.03101	0.312434	-3.29993	0.000967098	0.00893764
SNORA53	snoRNA	ENSG00000212443.1	5.05774	-1.03072	0.22948	-4.49154	7.07e-06	0.000184763
TTLL3	protein_coding	ENSG00000214021.14	1176.17	-1.03059	0.134463	-7.66446	1.8e-14	2.05e-11
AL360181.1	lncRNA	ENSG00000226699.1	2.38881	-1.03056	0.343354	-3.00144	0.00268702	0.019004
CXorf65	protein_coding	ENSG00000204165.5	24.6518	-1.03038	0.27972	-3.68364	0.000229931	0.00293464
TBC1D29P	transcribed_unprocessed_pseudogene	ENSG00000266733.4	4.43859	-1.02998	0.312274	-3.29833	0.000972632	0.00897473
AC124944.1	processed_pseudogene	ENSG00000231443.2	22.0426	-1.02904	0.215938	-4.76545	1.88e-06	6.53e-05
DDX12P	unprocessed_pseudogene	ENSG00000214826.5	113.688	-1.02899	0.16088	-6.39603	1.59e-10	3.02e-08
AGAP5	protein_coding	ENSG00000172650.11	15.6125	-1.02882	0.195434	-5.26427	1.41e-07	8.02e-06
AC009090.5	TEC	ENSG00000279803.1	4.53155	-1.02864	0.24464	-4.2047	2.61e-05	0.000525414
AL132780.5	TEC	ENSG00000280129.1	13.7978	-1.02806	0.150086	-6.84982	7.39e-12	2.22e-09
AC130462.3	lncRNA	ENSG00000261864.1	2.41277	-1.02803	0.272306	-3.77529	0.000159825	0.00220694
AC008105.1	lncRNA	ENSG00000233175.2	52.9894	-1.02744	0.20682	-4.96779	6.77e-07	2.84e-05
WASH7P	unprocessed_pseudogene	ENSG00000227232.5	56.5646	-1.02724	0.156177	-6.57736	4.79e-11	1.08e-08
HMGB3P32	processed_pseudogene	ENSG00000260828.1	1.81503	-1.02717	0.334064	-3.07478	0.00210657	0.0158846
AC092809.5	lncRNA	ENSG00000237101.1	13.4333	-1.02717	0.196298	-5.23269	1.67e-07	9.06e-06
GSTCD-AS1	lncRNA	ENSG00000251175.4	3.46761	-1.02713	0.234452	-4.38099	1.18e-05	0.000277742
RBAKDN	lncRNA	ENSG00000273313.1	1.71039	-1.02708	0.337159	-3.04629	0.00231681	0.0170463
AL391684.1	lncRNA	ENSG00000224934.2	68.759	-1.02668	0.147105	-6.97922	2.97e-12	1.12e-09
NA	NA	ENSG00000276629.1	1.43065	-1.02645	0.388306	-2.6434	0.00820772	0.0428858
AC015802.1	lncRNA	ENSG00000267078.1	3.51359	-1.02644	0.335787	-3.05681	0.00223709	0.0165977
PHBP9	processed_pseudogene	ENSG00000230224.1	21.0337	-1.02633	0.196284	-5.22882	1.71e-07	9.22e-06
LINC01977	lncRNA	ENSG00000262772.1	54.2134	-1.02627	0.277793	-3.69436	0.000220438	0.00284011
AC138473.1	processed_pseudogene	ENSG00000270679.1	1.23823	-1.02625	0.358583	-2.86196	0.00421036	0.0261247
NDUFB8P2	processed_pseudogene	ENSG00000270264.1	5.54172	-1.02575	0.215755	-4.75423	1.99e-06	6.83e-05
PHBP2	processed_pseudogene	ENSG00000254512.1	2.29031	-1.02532	0.361589	-2.83561	0.00457386	0.0278626
JMJD7-PLA2G4B	protein_coding	ENSG00000168970.19	237.94	-1.02526	0.158903	-6.45212	1.1e-10	2.19e-08
CBX1P4	processed_pseudogene	ENSG00000214321.3	1.91285	-1.02454	0.397187	-2.57948	0.00989484	0.0492378
AC003956.1	lncRNA	ENSG00000268564.1	4.27527	-1.02449	0.231285	-4.42956	9.44e-06	0.000232163
AC018638.7	lncRNA	ENSG00000271553.1	35.4186	-1.02427	0.216814	-4.72417	2.31e-06	7.67e-05
AC010168.2	lncRNA	ENSG00000261324.2	213.697	-1.02415	0.210949	-4.85495	1.2e-06	4.56e-05
AC234782.2	processed_pseudogene	ENSG00000234345.2	3.83842	-1.02413	0.336022	-3.04781	0.00230512	0.0169708
AC025265.1	lncRNA	ENSG00000257681.1	20.0706	-1.02383	0.24545	-4.17125	3.03e-05	0.000592237
AC087392.3	lncRNA	ENSG00000262228.2	11.6757	-1.02383	0.198853	-5.14868	2.62e-07	1.34e-05
AC073573.1	lncRNA	ENSG00000257808.1	1.05673	-1.02311	0.396589	-2.57976	0.00988688	0.0492258
PPIAP77	processed_pseudogene	ENSG00000249092.1	5.64559	-1.02303	0.373088	-2.74206	0.00610556	0.0345978
MTATP6P26	processed_pseudogene	ENSG00000236878.1	3.50718	-1.02287	0.261065	-3.91807	8.93e-05	0.00140148
AP006545.2	lncRNA	ENSG00000272128.1	6.95017	-1.02285	0.270726	-3.77816	0.000157994	0.00218763
AKR1C8P	protein_coding	ENSG00000264006.5	1.49316	-1.02267	0.38477	-2.65787	0.00786373	0.0415545
CNTD1	protein_coding	ENSG00000176563.8	70.2895	-1.02249	0.148897	-6.86708	6.55e-12	2.05e-09
CCDC78	protein_coding	ENSG00000162004.15	203.981	-1.02247	0.223485	-4.57511	4.76e-06	0.000134813
AC087222.1	lncRNA	ENSG00000262663.1	9.12632	-1.02234	0.253565	-4.03188	5.53e-05	0.000954232
AC037487.3	processed_pseudogene	ENSG00000272006.1	3.40594	-1.02205	0.379451	-2.69351	0.0070705	0.0384341
AL354893.1	processed_pseudogene	ENSG00000223849.1	17.1037	-1.0218	0.23357	-4.3747	1.22e-05	0.00028399
AL731537.1	lncRNA	ENSG00000223502.1	1.41278	-1.02139	0.37119	-2.75167	0.00592917	0.0338428
HSPE1P11	processed_pseudogene	ENSG00000187762.5	1.97683	-1.02122	0.354456	-2.88109	0.00396301	0.0250643
PDE6C	protein_coding	ENSG00000095464.9	19.1925	-1.02107	0.152095	-6.71336	1.9e-11	4.88e-09
AL442128.2	lncRNA	ENSG00000277767.1	15.7755	-1.02052	0.202835	-5.03129	4.87e-07	2.23e-05
CCDC17	protein_coding	ENSG00000159588.13	70.1277	-1.02004	0.197867	-5.15516	2.53e-07	1.3e-05
SCARNA13	scaRNA	ENSG00000252481.1	19.7571	-1.01996	0.176003	-5.79512	6.83e-09	6.67e-07
AC091167.6	protein_coding	ENSG00000275674.1	3.55676	-1.01975	0.354092	-2.87991	0.00397783	0.0251184
AC011375.1	misc_RNA	ENSG00000277568.1	2.10004	-1.01974	0.294681	-3.46047	0.00053924	0.00566858
AC011498.6	lncRNA	ENSG00000267769.1	12.6151	-1.01961	0.151157	-6.74536	1.53e-11	4.06e-09
AL596325.2	lncRNA	ENSG00000272574.1	17.8178	-1.0195	0.241757	-4.21703	2.48e-05	0.000501375
AC106886.3	lncRNA	ENSG00000274678.1	3.85593	-1.01906	0.310368	-3.28341	0.00102561	0.00932743
AC109460.2	lncRNA	ENSG00000260853.1	54.9859	-1.01891	0.16677	-6.10971	9.98e-10	1.33e-07
AC009034.1	lncRNA	ENSG00000261113.1	1.61767	-1.01813	0.356075	-2.85932	0.00424547	0.0263057
AC145423.3	lncRNA	ENSG00000278112.1	7.99787	-1.0181	0.226209	-4.50072	6.77e-06	0.000178673
AC102953.1	lncRNA	ENSG00000225981.1	3.10677	-1.01767	0.268465	-3.79071	0.000150215	0.00210712
AL138963.1	lncRNA	ENSG00000228886.1	4.02844	-1.01758	0.258846	-3.93122	8.45e-05	0.00134306
TRIM73	protein_coding	ENSG00000178809.10	10.1835	-1.0173	0.212865	-4.77908	1.76e-06	6.2e-05
IMPDH1P5	processed_pseudogene	ENSG00000213513.3	12.8625	-1.01684	0.220812	-4.60499	4.12e-06	0.000120099
NPIPB3	protein_coding	ENSG00000169246.15	64.7602	-1.0168	0.170599	-5.96017	2.52e-09	2.93e-07
NA	NA	ENSG00000281517.1	4.61559	-1.01679	0.252234	-4.03113	5.55e-05	0.000955888
AC012651.1	protein_coding	ENSG00000258461.4	70.3821	-1.01636	0.183543	-5.53748	3.07e-08	2.34e-06
TAS2R6P	processed_pseudogene	ENSG00000270923.1	7.33842	-1.01617	0.291395	-3.48725	0.000488008	0.00526606
AC008894.2	lncRNA	ENSG00000269243.1	6.29661	-1.01574	0.240666	-4.22053	2.44e-05	0.000495939
AC027104.1	processed_pseudogene	ENSG00000260685.1	4.31278	-1.01569	0.302479	-3.35787	0.000785459	0.00761269
LEMD1-AS1	lncRNA	ENSG00000226235.1	31.0312	-1.01567	0.289798	-3.50476	0.000457021	0.00499872
TRBV29OR9-2	TR_V_pseudogene	ENSG00000223394.2	3.16281	-1.01562	0.348759	-2.9121	0.00359013	0.0233555
RPL32P33	processed_pseudogene	ENSG00000243514.2	1.90563	-1.01561	0.340874	-2.97943	0.00288782	0.0199421
AL021068.1	processed_pseudogene	ENSG00000234604.2	2.98229	-1.01554	0.374984	-2.70823	0.00676429	0.0372225
AC002044.1	lncRNA	ENSG00000272330.1	1.61575	-1.01525	0.377618	-2.68856	0.00717605	0.0388365
AC005387.2	lncRNA	ENSG00000269191.1	10.5659	-1.01518	0.183522	-5.53167	3.17e-08	2.4e-06
AP001781.1	lncRNA	ENSG00000254990.4	1.47741	-1.01515	0.348091	-2.91635	0.00354158	0.0231346
A3GALT2	protein_coding	ENSG00000184389.9	1.98688	-1.01461	0.378071	-2.68366	0.00728201	0.0392658
LINC02860	lncRNA	ENSG00000222004.6	1.28368	-1.01431	0.374705	-2.70696	0.00679027	0.0373249
AL162390.2	lncRNA	ENSG00000274421.1	2.45097	-1.0143	0.251545	-4.03228	5.52e-05	0.000953087
MYRF-AS1	lncRNA	ENSG00000124915.9	41.7134	-1.01387	0.272557	-3.71986	0.000199335	0.00262847
GLYCTK-AS1	lncRNA	ENSG00000242797.3	5.77953	-1.01386	0.239437	-4.23437	2.29e-05	0.000473981
ZKSCAN2-DT	lncRNA	ENSG00000274925.1	152.829	-1.01382	0.147645	-6.86659	6.58e-12	2.05e-09
DOC2A	protein_coding	ENSG00000149927.16	107.822	-1.01373	0.350232	-2.89447	0.00379804	0.0242725
AC108134.3	lncRNA	ENSG00000262370.4	66.0284	-1.01362	0.291832	-3.47329	0.000514114	0.00546941
AL034418.1	processed_pseudogene	ENSG00000229853.1	1.98997	-1.01356	0.30244	-3.35126	0.000804453	0.00774379
AC055876.2	unprocessed_pseudogene	ENSG00000254398.1	1.25179	-1.01321	0.370277	-2.73636	0.00621229	0.0350512
AC092171.4	lncRNA	ENSG00000272953.1	31.4163	-1.01314	0.183958	-5.50748	3.64e-08	2.67e-06
LINC02048	lncRNA	ENSG00000228271.1	4.38022	-1.01298	0.3831	-2.64417	0.00818921	0.042808
AL022238.2	lncRNA	ENSG00000229999.5	2.44789	-1.01291	0.339317	-2.98513	0.00283458	0.019709
AC147651.1	lncRNA	ENSG00000223855.1	78.711	-1.01267	0.262093	-3.86377	0.000111649	0.00167568
AL138787.2	lncRNA	ENSG00000271554.1	3.81971	-1.01242	0.245532	-4.12339	3.73e-05	0.000699003
RNA5SP201	rRNA_pseudogene	ENSG00000222248.1	1.31378	-1.01193	0.3637	-2.78234	0.0053969	0.0315353
AC124944.2	transcribed_unprocessed_pseudogene	ENSG00000260261.1	82.7345	-1.01184	0.140911	-7.18068	6.94e-13	3.72e-10
SMTNL1	protein_coding	ENSG00000214872.7	18.6119	-1.01161	0.298496	-3.38904	0.000701381	0.00697931
AL139128.1	processed_pseudogene	ENSG00000234937.1	3.97227	-1.01144	0.304312	-3.32368	0.000888386	0.00838978
AC087289.1	lncRNA	ENSG00000266980.1	5.63024	-1.01142	0.269716	-3.74996	0.000176862	0.00239061
AC005154.4	lncRNA	ENSG00000264520.1	4.71728	-1.01089	0.253272	-3.99131	6.57e-05	0.00109792
RN7SKP296	misc_RNA	ENSG00000223117.1	5.99831	-1.01088	0.310713	-3.25341	0.00114028	0.0100853
AL157762.1	lncRNA	ENSG00000277246.1	5.62249	-1.01072	0.214034	-4.72224	2.33e-06	7.73e-05
AL158151.2	lncRNA	ENSG00000234055.1	1.34793	-1.01064	0.365147	-2.76777	0.00564412	0.032652
AC025918.1	lncRNA	ENSG00000225798.1	2.89541	-1.0103	0.266302	-3.79382	0.000148349	0.00208673
RNU6-118P	snRNA	ENSG00000252361.1	4.42494	-1.01016	0.248777	-4.06048	4.9e-05	0.000861744
AC087385.1	processed_pseudogene	ENSG00000240163.1	6.83385	-1.01011	0.263095	-3.83934	0.000123366	0.00181085
AC063948.1	lncRNA	ENSG00000257543.1	11.3204	-1.00999	0.179182	-5.63665	1.73e-08	1.42e-06
AC027682.7	TEC	ENSG00000280214.1	12.8643	-1.00937	0.167216	-6.03633	1.58e-09	1.98e-07
AC062037.1	misc_RNA	ENSG00000202382.1	1.34371	-1.0092	0.334638	-3.01578	0.00256316	0.0183894
AC036214.1	lncRNA	ENSG00000249328.2	2.15325	-1.00915	0.322276	-3.13132	0.00174023	0.0138239
AL359881.2	lncRNA	ENSG00000270035.1	5.87554	-1.00889	0.323105	-3.12248	0.00179335	0.0141474
AC084032.1	lncRNA	ENSG00000257613.1	3.36626	-1.00856	0.337959	-2.98427	0.00284252	0.0197487
AC113139.1	lncRNA	ENSG00000271555.1	4.47037	-1.00826	0.224713	-4.48686	7.23e-06	0.000188034
AC010531.3	lncRNA	ENSG00000261592.1	4.62318	-1.00807	0.267552	-3.76774	0.000164732	0.00226851
FOXD4L1	protein_coding	ENSG00000184492.6	8.14359	-1.00787	0.310573	-3.24521	0.00117365	0.0102726
AL512506.1	lncRNA	ENSG00000274001.1	3.34748	-1.00776	0.271452	-3.71247	0.00020525	0.00269156
AC105020.1	lncRNA	ENSG00000203392.3	116.273	-1.00772	0.205774	-4.89721	9.72e-07	3.84e-05
PRR22	protein_coding	ENSG00000212123.3	98.316	-1.00709	0.226882	-4.43884	9.04e-06	0.000225032
AC100778.2	lncRNA	ENSG00000263916.1	5.3437	-1.00687	0.208002	-4.84069	1.29e-06	4.86e-05
TAS2R15P	unprocessed_pseudogene	ENSG00000212125.2	12.6562	-1.00677	0.191349	-5.26144	1.43e-07	8.08e-06
AL512656.2	lncRNA	ENSG00000233144.1	3.40857	-1.00667	0.313531	-3.21076	0.00132384	0.011267
NA	NA	ENSG00000281443.1	1.32555	-1.00637	0.343034	-2.93374	0.00334907	0.0222009
AC022144.1	lncRNA	ENSG00000267892.1	125.636	-1.00633	0.233284	-4.31374	1.61e-05	0.0003543
AC080013.3	lncRNA	ENSG00000271778.1	12.5487	-1.00628	0.274764	-3.66235	0.000249915	0.0031277
AC010422.2	lncRNA	ENSG00000268945.1	5.81448	-1.00616	0.25909	-3.88342	0.000102999	0.0015766
MTMR11	protein_coding	ENSG00000014914.18	6461.31	-1.00581	0.198834	-5.05854	4.22e-07	1.99e-05
AC137932.3	lncRNA	ENSG00000268218.1	70.6438	-1.00579	0.139812	-7.19387	6.3e-13	3.48e-10
FP325332.1	lncRNA	ENSG00000280384.1	4.00461	-1.00518	0.256	-3.9265	8.62e-05	0.00136111
MTCO1P22	processed_pseudogene	ENSG00000271207.1	4.12314	-1.00494	0.33464	-3.00304	0.00267297	0.0189311
CRYGS	protein_coding	ENSG00000213139.6	136.37	-1.00471	0.153594	-6.54136	6.1e-11	1.29e-08
AC091132.2	lncRNA	ENSG00000236234.1	9.48659	-1.00447	0.229318	-4.38027	1.19e-05	0.000278298
AC011479.3	lncRNA	ENSG00000268499.1	4.97775	-1.00433	0.215469	-4.66112	3.14e-06	9.76e-05
RUFY4	protein_coding	ENSG00000188282.11	45.7483	-1.00428	0.31829	-3.15525	0.00160361	0.0129892
KMT2E-AS1	lncRNA	ENSG00000239569.3	194.398	-1.00415	0.184486	-5.44295	5.24e-08	3.56e-06
AC021127.1	lncRNA	ENSG00000248719.1	4.44963	-1.00403	0.369572	-2.71675	0.00659262	0.0366079
GTF3C2-AS1	lncRNA	ENSG00000234945.6	14.1174	-1.00383	0.179601	-5.58925	2.28e-08	1.81e-06
RNF183	protein_coding	ENSG00000165188.12	356.771	-1.0036	0.264531	-3.79388	0.000148314	0.00208673
ANO9	protein_coding	ENSG00000185101.11	2253.98	-1.00358	0.17152	-5.8511	4.88e-09	5.03e-07
CTAGE3P	processed_pseudogene	ENSG00000232872.2	8.64562	-1.0032	0.345262	-2.90561	0.00366534	0.0237102
NA	NA	ENSG00000278504.1	2.0953	-1.00275	0.330016	-3.03849	0.00237769	0.0173536
Z99129.3	TEC	ENSG00000279114.1	4.48918	-1.00264	0.261962	-3.82743	0.000129486	0.00187965
NA	NA	ENSG00000280992.1	8.58158	-1.00256	0.179767	-5.577	2.45e-08	1.92e-06
SYCP2L	protein_coding	ENSG00000153157.11	24.1807	-1.00206	0.345964	-2.89641	0.00377458	0.0241749
AL356481.3	lncRNA	ENSG00000280758.1	17.0814	-1.0019	0.152863	-6.55425	5.59e-11	1.22e-08
AC010487.1	lncRNA	ENSG00000269646.1	32.3916	-1.00177	0.268547	-3.73034	0.000191222	0.00254137
NA	NA	ENSG00000221051.1	2.47671	-1.00173	0.2692	-3.72114	0.000198327	0.00261811
NA	NA	ENSG00000220981.1	1.17371	-1.00163	0.383592	-2.61118	0.00902304	0.0459987
AC105429.1	lncRNA	ENSG00000276337.1	43.1551	-1.00156	0.192918	-5.19166	2.08e-07	1.09e-05
SETP12	processed_pseudogene	ENSG00000251609.2	2.41495	-1.00111	0.348275	-2.87448	0.00404696	0.0254092
H4C4	protein_coding	ENSG00000277157.1	3.14419	-1.00076	0.373141	-2.68199	0.00731856	0.0393909
LINC00672	protein_coding	ENSG00000263874.1	106.42	-1.00065	0.208395	-4.80168	1.57e-06	5.64e-05
RNU6-574P	snRNA	ENSG00000206992.1	5.00302	-1.00058	0.268852	-3.72169	0.000197896	0.00261437
C1orf100	protein_coding	ENSG00000173728.9	4.80593	-1.00056	0.253805	-3.94223	8.07e-05	0.00129561
LINC00174	lncRNA	ENSG00000179406.6	398.172	-1.00048	0.144474	-6.925	4.36e-12	1.46e-09
LINC02421	lncRNA	ENSG00000255970.1	6.99855	-1.00009	0.256496	-3.89903	9.66e-05	0.00149956
AL731556.1	processed_pseudogene	ENSG00000213514.2	16.5065	-0.999794	0.324618	-3.07991	0.00207061	0.015698
AL121790.1	lncRNA	ENSG00000258414.1	1.99182	-0.99938	0.365969	-2.73078	0.00631845	0.0354962
AC090589.2	lncRNA	ENSG00000255520.1	1.19564	-0.999242	0.376717	-2.6525	0.00798976	0.0420761
DIAPH1-AS1	lncRNA	ENSG00000246422.2	1.67559	-0.999222	0.359337	-2.78073	0.00542361	0.03164
CCDC154	protein_coding	ENSG00000197599.11	51.729	-0.999184	0.237443	-4.2081	2.58e-05	0.000518348
MTND6P4	processed_pseudogene	ENSG00000249119.1	26.7156	-0.999008	0.362057	-2.75926	0.00579325	0.0332647
STRC	protein_coding	ENSG00000242866.8	25.0819	-0.998822	0.278505	-3.58637	0.000335313	0.00393464
AL158063.1	lncRNA	ENSG00000276957.1	7.74346	-0.99846	0.23647	-4.22236	2.42e-05	0.000492974
AL732372.2	transcribed_unprocessed_pseudogene	ENSG00000237094.10	19.6171	-0.997866	0.176886	-5.64131	1.69e-08	1.39e-06
MIR219A1	miRNA	ENSG00000199036.1	1.43805	-0.997737	0.381869	-2.61277	0.00898105	0.0458638
NA	NA	ENSG00000279508.1	25.7999	-0.997736	0.347551	-2.87076	0.00409489	0.0256585
AL158156.1	processed_pseudogene	ENSG00000230188.1	1.46956	-0.997657	0.359875	-2.77224	0.00556728	0.032276
FMR1-IT1	lncRNA	ENSG00000236337.1	8.56285	-0.996956	0.202846	-4.91485	8.89e-07	3.55e-05
AC020558.2	lncRNA	ENSG00000265511.1	26.3519	-0.996765	0.207685	-4.79942	1.59e-06	5.69e-05
AC092953.1	processed_pseudogene	ENSG00000244346.1	1.46799	-0.996579	0.356871	-2.79255	0.0052295	0.030843
H2AZP1	processed_pseudogene	ENSG00000213440.2	1.43172	-0.996487	0.334515	-2.9789	0.00289283	0.0199573
OGFR-AS1	lncRNA	ENSG00000229873.1	10.991	-0.996221	0.210078	-4.74216	2.11e-06	7.15e-05
AC027644.1	unprocessed_pseudogene	ENSG00000232546.1	13.3225	-0.996104	0.23859	-4.17496	2.98e-05	0.000584933
TERB1	protein_coding	ENSG00000249961.8	2.46827	-0.995998	0.285435	-3.4894	0.000484105	0.0052335
AC104984.3	lncRNA	ENSG00000265394.1	1.74065	-0.995784	0.345136	-2.88519	0.00391171	0.0247931
SNORD46	snoRNA	ENSG00000200913.1	7.31931	-0.995159	0.199299	-4.9933	5.94e-07	2.59e-05
AC079907.1	lncRNA	ENSG00000257222.1	8.51147	-0.995095	0.206987	-4.80751	1.53e-06	5.52e-05
AC141557.1	unprocessed_pseudogene	ENSG00000256673.1	16.0014	-0.995061	0.247502	-4.02042	5.81e-05	0.000991719
HSD17B3	protein_coding	ENSG00000130948.8	34.2571	-0.994984	0.276151	-3.60305	0.00031451	0.00374058
URAHP	transcribed_unprocessed_pseudogene	ENSG00000222019.6	58.7947	-0.994762	0.141186	-7.04577	1.84e-12	8.37e-10
RN7SL825P	misc_RNA	ENSG00000239731.3	1.32825	-0.9944	0.355907	-2.79399	0.00520625	0.0307533
AC092279.3	TEC	ENSG00000279425.1	25.9745	-0.994049	0.189512	-5.24531	1.56e-07	8.6e-06
AP001469.3	lncRNA	ENSG00000239415.1	68.9546	-0.993982	0.182519	-5.4459	5.15e-08	3.52e-06
AC012676.3	lncRNA	ENSG00000277170.1	8.00384	-0.993885	0.275107	-3.61272	0.000303004	0.00363996
RNU6ATAC18P	snRNA	ENSG00000221340.1	8.86412	-0.993875	0.26187	-3.7953	0.000147463	0.00207922
AC010422.4	lncRNA	ENSG00000269560.1	7.23088	-0.993755	0.231167	-4.29886	1.72e-05	0.000374063
AGAP6	protein_coding	ENSG00000204149.8	358.372	-0.993689	0.122569	-8.1072	5.18e-16	1.3e-12
AC074029.3	lncRNA	ENSG00000274124.1	3.47337	-0.993539	0.265555	-3.74137	0.000183018	0.0024526
NT5CP1	processed_pseudogene	ENSG00000258524.1	1.91746	-0.993365	0.345239	-2.87733	0.0040106	0.0252661
AP001020.3	lncRNA	ENSG00000266171.1	7.76826	-0.993279	0.243866	-4.07306	4.64e-05	0.000824272
MIR29B2CHG	lncRNA	ENSG00000203709.8	449.266	-0.993162	0.240464	-4.13019	3.62e-05	0.000685018
AL157935.3	protein_coding	ENSG00000257524.4	27.0719	-0.993139	0.240649	-4.12692	3.68e-05	0.000691454
FSIP2-AS2	lncRNA	ENSG00000226747.5	8.44951	-0.993065	0.359837	-2.75977	0.00578428	0.0332347
KANSL1L-AS1	lncRNA	ENSG00000229127.1	41.538	-0.99298	0.194346	-5.10934	3.23e-07	1.6e-05
AC073592.1	lncRNA	ENSG00000214650.2	13.3613	-0.992523	0.199304	-4.97994	6.36e-07	2.72e-05
PFN1P6	processed_pseudogene	ENSG00000227212.3	15.7475	-0.992282	0.257958	-3.84668	0.000119727	0.00176697
AL022328.2	lncRNA	ENSG00000273137.1	64.887	-0.992051	0.15254	-6.50355	7.84e-11	1.61e-08
GAPDHP22	processed_pseudogene	ENSG00000234005.3	1.13931	-0.992038	0.385269	-2.57492	0.0100263	0.0496962
AC009704.2	lncRNA	ENSG00000276934.1	6.79524	-0.991699	0.242807	-4.0843	4.42e-05	0.000792517
AC017083.1	lncRNA	ENSG00000273064.1	15.6249	-0.991646	0.180542	-5.49259	3.96e-08	2.87e-06
ENPP7P2	unprocessed_pseudogene	ENSG00000239959.1	3.11159	-0.991468	0.275782	-3.59512	0.000324247	0.00383121
LINC00624	lncRNA	ENSG00000278811.3	19.4686	-0.991453	0.230445	-4.30234	1.69e-05	0.000369357
AC093904.4	lncRNA	ENSG00000261104.1	54.0078	-0.991346	0.367954	-2.69421	0.00705547	0.0383861
NA	NA	ENSG00000263842.1	2.91066	-0.990948	0.306822	-3.22971	0.00123915	0.0107136
AC117500.2	lncRNA	ENSG00000255933.1	2.44409	-0.990477	0.295363	-3.35342	0.000798192	0.00770867
NA	NA	ENSG00000281628.1	1.60795	-0.990281	0.333429	-2.96999	0.00297807	0.0203864
AC008760.1	lncRNA	ENSG00000269680.1	76.4471	-0.990056	0.183088	-5.40755	6.39e-08	4.2e-06
CYCSP34	processed_pseudogene	ENSG00000176268.5	29.0057	-0.989856	0.150964	-6.55691	5.49e-11	1.21e-08
AC021231.3	processed_pseudogene	ENSG00000259665.1	2.71014	-0.989481	0.306526	-3.22805	0.00124636	0.0107649
DDX39B	protein_coding	ENSG00000198563.12	3965.93	-0.989321	0.138283	-7.15434	8.41e-13	4.31e-10
KCNH4	protein_coding	ENSG00000089558.7	34.1543	-0.988964	0.288455	-3.42849	0.000606958	0.00623091
AC069148.1	lncRNA	ENSG00000273209.1	13.0312	-0.988934	0.244368	-4.0469	5.19e-05	0.000905179
AMN	protein_coding	ENSG00000166126.9	2227.44	-0.988793	0.29314	-3.37311	0.000743246	0.00730353
AL662884.1	lncRNA	ENSG00000273333.2	3.72872	-0.988354	0.265602	-3.72118	0.000198291	0.00261811
RN7SL145P	misc_RNA	ENSG00000244357.3	4.15434	-0.988226	0.250888	-3.93892	8.19e-05	0.00131015
AL158834.2	lncRNA	ENSG00000227253.3	9.40193	-0.988216	0.174416	-5.66587	1.46e-08	1.24e-06
AC090695.2	processed_pseudogene	ENSG00000259381.2	8.60021	-0.988171	0.21063	-4.69151	2.71e-06	8.67e-05
AC010973.2	lncRNA	ENSG00000244151.1	67.6602	-0.988012	0.173268	-5.70222	1.18e-08	1.04e-06
MIR17HG	lncRNA	ENSG00000215417.9	61.5935	-0.987727	0.215727	-4.5786	4.68e-06	0.000133224
LINC00634	protein_coding	ENSG00000205704.6	6.13843	-0.987508	0.314201	-3.14291	0.00167274	0.0134061
MRPS18AP1	processed_pseudogene	ENSG00000229759.1	6.87376	-0.987395	0.331974	-2.97432	0.00293643	0.0201716
AC024909.1	lncRNA	ENSG00000274021.1	28.2311	-0.98713	0.221447	-4.45763	8.29e-06	0.00020942
PTOV1-AS2	lncRNA	ENSG00000269352.1	162.833	-0.987128	0.134917	-7.31655	2.54e-13	1.58e-10
AC068533.3	lncRNA	ENSG00000234185.2	2.00757	-0.986908	0.317696	-3.10646	0.00189343	0.0146912
AL162171.2	lncRNA	ENSG00000258983.2	2.71019	-0.986576	0.289088	-3.41271	0.0006432	0.00650642
AL359510.2	TEC	ENSG00000280157.1	28.3624	-0.985987	0.202025	-4.88053	1.06e-06	4.12e-05
YEATS2-AS1	lncRNA	ENSG00000233885.6	47.6182	-0.985847	0.163206	-6.04051	1.54e-09	1.94e-07
AP001626.1	lncRNA	ENSG00000235023.1	7.48501	-0.9858	0.321018	-3.07086	0.00213444	0.0160344
AC021945.1	TEC	ENSG00000279347.1	4.41273	-0.985703	0.262004	-3.76216	0.000168449	0.00230714
AP001107.6	lncRNA	ENSG00000254756.1	4.39256	-0.985671	0.254743	-3.86928	0.000109157	0.00164668
AC004466.1	lncRNA	ENSG00000268069.2	7.29327	-0.985464	0.185874	-5.30178	1.15e-07	6.78e-06
AC004241.4	lncRNA	ENSG00000277173.1	5.41538	-0.984781	0.272932	-3.60816	0.000308376	0.00368729
IGBP1-AS1	lncRNA	ENSG00000203588.3	11.385	-0.984546	0.197453	-4.98623	6.16e-07	2.66e-05
AC105935.2	lncRNA	ENSG00000230698.1	2.79061	-0.984468	0.343921	-2.86249	0.00420329	0.0260946
PDZD3	protein_coding	ENSG00000172367.14	546.164	-0.984458	0.371852	-2.64745	0.00811022	0.0424955
AC022211.2	lncRNA	ENSG00000263786.1	20.2852	-0.984297	0.230027	-4.27905	1.88e-05	0.000400802
ITPRIP-AS1	lncRNA	ENSG00000228261.1	7.98627	-0.984081	0.230078	-4.27717	1.89e-05	0.000402986
AL353898.3	TEC	ENSG00000280378.1	27.8829	-0.983876	0.15701	-6.26634	3.7e-10	5.87e-08
AL353588.1	protein_coding	ENSG00000272442.2	7.22331	-0.98377	0.177341	-5.54735	2.9e-08	2.22e-06
AP000692.1	lncRNA	ENSG00000228107.1	19.0574	-0.983322	0.206161	-4.76969	1.85e-06	6.42e-05
AC078778.1	lncRNA	ENSG00000258344.1	3.10237	-0.983215	0.322421	-3.04948	0.0022924	0.0169086
AL008718.3	lncRNA	ENSG00000273353.1	3.17151	-0.983189	0.279931	-3.51225	0.000444325	0.00489006
AC127070.4	TEC	ENSG00000278949.1	15.1925	-0.983002	0.202366	-4.85754	1.19e-06	4.51e-05
AC136475.10	processed_pseudogene	ENSG00000277290.1	21.6312	-0.983001	0.185738	-5.2924	1.21e-07	7.06e-06
AC005154.1	processed_pseudogene	ENSG00000226874.1	5.73118	-0.982331	0.264954	-3.70755	0.000209271	0.00273202
AL110115.2	lncRNA	ENSG00000278276.1	5.11207	-0.982124	0.252443	-3.89049	0.000100044	0.00154002
GTF2IP20	transcribed_unprocessed_pseudogene	ENSG00000272645.2	256.726	-0.981662	0.154208	-6.36585	1.94e-10	3.58e-08
ABHD14A-ACY1	protein_coding	ENSG00000114786.14	16.4067	-0.981414	0.204791	-4.79226	1.65e-06	5.84e-05
AC068722.2	lncRNA	ENSG00000273972.1	5.98154	-0.981364	0.317412	-3.09176	0.00198971	0.0152479
NRBF2P5	processed_pseudogene	ENSG00000270427.1	8.78122	-0.980954	0.226231	-4.33608	1.45e-05	0.000328386
AL359715.2	lncRNA	ENSG00000260645.1	18.5945	-0.980725	0.217631	-4.50637	6.59e-06	0.000174879
AP001527.1	lncRNA	ENSG00000260008.1	1.95271	-0.980676	0.333599	-2.93968	0.00328549	0.0218528
LINC01479	lncRNA	ENSG00000255772.4	2.5027	-0.980514	0.316136	-3.10156	0.00192503	0.0148629
ITGB2-AS1	lncRNA	ENSG00000227039.5	241.986	-0.980482	0.271978	-3.60501	0.000312146	0.00372105
C1RL-AS1	lncRNA	ENSG00000205885.6	304.375	-0.980417	0.177142	-5.53465	3.12e-08	2.37e-06
AL117379.1	lncRNA	ENSG00000273759.1	82.0256	-0.980413	0.180707	-5.42542	5.78e-08	3.85e-06
AL031714.1	lncRNA	ENSG00000261505.1	228.016	-0.980249	0.14965	-6.55026	5.74e-11	1.24e-08
LINC01238	lncRNA	ENSG00000261186.2	7.28757	-0.9799	0.276753	-3.5407	0.000399069	0.0044954
C2orf66	protein_coding	ENSG00000187944.2	5.29434	-0.979798	0.347917	-2.81619	0.00485976	0.0292132
EFCAB5	protein_coding	ENSG00000176927.13	16.8763	-0.979643	0.225741	-4.33968	1.43e-05	0.000324259
AC084864.1	lncRNA	ENSG00000242078.1	7.13559	-0.979271	0.299422	-3.27053	0.00107344	0.00963867
RNU6-610P	snRNA	ENSG00000206991.1	2.82937	-0.979132	0.277675	-3.52618	0.000421607	0.0046955
AC092171.1	lncRNA	ENSG00000188365.3	9.36788	-0.978755	0.219148	-4.46618	7.96e-06	0.000201947
AC006480.3	lncRNA	ENSG00000273448.1	21.4914	-0.978739	0.181873	-5.38143	7.39e-08	4.71e-06
SEC13P1	processed_pseudogene	ENSG00000223899.1	1.68414	-0.978311	0.330444	-2.96059	0.00307047	0.0208416
AC020978.1	lncRNA	ENSG00000259797.1	1.46377	-0.977966	0.340718	-2.87031	0.00410066	0.02566
AL133215.2	lncRNA	ENSG00000273162.1	20.2306	-0.977794	0.212446	-4.60255	4.17e-06	0.000121317
AC004849.1	misc_RNA	ENSG00000251728.1	3.26912	-0.97778	0.329366	-2.96868	0.00299087	0.0204476
AC012368.2	lncRNA	ENSG00000228079.2	3.97283	-0.977681	0.303728	-3.21894	0.00128667	0.0110168
AC083843.4	TEC	ENSG00000279518.1	55.6705	-0.977604	0.221111	-4.42133	9.81e-06	0.000239192
LINC01089	lncRNA	ENSG00000212694.7	406.037	-0.977324	0.170101	-5.74556	9.16e-09	8.51e-07
AC010519.1	lncRNA	ENSG00000268746.1	7.09376	-0.97712	0.301247	-3.24358	0.00118037	0.0103188
AL163636.2	lncRNA	ENSG00000258451.1	8.27913	-0.97612	0.247129	-3.94984	7.82e-05	0.00126196
AP002340.1	lncRNA	ENSG00000255421.1	2.68388	-0.976006	0.242589	-4.02328	5.74e-05	0.000980694
AL512303.1	lncRNA	ENSG00000232311.1	3.17848	-0.975949	0.277858	-3.5124	0.000444071	0.00488879
AC132872.2	lncRNA	ENSG00000264548.1	14.2604	-0.975833	0.224473	-4.34721	1.38e-05	0.000314944
RN7SL521P	misc_RNA	ENSG00000240877.3	5.62903	-0.975672	0.284301	-3.43183	0.000599515	0.00617569
PILRB	protein_coding	ENSG00000121716.17	383.616	-0.9754	0.24547	-3.9736	7.08e-05	0.00116729
AC004223.4	lncRNA	ENSG00000273687.1	4.65143	-0.975336	0.212755	-4.5843	4.56e-06	0.000130473
C9orf163	lncRNA	ENSG00000196366.3	23.6667	-0.974517	0.223523	-4.35981	1.3e-05	0.000300055
NA	NA	ENSG00000275142.1	8.24722	-0.974321	0.241088	-4.04134	5.31e-05	0.000924642
AC012186.2	lncRNA	ENSG00000261131.1	7.91676	-0.974288	0.195669	-4.97927	6.38e-07	2.72e-05
AL137246.1	lncRNA	ENSG00000272542.1	1.76915	-0.974105	0.375542	-2.59387	0.00949033	0.0477144
LINC01970	lncRNA	ENSG00000265692.1	4.70958	-0.973254	0.290276	-3.35286	0.000799818	0.00772017
AL122125.1	lncRNA	ENSG00000277050.1	25.7111	-0.972912	0.221976	-4.38297	1.17e-05	0.000276095
SCARNA10	snoRNA	ENSG00000239002.3	1.96365	-0.972788	0.357085	-2.72425	0.00644477	0.0360015
SNORD123	snoRNA	ENSG00000239112.1	3.04267	-0.972658	0.304261	-3.19679	0.00138968	0.0116508
ATAD3C	protein_coding	ENSG00000215915.8	253.664	-0.972294	0.238191	-4.08199	4.47e-05	0.000798426
MIR6753	miRNA	ENSG00000275022.1	8.19986	-0.972238	0.242477	-4.0096	6.08e-05	0.00103081
RNU6-1011P	snRNA	ENSG00000207399.1	2.86305	-0.971921	0.29987	-3.24114	0.00119054	0.0103897
AC023389.2	lncRNA	ENSG00000263657.1	1.98408	-0.971915	0.296337	-3.27977	0.00103893	0.00942194
GABPB1-AS1	lncRNA	ENSG00000244879.4	709.557	-0.97126	0.199391	-4.87112	1.11e-06	4.29e-05
AC073548.1	TEC	ENSG00000279861.1	98.2862	-0.971104	0.16825	-5.77178	7.84e-09	7.47e-07
SNORD99	snoRNA	ENSG00000221539.1	27.6378	-0.971061	0.211618	-4.58875	4.46e-06	0.000128541
CDRT4	protein_coding	ENSG00000239704.9	31.1657	-0.971024	0.177458	-5.47186	4.45e-08	3.13e-06
AC027277.2	lncRNA	ENSG00000260310.1	2.10247	-0.970896	0.353501	-2.74651	0.00602325	0.0342405
SRPK3	protein_coding	ENSG00000184343.9	124.978	-0.970743	0.226268	-4.29024	1.78e-05	0.000386251
SNORD36C	snoRNA	ENSG00000252542.1	2.23382	-0.970736	0.277818	-3.49414	0.000475583	0.00516269
AL021707.1	lncRNA	ENSG00000225450.1	10.0176	-0.97062	0.226962	-4.27658	1.9e-05	0.000403575
PGAM1P5	transcribed_processed_pseudogene	ENSG00000257150.2	7.68382	-0.970484	0.297206	-3.26536	0.00109324	0.00977432
AC116914.2	lncRNA	ENSG00000262692.1	14.7541	-0.970354	0.16495	-5.88271	4.04e-09	4.37e-07
COL4A3	protein_coding	ENSG00000169031.17	133.27	-0.970008	0.347758	-2.78932	0.00528189	0.0310898
AC093788.1	lncRNA	ENSG00000273449.1	40.078	-0.969651	0.167657	-5.78354	7.31e-09	7.04e-07
AC117498.3	processed_pseudogene	ENSG00000271547.1	3.84851	-0.969534	0.286967	-3.37856	0.000728671	0.00718824
AC010325.1	protein_coding	ENSG00000261341.4	1.79564	-0.969407	0.3518	-2.75556	0.00585915	0.0335397
AC004543.1	lncRNA	ENSG00000237921.2	1.17143	-0.96834	0.372922	-2.59663	0.00941437	0.0474336
LINC00323	lncRNA	ENSG00000226496.2	43.8819	-0.968216	0.278966	-3.47072	0.000519057	0.00551206
KCNAB3	protein_coding	ENSG00000170049.8	97.4306	-0.967975	0.184791	-5.23821	1.62e-07	8.83e-06
AC024267.6	lncRNA	ENSG00000265908.1	2.70769	-0.967773	0.263848	-3.66791	0.000244539	0.00307345
AC002347.1	lncRNA	ENSG00000261433.1	1.62181	-0.967643	0.337739	-2.86506	0.00416926	0.025947
AL136531.2	protein_coding	ENSG00000274322.1	47.2975	-0.967627	0.229566	-4.21503	2.5e-05	0.000504975
AC002553.1	lncRNA	ENSG00000227782.2	45.882	-0.967599	0.145117	-6.66773	2.6e-11	6.39e-09
AC023509.1	lncRNA	ENSG00000257379.1	9.18702	-0.967587	0.235344	-4.11137	3.93e-05	0.000727184
TPRG1LP1	processed_pseudogene	ENSG00000269097.1	14.4229	-0.96758	0.339328	-2.85146	0.00435186	0.0267821
MIRLET7D	miRNA	ENSG00000199133.2	13.8993	-0.967558	0.246114	-3.93135	8.45e-05	0.00134292
AC008635.2	lncRNA	ENSG00000269487.1	2.64185	-0.967529	0.306497	-3.15673	0.00159551	0.0129365
NUTM2G	protein_coding	ENSG00000188152.11	12.0364	-0.967398	0.175335	-5.51744	3.44e-08	2.56e-06
RPL22P19	transcribed_processed_pseudogene	ENSG00000241129.3	1.76978	-0.967348	0.372067	-2.59993	0.00932438	0.0470941
AC087884.1	misc_RNA	ENSG00000200953.1	2.72596	-0.967198	0.356567	-2.71253	0.00667725	0.036929
NA	NA	ENSG00000264991.1	6.2455	-0.967148	0.212921	-4.54227	5.57e-06	0.000151796
AC002128.1	lncRNA	ENSG00000268947.1	29.9266	-0.966477	0.150929	-6.40352	1.52e-10	2.91e-08
GOLGA8IP	transcribed_unprocessed_pseudogene	ENSG00000277561.3	1.73428	-0.966421	0.327538	-2.95056	0.00317197	0.0213207
CYP3A5	protein_coding	ENSG00000106258.12	8638.37	-0.966242	0.243746	-3.96414	7.37e-05	0.00120152
AP001628.1	lncRNA	ENSG00000225218.1	6.86657	-0.966134	0.268197	-3.60233	0.000315372	0.00374564
CNOT2-DT	lncRNA	ENSG00000257815.4	106.894	-0.966116	0.149756	-6.45127	1.11e-10	2.19e-08
AL049780.1	lncRNA	ENSG00000258646.1	7.84963	-0.965954	0.185138	-5.21749	1.81e-07	9.67e-06
RN7SKP271	misc_RNA	ENSG00000222460.1	1.25804	-0.965952	0.347804	-2.77729	0.00548151	0.0318884
AC010998.2	lncRNA	ENSG00000271670.1	5.7497	-0.965854	0.27258	-3.54338	0.000395033	0.00445702
KRT79	protein_coding	ENSG00000185640.5	38.0569	-0.96575	0.313962	-3.07601	0.00209789	0.0158472
SNORD59A	snoRNA	ENSG00000207031.1	2.4491	-0.965464	0.293679	-3.28749	0.00101086	0.00922887
Z69666.1	lncRNA	ENSG00000228779.1	3.05058	-0.965428	0.250896	-3.84792	0.000119124	0.00176178
C1orf220	lncRNA	ENSG00000213057.5	54.1089	-0.96534	0.212352	-4.54595	5.47e-06	0.000149856
AC012358.2	misc_RNA	ENSG00000206964.1	1.96529	-0.96516	0.316139	-3.05296	0.00226599	0.0167629
AP000437.1	TEC	ENSG00000279549.1	5.64421	-0.965135	0.214063	-4.50865	6.52e-06	0.000173542
NA	NA	ENSG00000280328.1	36.8007	-0.964981	0.161149	-5.98813	2.12e-09	2.54e-07
AC005899.6	lncRNA	ENSG00000266385.1	1.78338	-0.96487	0.294083	-3.28095	0.00103458	0.0093921
AC005096.1	lncRNA	ENSG00000259294.1	1.77178	-0.964405	0.364022	-2.6493	0.00806581	0.042338
AC107081.2	lncRNA	ENSG00000236498.1	13.5475	-0.964234	0.183376	-5.25824	1.45e-07	8.13e-06
AC099314.1	lncRNA	ENSG00000260798.1	1.3292	-0.964144	0.363574	-2.65185	0.00800515	0.0421258
AC090950.1	transcribed_unprocessed_pseudogene	ENSG00000270409.1	2.00019	-0.963718	0.303139	-3.17913	0.00147717	0.0122081
CHRNG	protein_coding	ENSG00000196811.10	4.92194	-0.963442	0.250376	-3.84797	0.000119099	0.00176178
AC004466.3	lncRNA	ENSG00000276691.1	11.4496	-0.963253	0.245203	-3.92839	8.55e-05	0.00135465
TRIM15	protein_coding	ENSG00000204610.11	1351.28	-0.962696	0.260577	-3.69448	0.000220339	0.00283987
AC004381.1	lncRNA	ENSG00000260510.1	1.78384	-0.962474	0.372687	-2.58253	0.00980798	0.0489366
NA	NA	ENSG00000264222.1	7.46408	-0.962019	0.299775	-3.20914	0.00133135	0.0113143
CR382285.1	transcribed_processed_pseudogene	ENSG00000270533.2	1.7981	-0.961973	0.3201	-3.00523	0.00265382	0.0188332
MCCC1-AS1	lncRNA	ENSG00000243368.2	21.6177	-0.961917	0.17706	-5.43273	5.55e-08	3.72e-06
AC016876.4	lncRNA	ENSG00000276384.1	3.96396	-0.961903	0.213306	-4.5095	6.5e-06	0.000173109
LINC02097	lncRNA	ENSG00000226101.1	5.99532	-0.961888	0.284347	-3.38279	0.000717532	0.00710607
AC087742.1	lncRNA	ENSG00000274363.1	5.85415	-0.961825	0.271533	-3.54221	0.000396793	0.00447261
NA	NA	ENSG00000273478.1	122.728	-0.961492	0.159992	-6.00963	1.86e-09	2.26e-07
MACC1-AS1	lncRNA	ENSG00000228598.1	2.24923	-0.961466	0.358969	-2.67841	0.00739728	0.0396999
AC145423.2	lncRNA	ENSG00000274427.1	6.52952	-0.961357	0.238574	-4.0296	5.59e-05	0.000960277
AC020911.1	lncRNA	ENSG00000267033.1	4.77873	-0.960883	0.24824	-3.87078	0.000108487	0.00164074
AL360181.2	lncRNA	ENSG00000235245.1	64.7931	-0.960454	0.157108	-6.11336	9.76e-10	1.31e-07
RHOA-IT1	lncRNA	ENSG00000235908.1	9.58724	-0.960166	0.230771	-4.16068	3.17e-05	0.00061489
RNF139-AS1	lncRNA	ENSG00000245149.3	117.646	-0.95982	0.158089	-6.07139	1.27e-09	1.64e-07
AP001574.1	lncRNA	ENSG00000253217.1	4.72094	-0.959771	0.351571	-2.72995	0.00633437	0.0355686
PDIA3P2	unprocessed_pseudogene	ENSG00000224677.1	2.39143	-0.959494	0.327789	-2.92717	0.00342066	0.0225402
SMC2-AS1	lncRNA	ENSG00000270332.1	8.09105	-0.95862	0.254697	-3.76376	0.000167375	0.00229802
AC024257.4	lncRNA	ENSG00000273765.1	4.83854	-0.958404	0.259971	-3.68657	0.000227295	0.00290834
AL139288.2	TEC	ENSG00000279306.1	2.30639	-0.958202	0.315355	-3.03849	0.00237767	0.0173536
NA	NA	ENSG00000264535.1	1.94451	-0.958136	0.311949	-3.07145	0.00213024	0.0160198
THEM5	protein_coding	ENSG00000196407.10	67.5664	-0.958063	0.284638	-3.3659	0.000762938	0.00744332
AC015802.5	lncRNA	ENSG00000272386.1	5.93064	-0.957927	0.256009	-3.74177	0.00018273	0.00245151
AL138733.1	lncRNA	ENSG00000223598.1	1.28966	-0.957747	0.360559	-2.65628	0.00790074	0.0416941
AC023302.1	lncRNA	ENSG00000271983.1	15.2695	-0.957425	0.282132	-3.39353	0.000689977	0.00688519
AL136115.2	lncRNA	ENSG00000269967.1	8.05716	-0.957417	0.229039	-4.18015	2.91e-05	0.000574643
AC022532.1	TEC	ENSG00000280401.1	15.762	-0.95729	0.221074	-4.33018	1.49e-05	0.000334706
H3-4	protein_coding	ENSG00000168148.3	1.83397	-0.956309	0.355683	-2.68865	0.0071741	0.0388365
LINC00479	lncRNA	ENSG00000236384.6	40.9372	-0.956257	0.3076	-3.10876	0.00187872	0.0146254
KLF3-AS1	lncRNA	ENSG00000231160.8	144.219	-0.956017	0.160386	-5.96073	2.51e-09	2.93e-07
AC000120.2	lncRNA	ENSG00000243107.1	8.7253	-0.955979	0.269214	-3.55101	0.00038376	0.0043618
AL356966.1	lncRNA	ENSG00000224356.4	4.91794	-0.955497	0.244355	-3.91028	9.22e-05	0.00144167
AL360176.1	misc_RNA	ENSG00000277371.1	1.90666	-0.95546	0.287532	-3.32297	0.000890653	0.00840223
AC134407.2	TEC	ENSG00000279573.1	3.38695	-0.955372	0.261131	-3.65859	0.000253606	0.00316382
AC004890.3	unprocessed_pseudogene	ENSG00000271664.1	8.29404	-0.955348	0.20191	-4.73155	2.23e-06	7.47e-05
AC011498.3	lncRNA	ENSG00000267255.1	1.45994	-0.954988	0.334125	-2.85817	0.00426087	0.0263642
LINC02604	lncRNA	ENSG00000273142.1	426.806	-0.954959	0.137347	-6.95289	3.58e-12	1.31e-09
NA	NA	ENSG00000231435.1	6.05739	-0.954896	0.277174	-3.44512	0.000570815	0.00595454
MTND4P23	unprocessed_pseudogene	ENSG00000225796.2	3.45476	-0.954866	0.315427	-3.02722	0.00246815	0.0178633
AL139123.1	lncRNA	ENSG00000277218.1	10.5991	-0.954204	0.225913	-4.22377	2.4e-05	0.000491392
AC009120.3	lncRNA	ENSG00000260884.1	21.4639	-0.954073	0.212397	-4.49194	7.06e-06	0.000184622
ITGA10	protein_coding	ENSG00000143127.11	477.568	-0.953944	0.311226	-3.06512	0.00217582	0.016259
FZD10	protein_coding	ENSG00000111432.4	108.985	-0.953713	0.338958	-2.81366	0.00489813	0.029373
AC018638.2	processed_pseudogene	ENSG00000230715.3	288.264	-0.953304	0.152116	-6.26695	3.68e-10	5.87e-08
NEIL1	protein_coding	ENSG00000140398.12	969.04	-0.953043	0.175053	-5.44432	5.2e-08	3.54e-06
AQP7	protein_coding	ENSG00000165269.11	153.154	-0.952805	0.217863	-4.37341	1.22e-05	0.000285297
NA	NA	ENSG00000274627.1	180.082	-0.952676	0.191373	-4.9781	6.42e-07	2.73e-05
MIRLET7A1HG	lncRNA	ENSG00000269929.1	9.26463	-0.952398	0.245699	-3.87628	0.000106066	0.0016117
ZNF32-AS1	lncRNA	ENSG00000226245.1	10.6085	-0.952208	0.168977	-5.63512	1.75e-08	1.43e-06
AL157786.1	lncRNA	ENSG00000232934.6	96.4072	-0.951985	0.241721	-3.93837	8.2e-05	0.00131189
AC005329.3	lncRNA	ENSG00000280486.1	2.46151	-0.951969	0.313226	-3.03924	0.00237173	0.0173305
AC122688.3	TEC	ENSG00000279233.1	101.257	-0.951913	0.182662	-5.21133	1.87e-07	9.97e-06
AC005954.1	lncRNA	ENSG00000267138.1	2.3259	-0.951192	0.300765	-3.16257	0.00156383	0.0127487
AC211476.4	lncRNA	ENSG00000272843.1	5.70805	-0.951188	0.260987	-3.64459	0.000267821	0.00330161
AC091817.1	snoRNA	ENSG00000238840.1	2.46287	-0.951108	0.345534	-2.75258	0.00591283	0.0337978
AC089999.4	lncRNA	ENSG00000277566.1	7.16228	-0.950694	0.303908	-3.12823	0.00175864	0.013942
PLGLB2	protein_coding	ENSG00000125551.17	2.01909	-0.950543	0.363792	-2.61287	0.00897851	0.0458635
NA	NA	ENSG00000275955.1	1.36777	-0.950541	0.33003	-2.88017	0.00397466	0.0251067
AL022238.3	lncRNA	ENSG00000272834.1	8.1832	-0.950171	0.225309	-4.2172	2.47e-05	0.00050129
AIFM3	protein_coding	ENSG00000183773.14	164.955	-0.949979	0.195066	-4.87005	1.12e-06	4.31e-05
NBEAL2	protein_coding	ENSG00000160796.15	10854.5	-0.949746	0.181045	-5.24591	1.56e-07	8.59e-06
GOLGA6L9	protein_coding	ENSG00000197978.9	159.234	-0.949657	0.130753	-7.26296	3.79e-13	2.23e-10
FAM157C	lncRNA	ENSG00000260528.3	21.8609	-0.949635	0.214949	-4.41796	9.96e-06	0.000242118
BRICD5	protein_coding	ENSG00000182685.6	196.399	-0.949583	0.188596	-5.03502	4.78e-07	2.19e-05
AC007785.3	lncRNA	ENSG00000268401.1	2.57432	-0.9495	0.309832	-3.06457	0.00217986	0.0162754
OCLM	protein_coding	ENSG00000262180.1	14.1022	-0.949472	0.24899	-3.8133	0.000137123	0.00196313
BGLAP	protein_coding	ENSG00000242252.1	45.8125	-0.949414	0.201151	-4.7199	2.36e-06	7.8e-05
AC097641.2	lncRNA	ENSG00000277728.1	12.2938	-0.949173	0.17209	-5.51558	3.48e-08	2.58e-06
HCG4B	unprocessed_pseudogene	ENSG00000227262.3	141.872	-0.949104	0.306011	-3.10154	0.00192519	0.0148629
TTLL6	protein_coding	ENSG00000170703.14	90.9226	-0.94907	0.301601	-3.14677	0.00165083	0.0132835
AL139099.3	lncRNA	ENSG00000258450.1	4.01849	-0.948885	0.259833	-3.6519	0.00026031	0.00323159
AC027796.2	processed_pseudogene	ENSG00000262248.1	3.46068	-0.948864	0.256495	-3.69934	0.000216159	0.00280026
AL138960.1	lncRNA	ENSG00000277831.1	6.40177	-0.948845	0.252749	-3.7541	0.000173968	0.00236261
CCL20	protein_coding	ENSG00000115009.10	1410.38	-0.948842	0.338779	-2.80077	0.00509808	0.0302797
AC011825.2	lncRNA	ENSG00000263393.1	4.67607	-0.948514	0.247761	-3.82835	0.000129007	0.00187423
AHSA2P	transcribed_unitary_pseudogene	ENSG00000173209.21	2601.75	-0.948315	0.137585	-6.89258	5.48e-12	1.8e-09
AC004477.1	lncRNA	ENSG00000263412.1	31.1979	-0.948295	0.194233	-4.88225	1.05e-06	4.09e-05
AC233280.2	processed_pseudogene	ENSG00000271662.1	16.698	-0.947917	0.309285	-3.06487	0.00217766	0.0162658
AC002401.3	lncRNA	ENSG00000275025.1	5.12159	-0.947875	0.330674	-2.86649	0.00415045	0.0258754
RAPSN	protein_coding	ENSG00000165917.8	14.6688	-0.94769	0.267542	-3.54221	0.000396785	0.00447261
AC130686.1	TEC	ENSG00000278954.1	8.79288	-0.947404	0.248423	-3.81367	0.000136919	0.0019618
AC135050.3	lncRNA	ENSG00000260911.2	15.265	-0.946916	0.227888	-4.15518	3.25e-05	0.000626187
AL590708.1	lncRNA	ENSG00000232850.3	61.4233	-0.946888	0.237076	-3.99403	6.5e-05	0.00108931
TNFRSF25	protein_coding	ENSG00000215788.8	607.928	-0.946883	0.176541	-5.36352	8.16e-08	5.1e-06
RPL29P24	processed_pseudogene	ENSG00000241030.1	4.13122	-0.946872	0.244926	-3.86596	0.000110655	0.00166381
AC018638.1	processed_pseudogene	ENSG00000229413.2	60.0455	-0.946854	0.157478	-6.01263	1.83e-09	2.24e-07
PLAAT1	protein_coding	ENSG00000127252.5	15.7385	-0.946773	0.305712	-3.09694	0.00195529	0.0150304
AC012557.2	lncRNA	ENSG00000272181.1	3.37146	-0.946766	0.283601	-3.33837	0.000842708	0.00803124
MSTO2P	unprocessed_pseudogene	ENSG00000203761.5	114.446	-0.946183	0.133963	-7.06301	1.63e-12	7.59e-10
RN7SL130P	misc_RNA	ENSG00000244256.3	8.7757	-0.946138	0.204778	-4.62031	3.83e-06	0.00011362
AL365436.2	lncRNA	ENSG00000232536.1	5.98271	-0.946045	0.248759	-3.80306	0.000142923	0.00202731
AC092960.2	snoRNA	ENSG00000253092.1	1.33978	-0.945958	0.357915	-2.64296	0.00821836	0.0429098
AC092641.1	processed_pseudogene	ENSG00000227176.1	2.30732	-0.945778	0.32869	-2.87741	0.00400948	0.0252635
RN7SL558P	misc_RNA	ENSG00000243260.3	1.23839	-0.945491	0.351025	-2.69351	0.00707036	0.0384341
SNORA22	snoRNA	ENSG00000206634.1	2.26634	-0.945137	0.285756	-3.30749	0.000941352	0.00875769
AC009087.1	lncRNA	ENSG00000260252.1	3.39748	-0.945079	0.262713	-3.59738	0.000321437	0.00380618
AC025031.4	lncRNA	ENSG00000275481.1	15.9379	-0.945026	0.169637	-5.57088	2.53e-08	1.98e-06
SKAP1-AS1	lncRNA	ENSG00000263787.1	1.81521	-0.944818	0.328763	-2.87386	0.00405491	0.0254546
SNHG25	lncRNA	ENSG00000266402.3	28.6099	-0.944701	0.282739	-3.34125	0.000834036	0.00796575
MIR4292	miRNA	ENSG00000265806.1	12.3557	-0.94456	0.161953	-5.83231	5.47e-09	5.5e-07
B3GAT2	protein_coding	ENSG00000112309.9	38.3904	-0.944545	0.16705	-5.65428	1.57e-08	1.31e-06
NA	NA	ENSG00000276032.1	4.92695	-0.944477	0.325831	-2.89867	0.00374744	0.0240743
AC005077.4	processed_pseudogene	ENSG00000230882.1	160.196	-0.944376	0.277792	-3.39958	0.000674885	0.00676509
AC010538.1	lncRNA	ENSG00000275734.1	10.9256	-0.94419	0.173703	-5.43566	5.46e-08	3.69e-06
[truncated: 5,154 more rows]

## Sheet: all_RBP_genes
Supplementary Data 10: Differentially expressed genes between the IR clusters
gene_name	gene	gene_type	baseMean	log2FoldChange	lfcSE	stat	pvalue	padj	rbp
CLK2	ENSG00000176444.17	protein_coding	2487.04	-0.678118	0.0923	-7.34935	1.99e-13	1.31e-10	yes
LUC7L3	ENSG00000108848.14	protein_coding	5333.44	-0.622102	0.0868	-7.16432	7.82e-13	4.07e-10	yes
EIF4A1	ENSG00000161960.13	protein_coding	381.346	-0.926995	0.143576	-6.45646	1.07e-10	2.14e-08	yes
TRA2A	ENSG00000164548.9	protein_coding	2912.31	-0.436246	0.0688	-6.34073	2.29e-10	3.99e-08	yes
RBM6	ENSG00000004534.13	protein_coding	3721.46	-0.580879	0.0922	-6.29834	3.01e-10	5e-08	yes
PRPF39	ENSG00000185246.16	protein_coding	1218.47	-0.507341	0.0815	-6.22749	4.74e-10	7.17e-08	yes
RBM5	ENSG00000003756.15	protein_coding	4123.52	-0.507697	0.0821	-6.18579	6.18e-10	9.04e-08	yes
LUC7L	ENSG00000007392.15	protein_coding	2179.84	-0.670806	0.110315	-6.08082	1.2e-09	1.56e-07	yes
NOL12	ENSG00000273899.3	protein_coding	341.464	-0.69754	0.123001	-5.671	1.42e-08	1.21e-06	yes
RBM33	ENSG00000184863.9	protein_coding	2627.55	-0.419138	0.0751	-5.58044	2.4e-08	1.88e-06	yes
POU5F1	ENSG00000204531.14	protein_coding	930.152	-1.56378	0.283403	-5.51786	3.43e-08	2.56e-06	yes
RBM39	ENSG00000131051.19	protein_coding	9751.42	-0.355115	0.0647	-5.48815	4.06e-08	2.92e-06	yes
PHAX	ENSG00000164902.12	protein_coding	1343.95	0.334971	0.0626	5.35419	8.59e-08	5.3e-06	yes
TIA1	ENSG00000116001.14	protein_coding	3443.5	-0.466616	0.0887	-5.25971	1.44e-07	8.1e-06	yes
PNN	ENSG00000100941.7	protein_coding	4737	-0.430582	0.084	-5.1248	2.98e-07	1.5e-05	yes
NOL3	ENSG00000140939.13	protein_coding	2055.82	-0.59294	0.117577	-5.04299	4.58e-07	2.12e-05	yes
ARL6IP4	ENSG00000182196.12	protein_coding	121.501	-0.8123	0.162048	-5.01272	5.37e-07	2.4e-05	yes
MFAP1	ENSG00000140259.6	protein_coding	1476.63	0.334563	0.0685	4.88491	1.03e-06	4.05e-05	yes
DDX47	ENSG00000213782.6	protein_coding	141.853	-0.844263	0.173518	-4.86556	1.14e-06	4.39e-05	yes
DYNC1H1	ENSG00000197102.9	protein_coding	19220.8	0.388992	0.0808	4.81617	1.46e-06	5.35e-05	yes
CLK1	ENSG00000013441.14	protein_coding	4460.77	-0.51279	0.10658	-4.8113	1.5e-06	5.44e-05	yes
MAT2A	ENSG00000168906.11	protein_coding	9362.45	-0.694661	0.144773	-4.79827	1.6e-06	5.71e-05	yes
PSMC1	ENSG00000100764.12	protein_coding	765.613	0.380599	0.0797	4.77341	1.81e-06	6.34e-05	yes
HNRNPH1	ENSG00000169045.16	protein_coding	11490.1	-0.379815	0.08	-4.74915	2.04e-06	6.97e-05	yes
SRRT	ENSG00000087087.17	protein_coding	4768.43	-0.307687	0.0654	-4.70732	2.51e-06	8.19e-05	yes
YWHAQ	ENSG00000134308.12	protein_coding	8677.3	0.358405	0.0775	4.62252	3.79e-06	0.000113	yes
RNPC3	ENSG00000185946.14	protein_coding	527.553	-0.571141	0.124178	-4.59937	4.24e-06	0.000123	yes
YWHAB	ENSG00000166913.11	protein_coding	16194.3	0.316418	0.0696	4.54657	5.45e-06	0.00015	yes
CPNE3	ENSG00000085719.10	protein_coding	4102.56	0.491222	0.108582	4.52395	6.07e-06	0.000164	yes
RC3H2	ENSG00000056586.14	protein_coding	2281.26	0.4422	0.0982	4.50398	6.67e-06	0.000176	yes
ANKHD1	ENSG00000131503.19	protein_coding	296.883	-0.424978	0.0948	-4.48438	7.31e-06	0.00019	yes
ALG13	ENSG00000101901.9	protein_coding	1298.31	-0.464258	0.103916	-4.46763	7.91e-06	0.000201	yes
CSDE1	ENSG00000009307.14	protein_coding	21377	0.396494	0.0892	4.44733	8.69e-06	0.000217	yes
NOMO1	ENSG00000103512.13	protein_coding	2093.99	0.421409	0.0948	4.44555	8.77e-06	0.000219	yes
PRKDC	ENSG00000253729.6	protein_coding	6598.06	0.574203	0.129693	4.4274	9.54e-06	0.000234	yes
HSPA8	ENSG00000109971.12	protein_coding	36869.7	0.676122	0.152736	4.42673	9.57e-06	0.000235	yes
AC079447.1	ENSG00000241962.8	protein_coding	19.6058	-0.524751	0.119756	-4.38183	1.18e-05	0.000277	yes
MAPRE1	ENSG00000101367.8	protein_coding	5492.85	0.291654	0.0666	4.37872	1.19e-05	0.00028	yes
ZFC3H1	ENSG00000133858.14	protein_coding	2153.82	-0.44267	0.10132	-4.36901	1.25e-05	0.00029	yes
RBM25	ENSG00000119707.12	protein_coding	4903.51	-0.430685	0.0987	-4.36184	1.29e-05	0.000298	yes
TCERG1	ENSG00000113649.10	protein_coding	2559.26	-0.395595	0.0913	-4.3337	1.47e-05	0.000331	yes
FCF1	ENSG00000119616.10	protein_coding	1942.66	0.382778	0.0891	4.29579	1.74e-05	0.000378	yes
SRPK3	ENSG00000184343.9	protein_coding	124.978	-0.970743	0.226268	-4.29024	1.78e-05	0.000386	yes
AKAP8L	ENSG00000011243.16	protein_coding	2328.76	-0.373908	0.0872	-4.28901	1.79e-05	0.000388	yes
MTDH	ENSG00000147649.8	protein_coding	6173.02	0.487893	0.114026	4.27878	1.88e-05	0.000401	yes
C1orf131	ENSG00000143633.11	protein_coding	666.982	-0.485926	0.114289	-4.25172	2.12e-05	0.000443	yes
VIRMA	ENSG00000164944.10	protein_coding	2496.68	0.37717	0.089	4.23625	2.27e-05	0.000471	yes
ACAT1	ENSG00000075239.12	protein_coding	1185.99	0.521908	0.123508	4.22572	2.38e-05	0.000489	yes
TIAL1	ENSG00000151923.16	protein_coding	3410.67	-0.230143	0.0545	-4.22412	2.4e-05	0.000491	yes
SYNE1	ENSG00000131018.21	protein_coding	1916.7	0.637778	0.151188	4.21843	2.46e-05	0.000499	yes
RTF1	ENSG00000137815.13	protein_coding	2602.88	0.292235	0.0699	4.18013	2.91e-05	0.000575	yes
U2AF1L4	ENSG00000161265.13	protein_coding	396.851	-0.522681	0.125152	-4.17638	2.96e-05	0.000582	yes
FYTTD1	ENSG00000122068.11	protein_coding	2633.62	0.386816	0.0932	4.15186	3.3e-05	0.000635	yes
STXBP1	ENSG00000136854.16	protein_coding	1572.11	0.543372	0.131147	4.14323	3.42e-05	0.000653	yes
SRRM2	ENSG00000167978.15	protein_coding	28801.6	-0.404137	0.0984	-4.10688	4.01e-05	0.000738	yes
HNRNPDL	ENSG00000152795.16	protein_coding	11280.2	-0.246752	0.0601	-4.10598	4.03e-05	0.00074	yes
PAFAH1B2	ENSG00000168092.12	protein_coding	5562.84	0.229353	0.0559	4.09977	4.14e-05	0.000754	yes
SRSF6	ENSG00000124193.13	protein_coding	6058.45	-0.27012	0.0659	-4.10014	4.13e-05	0.000754	yes
NOMO2	ENSG00000185164.13	protein_coding	487.979	0.662683	0.16168	4.09873	4.15e-05	0.000757	yes
CDC42	ENSG00000070831.14	protein_coding	10340.1	0.369421	0.0906	4.07748	4.55e-05	0.000812	yes
DHX57	ENSG00000163214.19	protein_coding	811.048	0.284344	0.0698	4.07317	4.64e-05	0.000824	yes
DDX55	ENSG00000111364.14	protein_coding	848.701	-0.413515	0.102074	-4.05111	5.1e-05	0.000892	yes
NXF1	ENSG00000162231.12	protein_coding	3537.69	-0.215726	0.0538	-4.01137	6.04e-05	0.00102	yes
ACIN1	ENSG00000100813.13	protein_coding	7183.96	-0.268079	0.067	-4.00406	6.23e-05	0.00105	yes
HLTF	ENSG00000071794.14	protein_coding	1324.7	0.426761	0.106894	3.99236	6.54e-05	0.00109	yes
MYO5A	ENSG00000197535.13	protein_coding	1073.17	0.612694	0.154267	3.97165	7.14e-05	0.00117	yes
PPP1R8	ENSG00000117751.16	protein_coding	1604.03	0.265267	0.067	3.95692	7.59e-05	0.00123	yes
PCF11	ENSG00000165494.9	protein_coding	2331.37	-0.30124	0.0764	-3.945	7.98e-05	0.00128	yes
CWC25	ENSG00000273559.3	protein_coding	1076.33	-0.277925	0.0706	-3.93541	8.31e-05	0.00133	yes
XRN2	ENSG00000088930.7	protein_coding	4090.15	0.35188	0.0895	3.9316	8.44e-05	0.00134	yes
DDOST	ENSG00000244038.8	protein_coding	10198.7	0.334019	0.0858	3.8941	9.86e-05	0.00152	yes
SSB	ENSG00000138385.14	protein_coding	4123.95	0.235952	0.0611	3.86434	0.000111	0.00167	yes
EIF4E	ENSG00000151247.11	protein_coding	1226.48	0.3053	0.0791	3.85991	0.000113	0.0017	yes
ZNF138	ENSG00000197008.8	protein_coding	273.13	-0.386885	0.101393	-3.8157	0.000136	0.00195	yes
TRMT1	ENSG00000104907.11	protein_coding	1748.75	-0.440359	0.115771	-3.80369	0.000143	0.00202	yes
GDI2	ENSG00000057608.15	protein_coding	11189.1	0.285931	0.0752	3.80335	0.000143	0.00203	yes
SRSF2	ENSG00000161547.13	protein_coding	5563.39	-0.25979	0.0684	-3.79721	0.000146	0.00207	yes
ARCN1	ENSG00000095139.12	protein_coding	9213.34	0.301603	0.0799	3.77693	0.000159	0.00219	yes
DDX6	ENSG00000110367.10	protein_coding	5910.79	0.266919	0.0707	3.7776	0.000158	0.00219	yes
BCAS2	ENSG00000116752.5	protein_coding	1235.78	0.348128	0.0922	3.77462	0.00016	0.00221	yes
SFPQ	ENSG00000116560.9	protein_coding	9296.19	-0.236119	0.0627	-3.76307	0.000168	0.0023	yes
HNRNPR	ENSG00000125944.17	protein_coding	5661.49	0.261995	0.0697	3.75659	0.000172	0.00234	yes
LSM14A	ENSG00000257103.7	protein_coding	5102.89	0.215146	0.0576	3.73809	0.000185	0.00248	yes
POLR2H	ENSG00000163882.8	protein_coding	2764.46	-0.342291	0.0921	-3.71738	0.000201	0.00265	yes
DDX1	ENSG00000079785.13	protein_coding	4141.37	0.234388	0.0632	3.71021	0.000207	0.00271	yes
MAP4	ENSG00000047849.20	protein_coding	13991.2	0.277751	0.075	3.70544	0.000211	0.00275	yes
HUWE1	ENSG00000086758.14	protein_coding	10719.9	0.308153	0.0833	3.69849	0.000217	0.00281	yes
CLK3	ENSG00000179335.17	protein_coding	2706.47	-0.354823	0.0961	-3.69263	0.000222	0.00285	yes
PTDSS1	ENSG00000156471.11	protein_coding	3375.45	0.345766	0.094	3.679	0.000234	0.00298	yes
CLK4	ENSG00000113240.11	protein_coding	858.259	-0.292175	0.0795	-3.67419	0.000239	0.00302	yes
EIF4G3	ENSG00000075151.18	protein_coding	3481.94	0.372876	0.101743	3.66488	0.000247	0.0031	yes
PRPF3	ENSG00000117360.11	protein_coding	2323.79	-0.389444	0.106252	-3.66527	0.000247	0.0031	yes
API5	ENSG00000166181.11	protein_coding	3510.21	0.228768	0.0625	3.65849	0.000254	0.00316	yes
TRMT2A	ENSG00000099899.13	protein_coding	1589.64	-0.351197	0.0961	-3.65439	0.000258	0.00321	yes
CPSF2	ENSG00000165934.11	protein_coding	2599.95	0.31673	0.087	3.64083	0.000272	0.00334	yes
SRPRA	ENSG00000182934.10	protein_coding	8614.07	0.289721	0.0798	3.63134	0.000282	0.00343	yes
DAZAP1	ENSG00000071626.15	protein_coding	5204.84	-0.308074	0.0852	-3.6154	0.0003	0.00361	yes
THRAP3	ENSG00000054118.12	protein_coding	5842.47	0.222912	0.0618	3.60663	0.00031	0.0037	yes
UNK	ENSG00000132478.8	protein_coding	1257.42	-0.358618	0.0995	-3.60389	0.000313	0.00373	yes
ATXN2L	ENSG00000168488.17	protein_coding	6151.44	-0.271906	0.0757	-3.59419	0.000325	0.00384	yes
AHNAK	ENSG00000124942.12	protein_coding	57999.5	0.490151	0.136437	3.5925	0.000328	0.00386	yes
G3BP1	ENSG00000145907.13	protein_coding	6897.68	0.267927	0.0749	3.57889	0.000345	0.00402	yes
DHX29	ENSG00000067248.8	protein_coding	1648.18	0.270298	0.0756	3.57457	0.000351	0.00407	yes
PTBP2	ENSG00000117569.17	protein_coding	694.215	-0.399192	0.112181	-3.55846	0.000373	0.00427	yes
SAFB2	ENSG00000130254.10	protein_coding	2817.59	-0.274632	0.0773	-3.55318	0.000381	0.00433	yes
TSEN54	ENSG00000182173.11	protein_coding	1803.58	-0.471301	0.132776	-3.5496	0.000386	0.00437	yes
S100A4	ENSG00000196154.10	protein_coding	17297.9	1.15531	0.326013	3.54376	0.000394	0.00445	yes
ZMAT2	ENSG00000146007.9	protein_coding	3975.18	0.24335	0.0688	3.53868	0.000402	0.00452	yes
PRPF40B	ENSG00000110844.12	protein_coding	448.988	-0.401874	0.114009	-3.52493	0.000424	0.00471	yes
ARHGEF1	ENSG00000076928.16	protein_coding	7791.28	-0.400069	0.113594	-3.52191	0.000428	0.00475	yes
HNRNPH2	ENSG00000126945.8	protein_coding	3895.65	0.20612	0.0586	3.51723	0.000436	0.00482	yes
IQGAP1	ENSG00000140575.11	protein_coding	15856.5	0.411491	0.117214	3.51061	0.000447	0.00491	yes
DHX34	ENSG00000134815.17	protein_coding	1266.62	-0.369271	0.105369	-3.50457	0.000457	0.005	yes
ESRP2	ENSG00000103067.10	protein_coding	2697.26	-0.464754	0.132717	-3.50183	0.000462	0.00504	yes
DYNC1LI1	ENSG00000144635.7	protein_coding	1447.36	0.217546	0.0622	3.49841	0.000468	0.00509	yes
CAP1	ENSG00000131236.15	protein_coding	21437.7	0.32809	0.0946	3.46937	0.000522	0.00553	yes
ANXA6	ENSG00000197043.12	protein_coding	7057.87	0.518452	0.149535	3.46709	0.000526	0.00557	yes
FAM98B	ENSG00000171262.10	protein_coding	1261.05	0.287773	0.083	3.46531	0.00053	0.00559	yes
TNS1	ENSG00000079308.15	protein_coding	9957.83	0.563266	0.162641	3.46324	0.000534	0.00563	yes
PABPN1	ENSG00000100836.9	protein_coding	4243.13	-0.319052	0.0922	-3.46048	0.000539	0.00567	yes
DDX17	ENSG00000100201.17	protein_coding	21460.1	-0.27899	0.0815	-3.42407	0.000617	0.00631	yes
SRSF5	ENSG00000100650.14	protein_coding	8801.41	-0.272155	0.0799	-3.40812	0.000654	0.00659	yes
DIDO1	ENSG00000101191.15	protein_coding	4031.82	-0.256109	0.0755	-3.39343	0.00069	0.00689	yes
GANAB	ENSG00000089597.15	protein_coding	17045.7	0.297136	0.0877	3.38708	0.000706	0.00702	yes
UBFD1	ENSG00000103353.14	protein_coding	2605.98	0.277954	0.0821	3.38582	0.00071	0.00704	yes
FLNA	ENSG00000196924.13	protein_coding	55369.2	0.622457	0.184313	3.37717	0.000732	0.00722	yes
ZRANB2	ENSG00000132485.11	protein_coding	2899.87	-0.317535	0.0947	-3.35425	0.000796	0.00769	yes
COASY	ENSG00000068120.13	protein_coding	3769.76	-0.2829	0.0844	-3.35357	0.000798	0.00771	yes
CSTF2	ENSG00000101811.12	protein_coding	695.627	0.252691	0.0754	3.35142	0.000804	0.00774	yes
FAM98A	ENSG00000119812.17	protein_coding	1677.91	0.236549	0.0707	3.34629	0.000819	0.00785	yes
ZCCHC8	ENSG00000033030.12	protein_coding	1087.32	-0.269168	0.081	-3.32148	0.000895	0.00842	yes
PABPC5	ENSG00000174740.7	protein_coding	39.7248	0.633058	0.190854	3.31697	0.00091	0.00853	yes
ILF3	ENSG00000129351.16	protein_coding	10978.9	-0.16686	0.0507	-3.29225	0.000994	0.0091	yes
CHTOP	ENSG00000160679.11	protein_coding	4206.97	-0.245822	0.0747	-3.29005	0.001	0.00916	yes
NOMO3	ENSG00000103226.16	protein_coding	141.649	0.852842	0.25953	3.2861	0.00102	0.00926	yes
R3HDM1	ENSG00000048991.15	protein_coding	1192.81	0.262996	0.0801	3.28506	0.00102	0.00928	yes
DMGDH	ENSG00000132837.13	protein_coding	36.204	0.50001	0.152549	3.27769	0.00105	0.00946	yes
RBPMS2	ENSG00000166831.7	protein_coding	165.934	0.710821	0.217179	3.27297	0.00106	0.00958	yes
PRPF4	ENSG00000136875.11	protein_coding	1455.92	0.234997	0.0718	3.27254	0.00107	0.00959	yes
MACF1	ENSG00000127603.22	protein_coding	12451.5	0.379984	0.1166	3.25886	0.00112	0.00995	yes
TNPO1	ENSG00000083312.16	protein_coding	4546.14	0.291358	0.0896	3.25156	0.00115	0.0101	yes
SLBP	ENSG00000163950.11	protein_coding	2297.81	0.443584	0.136537	3.24883	0.00116	0.0102	yes
SNRPA1	ENSG00000131876.15	protein_coding	1404.87	-0.337054	0.103691	-3.25056	0.00115	0.0102	yes
SRSF11	ENSG00000116754.12	protein_coding	5999.84	-0.322429	0.0994	-3.24334	0.00118	0.0103	yes
LRP1	ENSG00000123384.12	protein_coding	27715	0.492723	0.152313	3.23494	0.00122	0.0106	yes
ZCCHC24	ENSG00000165424.6	protein_coding	2106.6	0.523584	0.161943	3.23315	0.00122	0.0106	yes
SRP72	ENSG00000174780.14	protein_coding	3926.03	0.263587	0.0816	3.23002	0.00124	0.0107	yes
PTCD3	ENSG00000132300.17	protein_coding	1964.24	-0.196975	0.061	-3.22706	0.00125	0.0108	yes
RBM7	ENSG00000076053.9	protein_coding	1165.85	0.290858	0.0906	3.21082	0.00132	0.0113	yes
RAP1A	ENSG00000116473.13	protein_coding	3055.22	0.282672	0.0881	3.2077	0.00134	0.0114	yes
RTN4	ENSG00000115310.16	protein_coding	14121.8	0.304095	0.0949	3.20542	0.00135	0.0114	yes
TRPT1	ENSG00000149743.12	protein_coding	1315.37	-0.315679	0.0988	-3.19515	0.0014	0.0117	yes
PABPC4L	ENSG00000254535.3	protein_coding	62.6071	0.660041	0.20672	3.19292	0.00141	0.0118	yes
BUD13	ENSG00000137656.10	protein_coding	960.026	0.180988	0.0568	3.1887	0.00143	0.0119	yes
MTHFSD	ENSG00000103248.16	protein_coding	884.485	-0.26254	0.0824	-3.18774	0.00143	0.0119	yes
ZC3HAV1	ENSG00000105939.11	protein_coding	1970.66	0.267433	0.0838	3.19025	0.00142	0.0119	yes
DDX3X	ENSG00000215301.8	protein_coding	11384.2	0.293945	0.0922	3.18743	0.00144	0.012	yes
MDH1	ENSG00000014641.16	polymorphic_pseudogene	4548.18	0.211845	0.0668	3.17258	0.00151	0.0124	yes
EIF2S1	ENSG00000134001.11	protein_coding	3039.04	0.270757	0.0854	3.1715	0.00152	0.0125	yes
MATR3	ENSG00000015479.16	protein_coding	256.012	-0.509717	0.160904	-3.16783	0.00154	0.0126	yes
NCL	ENSG00000115053.14	protein_coding	24819.1	0.249836	0.0791	3.15827	0.00159	0.0129	yes
MCM6	ENSG00000076003.4	protein_coding	1619.2	0.30184	0.0957	3.15355	0.00161	0.013	yes
SMC1A	ENSG00000072501.16	protein_coding	3509.93	0.367435	0.116488	3.15428	0.00161	0.013	yes
RDX	ENSG00000137710.13	protein_coding	2137.68	0.596136	0.189168	3.15135	0.00163	0.0131	yes
SPTAN1	ENSG00000197694.12	protein_coding	17664.6	0.214808	0.0683	3.14637	0.00165	0.0133	yes
RAB10	ENSG00000084733.9	protein_coding	7016.77	0.228356	0.073	3.12935	0.00175	0.0139	yes
NUP42	ENSG00000136243.15	protein_coding	897.639	-0.235343	0.0754	-3.12038	0.00181	0.0142	yes
EIF5B	ENSG00000158417.9	protein_coding	4879.53	0.243757	0.0782	3.11743	0.00182	0.0143	yes
COL14A1	ENSG00000187955.10	protein_coding	3372.12	0.700799	0.225271	3.11092	0.00187	0.0145	yes
HADHB	ENSG00000138029.12	protein_coding	4332	0.183022	0.0589	3.1074	0.00189	0.0147	yes
KRI1	ENSG00000129347.18	protein_coding	1724.66	-0.269067	0.0866	-3.10768	0.00189	0.0147	yes
GNL3L	ENSG00000130119.14	protein_coding	423.75	0.413891	0.133986	3.08906	0.00201	0.0154	yes
SEC23A	ENSG00000100934.13	protein_coding	3090.56	0.433729	0.14078	3.0809	0.00206	0.0157	yes
RBFOX2	ENSG00000100320.21	protein_coding	4082.09	0.336193	0.109414	3.07266	0.00212	0.016	yes
FNDC3B	ENSG00000075420.11	protein_coding	6205.22	0.446154	0.145566	3.06496	0.00218	0.0163	yes
DDX51	ENSG00000185163.8	protein_coding	1034.78	-0.315476	0.103456	-3.04938	0.00229	0.0169	yes
NOP2	ENSG00000111641.9	protein_coding	2098.38	-0.480417	0.158073	-3.03921	0.00237	0.0173	yes
PCDHGA9	ENSG00000261934.2	protein_coding	109.744	0.884674	0.291804	3.03174	0.00243	0.0177	yes
TSEN2	ENSG00000154743.16	protein_coding	424.639	-0.359461	0.118672	-3.02903	0.00245	0.0178	yes
CAPRIN1	ENSG00000135387.18	protein_coding	9984.47	0.235254	0.0777	3.02709	0.00247	0.0179	yes
DUS3L	ENSG00000141994.14	protein_coding	1014.12	-0.360185	0.119071	-3.02497	0.00249	0.018	yes
RPL22L1	ENSG00000163584.16	protein_coding	1697.15	-0.533868	0.177159	-3.0135	0.00258	0.0185	yes
CELF6	ENSG00000140488.13	protein_coding	1.34271	-1.07786	0.358214	-3.00898	0.00262	0.0187	yes
SUPT16H	ENSG00000092201.8	protein_coding	5125.47	0.285198	0.0948	3.00952	0.00262	0.0187	yes
DDX56	ENSG00000136271.9	protein_coding	3496.08	-0.229401	0.0764	-3.00444	0.00266	0.0189	yes
YWHAG	ENSG00000170027.6	protein_coding	9955.97	0.292658	0.0976	2.99956	0.0027	0.0191	yes
PPWD1	ENSG00000113593.10	protein_coding	949.984	-0.254997	0.0853	-2.99097	0.00278	0.0195	yes
ANXA1	ENSG00000135046.12	protein_coding	18210.6	0.629408	0.210679	2.98752	0.00281	0.0196	yes
RBM15B	ENSG00000259956.1	protein_coding	3138.23	0.212707	0.0714	2.98053	0.00288	0.0199	yes
RBM14	ENSG00000239306.4	protein_coding	1993.31	-0.196701	0.0661	-2.97659	0.00291	0.0201	yes
RBM34	ENSG00000188739.13	protein_coding	91.0286	-0.295693	0.0995	-2.97261	0.00295	0.0203	yes
PARK7	ENSG00000116288.11	protein_coding	6957.38	0.279704	0.0943	2.96679	0.00301	0.0205	yes
RAB14	ENSG00000119396.9	protein_coding	5625.27	0.2383	0.0804	2.96313	0.00305	0.0207	yes
RBMS3	ENSG00000144642.19	protein_coding	601.105	0.449126	0.151664	2.96132	0.00306	0.0208	yes
YWHAZ	ENSG00000164924.16	protein_coding	46456.3	0.311392	0.10514	2.9617	0.00306	0.0208	yes
SF3A3	ENSG00000183431.10	protein_coding	2948.94	0.212572	0.072	2.95394	0.00314	0.0212	yes
MATR3	ENSG00000280987.1	protein_coding	59.0705	-0.445176	0.150834	-2.95144	0.00316	0.0213	yes
TFAM	ENSG00000108064.9	protein_coding	1311.23	0.255194	0.0866	2.94659	0.00321	0.0215	yes
XRCC5	ENSG00000079246.14	protein_coding	14013.5	0.210757	0.0721	2.92423	0.00345	0.0227	yes
EIF2AK2	ENSG00000055332.15	protein_coding	3589.1	0.299285	0.102396	2.92281	0.00347	0.0228	yes
FLNB	ENSG00000136068.13	protein_coding	44117.1	0.567231	0.195534	2.90094	0.00372	0.0239	yes
PRMT5	ENSG00000100462.14	protein_coding	2150.7	0.306549	0.105684	2.90062	0.00372	0.024	yes
DPYSL2	ENSG00000092964.15	protein_coding	5390.26	0.37203	0.128361	2.89831	0.00375	0.0241	yes
NAF1	ENSG00000145414.7	protein_coding	376.927	0.253604	0.0875	2.89883	0.00375	0.0241	yes
CSTF1	ENSG00000101138.10	protein_coding	1293.98	0.16937	0.059	2.87048	0.0041	0.0257	yes
U2AF1	ENSG00000160201.10	protein_coding	57.583	-0.899308	0.314092	-2.8632	0.00419	0.0261	yes
ZNHIT6	ENSG00000117174.9	protein_coding	979.026	0.257796	0.0904	2.85291	0.00433	0.0267	yes
KCTD12	ENSG00000178695.5	protein_coding	4065.92	0.410911	0.144586	2.84199	0.00448	0.0274	yes
NAA15	ENSG00000164134.11	protein_coding	1921.29	0.223004	0.0785	2.84231	0.00448	0.0274	yes
TCEA1	ENSG00000187735.11	protein_coding	2632.05	0.303341	0.106769	2.8411	0.0045	0.0275	yes
RRM1	ENSG00000167325.13	protein_coding	2435.01	0.263703	0.0937	2.81447	0.00489	0.0293	yes
ETF1	ENSG00000120705.11	protein_coding	5265.51	0.192244	0.0683	2.81391	0.00489	0.0294	yes
SNW1	ENSG00000100603.12	protein_coding	2935.13	0.187392	0.0666	2.81348	0.0049	0.0294	yes
EIF4G2	ENSG00000110321.14	protein_coding	34047.6	0.214069	0.0762	2.8095	0.00496	0.0296	yes
ADARB1	ENSG00000197381.14	protein_coding	789.687	0.393664	0.14022	2.80747	0.00499	0.0298	yes
SLC7A5	ENSG00000103257.7	protein_coding	4183.46	0.783477	0.279977	2.79836	0.00514	0.0305	yes
SLU7	ENSG00000164609.8	protein_coding	2170.02	0.209232	0.0748	2.79654	0.00517	0.0306	yes
PRR3	ENSG00000204576.10	protein_coding	594.01	-0.202379	0.0724	-2.79536	0.00518	0.0307	yes
SNRNP70	ENSG00000104852.13	protein_coding	9515.08	-0.316797	0.114	-2.77891	0.00545	0.0318	yes
NMD3	ENSG00000169251.11	protein_coding	2576.83	0.238718	0.0861	2.77359	0.00554	0.0322	yes
ENOX1	ENSG00000120658.11	protein_coding	179.209	0.495002	0.179864	2.75209	0.00592	0.0338	yes
GEMIN5	ENSG00000082516.8	protein_coding	967.349	0.254338	0.0924	2.75156	0.00593	0.0338	yes
HNRNPK	ENSG00000165119.17	protein_coding	22297.4	0.140102	0.051	2.74486	0.00605	0.0344	yes
TPM4	ENSG00000167460.13	protein_coding	38378.4	0.255309	0.0932	2.73932	0.00616	0.0348	yes
HNRNPLL	ENSG00000143889.14	protein_coding	1484	0.209167	0.0766	2.73202	0.00629	0.0354	yes
STT3A	ENSG00000134910.11	protein_coding	7525.3	0.234458	0.0859	2.72826	0.00637	0.0357	yes
ACTN1	ENSG00000072110.12	protein_coding	20434.2	0.317724	0.11696	2.71652	0.0066	0.0366	yes
PSMA6	ENSG00000100902.9	protein_coding	1040.71	0.229637	0.0846	2.71445	0.00664	0.0368	yes
IPO5	ENSG00000065150.17	protein_coding	5347.85	0.254966	0.0941	2.70903	0.00675	0.0372	yes
GTPBP10	ENSG00000105793.14	protein_coding	928.118	-0.246003	0.0909	-2.70764	0.00678	0.0373	yes
TRIM25	ENSG00000121060.13	protein_coding	1899.21	-0.373204	0.138097	-2.70247	0.00688	0.0377	yes
SNHG28	ENSG00000188004.8	lncRNA	75.8396	-0.413921	0.153194	-2.70193	0.00689	0.0378	yes
PDIA6	ENSG00000143870.11	protein_coding	8732.28	0.294472	0.109004	2.70147	0.0069	0.0378	yes
DDX10	ENSG00000178105.8	protein_coding	1194.78	0.224751	0.0833	2.69754	0.00699	0.0381	yes
APEH	ENSG00000164062.11	protein_coding	4556.81	0.23063	0.0856	2.6929	0.00708	0.0385	yes
MBNL2	ENSG00000139793.17	protein_coding	4152.4	0.323417	0.120144	2.69191	0.0071	0.0386	yes
ZC3H8	ENSG00000144161.11	protein_coding	431.024	-0.22659	0.0843	-2.68822	0.00718	0.0389	yes
DNAJC8	ENSG00000126698.9	protein_coding	3216.1	0.202382	0.0753	2.68645	0.00722	0.039	yes
PGD	ENSG00000142657.19	protein_coding	5180.2	0.361406	0.13454	2.68624	0.00723	0.039	yes
SARNP	ENSG00000205323.7	protein_coding	112.858	-0.340882	0.127232	-2.67921	0.00738	0.0396	yes
[truncated: 1,259 more rows]

## Sheet: 259_Sig_RBP_genes
Supplementary Data 10: Differentially expressed genes between the IR clusters
[truncated: 260 more rows]

[truncated: 4 more sheets: Splicing-related_genes, Cancer_related_splicing_factors, NMD_pathway_genes, 262_IR_events_genes]
