# Supplementary material for: Intron retention is a robust marker of intertumoral heterogeneity in pancreatic ductal adenocarcinoma
Source: NPJ Genom Med. 2020 Dec 11;5:55. doi: 10.1038/s41525-020-00159-4 (PMC7733475; doi:10.1038/s41525-020-00159-4)
Supplement: Supplementary file 12 — Supplementary Data 11 [file 41525_2020_159_MOESM12_ESM.xlsx]

## Sheet: READ.ME
Supplementary Data 11: Signficant motifs and associated RBPs for 262 retained introns. Motif_analysis_262_introns: Columns A to R: Results from AME (analysis of motif enrichment) based on 262 significant differentially spliced introns between IR-1 and IR-2. Columns S to Y: The corresponding differential gene expression results from DESeq2 analysis between IR-1 vs IR-2 for the enriched motif genes.

## Sheet: Motif_analysis_262_introns
Supplementary Data 11: Signficant motifs and associated RBPs for 262 retained introns
gene_name	rank	motif_DB	motif_ID	motif_alt_ID	consensus	p-value	adj_p-value	E-value	tests	FASTA_max	pos	neg	PWM_min	TP	%TP	FP	%FP	gene	baseMean	log2FoldChange	lfcSE	stat	pvalue	padj
TIA1	29	db/RNA/Ray2013_rbp_Homo_sapiens.meme	RNCMPT00077	TIA1	UUUUUUG	5.03e-06	0.00804	0.82	1605	262	262	4848	1.04	115	43.89	1473	30.38	ENSG00000116001.14	3443.5	-0.466616	0.0887151	-5.25971	1.44281e-07	8.0955e-06
TIA1	13	db/RNA/Ray2013_rbp_Homo_sapiens.meme	RNCMPT00165	TIA1	UUUUUUY	1.7e-07	0.000284	0.029	1668	262	262	4848	2.18	103	39.31	1185	24.44	ENSG00000116001.14	3443.5	-0.466616	0.0887151	-5.25971	1.44281e-07	8.0955e-06
SFPQ	10	db/RNA/Ray2013_rbp_Homo_sapiens.meme	RNCMPT00177	SFPQ	GURGUKU	8.61e-08	0.000185	0.0189	2151	262	262	4848	1.01	151	57.63	1985	40.94	ENSG00000116560.9	9296.19	-0.236119	0.0627464	-3.76307	0.000167839	0.00230234
DAZAP1	8	db/RNA/Ray2013_rbp_Homo_sapiens.meme	RNCMPT00013	DAZAP1	UAGGUAR	1.34e-07	0.000129	0.0132	965	262	262	4848	1.11	77	29.39	781	16.11	ENSG00000071626.15	5204.84	-0.308074	0.0852116	-3.6154	0.000299888	0.00361141
PABPN1	30	db/RNA/Ray2013_rbp_Homo_sapiens.meme	RNCMPT00157	PABPN1	AGAAGAN	5.93e-06	0.0105	1.07	1772	262	262	4848	1.05	124	47.33	1632	33.66	ENSG00000100836.9	4243.13	-0.319052	0.0921988	-3.46048	0.000539205	0.00566858
PABPC5	41	db/RNA/Ray2013_rbp_Homo_sapiens.meme	RNCMPT00171	PABPC5	AGAAAAU	3.81e-05	0.0675	6.89	1836	262	262	4848	1.66	104	39.69	1350	27.85	ENSG00000174740.7	39.7248	0.633058	0.190854	3.31697	0.000909987	0.00853233
CELF6	40	db/RNA/Ray2013_rbp_Homo_sapiens.meme	RNCMPT00187	BRUNOL6	UGUGDKG	2.98e-05	0.0666	6.79	2315	262	262	4848	1.13	140	53.44	1968	40.59	ENSG00000140488.13	1.34271	-1.07786	0.358214	-3.00898	0.00262125	0.0186731
RBMS3	35	db/RNA/Ray2013_rbp_Homo_sapiens.meme	RNCMPT00173	RBMS3	UAUAUAB	4.41e-05	0.0335	3.42	773	262	262	4848	1.07	62	23.66	685	14.13	ENSG00000144642.19	601.105	0.449126	0.151664	2.96132	0.00306321	0.0208003
RBMS3	32	db/RNA/Ray2013_rbp_Homo_sapiens.meme	RNCMPT00057	RBMS3	AUAUAUM	1.97e-05	0.0132	1.35	675	262	262	4848	1.08	57	21.76	593	12.23	ENSG00000144642.19	601.105	0.449126	0.151664	2.96132	0.00306321	0.0208003
ZC3H14	19	db/RNA/Ray2013_rbp_Homo_sapiens.meme	RNCMPT00086	ZC3H14	UUUGUUU	8.23e-07	0.00148	0.151	1804	262	262	4848	1.13	126	48.09	1608	33.17	ENSG00000100722.17	1686.57	0.199811	0.0808263	2.47211	0.013432	0.0612438
HNRNPA1L2	33	db/RNA/Ray2013_rbp_Homo_sapiens.meme	RNCMPT00023	HNRNPA1L2	KUAGGGW	1.52e-05	0.0148	1.51	984	262	262	4848	1.03	77	29.39	887	18.3	ENSG00000139675.11	212.59	-0.239675	0.0984639	-2.43414	0.0149272	0.0661491
KHDRBS1	7	db/RNA/Ray2013_rbp_Homo_sapiens.meme	RNCMPT00169	KHDRBS1	AUAAAAR	2.59e-08	3.24e-05	0.00331	1254	262	262	4848	2.29	74	28.24	707	14.58	ENSG00000121774.16	6910.6	0.111358	0.0496108	2.24463	0.0247917	0.0951595
PTBP1	11	db/RNA/Ray2013_rbp_Homo_sapiens.meme	RNCMPT00268	PTBP1	CUUUUCU	9.8e-08	0.000258	0.0263	2632	262	262	4848	1.18	167	63.74	2284	47.11	ENSG00000011304.15	12041.6	-0.136212	0.0607088	-2.24369	0.0248524	0.095351
PTBP1	9	db/RNA/Ray2013_rbp_Homo_sapiens.meme	RNCMPT00269	PTBP1	ACUUUCU	5.43e-08	0.000131	0.0134	2419	262	262	4848	1.79	119	45.42	1418	29.25	ENSG00000011304.15	12041.6	-0.136212	0.0607088	-2.24369	0.0248524	0.095351
CPEB4	20	db/RNA/Ray2013_rbp_Homo_sapiens.meme	RNCMPT00158	CPEB4	CUUUUUU	1.36e-06	0.00213	0.217	1565	262	262	4848	2.91	88	33.59	998	20.59	ENSG00000113742.11	1560.67	0.306352	0.144759	2.11629	0.0343203	0.119433
RBM24	5	db/RNA/Ray2013_rbp_Homo_sapiens.meme	RNCMPT00184	RBM24	WGUGUGA	1.48e-09	2.76e-06	0.000282	1867	262	262	4848	1.15	134	51.15	1584	32.67	ENSG00000112183.13	37.5271	0.675735	0.347135	1.94661	0.0515816	0.158322
RBM41	26	db/RNA/Ray2013_rbp_Homo_sapiens.meme	RNCMPT00053	RBM41	WUACWUU	7.06e-06	0.00633	0.646	899	262	262	4848	1.02	74	28.24	822	16.96	ENSG00000089682.15	561.553	-0.223501	0.119776	-1.86599	0.0620429	0.179551
HNRNPC	15	db/RNA/Ray2013_rbp_Homo_sapiens.meme	RNCMPT00025	HNRNPC	AUUUUUK	4.74e-07	0.000747	0.0762	1577	262	262	4848	1.41	112	42.75	1357	27.99	ENSG00000092199.16	15063.3	0.119092	0.0641708	1.85586	0.063474	0.182484
CELF5	2	db/RNA/Ray2013_rbp_Homo_sapiens.meme	RNCMPT00166	BRUNOL5	UGUGUGU	1.04e-10	2.01e-07	2.06e-05	1944	262	262	4848	1.11	142	54.2	1661	34.26	ENSG00000161082.11	25.4606	0.332108	0.187311	1.77303	0.0762233	0.206495
A1CF	34	db/RNA/Ray2013_rbp_Homo_sapiens.meme	RNCMPT00001	A1CF	WUAAUUR	3.42e-05	0.0247	2.52	733	262	262	4848	1.04	61	23.28	664	13.7	ENSG00000148584.13	313.952	-0.55345	0.336393	-1.64525	0.0999189	0.246955
CELF4	1	db/RNA/Ray2013_rbp_Homo_sapiens.meme	RNCMPT00004	BRUNOL4	UGUGUGU	7.04e-11	1.58e-07	1.61e-05	2242	262	262	4848	1.24	147	56.11	1739	35.87	ENSG00000101489.17	48.424	0.439016	0.287336	1.52788	0.126542	0.288475
PABPC1	23	db/RNA/Ray2013_rbp_Homo_sapiens.meme	RNCMPT00155	PABPC1	ARAAAAA	2.76e-06	0.00469	0.478	1703	262	262	4848	3.27	82	31.3	922	19.02	ENSG00000070756.12	57745.2	0.185486	0.130294	1.4236	0.154562	0.329304
PABPC3	39	db/RNA/Ray2013_rbp_Homo_sapiens.meme	RNCMPT00153	PABPC3	GAAAACM	3.87e-05	0.0557	5.68	1480	262	262	4848	2.04	80	30.53	959	19.78	ENSG00000151846.8	24.1546	0.290515	0.214101	1.35691	0.174811	0.357153
ELAVL1	6	db/RNA/Ray2013_rbp_Homo_sapiens.meme	RNCMPT00136	HuR	UUGGUUU	8.42e-09	1.36e-05	0.00139	1616	262	262	4848	1.03	125	47.71	1473	30.38	ENSG00000066044.12	3451.11	0.0623532	0.0473825	1.31595	0.18819	0.374065
ELAVL1	14	db/RNA/Ray2013_rbp_Homo_sapiens.meme	RNCMPT00032	HuR	UUWUUUU	3.44e-07	0.000555	0.0566	1613	262	262	4848	1.04	120	45.8	1482	30.57	ENSG00000066044.12	3451.11	0.0623532	0.0473825	1.31595	0.18819	0.374065
ELAVL1	17	db/RNA/Ray2013_rbp_Homo_sapiens.meme	RNCMPT00274	HuR	UUUUUUU	6.87e-07	0.00117	0.119	1701	262	262	4848	1.36	114	43.51	1400	28.88	ENSG00000066044.12	3451.11	0.0623532	0.0473825	1.31595	0.18819	0.374065
ELAVL1	25	db/RNA/Ray2013_rbp_Homo_sapiens.meme	RNCMPT00117	HuR	UUUGUUU	3.42e-06	0.00615	0.627	1802	262	262	4848	1.37	113	43.13	1428	29.46	ENSG00000066044.12	3451.11	0.0623532	0.0473825	1.31595	0.18819	0.374065
ELAVL1	21	db/RNA/Ray2013_rbp_Homo_sapiens.meme	RNCMPT00112	HuR	UUUGUUU	1.61e-06	0.00271	0.277	1691	262	262	4848	1.37	109	41.6	1340	27.64	ENSG00000066044.12	3451.11	0.0623532	0.0473825	1.31595	0.18819	0.374065
IGF2BP3	37	db/RNA/Ray2013_rbp_Homo_sapiens.meme	RNCMPT00172	IGF2BP3	AMAHWCA	1.64e-05	0.0346	3.53	2144	262	262	4848	1.13	135	51.53	1858	38.33	ENSG00000136231.12	432.461	0.527364	0.403884	1.30573	0.191644	0.378466
PABPC4	22	db/RNA/Ray2013_rbp_Homo_sapiens.meme	RNCMPT00043	PABPC4	AAAAAAA	2.48e-06	0.00371	0.379	1497	262	262	4848	5.72	62	23.66	622	12.83	ENSG00000090621.12	6536.95	0.0839975	0.0881739	0.952635	0.340775	0.545959
RBM46	28	db/RNA/Ray2013_rbp_Homo_sapiens.meme	RNCMPT00054	RBM46	AAUSAAD	5.78e-06	0.00699	0.712	1212	262	262	4848	1.04	92	35.11	1098	22.65	ENSG00000151962.6	2.69203	-0.398028	0.4338	-0.917539	0.35886	0.562636
KHDRBS2	36	db/RNA/Ray2013_rbp_Homo_sapiens.meme	RNCMPT00185	KHDRBS2	RAUAAAM	2.75e-05	0.0336	3.42	1242	262	262	4848	1.67	72	27.48	825	17.02	ENSG00000112232.8	4.37258	0.293688	0.335994	0.874089	0.38207	0.584454
HNRNPL	42	db/RNA/Ray2013_rbp_Homo_sapiens.meme	RNCMPT00027	HNRNPL	ACACACA	4.05e-05	0.0691	7.04	1765	262	262	4848	1.6	91	34.73	1137	23.45	ENSG00000104824.15	8840.75	-0.0464922	0.0589249	-0.789008	0.430107	0.629355
HNRNPCL1	16	db/RNA/Ray2013_rbp_Homo_sapiens.meme	RNCMPT00167	HNRNPCL1	AUUUUUU	5.52e-07	0.000864	0.0881	1565	262	262	4848	1.32	112	42.75	1361	28.07	ENSG00000179172.8	0.465206	-0.374617	0.571199	-0.655843	0.511925	0.699067
RALY	18	db/RNA/Ray2013_rbp_Homo_sapiens.meme	RNCMPT00159	RALY	UUUUUUG	9.07e-07	0.00132	0.134	1452	262	262	4848	1.63	99	37.79	1162	23.97	ENSG00000125970.10	8739.06	0.0399208	0.083476	0.478231	0.632486	0.788853
CNOT4	31	db/RNA/Ray2013_rbp_Homo_sapiens.meme	RNCMPT00156	CNOT4	GACAGAN	6.76e-06	0.0113	1.15	1675	262	262	4848	1.02	119	45.42	1550	31.97	ENSG00000080802.17	921.429	0.0329655	0.0713473	0.462042	0.644051	0.796988
U2AF2	3	db/RNA/Ray2013_rbp_Homo_sapiens.meme	RNCMPT00079	U2AF2	UUUUUUC	9.53e-10	1.74e-06	0.000177	1825	262	262	4848	1.12	137	52.29	1625	33.52	ENSG00000063244.11	7182.81	-0.0177571	0.0708099	-0.250771	0.801991	0.895307
CPEB2	4	db/RNA/Ray2013_rbp_Homo_sapiens.meme	RNCMPT00012	CPEB2	CWUUUUU	1.12e-09	2.02e-06	0.000206	1807	262	262	4848	1.02	139	53.05	1663	34.3	ENSG00000137449.14	1012.78	-0.0287754	0.130509	-0.220487	0.825492	0.908108
RBFOX1	27	db/RNA/Ray2013_rbp_Homo_sapiens.meme	RNCMPT00168	RBFOX1	WGCAUGM	6.71e-06	0.00652	0.665	974	262	262	4848	1.16	75	28.63	836	17.24	ENSG00000078328.18	2.97449	0.0485709	0.320371	0.151608	0.879496	0.939169
SART3	24	db/RNA/Ray2013_rbp_Homo_sapiens.meme	RNCMPT00064	SART3	ARAAAAA	3.26e-06	0.00553	0.564	1703	262	262	4848	3.26	82	31.3	926	19.1	ENSG00000075856.10	2411.87	-0.0101031	0.07837	-0.128916	0.897424	0.949265
KHDRBS3	12	db/RNA/Ray2013_rbp_Homo_sapiens.meme	RNCMPT00034	KHDRBS3	GAUAAACV	3.23e-07	0.000281	0.0287	869	262	262	4848	1.03	76	29.01	784	16.17	ENSG00000131773.12	524.362	0.0226308	0.186	0.121671	0.90316	0.952257
ZCRB1	38	db/RNA/Ray2013_rbp_Homo_sapiens.meme	RNCMPT00087	ZCRB1	GAMUUAAK	6.13e-05	0.0524	5.34	878	262	262	4848	1.24	61	23.28	678	13.99	ENSG00000139168.6	1700.07	0.00973969	0.0867611	0.112259	0.910618	0.956047
CELF6	40	db/RNA/Ray2013_rbp_Homo_sapiens.meme	RNCMPT00187	BRUNOL6	UGUGDKG	2.98e-05	0.0666	6.79	2315	262	262	4848	1.13	140	53.44	1968	40.59	ENSG00000273025.1	0.038816	-0.438013	2.92714	-0.149639	0.88105	NA
