# Supplementary material for: Intron retention is a robust marker of intertumoral heterogeneity in pancreatic ductal adenocarcinoma
Source: NPJ Genom Med. 2020 Dec 11;5:55. doi: 10.1038/s41525-020-00159-4 (PMC7733475; doi:10.1038/s41525-020-00159-4)
Supplement: Supplementary file 13 — Supplementary Data 12 [file 41525_2020_159_MOESM13_ESM.xlsx]

## Sheet: READ.ME
Supplementary Data 12: Correlation between RBP expression and intron retention levels. correlation_RBP_IR: High correlation (r >=0.7) pairings of 259 significant differentially expressed RBPs (Columns A to D) and 262 significant differentially spliced IR events (Columns E to P) between IR-1 and IR-2.

## Sheet: correlation_RBP_IR
Supplementary Data 12: Correlation between RBP expression and intron retention levels.
RBP	event_id	correalation	correalation_padj	gene_name	gene	contig	strand	exon1_start	exon1_end	intron_start	intron_end	intron_coord	exon2_start	exon2_end	delta_mean_psi
RBM5	intron_retention_20401	0.711473724362781	5.59244797518212e-10	SLC17A9	ENSG00000101194.16	chr20	+	62962624	62962754	62962755	62963272	62962755:62963272	62963273	62963369	-0.249955
RBM5	intron_retention_13526	0.731059547654576	4.49007927838682e-11	CDK5RAP3	ENSG00000108465.13	chr17	+	47975514	47975653	47975654	47975868	47975654:47975868	47975869	47976013	-0.249278
RBM5	intron_retention_12846	0.737010047298209	2.95659457859776e-11	ACADVL	ENSG00000072778.18	chr17	+	7221946	7222865	7222866	7223132	7222866:7223132	7223133	7223237	-0.245417
RBM5	intron_retention_13522	0.770128172496252	1.78859085055327e-12	CDK5RAP3	ENSG00000108465.13	chr17	+	47974400	47974448	47974449	47975158	47974449:47975158	47975159	47975337	-0.2405
RBM5	intron_retention_19110	0.709186830528617	3.00401795874512e-10	ANKZF1	ENSG00000163516.12	chr2	+	219234133	219234288	219234289	219234825	219234289:219234825	219234826	219235312	-0.212528
RBM5	intron_retention_7455	0.707764760979945	9.29332052049912e-10	PAN2	ENSG00000135473.13	chr12	-	56322615	56322758	56322759	56323061	56322759:56323061	56323062	56323209	-0.205768
RBM5	intron_retention_11658	0.747036242072272	1.16314674708567e-11	CDK10	ENSG00000185324.20	chr16	+	89693274	89693467	89693468	89694172	89693468:89694172	89694173	89694232	-0.183472
RBM5	intron_retention_11187	0.718355987003678	1.37181589557826e-10	PHKG2	ENSG00000156873.14	chr16	+	30751106	30751281	30751282	30751548	30751282:30751548	30751549	30751603	-0.180944
RBM5	intron_retention_26333	0.709155659984818	1.08654014999143e-09	ZNF316	ENSG00000205903.5	chr7	+	6641825	6641962	6641963	6642381	6641963:6642381	6642382	6642764	-0.180175
RBM5	intron_retention_17070	0.730172557518167	4.93197878105401e-11	TMEM259	ENSG00000182087.11	chr19	-	1012066	1012188	1012189	1012462	1012189:1012462	1012463	1012508	-0.171833
RBM5	intron_retention_8323	0.716787113519929	1.58593446167478e-10	METTL17	ENSG00000165792.16	chr14	+	20994794	20994901	20994902	20995164	20994902:20995164	20995165	20995233	-0.144944
RBM5	intron_retention_3615	0.717822227667084	1.44502937129712e-10	SLC25A28	ENSG00000155287.9	chr10	-	99610522	99612599	99612600	99613695	99612600:99613695	99613696	99613924	-0.1395
RBM5	intron_retention_19648	0.735841105543001	3.23855333877221e-11	AUP1	ENSG00000115307.15	chr2	-	74527736	74528935	74528936	74529131	74528936:74529131	74529132	74529282	-0.132111
RBM5	intron_retention_20658	0.701837094644645	5.3235700771464e-10	RBM39	ENSG00000131051.19	chr20	-	35738968	35739017	35739018	35740823	35739018:35740823	35740824	35740837	-0.118583
RBM5	intron_retention_21280	0.703663893659667	5.89567102584711e-10	GGA1	ENSG00000100083.17	chr22	+	37616922	37616997	37616998	37618447	37616998:37618447	37618448	37618515	-0.10975
RBM5	intron_retention_29911	0.705479432583343	4.00422049586265e-10	GDI1	ENSG00000203879.10	chrX	+	154439941	154440139	154440140	154440374	154440140:154440374	154440375	154440506	-0.101444
RBM6	intron_retention_13526	0.70265249439719	4.96279298558894e-10	CDK5RAP3	ENSG00000108465.13	chr17	+	47975514	47975653	47975654	47975868	47975654:47975868	47975869	47976013	-0.249278
RBM6	intron_retention_12846	0.731680516959478	4.30701002330772e-11	ACADVL	ENSG00000072778.18	chr17	+	7221946	7222865	7222866	7223132	7222866:7223132	7223133	7223237	-0.245417
RBM6	intron_retention_13522	0.721680567697519	1.02798598466618e-10	CDK5RAP3	ENSG00000108465.13	chr17	+	47974400	47974448	47974449	47975158	47974449:47975158	47975159	47975337	-0.2405
RBM6	intron_retention_26277	0.70228531937749	6.48825179370562e-10	SUN1	ENSG00000164828.16	chr7	+	851950	852667	852668	852809	852668:852809	852810	852902	-0.186795
RBM6	intron_retention_26333	0.704777012362498	1.44764415009912e-09	ZNF316	ENSG00000205903.5	chr7	+	6641825	6641962	6641963	6642381	6641963:6642381	6642382	6642764	-0.180175
RBM6	intron_retention_11864	0.711459564197224	2.54806280104043e-10	SPSB3	ENSG00000162032.14	chr16	-	1777747	1778321	1778322	1778434	1778322:1778434	1778435	1778612	-0.175944
RBM6	intron_retention_17070	0.743844652899223	1.48781974892166e-11	TMEM259	ENSG00000182087.11	chr19	-	1012066	1012188	1012189	1012462	1012189:1012462	1012463	1012508	-0.171833
RBM6	intron_retention_21225	0.703801996115758	2.64539413048235e-09	TUG1	ENSG00000253352.7	chr22	+	30970677	30971779	30971780	30972854	30971780:30972854	30972855	30973601	-0.171242
RBM6	intron_retention_29634	0.71212959925571	8.85105678478024e-10	HDAC6	ENSG00000094631.17	chrX	+	48814765	48815051	48815052	48815383	48815052:48815383	48815384	48815490	-0.168772
RBM6	intron_retention_12844	0.761085288375939	3.18444905185512e-12	ACADVL	ENSG00000072778.18	chr17	+	7221946	7222081	7222082	7222176	7222082:7222176	7222177	7222302	-0.161694
RBM6	intron_retention_21457	0.736510959772611	3.06763749955511e-11	TRMT2A	ENSG00000099899.13	chr22	-	20114965	20115079	20115080	20115265	20115080:20115265	20115266	20115447	-0.114194
LUC7L	intron_retention_4558	0.750917071552989	8.32426063914764e-12	CTTN	ENSG00000085733.14	chr11	+	70422509	70422631	70422632	70422939	70422632:70422939	70422940	70422995	-0.256833
LUC7L	intron_retention_20401	0.720163293087622	2.87900742296217e-10	SLC17A9	ENSG00000101194.16	chr20	+	62962624	62962754	62962755	62963272	62962755:62963272	62963273	62963369	-0.249955
LUC7L	intron_retention_12846	0.704144894202681	4.39083301294506e-10	ACADVL	ENSG00000072778.18	chr17	+	7221946	7222865	7222866	7223132	7222866:7223132	7223133	7223237	-0.245417
LUC7L	intron_retention_26278	0.760995811947003	8.32426063914764e-12	SUN1	ENSG00000164828.16	chr7	+	851950	852667	852668	852812	852668:852812	852813	852907	-0.244128
LUC7L	intron_retention_4557	0.720801288115457	1.10740524889345e-10	CTTN	ENSG00000085733.14	chr11	+	70422503	70422592	70422593	70422939	70422593:70422939	70422940	70422995	-0.223583
LUC7L	intron_retention_21092	0.758952783928953	9.67095997228534e-12	LZTR1	ENSG00000099949.17	chr22	+	20994104	20994269	20994270	20994557	20994270:20994557	20994558	20994727	-0.210459
LUC7L	intron_retention_7475	0.716653486856912	8.31776237582767e-10	STAT2	ENSG00000170581.12	chr12	-	56354778	56354863	56354864	56355275	56354864:56355275	56355276	56355351	-0.195274
LUC7L	intron_retention_26277	0.793377122707743	4.82471050880136e-13	SUN1	ENSG00000164828.16	chr7	+	851950	852667	852668	852809	852668:852809	852810	852902	-0.186795
LUC7L	intron_retention_9208	0.703162846073328	2.76107477044454e-09	DCAF5	ENSG00000139990.16	chr14	-	69118139	69118278	69118279	69119193	69118279:69119193	69119194	69119230	-0.179141
LUC7L	intron_retention_11864	0.761137914726238	3.18444905185512e-12	SPSB3	ENSG00000162032.14	chr16	-	1777747	1778321	1778322	1778434	1778322:1778434	1778435	1778612	-0.175944
LUC7L	intron_retention_25989	0.760090341913443	8.69479912547052e-12	CUL7	ENSG00000044090.7	chr6	-	43046511	43046601	43046602	43046879	43046602:43046879	43046880	43047107	-0.17191
LUC7L	intron_retention_17070	0.776122870819532	1.00822665348037e-12	TMEM259	ENSG00000182087.11	chr19	-	1012066	1012188	1012189	1012462	1012189:1012462	1012463	1012508	-0.171833
LUC7L	intron_retention_22471	0.803264537980624	8.63650988950182e-14	DVL3	ENSG00000161202.16	chr3	+	184164796	184164931	184164932	184165112	184164932:184165112	184165113	184165206	-0.168222
LUC7L	intron_retention_7501	0.746188046006735	1.23013989173008e-11	STAT6	ENSG00000166888.9	chr12	-	57105468	57105599	57105600	57106190	57105600:57106190	57106191	57106339	-0.168083
LUC7L	intron_retention_26008	0.735596385222122	4.14782660231401e-11	GTPBP2	ENSG00000172432.17	chr6	-	43624888	43625062	43625063	43625362	43625063:43625362	43625363	43625560	-0.165342
LUC7L	intron_retention_2734	0.725506118123798	7.35409841327912e-11	USF1	ENSG00000158773.13	chr1	-	161040202	161040330	161040331	161040575	161040331:161040575	161040576	161040670	-0.163972
LUC7L	intron_retention_6928	0.703936606210629	1.22715125528737e-09	DDX55	ENSG00000111364.14	chr12	+	123607432	123607523	123607524	123607599	123607524:123607599	123607600	123607662	-0.158772
LUC7L	intron_retention_3822	0.748985872165416	9.67095997228534e-12	EPS8L2	ENSG00000177106.13	chr11	+	722091	722165	722166	722400	722166:722400	722401	722500	-0.152833
LUC7L	intron_retention_7474	0.701708838048272	1.12253769913871e-09	STAT2	ENSG00000170581.12	chr12	-	56348529	56350190	56350191	56350411	56350191:56350411	56350412	56350432	-0.151925
LUC7L	intron_retention_12134	0.718794523338977	3.08786022821183e-10	GGA2	ENSG00000103365.14	chr16	-	23493360	23493458	23493459	23494302	23493459:23494302	23494303	23494378	-0.146893
LUC7L	intron_retention_19740	0.72564869622592	7.29883515579553e-11	ACTR1B	ENSG00000115073.7	chr2	-	97658427	97658643	97658644	97658878	97658644:97658878	97658879	97659003	-0.145056
LUC7L	intron_retention_10788	0.751115726475153	3.66627148803023e-11	SRRM2	ENSG00000167978.15	chr16	+	2759569	2759661	2759662	2760300	2759662:2760300	2760301	2760499	-0.141948
LUC7L	intron_retention_14864	0.709475280066092	2.98149415964973e-10	SRSF1	ENSG00000136450.11	chr17	-	58003802	58005600	58005601	58005800	58005601:58005800	58005801	58005973	-0.133667
LUC7L	intron_retention_19837	0.733753226947251	6.62814778536022e-11	ERCC3	ENSG00000163161.11	chr2	-	127289337	127289824	127289825	127290223	127289825:127290223	127290224	127290273	-0.129269
LUC7L	intron_retention_9253	0.730590079966884	2.18969674050105e-10	NEK9	ENSG00000119638.11	chr14	-	75105950	75105996	75105997	75106501	75105997:75106501	75106502	75106702	-0.128955
LUC7L	intron_retention_22056	0.711954980154867	1.15595186477018e-09	PTPN23	ENSG00000076201.13	chr3	+	47407890	47407955	47407956	47408344	47407956:47408344	47408345	47408490	-0.115766
LUC7L	intron_retention_11202	0.711111548783431	2.57980879965434e-10	STX4	ENSG00000103496.13	chr16	+	31034204	31034325	31034326	31034461	31034326:31034461	31034462	31034536	-0.110556
LUC7L	intron_retention_20419	0.709423621082882	2.98149415964973e-10	ARFGAP1	ENSG00000101199.11	chr20	+	63285654	63285713	63285714	63286365	63285714:63286365	63286366	63286398	-0.108417
LUC7L	intron_retention_20609	0.713213331481504	2.21312674417309e-10	TRPC4AP	ENSG00000100991.10	chr20	-	35003410	35003616	35003617	35004457	35003617:35004457	35004458	35004570	-0.108333
LUC7L	intron_retention_16232	0.750305552559932	3.8315129345026e-11	MAU2	ENSG00000129933.19	chr19	+	19344252	19345369	19345370	19347279	19345370:19347279	19347280	19347363	-0.107416
LUC7L	intron_retention_10307	0.729837045664113	5.06878736114324e-11	PARP6	ENSG00000137817.15	chr15	-	72266745	72266822	72266823	72267474	72266823:72267474	72267475	72267523	-0.106028
LUC7L	intron_retention_25961	0.751870009101553	7.78755613195117e-12	STK38	ENSG00000112079.8	chr6	-	36498363	36498486	36498487	36499872	36498487:36499872	36499873	36499990	-0.10525
LUC7L	intron_retention_6553	0.700986322443305	1.46082927403356e-09	CDK2	ENSG00000123374.9	chr12	+	55966769	55967124	55967125	55967856	55967125:55967856	55967857	55967934	-0.101471
LUC7L	intron_retention_29911	0.778954684088424	9.30885889596958e-13	GDI1	ENSG00000203879.10	chrX	+	154439941	154440139	154440140	154440374	154440140:154440374	154440375	154440506	-0.101444
MATR3	intron_retention_3615	0.720694509370995	1.10740524889345e-10	SLC25A28	ENSG00000155287.9	chr10	-	99610522	99612599	99612600	99613695	99612600:99613695	99613696	99613924	-0.1395
MATR3	intron_retention_24953	0.704424058326401	4.33604721913545e-10	HNRNPH1	ENSG00000169045.16	chr5	-	179619469	179621035	179621036	179621241	179621036:179621241	179621242	179621335	-0.113917
LUC7L3	intron_retention_20401	0.705114989172824	8.85105678478024e-10	SLC17A9	ENSG00000101194.16	chr20	+	62962624	62962754	62962755	62963272	62962755:62963272	62963273	62963369	-0.249955
LUC7L3	intron_retention_12846	0.745571161592158	1.28875411378443e-11	ACADVL	ENSG00000072778.18	chr17	+	7221946	7222865	7222866	7223132	7222866:7223132	7223133	7223237	-0.245417
LUC7L3	intron_retention_13522	0.713133643889453	2.21312674417309e-10	CDK5RAP3	ENSG00000108465.13	chr17	+	47974400	47974448	47974449	47975158	47974449:47975158	47975159	47975337	-0.2405
LUC7L3	intron_retention_2978	0.760953051651931	3.18444905185512e-12	TMEM63A	ENSG00000196187.10	chr1	-	225866574	225866682	225866683	225867111	225866683:225867111	225867112	225867163	-0.205056
LUC7L3	intron_retention_22767	0.715275819785079	1.82127885709494e-10	PLXNB1	ENSG00000164050.11	chr3	-	48413069	48413169	48413170	48413669	48413170:48413669	48413670	48413818	-0.198611
LUC7L3	intron_retention_960	0.742090427006883	7.74633057421977e-11	INTS3	ENSG00000143624.12	chr1	+	153746957	153747363	153747364	153748688	153747364:153748688	153748689	153748755	-0.196834
LUC7L3	intron_retention_7475	0.709628960463106	1.3293325701755e-09	STAT2	ENSG00000170581.12	chr12	-	56354778	56354863	56354864	56355275	56354864:56355275	56355276	56355351	-0.195274
LUC7L3	intron_retention_8265	0.720233471015222	1.14592601771763e-10	ARGLU1	ENSG00000134884.12	chr13	-	106557048	106557131	106557132	106559431	106557132:106559431	106559432	106559657	-0.194389
LUC7L3	intron_retention_11658	0.709361505260303	2.98351371294994e-10	CDK10	ENSG00000185324.20	chr16	+	89693274	89693467	89693468	89694172	89693468:89694172	89694173	89694232	-0.183472
LUC7L3	intron_retention_3651	0.732123967769216	4.17395987092539e-11	LDB1	ENSG00000198728.9	chr10	-	102107560	102108323	102108324	102109028	102108324:102109028	102109029	102109177	-0.181972
LUC7L3	intron_retention_24951	0.777295404050751	9.30885889596958e-13	HNRNPH1	ENSG00000169045.16	chr5	-	179618144	179618323	179618324	179619268	179618324:179619268	179619269	179619360	-0.175056
LUC7L3	intron_retention_25989	0.710109731486841	6.09088630767926e-10	CUL7	ENSG00000044090.7	chr6	-	43046511	43046601	43046602	43046879	43046602:43046879	43046880	43047107	-0.17191
LUC7L3	intron_retention_17070	0.766344781673557	2.34452299662803e-12	TMEM259	ENSG00000182087.11	chr19	-	1012066	1012188	1012189	1012462	1012189:1012462	1012463	1012508	-0.171833
LUC7L3	intron_retention_11709	0.73700373751762	2.95659457859776e-11	RHBDF1	ENSG00000007384.14	chr16	-	60439	60539	60540	61119	60540:61119	61120	61281	-0.169111
LUC7L3	intron_retention_19442	0.740455785759478	2.95659457859776e-11	SUPT7L	ENSG00000119760.14	chr2	-	27660984	27661388	27661389	27662178	27661389:27662178	27662179	27662281	-0.168786
LUC7L3	intron_retention_22471	0.750115428868641	8.69479912547052e-12	DVL3	ENSG00000161202.16	chr3	+	184164796	184164931	184164932	184165112	184164932:184165112	184165113	184165206	-0.168222
LUC7L3	intron_retention_15809	0.780184625270806	9.30885889596958e-13	SPPL2B	ENSG00000005206.15	chr19	+	2340898	2341014	2341015	2343210	2341015:2343210	2343211	2343292	-0.166389
LUC7L3	intron_retention_24048	0.748350046962808	2.69443180331136e-11	MARCH6	ENSG00000145495.13	chr5	+	10400784	10400842	10400843	10402058	10400843:10402058	10402059	10402139	-0.163865
LUC7L3	intron_retention_959	0.729198738745688	2.44929199824122e-10	INTS3	ENSG00000143624.12	chr1	+	153746957	153747070	153747071	153747278	153747071:153747278	153747279	153747363	-0.163724
LUC7L3	intron_retention_12844	0.70871458210664	3.06916980418576e-10	ACADVL	ENSG00000072778.18	chr17	+	7221946	7222081	7222082	7222176	7222082:7222176	7222177	7222302	-0.161694
LUC7L3	intron_retention_20999	0.782096325427439	1.00822665348037e-12	UBE2G2	ENSG00000184787.17	chr21	-	44773547	44773687	44773688	44777298	44773688:44777298	44777299	44777417	-0.154337
LUC7L3	intron_retention_3210	0.715798640200622	8.85105678478024e-10	ZSWIM8	ENSG00000214655.9	chr10	+	73794147	73794330	73794331	73794555	73794331:73794555	73794556	73794639	-0.153317
LUC7L3	intron_retention_11471	0.748634520093431	3.39289497271565e-11	EDC4	ENSG00000038358.13	chr16	+	67877741	67877845	67877846	67878165	67877846:67878165	67878166	67878275	-0.149071
LUC7L3	intron_retention_19569	0.712393628918454	3.0045019649402e-10	TIA1	ENSG00000116001.14	chr2	-	70224424	70224629	70224630	70227734	70224630:70227734	70227735	70227822	-0.14891
LUC7L3	intron_retention_12134	0.732034350001236	1.02794399242838e-10	GGA2	ENSG00000103365.14	chr16	-	23493360	23493458	23493459	23494302	23493459:23494302	23494303	23494378	-0.146893
LUC7L3	intron_retention_13617	0.7622337639708	3.17601704323244e-12	LUC7L3	ENSG00000108848.14	chr17	+	50750501	50750694	50750695	50752199	50750695:50752199	50752200	50752282	-0.145222
LUC7L3	intron_retention_19740	0.750092434535121	8.69479912547052e-12	ACTR1B	ENSG00000115073.7	chr2	-	97658427	97658643	97658644	97658878	97658644:97658878	97658879	97659003	-0.145056
LUC7L3	intron_retention_4895	0.72423890057765	1.10740524889345e-10	TBRG1	ENSG00000154144.11	chr11	+	124622836	124625001	124625002	124625670	124625002:124625670	124625671	124625903	-0.143611
LUC7L3	intron_retention_21051	0.738353516494305	3.39289497271565e-11	TANGO2	ENSG00000183597.14	chr22	+	20061530	20061683	20061684	20063337	20061684:20063337	20063338	20063383	-0.142714
LUC7L3	intron_retention_26683	0.723261769350686	8.96861695300289e-11	SRRT	ENSG00000087087.17	chr7	+	100882053	100882241	100882242	100884069	100882242:100884069	100884070	100884239	-0.13925
LUC7L3	intron_retention_9876	0.705683658389094	6.48825179370562e-10	DNAJA4	ENSG00000140403.11	chr15	+	78274197	78274424	78274425	78275497	78274425:78275497	78275498	78275728	-0.13789
LUC7L3	intron_retention_21197	0.708414204259963	3.09826008318794e-10	EWSR1	ENSG00000182944.16	chr22	+	29288606	29288786	29288787	29291561	29288787:29291561	29291562	29291599	-0.137861
LUC7L3	intron_retention_6534	0.716569254835077	2.9091446522298e-10	DGKA	ENSG00000065357.18	chr12	+	55937978	55938560	55938561	55938914	55938561:55938914	55938915	55938942	-0.134125
LUC7L3	intron_retention_27736	0.777917626950862	9.30885889596958e-13	IKBKB	ENSG00000104365.12	chr8	+	42319270	42319646	42319647	42320734	42319647:42320734	42320735	42320844	-0.130889
LUC7L3	intron_retention_25892	0.703486672913425	4.6218336731864e-10	RXRB	ENSG00000204231.9	chr6	-	33194945	33195702	33195703	33195906	33195703:33195906	33195907	33196036	-0.130611
LUC7L3	intron_retention_29930	0.78273700604537	7.60065533770982e-13	IKBKG	ENSG00000269335.4	chrX	+	154561688	154561784	154561785	154562809	154561785:154562809	154562810	154562895	-0.129833
LUC7L3	intron_retention_8122	0.769525676950505	1.78859085055327e-12	CARKD	ENSG00000213995.10	chr13	+	110634545	110634776	110634777	110635467	110634777:110635467	110635468	110635588	-0.129472
LUC7L3	intron_retention_19837	0.73904050013113	4.14782660231401e-11	ERCC3	ENSG00000163161.11	chr2	-	127289337	127289824	127289825	127290223	127289825:127290223	127290224	127290273	-0.129269
LUC7L3	intron_retention_9253	0.703786629103975	1.55172122882622e-09	NEK9	ENSG00000119638.11	chr14	-	75105950	75105996	75105997	75106501	75105997:75106501	75106502	75106702	-0.128955
LUC7L3	intron_retention_21198	0.713120185027602	2.21312674417309e-10	EWSR1	ENSG00000182944.16	chr22	+	29288606	29288786	29288787	29291564	29288787:29291564	29291565	29291599	-0.127639
LUC7L3	intron_retention_13493	0.739727821178005	7.15978768627676e-11	NPEPPS	ENSG00000141279.14	chr17	+	47585500	47585700	47585701	47586147	47585701:47586147	47586148	47586244	-0.125789
LUC7L3	intron_retention_22435	0.776912294628504	4.64603874389061e-12	MFN1	ENSG00000171109.17	chr3	+	179375220	179375341	179375342	179377041	179375342:179377041	179377042	179377168	-0.125438
LUC7L3	intron_retention_2709	0.727799126089973	6.18925143763747e-11	DCAF8	ENSG00000132716.17	chr1	-	160218849	160218968	160218969	160222650	160218969:160222650	160222651	160222781	-0.12425
LUC7L3	intron_retention_10724	0.700481084938624	7.39477145685294e-10	TSC2	ENSG00000103197.15	chr16	+	2076491	2076585	2076586	2079031	2076586:2079031	2079032	2079196	-0.122179
LUC7L3	intron_retention_25411	0.736928239597521	2.95659457859776e-11	CMTR1	ENSG00000137200.11	chr6	+	37475319	37475412	37475413	37476125	37475413:37476125	37476126	37476194	-0.121528
LUC7L3	intron_retention_8344	0.760731866301954	3.18444905185512e-12	OXA1L	ENSG00000155463.11	chr14	+	22770193	22770278	22770279	22770460	22770279:22770460	22770461	22770520	-0.118639
LUC7L3	intron_retention_20658	0.725656555904126	7.29883515579553e-11	RBM39	ENSG00000131051.19	chr20	-	35738968	35739017	35739018	35740823	35739018:35740823	35740824	35740837	-0.118583
LUC7L3	intron_retention_11532	0.758490892079842	4.05146837928537e-12	IST1	ENSG00000182149.19	chr16	+	71923288	71923380	71923381	71924768	71923381:71924768	71924769	71924817	-0.114694
LUC7L3	intron_retention_15171	0.701037528962554	5.66289736836972e-10	SRSF2	ENSG00000161547.13	chr17	-	76734119	76735158	76735159	76736153	76735159:76736153	76736154	76736464	-0.109639
LUC7L3	intron_retention_13495	0.732447689683807	7.29883515579553e-11	NPEPPS	ENSG00000141279.14	chr17	+	47585500	47586244	47586245	47586364	47586245:47586364	47586365	47586398	-0.109333
LUC7L3	intron_retention_27284	0.700965476507092	5.66289736836972e-10	SMURF1	ENSG00000198742.8	chr7	-	99037067	99037187	99037188	99038387	99037188:99038387	99038388	99038525	-0.109278
LUC7L3	intron_retention_20609	0.73464756022147	3.50823011059433e-11	TRPC4AP	ENSG00000100991.10	chr20	-	35003410	35003616	35003617	35004457	35003617:35004457	35004458	35004570	-0.108333
LUC7L3	intron_retention_3697	0.704110354170234	4.39083301294506e-10	TIAL1	ENSG00000151923.16	chr10	-	119576611	119576750	119576751	119577079	119576751:119577079	119577080	119577203	-0.108056
LUC7L3	intron_retention_16232	0.721420705498529	4.39083301294506e-10	MAU2	ENSG00000129933.19	chr19	+	19344252	19345369	19345370	19347279	19345370:19347279	19347280	19347363	-0.107416
LUC7L3	intron_retention_15807	0.769318596666921	1.78859085055327e-12	SPPL2B	ENSG00000005206.15	chr19	+	2339065	2339208	2339209	2339823	2339209:2339823	2339824	2339966	-0.10425
LUC7L3	intron_retention_4592	0.757865572554805	1.41114175270661e-11	INPPL1	ENSG00000165458.12	chr11	+	72228348	72228498	72228499	72228726	72228499:72228726	72228727	72228786	-0.103452
LUC7L3	intron_retention_29911	0.783554259679484	7.60065533770982e-13	GDI1	ENSG00000203879.10	chrX	+	154439941	154440139	154440140	154440374	154440140:154440374	154440375	154440506	-0.101444
DDX55	intron_retention_15732	0.728891961145016	4.33604721913545e-10	MUM1	ENSG00000160953.13	chr19	+	1357009	1357094	1357095	1358393	1357095:1358393	1358394	1358464	-0.138784
TIA1	intron_retention_7455	0.713192631235006	6.2567716703785e-10	PAN2	ENSG00000135473.13	chr12	-	56322615	56322758	56322759	56323061	56322759:56323061	56323062	56323209	-0.205768
TIA1	intron_retention_8265	0.727162534525446	6.59870857212967e-11	ARGLU1	ENSG00000134884.12	chr13	-	106557048	106557131	106557132	106559431	106557132:106559431	106559432	106559657	-0.194389
TIA1	intron_retention_21633	0.727400255920887	1.10740524889345e-10	DDX17	ENSG00000100201.17	chr22	-	38487873	38488115	38488116	38492055	38488116:38492055	38492056	38492115	-0.160965
TIA1	intron_retention_23964	0.707209096852977	9.67098831209481e-10	MFSD8	ENSG00000164073.8	chr4	-	127917805	127920836	127920837	127921523	127920837:127921523	127921524	127921771	-0.150687
TIA1	intron_retention_11471	0.709862397420407	8.09335680810519e-10	EDC4	ENSG00000038358.13	chr16	+	67877741	67877845	67877846	67878165	67877846:67878165	67878166	67878275	-0.149071
TIA1	intron_retention_19969	0.780810552541866	2.54553350834733e-12	SF3B1	ENSG00000115524.14	chr2	-	197418509	197418588	197418589	197420427	197418589:197420427	197420428	197420542	-0.134458
TIA1	intron_retention_6534	0.727485918733165	1.10740524889345e-10	DGKA	ENSG00000065357.18	chr12	+	55937978	55938560	55938561	55938914	55938561:55938914	55938915	55938942	-0.134125
TIA1	intron_retention_258	0.71077924665625	1.58242353456573e-09	SRRM1	ENSG00000133226.15	chr1	+	24646667	24646789	24646790	24648858	24646790:24648858	24648859	24648887	-0.131402
TIA1	intron_retention_25892	0.708470914876284	3.09688943052147e-10	RXRB	ENSG00000204231.9	chr6	-	33194945	33195702	33195703	33195906	33195703:33195906	33195907	33196036	-0.130611
TIA1	intron_retention_5555	0.702698192418857	4.96279298558894e-10	TRPT1	ENSG00000149743.12	chr11	-	64224795	64224970	64224971	64225498	64224971:64225498	64225499	64225580	-0.12775
TIA1	intron_retention_22435	0.730326961059898	2.98023234080178e-10	MFN1	ENSG00000171109.17	chr3	+	179375220	179375341	179375342	179377041	179375342:179377041	179377042	179377168	-0.125438
TIA1	intron_retention_8344	0.740092995789883	2.1903284887777e-11	OXA1L	ENSG00000155463.11	chr14	+	22770193	22770278	22770279	22770460	22770279:22770460	22770461	22770520	-0.118639
TIA1	intron_retention_20658	0.755427066373326	5.0709530933826e-12	RBM39	ENSG00000131051.19	chr20	-	35738968	35739017	35739018	35740823	35739018:35740823	35740824	35740837	-0.118583
TIA1	intron_retention_23271	0.765656783104649	2.37141552852876e-12	CCNL1	ENSG00000163660.10	chr3	-	157150282	157150381	157150382	157152176	157150382:157152176	157152177	157152210	-0.116472
TIA1	intron_retention_3697	0.735488304467966	3.29301573609415e-11	TIAL1	ENSG00000151923.16	chr10	-	119576611	119576750	119576751	119577079	119576751:119577079	119577080	119577203	-0.108056
PARK7	intron_retention_10006	-0.724825230385026	2.57980879965434e-10	WASH3P	ENSG00000185596.15	chr15	+	101965953	101966223	101966224	101966521	101966224:101966521	101966522	101966755	-0.118734
SRSF11	intron_retention_258	0.714656381970403	1.22788455325184e-09	SRRM1	ENSG00000133226.15	chr1	+	24646667	24646789	24646790	24648858	24646790:24648858	24648859	24648887	-0.131402
SRSF11	intron_retention_23271	0.764932313800589	2.37141552852876e-12	CCNL1	ENSG00000163660.10	chr3	-	157150282	157150381	157150382	157152176	157150382:157152176	157152177	157152210	-0.116472
PTBP2	intron_retention_258	0.726333128561894	5.3235700771464e-10	SRRM1	ENSG00000133226.15	chr1	+	24646667	24646789	24646790	24648858	24646790:24648858	24648859	24648887	-0.131402
PTBP2	intron_retention_21457	0.701626177609811	5.415210167178e-10	TRMT2A	ENSG00000099899.13	chr22	-	20114965	20115079	20115080	20115265	20115080:20115265	20115266	20115447	-0.114194
RBM25	intron_retention_960	0.706711540257562	1.28398829044134e-09	INTS3	ENSG00000143624.12	chr1	+	153746957	153747363	153747364	153748688	153747364:153748688	153748689	153748755	-0.196834
RBM25	intron_retention_24951	0.726757407407292	6.76486369825763e-11	HNRNPH1	ENSG00000169045.16	chr5	-	179618144	179618323	179618324	179619268	179618324:179619268	179619269	179619360	-0.175056
RBM25	intron_retention_21225	0.713882341206464	1.28991008906851e-09	TUG1	ENSG00000253352.7	chr22	+	30970677	30971779	30971780	30972854	30971780:30972854	30972855	30973601	-0.171242
RBM25	intron_retention_15268	0.717116828568076	2.77671258476017e-10	C17orf70	ENSG00000185504.15	chr17	-	81546909	81547678	81547679	81549205	81547679:81549205	81549206	81549362	-0.155582
RBM25	intron_retention_20999	0.712266763930516	4.00422049586265e-10	UBE2G2	ENSG00000184787.17	chr21	-	44773547	44773687	44773688	44777298	44773688:44777298	44777299	44777417	-0.154337
RBM25	intron_retention_7205	0.706647531831121	2.15277571966758e-09	SLC38A2	ENSG00000134294.12	chr12	-	46367267	46367340	46367341	46370511	46367341:46370511	46370512	46370627	-0.146237
RBM25	intron_retention_4895	0.711477139090483	3.17153035384658e-10	TBRG1	ENSG00000154144.11	chr11	+	124622836	124625001	124625002	124625670	124625002:124625670	124625671	124625903	-0.143611
RBM25	intron_retention_3615	0.761430537110723	3.18444905185512e-12	SLC25A28	ENSG00000155287.9	chr10	-	99610522	99612599	99612600	99613695	99612600:99613695	99613696	99613924	-0.1395
RBM25	intron_retention_2929	0.713170361249233	6.2567716703785e-10	ANGEL2	ENSG00000174606.11	chr1	-	213000326	213000383	213000384	213000785	213000384:213000785	213000786	213000912	-0.119737
RBM25	intron_retention_29537	0.808643154649322	8.63650988950182e-14	MSL3	ENSG00000005302.16	chrX	+	11763780	11763938	11763939	11765466	11763939:11765466	11765467	11765646	-0.115929
RBM25	intron_retention_21382	0.70210797676609	5.22627328008005e-10	TRMU	ENSG00000100416.11	chr22	+	46352829	46353867	46353868	46355443	46353868:46355443	46355444	46355588	-0.115917
RBM25	intron_retention_24953	0.731263556894229	4.42886581373689e-11	HNRNPH1	ENSG00000169045.16	chr5	-	179619469	179621035	179621036	179621241	179621036:179621241	179621242	179621335	-0.113917
RBM25	intron_retention_16232	0.700306782531573	2.03331690480985e-09	MAU2	ENSG00000129933.19	chr19	+	19344252	19345369	19345370	19347279	19345370:19347279	19347280	19347363	-0.107416
RBM25	intron_retention_4894	0.746163459662627	1.23013989173008e-11	TBRG1	ENSG00000154144.11	chr11	+	124622836	124623233	124623234	124624930	124623234:124624930	124624931	124625001	-0.105444
ZRANB2	intron_retention_23271	0.726702857426355	6.76486369825763e-11	CCNL1	ENSG00000163660.10	chr3	-	157150282	157150381	157150382	157152176	157150382:157152176	157152177	157152210	-0.116472
ZFC3H1	intron_retention_21051	0.755071182249234	7.78755613195117e-12	TANGO2	ENSG00000183597.14	chr22	+	20061530	20061683	20061684	20063337	20061684:20063337	20063338	20063383	-0.142714
HNRNPDL	intron_retention_18590	0.711388826970597	2.55134086645195e-10	MAT2A	ENSG00000168906.11	chr2	+	85542155	85543034	85543035	85543669	85543035:85543669	85543670	85545280	-0.181083
SRSF2	intron_retention_7474	0.7004253745241	1.22715125528737e-09	STAT2	ENSG00000170581.12	chr12	-	56348529	56350190	56350191	56350411	56350191:56350411	56350412	56350432	-0.151925
EIF4A1	intron_retention_18590	0.707053376818343	3.50209371617512e-10	MAT2A	ENSG00000168906.11	chr2	+	85542155	85543034	85543035	85543669	85543035:85543669	85543670	85545280	-0.181083
EIF4A1	intron_retention_27623	0.703433880293948	1.59167580158431e-09	FAM160B2	ENSG00000158863.20	chr8	+	22096337	22096509	22096510	22097515	22096510:22097515	22097516	22097620	-0.167791
EIF4A1	intron_retention_24774	0.709021660295645	3.0045019649402e-10	FCHSD1	ENSG00000197948.9	chr5	-	141646087	141646191	141646192	141646602	141646192:141646602	141646603	141646722	-0.129389
EIF4A1	intron_retention_25740	0.737053921685776	2.95659457859776e-11	ATP6V1G2-DDX39B	ENSG00000254870.4	chr6	-	31531296	31532911	31532912	31535366	31532912:31535366	31535367	31535485	-0.127389
EIF4A1	intron_retention_2929	0.704261964819644	1.20070991178633e-09	ANGEL2	ENSG00000174606.11	chr1	-	213000326	213000383	213000384	213000785	213000384:213000785	213000786	213000912	-0.119737
EIF4A1	intron_retention_29537	0.727869830093475	8.01041263117222e-11	MSL3	ENSG00000005302.16	chrX	+	11763780	11763938	11763939	11765466	11763939:11765466	11765467	11765646	-0.115929
EIF4A1	intron_retention_29125	0.720177694132976	4.86205258734937e-10	GBA2	ENSG00000070610.13	chr9	-	35741320	35741890	35741891	35744296	35741891:35744296	35744297	35744391	-0.109197
EIF4A1	intron_retention_15807	0.700334279666606	5.89567102584711e-10	SPPL2B	ENSG00000005206.15	chr19	+	2339065	2339208	2339209	2339823	2339209:2339823	2339824	2339966	-0.10425
TRA2A	intron_retention_9208	0.703966675337207	2.61275023531731e-09	DCAF5	ENSG00000139990.16	chr14	-	69118139	69118278	69118279	69119193	69118279:69119193	69119194	69119230	-0.179141
YWHAB	intron_retention_11864	-0.706439097483055	3.69693696522119e-10	SPSB3	ENSG00000162032.14	chr16	-	1777747	1778321	1778322	1778434	1778322:1778434	1778435	1778612	-0.175944
HNRNPH1	intron_retention_26418	0.735444131908098	1.02794399242838e-10	ZMIZ2	ENSG00000122515.13	chr7	+	44759281	44759460	44759461	44760424	44759461:44760424	44760425	44760593	-0.220139
HNRNPH1	intron_retention_22830	0.728055875464168	6.06613425566077e-11	IP6K2	ENSG00000068745.13	chr3	-	48693448	48694240	48694241	48695089	48694241:48695089	48695090	48695418	-0.212083
HNRNPH1	intron_retention_29724	0.709000625911624	1.37885276220889e-09	OGT	ENSG00000147162.12	chrX	+	71544567	71544635	71544636	71547906	71544636:71547906	71547907	71548023	-0.19027
HNRNPH1	intron_retention_20999	0.751719408871603	1.34095681654251e-11	UBE2G2	ENSG00000184787.17	chr21	-	44773547	44773687	44773688	44777298	44773688:44777298	44777299	44777417	-0.154337
HNRNPH1	intron_retention_12134	0.751377095961919	1.91276636782797e-11	GGA2	ENSG00000103365.14	chr16	-	23493360	23493458	23493459	23494302	23493459:23494302	23494303	23494378	-0.146893
HNRNPH1	intron_retention_3615	0.743052606456864	1.59121329995075e-11	SLC25A28	ENSG00000155287.9	chr10	-	99610522	99612599	99612600	99613695	99612600:99613695	99613696	99613924	-0.1395
HNRNPH1	intron_retention_15732	0.706445708913868	2.17260924536998e-09	MUM1	ENSG00000160953.13	chr19	+	1357009	1357094	1357095	1358393	1357095:1358393	1358394	1358464	-0.138784
HNRNPH1	intron_retention_29930	0.715289656124499	1.82127885709494e-10	IKBKG	ENSG00000269335.4	chrX	+	154561688	154561784	154561785	154562809	154561785:154562809	154562810	154562895	-0.129833
HNRNPH1	intron_retention_25740	0.71651255022085	1.62321052450551e-10	ATP6V1G2-DDX39B	ENSG00000254870.4	chr6	-	31531296	31532911	31532912	31535366	31532912:31535366	31535367	31535485	-0.127389
HNRNPH1	intron_retention_10395	0.703791620012105	5.87331207993132e-10	MAN2C1	ENSG00000140400.13	chr15	-	75362642	75362748	75362749	75363998	75362749:75363998	75363999	75364134	-0.113179
HNRNPH1	intron_retention_15171	0.733259119433441	3.8315129345026e-11	SRSF2	ENSG00000161547.13	chr17	-	76734119	76735158	76735159	76736153	76735159:76736153	76736154	76736464	-0.109639
CLK2	intron_retention_19303	0.735586304443689	3.29301573609415e-11	ATG4B	ENSG00000168397.15	chr2	+	241670726	241671405	241671406	241672190	241671406:241672190	241672191	241672592	-0.240306
CLK2	intron_retention_3652	0.711525195261958	2.54628994279894e-10	LDB1	ENSG00000198728.9	chr10	-	102107560	102108323	102108324	102109034	102108324:102109034	102109035	102109177	-0.219444
CLK2	intron_retention_3210	0.727165898210671	3.70755316488356e-10	ZSWIM8	ENSG00000214655.9	chr10	+	73794147	73794330	73794331	73794555	73794331:73794555	73794556	73794639	-0.153317
CLK2	intron_retention_29930	0.714937881787202	1.86430526176407e-10	IKBKG	ENSG00000269335.4	chrX	+	154561688	154561784	154561785	154562809	154561785:154562809	154562810	154562895	-0.129833
ARL6IP4	intron_retention_7475	0.732021844722285	2.5747845974872e-10	STAT2	ENSG00000170581.12	chr12	-	56354778	56354863	56354864	56355275	56354864:56355275	56355276	56355351	-0.195274
ARL6IP4	intron_retention_10617	0.708965800276245	3.00511537321654e-10	RHOT2	ENSG00000140983.12	chr16	+	670675	671000	671001	671082	671001:671082	671083	671131	-0.186722
ARL6IP4	intron_retention_25989	0.705479804458925	8.64122438624159e-10	CUL7	ENSG00000044090.7	chr6	-	43046511	43046601	43046602	43046879	43046602:43046879	43046880	43047107	-0.17191
ARL6IP4	intron_retention_17070	0.70043261857993	5.87331207993132e-10	TMEM259	ENSG00000182087.11	chr19	-	1012066	1012188	1012189	1012462	1012189:1012462	1012463	1012508	-0.171833
ARL6IP4	intron_retention_29634	0.718360604736277	5.65223844667233e-10	HDAC6	ENSG00000094631.17	chrX	+	48814765	48815051	48815052	48815383	48815052:48815383	48815384	48815490	-0.168772
ARL6IP4	intron_retention_22471	0.721702598647427	1.02798598466618e-10	DVL3	ENSG00000161202.16	chr3	+	184164796	184164931	184164932	184165112	184164932:184165112	184165113	184165206	-0.168222
ARL6IP4	intron_retention_22206	0.737745438059859	3.56098409691724e-11	NISCH	ENSG00000010322.14	chr3	+	52480139	52480295	52480296	52484512	52480296:52484512	52484513	52484637	-0.143036
ARL6IP4	intron_retention_9253	0.746361814378847	5.31240095849609e-11	NEK9	ENSG00000119638.11	chr14	-	75105950	75105996	75105997	75106501	75105997:75106501	75106502	75106702	-0.128955
ARL6IP4	intron_retention_22435	0.703558553952017	2.07984222352235e-09	MFN1	ENSG00000171109.17	chr3	+	179375220	179375341	179375342	179377041	179375342:179377041	179377042	179377168	-0.125438
ARL6IP4	intron_retention_22056	0.716450031977229	8.42305529303226e-10	PTPN23	ENSG00000076201.13	chr3	+	47407890	47407955	47407956	47408344	47407956:47408344	47408345	47408490	-0.115766
ARL6IP4	intron_retention_7500	0.746371739823388	1.23013989173008e-11	STAT6	ENSG00000166888.9	chr12	-	57102829	57102921	57102922	57104463	57102922:57104463	57104464	57104586	-0.101389
RBM33	intron_retention_2709	0.705380795597939	4.0158628679183e-10	DCAF8	ENSG00000132716.17	chr1	-	160218849	160218968	160218969	160222650	160218969:160222650	160222651	160222781	-0.12425
RBM33	intron_retention_25507	0.700973760207995	5.66289736836972e-10	FBXO9	ENSG00000112146.15	chr6	+	53092734	53092824	53092825	53093465	53092825:53093465	53093466	53093561	-0.123139
RBM33	intron_retention_21382	0.711703034662835	2.51395725467647e-10	TRMU	ENSG00000100416.11	chr22	+	46352829	46353867	46353868	46355443	46353868:46355443	46355444	46355588	-0.115917
PRPF39	intron_retention_12846	0.766276953545718	2.34452299662803e-12	ACADVL	ENSG00000072778.18	chr17	+	7221946	7222865	7222866	7223132	7222866:7223132	7223133	7223237	-0.245417
PRPF39	intron_retention_13522	0.700763464503268	5.73764991767125e-10	CDK5RAP3	ENSG00000108465.13	chr17	+	47974400	47974448	47974449	47975158	47974449:47975158	47975159	47975337	-0.2405
PRPF39	intron_retention_22114	0.731483072002958	4.36088840027297e-11	RBM6	ENSG00000004534.13	chr3	+	50061462	50061547	50061548	50061961	50061548:50061961	50061962	50062108	-0.239444
PRPF39	intron_retention_2591	0.726583682446495	8.96861695300289e-11	CLK2	ENSG00000176444.17	chr1	-	155268293	155268792	155268793	155269487	155268793:155269487	155269488	155269713	-0.229571
PRPF39	intron_retention_26418	0.749548986867704	3.21330601644848e-11	ZMIZ2	ENSG00000122515.13	chr7	+	44759281	44759460	44759461	44760424	44759461:44760424	44760425	44760593	-0.220139
PRPF39	intron_retention_4468	0.718281856026374	3.17153035384658e-10	RAD9A	ENSG00000172613.6	chr11	+	67391983	67392231	67392232	67392653	67392232:67392653	67392654	67392782	-0.219421
PRPF39	intron_retention_19110	0.760452504806943	3.20939178773983e-12	ANKZF1	ENSG00000163516.12	chr2	+	219234133	219234288	219234289	219234825	219234289:219234825	219234826	219235312	-0.212528
PRPF39	intron_retention_29521	0.708455601781648	4.10168468980955e-10	AKAP17A	ENSG00000197976.9	chrX	+	1599192	1599432	1599433	1600658	1599433:1600658	1600659	1602502	-0.206179
PRPF39	intron_retention_7475	0.72984846314363	3.0045019649402e-10	STAT2	ENSG00000170581.12	chr12	-	56354778	56354863	56354864	56355275	56354864:56355275	56355276	56355351	-0.195274
PRPF39	intron_retention_2589	0.742201304012104	1.74130009738441e-11	CLK2	ENSG00000176444.17	chr1	-	155268293	155268359	155268360	155268707	155268360:155268707	155268708	155268792	-0.187361
PRPF39	intron_retention_2592	0.777297638980121	9.30885889596958e-13	CLK2	ENSG00000176444.17	chr1	-	155268293	155268795	155268796	155269487	155268796:155269487	155269488	155269713	-0.182639
PRPF39	intron_retention_24951	0.785613520962729	7.36464943739342e-13	HNRNPH1	ENSG00000169045.16	chr5	-	179618144	179618323	179618324	179619268	179618324:179619268	179619269	179619360	-0.175056
PRPF39	intron_retention_17070	0.703857519178642	4.48599480937732e-10	TMEM259	ENSG00000182087.11	chr19	-	1012066	1012188	1012189	1012462	1012189:1012462	1012463	1012508	-0.171833
PRPF39	intron_retention_21225	0.733668964070475	3.00087015873191e-10	TUG1	ENSG00000253352.7	chr22	+	30970677	30971779	30971780	30972854	30971780:30972854	30972855	30973601	-0.171242
PRPF39	intron_retention_11709	0.765070077455401	2.37141552852876e-12	RHBDF1	ENSG00000007384.14	chr16	-	60439	60539	60540	61119	60540:61119	61120	61281	-0.169111
PRPF39	intron_retention_29634	0.764317215134301	1.12965790751127e-11	HDAC6	ENSG00000094631.17	chrX	+	48814765	48815051	48815052	48815383	48815052:48815383	48815384	48815490	-0.168772
PRPF39	intron_retention_22471	0.704311180671788	4.36525719955578e-10	DVL3	ENSG00000161202.16	chr3	+	184164796	184164931	184164932	184165112	184164932:184165112	184165113	184165206	-0.168222
PRPF39	intron_retention_7501	0.758081389246215	4.05146837928537e-12	STAT6	ENSG00000166888.9	chr12	-	57105468	57105599	57105600	57106190	57105600:57106190	57106191	57106339	-0.168083
PRPF39	intron_retention_2172	0.700748447893084	5.73764991767125e-10	ECHDC2	ENSG00000121310.15	chr1	-	52904646	52905090	52905091	52906518	52905091:52906518	52906519	52906611	-0.168056
PRPF39	intron_retention_26008	0.711879400688807	3.09582941064631e-10	GTPBP2	ENSG00000172432.17	chr6	-	43624888	43625062	43625063	43625362	43625063:43625362	43625363	43625560	-0.165342
PRPF39	intron_retention_24048	0.710430299534187	5.91952076148105e-10	MARCH6	ENSG00000145495.13	chr5	+	10400784	10400842	10400843	10402058	10400843:10402058	10402059	10402139	-0.163865
PRPF39	intron_retention_12844	0.717306821275274	1.5093892409747e-10	ACADVL	ENSG00000072778.18	chr17	+	7221946	7222081	7222082	7222176	7222082:7222176	7222177	7222302	-0.161694
PRPF39	intron_retention_29365	0.705665221604954	3.9686258121129e-10	SH3GLB2	ENSG00000148341.16	chr9	-	129010670	129010693	129010694	129012235	129010694:129012235	129012236	129012298	-0.158278
PRPF39	intron_retention_15268	0.731135893754521	8.04671432527796e-11	C17orf70	ENSG00000185504.15	chr17	-	81546909	81547678	81547679	81549205	81547679:81549205	81549206	81549362	-0.155582
PRPF39	intron_retention_20999	0.726418485492546	1.19983302598411e-10	UBE2G2	ENSG00000184787.17	chr21	-	44773547	44773687	44773688	44777298	44773688:44777298	44777299	44777417	-0.154337
PRPF39	intron_retention_3210	0.726162097233756	4.0158628679183e-10	ZSWIM8	ENSG00000214655.9	chr10	+	73794147	73794330	73794331	73794555	73794331:73794555	73794556	73794639	-0.153317
PRPF39	intron_retention_7474	0.73496951604267	7.80889437454251e-11	STAT2	ENSG00000170581.12	chr12	-	56348529	56350190	56350191	56350411	56350191:56350411	56350412	56350432	-0.151925
PRPF39	intron_retention_11471	0.746772153136746	3.8315129345026e-11	EDC4	ENSG00000038358.13	chr16	+	67877741	67877845	67877846	67878165	67877846:67878165	67878166	67878275	-0.149071
PRPF39	intron_retention_12134	0.771123238180713	3.18444905185512e-12	GGA2	ENSG00000103365.14	chr16	-	23493360	23493458	23493459	23494302	23493459:23494302	23494303	23494378	-0.146893
PRPF39	intron_retention_7205	0.709975101632299	1.68125420321174e-09	SLC38A2	ENSG00000134294.12	chr12	-	46367267	46367340	46367341	46370511	46367341:46370511	46370512	46370627	-0.146237
PRPF39	intron_retention_5467	0.70513336127836	1.41017082770907e-09	GANAB	ENSG00000089597.15	chr11	-	62633442	62634375	62634376	62634820	62634376:62634820	62634821	62635000	-0.145797
PRPF39	intron_retention_19740	0.729767546386685	5.06878736114324e-11	ACTR1B	ENSG00000115073.7	chr2	-	97658427	97658643	97658644	97658878	97658644:97658878	97658879	97659003	-0.145056
PRPF39	intron_retention_8323	0.720604016045422	1.10760656416757e-10	METTL17	ENSG00000165792.16	chr14	+	20994794	20994901	20994902	20995164	20994902:20995164	20995165	20995233	-0.144944
PRPF39	intron_retention_8925	0.765058965054004	2.37141552852876e-12	ACIN1	ENSG00000100813.13	chr14	-	23064355	23066008	23066009	23069475	23066009:23069475	23069476	23069617	-0.144111
PRPF39	intron_retention_3615	0.758097775477069	4.05146837928537e-12	SLC25A28	ENSG00000155287.9	chr10	-	99610522	99612599	99612600	99613695	99612600:99613695	99613696	99613924	-0.1395
PRPF39	intron_retention_26683	0.712517903421815	2.33179577287064e-10	SRRT	ENSG00000087087.17	chr7	+	100882053	100882241	100882242	100884069	100882242:100884069	100884070	100884239	-0.13925
PRPF39	intron_retention_15732	0.744112592012853	1.19560456269831e-10	MUM1	ENSG00000160953.13	chr19	+	1357009	1357094	1357095	1358393	1357095:1358393	1358394	1358464	-0.138784
PRPF39	intron_retention_21229	0.739856791323401	1.26676572984448e-10	TUG1	ENSG00000253352.7	chr22	+	30972855	30973587	30973588	30975169	30973588:30975169	30975170	30979395	-0.136241
PRPF39	intron_retention_19969	0.713005519341466	8.32877905252118e-10	SF3B1	ENSG00000115524.14	chr2	-	197418509	197418588	197418589	197420427	197418589:197420427	197420428	197420542	-0.134458
PRPF39	intron_retention_6534	0.762272910310332	5.0709530933826e-12	DGKA	ENSG00000065357.18	chr12	+	55937978	55938560	55938561	55938914	55938561:55938914	55938915	55938942	-0.134125
PRPF39	intron_retention_19648	0.724024172040248	8.34538692555267e-11	AUP1	ENSG00000115307.15	chr2	-	74527736	74528935	74528936	74529131	74528936:74529131	74529132	74529282	-0.132111
PRPF39	intron_retention_25892	0.773078740096147	1.34789901446361e-12	RXRB	ENSG00000204231.9	chr6	-	33194945	33195702	33195703	33195906	33195703:33195906	33195907	33196036	-0.130611
PRPF39	intron_retention_29930	0.743218903092947	1.58306525856955e-11	IKBKG	ENSG00000269335.4	chrX	+	154561688	154561784	154561785	154562809	154561785:154562809	154562810	154562895	-0.129833
PRPF39	intron_retention_8122	0.756918641122704	4.60346496835706e-12	CARKD	ENSG00000213995.10	chr13	+	110634545	110634776	110634777	110635467	110634777:110635467	110635468	110635588	-0.129472
PRPF39	intron_retention_19837	0.776526479893143	1.78859085055327e-12	ERCC3	ENSG00000163161.11	chr2	-	127289337	127289824	127289825	127290223	127289825:127290223	127290224	127290273	-0.129269
PRPF39	intron_retention_25740	0.704754350062714	4.23180094691993e-10	ATP6V1G2-DDX39B	ENSG00000254870.4	chr6	-	31531296	31532911	31532912	31535366	31532912:31535366	31535367	31535485	-0.127389
PRPF39	intron_retention_14550	0.748738390611823	4.30701002330772e-11	PIP4K2B	ENSG00000276293.3	chr17	-	38770436	38770539	38770540	38771013	38770540:38771013	38771014	38771272	-0.126994
PRPF39	intron_retention_18605	0.739630509470414	7.17497155056706e-11	PTCD3	ENSG00000132300.17	chr2	+	86127161	86127305	86127306	86127940	86127306:86127940	86127941	86127991	-0.12613
PRPF39	intron_retention_21060	0.705347160713496	8.72251661069496e-10	ZDHHC8	ENSG00000099904.14	chr22	+	20139720	20139892	20139893	20140114	20139893:20140114	20140115	20140217	-0.125015
PRPF39	intron_retention_13580	0.732629018598443	4.06315222855436e-11	RSAD1	ENSG00000136444.8	chr17	+	50483340	50484545	50484546	50484743	50484546:50484743	50484744	50484819	-0.12425
PRPF39	intron_retention_25507	0.766554746954964	2.34452299662803e-12	FBXO9	ENSG00000112146.15	chr6	+	53092734	53092824	53092825	53093465	53092825:53093465	53093466	53093561	-0.123139
PRPF39	intron_retention_17626	0.704029606859327	7.3162864126031e-10	ATP13A1	ENSG00000105726.15	chr19	-	19656660	19656766	19656767	19656846	19656767:19656846	19656847	19656916	-0.122513
PRPF39	intron_retention_8344	0.733921299933829	3.69048506826732e-11	OXA1L	ENSG00000155463.11	chr14	+	22770193	22770278	22770279	22770460	22770279:22770460	22770461	22770520	-0.118639
PRPF39	intron_retention_15400	0.733817651527535	3.69283673942687e-11	C17orf62	ENSG00000178927.15	chr17	-	82447580	82447621	82447622	82449169	82447622:82449169	82449170	82449292	-0.118611
PRPF39	intron_retention_20658	0.706787670042177	3.58247304418573e-10	RBM39	ENSG00000131051.19	chr20	-	35738968	35739017	35739018	35740823	35739018:35740823	35740824	35740837	-0.118583
PRPF39	intron_retention_30195	0.733704442190381	2.24222468228066e-10	THOC2	ENSG00000125676.18	chrX	-	123623105	123623283	123623284	123623786	123623284:123623786	123623787	123623971	-0.118092
PRPF39	intron_retention_29537	0.719257516221284	1.72232245047922e-10	MSL3	ENSG00000005302.16	chrX	+	11763780	11763938	11763939	11765466	11763939:11765466	11765467	11765646	-0.115929
PRPF39	intron_retention_22056	0.708165823061512	1.46082927403356e-09	PTPN23	ENSG00000076201.13	chr3	+	47407890	47407955	47407956	47408344	47407956:47408344	47408345	47408490	-0.115766
PRPF39	intron_retention_11532	0.707417141729378	3.38807587558745e-10	IST1	ENSG00000182149.19	chr16	+	71923288	71923380	71923381	71924768	71923381:71924768	71924769	71924817	-0.114694
PRPF39	intron_retention_10471	0.708333945612746	6.87527700725443e-10	WDR73	ENSG00000177082.11	chr15	-	84646690	84647954	84647955	84648536	84647955:84648536	84648537	84648625	-0.110204
PRPF39	intron_retention_21280	0.748823979795743	1.28875411378443e-11	GGA1	ENSG00000100083.17	chr22	+	37616922	37616997	37616998	37618447	37616998:37618447	37618448	37618515	-0.10975
PRPF39	intron_retention_15171	0.722668203121837	9.49564693703872e-11	SRSF2	ENSG00000161547.13	chr17	-	76734119	76735158	76735159	76736153	76735159:76736153	76736154	76736464	-0.109639
PRPF39	intron_retention_27284	0.744425598120119	1.41114175270661e-11	SMURF1	ENSG00000198742.8	chr7	-	99037067	99037187	99037188	99038387	99037188:99038387	99038388	99038525	-0.109278
PRPF39	intron_retention_16232	0.732136198124395	1.86430526176407e-10	MAU2	ENSG00000129933.19	chr19	+	19344252	19345369	19345370	19347279	19345370:19347279	19347280	19347363	-0.107416
PRPF39	intron_retention_4894	0.748590992163179	9.9172218078228e-12	TBRG1	ENSG00000154144.11	chr11	+	124622836	124623233	124623234	124624930	124623234:124624930	124624931	124625001	-0.105444
PRPF39	intron_retention_15807	0.703476804560628	4.6218336731864e-10	SPPL2B	ENSG00000005206.15	chr19	+	2339065	2339208	2339209	2339823	2339209:2339823	2339824	2339966	-0.10425
PRPF39	intron_retention_29911	0.755552830072109	5.0709530933826e-12	GDI1	ENSG00000203879.10	chrX	+	154439941	154440139	154440140	154440374	154440140:154440374	154440375	154440506	-0.101444
RNPC3	intron_retention_8265	0.717299017928806	1.5093892409747e-10	ARGLU1	ENSG00000134884.12	chr13	-	106557048	106557131	106557132	106559431	106557132:106559431	106559432	106559657	-0.194389
POU5F1	intron_retention_6553	0.713482927592368	6.14006754081922e-10	CDK2	ENSG00000123374.9	chr12	+	55966769	55967124	55967125	55967856	55967125:55967856	55967857	55967934	-0.101471
