# Supplementary material for: Intron retention is a robust marker of intertumoral heterogeneity in pancreatic ductal adenocarcinoma
Source: NPJ Genom Med. 2020 Dec 11;5:55. doi: 10.1038/s41525-020-00159-4 (PMC7733475; doi:10.1038/s41525-020-00159-4)
Supplement: Supplementary file 14 — Supplementary Data 13 [file 41525_2020_159_MOESM14_ESM.xlsx]

## Sheet: READ.ME
Supplementary Data 13: Transcription factors regulating RBPs. IR1_TF_ChEA3: ChEA3 ranking of transcription factors based on over-representation analysis of targets in the list of significant upregulated genes in IR-1. IR2_TF_ChEA3: ChEA3 ranking of transcription factors based on over-representation analysis of targets in the list of significant upregulated genes in IR-2. p53_targets: Differential…

## Sheet: IR1_TF_ChEA3
Supplementary Data 13: Transcription factors regulating RBPs
Query.Name	Rank	TF	ensembl_stable_id	gene	TF_is_p53_target	baseMean	log2FoldChange	lfcSE	stat	pvalue	padj	chea3_Score	Library	Overlapping_Genes	total_RBP_overlap	high_cor_rbps	num_highcor_rbps
gene_set_query	25	ADNP	ENSG00000101126	ENSG00000101126.14	no	4410.98	0.0752963	0.0772729	0.97442	0.329848	0.535011	96.5	ARCHS4 Coexpression,164;Enrichr Queries,2;ReMap ChIP-seq,179;GTEx Coexpression,41	FYTTD1,MACF1,DDX6,DDX3X,AHNAK,PRKDC,STXBP1,HNRNPR,IQGAP1,VIRMA,NUP160,ADD1,RTN4,MTDH,YWHAQ,DPYSL2,G3BP1,HLTF,CSTF1,FLNB,TNPO1,EIF4E,YWHAG,PRMT5,HSPA8,DYNC1H1,SUPT16H,XRCC5,RDX,HUWE1,YLPM1,YWHAZ,HNRNPK,THRAP3,NCL,CAPRIN1,CSDE1,CANX,DNAJC8,MCM6,NAA15,R3HDM1,LSM14A,EIF4G2,PAFAH1B2	45	NA	0
gene_set_query	217	ADNP2	ENSG00000101544	ENSG00000101544.7	yes	956.558	0.214961	0.087978	2.44335	0.0145516	0.0649222	331	ARCHS4 Coexpression,79;Enrichr Queries,121;GTEx Coexpression,793	HSPA8,SUPT16H,DDX3X,AHNAK,PRKDC,XRCC5,ACTN1,UBFD1,PARK7,IQGAP1,RTN4,IPO5,SLC7A5,RBM15B,DPYSL2,G3BP1,RBPMS2,ETF1,FLNB,MCM6,TNPO1	21	PARK7	1
gene_set_query	115	AEBP1	ENSG00000106624	ENSG00000106624.7	no	40842.2	0.359623	0.215635	1.66774	0.0953673	0.239663	223.5	ARCHS4 Coexpression,73;GTEx Coexpression,374	ZCCHC24,GANAB,TPM4,LRP1,COL14A1,ACTN1,ANXA6,FLNA,MAP4,ADD1,RBMS3,TNS1	12	NA	0
gene_set_query	49	AEBP2	ENSG00000139154	ENSG00000139154.13	no	1342.85	-0.148186	0.107533	-1.37806	0.168186	0.348187	139.7	ARCHS4 Coexpression,64;Enrichr Queries,80;GTEx Coexpression,275	MACF1,DDX3X,AHNAK,COL14A1,IQGAP1,RTN4,MTDH,GANAB,DPYSL2,CSTF1,FLNA,CPNE3,FLNB,TNPO1,EIF4E,MBNL2,MDH1,ACTN1,RDX,FNDC3B,YWHAZ,EIF2S1,HNRNPK,THRAP3,NAA15,LSM14A,PAFAH1B2	27	NA	0
gene_set_query	240	AHCTF1	ENSG00000153207	ENSG00000153207.13	yes	2094.64	-0.0430188	0.0931528	-0.461809	0.644218	0.797112	351	ARCHS4 Coexpression,40;Enrichr Queries,13;GTEx Coexpression,1000	MACF1,DDX3X,AHNAK,PRKDC,HNRNPR,IQGAP1,RTN4,NUP160,IPO5,MTDH,GANAB,G3BP1,FLNA,FLNB,TNPO1,HSPA8,EIF5B,DYNC1H1,SUPT16H,HUWE1,THRAP3,NCL,CAPRIN1,CANX,ETF1,MCM6,NAA15,EIF4G2	28	NA	0
gene_set_query	951	AHDC1	ENSG00000126705	ENSG00000126705.12	no	2346.06	0.0533523	0.116819	0.456708	0.647881	0.799464	805.3	ARCHS4 Coexpression,760;Enrichr Queries,341;GTEx Coexpression,1315	MACF1,AHNAK,DPYSL2,ACTN1,STXBP1,FLNB,MAP4,SPTAN1,TNS1	9	NA	0
gene_set_query	84	AHR	ENSG00000106546	ENSG00000106546.11	no	9942.32	-0.233004	0.153655	-1.51641	0.129417	0.292817	185	Literature ChIP-seq,93;ARCHS4 Coexpression,81;Enrichr Queries,251;ReMap ChIP-seq,163;GTEx Coexpression,337	MACF1,DDX3X,AHNAK,LRP1,COL14A1,STAU2,FCF1,ADARB1,IQGAP1,DPYSL2,FLNA,FLNB,BCAS2,TNS1,SUPT16H,ANXA1,TPM4,ACTN1,FNDC3B,YWHAZ,LSM3,RAB10,SLC7A5,DYNC1LI1,CSDE1,GEMIN5,S100A4,KCTD12,RBMS3,SNTB2	30	NA	0
gene_set_query	293	AHRR	ENSG00000063438	ENSG00000063438.15	no	113.828	-0.435664	0.273812	-1.59111	0.111586	0.26549	400	ARCHS4 Coexpression,340;GTEx Coexpression,460	CAP1,SUPT16H,GANAB,TPM4,LRP1,PRKDC,CAPRIN1,ANXA6,FLNA,MCM6	10	NA	0
gene_set_query	1042	AIRE	ENSG00000160224	ENSG00000160224.15	no	9.47825	-0.394575	0.253759	-1.55492	0.119966	0.278517	858.7	ARCHS4 Coexpression,1171;Enrichr Queries,675;GTEx Coexpression,730	ANXA1,AHNAK,DPYSL2,S100A4,YWHAZ,YWHAG	6	NA	0
gene_set_query	757	AKAP8	ENSG00000105127	ENSG00000105127.7	no	1723.89	-0.121699	0.0601445	-2.02344	0.0430274	0.139696	691	ARCHS4 Coexpression,926;Enrichr Queries,24;GTEx Coexpression,1123	MACF1,HSPA8,DYNC1H1,DDX3X,AHNAK,ACTN1,HUWE1,HNRNPR,IQGAP1,SMC1A,YWHAZ,HNRNPK,GNL3L,THRAP3,DPYSL2,NCL,G3BP1,FLNA,FLNB,ETF1,SPTAN1,EIF4G2	22	NA	0
gene_set_query	963	AKAP8L	ENSG00000011243	ENSG00000011243.16	no	2328.76	-0.373908	0.0871782	-4.28901	1.79e-05	0.000387688	810.3	ARCHS4 Coexpression,822;Enrichr Queries,64;GTEx Coexpression,1545	MACF1,HSPA8,DYNC1H1,AHNAK,ACTN1,IQGAP1,YWHAZ,DDOST,ADD1,GANAB,DPYSL2,NCL,G3BP1,FLNA,FLNB,SPTAN1	16	NA	0
gene_set_query	1442	AKNA	ENSG00000106948	ENSG00000106948.15	no	1463.55	-0.050061	0.123868	-0.404149	0.686103	0.823887	1153	ARCHS4 Coexpression,1489;Enrichr Queries,640;GTEx Coexpression,1329	SLC7A5,ANXA1,AHNAK,DPYSL2,FLNA	5	NA	0
gene_set_query	754	ALX1	ENSG00000180318	ENSG00000180318.3	no	3.37868	-1.56681	0.524813	-2.98546	0.00283151	0.0196916	688.3	ARCHS4 Coexpression,517;Enrichr Queries,1332;GTEx Coexpression,216	SNRNP40,TPM4,SRP72,ZNHIT6,FCF1,PARK7,MRPL15,TNPO1,VIRMA,LSM3	10	PARK7	1
gene_set_query	1610	ALX3	ENSG00000156150	ENSG00000156150.6	no	0.648474	0.228561	1.12711	0.202784	0.839303	0.916609	1408	ARCHS4 Coexpression,1318;Enrichr Queries,1375;GTEx Coexpression,1531	GANAB	1	NA	0
gene_set_query	1131	ALX4	ENSG00000052850	ENSG00000052850.5	no	2.73143	0.127956	0.321142	0.398442	0.690304	0.826147	918.7	ARCHS4 Coexpression,296;Enrichr Queries,986;GTEx Coexpression,1474	GANAB,RBFOX2,COL14A1,CAPRIN1,UBFD1,TNS1,IPO5	7	NA	0
gene_set_query	1173	ANHX	ENSG00000227059	ENSG00000227059.5	no	0.14513	-0.00521499	1.75399	-0.00297322	0.997628	NA	946	ARCHS4 Coexpression,674;GTEx Coexpression,1218	FYTTD1,PRMT5,MCM6	3	NA	0
gene_set_query	1487	ANKZF1	ENSG00000163516	ENSG00000163516.12	yes	2494.26	-0.690639	0.0987287	-6.99532	2.65e-12	1.08e-09	1202	ARCHS4 Coexpression,1614;Enrichr Queries,394;GTEx Coexpression,1598	HSPA8,SLC7A5,AHNAK,DPYSL2,FLNB,DDOST,TNS1	7	NA	0
gene_set_query	414	AR	ENSG00000169083	ENSG00000169083.14	yes	379.311	0.822131	0.17678	4.65058	3.31e-06	0.000101553	489.4	Literature ChIP-seq,61;ARCHS4 Coexpression,601;Enrichr Queries,664;ReMap ChIP-seq,156;GTEx Coexpression,965	DMGDH,AHNAK,STAU2,FCF1,NMD3,ADARB1,ZC3HAV1,RTN4,RBM15B,RAP1A,YWHAQ,DPYSL2,FLNB,CPNE3,MAP4,EIF4E,TNS1,CAP1,ANXA1,RDX,FNDC3B,MYO5A,QKI,LSM3,ENOX1,SNRNP40,THRAP3,XRN2,ETF1,MAPRE1,RBMS3	31	NA	0
gene_set_query	1135	ARGFX	ENSG00000186103	ENSG00000186103.3	no	0.0253288	-0.0532977	2.92714	-0.0182081	0.985473	NA	919.3	ARCHS4 Coexpression,1082;Enrichr Queries,1122;GTEx Coexpression,554	HADHB,MDH1,MFAP1,PHAX,MRPL15,YWHAZ	6	NA	0
gene_set_query	497	ARHGAP35	ENSG00000160007	ENSG00000160007.16	yes	3341.58	0.465437	0.101437	4.58844	4.47e-06	0.000128541	538.5	ARCHS4 Coexpression,89;GTEx Coexpression,988	DYNC1H1,GANAB,CANX,HUWE1,FLNB,MAP4,EIF4G3,SPTAN1,YWHAG,ADD1,PAFAH1B1	11	NA	0
gene_set_query	470	ARID2	ENSG00000189079	ENSG00000189079.14	no	1292.79	0.0126847	0.106773	0.1188	0.905434	0.953535	522	ARCHS4 Coexpression,267;Enrichr Queries,122;ReMap ChIP-seq,165;GTEx Coexpression,1534	MACF1,DDX6,MBNL2,DDX3X,AHNAK,FNDC3B,HUWE1,HNRNPLL,YWHAZ,QKI,THRAP3,DPYSL2,CAPRIN1,CSTF1,FLNB,DNAJC8,NAA15,TNPO1,EIF4E,PAFAH1B2	20	NA	0
gene_set_query	713	ARID3A	ENSG00000116017	ENSG00000116017.9	yes	531.509	-0.614961	0.170676	-3.6031	0.00031445	0.00374058	665.4	ARCHS4 Coexpression,1231;ENCODE ChIP-seq,45;Enrichr Queries,476;ReMap ChIP-seq,217;GTEx Coexpression,1358	AHNAK,DDX1,NMD3,ZC3HAV1,HNRNPLL,APEH,RTN4,MTDH,CDC42,GANAB,DPYSL2,ANXA6,FLNB,TNPO1,SPTAN1,YWHAG,SF3A3,SSB,API5,ACTN1,CPSF2,FNDC3B,PGD,DDOST,HADHB,SLC7A5,PRPF4,SNRNP40,MFAP1,CSDE1,PSMC1,SRPRA,GEMIN5,TCEA1,NAF1,FAM98B,BUD13,DNAJC8,MCM6,SNTB2	40	NA	0
gene_set_query	958	ARID3B	ENSG00000179361	ENSG00000179361.16	no	447.556	-0.282162	0.175848	-1.60458	0.108586	0.260537	808.5	ARCHS4 Coexpression,550;GTEx Coexpression,1067	XRCC5,G3BP1,RBPMS2,BUD13,IPO5	5	NA	0
gene_set_query	1466	ARID3C	ENSG00000205143	ENSG00000205143.2	no	3.8953	0.0691479	0.295836	0.233737	0.815189	0.902651	1181	ARCHS4 Coexpression,1267;GTEx Coexpression,1095	DMGDH	1	NA	0
gene_set_query	1390	ARID5A	ENSG00000196843	ENSG00000196843.14	no	1301.99	0.0325993	0.131523	0.247861	0.804242	0.896308	1109	ARCHS4 Coexpression,1377;GTEx Coexpression,840	CAP1,S100A4	2	NA	0
gene_set_query	108	ARID5B	ENSG00000150347	ENSG00000150347.13	no	2149.13	0.375999	0.144084	2.60957	0.0090656	0.0461625	214	ARCHS4 Coexpression,391;Enrichr Queries,139;GTEx Coexpression,112	FYTTD1,MBNL2,ANXA1,AHNAK,ACTN1,FNDC3B,NMD3,EIF2S1,SYNE1,SLC7A5,GANAB,HNRNPK,THRAP3,CSDE1,PSMC1,DPYSL2,GEMIN5,NAF1,FLNB,DHX29,RBM7,TNS1,RBMS3,SNTB2	24	NA	0
gene_set_query	233	ARNT	ENSG00000143437	ENSG00000143437.19	no	2532.76	-0.0193918	0.0700632	-0.276776	0.781952	0.88363	345.2	Literature ChIP-seq,120;ARCHS4 Coexpression,328;Enrichr Queries,241;ReMap ChIP-seq,162;GTEx Coexpression,875	MACF1,LRP1,AHNAK,YWHAB,STAU2,STXBP1,IQGAP1,NUP160,GANAB,DPYSL2,CSTF1,FLNB,TNS1,HSPA8,SUPT16H,MBNL2,ACTN1,FNDC3B,LSM3,RAB10,DYNC1LI1,SLC7A5,CSDE1,XRN2,S100A4,KCTD12,SNTB2	27	YWHAB	1
gene_set_query	1108	ARNT2	ENSG00000172379	ENSG00000172379.17	yes	663.26	0.261608	0.196758	1.32959	0.183652	0.368961	902.3	ARCHS4 Coexpression,470;Enrichr Queries,834;GTEx Coexpression,1403	DPYSL2,STXBP1,MYO5A,KCTD12,SPTAN1,YWHAG	6	NA	0
gene_set_query	863	ARNTL	ENSG00000133794	ENSG00000133794.16	yes	541.167	0.0378059	0.117951	0.320523	0.748572	0.863854	753	ARCHS4 Coexpression,1526;Enrichr Queries,302;ReMap ChIP-seq,159;GTEx Coexpression,1025	ANXA1,MDH1,AHNAK,ACTN1,UBFD1,SYNE1,SLC7A5,YWHAQ,DPYSL2,XRN2,G3BP1,TFAM,FLNB,DNAJC8,EIF4G2	15	NA	0
gene_set_query	227	ARNTL2	ENSG00000029153	ENSG00000029153.13	no	2291.6	0.147869	0.188456	0.784636	0.432667	0.631299	339	ARCHS4 Coexpression,80;Enrichr Queries,594;GTEx Coexpression,343	ANXA1,TPM4,PGAM1,ACTN1,CSTF2,RDX,FNDC3B,EIF2AK2,EIF2S1,RAB10,SLC7A5,DPYSL2,G3BP1,CPNE3,FLNB,ETF1,MCM6,NAA15	18	NA	0
gene_set_query	1518	ARX	ENSG00000004848	ENSG00000004848.6	no	83.9934	-0.302132	0.392069	-0.770608	0.440939	0.638531	1241	ARCHS4 Coexpression,934;Enrichr Queries,1227;GTEx Coexpression,1563	GANAB,DPYSL2	2	NA	0
gene_set_query	1298	ASCL1	ENSG00000139352	ENSG00000139352.3	no	6.7783	0.782584	0.355548	2.20107	0.0277312	0.1031	1036	ARCHS4 Coexpression,1233;Enrichr Queries,1163;ReMap ChIP-seq,281;GTEx Coexpression,1468	STXBP1,DPYSL2,S100A4,YWHAZ	4	NA	0
gene_set_query	1447	ASCL2	ENSG00000183734	ENSG00000183734.4	no	53.1832	-0.0773895	0.255181	-0.303273	0.761682	0.871179	1159	ARCHS4 Coexpression,1366;Enrichr Queries,629;GTEx Coexpression,1483	SLC7A5,ANXA1,AHNAK,DPYSL2,S100A4	5	NA	0
gene_set_query	1498	ASCL3	ENSG00000176009	ENSG00000176009.3	no	2.67305	0.232141	0.535612	0.433413	0.664715	0.810094	1214	ARCHS4 Coexpression,1333;Enrichr Queries,1074;GTEx Coexpression,1235	SLC7A5,DPYSL2	2	NA	0
gene_set_query	1426	ASCL4	ENSG00000187855	ENSG00000187855.5	no	0.982239	0.0194237	0.492297	0.0394554	0.968527	0.985904	1138	ARCHS4 Coexpression,1065;Enrichr Queries,983;GTEx Coexpression,1367	AHNAK,DPYSL2,RBM7	3	NA	0
gene_set_query	1548	ASCL5	ENSG00000232237	ENSG00000232237.3	no	34.2841	-0.563484	0.284947	-1.97751	0.0479845	0.150798	1298	ARCHS4 Coexpression,1504;GTEx Coexpression,1091	NOMO1	1	NA	0
gene_set_query	17	ASH1L	ENSG00000116539	ENSG00000116539.9	yes	3611.04	-0.0106677	0.135962	-0.0784606	0.937462	0.96993	76.67	ARCHS4 Coexpression,104;Enrichr Queries,36;GTEx Coexpression,90	DDX6,MACF1,DDX3X,AHNAK,PRKDC,RTF1,IQGAP1,RTN4,SYNE1,FLNB,TNPO1,SPTAN1,DYNC1H1,HSPA8,RBFOX2,PGAM1,YLPM1,HUWE1,MYO5A,RC3H2,PCDHGA9,CSDE1,DHX29,LSM14A,EIF4G3	25	NA	0
gene_set_query	46	ATF1	ENSG00000123268	ENSG00000123268.7	no	778.36	0.0847045	0.0969432	0.873754	0.382252	0.584615	135.6	ARCHS4 Coexpression,100;ENCODE ChIP-seq,59;Enrichr Queries,219;ReMap ChIP-seq,154;GTEx Coexpression,146	DDX3X,GDI2,FCF1,RBM7,SPTAN1,YWHAG,BCAS2,PRMT5,SUPT16H,ACTN1,YWHAZ,PDIA6,PSMA6,THRAP3,NCL,TFAM,NAF1,S100A4,HNRNPH2,ETF1,DNAJC8,MCM6,MAPRE1,PAFAH1B1,FYTTD1,SLBP,SEC23A,AHNAK,STXBP1,CSTF2,NMD3,IQGAP1,ZC3HAV1,HNRNPLL,RTN4,CDC42,GANAB,RAP1A,ZMAT2,SRP72,G3BP1,PPP1R8,CSTF1,SF3A3,HSPA8,DYNC1H1,RRM1,API5,CPSF2,EIF2S1,LSM3,SNRNP40,GNL3L,MFAP1,PSMC1,TCEA1,DHX29,NAA15	58	NA	0
gene_set_query	222	ATF2	ENSG00000115966	ENSG00000115966.15	no	2160.15	0.123834	0.096189	1.2874	0.197954	0.386318	335.2	ARCHS4 Coexpression,496;ENCODE ChIP-seq,60;Enrichr Queries,93;ReMap ChIP-seq,169;GTEx Coexpression,858	DDX6,DDX3X,AHNAK,FCF1,PARK7,ZC3HAV1,RTN4,CDC42,ZMAT2,SRP72,YWHAQ,DPYSL2,PPP1R8,FLNA,MAP4,TNPO1,BCAS2,SF3A3,HSPA8,RRM1,MBNL2,RBFOX2,API5,PGAM1,CPSF2,HUWE1,MYO5A,YWHAZ,RC3H2,LSM3,HNRNPK,MFAP1,NCL,CANX,XRN2,TFAM,NAF1,HNRNPH2,ETF1,FAM98B,BUD13,DNAJC8,MAPRE1,EIF4G2,PAFAH1B1	45	PARK7	1
gene_set_query	654	ATF3	ENSG00000162772	ENSG00000162772.15	yes	2689.97	-0.189739	0.278874	-0.680375	0.496267	0.686222	625.7	Literature ChIP-seq,42;ARCHS4 Coexpression,1529;ENCODE ChIP-seq,20;Enrichr Queries,608;ReMap ChIP-seq,105;GTEx Coexpression,1450	FCF1,PHAX,PARK7,ADARB1,VIRMA,YWHAQ,DPYSL2,SPTAN1,YWHAG,BCAS2,PRMT5,SUPT16H,MBNL2,ANXA1,RBFOX2,TPM4,ACTN1,PGD,SMC1A,YWHAZ,PCDHGA9,HADHB,SLC7A5,PRPF4,THRAP3,NCL,XRN2,S100A4,HNRNPH2,ETF1,DNAJC8,AHNAK,DDX1,UBFD1,MRPL15,IQGAP1,HNRNPLL,RTN4,ZMAT2,G3BP1,CSTF1,FLNB,MAP4,EIF4E,SF3A3,DYNC1H1,HSPA8,MDH1,API5,XRCC5,CPSF2,EIF2S1,RAB10,HNRNPK,STT3A,TCEA1,DHX29,FAM98A,EIF4G2	59	PARK7	1
gene_set_query	312	ATF4	ENSG00000128272	ENSG00000128272.13	no	13948.5	-0.171845	0.0965537	-1.77978	0.0751113	0.20461	420.5	ARCHS4 Coexpression,679;Enrichr Queries,193;ReMap ChIP-seq,35;GTEx Coexpression,775	DMGDH,SF3A3,DYNC1H1,HSPA8,ANXA1,ACTN1,UBFD1,PARK7,YWHAZ,RTN4,DDOST,SLC7A5,GANAB,RBM15B,RAP1A,THRAP3,NCL,TCEA1,ETF1,MAP4,DNAJC8,EIF4G3,EIF4G2	23	PARK7	1
gene_set_query	1229	ATF5	ENSG00000169136	ENSG00000169136.7	no	1687.17	0.174812	0.113832	1.5357	0.124611	0.285661	986.7	ARCHS4 Coexpression,1508;Enrichr Queries,337;GTEx Coexpression,1115	DMGDH,HSPA8,SLC7A5,ANXA1,AHNAK,DPYSL2,ACTN1,S100A4	8	NA	0
gene_set_query	262	ATF6	ENSG00000118217	ENSG00000118217.5	yes	3640.03	0.101813	0.0981157	1.03768	0.299418	0.50257	363.7	ARCHS4 Coexpression,421;Enrichr Queries,67;GTEx Coexpression,603	CAP1,MACF1,HSPA8,MBNL2,AHNAK,ACTN1,FNDC3B,MYO5A,IQGAP1,RTN4,SLC7A5,PTDSS1,DPYSL2,XRN2,S100A4,FLNB,KCTD12,PAFAH1B2,PAFAH1B1	19	NA	0
gene_set_query	1253	ATF6B	ENSG00000213676	ENSG00000213676.9	no	5484.27	0.02899	0.0920016	0.315104	0.752683	0.865893	1001	ARCHS4 Coexpression,1604;GTEx Coexpression,398	GANAB,STAU2,MAP4,RBM23	4	NA	0
gene_set_query	90	ATF7	ENSG00000170653	ENSG00000170653.17	yes	2138.52	-0.0126593	0.0871757	-0.145216	0.88454	0.942294	198.8	ARCHS4 Coexpression,98;Enrichr Queries,126;ReMap ChIP-seq,276;GTEx Coexpression,295	ZCCHC24,MACF1,MBNL2,AHNAK,LRP1,COL14A1,FNDC3B,HUWE1,YLPM1,IQGAP1,RTN4,ADD1,GANAB,DPYSL2,FLNB,KCTD12,MAP4,YWHAG,TNS1,RBMS3,SNTB2	21	NA	0
gene_set_query	37	ATMIN	ENSG00000166454	ENSG00000166454.8	no	2296.03	0.217924	0.0660493	3.29942	0.000968862	0.00894928	120.7	ARCHS4 Coexpression,27;Enrichr Queries,35;GTEx Coexpression,300	MACF1,DDX3X,AHNAK,UBFD1,IQGAP1,RTN4,IPO5,RBM15B,YWHAQ,DHX57,DPYSL2,G3BP1,CPNE3,FLNB,TNPO1,EIF4E,SPTAN1,YWHAG,HSPA8,MBNL2,HUWE1,YWHAZ,RC3H2,ARCN1,CAPRIN1,CSDE1,CANX,ETF1,EIF4G3,EIF4G2,PAFAH1B1	31	NA	0
gene_set_query	1479	ATOH1	ENSG00000172238	ENSG00000172238.4	no	20.9354	-0.138604	0.693052	-0.199991	0.841488	0.917749	1192	ARCHS4 Coexpression,895;Enrichr Queries,1168;GTEx Coexpression,1512	ZCCHC24,DPYSL2,RTN4	3	NA	0
gene_set_query	1163	ATOH7	ENSG00000179774	ENSG00000179774.8	no	5.78189	-0.751094	0.266196	-2.82158	0.00477872	0.0288376	941.7	ARCHS4 Coexpression,889;Enrichr Queries,1006;GTEx Coexpression,930	YWHAQ,STXBP1,DPYSL2,MYO5A,KCTD12,IQGAP1	6	NA	0
gene_set_query	338	ATOH8	ENSG00000168874	ENSG00000168874.11	no	196.241	-0.42809	0.216421	-1.97804	0.0479244	0.150702	443	ARCHS4 Coexpression,213;Enrichr Queries,428;GTEx Coexpression,688	ZCCHC24,ANXA1,AHNAK,TPM4,LRP1,YWHAZ,DPYSL2,PABPC4L,ANXA6,FLNA,S100A4,MAP4,RBMS3,TNS1	14	NA	0
gene_set_query	168	BACH1	ENSG00000156273	ENSG00000156273.14	no	2464.38	0.404841	0.130242	3.10837	0.0018812	0.014635	276.8	Literature ChIP-seq,129;ARCHS4 Coexpression,827;ENCODE ChIP-seq,71;Enrichr Queries,237;ReMap ChIP-seq,29;GTEx Coexpression,368	DDX3X,COL14A1,HNRNPR,ADARB1,PARK7,APEH,DHX57,RBM7,YWHAG,TNS1,CAP1,PRMT5,RBFOX2,ANXA1,MBNL2,ACTN1,FNDC3B,PGD,HADHB,PSMA6,GEMIN5,TFAM,ETF1,KCTD12,MCM6,SLBP,AHNAK,STAU2,UBFD1,ZC3HAV1,IQGAP1,RTN4,MTDH,CDC42,GANAB,PTDSS1,ZMAT2,FLNB,MAP4,SF3A3,DYNC1H1,HSPA8,RRM1,MYO5A,QKI,ARCN1,RAB10,GNL3L,SNW1,MFAP1,RAB14,CAPRIN1,PSMC1,TCEA1,FAM98A,R3HDM1,EIF4G2	57	PARK7	1
gene_set_query	215	BACH2	ENSG00000112182	ENSG00000112182.13	yes	200.676	0.308096	0.204101	1.50953	0.131164	0.295133	327.3	ARCHS4 Coexpression,428;Enrichr Queries,229;ReMap ChIP-seq,18;GTEx Coexpression,634	FYTTD1,DDX6,LRP1,AHNAK,COL14A1,GDI2,ZC3HAV1,NUP160,SYNE1,PTDSS1,GANAB,YWHAQ,DPYSL2,FLNB,YWHAG,TNS1,TPM4,ACTN1,FNDC3B,PGD,PDIA6,DDOST,SLC7A5,MFAP1,CSDE1,CANX,DNAJC8,EIF4G2,PAFAH1B1,RBMS3	30	NA	0
gene_set_query	1068	BARHL1	ENSG00000125492	ENSG00000125492.8	no	1.33158	-0.0266661	0.511901	-0.0520922	0.958455	0.980358	875.3	ARCHS4 Coexpression,609;Enrichr Queries,1349;GTEx Coexpression,668	STXBP1,SPTAN1,YWHAG,SYNE1	4	NA	0
gene_set_query	1267	BARHL2	ENSG00000143032	ENSG00000143032.7	no	0.501197	-0.176981	0.910527	-0.194372	0.845885	0.920022	1011	ARCHS4 Coexpression,1059;Enrichr Queries,1384;GTEx Coexpression,591	STXBP1,SPTAN1,SYNE1	3	NA	0
gene_set_query	930	BARX1	ENSG00000131668	ENSG00000131668.12	no	83.2877	0.621118	0.462177	1.3439	0.178982	0.362751	793.7	ARCHS4 Coexpression,487;Enrichr Queries,1396;GTEx Coexpression,498	CAP1,SLC7A5,GANAB,RAP1A,ACTN1,DDX1,RBPMS2	7	NA	0
gene_set_query	1333	BARX2	ENSG00000043039	ENSG00000043039.6	no	992.95	-0.218739	0.243335	-0.898924	0.368693	0.572128	1064	ARCHS4 Coexpression,1226;Enrichr Queries,1265;GTEx Coexpression,701	RAB10,ANXA1,DPYSL2,ANXA6,CPNE3	5	NA	0
gene_set_query	876	BATF	ENSG00000156127	ENSG00000156127.6	no	1027.56	-0.0386343	0.219337	-0.176141	0.860183	0.92825	760	ARCHS4 Coexpression,1220;ENCODE ChIP-seq,110;Enrichr Queries,956;ReMap ChIP-seq,184;GTEx Coexpression,1330	CAP1,SUPT16H,ANXA1,AHNAK,GDI2,HNRNPLL,MTDH,SLC7A5,PSMA6,ANXA6,S100A4,BUD13,LSM14A,EIF4E,RBMS3	15	NA	0
gene_set_query	1551	BATF2	ENSG00000168062	ENSG00000168062.8	no	665.042	0.0626569	0.21972	0.285167	0.775516	0.879268	1302	ARCHS4 Coexpression,1367;Enrichr Queries,1019;GTEx Coexpression,1520	EIF2AK2,ZC3HAV1	2	NA	0
gene_set_query	1421	BATF3	ENSG00000123685	ENSG00000123685.7	no	124.773	-0.222963	0.17053	-1.30747	0.191052	0.377745	1131	ARCHS4 Coexpression,1360;Enrichr Queries,908;GTEx Coexpression,1124	SLC7A5,ANXA1,EIF2AK2,S100A4	4	NA	0
gene_set_query	401	BAZ2A	ENSG00000076108	ENSG00000076108.10	no	5946.71	-0.00964088	0.109148	-0.0883286	0.929616	0.966078	482.7	ARCHS4 Coexpression,867;Enrichr Queries,38;GTEx Coexpression,543	MACF1,DDX6,HSPA8,DYNC1H1,DDX3X,AHNAK,STAU2,HUWE1,YLPM1,PARK7,YWHAZ,NUP160,RTN4,GANAB,THRAP3,DPYSL2,FLNA,FLNB,MAP4,TNS1	20	PARK7	1
gene_set_query	1217	BAZ2B	ENSG00000123636	ENSG00000123636.16	yes	1935.82	0.0995551	0.112202	0.887284	0.374926	0.578394	978.3	ARCHS4 Coexpression,1304;Enrichr Queries,204;GTEx Coexpression,1427	MACF1,GANAB,MBNL2,AHNAK,DPYSL2,FNDC3B,MYO5A,FLNB,IQGAP1,SYNE1	10	NA	0
gene_set_query	112	BBX	ENSG00000114439	ENSG00000114439.17	yes	3043.02	0.289917	0.108625	2.66898	0.00760831	0.0405864	219.7	ARCHS4 Coexpression,352;Enrichr Queries,51;GTEx Coexpression,256	MACF1,HSPA8,DDX6,MBNL2,ANXA1,AHNAK,RDX,CPSF2,FNDC3B,PHAX,IQGAP1,RTN4,IPO5,DHX57,CAPRIN1,DPYSL2,HLTF,FLNB,TNPO1,EIF4G3,TNS1	21	NA	0
gene_set_query	473	BCL11A	ENSG00000119866	ENSG00000119866.19	yes	171.979	-0.479872	0.273322	-1.7557	0.0791398	0.211582	523.8	ARCHS4 Coexpression,649;ENCODE ChIP-seq,98;Enrichr Queries,450;ReMap ChIP-seq,285;GTEx Coexpression,1137	NOMO3,SUPT16H,ANXA1,DDX3X,AHNAK,STXBP1,GDI2,ADARB1,YWHAZ,ADD1,SLC7A5,GANAB,DPYSL2,FLNA,TFAM,FLNB,CPNE3,EIF4E,NOMO1,PAFAH1B2,RBMS3,SNTB2	22	NA	0
gene_set_query	701	BCL11B	ENSG00000127152	ENSG00000127152.16	no	393.146	-0.0387892	0.19745	-0.196451	0.844257	0.919226	659.5	Literature ChIP-seq,161;ARCHS4 Coexpression,646;Enrichr Queries,576;GTEx Coexpression,1255	CDC42,DDX6,AHNAK,DPYSL2,ACTN1,KCTD12,SYNE1	7	NA	0
gene_set_query	822	BCL6	ENSG00000113916	ENSG00000113916.16	yes	3177.25	-0.216686	0.129656	-1.67123	0.0946755	0.238558	730.2	Literature ChIP-seq,136;ARCHS4 Coexpression,1462;Enrichr Queries,579;ReMap ChIP-seq,194;GTEx Coexpression,1280	FYTTD1,SLBP,RRM1,ANXA1,RBFOX2,TPM4,AHNAK,XRCC5,ACTN1,APEH,PGD,HNRNPLL,YWHAZ,HADHB,SLC7A5,GANAB,PTDSS1,THRAP3,DPYSL2,CAPRIN1,FAM98B,NAA15,BCAS2,TNS1	24	NA	0
gene_set_query	1000	BCL6B	ENSG00000161940	ENSG00000161940.9	no	583.633	0.166056	0.161546	1.02791	0.303991	0.507699	833.7	ARCHS4 Coexpression,585;Enrichr Queries,850;GTEx Coexpression,1066	COL14A1,DPYSL2,FLNB,KCTD12,TNS1	5	NA	0
gene_set_query	752	BHLHA15	ENSG00000180535	ENSG00000180535.3	no	101.495	2.07148	0.445272	4.65215	3.28e-06	0.000101043	687.5	ARCHS4 Coexpression,514;GTEx Coexpression,861	GANAB,SRPRA,PDIA6,NOMO1,NOMO2	5	NA	0
gene_set_query	971	BHLHA9	ENSG00000205899	ENSG00000205899.3	no	0.172418	-0.332392	1.1138	-0.29843	0.765375	NA	815	ARCHS4 Coexpression,1130;GTEx Coexpression,500	STXBP1,MYO5A,R3HDM1,YWHAG	4	NA	0
gene_set_query	394	BHLHE22	ENSG00000180828	ENSG00000180828.2	no	81.7236	0.288021	0.205317	1.40281	0.160673	0.33774	479.7	ARCHS4 Coexpression,412;ReMap ChIP-seq,177;GTEx Coexpression,850	CAP1,SLBP,SLC7A5,AHNAK,STXBP1,ANXA6,S100A4,SPTAN1,YWHAG,ADD1	10	NA	0
gene_set_query	1579	BHLHE23	ENSG00000125533	ENSG00000125533.5	no	0.0829694	-0.373902	1.84537	-0.202617	0.839435	NA	1351	ARCHS4 Coexpression,1390;GTEx Coexpression,1312	NA	0	NA	0
gene_set_query	616	BHLHE40	ENSG00000134107	ENSG00000134107.4	yes	27016.3	-0.0138588	0.16268	-0.0851907	0.93211	0.967239	607	ARCHS4 Coexpression,919;ENCODE ChIP-seq,56;ReMap ChIP-seq,247;GTEx Coexpression,1206	SLBP,SEC23A,LRP1,AHNAK,YWHAB,NMD3,PARK7,IQGAP1,RTN4,CDC42,PTDSS1,RBM15B,YWHAQ,DHX57,HLTF,PPP1R8,SPTAN1,SF3A3,API5,XRCC5,RC3H2,QKI,LSM3,ARCN1,SLC7A5,PRPF4,RAB14,THRAP3,SRPRA,TCEA1,KCTD12,DNAJC8,FAM98A,RBM23,EIF4G2,PAFAH1B2	36	YWHAB,PARK7	2
gene_set_query	514	BHLHE41	ENSG00000123095	ENSG00000123095.5	no	3035.78	-0.048984	0.197251	-0.248334	0.803876	0.89612	548.5	ARCHS4 Coexpression,565;GTEx Coexpression,532	ZCCHC24,DPYSL2,MAP4,KCTD12,QKI	5	NA	0
gene_set_query	949	BNC1	ENSG00000169594	ENSG00000169594.11	no	6.19234	0.0325537	0.382096	0.0851977	0.932104	0.967239	804.7	ARCHS4 Coexpression,577;Enrichr Queries,686;GTEx Coexpression,1151	SLC7A5,ANXA1,AHNAK,TPM4,COL14A1,CAPRIN1,ACTN1,FLNB	8	NA	0
gene_set_query	200	BNC2	ENSG00000173068	ENSG00000173068.16	yes	612.57	0.671913	0.230719	2.91226	0.00358824	0.0233555	320.7	ARCHS4 Coexpression,165;Enrichr Queries,221;GTEx Coexpression,576	ZCCHC24,MACF1,ANXA1,AHNAK,TPM4,LRP1,COL14A1,PABPC5,FNDC3B,SYNE1,DPYSL2,LSM14A,TNS1,RBMS3,SNTB2	15	NA	0
gene_set_query	1616	BORCS8MEF2B	ENSG00000064489	ENSG00000064489.20	no	28.0955	-0.0645429	0.174437	-0.370007	0.711377	0.840177	1426	ARCHS4 Coexpression,1426	NA	0	NA	0
gene_set_query	186	BPTF	ENSG00000171634	ENSG00000171634.15	no	2773.86	0.090619	0.110154	0.822654	0.410705	0.61174	304	ARCHS4 Coexpression,337;GTEx Coexpression,271	MACF1,DDX6,EIF5B,SUPT16H,HUWE1,YLPM1,EIF4G3,NUP160,SYNE1	9	NA	0
gene_set_query	266	BRF2	ENSG00000104221	ENSG00000104221.11	no	312.101	0.322716	0.105335	3.06372	0.00218604	0.0163112	368.7	ARCHS4 Coexpression,569;ReMap ChIP-seq,112;GTEx Coexpression,425	FYTTD1,PRMT5,MACF1,UBFD1,NUP160,LSM3,RAB10,DYNC1LI1,ZMAT2,PSMC1,CANX,NAF1,RBM7,RBM23	14	NA	0
gene_set_query	1565	BSX	ENSG00000188909	ENSG00000188909.4	no	0.0818866	-0.149484	1.65349	-0.0904051	0.927965	NA	1323	ARCHS4 Coexpression,1524;Enrichr Queries,1392;GTEx Coexpression,1054	YWHAG	1	NA	0
gene_set_query	537	C11ORF95	ENSG00000188070	ENSG00000188070.9	no	786.525	0.301886	0.106531	2.83378	0.00460009	0.0279742	565	GTEx Coexpression,565	RBFOX2,CSTF1,ADD1	3	NA	0
gene_set_query	413	CAMTA1	ENSG00000171735	ENSG00000171735.17	yes	1352.52	0.0673831	0.0988806	0.681459	0.495581	0.685613	489.3	ARCHS4 Coexpression,618;Enrichr Queries,165;GTEx Coexpression,685	MACF1,AHNAK,STXBP1,ACTN1,MYO5A,PARK7,IQGAP1,YWHAZ,RTN4,SYNE1,GANAB,DPYSL2,RBMS3	13	PARK7	1
gene_set_query	575	CAMTA2	ENSG00000108509	ENSG00000108509.19	no	2188.74	-0.189384	0.0760713	-2.48956	0.0127902	0.0590864	587.7	ARCHS4 Coexpression,752;Enrichr Queries,392;GTEx Coexpression,619	AHNAK,STXBP1,DPYSL2,ACTN1,MYO5A,FLNB,R3HDM1,ADD1,TNS1,SYNE1	10	NA	0
gene_set_query	1318	CARF	ENSG00000138380	ENSG00000138380.16	no	349.687	-0.0802437	0.115178	-0.696691	0.485996	0.678016	1059	ARCHS4 Coexpression,1080;GTEx Coexpression,1037	GANAB,LSM14A	2	NA	0
gene_set_query	1337	CASZ1	ENSG00000130940	ENSG00000130940.13	no	944.829	-0.199812	0.156254	-1.27876	0.20098	0.390309	1068	ARCHS4 Coexpression,1433;Enrichr Queries,500;GTEx Coexpression,1271	MACF1,SLC7A5,AHNAK,DPYSL2,FLNB,TNS1	6	NA	0
gene_set_query	1571	CBLL2	ENSG00000175809	ENSG00000175809.4	no	0.036666	-0.438013	2.92714	-0.149639	0.88105	NA	1338	ARCHS4 Coexpression,1486;Enrichr Queries,924;GTEx Coexpression,1604	RBFOX2,KCTD12,YWHAZ	3	NA	0
gene_set_query	453	CBX2	ENSG00000173894	ENSG00000173894.9	no	164.947	-0.211094	0.186406	-1.13244	0.257448	0.456465	512.8	ARCHS4 Coexpression,86;ENCODE ChIP-seq,117;Enrichr Queries,943;ReMap ChIP-seq,180;GTEx Coexpression,1238	SUPT16H,PRKDC,XRCC5,HUWE1,MYO5A,UBFD1,ADARB1,PARK7,SMC1A,PDIA6,IPO5,SLC7A5,RBM15B,HNRNPK,DPYSL2,CAPRIN1,RBPMS2,MCM6,BCAS2	19	PARK7	1
gene_set_query	1118	CC2D1A	ENSG00000132024	ENSG00000132024.16	no	2757.63	-0.208394	0.097028	-2.14777	0.0317322	0.113317	909	ARCHS4 Coexpression,1621;GTEx Coexpression,197	SEC23A,FCF1,FNDC3B,ANXA6,RBM7,MAPRE1	6	NA	0
gene_set_query	1629	CCDC169SOHLH2	ENSG00000250709	ENSG00000250709.1	no	0.203484	0.427729	0.932063	0.458906	0.646302	NA	1514	ARCHS4 Coexpression,1514	NA	0	NA	0
gene_set_query	1617	CCDC17	ENSG00000159588	ENSG00000159588.13	no	70.1277	-1.02004	0.197867	-5.15516	2.53e-07	1.3e-05	1431	ARCHS4 Coexpression,1464;GTEx Coexpression,1397	NA	0	NA	0
gene_set_query	44	CDC5L	ENSG00000096401	ENSG00000096401.7	no	2112.75	0.155039	0.0920915	1.68353	0.0922723	0.234556	129.7	ARCHS4 Coexpression,377;Enrichr Queries,1;GTEx Coexpression,11	FYTTD1,DDX6,DDX3X,AHNAK,PRKDC,YWHAB,DDX1,HNRNPR,IQGAP1,VIRMA,MTDH,YWHAQ,G3BP1,FLNB,TNPO1,YWHAG,SF3A3,PRMT5,HSPA8,EIF5B,DYNC1H1,SUPT16H,SSB,XRCC5,CPSF2,SMC1A,EIF2S1,YWHAZ,SNW1,HNRNPK,THRAP3,CSDE1,PSMC1,NCL,CAPRIN1,XRN2,CANX,GEMIN5,TFAM,NAF1,ETF1,DHX29,NAA15,MCM6,SLU7,EIF4G2	46	YWHAB	1
gene_set_query	1581	CDX1	ENSG00000113722	ENSG00000113722.15	no	57.0802	0.366495	0.319084	1.14858	0.250728	0.449149	1357	ARCHS4 Coexpression,1459;Enrichr Queries,1315;GTEx Coexpression,1296	NA	0	NA	0
gene_set_query	1049	CDX2	ENSG00000165556	ENSG00000165556.9	no	404.123	-0.833388	0.32851	-2.53687	0.0111849	0.0537675	866	Literature ChIP-seq,159;ARCHS4 Coexpression,1447;Enrichr Queries,1353;ReMap ChIP-seq,134;GTEx Coexpression,1237	RAB10,MBNL2,LRP1,AHNAK,S100A4,FLNB,IQGAP1,YWHAZ	8	NA	0
gene_set_query	1218	CDX4	ENSG00000131264	ENSG00000131264.3	no	0	NA	NA	NA	NA	NA	978.7	ARCHS4 Coexpression,240;Enrichr Queries,1318;GTEx Coexpression,1378	SSB,XRCC5,CSTF2,G3BP1,RBPMS2,MRPL15,EIF4E	7	NA	0
gene_set_query	556	CEBPA	ENSG00000245848	ENSG00000245848.2	no	466.599	-0.153916	0.240355	-0.640367	0.521934	0.707387	579.2	Literature ChIP-seq,98;ARCHS4 Coexpression,1109;Enrichr Queries,350;ReMap ChIP-seq,8;GTEx Coexpression,1331	SLBP,LRP1,AHNAK,MRPL15,ZC3HAV1,PTDSS1,RAP1A,DPYSL2,CSTF1,SPTAN1,YWHAG,TNS1,PRMT5,HSPA8,ANXA1,TPM4,XRCC5,FNDC3B,PGD,QKI,RC3H2,RAB10,GNL3L,CANX,ETF1,S100A4,DNAJC8,KCTD12,RBM23	29	NA	0
gene_set_query	521	CEBPB	ENSG00000172216	ENSG00000172216.5	no	5496.74	-0.218873	0.161323	-1.35674	0.174864	0.357162	558.3	Literature ChIP-seq,47;ARCHS4 Coexpression,1500;ENCODE ChIP-seq,7;Enrichr Queries,417;ReMap ChIP-seq,2;GTEx Coexpression,1377	YWHAB,FCF1,PARK7,DPYSL2,RBM7,SPTAN1,YWHAG,BCAS2,CAP1,PRMT5,EIF5B,MBNL2,ANXA1,TPM4,ACTN1,DDX10,SMC1A,RC3H2,SLC7A5,PSMA6,THRAP3,NCL,CSDE1,XRN2,CANX,TFAM,ETF1,S100A4,NAF1,DNAJC8,RBM23,RBMS3,DDX6,SLBP,SEC23A,LRP1,AHNAK,STAU2,STXBP1,UBFD1,IQGAP1,MRPL15,ZC3HAV1,HNRNPLL,RTN4,RBM15B,ZMAT2,SRP72,ZNHIT6,HLTF,G3BP1,CSTF1,FLNB,MAP4,SF3A3,HSPA8,MDH1,XRCC5,HUWE1,QKI,RAB10,HNRNPK,SNW1,GNL3L,MFAP1,FAM98A,R3HDM1,…	68	YWHAB,PARK7	2
gene_set_query	365	CEBPD	ENSG00000221869	ENSG00000221869.4	no	2763.18	-0.373823	0.165753	-2.2553	0.0241145	0.0934005	459.4	Literature ChIP-seq,126;ARCHS4 Coexpression,1472;ENCODE ChIP-seq,15;ReMap ChIP-seq,227;GTEx Coexpression,457	LRP1,PRKDC,UBFD1,ZC3HAV1,VIRMA,RTN4,CDC42,GANAB,RBM15B,RAP1A,PPP1R8,FLNA,RBM7,EIF4E,SF3A3,EIF5B,SSB,RBFOX2,XRCC5,API5,ACTN1,RDX,FNDC3B,DDX10,YWHAZ,RC3H2,DYNC1LI1,SLC7A5,PSMA6,THRAP3,ETF1,FAM98B,BUD13,NAF1,DNAJC8,EIF4G2,RBMS3,SNTB2	38	NA	0
gene_set_query	1537	CEBPE	ENSG00000092067	ENSG00000092067.5	no	6.59936	0.41322	0.30932	1.3359	0.181583	0.366216	1273	ARCHS4 Coexpression,1469;Enrichr Queries,1136;GTEx Coexpression,1215	ANXA1,AHNAK	2	NA	0
gene_set_query	42	CEBPG	ENSG00000153879	ENSG00000153879.7	no	2871.41	0.0271055	0.122003	0.22217	0.824181	0.907597	127.5	ARCHS4 Coexpression,22;Enrichr Queries,296;ReMap ChIP-seq,9;GTEx Coexpression,183	FYTTD1,SLBP,PRKDC,MRPL15,ZC3HAV1,RTN4,IPO5,DPYSL2,G3BP1,PPP1R8,CSTF1,FLNB,MAP4,TNPO1,HSPA8,DYNC1H1,ANXA1,ACTN1,RDX,PGD,SMC1A,EIF2S1,PDIA6,LSM3,HADHB,RAB10,SLC7A5,HNRNPK,CAPRIN1,CANX,TCEA1,ETF1,DHX29,NAA15,DNAJC8,MCM6,LSM14A,EIF4G2	38	NA	0
gene_set_query	7	CEBPZ	ENSG00000115816	ENSG00000115816.12	yes	2063.4	0.158545	0.0805341	1.96866	0.0489917	0.153094	49.4	ARCHS4 Coexpression,32;ENCODE ChIP-seq,94;Enrichr Queries,28;ReMap ChIP-seq,73;GTEx Coexpression,20	FYTTD1,DDX3X,DDX1,HNRNPR,RTN4,IPO5,GANAB,ZMAT2,G3BP1,HLTF,RBPMS2,SF3A3,PRMT5,HSPA8,EIF5B,SUPT16H,SSB,XRCC5,CPSF2,RDX,DDX10,PGD,EIF2S1,PDIA6,DDOST,LSM3,SNRNP40,GNL3L,SNW1,HNRNPK,THRAP3,CSDE1,PSMC1,NCL,CANX,STT3A,GEMIN5,TFAM,NAF1,ETF1,DHX29,NAA15,DNAJC8,MCM6,R3HDM1,EIF4G2	46	NA	0
gene_set_query	993	CENPA	ENSG00000115163	ENSG00000115163.13	yes	178.4	0.107211	0.169508	0.632485	0.52707	0.711706	829.5	ARCHS4 Coexpression,1223;GTEx Coexpression,436	RRM1,PRKDC,PGAM1,MCM6	4	NA	0
gene_set_query	345	CENPB	ENSG00000125817	ENSG00000125817.7	no	5642.2	0.148201	0.116036	1.27719	0.201535	0.391106	448	ARCHS4 Coexpression,755;Enrichr Queries,97;GTEx Coexpression,492	ZCCHC24,HSPA8,AHNAK,ACTN1,YWHAZ,QKI,DDOST,SLC7A5,GANAB,DPYSL2,NCL,FLNA,S100A4,MAP4,MCM6	15	NA	0
gene_set_query	16	CENPBD1	ENSG00000177946	ENSG00000177946.5	no	175.585	0.340124	0.141084	2.41079	0.0159182	0.0693632	76.5	ARCHS4 Coexpression,69;GTEx Coexpression,84	DDX6,PRMT5,MACF1,DYNC1H1,AHNAK,PRKDC,CPSF2,FCF1,HUWE1,PHAX,IQGAP1,ADD1,GANAB,GNL3L,MFAP1,PPP1R8,CSTF1,ANXA6,FLNA,SPTAN1,YWHAG	21	NA	0
gene_set_query	1091	CENPS	ENSG00000175279	ENSG00000175279.20	no	122.848	0.0888791	0.14332	0.620143	0.535164	0.717549	888.5	ARCHS4 Coexpression,518;GTEx Coexpression,1259	SSB,PARK7,DNAJC8,LSM3	4	PARK7	1
gene_set_query	1360	CENPT	ENSG00000102901	ENSG00000102901.11	no	1563.87	-0.665005	0.0993094	-6.69629	2.14e-11	5.37e-09	1087	ARCHS4 Coexpression,1579;Enrichr Queries,131;GTEx Coexpression,1552	SLC7A5,RRM1,AHNAK,DPYSL2,ACTN1,FLNA,S100A4,FLNB,MCM6,DDOST	10	NA	0
gene_set_query	1562	CENPX	ENSG00000169689	ENSG00000169689.13	no	1347.56	-0.106484	0.145489	-0.731903	0.464228	0.659841	1314	GTEx Coexpression,1314	NA	0	NA	0
gene_set_query	212	CGGBP1	ENSG00000163320	ENSG00000163320.9	no	3670.77	0.1195	0.0738765	1.61757	0.105756	0.256195	325.5	ARCHS4 Coexpression,459;GTEx Coexpression,192	HNRNPK,DDX3X,FNDC3B,TCEA1,TNPO1,RBM7,LSM14A,NUP160,RC3H2,EIF4G2,RBMS3	11	NA	0
gene_set_query	6	CHAMP1	ENSG00000198824	ENSG00000198824.5	no	738.084	0.225662	0.101717	2.21852	0.0265191	0.099746	44	ARCHS4 Coexpression,84;GTEx Coexpression,4	DDX6,PRKDC,PHAX,VIRMA,MTDH,IPO5,GANAB,SRP72,G3BP1,PPP1R8,CSTF1,TNPO1,SUPT16H,API5,HUWE1,SMC1A,EIF2S1,PRPF4,HNRNPK,MFAP1,NCL,CAPRIN1,NAA15,MCM6,LSM14A	25	NA	0
gene_set_query	710	CHCHD3	ENSG00000106554	ENSG00000106554.10	no	1935.48	0.17815	0.0831382	2.14282	0.0321275	0.114256	665	ARCHS4 Coexpression,707;GTEx Coexpression,623	HADHB,SSB,PSMC1,MRPL15,LSM3	5	NA	0
gene_set_query	389	CIC	ENSG00000079432	ENSG00000079432.6	no	4245.07	0.0266872	0.0861982	0.309603	0.756863	0.868304	476.7	ARCHS4 Coexpression,479;Enrichr Queries,66;GTEx Coexpression,885	MACF1,HSPA8,DYNC1H1,AHNAK,ACTN1,HUWE1,RTN4,DDOST,ADD1,SYNE1,GANAB,DPYSL2,FLNA,ETF1,FLNB,SPTAN1,TNS1	17	NA	0
gene_set_query	51	CLOCK	ENSG00000134852	ENSG00000134852.13	no	1849.42	0.298064	0.103634	2.87611	0.00402603	0.0253413	143.4	Literature ChIP-seq,31;ARCHS4 Coexpression,294;Enrichr Queries,96;ReMap ChIP-seq,234;GTEx Coexpression,62	FYTTD1,MACF1,DDX3X,AHNAK,DDX1,UBFD1,SYNE1,MTDH,RBM15B,DPYSL2,G3BP1,FLNB,TNPO1,EIF4E,TNS1,MBNL2,ACTN1,CPSF2,FNDC3B,MYO5A,EIF2S1,YWHAZ,PDIA6,RC3H2,PSMA6,THRAP3,CSDE1,NCL,XRN2,GEMIN5,ETF1,DHX29,FAM98A,NAA15,EIF4G2,PAFAH1B1,SNTB2	37	NA	0
gene_set_query	525	CPEB1	ENSG00000214575	ENSG00000214575.8	no	68.1315	0.420551	0.170854	2.46147	0.0138369	0.0626449	560	ARCHS4 Coexpression,690;GTEx Coexpression,430	GANAB,HNRNPK,HLTF,NMD3,EIF4G3,PAFAH1B2,PAFAH1B1	7	NA	0
gene_set_query	1559	CPXCR1	ENSG00000147183	ENSG00000147183.8	no	0.0472304	0.09097	2.92714	0.0310782	0.975207	NA	1311	ARCHS4 Coexpression,1385;Enrichr Queries,963;GTEx Coexpression,1585	DPYSL2,PABPC5,PABPC4L	3	NA	0
gene_set_query	118	CREB1	ENSG00000118260	ENSG00000118260.13	no	1920.73	0.201096	0.0843187	2.38495	0.0170815	0.0730839	228	Literature ChIP-seq,12;ARCHS4 Coexpression,597;ENCODE ChIP-seq,14;Enrichr Queries,343;ReMap ChIP-seq,251;GTEx Coexpression,151	DDX3X,FCF1,PHAX,HNRNPR,PARK7,APEH,VIRMA,YWHAQ,DHX57,DPYSL2,RBM7,TNPO1,YWHAG,CAP1,PRMT5,EIF5B,MBNL2,RBFOX2,ACTN1,FNDC3B,YWHAZ,PDIA6,RC3H2,PRPF4,THRAP3,CSDE1,XRN2,CANX,HNRNPH2,ETF1,MCM6,MAPRE1,PAFAH1B1,FYTTD1,MACF1,DDX6,SEC23A,LRP1,AHNAK,NMD3,UBFD1,IQGAP1,NUP160,RTN4,CDC42,GANAB,RBM15B,ZMAT2,ZNHIT6,G3BP1,CSTF1,FLNA,EIF4E,SF3A3,HSPA8,DYNC1H1,RRM1,MDH1,API5,YLPM1,HUWE1,LSM3,RAB10,HNRNPK,MFAP1,RAB14,S…	73	PARK7	1
gene_set_query	273	CREB3	ENSG00000107175	ENSG00000107175.9	no	2884.85	-0.109518	0.143663	-0.762323	0.445867	0.642855	379.3	ARCHS4 Coexpression,694;Enrichr Queries,101;ReMap ChIP-seq,51;GTEx Coexpression,671	AHNAK,DDX1,PARK7,MRPL15,ZC3HAV1,HNRNPLL,RTN4,DPYSL2,ANXA6,FLNA,FLNB,YWHAG,CAP1,SF3A3,HSPA8,MBNL2,ANXA1,TPM4,ACTN1,PGAM1,DDOST,PSMA6,RAB14,S100A4,SNTB2	25	PARK7	1
gene_set_query	173	CREB3L1	ENSG00000157613	ENSG00000157613.9	no	10152.7	-0.469153	0.219037	-2.14189	0.0322027	0.11446	279.5	ARCHS4 Coexpression,463;Enrichr Queries,297;ReMap ChIP-seq,148;GTEx Coexpression,210	FYTTD1,ANXA1,AHNAK,TPM4,LRP1,ACTN1,ZC3HAV1,PDIA6,DDOST,ARCN1,SLC7A5,GANAB,ZMAT2,DPYSL2,SRPRA,STT3A,FLNA,FLNB,DNAJC8,YWHAG,TNS1	21	NA	0
gene_set_query	18	CREB3L2	ENSG00000182158	ENSG00000182158.13	yes	3882.76	0.337037	0.113664	2.96519	0.00302492	0.0206148	78.67	ARCHS4 Coexpression,37;Enrichr Queries,143;GTEx Coexpression,56	AHNAK,LRP1,COL14A1,IQGAP1,NUP160,GANAB,DPYSL2,PABPC4L,FLNB,TNPO1,TNS1,NOMO2,ZCCHC24,MBNL2,ANXA1,TPM4,ACTN1,PABPC5,FNDC3B,HUWE1,ARCN1,SLC7A5,CANX,STT3A,SRPRA,RBMS3,SNTB2	27	NA	0
gene_set_query	1552	CREB3L3	ENSG00000060566	ENSG00000060566.12	no	225.149	-1.35512	0.482068	-2.81107	0.00493778	0.0295457	1302	ARCHS4 Coexpression,1387;Enrichr Queries,1249;GTEx Coexpression,1270	DPYSL2	1	NA	0
gene_set_query	999	CREB3L4	ENSG00000143578	ENSG00000143578.14	no	1142.7	-0.465613	0.151164	-3.08019	0.0020687	0.0156903	833.7	ARCHS4 Coexpression,1213;Enrichr Queries,586;GTEx Coexpression,702	SLC7A5,DPYSL2,CSDE1,SRPRA,FLNB,S100A4,DDOST	7	NA	0
gene_set_query	1090	CREB5	ENSG00000146592	ENSG00000146592.15	yes	478.191	0.110636	0.202882	0.54532	0.585534	0.756146	888.3	ARCHS4 Coexpression,1188;Enrichr Queries,224;GTEx Coexpression,1253	SLC7A5,ANXA1,AHNAK,DPYSL2,ACTN1,FNDC3B,KCTD12,QKI,TNS1	9	NA	0
gene_set_query	420	CREBL2	ENSG00000111269	ENSG00000111269.2	no	2634.06	0.181033	0.0924992	1.95713	0.0503317	0.155796	491.3	ARCHS4 Coexpression,365;Enrichr Queries,363;GTEx Coexpression,746	ZCCHC24,MBNL2,RAP1A,AHNAK,LRP1,DPYSL2,RDX,PABPC5,KCTD12,IQGAP1,TNS1	11	NA	0
gene_set_query	403	CREBZF	ENSG00000137504	ENSG00000137504.12	no	2753.71	-0.303124	0.0808122	-3.75096	0.000176159	0.0023824	483.3	ARCHS4 Coexpression,107;Enrichr Queries,218;GTEx Coexpression,1125	MACF1,HSPA8,DYNC1H1,DDX3X,AHNAK,PRKDC,ACTN1,HUWE1,NUP160,RTN4,MTDH,GANAB,HNRNPK,DPYSL2,CAPRIN1,CSDE1,CANX,TNPO1,SPTAN1,EIF4G2	20	NA	0
gene_set_query	634	CREM	ENSG00000095794	ENSG00000095794.18	no	846.253	0.202956	0.118101	1.7185	0.0857058	0.223102	615.2	Literature ChIP-seq,3;ARCHS4 Coexpression,959;Enrichr Queries,308;ReMap ChIP-seq,258;GTEx Coexpression,1548	FCF1,PHAX,HNRNPR,PARK7,IPO5,DPYSL2,NOMO1,TNS1,SUPT16H,RBFOX2,TPM4,FNDC3B,DDX10,PGD,PDIA6,RC3H2,PRPF4,DYNC1LI1,NCL,XRN2,TFAM,GEMIN5,S100A4,SLBP,MACF1,DDX6,STXBP1,DDX1,CSTF2,NMD3,RTF1,MRPL15,ZC3HAV1,HNRNPLL,RTN4,NUP160,ACAT1,MTDH,ZMAT2,HLTF,G3BP1,HSPA8,API5,RDX,CPSF2,HNRNPK,CAPRIN1,STT3A,EIF4G3,LSM14A,EIF4G2,DDX3X,GDI2,YWHAQ,TNPO1,RBM7,BCAS2,YWHAG,CAP1,PRMT5,EIF5B,ANXA1,PGAM1,YWHAZ,DDOST,HADHB,SLC7…	99	PARK7	1
gene_set_query	944	CRX	ENSG00000105392	ENSG00000105392.14	no	0.922704	-0.797533	0.471841	-1.69026	0.090979	0.232219	802.5	Literature ChIP-seq,55;ARCHS4 Coexpression,995;Enrichr Queries,1003;GTEx Coexpression,1157	DMGDH,RBFOX2,MDH1,HUWE1,APEH,PGD,SMC1A,SLC7A5,GANAB,GNL3L,DPYSL2,G3BP1,ANXA6,GEMIN5,NOMO1	15	NA	0
gene_set_query	1592	CSRNP1	ENSG00000144655	ENSG00000144655.13	no	2627.25	0.0100992	0.155914	0.0647737	0.948354	0.975611	1379	ARCHS4 Coexpression,1335;GTEx Coexpression,1422	NA	0	NA	0
gene_set_query	167	CSRNP2	ENSG00000110925	ENSG00000110925.5	no	1312.15	0.0131951	0.0829596	0.159054	0.873626	0.93616	276	ARCHS4 Coexpression,103;GTEx Coexpression,449	DYNC1H1,RBFOX2,STXBP1,HLTF,MYO5A,MAP4,EIF4G3,SPTAN1,RTN4,EIF4G2,YWHAG,PAFAH1B1	12	NA	0
gene_set_query	761	CSRNP3	ENSG00000178662	ENSG00000178662.14	no	187.887	0.477005	0.206209	2.31321	0.0207111	0.0839786	694.5	ARCHS4 Coexpression,258;GTEx Coexpression,1131	RBFOX2,DPYSL2,STXBP1,MYO5A,SPTAN1,RTN4,PAFAH1B1	7	NA	0
gene_set_query	26	CTCF	ENSG00000102974	ENSG00000102974.13	yes	2792.21	0.172271	0.0630054	2.73423	0.0062526	0.035214	96.83	Literature ChIP-seq,121;ARCHS4 Coexpression,33;ENCODE ChIP-seq,19;Enrichr Queries,41;ReMap ChIP-seq,271;GTEx Coexpression,96	NOMO3,DDX3X,FCF1,HNRNPR,PHAX,VIRMA,IPO5,DHX57,RBPMS2,CPNE3,RBM7,NOMO1,YWHAG,NOMO2,TNS1,CAP1,EIF5B,SUPT16H,TPM4,PGAM1,SMC1A,YWHAZ,PDIA6,RC3H2,DDOST,PCDHGA9,HADHB,PRPF4,THRAP3,NCL,CSDE1,XRN2,TFAM,NAF1,ETF1,MCM6,KCTD12,DNAJC8,DDX6,SEC23A,LRP1,PRKDC,STAU2,UBFD1,IQGAP1,ZC3HAV1,NUP160,ACAT1,MTDH,GANAB,RBM15B,SRP72,ZNHIT6,HLTF,PPP1R8,G3BP1,CSTF1,FLNA,FLNB,SF3A3,HSPA8,DYNC1H1,RRM1,API5,XRCC5,RDX,HUWE1,YL…	86	NA	0
gene_set_query	755	CTCFL	ENSG00000124092	ENSG00000124092.11	no	0.640873	-0.0422901	0.522232	-0.0809797	0.935458	0.968843	688.6	ARCHS4 Coexpression,1048;ENCODE ChIP-seq,78;Enrichr Queries,539;ReMap ChIP-seq,283;GTEx Coexpression,1495	NOMO3,FYTTD1,SLBP,DDX6,SEC23A,AHNAK,STAU2,PHAX,UBFD1,PARK7,HNRNPLL,VIRMA,ACAT1,MTDH,RBM15B,DPYSL2,ZNHIT6,ANXA6,FLNA,FLNB,NOMO1,YWHAG,TNS1,SF3A3,EIF5B,ANXA1,API5,PGAM1,RDX,MYO5A,DDOST,HADHB,RAB14,XRN2,KCTD12,MAPRE1,PAFAH1B1	37	PARK7	1
gene_set_query	107	CUX1	ENSG00000257923	ENSG00000257923.8	yes	7579.87	0.0636886	0.0917038	0.694503	0.487367	0.679099	213.3	Literature ChIP-seq,11;ARCHS4 Coexpression,539;ENCODE ChIP-seq,43;Enrichr Queries,76;ReMap ChIP-seq,279;GTEx Coexpression,332	COL14A1,GDI2,HNRNPR,PARK7,APEH,SYNE1,DPYSL2,DHX57,RBPMS2,RBM7,BCAS2,TNS1,ZCCHC24,EIF5B,PRMT5,SUPT16H,RBFOX2,MBNL2,ACTN1,FNDC3B,SMC1A,YWHAZ,DDOST,HADHB,SLC7A5,PRPF4,DYNC1LI1,THRAP3,NCL,CSDE1,XRN2,GEMIN5,TFAM,HNRNPH2,RBM23,RBMS3,SLBP,MACF1,SEC23A,AHNAK,LRP1,STXBP1,UBFD1,NMD3,IQGAP1,ADD1,RTN4,NUP160,ACAT1,MTDH,CDC42,RAP1A,ZNHIT6,PPP1R8,G3BP1,CSTF1,FLNA,FLNB,MAP4,EIF4E,SF3A3,DYNC1H1,HSPA8,RRM1,MDH1,C…	83	PARK7	1
gene_set_query	1012	CUX2	ENSG00000111249	ENSG00000111249.12	no	6.29779	-0.136642	0.266116	-0.513468	0.607624	0.771666	839.7	ARCHS4 Coexpression,540;Enrichr Queries,1239;GTEx Coexpression,740	DMGDH,RBFOX2,DPYSL2,STXBP1,R3HDM1,SPTAN1,YWHAG	7	NA	0
gene_set_query	1362	CXXC1	ENSG00000154832	ENSG00000154832.13	no	1773.91	-0.271924	0.0988582	-2.75064	0.00594786	0.0339159	1088	ARCHS4 Coexpression,1600;Enrichr Queries,78;GTEx Coexpression,1586	HSPA8,DYNC1H1,AHNAK,ACTN1,YWHAZ,DDOST,SLC7A5,DPYSL2,NCL,ANXA6,FLNA,FLNB,MCM6	13	NA	0
gene_set_query	877	CXXC4	ENSG00000168772	ENSG00000168772.10	no	168.212	-0.0174353	0.225943	-0.0771669	0.938491	0.970621	760.3	ARCHS4 Coexpression,574;ReMap ChIP-seq,211;GTEx Coexpression,1496	GANAB,RBFOX2,AHNAK,DPYSL2,FLNA,DNAJC8,IQGAP1,YWHAZ	8	NA	0
gene_set_query	1085	CXXC5	ENSG00000171604	ENSG00000171604.10	no	4462.76	0.168081	0.122381	1.37343	0.16962	0.35007	884	ARCHS4 Coexpression,589;GTEx Coexpression,1179	STXBP1,MAP4,YWHAG,ADD1	4	NA	0
gene_set_query	516	DACH1	ENSG00000276644	ENSG00000276644.3	no	223.691	-0.387308	0.277859	-1.3939	0.163348	0.341684	550.3	Literature ChIP-seq,101;ARCHS4 Coexpression,718;Enrichr Queries,832	FYTTD1,SLBP,PRMT5,RBFOX2,AHNAK,API5,PGAM1,IQGAP1,ADD1,DYNC1LI1,HNRNPK,YWHAQ,DPYSL2,XRN2,CANX,CSTF1,TFAM,BUD13,KCTD12,LSM14A,YWHAG,PAFAH1B1	22	NA	0
gene_set_query	1201	DACH2	ENSG00000126733	ENSG00000126733.19	no	14.8083	0.487613	0.341093	1.42956	0.152844	0.327034	963.7	ARCHS4 Coexpression,532;Enrichr Queries,1296;GTEx Coexpression,1063	GANAB,RBFOX2,DPYSL2,STXBP1,YWHAG	5	NA	0
gene_set_query	778	DBP	ENSG00000105516	ENSG00000105516.9	no	857.658	-0.0234708	0.223862	-0.104845	0.916499	0.95965	702	ARCHS4 Coexpression,953;Enrichr Queries,689;GTEx Coexpression,464	HSPA8,AHNAK,TPM4,DPYSL2,XRN2,CANX,FNDC3B,S100A4,RBM7,SPTAN1	10	NA	0
gene_set_query	1385	DBX1	ENSG00000109851	ENSG00000109851.6	no	0.2163	-1.10159	1.46129	-0.753844	0.450943	NA	1103	ARCHS4 Coexpression,954;Enrichr Queries,1346;GTEx Coexpression,1010	YWHAQ,CAPRIN1,EIF4G3	3	NA	0
gene_set_query	1432	DBX2	ENSG00000185610	ENSG00000185610.6	no	3.3552	0.352204	0.329553	1.06873	0.28519	0.487102	1144	ARCHS4 Coexpression,1627;Enrichr Queries,1069;GTEx Coexpression,736	DPYSL2,QKI,TNS1	3	NA	0
gene_set_query	577	DDIT3	ENSG00000175197	ENSG00000175197.9	yes	1685.88	-0.699995	0.213209	-3.28313	0.00102661	0.00933412	588.3	ARCHS4 Coexpression,170;Enrichr Queries,762;GTEx Coexpression,833	HSPA8,SUPT16H,ANXA1,AHNAK,DDX1,ADD1,IPO5,SLC7A5,GANAB,HNRNPK,CAPRIN1,ANXA6,SPTAN1,YWHAG	14	NA	0
gene_set_query	669	DEAF1	ENSG00000177030	ENSG00000177030.15	no	1487.03	-0.0239615	0.0892856	-0.268369	0.788415	0.887421	635.5	ARCHS4 Coexpression,968;Enrichr Queries,232;ReMap ChIP-seq,54;GTEx Coexpression,1288	MACF1,HSPA8,AHNAK,STXBP1,GDI2,HNRNPR,UBFD1,DDOST,SLC7A5,GANAB,ZMAT2,THRAP3,DPYSL2,STT3A,FLNB,R3HDM1,EIF4G3,SPTAN1	18	NA	0
gene_set_query	954	DLX1	ENSG00000144355	ENSG00000144355.13	no	8.00657	-0.133748	0.305765	-0.437421	0.661806	0.80806	807.3	ARCHS4 Coexpression,225;Enrichr Queries,1231;GTEx Coexpression,966	RBFOX2,HNRNPK,YWHAQ,DPYSL2,STXBP1,CAPRIN1,YWHAG,EIF4G2,ENOX1	9	NA	0
gene_set_query	1020	DLX2	ENSG00000115844	ENSG00000115844.9	no	3.4891	0.0396124	0.394304	0.100462	0.919978	0.961359	844.3	ARCHS4 Coexpression,299;Enrichr Queries,1081;GTEx Coexpression,1153	SLC7A5,RBFOX2,HNRNPK,YWHAQ,YWHAB,DPYSL2,CAPRIN1,EIF4G2,ENOX1	9	YWHAB	1
gene_set_query	1499	DLX3	ENSG00000064195	ENSG00000064195.7	no	43.9522	0.287641	0.406759	0.707154	0.479471	0.672783	1215	ARCHS4 Coexpression,1336;Enrichr Queries,1090;GTEx Coexpression,1219	AHNAK,S100A4	2	NA	0
gene_set_query	1137	DLX4	ENSG00000108813	ENSG00000108813.10	no	32.1501	-0.573095	0.238389	-2.40404	0.0162151	0.0703549	921.3	Literature ChIP-seq,164;ARCHS4 Coexpression,877;Enrichr Queries,1352;GTEx Coexpression,1292	SLC7A5,GANAB	2	NA	0
gene_set_query	1141	DLX5	ENSG00000105880	ENSG00000105880.4	no	76.1464	0.0140334	0.281261	0.0498944	0.960207	0.981382	927	ARCHS4 Coexpression,415;Enrichr Queries,1020;GTEx Coexpression,1346	ANXA1,RBFOX2,HNRNPK,YWHAQ,DPYSL2,CAPRIN1,EIF4G2	7	NA	0
gene_set_query	1374	DLX6	ENSG00000006377	ENSG00000006377.10	no	12.1579	0.51053	0.580374	0.879656	0.379045	0.581763	1094	ARCHS4 Coexpression,626;Enrichr Queries,1169;GTEx Coexpression,1488	GANAB,RBFOX2,YWHAQ,DPYSL2	4	NA	0
gene_set_query	1443	DMBX1	ENSG00000197587	ENSG00000197587.9	no	108.303	-0.0607131	0.343607	-0.176693	0.859749	0.928003	1155	ARCHS4 Coexpression,1137;Enrichr Queries,1369;GTEx Coexpression,959	ANXA6,EIF4G3	2	NA	0
gene_set_query	1204	DMRT1	ENSG00000137090	ENSG00000137090.10	no	1.97726	-0.345258	0.68894	-0.501144	0.61627	0.777418	966.3	Literature ChIP-seq,67;ARCHS4 Coexpression,1212;Enrichr Queries,1162;GTEx Coexpression,1424	FYTTD1,LRP1,AHNAK,PRKDC,YWHAB,ACTN1,GDI2,HUWE1,EIF2S1,YWHAZ,IPO5,MTDH,HNRNPK,DPYSL2,CSDE1,HLTF,G3BP1,FLNA,FAM98A,MAPRE1,EIF4G3,LSM14A,TNS1,RBMS3	24	YWHAB	1
gene_set_query	1439	DMRT2	ENSG00000173253	ENSG00000173253.13	no	4.41101	-0.365164	0.334096	-1.09299	0.274397	0.475364	1152	ARCHS4 Coexpression,866;Enrichr Queries,1067;GTEx Coexpression,1522	ZCCHC24,ANXA1,DPYSL2,TNS1	4	NA	0
gene_set_query	1473	DMRT3	ENSG00000064218	ENSG00000064218.4	yes	5.57458	-1.52956	0.493034	-3.10234	0.00191995	0.0148464	1188	ARCHS4 Coexpression,1138;Enrichr Queries,1385;GTEx Coexpression,1042	DPYSL2,EIF4G3	2	NA	0
gene_set_query	1449	DMRTA1	ENSG00000176399	ENSG00000176399.3	no	165.733	-0.119179	0.275711	-0.432259	0.665553	0.81062	1160	ARCHS4 Coexpression,1555;Enrichr Queries,890;GTEx Coexpression,1036	DMGDH,ANXA1,COL14A1,DPYSL2	4	NA	0
gene_set_query	1348	DMRTA2	ENSG00000142700	ENSG00000142700.10	no	3.18795	0.855757	0.500195	1.71085	0.0871095	0.2253	1078	ARCHS4 Coexpression,1409;Enrichr Queries,1335;GTEx Coexpression,489	RAB10,SLC7A5,ANXA1,CSTF2	4	NA	0
gene_set_query	1553	DMRTB1	ENSG00000143006	ENSG00000143006.7	no	0.492894	-2.06884	1.05209	-1.9664	0.049252	0.15355	1302	ARCHS4 Coexpression,1314;Enrichr Queries,1184;GTEx Coexpression,1409	DPYSL2,GEMIN5	2	NA	0
gene_set_query	1587	DMRTC2	ENSG00000142025	ENSG00000142025.14	no	0.409458	-1.62558	0.735504	-2.21016	0.0270939	NA	1367	ARCHS4 Coexpression,1383;Enrichr Queries,1345;GTEx Coexpression,1372	NA	0	NA	0
gene_set_query	785	DMTF1	ENSG00000135164	ENSG00000135164.17	yes	2126.09	-0.536244	0.101985	-5.25805	1.46e-07	8.13e-06	704.3	ARCHS4 Coexpression,870;Enrichr Queries,245;GTEx Coexpression,998	MACF1,HSPA8,MBNL2,ANXA1,AHNAK,DPYSL2,S100A4,MRPL15,IQGAP1	9	NA	0
gene_set_query	292	DNMT1	ENSG00000130816	ENSG00000130816.13	yes	2505.8	0.146589	0.0889271	1.64842	0.0992663	0.24596	398	ARCHS4 Coexpression,548;GTEx Coexpression,248	SUPT16H,SNRNP40,PRKDC,CAPRIN1,TFAM,DDX10,GEMIN5,MCM6,SMC1A	9	NA	0
gene_set_query	1105	DNTTIP1	ENSG00000101457	ENSG00000101457.11	no	3016.3	0.0808902	0.141982	0.569723	0.568866	0.743748	901	ARCHS4 Coexpression,566;GTEx Coexpression,1236	MACF1,PRMT5,MRPL15,DDOST	4	NA	0
gene_set_query	1040	DOT1L	ENSG00000104885	ENSG00000104885.16	no	1702.2	-0.417411	0.10999	-3.79499	0.000147651	0.00208022	857.7	ARCHS4 Coexpression,906;Enrichr Queries,282;GTEx Coexpression,1385	MACF1,SLC7A5,GANAB,AHNAK,DPYSL2,ACTN1,HUWE1,FLNA,FLNB,TNS1	10	NA	0
gene_set_query	1269	DPF1	ENSG00000011332	ENSG00000011332.18	no	19.9459	0.375804	0.188881	1.98963	0.0466312	0.148082	1012	ARCHS4 Coexpression,841;Enrichr Queries,1050;GTEx Coexpression,1145	SLC7A5,DPYSL2,STXBP1,MYO5A,IQGAP1	5	NA	0
gene_set_query	597	DPF3	ENSG00000205683	ENSG00000205683.10	no	40.2406	-0.0125352	0.189563	-0.0661268	0.947277	0.975126	598.7	ARCHS4 Coexpression,903;Enrichr Queries,321;GTEx Coexpression,572	HADHB,AHNAK,DPYSL2,UBFD1,FLNB,MRPL15,KCTD12,MAP4,QKI,TNS1,SYNE1,RBMS3	12	NA	0
gene_set_query	1260	DPRX	ENSG00000204595	ENSG00000204595.1	no	0.187611	-0.550232	1.5522	-0.354486	0.722975	NA	1007	ARCHS4 Coexpression,743;Enrichr Queries,1337;GTEx Coexpression,941	FYTTD1,MFAP1,RBPMS2	3	NA	0
gene_set_query	27	DR1	ENSG00000117505	ENSG00000117505.11	no	2985.24	0.241208	0.0850247	2.83691	0.00455522	0.0277821	97.67	ARCHS4 Coexpression,190;Enrichr Queries,11;GTEx Coexpression,92	SLBP,DDX3X,PRKDC,YWHAB,HNRNPR,NMD3,IQGAP1,ZC3HAV1,RTN4,MTDH,CDC42,YWHAQ,G3BP1,CSTF1,TNPO1,EIF4E,YWHAG,HSPA8,RRM1,TPM4,CPSF2,YWHAZ,DDOST,RAB10,DYNC1LI1,SNW1,HNRNPK,CAPRIN1,NCL,CANX,TFAM,ETF1,NAA15,EIF4G2,PAFAH1B2	35	YWHAB	1
gene_set_query	440	DRAP1	ENSG00000175550	ENSG00000175550.6	yes	3606.69	0.143111	0.113406	1.26193	0.206973	0.397203	504.7	ARCHS4 Coexpression,537;Enrichr Queries,435;GTEx Coexpression,542	HSPA8,GANAB,ANXA1,DHX57,ACTN1,ANXA6,FLNA,S100A4,FAM98A,PARK7,EIF4G3,DDOST	12	PARK7	1
gene_set_query	856	DRGX	ENSG00000165606	ENSG00000165606.7	no	9.39245	1.86903	0.514924	3.62973	0.000283723	0.00344368	749.7	ARCHS4 Coexpression,570;Enrichr Queries,1322;GTEx Coexpression,357	MYO5A,UBFD1,R3HDM1,RTN4,YWHAG	5	NA	0
gene_set_query	686	DUX4	ENSG00000260596	ENSG00000260596.4	no	0.0240993	-0.205581	2.92714	-0.0702327	0.944008	NA	644.5	ARCHS4 Coexpression,1179;ReMap ChIP-seq,110	FYTTD1,PTDSS1,THRAP3,DPYSL2,DHX57,ZNHIT6,FCF1,RBM7,SLU7	9	NA	0
gene_set_query	923	DUXA	ENSG00000258873	ENSG00000258873.2	no	0.138638	-0.0919505	1.1002	-0.0835761	0.933393	NA	790.3	ARCHS4 Coexpression,1133;Enrichr Queries,889;GTEx Coexpression,349	MFAP1,COL14A1,DPYSL2,FLNA,TNS1,RBMS3,ENOX1	7	NA	0
gene_set_query	694	DZIP1	ENSG00000134874	ENSG00000134874.16	no	811.175	0.113674	0.161802	0.702552	0.482335	0.675384	651	ARCHS4 Coexpression,242;Enrichr Queries,338;GTEx Coexpression,1373	RBFOX2,AHNAK,COL14A1,RTN4,QKI,SYNE1,IPO5,DPYSL2,KCTD12,EIF4G3,SPTAN1,TNS1,RBMS3,PAFAH1B1	14	NA	0
gene_set_query	290	E2F1	ENSG00000101412	ENSG00000101412.12	no	606.335	0.14505	0.162482	0.892712	0.372011	0.575699	398	Literature ChIP-seq,5;ARCHS4 Coexpression,555;ENCODE ChIP-seq,53;Enrichr Queries,952;ReMap ChIP-seq,172;GTEx Coexpression,651	DDX3X,HNRNPR,PHAX,ADARB1,PARK7,YWHAQ,DHX57,RBPMS2,ANXA6,CPNE3,TNPO1,SPTAN1,BCAS2,PRMT5,EIF5B,SUPT16H,PGAM1,ACTN1,SMC1A,PGD,YWHAZ,PDIA6,DDOST,HADHB,SLC7A5,PRPF4,THRAP3,NCL,TFAM,MCM6,KCTD12,DNAJC8,MAPRE1,PAFAH1B2,PAFAH1B1,SLBP,DDX6,SEC23A,AHNAK,PRKDC,STXBP1,DDX1,CSTF2,UBFD1,NMD3,MRPL15,IQGAP1,ZC3HAV1,HNRNPLL,RTN4,NUP160,GANAB,PTDSS1,ZMAT2,SRP72,G3BP1,FLNA,FLNB,SF3A3,HSPA8,DYNC1H1,RRM1,SSB,MDH1,API5…	79	PARK7	1
gene_set_query	1101	E2F2	ENSG00000007968	ENSG00000007968.6	no	155.87	0.0306804	0.196055	0.156489	0.875648	0.937022	899	ARCHS4 Coexpression,932;Enrichr Queries,627;GTEx Coexpression,1138	SLC7A5,RRM1,DPYSL2,S100A4,MCM6,PGD,SMC1A	7	NA	0
gene_set_query	316	E2F3	ENSG00000112242	ENSG00000112242.13	yes	942.348	-0.109727	0.12078	-0.908489	0.36362	0.567635	423.3	ARCHS4 Coexpression,177;Enrichr Queries,233;GTEx Coexpression,860	CAP1,HSPA8,RRM1,SUPT16H,PRKDC,ACTN1,FNDC3B,SMC1A,YWHAZ,IPO5,SLC7A5,GNL3L,HNRNPK,DPYSL2,G3BP1,PPP1R8,MCM6	17	NA	0
gene_set_query	256	E2F4	ENSG00000205250	ENSG00000205250.7	no	3186.06	-0.175786	0.071662	-2.45298	0.0141676	0.0636777	360.2	Literature ChIP-seq,10;ARCHS4 Coexpression,1165;ENCODE ChIP-seq,2;Enrichr Queries,480;ReMap ChIP-seq,241;GTEx Coexpression,263	GDI2,HNRNPR,ADARB1,PARK7,IPO5,DPYSL2,RBM7,CAP1,PRMT5,EIF5B,SUPT16H,ACTN1,PGAM1,DDX10,SMC1A,PGD,DDOST,SLC7A5,THRAP3,NCL,CSDE1,TFAM,ETF1,MCM6,DNAJC8,KCTD12,PAFAH1B2,PAFAH1B1,SLBP,DDX6,AHNAK,PRKDC,STXBP1,CSTF2,UBFD1,ZC3HAV1,RTF1,HNRNPLL,RTN4,NUP160,ACAT1,GANAB,PTDSS1,PPP1R8,CSTF1,FLNA,FLNB,MAP4,SF3A3,HSPA8,DYNC1H1,RRM1,MDH1,XRCC5,API5,CPSF2,RDX,YLPM1,EIF2AK2,MYO5A,QKI,LSM3,ENOX1,RAB10,SNRNP40,SNW1,H…	77	PARK7	1
gene_set_query	644	E2F5	ENSG00000133740	ENSG00000133740.9	yes	413.315	-0.161986	0.106615	-1.51936	0.128673	0.291768	622	ARCHS4 Coexpression,504;Enrichr Queries,665;ReMap ChIP-seq,108;GTEx Coexpression,1211	RRM1,PRKDC,ACTN1,ZC3HAV1,YWHAZ,RTN4,SLC7A5,MFAP1,THRAP3,DPYSL2,CSTF1,ANXA6,MCM6,SPTAN1,EIF4E,NOMO2	16	NA	0
gene_set_query	106	E2F6	ENSG00000169016	ENSG00000169016.15	no	437.397	0.0724844	0.0748421	0.968498	0.332796	0.538167	212.4	ARCHS4 Coexpression,130;ENCODE ChIP-seq,44;Enrichr Queries,330;ReMap ChIP-seq,292;GTEx Coexpression,266	YWHAB,ADARB1,PARK7,APEH,DPYSL2,DHX57,SPTAN1,PRMT5,ACTN1,PGAM1,SMC1A,YWHAZ,PDIA6,RC3H2,SLC7A5,PRPF4,DYNC1LI1,PSMA6,THRAP3,CSDE1,TFAM,GEMIN5,HNRNPH2,ETF1,MCM6,KCTD12,MAPRE1,PAFAH1B2,FYTTD1,AHNAK,PRKDC,STXBP1,UBFD1,NMD3,MRPL15,IQGAP1,MTDH,CDC42,SRP72,HLTF,PPP1R8,FLNA,FLNB,HSPA8,XRCC5,YLPM1,EIF2S1,RAB10,SNRNP40,GNL3L,RAB14,PSMC1,BUD13,SNTB2	54	YWHAB,PARK7	2
gene_set_query	139	E2F7	ENSG00000165891	ENSG00000165891.14	yes	212.73	0.20888	0.238182	0.876974	0.380501	0.582972	248.4	Literature ChIP-seq,44;ARCHS4 Coexpression,13;Enrichr Queries,715;ReMap ChIP-seq,42;GTEx Coexpression,428	SLBP,LRP1,AHNAK,PRKDC,IPO5,GANAB,DPYSL2,G3BP1,FLNA,TNPO1,SF3A3,HSPA8,RRM1,SUPT16H,TPM4,XRCC5,PGAM1,ACTN1,HUWE1,SMC1A,SLC7A5,HNRNPK,MFAP1,CAPRIN1,CANX,S100A4,ETF1,MCM6	28	NA	0
gene_set_query	533	E2F8	ENSG00000129173	ENSG00000129173.11	yes	213.128	-0.130212	0.181028	-0.719292	0.471961	0.666312	564	ARCHS4 Coexpression,144;Enrichr Queries,920;GTEx Coexpression,628	SLC7A5,RRM1,SUPT16H,PRKDC,XRCC5,G3BP1,TFAM,MRPL15,NAA15,MCM6,SMC1A,IPO5	12	NA	0
gene_set_query	1383	E4F1	ENSG00000167967	ENSG00000167967.14	no	1507.35	-0.37529	0.0971046	-3.8648	0.000111182	0.0016703	1103	Literature ChIP-seq,163;ARCHS4 Coexpression,1522;Enrichr Queries,1135;GTEx Coexpression,1590	FLNB,DDOST	2	NA	0
gene_set_query	180	EBF1	ENSG00000164330	ENSG00000164330.15	no	308.241	0.114079	0.18043	0.632261	0.527216	0.711794	293	ARCHS4 Coexpression,521;ENCODE ChIP-seq,68;Enrichr Queries,300;ReMap ChIP-seq,223;GTEx Coexpression,353	COL14A1,GDI2,FCF1,DPYSL2,ANXA6,BCAS2,TNS1,CAP1,SUPT16H,ANXA1,RBFOX2,DDOST,PRPF4,NCL,XRN2,TFAM,NAF1,ETF1,KCTD12,DNAJC8,SLU7,RBMS3,DDX6,LRP1,AHNAK,NMD3,ADD1,RTN4,CDC42,SRP72,HLTF,PPP1R8,FLNB,SF3A3,HSPA8,RRM1,MDH1,XRCC5,EIF2AK2,LSM3,SNW1,MFAP1,RAB14,CAPRIN1,SRPRA,TCEA1,FAM98B,BUD13,FAM98A,R3HDM1,SNTB2	51	NA	0
gene_set_query	677	EBF2	ENSG00000221818	ENSG00000221818.7	no	143.596	0.40435	0.262884	1.53813	0.124017	0.284805	640.5	ARCHS4 Coexpression,719;GTEx Coexpression,562	DYNC1LI1,RBFOX2,AHNAK,KCTD12,RBMS3,ENOX1	6	NA	0
gene_set_query	517	EBF3	ENSG00000108001	ENSG00000108001.12	no	129.106	0.453029	0.18147	2.49644	0.0125446	0.0583094	552.7	ARCHS4 Coexpression,535;Enrichr Queries,563;GTEx Coexpression,560	RBFOX2,COL14A1,DPYSL2,KCTD12,RTN4,YWHAG,RBMS3,SNTB2,TNS1,PAFAH1B1	10	NA	0
gene_set_query	1193	EBF4	ENSG00000088881	ENSG00000088881.19	no	696.567	-0.110051	0.167436	-0.657274	0.511005	0.69842	959.3	ARCHS4 Coexpression,985;Enrichr Queries,863;GTEx Coexpression,1030	DYNC1LI1,COL14A1,DPYSL2,SPTAN1,TNS1	5	NA	0
gene_set_query	50	EEA1	ENSG00000102189	ENSG00000102189.15	yes	1169.36	0.342262	0.134254	2.54936	0.010792	0.0524215	140	ARCHS4 Coexpression,385;Enrichr Queries,30;GTEx Coexpression,5	FYTTD1,DDX6,MACF1,SEC23A,DDX3X,AHNAK,FCF1,IQGAP1,RTN4,MTDH,ZNHIT6,DPYSL2,G3BP1,CPNE3,FLNB,TNPO1,HSPA8,EIF5B,MBNL2,ANXA1,TPM4,ACTN1,RDX,FNDC3B,MYO5A,EIF2S1,YWHAZ,RC3H2,GEMIN5,NAF1,DHX29,NAA15,SNTB2	33	NA	0
gene_set_query	297	EGR1	ENSG00000120738	ENSG00000120738.7	no	12505.9	0.247631	0.238586	1.03791	0.299311	0.502534	404.8	Literature ChIP-seq,97;ARCHS4 Coexpression,651;ENCODE ChIP-seq,40;Enrichr Queries,445;ReMap ChIP-seq,254;GTEx Coexpression,942	DDX3X,HNRNPR,ADARB1,PARK7,APEH,DPYSL2,RBM7,BCAS2,YWHAG,EIF5B,ANXA1,PGAM1,DDX10,PGD,PDIA6,HADHB,SLC7A5,PRPF4,DYNC1LI1,THRAP3,CANX,TFAM,S100A4,NAF1,KCTD12,DNAJC8,SLU7,FYTTD1,AHNAK,PRKDC,STXBP1,UBFD1,RTF1,HNRNPLL,CDC42,GANAB,RBM15B,PPP1R8,CSTF1,FLNA,SF3A3,HSPA8,DYNC1H1,RRM1,MDH1,API5,RDX,RAB10,HNRNPK,TCEA1,BUD13,EIF4G2,SNTB2	53	PARK7	1
gene_set_query	1003	EGR2	ENSG00000122877	ENSG00000122877.12	yes	961.492	0.415931	0.224767	1.8505	0.0642419	0.184005	834.7	ARCHS4 Coexpression,1454;Enrichr Queries,470;GTEx Coexpression,580	SLC7A5,ANXA1,AHNAK,DPYSL2,ACTN1,FLNB,S100A4,RBMS3	8	NA	0
gene_set_query	1379	EGR3	ENSG00000179388	ENSG00000179388.8	no	890.569	-0.0215958	0.276191	-0.0781916	0.937676	0.970076	1100	ARCHS4 Coexpression,1358;Enrichr Queries,590;GTEx Coexpression,1352	SLC7A5,ANXA1,AHNAK,DPYSL2,KCTD12	5	NA	0
gene_set_query	1425	EGR4	ENSG00000135625	ENSG00000135625.7	no	65.7412	-0.491491	0.334679	-1.46855	0.141956	0.310974	1136	ARCHS4 Coexpression,1243;Enrichr Queries,1313;GTEx Coexpression,853	STXBP1,SPTAN1	2	NA	0
gene_set_query	698	EHF	ENSG00000135373	ENSG00000135373.11	no	3757.37	0.327553	0.194614	1.68309	0.0923577	0.234648	656	ARCHS4 Coexpression,1288;Enrichr Queries,607;ReMap ChIP-seq,30;GTEx Coexpression,699	RAB10,SLC7A5,ANXA1,ZMAT2,AHNAK,XRCC5,CPNE3,S100A4,FLNB,QKI	10	NA	0
gene_set_query	314	ELF1	ENSG00000120690	ENSG00000120690.12	no	3959.44	-0.0400075	0.105711	-0.378462	0.705088	0.835923	421.6	Literature ChIP-seq,57;ARCHS4 Coexpression,888;ENCODE ChIP-seq,55;ReMap ChIP-seq,238;GTEx Coexpression,870	SLBP,AHNAK,PRKDC,DDX1,FCF1,PHAX,IQGAP1,ZC3HAV1,CDC42,GANAB,RAP1A,SRP72,ZMAT2,ZNHIT6,CSTF1,FLNA,RBM7,SF3A3,RBFOX2,XRCC5,YWHAZ,LSM3,DDOST,DYNC1LI1,PSMA6,GNL3L,SNW1,MFAP1,PSMC1,SRPRA,TCEA1,HNRNPH2,ETF1,BUD13,SLU7	35	NA	0
gene_set_query	676	ELF2	ENSG00000109381	ENSG00000109381.18	no	1410.06	-0.00798902	0.0765189	-0.104406	0.916847	0.959788	640.3	ARCHS4 Coexpression,663;Enrichr Queries,166;GTEx Coexpression,1092	MACF1,MBNL2,DDX3X,AHNAK,YWHAB,PGAM1,FNDC3B,IQGAP1,YWHAZ,RTN4,DDOST,GANAB,FLNB,TNPO1	14	YWHAB	1
gene_set_query	1069	ELF3	ENSG00000163435	ENSG00000163435.14	no	35265.6	-0.510621	0.182828	-2.7929	0.0052238	0.0308248	876	ARCHS4 Coexpression,1427;Enrichr Queries,600;ReMap ChIP-seq,187;GTEx Coexpression,1290	SLC7A5,ANXA1,AHNAK,ACTN1,RDX,S100A4,FLNB,ZC3HAV1	8	NA	0
gene_set_query	750	ELF4	ENSG00000102034	ENSG00000102034.15	no	2579.71	0.110398	0.119332	0.925132	0.354897	0.558774	686.3	ARCHS4 Coexpression,1264;Enrichr Queries,113;GTEx Coexpression,682	CAP1,ANXA1,TPM4,AHNAK,ACTN1,FNDC3B,ZC3HAV1,IQGAP1,CDC42,SLC7A5,DPYSL2,FLNA,S100A4,FLNB	14	NA	0
gene_set_query	981	ELF5	ENSG00000135374	ENSG00000135374.8	no	99.2496	0.481871	0.577754	0.834043	0.404257	0.605547	820.4	Literature ChIP-seq,109;ARCHS4 Coexpression,1618;Enrichr Queries,861;ReMap ChIP-seq,107;GTEx Coexpression,1407	SF3A3,HSPA8,ANXA1,YWHAB,XRCC5,LSM3,DDOST,MTDH,PSMA6,ZMAT2,DPYSL2,G3BP1,SRPRA,HNRNPH2,TNS1	15	YWHAB	1
gene_set_query	267	ELK1	ENSG00000126767	ENSG00000126767.16	no	1966.56	0.109902	0.0685853	1.60241	0.109064	0.261232	372	Literature ChIP-seq,79;ARCHS4 Coexpression,509;ENCODE ChIP-seq,26;ReMap ChIP-seq,137;GTEx Coexpression,1109	DDX6,YWHAB,GDI2,FCF1,PHAX,NMD3,PARK7,IQGAP1,MRPL15,ZC3HAV1,ADARB1,CDC42,GANAB,SRP72,ZNHIT6,PPP1R8,CSTF1,ANXA6,FLNA,FLNB,BCAS2,YWHAG,CAP1,SF3A3,DYNC1H1,MBNL2,ANXA1,TPM4,API5,XRCC5,ACTN1,YWHAZ,LSM3,DDOST,THRAP3,CAPRIN1,SRPRA,TCEA1,BUD13,NAF1,ETF1,MCM6,R3HDM1,EIF4G3,EIF4G2,PAFAH1B2	46	YWHAB,PARK7	2
gene_set_query	202	ELK3	ENSG00000111145	ENSG00000111145.6	no	3601.55	0.394567	0.126186	3.12687	0.00176676	0.0139938	321	Literature ChIP-seq,111;ARCHS4 Coexpression,909;Enrichr Queries,148;GTEx Coexpression,116	DDX3X,AHNAK,FCF1,HNRNPR,IQGAP1,PARK7,CDC42,DPYSL2,ZNHIT6,PPP1R8,FLNB,TNPO1,RBM7,TNS1,SF3A3,RRM1,ANXA1,TPM4,ACTN1,FNDC3B,PGD,YWHAZ,DDOST,SNRNP40,THRAP3,CAPRIN1,S100A4,KCTD12,DNAJC8,SNTB2	30	PARK7	1
gene_set_query	252	ELK4	ENSG00000158711	ENSG00000158711.12	yes	3084.64	-0.242286	0.0876569	-2.76403	0.0057092	0.032937	357.8	ARCHS4 Coexpression,399;ENCODE ChIP-seq,30;Enrichr Queries,360;ReMap ChIP-seq,77;GTEx Coexpression,923	DDX3X,HNRNPR,PARK7,VIRMA,TNPO1,RBM7,CAP1,EIF5B,TPM4,FNDC3B,YWHAZ,RC3H2,DDOST,HADHB,PSMA6,TFAM,S100A4,ETF1,MCM6,PAFAH1B2,MACF1,DDX6,AHNAK,NMD3,ZC3HAV1,IQGAP1,HNRNPLL,NUP160,RTN4,CDC42,GANAB,ZMAT2,G3BP1,CSTF1,SF3A3,HSPA8,RRM1,XRCC5,HUWE1,LSM3,ARCN1,SNW1,MFAP1,RAB14,CAPRIN1,PSMC1,SRPRA,TCEA1,FAM98B,BUD13,NAA15,FAM98A,EIF4G2	53	PARK7	1
gene_set_query	1225	EMX1	ENSG00000135638	ENSG00000135638.12	no	43.7551	-1.4719	0.523588	-2.81118	0.00493596	0.0295398	985.7	ARCHS4 Coexpression,810;Enrichr Queries,1180;GTEx Coexpression,967	DPYSL2,STXBP1,GEMIN5,R3HDM1	4	NA	0
gene_set_query	1491	EMX2	ENSG00000170370	ENSG00000170370.11	no	13.6661	-0.175754	0.365711	-0.480581	0.630814	0.787711	1208	ARCHS4 Coexpression,1341;Enrichr Queries,1255;GTEx Coexpression,1028	DPYSL2,PCDHGA9	2	NA	0
gene_set_query	1245	EN1	ENSG00000163064	ENSG00000163064.6	no	30.2462	0.440964	0.395209	1.11577	0.264519	0.464592	998.3	ARCHS4 Coexpression,943;Enrichr Queries,1154;GTEx Coexpression,898	DYNC1LI1,RBFOX2,DPYSL2,GEMIN5,RTN4	5	NA	0
gene_set_query	813	EN2	ENSG00000164778	ENSG00000164778.4	no	50.7315	0.0692055	0.664647	0.104124	0.917071	0.959876	724	ARCHS4 Coexpression,559;Enrichr Queries,984;GTEx Coexpression,629	SLC7A5,DDX6,RBFOX2,STXBP1,DPYSL2,SPTAN1,QKI,SYNE1	8	NA	0
gene_set_query	901	EOMES	ENSG00000163508	ENSG00000163508.11	yes	39.1302	0.601489	0.276707	2.17374	0.0297247	0.108339	777.6	Literature ChIP-seq,13;ARCHS4 Coexpression,1286;Enrichr Queries,1057;ReMap ChIP-seq,181;GTEx Coexpression,1351	SEC23A,YWHAB,CSTF2,IQGAP1,HNRNPLL,RAP1A,DPYSL2,G3BP1,FLNB,CPNE3,TNPO1,SPTAN1,BCAS2,YWHAG,HSPA8,SUPT16H,RBFOX2,ANXA1,MBNL2,SSB,API5,RDX,YLPM1,YWHAZ,ARCN1,HADHB,PRPF4,DYNC1LI1,GNL3L,HNRNPK,CSDE1,PSMC1,CANX,ETF1,SLU7	35	YWHAB	1
gene_set_query	242	EPAS1	ENSG00000116016	ENSG00000116016.12	yes	8585.05	0.166408	0.104213	1.59681	0.110308	0.263383	351.5	ARCHS4 Coexpression,232;Enrichr Queries,188;ReMap ChIP-seq,121;GTEx Coexpression,865	ZCCHC24,MACF1,ANXA1,AHNAK,TPM4,LRP1,STXBP1,PGAM1,ACTN1,FNDC3B,SLC7A5,HNRNPK,PSMC1,DPYSL2,S100A4,FLNB,KCTD12,MAP4,SLU7,RBMS3,TNS1	21	NA	0
gene_set_query	590	ERF	ENSG00000105722	ENSG00000105722.8	no	3172.82	-0.0892718	0.112242	-0.795353	0.426408	0.625755	595.7	ARCHS4 Coexpression,938;Enrichr Queries,256;GTEx Coexpression,593	HSPA8,SLC7A5,GANAB,AHNAK,STAU2,DDX1,DPYSL2,ACTN1,FLNA,FAM98B,FLNB,DDOST	12	NA	0
gene_set_query	304	ERG	ENSG00000157554	ENSG00000157554.17	no	553.134	0.264513	0.172495	1.53345	0.125164	0.286407	412.4	Literature ChIP-seq,15;ARCHS4 Coexpression,998;Enrichr Queries,287;ReMap ChIP-seq,266;GTEx Coexpression,496	SLBP,AHNAK,COL14A1,PRKDC,FCF1,PHAX,HNRNPR,UBFD1,RTN4,SYNE1,IPO5,MTDH,GANAB,PTDSS1,ZMAT2,DPYSL2,RBPMS2,BCAS2,TNS1,HSPA8,EIF5B,RRM1,ANXA1,TPM4,XRCC5,PGAM1,RDX,HUWE1,SMC1A,YWHAZ,PDIA6,DDOST,SRPRA,S100A4,FAM98B,KCTD12,DNAJC8,MAPRE1,R3HDM1,SLU7,RBMS3,SNTB2	42	NA	0
gene_set_query	456	ESR1	ENSG00000091831	ENSG00000091831.20	yes	82.9893	0.418321	0.180237	2.32095	0.0202896	0.0827121	513.3	Literature ChIP-seq,91;ARCHS4 Coexpression,803;ENCODE ChIP-seq,114;Enrichr Queries,239;ReMap ChIP-seq,230;GTEx Coexpression,1603	DMGDH,AHNAK,LRP1,NMD3,HNRNPLL,RTN4,SYNE1,IPO5,DPYSL2,ANXA6,FLNB,TNS1,HSPA8,ANXA1,MBNL2,ACTN1,RDX,FNDC3B,YWHAZ,SLC7A5,CSDE1,TFAM,GEMIN5,LSM14A,RBMS3	25	NA	0
gene_set_query	465	ESR2	ENSG00000140009	ENSG00000140009.17	no	42.5343	-0.533828	0.189581	-2.81584	0.00486504	0.029234	518.4	Literature ChIP-seq,135;ARCHS4 Coexpression,971;Enrichr Queries,1058;ReMap ChIP-seq,70;GTEx Coexpression,358	ZCCHC24,SLBP,MACF1,ANXA1,MBNL2,AHNAK,RDX,HUWE1,ACAT1,SLC7A5,GANAB,DPYSL2,XRN2,CSTF1,ANXA6,TFAM,FLNA,FLNB,KCTD12,TNS1	20	NA	0
gene_set_query	607	ESRRA	ENSG00000173153	ENSG00000173153.12	no	3045.93	-0.15334	0.116215	-1.31945	0.18702	0.372618	603.8	ARCHS4 Coexpression,1088;ENCODE ChIP-seq,105;Enrichr Queries,645;ReMap ChIP-seq,259;GTEx Coexpression,922	HADHB,HSPA8,GANAB,AHNAK,PGAM1,GDI2,TFAM,S100A4,FLNB,MRPL15,DDOST	11	NA	0
gene_set_query	546	ESRRB	ENSG00000119715	ENSG00000119715.13	yes	9.89026	-0.00998298	0.229309	-0.0435351	0.965275	0.983951	570.8	Literature ChIP-seq,43;ARCHS4 Coexpression,945;Enrichr Queries,679;GTEx Coexpression,616	SLBP,AHNAK,YWHAB,GDI2,NMD3,MRPL15,ACAT1,DPYSL2,RBPMS2,ANXA6,FLNB,EIF4E,YWHAG,TNS1,RRM1,MDH1,ACTN1,PGAM1,ENOX1,PCDHGA9,HADHB,RAB14,CAPRIN1,CANX,TFAM,PAFAH1B2	26	YWHAB	1
gene_set_query	1107	ESRRG	ENSG00000196482	ENSG00000196482.15	no	108.207	0.0970041	0.239386	0.40522	0.685316	0.823393	902	ARCHS4 Coexpression,873;Enrichr Queries,1110;GTEx Coexpression,723	HADHB,GANAB,MDH1,FLNA,SYNE1,RBMS3	6	NA	0
gene_set_query	1615	ESX1	ENSG00000123576	ENSG00000123576.5	no	0.52411	0.84116	0.849902	0.989715	0.322314	0.527042	1424	ARCHS4 Coexpression,1628;Enrichr Queries,1164;GTEx Coexpression,1479	DPYSL2	1	NA	0
gene_set_query	335	ETS1	ENSG00000134954	ENSG00000134954.13	no	5587.49	0.386793	0.14605	2.64836	0.0080883	0.0424058	442	Literature ChIP-seq,51;ARCHS4 Coexpression,847;ENCODE ChIP-seq,49;Enrichr Queries,151;ReMap ChIP-seq,129;GTEx Coexpression,1425	GDI2,HNRNPR,ADARB1,APEH,VIRMA,DPYSL2,ANXA6,SPTAN1,YWHAG,BCAS2,ANXA1,TPM4,ACTN1,FNDC3B,RC3H2,SLC7A5,THRAP3,CSDE1,GEMIN5,S100A4,NAF1,ETF1,MCM6,DNAJC8,SLBP,AHNAK,CSTF2,IQGAP1,HNRNPLL,NUP160,ACAT1,CDC42,GANAB,ZMAT2,ZNHIT6,CSTF1,FLNA,FLNB,EIF4E,SF3A3,DYNC1H1,RRM1,API5,XRCC5,YLPM1,EIF2AK2,RAB10,SNW1,MFAP1,PSMC1,SRPRA,NAA15	52	NA	0
gene_set_query	763	ETS2	ENSG00000157557	ENSG00000157557.10	no	8677.35	-0.1358	0.113752	-1.19383	0.232546	0.427604	695	Literature ChIP-seq,110;ARCHS4 Coexpression,1515;Enrichr Queries,243;GTEx Coexpression,912	ANXA1,AHNAK,ACTN1,PARK7,SLC7A5,PRPF4,DYNC1LI1,PSMA6,DPYSL2,HLTF,S100A4,FLNB,TNS1	13	PARK7	1
gene_set_query	561	ETV1	ENSG00000006468	ENSG00000006468.12	no	1480.93	0.247793	0.190428	1.30124	0.193175	0.380412	581.3	ARCHS4 Coexpression,599;Enrichr Queries,898;ReMap ChIP-seq,244;GTEx Coexpression,584	CAP1,SF3A3,ZCCHC24,GANAB,STXBP1,DPYSL2,S100A4,KCTD12,SPTAN1,YWHAZ,QKI,SYNE1	12	NA	0
gene_set_query	1345	ETV2	ENSG00000105672	ENSG00000105672.13	no	53.7254	0.144238	0.183769	0.784886	0.432521	0.631168	1077	Literature ChIP-seq,103;ARCHS4 Coexpression,1476;Enrichr Queries,1212;GTEx Coexpression,1516	CDC42,MACF1,SUPT16H,RBM15B,AHNAK,SRP72,API5,STAU2,HLTF,TFAM,MRPL15,NOMO2	12	NA	0
gene_set_query	1286	ETV3	ENSG00000117036	ENSG00000117036.10	no	1990.75	-0.00527319	0.138362	-0.0381116	0.969599	0.986257	1030	ARCHS4 Coexpression,915;Enrichr Queries,803;GTEx Coexpression,1371	SLC7A5,AHNAK,DPYSL2,FLNB,IQGAP1,ZC3HAV1	6	NA	0
gene_set_query	1235	ETV3L	ENSG00000253831	ENSG00000253831.1	no	0.49625	-1.10206	0.682134	-1.6156	0.106181	0.256908	991	ARCHS4 Coexpression,1400;Enrichr Queries,730;GTEx Coexpression,843	SLC7A5,AHNAK,PGAM1,DPYSL2,EIF2AK2,TNS1	6	NA	0
gene_set_query	151	ETV4	ENSG00000175832	ENSG00000175832.11	no	2221.56	-0.225961	0.194088	-1.16422	0.244333	0.442148	262	ARCHS4 Coexpression,135;Enrichr Queries,581;ReMap ChIP-seq,193;GTEx Coexpression,139	SLBP,LRP1,PRKDC,UBFD1,IPO5,GANAB,SRP72,DPYSL2,G3BP1,RBPMS2,FLNA,NOMO2,PRMT5,RRM1,ANXA1,XRCC5,ACTN1,PGAM1,PDIA6,ARCN1,PRPF4,SLC7A5,NCL,STT3A,MCM6,EIF4G2	26	NA	0
gene_set_query	1037	ETV5	ENSG00000244405	ENSG00000244405.6	no	1410.41	0.389298	0.117434	3.31504	0.00091631	0.00857345	854	ARCHS4 Coexpression,696;Enrichr Queries,454;GTEx Coexpression,1412	SLC7A5,ANXA1,AHNAK,DPYSL2,ACTN1,MYO5A,FLNB,PDIA6,QKI	9	NA	0
gene_set_query	329	ETV6	ENSG00000139083	ENSG00000139083.9	no	3437.92	-0.107575	0.0972567	-1.1061	0.268685	0.469235	432.8	ARCHS4 Coexpression,691;Enrichr Queries,275;ReMap ChIP-seq,118;GTEx Coexpression,647	CAP1,SF3A3,DYNC1H1,MACF1,RBFOX2,AHNAK,YWHAB,ACTN1,PGAM1,FNDC3B,PARK7,IQGAP1,ZC3HAV1,YWHAZ,SLC7A5,CSDE1,DPYSL2,FLNB,EIF4G3,BCAS2,TNS1	21	YWHAB,PARK7	2
gene_set_query	1469	ETV7	ENSG00000010030	ENSG00000010030.12	yes	509.665	-0.274155	0.208043	-1.31778	0.187577	0.373247	1185	ARCHS4 Coexpression,1180;Enrichr Queries,968;GTEx Coexpression,1408	CSTF1,EIF2AK2,ZC3HAV1	3	NA	0
gene_set_query	1620	EVX1	ENSG00000106038	ENSG00000106038.11	no	51.5388	-0.772323	0.494289	-1.56249	0.118172	0.275746	1444	ARCHS4 Coexpression,1342;Enrichr Queries,1403;GTEx Coexpression,1588	NA	0	NA	0
gene_set_query	1628	EVX2	ENSG00000174279	ENSG00000174279.4	no	0.410354	-0.928843	1.22021	-0.761218	0.446527	NA	1507	ARCHS4 Coexpression,1533;Enrichr Queries,1397;GTEx Coexpression,1591	NA	0	NA	0
gene_set_query	1530	FAM170A	ENSG00000164334	ENSG00000164334.14	no	0.781658	0.220984	0.526822	0.419467	0.674875	0.816668	1266	ARCHS4 Coexpression,1160;Enrichr Queries,1082;GTEx Coexpression,1555	DPYSL2,ZNHIT6,PABPC4L	3	NA	0
gene_set_query	850	FAM200B	ENSG00000237765	ENSG00000237765.5	no	759.817	-0.0978255	0.0732165	-1.33611	0.181513	0.366117	745.5	ARCHS4 Coexpression,431;GTEx Coexpression,1060	GANAB,DPYSL2,ANXA6,HUWE1,FLNA,LSM3	6	NA	0
gene_set_query	1206	FBXL19	ENSG00000099364	ENSG00000099364.15	no	1555.74	-0.162058	0.102296	-1.5842	0.113149	0.268	967	ARCHS4 Coexpression,769;GTEx Coexpression,1165	GANAB,R3HDM1,YWHAG	3	NA	0
gene_set_query	1230	FERD3L	ENSG00000146618	ENSG00000146618.3	no	0.044566	-0.0613148	2.63203	-0.0232956	0.981414	NA	987	ARCHS4 Coexpression,1382;Enrichr Queries,1371;GTEx Coexpression,208	SRP72,PRKDC,ZNHIT6,PPP1R8,PHAX,TNPO1	6	NA	0
gene_set_query	1614	FEV	ENSG00000163497	ENSG00000163497.2	no	49.012	0.302464	0.416251	0.72664	0.467447	0.662921	1421	ARCHS4 Coexpression,1520;Enrichr Queries,1166;GTEx Coexpression,1578	TNS1	1	NA	0
gene_set_query	1574	FEZF1	ENSG00000128610	ENSG00000128610.10	no	115.41	-0.755009	0.486116	-1.55315	0.120388	0.279095	1343	ARCHS4 Coexpression,1217;Enrichr Queries,1340;GTEx Coexpression,1472	YWHAQ	1	NA	0
gene_set_query	1619	FEZF2	ENSG00000153266	ENSG00000153266.11	no	0.102786	-0.381919	1.4567	-0.262182	0.793181	NA	1440	ARCHS4 Coexpression,1607;Enrichr Queries,1177;GTEx Coexpression,1536	DPYSL2	1	NA	0
gene_set_query	1359	FIGLA	ENSG00000183733	ENSG00000183733.6	no	0.354805	0.0615909	0.735663	0.0837217	0.933278	NA	1087	ARCHS4 Coexpression,1096;Enrichr Queries,1374;GTEx Coexpression,791	SRPRA,GEMIN5,EIF4E	3	NA	0
gene_set_query	1216	FIZ1	ENSG00000179943	ENSG00000179943.7	no	825.817	-0.12539	0.08259	-1.51823	0.128957	0.292174	977.7	ARCHS4 Coexpression,832;Enrichr Queries,506;GTEx Coexpression,1595	HSPA8,SLC7A5,GANAB,RBM15B,ETF1,FLNB,MCM6,DDOST	8	NA	0
gene_set_query	652	FLI1	ENSG00000151702	ENSG00000151702.15	no	590.918	0.307342	0.156085	1.96906	0.0489461	0.152982	625.5	Literature ChIP-seq,26;ARCHS4 Coexpression,1348;ENCODE ChIP-seq,86;Enrichr Queries,540;ReMap ChIP-seq,272;GTEx Coexpression,1481	GDI2,FCF1,DPYSL2,RBPMS2,RBM7,NOMO1,TNS1,CAP1,ANXA1,TPM4,ACTN1,DDX10,SMC1A,DDOST,PRPF4,PSMA6,DYNC1LI1,NCL,XRN2,CANX,TFAM,NAF1,ETF1,S100A4,KCTD12,MCM6,SLU7,PAFAH1B2,SLBP,AHNAK,PRKDC,CSTF2,ADD1,GANAB,PTDSS1,ZNHIT6,CSTF1,FLNA,SF3A3,RRM1,SSB,XRCC5,EIF2S1,ARCN1,CAPRIN1,SRPRA,TCEA1,FAM98B,R3HDM1	49	NA	0
gene_set_query	700	FLYWCH1	ENSG00000059122	ENSG00000059122.15	no	1815.24	-0.290677	0.119079	-2.44104	0.014645	0.0652373	659	ARCHS4 Coexpression,1026;GTEx Coexpression,292	RBFOX2,CPSF2,TFAM,SPTAN1,ADD1,SYNE1	6	NA	0
gene_set_query	276	FOS	ENSG00000170345	ENSG00000170345.8	yes	21762.8	-0.302725	0.208895	-1.44917	0.14729	0.319007	382.4	ARCHS4 Coexpression,460;ENCODE ChIP-seq,22;Enrichr Queries,353;ReMap ChIP-seq,38;GTEx Coexpression,1039	GDI2,HNRNPR,VIRMA,IPO5,YWHAQ,DPYSL2,DHX57,TNPO1,YWHAG,PRMT5,ANXA1,TPM4,ACTN1,PGD,PDIA6,DDOST,SLC7A5,THRAP3,NCL,CANX,S100A4,HNRNPH2,ETF1,KCTD12,DNAJC8,MCM6,MAPRE1,RBM23,LRP1,AHNAK,IQGAP1,HNRNPLL,RTN4,ADD1,GANAB,ZMAT2,HLTF,G3BP1,PPP1R8,CSTF1,FLNB,MAP4,HSPA8,XRCC5,SNRNP40,HNRNPK,RAB14,SRPRA,STT3A,R3HDM1,EIF4G2,SNTB2	52	NA	0
gene_set_query	845	FOSB	ENSG00000125740	ENSG00000125740.12	no	2483.18	0.209767	0.33736	0.62179	0.53408	0.716607	743	ARCHS4 Coexpression,830;Enrichr Queries,601;GTEx Coexpression,798	SLC7A5,DDX3X,ANXA1,AHNAK,XRCC5,DPYSL2,PGAM1,ETF1,S100A4	9	NA	0
gene_set_query	175	FOSL1	ENSG00000175592	ENSG00000175592.7	yes	1672.15	0.306031	0.259526	1.17919	0.238323	0.434768	283.6	ARCHS4 Coexpression,398;ENCODE ChIP-seq,108;Enrichr Queries,743;ReMap ChIP-seq,84;GTEx Coexpression,85	DDX3X,LRP1,AHNAK,PRKDC,ADARB1,IQGAP1,RTN4,GANAB,SRP72,YWHAQ,G3BP1,FLNA,FLNB,RBM7,EIF4E,YWHAG,CAP1,ANXA1,TPM4,ACTN1,EIF2S1,PRPF4,SLC7A5,NCL,ETF1,S100A4,NAA15,PAFAH1B2	28	NA	0
gene_set_query	127	FOSL2	ENSG00000075426	ENSG00000075426.10	no	10311.8	0.0861143	0.11795	0.730093	0.465333	0.660909	240.2	ARCHS4 Coexpression,424;ENCODE ChIP-seq,85;Enrichr Queries,198;ReMap ChIP-seq,65;GTEx Coexpression,429	DDX3X,LRP1,AHNAK,PHAX,IQGAP1,PARK7,VIRMA,RTN4,YWHAQ,ZMAT2,CSTF1,FLNA,FLNB,RBM7,YWHAG,TNS1,SF3A3,DYNC1H1,PRMT5,EIF5B,RRM1,ANXA1,TPM4,API5,ACTN1,CPSF2,FNDC3B,LSM3,HADHB,RAB10,SLC7A5,MFAP1,NCL,CAPRIN1,ETF1,S100A4,EIF4G2	37	PARK7	1
gene_set_query	567	FOXA1	ENSG00000129514	ENSG00000129514.5	yes	584.165	-0.206901	0.279462	-0.740353	0.459086	0.655136	583.3	Literature ChIP-seq,63;ARCHS4 Coexpression,935;ENCODE ChIP-seq,62;Enrichr Queries,857;ReMap ChIP-seq,59;GTEx Coexpression,1524	DDX6,AHNAK,LRP1,PRKDC,STAU2,STXBP1,PHAX,UBFD1,IQGAP1,ZC3HAV1,APEH,VIRMA,RTN4,PTDSS1,YWHAQ,G3BP1,PABPC4L,FLNB,CPNE3,TNPO1,BCAS2,SF3A3,RRM1,ANXA1,MBNL2,MDH1,API5,RDX,FNDC3B,YWHAZ,LSM3,ARCN1,HNRNPK,THRAP3,CSDE1,CANX,TCEA1,FAM98B,NAF1,MCM6,DHX29,SNTB2	42	NA	0
gene_set_query	640	FOXA2	ENSG00000125798	ENSG00000125798.13	no	1309.65	-0.798513	0.25727	-3.10379	0.00191059	0.0147921	617.8	Literature ChIP-seq,84;ARCHS4 Coexpression,1403;ENCODE ChIP-seq,70;Enrichr Queries,980;ReMap ChIP-seq,102;GTEx Coexpression,1068	DMGDH,GDI2,PHAX,PARK7,VIRMA,SYNE1,DPYSL2,BCAS2,ZCCHC24,CAP1,PRMT5,EIF5B,SUPT16H,RBFOX2,MBNL2,ANXA1,FNDC3B,SMC1A,HADHB,DYNC1LI1,THRAP3,CSDE1,XRN2,RBM23,SLU7,MACF1,LRP1,AHNAK,PRKDC,UBFD1,MRPL15,IQGAP1,ZC3HAV1,HNRNPLL,ADD1,PTDSS1,GANAB,FLNB,EIF4E,SF3A3,RRM1,API5,XRCC5,RDX,YLPM1,QKI,LSM3,RAB10,SNRNP40,HNRNPK,SRPRA,FAM98B	52	PARK7	1
gene_set_query	1549	FOXA3	ENSG00000170608	ENSG00000170608.2	no	2857.4	-0.124811	0.280992	-0.444181	0.656912	0.805443	1298	ARCHS4 Coexpression,1437;Enrichr Queries,1310;GTEx Coexpression,1147	SRPRA	1	NA	0
gene_set_query	1349	FOXB1	ENSG00000171956	ENSG00000171956.6	no	1.91957	-0.649621	0.594672	-1.0924	0.274656	0.475673	1079	ARCHS4 Coexpression,1283;Enrichr Queries,1390;GTEx Coexpression,564	SSB,MAP4,QKI,PAFAH1B2	4	NA	0
gene_set_query	1519	FOXB2	ENSG00000204612	ENSG00000204612.1	no	0	NA	NA	NA	NA	NA	1243	ARCHS4 Coexpression,1344;Enrichr Queries,1401;GTEx Coexpression,983	YWHAG	1	NA	0
gene_set_query	369	FOXC1	ENSG00000054598	ENSG00000054598.6	no	1214.2	0.100401	0.185015	0.542666	0.58736	0.757328	460.7	ARCHS4 Coexpression,442;Enrichr Queries,585;GTEx Coexpression,355	ANXA1,AHNAK,COL14A1,PRKDC,HUWE1,SMC1A,SLC7A5,GANAB,RBM15B,DPYSL2,FLNA,KCTD12,TNS1,RBMS3	14	NA	0
gene_set_query	612	FOXC2	ENSG00000176692	ENSG00000176692.5	no	334.11	0.593148	0.392471	1.51132	0.130708	0.294478	604.7	ARCHS4 Coexpression,594;Enrichr Queries,866;GTEx Coexpression,354	ANXA1,TPM4,COL14A1,DPYSL2,ACTN1,FLNA,S100A4,TNS1,RBMS3	9	NA	0
gene_set_query	184	FOXD1	ENSG00000251493	ENSG00000251493.3	no	164.969	-0.157988	0.352735	-0.447894	0.65423	0.80349	298	ARCHS4 Coexpression,490;GTEx Coexpression,106	GANAB,SSB,TPM4,PRKDC,ZNHIT6,ACTN1,FCF1,FLNA,PHAX,TNPO1,VIRMA	11	NA	0
gene_set_query	1180	FOXD2	ENSG00000186564	ENSG00000186564.5	yes	178.615	0.184659	0.243489	0.758386	0.44822	0.645122	951.3	ARCHS4 Coexpression,1276;Enrichr Queries,1088;GTEx Coexpression,490	AHNAK,COL14A1,DPYSL2,FLNB,LSM3,RBMS3	6	NA	0
gene_set_query	727	FOXD3	ENSG00000187140	ENSG00000187140.5	no	14.3196	0.10782	0.315448	0.3418	0.732501	0.853913	674	ARCHS4 Coexpression,245;Enrichr Queries,1364;GTEx Coexpression,413	SSB,AHNAK,XRCC5,NCL,G3BP1,RBPMS2,FLNB,KCTD12,MCM6,RBMS3,IPO5	11	NA	0
gene_set_query	1444	FOXD4	ENSG00000170122	ENSG00000170122.5	no	18.2341	-0.821635	0.279265	-2.94213	0.00325962	0.0217544	1156	ARCHS4 Coexpression,1270;Enrichr Queries,1362;GTEx Coexpression,835	CAP1,STXBP1,SPTAN1	3	NA	0
gene_set_query	1181	FOXD4L1	ENSG00000184492	ENSG00000184492.6	no	8.14359	-1.00787	0.310573	-3.24521	0.00117365	0.0102726	952.3	ARCHS4 Coexpression,1536;Enrichr Queries,680;GTEx Coexpression,641	SLC7A5,AHNAK,STXBP1,DPYSL2,KCTD12,SPTAN1,SYNE1	7	NA	0
gene_set_query	1440	FOXD4L3	ENSG00000187559	ENSG00000187559.5	no	0.683145	-0.643931	0.459494	-1.40139	0.161097	0.338315	1152	ARCHS4 Coexpression,1376;Enrichr Queries,1150;GTEx Coexpression,929	STXBP1,DPYSL2,MYO5A	3	NA	0
gene_set_query	1075	FOXD4L4	ENSG00000184659	ENSG00000184659.5	no	3.22394	-0.348399	0.459195	-0.758716	0.448022	0.644964	879	ARCHS4 Coexpression,1373;GTEx Coexpression,385	STXBP1,MYO5A,RTN4,YWHAG	4	NA	0
gene_set_query	1187	FOXD4L5	ENSG00000204779	ENSG00000204779.2	no	2.34527	-1.78914	0.434096	-4.12153	3.76e-05	0.000702514	957	ARCHS4 Coexpression,1350;Enrichr Queries,811;GTEx Coexpression,710	SSB,ANXA1,COL14A1,DPYSL2,RTN4	5	NA	0
gene_set_query	1261	FOXD4L6	ENSG00000273514	ENSG00000273514.1	no	0.501825	-0.650266	0.589338	-1.10338	0.269861	0.470549	1008	ARCHS4 Coexpression,1039;Enrichr Queries,976	RRM1,DPYSL2,R3HDM1	3	NA	0
gene_set_query	1368	FOXE1	ENSG00000178919	ENSG00000178919.8	no	16.333	0.0106158	0.555929	0.0190957	0.984765	0.993399	1092	ARCHS4 Coexpression,956;Enrichr Queries,1220;GTEx Coexpression,1099	DPYSL2,CANX,FLNB,SYNE1	4	NA	0
gene_set_query	804	FOXE3	ENSG00000186790	ENSG00000186790.5	no	3.13703	-0.35991	0.344917	-1.04347	0.296732	0.499746	718.7	ARCHS4 Coexpression,184;Enrichr Queries,1402;GTEx Coexpression,570	PRMT5,SUPT16H,AHNAK,PPP1R8,PABPC4L,TFAM,ETF1,SMC1A,SPTAN1,EIF4G3,ADD1	11	NA	0
gene_set_query	834	FOXF1	ENSG00000103241	ENSG00000103241.6	yes	565.598	0.610111	0.193778	3.1485	0.00164108	0.0132292	737.3	ARCHS4 Coexpression,466;Enrichr Queries,873;GTEx Coexpression,873	ZCCHC24,RAP1A,ANXA1,TPM4,ACTN1,DPYSL2,RTN4,TNS1	8	NA	0
gene_set_query	1291	FOXF2	ENSG00000137273	ENSG00000137273.3	no	377.774	0.528163	0.156154	3.38232	0.000718757	0.00711025	1032	ARCHS4 Coexpression,1402;Enrichr Queries,1037;GTEx Coexpression,657	RAP1A,ANXA1,ACTN1,DPYSL2,ADARB1	5	NA	0
gene_set_query	1401	FOXG1	ENSG00000176165	ENSG00000176165.9	no	0.846344	-1.10597	0.557116	-1.98517	0.0471258	0.149185	1115	ARCHS4 Coexpression,779;Enrichr Queries,1211;GTEx Coexpression,1354	RBFOX2,DPYSL2	2	NA	0
gene_set_query	1366	FOXH1	ENSG00000160973	ENSG00000160973.7	no	60.1415	-0.168498	0.341721	-0.493087	0.621951	0.781189	1090	ARCHS4 Coexpression,693;Enrichr Queries,1119;GTEx Coexpression,1459	SLC7A5,EIF5B,SSB,AHNAK,RBPMS2	5	NA	0
gene_set_query	1572	FOXI1	ENSG00000168269	ENSG00000168269.8	no	43.4373	-1.26798	0.48056	-2.63855	0.00832623	0.043326	1341	ARCHS4 Coexpression,1468;Enrichr Queries,1198;GTEx Coexpression,1357	SLC7A5	1	NA	0
gene_set_query	1496	FOXI2	ENSG00000186766	ENSG00000186766.7	no	3.06579	0.452708	0.322999	1.40158	0.161041	0.338217	1211	ARCHS4 Coexpression,1591;Enrichr Queries,1356;GTEx Coexpression,687	RAB10,ANXA1,CPNE3	3	NA	0
gene_set_query	1195	FOXI3	ENSG00000214336	ENSG00000214336.4	no	0.972298	-0.78209	0.657934	-1.18871	0.234556	0.429903	959.5	ARCHS4 Coexpression,665;GTEx Coexpression,1254	GANAB,RBPMS2,ANXA6	3	NA	0
gene_set_query	1313	FOXJ1	ENSG00000129654	ENSG00000129654.7	no	578.518	0.51535	0.423695	1.21632	0.223863	0.417329	1054	ARCHS4 Coexpression,1432;Enrichr Queries,442;GTEx Coexpression,1289	SLC7A5,ANXA1,AHNAK,DPYSL2,S100A4,TNS1	6	NA	0
gene_set_query	466	FOXJ2	ENSG00000065970	ENSG00000065970.7	no	1785.63	-0.0225329	0.101711	-0.22154	0.824672	0.907755	518.5	ARCHS4 Coexpression,656;Enrichr Queries,215;ReMap ChIP-seq,20;GTEx Coexpression,1183	AHNAK,COL14A1,IQGAP1,PARK7,HNRNPLL,RTN4,ADD1,DPYSL2,FLNB,SPTAN1,TNS1,CAP1,HSPA8,DYNC1H1,MBNL2,ANXA1,SSB,MDH1,PGAM1,ACTN1,YLPM1,FNDC3B,DDOST,LSM3,SLC7A5,NAF1	26	PARK7	1
gene_set_query	225	FOXJ3	ENSG00000198815	ENSG00000198815.7	yes	2171.24	0.138527	0.0902568	1.53481	0.124831	0.286006	337.7	ARCHS4 Coexpression,338;Enrichr Queries,33;GTEx Coexpression,642	FYTTD1,MACF1,HSPA8,DDX6,MBNL2,HUWE1,YLPM1,HNRNPR,IQGAP1,YWHAZ,RTN4,DPYSL2,CSDE1,CAPRIN1,G3BP1,CANX,GEMIN5,NAF1,FLNB,TNPO1,EIF4G3,SPTAN1,EIF4G2,PAFAH1B1	24	NA	0
gene_set_query	119	FOXK1	ENSG00000164916	ENSG00000164916.10	no	2187.02	0.00887328	0.11751	0.0755106	0.939808	0.971189	229.5	ARCHS4 Coexpression,113;Enrichr Queries,65;ReMap ChIP-seq,76;GTEx Coexpression,664	DMGDH,MACF1,AHNAK,PRKDC,UBFD1,PARK7,VIRMA,RTN4,ZMAT2,DHX57,DPYSL2,FLNA,FLNB,SPTAN1,TNS1,HSPA8,DYNC1H1,RBFOX2,PGAM1,ACTN1,HUWE1,FNDC3B,SMC1A,LSM3,SLC7A5,PSMA6,THRAP3,CSDE1,PSMC1,ETF1,PAFAH1B1	31	PARK7	1
gene_set_query	121	FOXK2	ENSG00000141568	ENSG00000141568.18	no	2265	-0.0801858	0.087501	-0.916399	0.359458	0.563124	231.8	ARCHS4 Coexpression,722;Enrichr Queries,31;ReMap ChIP-seq,47;GTEx Coexpression,127	FYTTD1,MACF1,LRP1,AHNAK,PRKDC,UBFD1,ZC3HAV1,RTN4,CDC42,PTDSS1,GANAB,ZMAT2,SRP72,DPYSL2,G3BP1,CSTF1,FLNA,FLNB,YWHAG,HSPA8,DYNC1H1,ANXA1,ACTN1,FNDC3B,HUWE1,EIF2S1,YWHAZ,DDOST,PRPF4,SLC7A5,HNRNPK,PSMC1,NCL,XRN2,CANX,NAF1,ETF1,NAA15	38	NA	0
gene_set_query	513	FOXL1	ENSG00000176678	ENSG00000176678.5	no	2316.92	-0.11233	0.253989	-0.442261	0.6583	0.806093	548	ARCHS4 Coexpression,280;Enrichr Queries,1102;GTEx Coexpression,262	SEC23A,TPM4,AHNAK,COL14A1,DPYSL2,ACTN1,FLNA,MAP4,FAM98A,RTN4,RBMS3	11	NA	0
gene_set_query	1589	FOXL2	ENSG00000183770	ENSG00000183770.5	yes	10.9234	0.249491	0.447509	0.55751	0.577179	0.750138	1370	ARCHS4 Coexpression,1174;Enrichr Queries,1370;GTEx Coexpression,1567	SLC7A5	1	NA	0
gene_set_query	146	FOXM1	ENSG00000111206	ENSG00000111206.11	no	1234.42	-0.234028	0.229195	-1.02109	0.307212	0.511006	257.8	Literature ChIP-seq,124;ARCHS4 Coexpression,176;ENCODE ChIP-seq,69;Enrichr Queries,950;ReMap ChIP-seq,40;GTEx Coexpression,188	DDX3X,HNRNPR,PHAX,PARK7,VIRMA,IPO5,PRMT5,SUPT16H,ANXA1,TPM4,ACTN1,SMC1A,SLC7A5,PRPF4,THRAP3,TFAM,GEMIN5,ETF1,MCM6,SLU7,RBMS3,PAFAH1B1,SLBP,AHNAK,PRKDC,CSTF2,CDC42,GANAB,ZMAT2,G3BP1,HLTF,PPP1R8,CSTF1,FLNA,FLNB,MAP4,SF3A3,HSPA8,DYNC1H1,RRM1,MDH1,API5,XRCC5,RDX,HUWE1,LSM3,SNRNP40,MFAP1,RAB14,CAPRIN1,SRPRA,TCEA1,FAM98B,BUD13,LSM14A	55	PARK7	1
gene_set_query	1582	FOXN1	ENSG00000109101	ENSG00000109101.6	no	10.5954	0.15855	0.394992	0.4014	0.688126	0.824931	1357	ARCHS4 Coexpression,1434;Enrichr Queries,1233;GTEx Coexpression,1404	SLC7A5	1	NA	0
gene_set_query	726	FOXN2	ENSG00000170802	ENSG00000170802.14	yes	946.284	0.198082	0.119956	1.65129	0.0986802	0.244954	673.7	ARCHS4 Coexpression,765;Enrichr Queries,129;GTEx Coexpression,1127	CAP1,HSPA8,MBNL2,ANXA1,DDX3X,AHNAK,RDX,FNDC3B,IQGAP1,YWHAZ,RTN4,SLC7A5,DPYSL2,TNPO1	14	NA	0
gene_set_query	154	FOXN3	ENSG00000053254	ENSG00000053254.14	yes	2084.49	0.444514	0.120517	3.68839	0.000225681	0.00289292	264	ARCHS4 Coexpression,438;Enrichr Queries,163;GTEx Coexpression,191	MACF1,MBNL2,AHNAK,LRP1,ACTN1,FNDC3B,ADARB1,PARK7,RC3H2,SYNE1,CSDE1,DPYSL2,NAF1,FLNB,DHX29,LSM14A,TNS1,RBMS3	18	PARK7	1
gene_set_query	1568	FOXN4	ENSG00000139445	ENSG00000139445.16	no	0.844221	-0.889525	0.485201	-1.83331	0.0667558	0.188973	1333	ARCHS4 Coexpression,1471;Enrichr Queries,1087;GTEx Coexpression,1440	SLC7A5,DPYSL2	2	NA	0
gene_set_query	165	FOXO1	ENSG00000150907	ENSG00000150907.6	no	2104.15	0.273911	0.12427	2.20415	0.0275137	0.102513	275.2	Literature ChIP-seq,82;ARCHS4 Coexpression,397;Enrichr Queries,322;ReMap ChIP-seq,257;GTEx Coexpression,318	DDX6,DDX3X,AHNAK,LRP1,ZC3HAV1,PARK7,IQGAP1,ADD1,ACAT1,MTDH,PTDSS1,RAP1A,YWHAQ,DPYSL2,RBPMS2,ANXA6,FLNB,YWHAG,TNS1,ZCCHC24,EIF5B,ACTN1,PABPC5,DDX10,RAB14,CSDE1,PSMC1,XRN2,GEMIN5,NAF1,FAM98B,KCTD12,NAA15,EIF4G2,RBMS3,SNTB2	36	PARK7	1
gene_set_query	64	FOXO3	ENSG00000118689	ENSG00000118689.13	no	3166.66	0.175409	0.118599	1.47901	0.139138	0.30664	163.3	Literature ChIP-seq,46;ARCHS4 Coexpression,250;Enrichr Queries,112;GTEx Coexpression,245	FYTTD1,MACF1,SLBP,DDX6,AHNAK,YWHAB,UBFD1,IQGAP1,RTF1,MRPL15,RTN4,ADD1,SYNE1,ACAT1,MTDH,YWHAQ,DPYSL2,CSTF1,FLNB,SPTAN1,YWHAG,TNS1,CAP1,HSPA8,MBNL2,ACTN1,PGAM1,FNDC3B,YWHAZ,RC3H2,ARCN1,SLC7A5,PRPF4,DYNC1LI1,SNW1,THRAP3,CANX,GEMIN5,TCEA1,NAF1,DHX29,DNAJC8,NAA15,EIF4G2,RBMS3	45	YWHAB	1
gene_set_query	823	FOXO4	ENSG00000184481	ENSG00000184481.15	no	1140.54	0.199606	0.118238	1.68818	0.0913771	0.232916	730.3	ARCHS4 Coexpression,1126;Enrichr Queries,566;GTEx Coexpression,499	ZCCHC24,AHNAK,DPYSL2,S100A4,MAP4,QKI,DDOST,ADD1,TNS1	9	NA	0
gene_set_query	1578	FOXO6	ENSG00000204060	ENSG00000204060.5	no	98.519	-0.22024	0.201885	-1.09092	0.27531	0.476224	1350	ARCHS4 Coexpression,1498;Enrichr Queries,1100;GTEx Coexpression,1453	DPYSL2,TNS1	2	NA	0
gene_set_query	166	FOXP1	ENSG00000114861	ENSG00000114861.17	yes	3948.58	0.0202008	0.0820742	0.246129	0.805583	0.897153	275.4	Literature ChIP-seq,90;ARCHS4 Coexpression,802;Enrichr Queries,157;ReMap ChIP-seq,12;GTEx Coexpression,316	YWHAB,HNRNPR,ADARB1,VIRMA,SYNE1,IPO5,DPYSL2,CPNE3,TNS1,NOMO2,EIF5B,MBNL2,RBFOX2,TPM4,ACTN1,PGAM1,FNDC3B,YWHAZ,RC3H2,SLC7A5,THRAP3,CSDE1,GEMIN5,ETF1,S100A4,DNAJC8,RBMS3,SLBP,DDX6,MACF1,LRP1,AHNAK,PRKDC,STAU2,STXBP1,UBFD1,ZC3HAV1,HNRNPLL,ADD1,GANAB,RBM15B,RAP1A,G3BP1,FLNA,FLNB,SF3A3,DYNC1H1,RRM1,XRCC5,API5,YLPM1,EIF2S1,QKI,ARCN1,MFAP1,RAB14,CAPRIN1,FAM98B,NAA15,EIF4G3,EIF4G2	61	YWHAB	1
gene_set_query	402	FOXP2	ENSG00000128573	ENSG00000128573.21	yes	149.179	0.496257	0.218476	2.27145	0.0231197	0.0906818	483.3	Literature ChIP-seq,53;ARCHS4 Coexpression,1204;ENCODE ChIP-seq,100;Enrichr Queries,709;ReMap ChIP-seq,221;GTEx Coexpression,613	SLBP,LRP1,AHNAK,COL14A1,PRKDC,YWHAB,ADARB1,VIRMA,SYNE1,GANAB,RAP1A,YWHAQ,DPYSL2,FLNA,TNPO1,TNS1,ZCCHC24,SF3A3,HSPA8,RBFOX2,ACTN1,YWHAZ,GEMIN5,TCEA1,NAF1,ETF1,FAM98B,LSM14A,EIF4G2,RBMS3	30	YWHAB	1
gene_set_query	1171	FOXP3	ENSG00000049768	ENSG00000049768.13	yes	137.106	0.323975	0.191655	1.69041	0.0909503	0.232196	945	Literature ChIP-seq,38;ARCHS4 Coexpression,1046;Enrichr Queries,1301;GTEx Coexpression,1395	SF3A3,EIF5B,RRM1,MDH1,PRKDC,CPSF2,FNDC3B,UBFD1,PARK7,PGD,VIRMA,PTDSS1,RBM15B,RAP1A,DPYSL2,CAPRIN1,PSMC1,CSTF1,GEMIN5,FAM98B,BUD13,DHX29,TNPO1	23	PARK7	1
gene_set_query	786	FOXP4	ENSG00000137166	ENSG00000137166.13	yes	4579.1	-0.221356	0.144345	-1.53352	0.125148	0.286405	705.7	ARCHS4 Coexpression,1146;Enrichr Queries,468;GTEx Coexpression,503	SLC7A5,GANAB,AHNAK,DPYSL2,ACTN1,SRPRA,HNRNPH2,FLNB,RTN4,TNS1	10	NA	0
gene_set_query	1373	FOXQ1	ENSG00000164379	ENSG00000164379.5	no	2623.97	-0.272183	0.185104	-1.47043	0.141445	0.310104	1094	ARCHS4 Coexpression,885;Enrichr Queries,915;GTEx Coexpression,1482	SLC7A5,ANXA1,S100A4,FLNB,NOMO2	5	NA	0
gene_set_query	1062	FOXR1	ENSG00000176302	ENSG00000176302.11	no	0.427966	-0.850565	0.65563	-1.29732	0.194519	0.381921	871.7	ARCHS4 Coexpression,648;Enrichr Queries,650;GTEx Coexpression,1317	DDX6,MFAP1,GDI2,RBPMS2,TFAM,GEMIN5,IQGAP1	7	NA	0
gene_set_query	1324	FOXR2	ENSG00000189299	ENSG00000189299.6	no	0.0444271	-0.133447	2.92714	-0.0455895	0.963637	NA	1060	ARCHS4 Coexpression,505;Enrichr Queries,1158;GTEx Coexpression,1518	SUPT16H,GANAB,PRKDC,DPYSL2,DDOST	5	NA	0
gene_set_query	573	FOXS1	ENSG00000179772	ENSG00000179772.7	yes	437.471	0.165308	0.250452	0.660039	0.509229	0.697294	587.3	ARCHS4 Coexpression,611;Enrichr Queries,660;GTEx Coexpression,491	ANXA1,TPM4,COL14A1,ACTN1,FLNA,S100A4,RBMS3,TNS1	8	NA	0
gene_set_query	35	GABPA	ENSG00000154727	ENSG00000154727.9	no	999.154	0.171316	0.0972929	1.76083	0.0782675	0.210086	117	Literature ChIP-seq,80;ARCHS4 Coexpression,11;ENCODE ChIP-seq,29;Enrichr Queries,255;ReMap ChIP-seq,273;GTEx Coexpression,54	DDX3X,YWHAB,COL14A1,GDI2,FCF1,HNRNPR,PARK7,VIRMA,IPO5,SYNE1,DHX57,TNPO1,RBM7,YWHAG,MBNL2,RBFOX2,ANXA1,FNDC3B,DDX10,PGD,YWHAZ,RC3H2,DDOST,PSMA6,NCL,CANX,TFAM,ETF1,KCTD12,SLU7,PAFAH1B2,RBMS3,SLBP,MACF1,SEC23A,PRKDC,CSTF2,UBFD1,IQGAP1,ZC3HAV1,NUP160,RTN4,MTDH,CDC42,GANAB,SRP72,ZNHIT6,HLTF,G3BP1,PPP1R8,SF3A3,RRM1,MDH1,XRCC5,LSM3,ARCN1,RAB10,SNRNP40,HNRNPK,GNL3L,SNW1,MFAP1,PSMC1,CAPRIN1,SRPRA,TCEA1,FA…	72	YWHAB,PARK7	2
gene_set_query	742	GATA1	ENSG00000102145	ENSG00000102145.12	no	6.55098	0.238554	0.252019	0.946571	0.343858	0.548589	680.8	Literature ChIP-seq,73;ARCHS4 Coexpression,1391;ENCODE ChIP-seq,39;Enrichr Queries,1140;ReMap ChIP-seq,131;GTEx Coexpression,1311	SLBP,YWHAB,DDX1,GDI2,FCF1,UBFD1,NMD3,ZC3HAV1,PARK7,APEH,HNRNPLL,RTN4,ADD1,ACAT1,PTDSS1,YWHAQ,SRP72,HLTF,CSTF1,TNPO1,SPTAN1,BCAS2,TNS1,CAP1,PRMT5,EIF5B,MBNL2,XRCC5,YLPM1,PGD,DDOST,HADHB,RAB10,SNW1,THRAP3,TFAM,S100A4,NAF1,FAM98B,BUD13,DHX29,SLU7,EIF4G2	43	YWHAB,PARK7	2
gene_set_query	552	GATA2	ENSG00000179348	ENSG00000179348.10	no	291.633	0.314057	0.18853	1.66582	0.0957498	0.240391	577.7	Literature ChIP-seq,130;ARCHS4 Coexpression,1597;ENCODE ChIP-seq,83;Enrichr Queries,587;ReMap ChIP-seq,96;GTEx Coexpression,973	MACF1,AHNAK,COL14A1,UBFD1,ADARB1,ZC3HAV1,ADD1,RTN4,ACAT1,YWHAQ,SRP72,DPYSL2,DHX57,HLTF,CSTF1,FLNB,TNPO1,EIF4E,SPTAN1,TNS1,CAP1,HSPA8,PRMT5,ANXA1,TPM4,MDH1,API5,XRCC5,PGAM1,YLPM1,YWHAZ,RC3H2,DDOST,HADHB,SLC7A5,SNW1,RAB14,THRAP3,TFAM,S100A4,NAF1,FAM98B,FAM98A,SNTB2	44	NA	0
gene_set_query	382	GATA3	ENSG00000107485	ENSG00000107485.14	no	532.956	0.494044	0.305828	1.61543	0.106217	0.256928	471.3	Literature ChIP-seq,81;ARCHS4 Coexpression,904;ENCODE ChIP-seq,46;Enrichr Queries,424;ReMap ChIP-seq,46;GTEx Coexpression,1327	SLBP,AHNAK,FCF1,NMD3,RTF1,RTN4,MTDH,SRP72,YWHAQ,ZNHIT6,HLTF,CSTF1,PABPC4L,ANXA6,FLNB,MAP4,TNPO1,SPTAN1,EIF4E,TNS1,HSPA8,EIF5B,PRMT5,MBNL2,ANXA1,TPM4,MDH1,ACTN1,RDX,FNDC3B,YLPM1,HUWE1,YWHAZ,LSM3,RC3H2,DDOST,SLC7A5,SNW1,CSDE1,TCEA1,S100A4,NAF1,FAM98B,DHX29,LSM14A,SNTB2	46	NA	0
gene_set_query	528	GATA4	ENSG00000136574	ENSG00000136574.16	no	1063.85	-0.0452374	0.31992	-0.141402	0.887552	0.944196	561.8	Literature ChIP-seq,20;ARCHS4 Coexpression,969;Enrichr Queries,1205;ReMap ChIP-seq,215;GTEx Coexpression,400	SLBP,MACF1,AHNAK,GDI2,HNRNPLL,ACAT1,MTDH,SYNE1,PTDSS1,HLTF,PPP1R8,RBPMS2,FLNB,TNPO1,NOMO1,YWHAG,TNS1,CAP1,MBNL2,MDH1,TPM4,FNDC3B,YWHAZ,HADHB,RAB10,DYNC1LI1,RAB14,NCL,CAPRIN1,TCEA1,S100A4,NAA15,MAPRE1,LSM14A,RBMS3,SNTB2	36	NA	0
gene_set_query	1627	GATA5	ENSG00000130700	ENSG00000130700.6	yes	35.8339	-1.02413	0.639012	-1.60268	0.109005	0.261118	1499	ARCHS4 Coexpression,1553;Enrichr Queries,1347;GTEx Coexpression,1597	NA	0	NA	0
gene_set_query	683	GATA6	ENSG00000141448	ENSG00000141448.7	no	2369.42	-0.305591	0.179174	-1.70555	0.0880916	0.226993	642.2	Literature ChIP-seq,83;ARCHS4 Coexpression,1253;Enrichr Queries,877;ReMap ChIP-seq,61;GTEx Coexpression,937	DDX3X,LRP1,AHNAK,YWHAB,NMD3,HNRNPR,PARK7,ADD1,RAP1A,ZNHIT6,FLNB,CPNE3,SPTAN1,BCAS2,TNS1,SF3A3,MBNL2,ANXA1,TPM4,MDH1,XRCC5,ACTN1,PGAM1,RDX,PGD,YWHAZ,DDOST,RAB10,SLC7A5,RAB14,THRAP3,NCL,S100A4,LSM14A	34	YWHAB,PARK7	2
gene_set_query	309	GATAD2A	ENSG00000167491	ENSG00000167491.16	no	4535.62	-0.0144826	0.0807224	-0.179413	0.857613	0.926601	417.3	ARCHS4 Coexpression,669;Enrichr Queries,15;GTEx Coexpression,568	SLBP,MACF1,DDX3X,AHNAK,PARK7,IQGAP1,RTN4,GANAB,DPYSL2,G3BP1,FLNA,FLNB,SPTAN1,HSPA8,DYNC1H1,MBNL2,ACTN1,HUWE1,YWHAZ,DDOST,SLC7A5,HNRNPK,THRAP3,NCL,CANX,MCM6	26	PARK7	1
gene_set_query	484	GATAD2B	ENSG00000143614	ENSG00000143614.7	no	1851.54	-0.157193	0.0775803	-2.02619	0.042745	0.139149	530	ARCHS4 Coexpression,332;Enrichr Queries,32;GTEx Coexpression,1226	MACF1,DDX6,HSPA8,DYNC1H1,DDX3X,AHNAK,HUWE1,YLPM1,PARK7,YWHAZ,RTN4,MTDH,THRAP3,DPYSL2,NCL,CANX,FLNB,EIF4G3,EIF4G2	19	PARK7	1
gene_set_query	1611	GBX1	ENSG00000164900	ENSG00000164900.4	no	0.664167	0.0447132	0.584382	0.0765137	0.93901	0.97079	1409	ARCHS4 Coexpression,1407;Enrichr Queries,1380;GTEx Coexpression,1439	NA	0	NA	0
gene_set_query	861	GBX2	ENSG00000168505	ENSG00000168505.6	no	2.63819	-0.194037	0.352969	-0.549729	0.582506	0.754145	752.5	Literature ChIP-seq,155;ARCHS4 Coexpression,728;Enrichr Queries,1178;GTEx Coexpression,949	RBFOX2,COL14A1,DPYSL2,UBFD1,QKI	5	NA	0
gene_set_query	1480	GCM1	ENSG00000137270	ENSG00000137270.10	no	6.6045	-0.318824	0.32856	-0.97037	0.331862	0.537291	1196	ARCHS4 Coexpression,1355;Enrichr Queries,987;GTEx Coexpression,1245	ANXA1,DPYSL2	2	NA	0
gene_set_query	939	GCM2	ENSG00000124827	ENSG00000124827.6	no	0.410658	-0.773286	0.794056	-0.973843	0.330134	NA	800.3	ARCHS4 Coexpression,864;Enrichr Queries,1155;GTEx Coexpression,382	PTDSS1,YWHAQ,DPYSL2,PABPC4L,STT3A,MYO5A	6	NA	0
gene_set_query	1476	GFI1	ENSG00000162676	ENSG00000162676.10	yes	111.226	0.148991	0.243093	0.612898	0.539944	0.721031	1190	ARCHS4 Coexpression,1362;Enrichr Queries,806;GTEx Coexpression,1401	SLC7A5,ANXA1,AHNAK,DPYSL2	4	NA	0
gene_set_query	1052	GFI1B	ENSG00000165702	ENSG00000165702.11	no	19.0275	-0.55473	0.382626	-1.4498	0.147116	0.318668	867.2	Literature ChIP-seq,36;ARCHS4 Coexpression,1615;Enrichr Queries,1131;ReMap ChIP-seq,291;GTEx Coexpression,1263	FYTTD1,LRP1,PRKDC,GDI2,PHAX,NUP160,MTDH,GANAB,HLTF,EIF5B,RRM1,ANXA1,TPM4,XRCC5,ACTN1,PGAM1,RDX,HUWE1,SMC1A,DDOST,PSMA6,CSDE1,XRN2,S100A4,FAM98B,R3HDM1,SLU7,SNTB2	28	NA	0
gene_set_query	721	GLI1	ENSG00000111087	ENSG00000111087.8	no	428.894	0.299916	0.173878	1.72486	0.084552	0.221237	668.5	Literature ChIP-seq,88;ARCHS4 Coexpression,1207;Enrichr Queries,849;GTEx Coexpression,530	GANAB,AHNAK,COL14A1,DPYSL2,PABPC5,HUWE1,FLNB,RBMS3	8	NA	0
gene_set_query	377	GLI2	ENSG00000074047	ENSG00000074047.19	no	631.462	0.404328	0.162123	2.49395	0.0126329	0.0586119	465.7	ARCHS4 Coexpression,529;Enrichr Queries,661;GTEx Coexpression,207	MACF1,SEC23A,RBFOX2,AHNAK,ACTN1,PABPC5,ADARB1,IPO5,DPYSL2,RBPMS2,FLNA,LSM14A,TNS1	13	NA	0
gene_set_query	830	GLI3	ENSG00000106571	ENSG00000106571.11	yes	588.211	0.655337	0.23732	2.7614	0.00575535	0.0331115	734.7	ARCHS4 Coexpression,914;Enrichr Queries,521;GTEx Coexpression,769	AHNAK,DPYSL2,FLNB,LSM14A,QKI,SNTB2,TNS1,RBMS3	8	NA	0
gene_set_query	990	GLI4	ENSG00000250571	ENSG00000250571.5	yes	756.066	-0.516257	0.157926	-3.26897	0.00107939	0.0096749	827	ARCHS4 Coexpression,1596;GTEx Coexpression,58	FYTTD1,DDX6,DDX1,CSDE1,NAF1,ETF1,DHX29,NAA15,EIF2S1,EIF4G2,MTDH	11	NA	0
gene_set_query	623	GLIS1	ENSG00000174332	ENSG00000174332.4	no	51.4092	-0.140261	0.299294	-0.46864	0.639327	0.793861	610	ARCHS4 Coexpression,288;Enrichr Queries,813;GTEx Coexpression,729	ZCCHC24,RBFOX2,TPM4,LRP1,ACTN1,FLNA,MAP4,TNS1,RBMS3,ENOX1	10	NA	0
gene_set_query	231	GLIS2	ENSG00000126603	ENSG00000126603.7	yes	2714.1	0.164181	0.175912	0.933314	0.350658	0.554837	342.3	ARCHS4 Coexpression,372;Enrichr Queries,444;GTEx Coexpression,211	AHNAK,LRP1,COL14A1,ACTN1,PABPC5,GANAB,DPYSL2,PABPC4L,FLNA,FLNB,MAP4,RBMS3,TNS1	13	NA	0
gene_set_query	264	GLIS3	ENSG00000107249	ENSG00000107249.20	no	1289.3	0.140986	0.1661	0.848801	0.395992	0.597898	365.7	ARCHS4 Coexpression,492;Enrichr Queries,433;GTEx Coexpression,172	MACF1,ANXA1,AHNAK,FNDC3B,PDIA6,QKI,SYNE1,GANAB,CANX,STT3A,TNPO1,EIF4G3,RBMS3,TNS1	14	NA	0
gene_set_query	870	GLMP	ENSG00000198715	ENSG00000198715.10	no	2385.65	-0.0387379	0.104732	-0.369876	0.711475	0.840191	756.5	ARCHS4 Coexpression,1203;GTEx Coexpression,310	GANAB,XRN2,FCF1,ZC3HAV1,DDOST,PAFAH1B1	6	NA	0
gene_set_query	88	GLYR1	ENSG00000140632	ENSG00000140632.15	no	4762.22	0.0226314	0.074913	0.302102	0.762574	0.871721	194	ARCHS4 Coexpression,488;ReMap ChIP-seq,1;GTEx Coexpression,93	DDX6,PRKDC,DDX1,HNRNPR,UBFD1,RTF1,NUP160,ADD1,ACAT1,RBM15B,GANAB,RAP1A,SRP72,HLTF,G3BP1,CSTF1,SPTAN1,YWHAG,NOMO2,SF3A3,PRMT5,EIF5B,DYNC1H1,SUPT16H,RRM1,API5,XRCC5,CPSF2,SMC1A,EIF2S1,SNRNP40,HNRNPK,MFAP1,THRAP3,CSDE1,CAPRIN1,CANX,STT3A,GEMIN5,ETF1,MCM6,MAPRE1,EIF4G2	43	NA	0
gene_set_query	480	GMEB1	ENSG00000162419	ENSG00000162419.11	no	761.786	0.114174	0.0738312	1.54642	0.122003	0.281493	527	ARCHS4 Coexpression,1131;Enrichr Queries,200;GTEx Coexpression,250	MACF1,AHNAK,ACTN1,HNRNPR,YWHAZ,DDOST,PRPF4,SNRNP40,GANAB,GNL3L,SNW1,THRAP3,DPYSL2,CSTF1,BUD13,FLNB	16	NA	0
gene_set_query	824	GMEB2	ENSG00000101216	ENSG00000101216.9	no	1173.74	-0.14106	0.0876946	-1.60854	0.107718	0.259209	730.7	ARCHS4 Coexpression,812;Enrichr Queries,615;GTEx Coexpression,765	SLC7A5,GANAB,ACTN1,FLNA,BUD13,ETF1,IQGAP1,RBM23,MAPRE1	9	NA	0
gene_set_query	353	GPBP1	ENSG00000062194	ENSG00000062194.14	no	4011.04	-0.039709	0.0607146	-0.654027	0.513095	0.700124	452.5	ARCHS4 Coexpression,309;GTEx Coexpression,596	GANAB,ACTN1,HLTF,FLNA,NAA15,EIF4G3,EIF4E,PAFAH1B1,NOMO2	9	NA	0
gene_set_query	645	GPBP1L1	ENSG00000159592	ENSG00000159592.9	no	5429.02	0.129896	0.0838629	1.54891	0.121403	0.280659	622	ARCHS4 Coexpression,575;GTEx Coexpression,669	DPYSL2,CSDE1,CANX,PPP1R8,PARK7,IQGAP1,YWHAG	7	PARK7	1
gene_set_query	1320	GRHL1	ENSG00000134317	ENSG00000134317.16	yes	766.632	0.124343	0.239123	0.519995	0.603067	0.768512	1059	ARCHS4 Coexpression,1625;Enrichr Queries,721;GTEx Coexpression,831	RAB10,SLC7A5,ANXA1,RAB14,DPYSL2,FLNB	6	NA	0
gene_set_query	720	GRHL2	ENSG00000083307	ENSG00000083307.9	yes	1837.47	0.0159041	0.132919	0.119652	0.904759	0.953107	667.4	Literature ChIP-seq,116;ARCHS4 Coexpression,897;Enrichr Queries,894;ReMap ChIP-seq,191;GTEx Coexpression,1239	RRM1,MBNL2,AHNAK,API5,ACTN1,HNRNPLL,PDIA6,DDOST,RAB10,SLC7A5,GNL3L,YWHAQ,THRAP3,CSDE1,FLNA,S100A4,FLNB,NAA15	18	NA	0
gene_set_query	1258	GRHL3	ENSG00000158055	ENSG00000158055.14	yes	87.4642	0.115425	0.322358	0.358066	0.720294	0.845775	1006	ARCHS4 Coexpression,1183;Enrichr Queries,902;GTEx Coexpression,933	RAB10,SLC7A5,ANXA1,AHNAK	4	NA	0
gene_set_query	1293	GSC	ENSG00000133937	ENSG00000133937.4	no	47.9015	-0.346918	0.287989	-1.20463	0.228348	0.422493	1032	ARCHS4 Coexpression,1168;Enrichr Queries,1377;GTEx Coexpression,552	GEMIN5,KCTD12,RBMS3,SNTB2	4	NA	0
gene_set_query	1612	GSC2	ENSG00000063515	ENSG00000063515.2	no	0.0929396	-0.0693341	1.81943	-0.0381076	0.969602	NA	1411	ARCHS4 Coexpression,1398;Enrichr Queries,1400;GTEx Coexpression,1434	NA	0	NA	0
gene_set_query	1557	GSX1	ENSG00000169840	ENSG00000169840.4	no	0.0271567	-0.133447	2.92714	-0.0455895	0.963637	NA	1310	ARCHS4 Coexpression,1079;Enrichr Queries,1386;GTEx Coexpression,1465	CAPRIN1	1	NA	0
gene_set_query	1453	GSX2	ENSG00000180613	ENSG00000180613.9	no	1.04844	-0.670751	0.531041	-1.26309	0.206557	0.396808	1161	ARCHS4 Coexpression,1110;Enrichr Queries,1381;GTEx Coexpression,992	YWHAQ,QKI	2	NA	0
gene_set_query	130	GTF2B	ENSG00000137947	ENSG00000137947.10	yes	1360.13	0.106525	0.0952015	1.11894	0.263164	0.463157	242	ARCHS4 Coexpression,310;ENCODE ChIP-seq,4;ReMap ChIP-seq,66;GTEx Coexpression,588	TNPO1,SPTAN1,YWHAG,BCAS2,CAP1,EIF5B,MBNL2,ANXA1,TPM4,PGAM1,DDX10,PGD,RC3H2,PSMA6,NCL,XRN2,NAF1,ETF1,DNAJC8,MCM6,RBM23,SLU7,FYTTD1,SLBP,DDX6,AHNAK,CSTF2,ZC3HAV1,IQGAP1,MRPL15,ADD1,ACAT1,CDC42,GANAB,G3BP1,HLTF,PPP1R8,FLNA,MAP4,SF3A3,DYNC1H1,XRCC5,CPSF2,EIF2S1,LSM3,SNW1,HNRNPK,CAPRIN1,PSMC1,FAM98B,BUD13,EIF4G3,LSM14A	53	NA	0
gene_set_query	2	GTF2I	ENSG00000263001	ENSG00000263001.4	yes	1820.68	0.299096	0.175387	1.70535	0.0881293	0.227041	15	ARCHS4 Coexpression,15	MACF1,DYNC1H1,PRKDC,HUWE1,UBFD1,ADD1,IPO5,GANAB,HNRNPK,CAPRIN1,CSDE1,CANX,TNPO1,SPTAN1,EIF4G2,YWHAG	16	NA	0
gene_set_query	986	GTF2IRD1	ENSG00000006704	ENSG00000006704.9	yes	2337.48	-0.0500749	0.108166	-0.462946	0.643403	0.796521	825	ARCHS4 Coexpression,1380;GTEx Coexpression,270	FYTTD1,THRAP3,PSMC1,UBFD1,DHX29	5	NA	0
gene_set_query	583	GTF2IRD2	ENSG00000196275	ENSG00000196275.12	no	146.984	-0.423609	0.119138	-3.55563	0.000377074	0.00430238	591.7	ARCHS4 Coexpression,1056;Enrichr Queries,502;GTEx Coexpression,217	MBNL2,AHNAK,YWHAB,PGAM1,YWHAZ,SYNE1,SLC7A5,GANAB,DPYSL2,FLNB,LSM14A,EIF4E,TNS1	13	YWHAB	1
gene_set_query	437	GTF2IRD2B	ENSG00000174428	ENSG00000174428.15	yes	224.026	-0.263879	0.101168	-2.60832	0.00909876	0.0462714	502.7	ARCHS4 Coexpression,659;Enrichr Queries,560;GTEx Coexpression,289	SLC7A5,GANAB,ANXA1,AHNAK,YWHAB,DPYSL2,PGAM1,FLNB,LSM14A,YWHAZ,EIF4E,IPO5	12	YWHAB	1
gene_set_query	598	GTF3A	ENSG00000122034	ENSG00000122034.11	no	4735.18	-0.173597	0.114907	-1.51076	0.13085	0.294724	599.7	ARCHS4 Coexpression,670;Enrichr Queries,211;GTEx Coexpression,918	HSPA8,SLBP,RBFOX2,MRPL15,PARK7,YWHAZ,DDOST,HADHB,SLC7A5,YWHAQ,NCL,S100A4,MCM6	13	PARK7	1
gene_set_query	605	GZF1	ENSG00000125812	ENSG00000125812.14	no	767.678	0.253903	0.0790466	3.21206	0.00131785	0.0112214	602.7	ARCHS4 Coexpression,60;Enrichr Queries,277;GTEx Coexpression,1471	MACF1,HSPA8,DYNC1H1,MBNL2,DDX3X,AHNAK,HUWE1,RTN4,RC3H2,SLC7A5,GANAB,HNRNPK,DPYSL2,CAPRIN1,CSDE1,CANX,FLNB,ETF1,TNPO1,YWHAG	20	NA	0
gene_set_query	692	HAND1	ENSG00000113196	ENSG00000113196.2	no	6.22806	3.51489	0.651116	5.39825	6.73e-08	4.37e-06	648.3	ARCHS4 Coexpression,536;Enrichr Queries,989;GTEx Coexpression,420	RAP1A,ANXA1,AHNAK,ACTN1,DDX1,RDX,RBPMS2,PABPC4L,ENOX1	9	NA	0
gene_set_query	581	HAND2	ENSG00000164107	ENSG00000164107.8	no	710.237	0.506971	0.178882	2.83411	0.00459541	0.0279506	590.7	ARCHS4 Coexpression,684;Enrichr Queries,677;GTEx Coexpression,411	RAP1A,ANXA1,RBFOX2,COL14A1,ACTN1,DDX1,RBPMS2,FLNA,TNS1,RBMS3	10	NA	0
gene_set_query	220	HBP1	ENSG00000105856	ENSG00000105856.12	yes	1990.4	0.321026	0.126114	2.54552	0.0109115	0.0528268	334.8	ARCHS4 Coexpression,534;Enrichr Queries,242;ReMap ChIP-seq,218;GTEx Coexpression,345	SLBP,DYNC1H1,HSPA8,MBNL2,ANXA1,LRP1,AHNAK,PRKDC,PGAM1,FNDC3B,IQGAP1,DDOST,GANAB,SNW1,DPYSL2,NAF1,BUD13,FLNB,RBM7,YWHAG	20	NA	0
gene_set_query	361	HDX	ENSG00000165259	ENSG00000165259.12	no	124.467	-0.0713747	0.144044	-0.495505	0.620243	0.780374	455.7	ARCHS4 Coexpression,364;Enrichr Queries,926;GTEx Coexpression,77	SEC23A,SSB,COL14A1,ACTN1,PABPC5,EIF2AK2,ADARB1,GANAB,YWHAQ,DPYSL2,FLNA,DNAJC8,EIF4E,PAFAH1B2,TNS1,RBMS3	16	NA	0
gene_set_query	1511	HELT	ENSG00000187821	ENSG00000187821.7	no	0.0791212	-0.221616	2.10616	-0.105223	0.916199	NA	1228	ARCHS4 Coexpression,910;Enrichr Queries,1389;GTEx Coexpression,1386	GEMIN5,EIF2S1	2	NA	0
gene_set_query	798	HES1	ENSG00000114315	ENSG00000114315.3	yes	3918.7	-0.201172	0.134493	-1.49578	0.13471	0.30054	713.3	ARCHS4 Coexpression,1327;Enrichr Queries,421;ReMap ChIP-seq,15;GTEx Coexpression,1090	ZCCHC24,ANXA1,AHNAK,ACTN1,YLPM1,ZC3HAV1,IPO5,ENOX1,SLC7A5,HNRNPK,RAB14,NCL,ZNHIT6,SRPRA,S100A4,FLNB	16	NA	0
gene_set_query	1300	HES2	ENSG00000069812	ENSG00000069812.10	yes	213.541	-0.0681023	0.366339	-0.1859	0.852523	0.923593	1037	ARCHS4 Coexpression,1309;Enrichr Queries,909;GTEx Coexpression,893	RAB10,SLC7A5,RAB14,AHNAK,DPYSL2,ANXA6	6	NA	0
gene_set_query	586	HES3	ENSG00000173673	ENSG00000173673.7	no	0.074749	0.0829509	2.12269	0.0390783	0.968828	NA	594	ARCHS4 Coexpression,137;Enrichr Queries,1331;GTEx Coexpression,314	SUPT16H,XRCC5,STXBP1,PGAM1,MYO5A,UBFD1,IPO5,HNRNPK,NCL,G3BP1,RBPMS2,SPTAN1,EIF4E,PAFAH1B1	14	NA	0
gene_set_query	890	HES4	ENSG00000188290	ENSG00000188290.9	no	604.992	-0.219928	0.239657	-0.91768	0.358787	0.562624	770	ARCHS4 Coexpression,1598;Enrichr Queries,514;GTEx Coexpression,198	SLC7A5,HNRNPK,ANXA1,AHNAK,COL14A1,DPYSL2,PABPC4L,CSTF1,RBPMS2,FLNA,S100A4	11	NA	0
gene_set_query	1613	HES5	ENSG00000197921	ENSG00000197921.5	no	5.21864	-0.196774	0.357352	-0.550646	0.581876	0.753744	1415	ARCHS4 Coexpression,1411;Enrichr Queries,1252;GTEx Coexpression,1582	DPYSL2	1	NA	0
gene_set_query	1454	HES6	ENSG00000144485	ENSG00000144485.9	yes	436.723	-0.25128	0.249336	-1.0078	0.313552	0.518074	1161	ARCHS4 Coexpression,1558;Enrichr Queries,412;GTEx Coexpression,1514	HSPA8,SLC7A5,DPYSL2,FLNB,MCM6,DDOST	6	NA	0
gene_set_query	1431	HES7	ENSG00000179111	ENSG00000179111.7	no	11.4241	0.488766	0.323789	1.50952	0.131166	0.295133	1141	ARCHS4 Coexpression,1353;Enrichr Queries,876;GTEx Coexpression,1193	SLC7A5,AHNAK,STXBP1,DPYSL2	4	NA	0
gene_set_query	772	HESX1	ENSG00000163666	ENSG00000163666.7	no	31.6317	-0.379899	0.152809	-2.4861	0.0129153	0.0594701	698	ARCHS4 Coexpression,457;Enrichr Queries,945;GTEx Coexpression,692	ANXA1,SSB,MDH1,XRCC5,RBPMS2,EIF2AK2,TCEA1,ZC3HAV1,LSM3,MTDH	10	NA	0
gene_set_query	1142	HEY1	ENSG00000164683	ENSG00000164683.15	no	359.344	-0.0705799	0.156168	-0.451948	0.651306	0.801679	927.3	ARCHS4 Coexpression,986;Enrichr Queries,852;GTEx Coexpression,944	ANXA1,DPYSL2,KCTD12,QKI	4	NA	0
gene_set_query	907	HEY2	ENSG00000135547	ENSG00000135547.7	no	140.753	0.277306	0.160911	1.72335	0.0848252	0.221657	780.3	ARCHS4 Coexpression,899;Enrichr Queries,1065;GTEx Coexpression,377	AHNAK,COL14A1,DPYSL2,RBPMS2,FLNA,ADARB1,QKI,TNS1	8	NA	0
gene_set_query	419	HEYL	ENSG00000163909	ENSG00000163909.7	yes	2098.09	0.301022	0.199359	1.50995	0.131057	0.294987	491.3	ARCHS4 Coexpression,439;Enrichr Queries,768;GTEx Coexpression,267	MACF1,AHNAK,COL14A1,DPYSL2,PABPC4L,FLNA,MAP4,TNS1,RBMS3	9	NA	0
gene_set_query	766	HHEX	ENSG00000152804	ENSG00000152804.9	no	707.134	-0.180313	0.218297	-0.825996	0.408806	0.610005	695.8	ARCHS4 Coexpression,801;Enrichr Queries,749;ReMap ChIP-seq,153;GTEx Coexpression,1080	SF3A3,SLBP,ANXA1,RBFOX2,LRP1,MDH1,API5,DPYSL2,CSTF1,FLNB,S100A4,KCTD12,RBM23,LSM14A	14	NA	0
gene_set_query	468	HIC1	ENSG00000177374	ENSG00000177374.11	yes	958.782	0.139897	0.161471	0.86639	0.386276	0.588447	521.3	ARCHS4 Coexpression,498;Enrichr Queries,553;GTEx Coexpression,513	AHNAK,TPM4,LRP1,COL14A1,DPYSL2,PABPC4L,ANXA6,KCTD12,SLU7,TNS1	10	NA	0
gene_set_query	846	HIC2	ENSG00000169635	ENSG00000169635.8	no	325.377	-0.0338252	0.110046	-0.307374	0.758558	0.869348	743.3	ARCHS4 Coexpression,573;Enrichr Queries,257;GTEx Coexpression,1400	MACF1,SLC7A5,DDX3X,AHNAK,PRKDC,DPYSL2,RBPMS2,GEMIN5,ETF1,FLNB,SMC1A,YWHAZ	12	NA	0
gene_set_query	21	HIF1A	ENSG00000100644	ENSG00000100644.15	no	9088.56	0.131254	0.152545	0.860424	0.389555	0.591699	84	Literature ChIP-seq,117;ARCHS4 Coexpression,55;Enrichr Queries,42;ReMap ChIP-seq,127;GTEx Coexpression,79	SEC23A,DDX3X,LRP1,AHNAK,PRKDC,YWHAB,STXBP1,GDI2,FCF1,IQGAP1,RTN4,GANAB,YWHAQ,DPYSL2,FLNA,FLNB,TNPO1,TNS1,HSPA8,SSB,ANXA1,TPM4,PGAM1,ACTN1,FNDC3B,PDIA6,YWHAZ,ARCN1,SLC7A5,XRN2,CANX,STT3A,S100A4,ETF1,EIF4G2	35	YWHAB	1
gene_set_query	715	HIF3A	ENSG00000124440	ENSG00000124440.14	no	286.934	-0.284988	0.243449	-1.17063	0.241749	0.439154	665.7	ARCHS4 Coexpression,1284;Enrichr Queries,550;GTEx Coexpression,163	ZCCHC24,RAP1A,AHNAK,COL14A1,ACTN1,DPYSL2,RBPMS2,S100A4,ADARB1,ADD1,TNS1,RBMS3	12	NA	0
gene_set_query	832	HINFP	ENSG00000172273	ENSG00000172273.11	no	947.984	-0.107367	0.0753386	-1.42513	0.154121	0.328815	736.7	ARCHS4 Coexpression,1153;ReMap ChIP-seq,22;GTEx Coexpression,1035	ZCCHC24,MDH1,CPSF2,ADARB1,ZC3HAV1,RTN4,SYNE1,GANAB,SNW1,MFAP1,CSTF1,STT3A,ANXA6,FAM98B,DNAJC8,MAPRE1	16	NA	0
gene_set_query	143	HIVEP1	ENSG00000095951	ENSG00000095951.15	yes	1057.8	0.349408	0.131154	2.6641	0.00771941	0.0409815	255	ARCHS4 Coexpression,308;Enrichr Queries,150;GTEx Coexpression,307	MACF1,DDX6,AHNAK,ACTN1,FNDC3B,HUWE1,MYO5A,IQGAP1,PARK7,MTDH,SYNE1,SLC7A5,SRP72,DPYSL2,G3BP1,ETF1,FLNB,TNS1	18	PARK7	1
gene_set_query	103	HIVEP2	ENSG00000010818	ENSG00000010818.7	yes	2171.74	0.296664	0.132888	2.23243	0.0255865	0.0973449	207.3	ARCHS4 Coexpression,91;Enrichr Queries,189;GTEx Coexpression,342	MACF1,DYNC1H1,MBNL2,ANXA1,AHNAK,STXBP1,FNDC3B,HUWE1,MYO5A,PCDHGA9,SYNE1,DPYSL2,FLNB,R3HDM1,SPTAN1,YWHAG,TNS1,PAFAH1B1	18	NA	0
gene_set_query	1221	HIVEP3	ENSG00000127124	ENSG00000127124.12	no	603.634	0.258353	0.12634	2.04491	0.040864	0.134936	983.7	ARCHS4 Coexpression,1346;Enrichr Queries,160;GTEx Coexpression,1445	MACF1,SLC7A5,AHNAK,DPYSL2,ACTN1,FNDC3B,FLNB,KCTD12,TNS1,SYNE1	10	NA	0
gene_set_query	496	HLF	ENSG00000108924	ENSG00000108924.12	no	177.397	0.357788	0.233211	1.53418	0.124985	0.286266	537.7	ARCHS4 Coexpression,400;Enrichr Queries,684;GTEx Coexpression,529	SEC23A,RBFOX2,AHNAK,DPYSL2,STXBP1,SPTAN1,ADD1,YWHAG,ENOX1,TNS1,SYNE1,NOMO2	12	NA	0
gene_set_query	1274	HLX	ENSG00000136630	ENSG00000136630.12	no	668.65	0.0607596	0.174672	0.347849	0.727953	0.850981	1014	ARCHS4 Coexpression,1477;Enrichr Queries,452;GTEx Coexpression,1112	ANXA1,AHNAK,DPYSL2,S100A4,KCTD12,TNS1	6	NA	0
gene_set_query	129	HMBOX1	ENSG00000147421	ENSG00000147421.16	no	565.31	-0.219617	0.0860408	-2.55247	0.0106961	0.0520973	241.5	ARCHS4 Coexpression,409;Enrichr Queries,152;ReMap ChIP-seq,3;GTEx Coexpression,402	MACF1,AHNAK,DDX1,ZC3HAV1,HNRNPLL,RTN4,ACAT1,SYNE1,CDC42,GANAB,YWHAQ,DPYSL2,FLNB,TNS1,CAP1,SUPT16H,RBFOX2,MBNL2,ANXA1,API5,XRCC5,ACTN1,PGAM1,RDX,FNDC3B,MYO5A,EIF2S1,PDIA6,QKI,LSM3,RAB10,NAA15,SNTB2	33	NA	0
gene_set_query	189	HMG20A	ENSG00000140382	ENSG00000140382.13	no	910.805	0.150804	0.11736	1.28497	0.198802	0.387417	305	ARCHS4 Coexpression,10;Enrichr Queries,83;GTEx Coexpression,822	MACF1,AHNAK,GDI2,UBFD1,IQGAP1,RTN4,NUP160,IPO5,YWHAQ,DPYSL2,HLTF,G3BP1,FLNB,SF3A3,HSPA8,PRMT5,SUPT16H,RBFOX2,MBNL2,API5,XRCC5,CPSF2,FNDC3B,MYO5A,YWHAZ,HNRNPK,CAPRIN1,FAM98B,EIF4G2,PAFAH1B2	30	NA	0
gene_set_query	663	HMG20B	ENSG00000064961	ENSG00000064961.17	no	3496.17	-0.251617	0.120783	-2.08322	0.0372312	0.126565	630	ARCHS4 Coexpression,902;Enrichr Queries,374;GTEx Coexpression,614	HSPA8,GANAB,AHNAK,STAU2,ACTN1,MYO5A,FLNA,S100A4,FLNB,IQGAP1,YWHAG,DDOST	12	NA	0
gene_set_query	123	HMGA1	ENSG00000137309	ENSG00000137309.18	no	18298.2	-0.231726	0.206835	-1.12034	0.262567	0.462441	233	ARCHS4 Coexpression,453;Enrichr Queries,56;GTEx Coexpression,190	HSPA8,RRM1,ANXA1,TPM4,AHNAK,PRKDC,PGAM1,ACTN1,CSTF2,YWHAZ,RTN4,IPO5,PRPF4,SLC7A5,GANAB,HNRNPK,DPYSL2,NCL,RBPMS2,FLNA,FLNB,MCM6,NAA15	23	NA	0
gene_set_query	120	HMGA2	ENSG00000149948	ENSG00000149948.12	no	922.151	0.621437	0.407429	1.52527	0.127193	0.289543	229.7	ARCHS4 Coexpression,71;Enrichr Queries,459;GTEx Coexpression,159	SUPT16H,SEC23A,SSB,ANXA1,TPM4,AHNAK,PRKDC,XRCC5,ACTN1,UBFD1,PDIA6,IPO5,GANAB,DPYSL2,G3BP1,STT3A,RBPMS2,S100A4,FLNB,TNPO1	20	NA	0
gene_set_query	114	HMGN3	ENSG00000118418	ENSG00000118418.13	no	2114.71	-0.26193	0.142981	-1.83192	0.0669636	0.189289	222.8	ARCHS4 Coexpression,346;ENCODE ChIP-seq,31;ReMap ChIP-seq,256;GTEx Coexpression,258	SLBP,CSTF2,HNRNPR,PARK7,IQGAP1,MRPL15,APEH,ADD1,PTDSS1,GANAB,SRP72,DHX57,FLNA,SPTAN1,TNS1,CAP1,SF3A3,SUPT16H,SSB,MDH1,PGAM1,CPSF2,DDX10,MYO5A,PGD,EIF2S1,LSM3,DDOST,HADHB,SLC7A5,PRPF4,SNW1,THRAP3,SRPRA,HNRNPH2,ETF1,BUD13,DHX29,FAM98A,NAA15,LSM14A,SLU7	42	PARK7	1
gene_set_query	1451	HMX1	ENSG00000215612	ENSG00000215612.6	no	0.587541	-0.21608	0.557649	-0.387483	0.698399	0.831349	1161	ARCHS4 Coexpression,1140;Enrichr Queries,1398;GTEx Coexpression,945	DPYSL2,DDX1	2	NA	0
gene_set_query	1192	HMX2	ENSG00000188816	ENSG00000188816.3	no	7.19343	0.42367	0.523589	0.809165	0.41842	0.618468	959	ARCHS4 Coexpression,579;Enrichr Queries,1372;GTEx Coexpression,926	HNRNPK,XRCC5,PGAM1,G3BP1,EIF2AK2	5	NA	0
gene_set_query	1423	HMX3	ENSG00000188620	ENSG00000188620.9	no	15.9531	-0.433811	0.539398	-0.80425	0.421252	0.62084	1135	ARCHS4 Coexpression,1191;Enrichr Queries,1394;GTEx Coexpression,819	PGAM1,ANXA6,EIF2AK2	3	NA	0
gene_set_query	1504	HNF1A	ENSG00000135100	ENSG00000135100.16	no	345.212	-0.36649	0.211895	-1.72958	0.0837047	0.219719	1218	ARCHS4 Coexpression,1484;Enrichr Queries,1054;GTEx Coexpression,1117	DMGDH,DPYSL2,TNS1	3	NA	0
gene_set_query	880	HNF1B	ENSG00000275410	ENSG00000275410.3	no	2267.5	-0.291628	0.207139	-1.40788	0.159165	0.335851	760.7	ARCHS4 Coexpression,1381;Enrichr Queries,669;ReMap ChIP-seq,232	ANXA1,AHNAK,DPYSL2,FLNB,MRPL15,QKI,TNS1	7	NA	0
gene_set_query	777	HNF4A	ENSG00000101076	ENSG00000101076.15	yes	3532.65	-0.309853	0.224692	-1.37901	0.167892	0.34776	701.2	Literature ChIP-seq,19;ARCHS4 Coexpression,1440;ENCODE ChIP-seq,115;Enrichr Queries,1238;ReMap ChIP-seq,269;GTEx Coexpression,1126	DMGDH,NOMO3,GDI2,HNRNPR,PARK7,VIRMA,SYNE1,YWHAQ,DPYSL2,DHX57,ANXA6,SPTAN1,NOMO1,YWHAG,TNS1,ZCCHC24,CAP1,PRMT5,EIF5B,SUPT16H,RBFOX2,MBNL2,TPM4,ACTN1,FNDC3B,DDX10,YWHAZ,RC3H2,HADHB,SLC7A5,PRPF4,PSMA6,THRAP3,CSDE1,XRN2,MCM6,DNAJC8,MAPRE1,RBM23,RBMS3,PAFAH1B1,FYTTD1,MACF1,DDX6,SEC23A,LRP1,AHNAK,PRKDC,STAU2,IQGAP1,ZC3HAV1,HNRNPLL,RTN4,ADD1,GANAB,RAP1A,ZNHIT6,HLTF,CSTF1,FLNB,MAP4,SF3A3,XRCC5,RDX,YLPM1,…	77	PARK7	1
gene_set_query	1056	HNF4G	ENSG00000164749	ENSG00000164749.10	no	969.845	-0.0295469	0.211104	-0.139964	0.888689	0.944931	868.2	ARCHS4 Coexpression,1420;ENCODE ChIP-seq,109;Enrichr Queries,1064;ReMap ChIP-seq,239;GTEx Coexpression,1509	SEC23A,ANXA1,RBFOX2,TPM4,LRP1,ACTN1,GDI2,HADHB,SLC7A5,DPYSL2,CSTF1,FAM98B	12	NA	0
gene_set_query	1130	HOMEZ	ENSG00000215271	ENSG00000215271.7	no	913.548	-0.161879	0.112643	-1.43709	0.150693	0.323605	918.7	ARCHS4 Coexpression,1298;Enrichr Queries,489;GTEx Coexpression,969	SLC7A5,AHNAK,DPYSL2,FLNB,SPTAN1,DDOST,IPO5,TNS1	8	NA	0
gene_set_query	732	HOXA1	ENSG00000105991	ENSG00000105991.7	no	65.2622	0.207535	0.224622	0.923928	0.355524	0.559401	676.7	ARCHS4 Coexpression,678;Enrichr Queries,1041;GTEx Coexpression,311	RAB10,SLC7A5,PRMT5,ANXA1,CSTF2,FCF1,CPNE3,PDIA6,DDOST	9	NA	0
gene_set_query	1365	HOXA10	ENSG00000253293	ENSG00000253293.4	no	349.008	-0.351376	0.40872	-0.859697	0.389956	0.59201	1090	ARCHS4 Coexpression,1132;Enrichr Queries,1086;GTEx Coexpression,1051	ANXA1,CSDE1,S100A4,SMC1A	4	NA	0
gene_set_query	1354	HOXA11	ENSG00000005073	ENSG00000005073.5	yes	84.2542	-0.00887818	0.47378	-0.018739	0.985049	0.99347	1082	ARCHS4 Coexpression,1278;Enrichr Queries,1259;GTEx Coexpression,708	GANAB,ANXA1,FLNA,LSM14A	4	NA	0
gene_set_query	1145	HOXA13	ENSG00000106031	ENSG00000106031.7	no	440.804	0.112556	0.502796	0.223861	0.822866	0.907079	930	ARCHS4 Coexpression,138;Enrichr Queries,1176;GTEx Coexpression,1476	GANAB,PRKDC,CANX,PABPC4L,HUWE1,FLNB,KCTD12,TNPO1,SMC1A,IPO5	10	NA	0
gene_set_query	542	HOXA2	ENSG00000105996	ENSG00000105996.6	no	73.8145	-0.262494	0.192727	-1.362	0.173199	0.354806	567	Literature ChIP-seq,162;ARCHS4 Coexpression,647;Enrichr Queries,1202;GTEx Coexpression,257	RAP1A,RBFOX2,ACTN1,CAPRIN1,FLNA,ADARB1,EIF4G2,TNS1	8	NA	0
gene_set_query	613	HOXA3	ENSG00000105997	ENSG00000105997.21	no	594.833	-0.393968	0.188203	-2.09331	0.0363212	0.124302	604.7	ARCHS4 Coexpression,700;Enrichr Queries,828;GTEx Coexpression,286	RAP1A,ANXA1,ACTN1,DPYSL2,FNDC3B,FLNA,ADARB1,TNS1,RBMS3	9	NA	0
gene_set_query	1065	HOXA4	ENSG00000197576	ENSG00000197576.12	no	69.7413	0.0754982	0.161824	0.466544	0.640826	0.794692	873.7	ARCHS4 Coexpression,1423;Enrichr Queries,817;GTEx Coexpression,381	RAP1A,ANXA1,ACTN1,CSDE1,DPYSL2,ADARB1,TNS1	7	NA	0
gene_set_query	860	HOXA5	ENSG00000106004	ENSG00000106004.4	no	194.674	0.27517	0.180829	1.52171	0.128082	0.290838	751.3	ARCHS4 Coexpression,790;Enrichr Queries,755;GTEx Coexpression,709	ANXA1,DPYSL2,RDX,PABPC5,S100A4,NMD3,TNS1,MTDH	8	NA	0
gene_set_query	1063	HOXA6	ENSG00000106006	ENSG00000106006.6	no	24.7385	-0.45753	0.401437	-1.13973	0.254399	0.453159	872	ARCHS4 Coexpression,798;Enrichr Queries,1181;GTEx Coexpression,637	SEC23A,PABPC5,HUWE1,FLNB,SMC1A,TNS1	6	NA	0
gene_set_query	843	HOXA7	ENSG00000122592	ENSG00000122592.7	no	12.9897	-0.110905	0.367375	-0.301886	0.762739	0.871853	741.7	ARCHS4 Coexpression,1060;Enrichr Queries,687;GTEx Coexpression,478	ANXA1,AHNAK,CSDE1,PSMC1,DPYSL2,GEMIN5,NAF1,DHX29,TNS1	9	NA	0
gene_set_query	997	HOXA9	ENSG00000078399	ENSG00000078399.14	no	35.5603	-0.809218	0.340398	-2.37727	0.0174411	0.0741657	831.8	ARCHS4 Coexpression,999;Enrichr Queries,821;ReMap ChIP-seq,128;GTEx Coexpression,1379	MACF1,SEC23A,SNRNP40,ANXA1,TPM4,LRP1,AHNAK,DPYSL2,HNRNPLL,SMC1A,RTN4,PAFAH1B2	12	NA	0
gene_set_query	1392	HOXB1	ENSG00000120094	ENSG00000120094.6	no	5.50169	1.38808	0.578299	2.40029	0.0163822	0.0709322	1110	ARCHS4 Coexpression,1208;Enrichr Queries,1196;GTEx Coexpression,925	RAB10,ANXA1,DPYSL2,G3BP1	4	NA	0
gene_set_query	1222	HOXB13	ENSG00000159184	ENSG00000159184.7	no	128.621	-0.945861	0.607945	-1.55583	0.119748	0.278158	984.3	ARCHS4 Coexpression,1332;Enrichr Queries,981;ReMap ChIP-seq,24;GTEx Coexpression,1600	CAP1,ANXA1,RDX,ACAT1,ARCN1,PRPF4,SLC7A5,SNRNP40,THRAP3,DPYSL2,XRN2,G3BP1,ETF1,FAM98B,EIF4E,BCAS2	16	NA	0
gene_set_query	1010	HOXB2	ENSG00000173917	ENSG00000173917.10	no	961.04	0.000218975	0.20951	0.00104518	0.999166	0.999691	839.3	ARCHS4 Coexpression,927;Enrichr Queries,699;GTEx Coexpression,892	RAP1A,ANXA1,AHNAK,TPM4,ACTN1,DPYSL2,ANXA6,S100A4	8	NA	0
gene_set_query	872	HOXB3	ENSG00000120093	ENSG00000120093.10	no	1912.83	-0.538927	0.194919	-2.76488	0.0056944	0.0328677	757.3	ARCHS4 Coexpression,561;Enrichr Queries,829;GTEx Coexpression,882	GANAB,RAP1A,AHNAK,ACTN1,DPYSL2,HUWE1,SMC1A,ADD1,TNS1	9	NA	0
gene_set_query	558	HOXB4	ENSG00000182742	ENSG00000182742.5	no	374.859	-0.325403	0.177258	-1.83576	0.0663925	0.18828	580.5	Literature ChIP-seq,6;ARCHS4 Coexpression,522;Enrichr Queries,906;GTEx Coexpression,888	DDX6,SEC23A,AHNAK,PRKDC,GDI2,HNRNPR,RTN4,MTDH,GANAB,PTDSS1,RAP1A,G3BP1,PPP1R8,CPNE3,FLNB,BCAS2,HSPA8,PRMT5,ANXA1,ACTN1,HUWE1,YLPM1,SMC1A,HADHB,PRPF4,PSMA6,GNL3L,HNRNPK,MFAP1,PSMC1,XRN2,HNRNPH2,ETF1,KCTD12,DHX29,NAA15,R3HDM1,PAFAH1B2	38	NA	0
gene_set_query	889	HOXB5	ENSG00000120075	ENSG00000120075.5	no	603.199	-0.432906	0.187695	-2.30643	0.0210866	0.0849897	769.3	ARCHS4 Coexpression,311;Enrichr Queries,691;GTEx Coexpression,1306	EIF5B,ANXA1,RBFOX2,AHNAK,TPM4,DPYSL2,ACTN1,S100A4,FAM98A,RTN4	10	NA	0
gene_set_query	1237	HOXB6	ENSG00000108511	ENSG00000108511.9	no	1034.93	-0.389629	0.232552	-1.67545	0.0938457	0.237143	992.7	ARCHS4 Coexpression,908;Enrichr Queries,683;GTEx Coexpression,1387	GANAB,ANXA1,AHNAK,DPYSL2,S100A4,SMC1A	6	NA	0
gene_set_query	731	HOXB7	ENSG00000260027	ENSG00000260027.4	no	946.493	-0.0869954	0.215866	-0.403007	0.686943	0.824309	676.6	Literature ChIP-seq,118;ARCHS4 Coexpression,1028;Enrichr Queries,740;ReMap ChIP-seq,144;GTEx Coexpression,1353	EIF5B,DDX6,RRM1,ANXA1,LRP1,API5,YWHAB,ACTN1,PHAX,NMD3,EIF2S1,MTDH,SLC7A5,SNW1,THRAP3,DPYSL2,G3BP1,TCEA1,S100A4,FLNB,FAM98A,RBM23,LSM14A,BCAS2	24	YWHAB	1
gene_set_query	975	HOXB8	ENSG00000120068	ENSG00000120068.6	no	174.667	-0.735491	0.409974	-1.79399	0.0728146	0.20014	818.7	ARCHS4 Coexpression,709;Enrichr Queries,1243;GTEx Coexpression,504	GANAB,DPYSL2,MAP4,QKI,PAFAH1B2,EIF4G2,YWHAG	7	NA	0
gene_set_query	1072	HOXB9	ENSG00000170689	ENSG00000170689.9	no	495.221	-0.678079	0.357896	-1.89463	0.0581415	0.171628	878	ARCHS4 Coexpression,554;Enrichr Queries,848;GTEx Coexpression,1232	SLC7A5,GANAB,ANXA1,PRKDC,DPYSL2,HUWE1,SMC1A	7	NA	0
gene_set_query	1242	HOXC10	ENSG00000180818	ENSG00000180818.4	no	365.952	-0.70073	0.568634	-1.2323	0.217836	0.410303	996.3	ARCHS4 Coexpression,1496;Enrichr Queries,1040;GTEx Coexpression,453	SLC7A5,ANXA1,PSMC1,UBFD1,NAF1,DHX29	6	NA	0
gene_set_query	624	HOXC11	ENSG00000123388	ENSG00000123388.4	no	175.521	-1.01571	0.53013	-1.91597	0.0553693	0.166103	610	ARCHS4 Coexpression,715;Enrichr Queries,993;ReMap ChIP-seq,294;GTEx Coexpression,438	SLC7A5,RRM1,GANAB,SNW1,TPM4,SRP72,DPYSL2,CSDE1	8	NA	0
gene_set_query	1384	HOXC12	ENSG00000123407	ENSG00000123407.3	no	1.15048	0.560049	0.80992	0.691487	0.489259	0.680636	1103	ARCHS4 Coexpression,507;Enrichr Queries,1399;GTEx Coexpression,1402	GANAB,CAPRIN1,FAM98A,EIF4G2	4	NA	0
gene_set_query	1299	HOXC13	ENSG00000123364	ENSG00000123364.4	no	3.1834	0.266054	0.659587	0.403364	0.686681	0.824273	1037	ARCHS4 Coexpression,714;Enrichr Queries,1185;GTEx Coexpression,1212	SLC7A5,GANAB,DPYSL2,CSDE1	4	NA	0
gene_set_query	594	HOXC4	ENSG00000198353	ENSG00000198353.7	no	249.92	-0.367321	0.187018	-1.9641	0.0495186	0.154169	598	ARCHS4 Coexpression,683;Enrichr Queries,917;GTEx Coexpression,194	SEC23A,GANAB,TPM4,AHNAK,ZNHIT6,DPYSL2,PABPC5,FCF1,HUWE1,SMC1A,VIRMA,TNS1	12	NA	0
gene_set_query	941	HOXC5	ENSG00000172789	ENSG00000172789.3	no	15.919	-0.0493783	0.264464	-0.186711	0.851887	0.923127	801.7	ARCHS4 Coexpression,1272;Enrichr Queries,1015;GTEx Coexpression,118	SEC23A,GANAB,LRP1,AHNAK,DPYSL2,PABPC5,FCF1,GEMIN5,VIRMA,RBMS3,SNTB2	11	NA	0
gene_set_query	769	HOXC6	ENSG00000197757	ENSG00000197757.7	no	264.719	-0.503341	0.243909	-2.06365	0.0390514	0.130891	696.3	ARCHS4 Coexpression,1206;Enrichr Queries,758;GTEx Coexpression,125	ANXA1,TPM4,LRP1,PABPC5,FCF1,VIRMA,SLC7A5,GANAB,ZNHIT6,DPYSL2,GEMIN5,S100A4,TNPO1	13	NA	0
gene_set_query	408	HOXC8	ENSG00000037965	ENSG00000037965.5	no	99.2186	-0.530878	0.313768	-1.69195	0.090656	0.23157	485	ARCHS4 Coexpression,713;Enrichr Queries,542;GTEx Coexpression,200	EIF5B,ANXA1,AHNAK,FCF1,PHAX,UBFD1,MTDH,SLC7A5,DPYSL2,GEMIN5,S100A4,DHX29,TNPO1	13	NA	0
gene_set_query	548	HOXC9	ENSG00000180806	ENSG00000180806.4	no	126.298	-0.752957	0.324903	-2.31748	0.0204775	0.0833071	572.3	Literature ChIP-seq,49;ARCHS4 Coexpression,880;Enrichr Queries,1030;GTEx Coexpression,330	AHNAK,DDX1,FCF1,UBFD1,PHAX,HNRNPR,HNRNPLL,ZMAT2,SRP72,DPYSL2,ZNHIT6,HLTF,SF3A3,EIF5B,SUPT16H,MBNL2,ACTN1,LSM3,DDOST,MFAP1,RAB14,PSMC1,NCL,CSDE1,GEMIN5,NAF1,FAM98B,DHX29,SLU7,RBMS3	30	NA	0
gene_set_query	1197	HOXD1	ENSG00000128645	ENSG00000128645.12	no	9.45039	0.23943	0.310224	0.771797	0.440235	0.638025	959.7	ARCHS4 Coexpression,949;Enrichr Queries,1355;GTEx Coexpression,575	SLBP,MAP4,MCM6,QKI,PAFAH1B2	5	NA	0
gene_set_query	1182	HOXD10	ENSG00000128710	ENSG00000128710.5	no	20.1567	-0.0860026	0.4434	-0.193962	0.846206	0.920095	952.3	ARCHS4 Coexpression,199;Enrichr Queries,1217;GTEx Coexpression,1441	GANAB,ANXA1,PRKDC,COL14A1,HUWE1,SMC1A,EIF4G3,IPO5	8	NA	0
gene_set_query	1342	HOXD11	ENSG00000128713	ENSG00000128713.12	no	1.14873	-0.585439	0.65137	-0.898781	0.368769	0.572149	1075	ARCHS4 Coexpression,447;Enrichr Queries,1361;GTEx Coexpression,1416	PRMT5,GANAB,PRKDC,HUWE1,SMC1A	5	NA	0
gene_set_query	1276	HOXD12	ENSG00000170178	ENSG00000170178.6	no	0.915632	-1.62596	0.786697	-2.06682	0.0387514	0.130146	1015	ARCHS4 Coexpression,739;Enrichr Queries,1387;GTEx Coexpression,920	RAP1A,ANXA1,COL14A1,ACTN1	4	NA	0
gene_set_query	608	HOXD13	ENSG00000128714	ENSG00000128714.5	no	0.893441	-1.47763	0.807004	-1.831	0.0671	0.189539	604	Literature ChIP-seq,138;ARCHS4 Coexpression,246;Enrichr Queries,1379;GTEx Coexpression,653	PRMT5,GANAB,RAP1A,PRKDC,ACTN1,PGAM1,PPP1R8,HUWE1,SMC1A,EIF4G2,ENOX1,IPO5	12	NA	0
gene_set_query	915	HOXD3	ENSG00000128652	ENSG00000128652.10	no	11.0166	-0.546113	0.198908	-2.74555	0.00604088	0.0343082	784.7	ARCHS4 Coexpression,634;Enrichr Queries,1201;GTEx Coexpression,519	DYNC1H1,RBFOX2,COL14A1,PABPC5,SPTAN1,NUP160,SNTB2	7	NA	0
gene_set_query	1119	HOXD4	ENSG00000170166	ENSG00000170166.5	no	9.86194	-0.818826	0.265717	-3.08157	0.00205911	0.0156545	909	ARCHS4 Coexpression,405;Enrichr Queries,1333;GTEx Coexpression,989	DYNC1H1,GANAB,RBFOX2,TPM4,COL14A1,PABPC5	6	NA	0
gene_set_query	818	HOXD8	ENSG00000175879	ENSG00000175879.8	no	122.733	0.0441765	0.166474	0.265366	0.790728	0.888849	727	ARCHS4 Coexpression,991;Enrichr Queries,819;GTEx Coexpression,371	ANXA1,DPYSL2,PABPC5,CANX,KCTD12,RBM7,NUP160,SNTB2	8	NA	0
gene_set_query	1484	HOXD9	ENSG00000128709	ENSG00000128709.11	no	117.34	-0.284991	0.216825	-1.31438	0.188718	0.37467	1200	ARCHS4 Coexpression,852;Enrichr Queries,1170;GTEx Coexpression,1579	GANAB,DPYSL2,SMC1A	3	NA	0
gene_set_query	510	HSF1	ENSG00000185122	ENSG00000185122.9	no	5367.06	-0.0411956	0.114918	-0.35848	0.719984	0.845668	545.6	Literature ChIP-seq,40;ARCHS4 Coexpression,1157;ENCODE ChIP-seq,107;ReMap ChIP-seq,157;GTEx Coexpression,1267	SLBP,HSPA8,PRMT5,LRP1,AHNAK,API5,UBFD1,ZC3HAV1,PGD,ENOX1,SLC7A5,GANAB,ZMAT2,CANX,HNRNPH2,FLNB,RBM23,YWHAG	18	NA	0
gene_set_query	254	HSF2	ENSG00000025156	ENSG00000025156.11	yes	369.114	0.146408	0.0910586	1.60785	0.107869	0.25945	359.3	ARCHS4 Coexpression,233;Enrichr Queries,473;GTEx Coexpression,372	FYTTD1,HSPA8,MBNL2,ANXA1,RBFOX2,ACTN1,UBFD1,IQGAP1,YWHAQ,CSDE1,PSMC1,DPYSL2,HLTF,FLNA,MCM6	15	NA	0
gene_set_query	1117	HSF4	ENSG00000102878	ENSG00000102878.14	no	928.26	-1.4261	0.170879	-8.34566	7.08e-17	2.79e-13	908.3	ARCHS4 Coexpression,1006;Enrichr Queries,773;GTEx Coexpression,946	CDC42,SLC7A5,AHNAK,DPYSL2,STXBP1,TNS1	6	NA	0
gene_set_query	1580	HSF5	ENSG00000176160	ENSG00000176160.8	no	2.18383	0.364524	0.35673	1.02185	0.306852	0.510579	1353	ARCHS4 Coexpression,1431;Enrichr Queries,1044;GTEx Coexpression,1583	DPYSL2,SYNE1	2	NA	0
gene_set_query	1273	HSFX1	ENSG00000171116	ENSG00000171116.7	no	1.46328	0.199807	0.399442	0.500216	0.616923	0.777855	1014	ARCHS4 Coexpression,1428;GTEx Coexpression,599	HNRNPK,MDH1,STAU2	3	NA	0
gene_set_query	1625	HSFX2	ENSG00000268738	ENSG00000268738.2	no	0.843815	-1.26081	0.684102	-1.84302	0.0653257	0.186175	1481	ARCHS4 Coexpression,1481	NA	0	NA	0
gene_set_query	1492	HSFY1	ENSG00000172468	ENSG00000172468.12	no	0	NA	NA	NA	NA	NA	1209	ARCHS4 Coexpression,1365;GTEx Coexpression,1052	ANXA1	1	NA	0
gene_set_query	1096	HSFY2	ENSG00000169953	ENSG00000169953.11	no	0.0230658	-0.205581	2.92714	-0.0702327	0.944008	NA	893	ARCHS4 Coexpression,1338;GTEx Coexpression,448	RBFOX2,STXBP1,MYO5A,SPTAN1	4	NA	0
gene_set_query	853	IKZF1	ENSG00000185811	ENSG00000185811.15	no	395.221	0.422671	0.205989	2.05191	0.0401781	0.133368	748.2	Literature ChIP-seq,152;ARCHS4 Coexpression,1527;ENCODE ChIP-seq,75;Enrichr Queries,1293;ReMap ChIP-seq,133;GTEx Coexpression,1309	FYTTD1,DDX6,DDX3X,LRP1,STAU2,ZC3HAV1,HNRNPLL,RTN4,RAP1A,PPP1R8,ANXA6,FLNA,YWHAG,ZCCHC24,SUPT16H,MBNL2,ANXA1,RDX,FNDC3B,DDX10,PGD,HADHB,RAB10,PSMA6,HNRNPK,THRAP3,TFAM,S100A4,BUD13,NAA15,EIF4G3,LSM14A,RBMS3,SNTB2	34	NA	0
gene_set_query	922	IKZF2	ENSG00000030419	ENSG00000030419.15	yes	790.738	0.105187	0.183555	0.573057	0.566606	0.741919	788	ARCHS4 Coexpression,869;Enrichr Queries,388;GTEx Coexpression,1107	ANXA1,AHNAK,PGAM1,DPYSL2,ANXA6,EIF2AK2,FLNB,KCTD12,TNS1,SYNE1	10	NA	0
gene_set_query	1389	IKZF3	ENSG00000161405	ENSG00000161405.15	no	421.95	-0.00791665	0.242701	-0.032619	0.973978	0.988582	1108	ARCHS4 Coexpression,1043;Enrichr Queries,1206;GTEx Coexpression,1075	AHNAK,EIF2AK2	2	NA	0
gene_set_query	362	IKZF4	ENSG00000123411	ENSG00000123411.13	no	357.977	0.137097	0.101536	1.35023	0.176941	0.360055	456	ARCHS4 Coexpression,578;Enrichr Queries,467;GTEx Coexpression,323	CDC42,SLC7A5,RBFOX2,AHNAK,CSDE1,DPYSL2,RDX,YLPM1,UBFD1,IQGAP1,TNS1,SYNE1	12	NA	0
gene_set_query	1083	IKZF5	ENSG00000095574	ENSG00000095574.10	no	805.296	0.0713336	0.0923145	0.772725	0.439685	0.637503	881.7	ARCHS4 Coexpression,616;Enrichr Queries,783;GTEx Coexpression,1246	GANAB,MBNL2,DDX3X,AHNAK,DPYSL2,ACTN1,FLNA	7	NA	0
gene_set_query	1436	INSM1	ENSG00000173404	ENSG00000173404.4	yes	121.475	0.0529712	0.409725	0.129285	0.897132	0.949084	1146	ARCHS4 Coexpression,1310;Enrichr Queries,1070;GTEx Coexpression,1059	RBFOX2,STXBP1,DPYSL2,KCTD12	4	NA	0
gene_set_query	1271	INSM2	ENSG00000168348	ENSG00000168348.3	no	1.42255	-0.324105	0.360455	-0.899153	0.368571	0.572128	1013	ARCHS4 Coexpression,900;Enrichr Queries,1276;GTEx Coexpression,863	RBFOX2,DPYSL2,DDX1,MYO5A,YWHAG	5	NA	0
gene_set_query	571	IRF1	ENSG00000125347	ENSG00000125347.12	yes	3392.26	-0.00386741	0.145776	-0.0265298	0.978835	0.991043	586.7	Literature ChIP-seq,154;ARCHS4 Coexpression,1418;ENCODE ChIP-seq,33;Enrichr Queries,655;ReMap ChIP-seq,97;GTEx Coexpression,1163	DDX3X,GDI2,FCF1,PHAX,PARK7,YWHAQ,TNPO1,RBM7,SPTAN1,YWHAG,BCAS2,EIF5B,SUPT16H,ANXA1,ACTN1,PGD,PDIA6,YWHAZ,DDOST,PRPF4,DYNC1LI1,SLC7A5,PSMA6,THRAP3,TFAM,GEMIN5,S100A4,NAF1,ETF1,HNRNPH2,DNAJC8,MCM6,RBM23,FYTTD1,SEC23A,AHNAK,STAU2,CSTF2,UBFD1,ZC3HAV1,CDC42,GANAB,ZMAT2,SRP72,ZNHIT6,G3BP1,PPP1R8,FLNB,MAP4,SF3A3,DYNC1H1,SSB,API5,XRCC5,CPSF2,EIF2AK2,QKI,ARCN1,RAB10,MFAP1,RAB14,SRPRA,STT3A,TCEA1,FAM98B,EI…	67	PARK7	1
gene_set_query	979	IRF2	ENSG00000168310	ENSG00000168310.9	yes	2061.77	-0.00551518	0.0880763	-0.0626182	0.950071	0.976373	820.3	ARCHS4 Coexpression,1494;Enrichr Queries,482;ReMap ChIP-seq,103;GTEx Coexpression,1202	CAP1,FYTTD1,SF3A3,DDX3X,AHNAK,ACTN1,EIF2AK2,ZC3HAV1,RAB10,GANAB,DPYSL2,G3BP1,FLNB,YWHAG	14	NA	0
gene_set_query	428	IRF3	ENSG00000126456	ENSG00000126456.14	no	4243.76	-0.400949	0.129238	-3.10242	0.00191949	0.0148464	493.8	ARCHS4 Coexpression,1578;ENCODE ChIP-seq,9;Enrichr Queries,479;ReMap ChIP-seq,23;GTEx Coexpression,380	YWHAB,GDI2,PHAX,HNRNPR,APEH,VIRMA,YWHAQ,DPYSL2,ANXA6,PRMT5,ACTN1,DDX10,PGD,PDIA6,DDOST,PSMA6,NCL,CANX,HNRNPH2,DNAJC8,MCM6,RBM23,MAPRE1,DDX1,CSTF2,UBFD1,HNRNPLL,RTN4,ADD1,ACAT1,CDC42,RBM15B,PTDSS1,ZMAT2,HLTF,G3BP1,CSTF1,FLNA,FLNB,EIF4E,SF3A3,HSPA8,MDH1,SNRNP40,HNRNPK,PSMC1,STT3A,SRPRA,FAM98B,DHX29,R3HDM1,EIF4G2	52	YWHAB	1
gene_set_query	711	IRF4	ENSG00000137265	ENSG00000137265.13	no	107.924	0.320447	0.244032	1.31313	0.189139	0.375239	665	ARCHS4 Coexpression,936;ENCODE ChIP-seq,91;Enrichr Queries,1134;ReMap ChIP-seq,86;GTEx Coexpression,1078	FYTTD1,NOMO3,SLBP,DDX3X,AHNAK,GDI2,UBFD1,ZC3HAV1,PARK7,HNRNPLL,VIRMA,MTDH,YWHAQ,DPYSL2,ANXA6,EIF4E,NOMO1,NOMO2,CAP1,SF3A3,HSPA8,PRMT5,MDH1,HUWE1,EIF2AK2,RC3H2,SLC7A5,HNRNPK,TFAM,GEMIN5,FAM98B,DNAJC8,LSM14A,SNTB2	34	PARK7	1
gene_set_query	1494	IRF5	ENSG00000128604	ENSG00000128604.17	yes	883.83	-0.0524938	0.132686	-0.395625	0.692381	0.827283	1210	ARCHS4 Coexpression,1455;Enrichr Queries,800;GTEx Coexpression,1376	ANXA1,AHNAK,S100A4,KCTD12	4	NA	0
gene_set_query	1296	IRF6	ENSG00000117595	ENSG00000117595.9	yes	7291.93	-0.0728381	0.143736	-0.506751	0.61233	0.774379	1034	ARCHS4 Coexpression,1258;Enrichr Queries,746;GTEx Coexpression,1097	SLC7A5,ANXA1,RAB14,AHNAK,FLNB	5	NA	0
gene_set_query	1323	IRF7	ENSG00000185507	ENSG00000185507.18	no	2337.61	-0.107872	0.240447	-0.448629	0.653699	0.803166	1060	ARCHS4 Coexpression,1368;Enrichr Queries,611;GTEx Coexpression,1200	SLC7A5,ANXA1,EIF2AK2,S100A4,ZC3HAV1	5	NA	0
gene_set_query	1123	IRF8	ENSG00000140968	ENSG00000140968.9	no	1430.72	0.178713	0.22725	0.786414	0.431625	0.630485	913.5	Literature ChIP-seq,87;ARCHS4 Coexpression,1444;Enrichr Queries,822;GTEx Coexpression,1301	CAP1,SF3A3,ANXA1,GNL3L,XRCC5,CPSF2,TCEA1,S100A4,KCTD12,ZC3HAV1,YWHAG	11	NA	0
gene_set_query	733	IRF9	ENSG00000213928	ENSG00000213928.7	yes	423.027	-0.757659	0.146456	-5.1733	2.3e-07	1.19e-05	677.3	ARCHS4 Coexpression,1375;Enrichr Queries,286;ReMap ChIP-seq,10;GTEx Coexpression,1038	SF3A3,HSPA8,ANXA1,AHNAK,EIF2AK2,ZC3HAV1,PGD,RTN4,CDC42,SLC7A5,RAB14,CANX,TCEA1,ETF1,S100A4,MAP4,DNAJC8,EIF4G3,YWHAG,SNTB2	20	NA	0
gene_set_query	1532	IRX1	ENSG00000170549	ENSG00000170549.3	no	6.45723	-0.0728546	0.434008	-0.167865	0.86669	0.931915	1266	ARCHS4 Coexpression,1260;Enrichr Queries,1107;GTEx Coexpression,1430	COL14A1,DPYSL2,QKI	3	NA	0
gene_set_query	1396	IRX2	ENSG00000170561	ENSG00000170561.11	no	65.201	-0.0823122	0.347512	-0.236861	0.812764	0.901365	1113	ARCHS4 Coexpression,1245;Enrichr Queries,1000;GTEx Coexpression,1093	ANXA1,RAB14,DPYSL2,ANXA6	4	NA	0
gene_set_query	1420	IRX3	ENSG00000177508	ENSG00000177508.11	no	448.832	-0.0383995	0.352747	-0.108859	0.913315	0.957846	1129	ARCHS4 Coexpression,1438;Enrichr Queries,603;GTEx Coexpression,1347	SLC7A5,ANXA1,AHNAK,DPYSL2,S100A4	5	NA	0
gene_set_query	1462	IRX4	ENSG00000113430	ENSG00000113430.8	no	2.22464	0.291708	0.491567	0.593424	0.552897	0.731023	1166	ARCHS4 Coexpression,918;Enrichr Queries,1327;GTEx Coexpression,1252	SLC7A5,FLNB	2	NA	0
gene_set_query	1493	IRX5	ENSG00000176842	ENSG00000176842.13	no	175.392	-0.587387	0.23384	-2.51192	0.0120075	0.0564727	1210	ARCHS4 Coexpression,1228;Enrichr Queries,1078;GTEx Coexpression,1323	AHNAK,DPYSL2,CSDE1	3	NA	0
gene_set_query	1387	IRX6	ENSG00000159387	ENSG00000159387.7	no	5.17653	-0.323872	0.403894	-0.801875	0.422625	0.622196	1104	ARCHS4 Coexpression,973;Enrichr Queries,814;GTEx Coexpression,1526	COL14A1,DPYSL2,TNS1	3	NA	0
gene_set_query	1433	ISL1	ENSG00000016082	ENSG00000016082.13	no	234.708	-0.0618998	0.235565	-0.262772	0.792726	0.890006	1144	ARCHS4 Coexpression,1417;Enrichr Queries,1023;GTEx Coexpression,993	DPYSL2,PABPC4L,KCTD12	3	NA	0
gene_set_query	1234	ISL2	ENSG00000159556	ENSG00000159556.8	no	41.532	0.254968	0.249561	1.02167	0.306938	0.51065	990	ARCHS4 Coexpression,800;Enrichr Queries,975;GTEx Coexpression,1195	CAP1,SLC7A5,SLBP,PRMT5,DPYSL2	5	NA	0
gene_set_query	1575	ISX	ENSG00000175329	ENSG00000175329.11	no	4.44547	0.741101	0.475662	1.55804	0.119224	0.277343	1343	ARCHS4 Coexpression,1503;Enrichr Queries,1305;GTEx Coexpression,1222	ANXA1	1	NA	0
gene_set_query	337	JAZF1	ENSG00000153814	ENSG00000153814.10	no	857.601	0.208864	0.111275	1.877	0.0605177	0.17658	442.3	ARCHS4 Coexpression,1070;Enrichr Queries,138;GTEx Coexpression,119	ZCCHC24,ANXA1,AHNAK,ACTN1,STXBP1,PABPC5,FNDC3B,ADARB1,HNRNPLL,SYNE1,RAP1A,DPYSL2,G3BP1,FLNA,KCTD12,TNS1,RBMS3	17	NA	0
gene_set_query	800	JDP2	ENSG00000140044	ENSG00000140044.11	no	1415.31	0.1328	0.111795	1.18789	0.234875	0.430378	714.7	ARCHS4 Coexpression,1279;Enrichr Queries,247;GTEx Coexpression,618	CAP1,ZCCHC24,SLC7A5,ANXA1,AHNAK,LRP1,DPYSL2,ACTN1,S100A4,FLNB,ZC3HAV1,TNS1	12	NA	0
gene_set_query	509	JRK	ENSG00000234616	ENSG00000234616.7	no	1210.61	-0.259542	0.155869	-1.66513	0.0958877	0.24062	545.5	ARCHS4 Coexpression,525;GTEx Coexpression,566	DYNC1H1,GANAB,PRKDC,HUWE1	4	NA	0
gene_set_query	478	JRKL	ENSG00000183340	ENSG00000183340.6	no	1028.7	-0.0163544	0.0922518	-0.17728	0.859289	0.92759	526	ARCHS4 Coexpression,1445;Enrichr Queries,94;GTEx Coexpression,39	ZCCHC24,DDX6,MBNL2,ANXA1,AHNAK,PRKDC,ACTN1,FCF1,FNDC3B,IQGAP1,VIRMA,NUP160,IPO5,MTDH,SYNE1,GANAB,CAPRIN1,DPYSL2,HLTF,STT3A,TFAM,TNPO1,RBM7	23	NA	0
gene_set_query	92	JUN	ENSG00000177606	ENSG00000177606.6	no	10663.3	0.161375	0.162612	0.992388	0.321008	0.525345	200.7	Literature ChIP-seq,123;ARCHS4 Coexpression,53;ENCODE ChIP-seq,54;Enrichr Queries,235;ReMap ChIP-seq,14;GTEx Coexpression,725	GDI2,PHAX,PARK7,APEH,IPO5,YWHAQ,DPYSL2,RBM7,SPTAN1,YWHAG,BCAS2,CAP1,PRMT5,MBNL2,ANXA1,TPM4,ACTN1,PGAM1,FNDC3B,DDX10,YWHAZ,PDIA6,RC3H2,DDOST,HADHB,SLC7A5,PSMA6,THRAP3,CSDE1,XRN2,CANX,S100A4,ETF1,KCTD12,MCM6,DNAJC8,MAPRE1,RBM23,PAFAH1B2,PAFAH1B1,MACF1,AHNAK,PRKDC,UBFD1,IQGAP1,MRPL15,RTN4,CDC42,GANAB,RBM15B,ZMAT2,SRP72,HLTF,PPP1R8,G3BP1,CSTF1,FLNA,FLNB,EIF4E,SF3A3,DYNC1H1,HSPA8,RRM1,MDH1,API5,XRCC5,…	82	PARK7	1
gene_set_query	970	JUNB	ENSG00000171223	ENSG00000171223.5	no	16838.5	-0.0868183	0.153678	-0.564935	0.572118	0.746236	815	ARCHS4 Coexpression,1548;Enrichr Queries,465;ReMap ChIP-seq,58;GTEx Coexpression,1189	HSPA8,ANXA1,TPM4,AHNAK,COL14A1,ACTN1,GDI2,ZC3HAV1,MTDH,CDC42,SLC7A5,YWHAQ,RAB14,S100A4,YWHAG	15	NA	0
gene_set_query	109	JUND	ENSG00000130522	ENSG00000130522.5	yes	9262.56	0.00886097	0.165461	0.0535532	0.957291	0.980055	214.2	Literature ChIP-seq,107;ARCHS4 Coexpression,804;ENCODE ChIP-seq,24;Enrichr Queries,81;ReMap ChIP-seq,132;GTEx Coexpression,137	YWHAB,FCF1,PARK7,ADARB1,YWHAQ,DPYSL2,YWHAG,BCAS2,ZCCHC24,PRMT5,ANXA1,MBNL2,TPM4,ACTN1,PGAM1,DDX10,PGD,YWHAZ,PDIA6,DDOST,SLC7A5,PRPF4,PSMA6,NCL,S100A4,ETF1,DNAJC8,RBM23,MAPRE1,SLU7,LRP1,AHNAK,DDX1,STXBP1,MRPL15,ZC3HAV1,HNRNPLL,RTN4,CDC42,GANAB,G3BP1,FLNA,MAP4,EIF4E,HSPA8,DYNC1H1,SSB,XRCC5,CPSF2,YLPM1,EIF2S1,QKI,ARCN1,SNRNP40,MFAP1,PSMC1,BUD13,FAM98A,LSM14A	59	YWHAB,PARK7	2
gene_set_query	1183	KAT7	ENSG00000136504	ENSG00000136504.10	no	1613.67	0.0326616	0.0710948	0.45941	0.64594	0.798147	955.5	ARCHS4 Coexpression,1105;GTEx Coexpression,806	DHX57,NMD3,PAFAH1B1	3	NA	0
gene_set_query	155	KCMF1	ENSG00000176407	ENSG00000176407.16	yes	3238.27	-0.0139261	0.0768459	-0.181221	0.856194	0.925972	264	ARCHS4 Coexpression,435;Enrichr Queries,6;GTEx Coexpression,351	FYTTD1,DDX3X,AHNAK,GDI2,UBFD1,RTN4,IPO5,MTDH,YWHAQ,DPYSL2,RBPMS2,FLNB,TNPO1,YWHAG,HSPA8,ANXA1,TPM4,ACTN1,YWHAZ,RAB10,SLC7A5,HNRNPK,CSDE1,PSMC1,NCL,CANX,ETF1,EIF4G2,PAFAH1B1	29	NA	0
gene_set_query	1326	KCNIP3	ENSG00000115041	ENSG00000115041.11	no	122.347	-0.0971607	0.183456	-0.529612	0.596381	0.763731	1061	ARCHS4 Coexpression,587;GTEx Coexpression,1535	ZCCHC24,STXBP1,SPTAN1	3	NA	0
gene_set_query	1152	KDM2A	ENSG00000173120	ENSG00000173120.13	no	6363.87	0.108978	0.0793786	1.37288	0.169788	0.350312	935.5	ARCHS4 Coexpression,795;GTEx Coexpression,1076	AHNAK,PARK7,IQGAP1	3	NA	0
gene_set_query	1576	KDM2B	ENSG00000089094	ENSG00000089094.15	yes	1062.09	0.035421	0.0689433	0.513769	0.607413	0.771648	1347	ARCHS4 Coexpression,1406;GTEx Coexpression,1287	NA	0	NA	0
gene_set_query	235	KDM5B	ENSG00000117139	ENSG00000117139.15	no	4876.74	-0.10428	0.0920194	-1.13324	0.257112	0.456064	346.8	Literature ChIP-seq,1;ARCHS4 Coexpression,147;ENCODE ChIP-seq,106;ReMap ChIP-seq,270;GTEx Coexpression,1210	FCF1,PHAX,HNRNPR,ADARB1,PARK7,IPO5,DPYSL2,SUPT16H,RBFOX2,MBNL2,TPM4,ACTN1,DDX10,PGD,PDIA6,RC3H2,PRPF4,DYNC1LI1,NCL,XRN2,TFAM,GEMIN5,SLBP,MACF1,DDX6,DDX1,CSTF2,UBFD1,NMD3,ZC3HAV1,MRPL15,HNRNPLL,RTN4,NUP160,MTDH,ZMAT2,ZNHIT6,HLTF,G3BP1,XRCC5,API5,RDX,CPSF2,MYO5A,EIF2S1,HNRNPK,GNL3L,SNW1,CAPRIN1,STT3A,DHX29,LSM14A,EIF4G2,DDX3X,COL14A1,GDI2,YWHAQ,ANXA6,TNPO1,ZCCHC24,CAP1,EIF5B,PGAM1,YWHAZ,PCDHGA9,HAD…	106	PARK7	1
gene_set_query	935	KIN	ENSG00000151657	ENSG00000151657.10	no	584.034	-0.16724	0.0806759	-2.07298	0.0381741	0.128805	798.7	ARCHS4 Coexpression,1021;Enrichr Queries,174;GTEx Coexpression,1201	HSPA8,GANAB,HNRNPK,SSB,XRCC5,NCL,XRN2,CSTF1,TFAM,NMD3,MCM6,EIF2S1	12	NA	0
gene_set_query	788	KLF1	ENSG00000105610	ENSG00000105610.4	no	1.9631	0.202287	0.353833	0.571701	0.567525	0.742598	707.4	Literature ChIP-seq,9;ARCHS4 Coexpression,1239;Enrichr Queries,798;ReMap ChIP-seq,130;GTEx Coexpression,1361	SLBP,SEC23A,AHNAK,DDX1,CSTF2,FCF1,NMD3,PARK7,MRPL15,APEH,HNRNPLL,NUP160,ACAT1,SRP72,CSTF1,FLNA,TNPO1,EIF4E,YWHAG,TNS1,SF3A3,RRM1,SSB,TPM4,MDH1,HUWE1,PGD,EIF2S1,SLC7A5,SNW1,NCL,STT3A,GEMIN5,S100A4,MCM6,NAA15	36	PARK7	1
gene_set_query	269	KLF10	ENSG00000155090	ENSG00000155090.13	no	3367.78	0.493172	0.128969	3.82395	0.000131331	0.00190097	374	ARCHS4 Coexpression,773;Enrichr Queries,202;GTEx Coexpression,147	FYTTD1,HSPA8,ANXA1,AHNAK,ACTN1,EIF2S1,YWHAZ,RTN4,SLC7A5,THRAP3,CSDE1,PSMC1,DPYSL2,NAF1,ETF1,S100A4,SPTAN1,PAFAH1B2,PAFAH1B1	19	NA	0
gene_set_query	743	KLF11	ENSG00000172059	ENSG00000172059.9	yes	985.562	0.304147	0.12228	2.48731	0.0128715	0.0593397	682	ARCHS4 Coexpression,884;Enrichr Queries,310;GTEx Coexpression,852	SLC7A5,SNW1,DDX3X,ANXA1,AHNAK,DPYSL2,GDI2,GEMIN5,FLNB,KCTD12,TNS1	11	NA	0
gene_set_query	135	KLF12	ENSG00000118922	ENSG00000118922.15	yes	678.411	0.461817	0.169629	2.72252	0.0064787	0.0360942	244.7	ARCHS4 Coexpression,411;Enrichr Queries,197;GTEx Coexpression,126	MACF1,DDX6,SEC23A,MBNL2,RBFOX2,AHNAK,COL14A1,PABPC5,MYO5A,ADARB1,QKI,SYNE1,RAP1A,DPYSL2,ANXA6,FLNA,FLNB,KCTD12,TNS1,RBMS3	20	NA	0
gene_set_query	678	KLF13	ENSG00000169926	ENSG00000169926.8	no	4808.19	0.400281	0.121053	3.30665	0.000944191	0.00877438	640.8	ARCHS4 Coexpression,783;Enrichr Queries,208;ReMap ChIP-seq,253;GTEx Coexpression,1319	HSPA8,AHNAK,ACTN1,FNDC3B,YWHAZ,RTN4,ADD1,SLC7A5,DPYSL2,ANXA6,FLNA,FLNB,YWHAG,TNS1	14	NA	0
gene_set_query	1528	KLF14	ENSG00000266265	ENSG00000266265.2	no	7.34218	0.3044	0.226564	1.34355	0.179093	0.362811	1263	ARCHS4 Coexpression,1199;Enrichr Queries,1326	PABPC4L	1	NA	0
gene_set_query	808	KLF15	ENSG00000163884	ENSG00000163884.3	no	236.823	-0.0624221	0.26608	-0.234599	0.81452	0.902403	721.7	ARCHS4 Coexpression,868;Enrichr Queries,1045;GTEx Coexpression,252	CDC42,DPYSL2,YWHAZ,VIRMA,TNS1,ACAT1,RBMS3	7	NA	0
gene_set_query	1086	KLF16	ENSG00000129911	ENSG00000129911.7	no	1914.71	7.57e-05	0.142162	0.000532689	0.999575	0.99976	885.7	ARCHS4 Coexpression,1125;Enrichr Queries,491;GTEx Coexpression,1041	HSPA8,SLC7A5,GANAB,ZMAT2,AHNAK,ACTN1,NCL,ETF1	8	NA	0
gene_set_query	1495	KLF17	ENSG00000171872	ENSG00000171872.4	no	5.90558	0.508014	0.323694	1.56943	0.116548	0.273234	1211	ARCHS4 Coexpression,1041;Enrichr Queries,1029;GTEx Coexpression,1564	MFAP1,DPYSL2,TNS1	3	NA	0
gene_set_query	648	KLF2	ENSG00000127528	ENSG00000127528.5	no	4156.52	-0.174139	0.27358	-0.636518	0.524439	0.709641	624	Literature ChIP-seq,160;ARCHS4 Coexpression,1593;Enrichr Queries,354;GTEx Coexpression,389	HSPA8,ANXA1,AHNAK,DPYSL2,S100A4,KCTD12,EIF4E,RBMS3,TNS1	9	NA	0
gene_set_query	523	KLF3	ENSG00000109787	ENSG00000109787.11	yes	5330.56	0.151357	0.101058	1.49772	0.134206	0.2997	559.8	ARCHS4 Coexpression,1104;Enrichr Queries,212;ReMap ChIP-seq,36;GTEx Coexpression,887	DMGDH,SF3A3,SLBP,MBNL2,ANXA1,MDH1,AHNAK,PRKDC,DDX1,ACTN1,PGAM1,RDX,HUWE1,YLPM1,FNDC3B,PARK7,VIRMA,YWHAZ,RAB14,DPYSL2,FAM98B,FLNB,TNS1	23	PARK7	1
gene_set_query	404	KLF4	ENSG00000136826	ENSG00000136826.13	no	4079.12	-0.198907	0.199486	-0.997095	0.318718	0.52329	483.6	Literature ChIP-seq,22;ARCHS4 Coexpression,681;Enrichr Queries,342;ReMap ChIP-seq,142;GTEx Coexpression,1231	FYTTD1,SLBP,LRP1,AHNAK,YWHAB,PHAX,PARK7,MRPL15,RTN4,NUP160,ADD1,MTDH,CDC42,GANAB,YWHAQ,DPYSL2,RBPMS2,FLNA,FLNB,NOMO1,YWHAG,DYNC1H1,ANXA1,RBFOX2,SSB,ACTN1,RDX,EIF2AK2,YWHAZ,EIF2S1,LSM3,DDOST,SLC7A5,THRAP3,CANX,TCEA1,S100A4,ETF1,BUD13,KCTD12,SNTB2	41	YWHAB,PARK7	2
gene_set_query	664	KLF5	ENSG00000102554	ENSG00000102554.12	no	12145.7	-0.102773	0.158775	-0.64729	0.517445	0.703943	630.4	Literature ChIP-seq,34;ARCHS4 Coexpression,1169;Enrichr Queries,582;ReMap ChIP-seq,219;GTEx Coexpression,1148	NOMO3,AHNAK,HNRNPR,NMD3,ADARB1,RTN4,IPO5,MTDH,SYNE1,CDC42,DPYSL2,FLNA,FLNB,SPTAN1,YWHAG,TNS1,DYNC1H1,SUPT16H,ANXA1,ACTN1,HUWE1,YWHAZ,RAB10,SLC7A5,HNRNPK,RAB14,THRAP3,S100A4,LSM14A,PAFAH1B1	30	NA	0
gene_set_query	258	KLF6	ENSG00000067082	ENSG00000067082.13	no	12784.9	0.134302	0.135795	0.989007	0.32266	0.527438	360.8	ARCHS4 Coexpression,568;Enrichr Queries,106;ReMap ChIP-seq,124;GTEx Coexpression,645	SLBP,HSPA8,ANXA1,AHNAK,TPM4,XRCC5,ACTN1,PGAM1,HNRNPR,PARK7,IQGAP1,YWHAZ,IPO5,SLC7A5,GANAB,DPYSL2,FLNA,FLNB,S100A4,SNTB2	20	PARK7	1
gene_set_query	277	KLF7	ENSG00000118263	ENSG00000118263.13	no	2229.35	0.268831	0.141711	1.89704	0.0578222	0.171027	384.3	ARCHS4 Coexpression,916;Enrichr Queries,114;GTEx Coexpression,123	MBNL2,ANXA1,RBFOX2,TPM4,AHNAK,ACTN1,FNDC3B,IQGAP1,APEH,RC3H2,SYNE1,SLC7A5,DPYSL2,FLNB,KCTD12,RBMS3,SNTB2,TNS1	18	NA	0
gene_set_query	1092	KLF8	ENSG00000102349	ENSG00000102349.13	no	189.199	0.273469	0.187742	1.45662	0.145221	0.315937	889	ARCHS4 Coexpression,1090;Enrichr Queries,431;GTEx Coexpression,1146	GANAB,ANXA1,RAB14,AHNAK,DPYSL2,FLNB,TNS1,SYNE1	8	NA	0
gene_set_query	230	KLF9	ENSG00000119138	ENSG00000119138.4	no	3354.08	0.272838	0.140346	1.94404	0.0518911	0.158987	341.5	ARCHS4 Coexpression,152;Enrichr Queries,339;ReMap ChIP-seq,212;GTEx Coexpression,663	ZCCHC24,SLBP,HSPA8,MBNL2,ANXA1,AHNAK,LRP1,DDX1,ADD1,GANAB,DPYSL2,FLNA,KCTD12,MAP4,TNS1,RBMS3	16	NA	0
gene_set_query	183	KMT2A	ENSG00000118058	ENSG00000118058.19	yes	3734.01	0.311095	0.105746	2.9419	0.00326206	0.0217583	295	ARCHS4 Coexpression,111;ReMap ChIP-seq,4;GTEx Coexpression,770	FYTTD1,MACF1,DDX6,PRKDC,ZC3HAV1,PARK7,VIRMA,SYNE1,PTDSS1,RBM15B,G3BP1,RBM7,SPTAN1,HSPA8,DYNC1H1,RBFOX2,API5,RDX,HUWE1,YLPM1,EIF2AK2,DYNC1LI1,HNRNPK,MFAP1,NAA15,SLU7,EIF4G3	27	PARK7	1
gene_set_query	317	KMT2B	ENSG00000272333	ENSG00000272333.4	no	3292.29	-0.131665	0.0779087	-1.68999	0.0910292	0.232297	423.5	ARCHS4 Coexpression,814;ReMap ChIP-seq,33	API5,XRCC5,DDX1,HUWE1,UBFD1,SMC1A,EIF2S1,NUP160,GANAB,ZMAT2,ZNHIT6,ETF1,FAM98B,EIF4G2	14	NA	0
gene_set_query	1378	L3MBTL1	ENSG00000185513	ENSG00000185513.13	yes	397.963	-0.765545	0.124422	-6.15283	7.61e-10	1.04e-07	1100	ARCHS4 Coexpression,1575;GTEx Coexpression,624	STXBP1,SPTAN1,SYNE1	3	NA	0
gene_set_query	322	L3MBTL3	ENSG00000198945	ENSG00000198945.6	yes	629.953	0.227903	0.101847	2.23771	0.0252398	0.0963776	429.5	ARCHS4 Coexpression,117;GTEx Coexpression,742	SSB,XRCC5,THRAP3,STAU2,XRN2,G3BP1,GDI2,ZC3HAV1,NAA15,EIF4E,PAFAH1B2	11	NA	0
gene_set_query	1501	L3MBTL4	ENSG00000154655	ENSG00000154655.13	no	209.756	-0.397887	0.220808	-1.80196	0.0715516	0.197959	1217	ARCHS4 Coexpression,1015;GTEx Coexpression,1418	GANAB	1	NA	0
gene_set_query	1503	LBX1	ENSG00000138136	ENSG00000138136.6	no	0.265485	-1.38509	1.31228	-1.05548	0.291205	NA	1218	ARCHS4 Coexpression,1465;Enrichr Queries,1395;GTEx Coexpression,794	PSMC1,UBFD1	2	NA	0
gene_set_query	1334	LBX2	ENSG00000179528	ENSG00000179528.14	no	107.424	-0.831962	0.145754	-5.70799	1.14e-08	1.02e-06	1065	ARCHS4 Coexpression,921;Enrichr Queries,1094;GTEx Coexpression,1181	DMGDH,DPYSL2,ZC3HAV1,DDOST,PAFAH1B1	5	NA	0
gene_set_query	899	LCOR	ENSG00000196233	ENSG00000196233.10	yes	1550.94	0.0584907	0.138565	0.422117	0.672939	0.815501	775.7	ARCHS4 Coexpression,483;Enrichr Queries,371;GTEx Coexpression,1473	MACF1,GANAB,MBNL2,AHNAK,DPYSL2,FNDC3B,ANXA6,MYO5A,TNPO1,PAFAH1B2	10	NA	0
gene_set_query	302	LCORL	ENSG00000178177	ENSG00000178177.13	no	495.387	0.0665087	0.113319	0.586913	0.557262	0.734545	409.7	ARCHS4 Coexpression,359;Enrichr Queries,801;GTEx Coexpression,69	DDX6,RRM1,MBNL2,CPSF2,MYO5A,MTDH,PRPF4,GANAB,GNL3L,SNW1,YWHAQ,DPYSL2,G3BP1,HLTF,CSTF1,ANXA6,MCM6,NAA15,TNPO1	19	NA	0
gene_set_query	1115	LEF1	ENSG00000138795	ENSG00000138795.8	no	1130.09	0.359497	0.170112	2.1133	0.0345752	0.120037	906.3	ARCHS4 Coexpression,1587;Enrichr Queries,406;ReMap ChIP-seq,175;GTEx Coexpression,1457	DYNC1H1,SLC7A5,MBNL2,ANXA1,AHNAK,DPYSL2,ACTN1,FLNB,S100A4,EIF4G2,PAFAH1B1	11	NA	0
gene_set_query	1149	LEUTX	ENSG00000213921	ENSG00000213921.6	no	0.0187615	-0.277714	2.92714	-0.0948758	0.924413	NA	932.7	ARCHS4 Coexpression,1149;Enrichr Queries,1242;GTEx Coexpression,407	MFAP1,PGAM1,DPYSL2,EIF2AK2,MCM6,MTDH	6	NA	0
gene_set_query	1395	LHX1	ENSG00000273706	ENSG00000273706.3	no	43.9494	-1.65623	0.612842	-2.70254	0.00688123	0.0377136	1111	ARCHS4 Coexpression,871;Enrichr Queries,1350	RBFOX2,RDX	2	NA	0
gene_set_query	1419	LHX2	ENSG00000106689	ENSG00000106689.9	no	3.76583	-0.202262	0.373434	-0.541628	0.588075	0.757865	1128	ARCHS4 Coexpression,1574;Enrichr Queries,1190;ReMap ChIP-seq,208;GTEx Coexpression,1539	HSPA8,MBNL2,DDX3X,ANXA1,DPYSL2,YWHAZ	6	NA	0
gene_set_query	1607	LHX3	ENSG00000107187	ENSG00000107187.14	no	0.585668	0.928777	0.696117	1.33423	0.18213	0.366923	1407	ARCHS4 Coexpression,1419;Enrichr Queries,1365;GTEx Coexpression,1437	NA	0	NA	0
gene_set_query	1161	LHX4	ENSG00000121454	ENSG00000121454.5	yes	48.6425	-0.732872	0.177205	-4.13572	3.54e-05	0.00067209	940	ARCHS4 Coexpression,167;Enrichr Queries,1328;GTEx Coexpression,1325	MACF1,PRKDC,G3BP1,HUWE1,YLPM1,TNPO1,SMC1A,EIF4G3	8	NA	0
gene_set_query	1450	LHX5	ENSG00000089116	ENSG00000089116.3	no	18.3882	-0.802106	0.554853	-1.44562	0.148284	0.320463	1161	ARCHS4 Coexpression,1301;Enrichr Queries,1354;GTEx Coexpression,827	RBFOX2,STXBP1,SPTAN1	3	NA	0
gene_set_query	758	LHX6	ENSG00000106852	ENSG00000106852.14	no	128.156	0.15284	0.174142	0.877675	0.38012	0.582604	692	ARCHS4 Coexpression,437;Enrichr Queries,682;GTEx Coexpression,957	RBFOX2,AHNAK,YWHAQ,DPYSL2,STXBP1,CAPRIN1,KCTD12,EIF4G2,TNS1	9	NA	0
gene_set_query	1376	LHX8	ENSG00000162624	ENSG00000162624.13	no	0.685554	-2.04448	0.855279	-2.39043	0.0168287	0.0723643	1099	ARCHS4 Coexpression,384;Enrichr Queries,1344;GTEx Coexpression,1568	RBFOX2,HNRNPK,YWHAQ,CAPRIN1,EIF4G2	5	NA	0
gene_set_query	1463	LHX9	ENSG00000143355	ENSG00000143355.14	no	9.76181	1.24513	0.374082	3.3285	0.000873163	0.00827029	1166	ARCHS4 Coexpression,1173;Enrichr Queries,1329;GTEx Coexpression,995	RBFOX2,PABPC5	2	NA	0
gene_set_query	905	LIN28A	ENSG00000131914	ENSG00000131914.9	no	0.450921	-0.541024	0.515599	-1.04931	0.294035	0.49677	779.5	ARCHS4 Coexpression,75;GTEx Coexpression,1484	SUPT16H,SSB,PRKDC,XRCC5,NCL,PGAM1,G3BP1,RBPMS2,UBFD1,LSM14A,IPO5	11	NA	0
gene_set_query	903	LIN28B	ENSG00000187772	ENSG00000187772.6	no	0.395548	-0.698851	0.941251	-0.742471	0.457802	NA	777.7	ARCHS4 Coexpression,106;Enrichr Queries,1225;GTEx Coexpression,1002	SUPT16H,SSB,PRKDC,XRCC5,DPYSL2,NCL,G3BP1,GDI2,RBPMS2,TFAM,EIF4G3,IPO5	12	NA	0
gene_set_query	280	LIN54	ENSG00000189308	ENSG00000189308.9	no	563.152	0.185886	0.0770285	2.41322	0.0158125	0.0690564	387	ARCHS4 Coexpression,604;GTEx Coexpression,170	RAB10,DDX6,GNL3L,PGAM1,CSTF2,CPSF2,NAA15,PGD,SLU7,EIF4E	10	NA	0
gene_set_query	1598	LMX1A	ENSG00000162761	ENSG00000162761.13	no	0.905827	0.330106	0.638851	0.516719	0.605352	0.770311	1389	ARCHS4 Coexpression,1470;Enrichr Queries,1223;GTEx Coexpression,1475	DPYSL2	1	NA	0
gene_set_query	1547	LMX1B	ENSG00000136944	ENSG00000136944.16	no	46.1792	-0.419842	0.346321	-1.21229	0.2254	0.419303	1297	ARCHS4 Coexpression,1363;Enrichr Queries,1191;GTEx Coexpression,1337	AHNAK	1	NA	0
gene_set_query	1573	LTF	ENSG00000012223	ENSG00000012223.11	no	3195.31	-0.55053	0.393934	-1.39752	0.162258	0.34015	1343	ARCHS4 Coexpression,1255;GTEx Coexpression,1431	PGD	1	NA	0
gene_set_query	902	LYL1	ENSG00000104903	ENSG00000104903.4	no	256.798	0.264579	0.184264	1.43587	0.151039	0.324142	777.6	Literature ChIP-seq,156;ARCHS4 Coexpression,1337;Enrichr Queries,953;ReMap ChIP-seq,158;GTEx Coexpression,1284	ZCCHC24,CAP1,CDC42,SF3A3,ANXA1,TPM4,PGAM1,S100A4,KCTD12,ADD1	10	NA	0
gene_set_query	741	MAF	ENSG00000178573	ENSG00000178573.6	no	2127.59	0.353687	0.170318	2.07662	0.0378363	0.127921	680.8	ARCHS4 Coexpression,993;Enrichr Queries,415;ReMap ChIP-seq,201;GTEx Coexpression,1114	SLBP,ANXA1,AHNAK,PGAM1,ZC3HAV1,GANAB,RAB14,DPYSL2,FLNA,S100A4,KCTD12,TNS1	12	NA	0
gene_set_query	1363	MAFA	ENSG00000182759	ENSG00000182759.3	no	85.2542	0.451702	0.440471	1.0255	0.305128	0.508732	1089	ARCHS4 Coexpression,1397;Enrichr Queries,1055;GTEx Coexpression,815	AHNAK,PSMC1,UBFD1,TNS1	4	NA	0
gene_set_query	914	MAFB	ENSG00000204103	ENSG00000204103.3	yes	2085.52	0.492846	0.189325	2.60317	0.00923648	0.046777	784.5	ARCHS4 Coexpression,1281;Enrichr Queries,588;ReMap ChIP-seq,13;GTEx Coexpression,1256	MACF1,PRMT5,DYNC1H1,ANXA1,RC3H2,QKI,RAB10,GANAB,YWHAQ,CSDE1,DPYSL2,G3BP1,CANX,ETF1,FLNB,S100A4,KCTD12,RBM23,YWHAG,TNS1	20	NA	0
gene_set_query	247	MAFF	ENSG00000185022	ENSG00000185022.10	no	4015.65	0.095018	0.159543	0.595563	0.551467	0.729732	354.6	ARCHS4 Coexpression,737;ENCODE ChIP-seq,21;Enrichr Queries,597;ReMap ChIP-seq,49;GTEx Coexpression,369	FCF1,PHAX,PARK7,APEH,RBM7,SPTAN1,YWHAG,BCAS2,TNS1,EIF5B,SUPT16H,ANXA1,MBNL2,ACTN1,PGD,YWHAZ,SLC7A5,PRPF4,PSMA6,THRAP3,NCL,CSDE1,NAF1,ETF1,S100A4,HNRNPH2,DNAJC8,RBMS3,AHNAK,CSTF2,UBFD1,NMD3,RTN4,CDC42,GANAB,ZNHIT6,PPP1R8,CSTF1,SF3A3,DYNC1H1,RRM1,SSB,XRCC5,CPSF2,HUWE1,LSM3,RAB10,SNRNP40,HNRNPK,MFAP1,PSMC1,FAM98A,SNTB2	53	PARK7	1
gene_set_query	295	MAFG	ENSG00000197063	ENSG00000197063.9	no	1840.36	0.031508	0.116945	0.269426	0.787602	0.887125	402	ARCHS4 Coexpression,581;Enrichr Queries,192;ReMap ChIP-seq,19;GTEx Coexpression,816	AHNAK,UBFD1,RTN4,NUP160,CDC42,PTDSS1,GANAB,YWHAQ,DPYSL2,CSTF1,FLNA,FLNB,TNPO1,YWHAG,CAP1,DYNC1H1,HSPA8,MBNL2,ANXA1,PGAM1,ACTN1,PGD,YWHAZ,SLC7A5,PSMC1,NAA15,SNTB2	27	NA	0
gene_set_query	181	MAFK	ENSG00000198517	ENSG00000198517.8	no	3225.71	-0.25232	0.128959	-1.9566	0.0503948	0.155923	294.8	ARCHS4 Coexpression,641;ENCODE ChIP-seq,28;Enrichr Queries,606;ReMap ChIP-seq,28;GTEx Coexpression,171	DMGDH,PHAX,PARK7,PABPC4L,RBPMS2,TNPO1,SPTAN1,YWHAG,BCAS2,TNS1,EIF5B,SUPT16H,ANXA1,MBNL2,ACTN1,PGD,SLC7A5,PRPF4,PSMA6,NCL,XRN2,TFAM,GEMIN5,NAF1,HNRNPH2,ETF1,MCM6,PAFAH1B2,RBMS3,SEC23A,AHNAK,PRKDC,CSTF2,HNRNPLL,RTN4,NUP160,ACAT1,CDC42,GANAB,PTDSS1,RAP1A,ZMAT2,SRP72,G3BP1,PPP1R8,CSTF1,FLNA,FLNB,SF3A3,DYNC1H1,HSPA8,RRM1,MDH1,API5,XRCC5,CPSF2,LSM3,RAB10,HNRNPK,MFAP1,PSMC1,SRPRA,TCEA1,FAM98B,BUD13,DHX2…	69	PARK7	1
gene_set_query	637	MAX	ENSG00000125952	ENSG00000125952.17	no	3194.5	-0.019422	0.0748966	-0.259318	0.79539	0.891277	615.6	ARCHS4 Coexpression,1623;ENCODE ChIP-seq,3;Enrichr Queries,75;ReMap ChIP-seq,197;GTEx Coexpression,1180	PARK7,YWHAQ,DPYSL2,SPTAN1,BCAS2,PRMT5,ANXA1,ACTN1,PGAM1,SMC1A,YWHAZ,PDIA6,DDOST,SLC7A5,PRPF4,THRAP3,NCL,CSDE1,S100A4,NAF1,ETF1,MCM6,SLBP,AHNAK,DDX1,MRPL15,RTN4,ACAT1,MTDH,CDC42,GANAB,PTDSS1,HLTF,PPP1R8,FLNA,FLNB,EIF4E,SF3A3,HSPA8,RRM1,API5,HUWE1,YLPM1,MYO5A,EIF2S1,RAB10,SNRNP40,HNRNPK,SNW1,CAPRIN1,FAM98A,EIF4G2	52	PARK7	1
gene_set_query	474	MAZ	ENSG00000103495	ENSG00000103495.12	no	2171.84	0.0998082	0.0952516	1.04784	0.294714	0.497637	524	ARCHS4 Coexpression,704;ENCODE ChIP-seq,34;Enrichr Queries,103;ReMap ChIP-seq,249;GTEx Coexpression,1530	FYTTD1,SEC23A,LRP1,AHNAK,YWHAB,CSTF2,APEH,HNRNPLL,RTN4,CDC42,GANAB,PTDSS1,RBM15B,DPYSL2,ZNHIT6,HLTF,G3BP1,ANXA6,FLNA,FLNB,MAP4,SPTAN1,YWHAG,SF3A3,HSPA8,CPSF2,SMC1A,YWHAZ,DDOST,LSM3,ARCN1,RAB10,SLC7A5,NCL,SRPRA,TFAM,ETF1,BUD13,MCM6,EIF4G3,PAFAH1B2	41	YWHAB	1
gene_set_query	969	MBD1	ENSG00000141644	ENSG00000141644.16	no	2135.72	-0.102826	0.0687908	-1.49476	0.134977	0.300795	814	ARCHS4 Coexpression,1073;Enrichr Queries,155;GTEx Coexpression,1214	HSPA8,AHNAK,DPYSL2,ACTN1,ANXA6,FLNA,FLNB,RTN4,DDOST,TNS1,SYNE1	11	NA	0
gene_set_query	172	MBD2	ENSG00000134046	ENSG00000134046.10	no	2758.78	-0.000403361	0.0737919	-0.00546619	0.995639	0.998153	278.5	ARCHS4 Coexpression,502;Enrichr Queries,20;ReMap ChIP-seq,290;GTEx Coexpression,302	HSPA8,MBNL2,DDX3X,ANXA1,AHNAK,XRCC5,ACTN1,GDI2,IQGAP1,YWHAZ,RTN4,DDOST,PCDHGA9,MTDH,SYNE1,CDC42,RAP1A,DPYSL2,NCL,CANX,ANXA6,FLNA,CPNE3,FLNB	24	NA	0
gene_set_query	610	MBD3	ENSG00000071655	ENSG00000071655.16	no	2839.64	-0.0753938	0.144421	-0.522042	0.601641	0.767588	604.5	ARCHS4 Coexpression,775;Enrichr Queries,574;ReMap ChIP-seq,252;GTEx Coexpression,817	DDX6,HSPA8,GANAB,RBM15B,AHNAK,STXBP1,NCL,G3BP1,FLNA,IQGAP1,MCM6,DDOST	12	NA	0
gene_set_query	265	MBD4	ENSG00000129071	ENSG00000129071.8	no	1880.9	-0.17304	0.0660175	-2.62112	0.00876409	0.0450352	366.6	ARCHS4 Coexpression,92;ENCODE ChIP-seq,84;Enrichr Queries,110;ReMap ChIP-seq,91;GTEx Coexpression,1456	SEC23A,DDX3X,AHNAK,LRP1,DDX1,PHAX,HNRNPLL,APEH,RTN4,ADD1,GANAB,ZMAT2,DPYSL2,HLTF,CSTF1,FLNB,MAP4,SPTAN1,YWHAG,TNS1,SF3A3,HSPA8,DYNC1H1,RRM1,SUPT16H,SSB,ANXA1,RBFOX2,ACTN1,FNDC3B,YWHAZ,DDOST,SLC7A5,PSMA6,HNRNPK,RAB14,NCL,CSDE1,XRN2,GEMIN5,ETF1,FAM98B,MCM6,DNAJC8,EIF4G2,PAFAH1B2	46	NA	0
gene_set_query	1526	MBD6	ENSG00000166987	ENSG00000166987.13	no	4243.39	-0.509927	0.10557	-4.83022	1.36e-06	5.06e-05	1260	ARCHS4 Coexpression,1562;GTEx Coexpression,958	RBM23	1	NA	0
gene_set_query	125	MBNL2	ENSG00000139793	ENSG00000139793.17	yes	4152.4	0.323417	0.120144	2.69191	0.00710434	0.0385603	237.7	ARCHS4 Coexpression,139;Enrichr Queries,69;GTEx Coexpression,505	ZCCHC24,MACF1,HSPA8,ANXA1,AHNAK,ACTN1,STXBP1,FNDC3B,MYO5A,IQGAP1,YWHAZ,RTN4,QKI,SYNE1,DPYSL2,FLNB,MAP4,SPTAN1,YWHAG,TNS1	20	NA	0
gene_set_query	723	MECOM	ENSG00000085276	ENSG00000085276.16	no	3556.26	-0.0417159	0.191281	-0.218086	0.827362	0.90949	672.7	Literature ChIP-seq,17;ARCHS4 Coexpression,1256;GTEx Coexpression,745	SLBP,NMD3,HNRNPR,ZC3HAV1,RTN4,ADD1,ACAT1,MTDH,SYNE1,RAP1A,ZNHIT6,G3BP1,FLNA,FLNB,NOMO1,YWHAG,TNS1,CAP1,SF3A3,DYNC1H1,MBNL2,API5,PGAM1,MYO5A,YWHAZ,PSMA6,CSDE1,SRPRA,STT3A,MCM6,LSM14A,PAFAH1B2,RBMS3	33	NA	0
gene_set_query	122	MECP2	ENSG00000169057	ENSG00000169057.18	no	2831.06	0.0349339	0.0715962	0.48793	0.625599	0.78402	232	ARCHS4 Coexpression,212;Enrichr Queries,12;GTEx Coexpression,472	MACF1,DDX3X,AHNAK,STXBP1,PARK7,MRPL15,ADD1,RTN4,SYNE1,MTDH,DPYSL2,FLNA,FLNB,MAP4,SPTAN1,YWHAG,TNS1,HSPA8,DYNC1H1,RBFOX2,HUWE1,MYO5A,SMC1A,YWHAZ,PDIA6,PSMA6,NCL,PAFAH1B1	28	PARK7	1
gene_set_query	59	MEF2A	ENSG00000068305	ENSG00000068305.16	yes	2416.32	0.241139	0.128307	1.87939	0.0601912	0.175961	156.3	Literature ChIP-seq,96;ARCHS4 Coexpression,307;ENCODE ChIP-seq,113;Enrichr Queries,59;ReMap ChIP-seq,57;GTEx Coexpression,306	FYTTD1,MACF1,SLBP,DDX6,DDX3X,AHNAK,LRP1,DDX1,GDI2,ZC3HAV1,IQGAP1,HNRNPLL,VIRMA,RTN4,MTDH,SYNE1,YWHAQ,DPYSL2,HLTF,ANXA6,FLNB,CPNE3,MAP4,EIF4E,TNS1,HSPA8,DYNC1H1,ANXA1,MBNL2,TPM4,ACTN1,FNDC3B,MYO5A,RC3H2,RAB10,DYNC1LI1,PSMA6,HNRNPK,CSDE1,NCL,TCEA1,NAF1,NAA15,KCTD12,RBMS3,SNTB2	46	NA	0
gene_set_query	910	MEF2B	ENSG00000213999	ENSG00000213999.14	no	31.0018	-0.647637	0.2224	-2.91204	0.00359079	0.0233555	782.8	ARCHS4 Coexpression,863;Enrichr Queries,729;ReMap ChIP-seq,140;GTEx Coexpression,1399	CAP1,FYTTD1,MDH1,AHNAK,GDI2,HNRNPLL,NUP160,PSMA6,SLC7A5,MFAP1,DPYSL2,ANXA6,TCEA1,ETF1	14	NA	0
gene_set_query	208	MEF2C	ENSG00000081189	ENSG00000081189.12	no	884.154	0.463927	0.150283	3.08701	0.00202178	0.015427	324.2	ARCHS4 Coexpression,633;ENCODE ChIP-seq,118;Enrichr Queries,288;ReMap ChIP-seq,56;GTEx Coexpression,526	FYTTD1,EIF5B,DYNC1H1,ANXA1,AHNAK,STAU2,XRCC5,GDI2,MYO5A,HNRNPLL,MTDH,SYNE1,PSMA6,CSDE1,DPYSL2,TCEA1,S100A4,KCTD12,R3HDM1,EIF4E,SPTAN1,YWHAG,TNS1	23	NA	0
gene_set_query	357	MEF2D	ENSG00000116604	ENSG00000116604.16	no	4232.29	0.0427178	0.101607	0.420423	0.674177	0.816353	453.7	ARCHS4 Coexpression,821;Enrichr Queries,125;GTEx Coexpression,415	FYTTD1,HSPA8,AHNAK,ACTN1,FNDC3B,YWHAZ,RTN4,ADD1,SLC7A5,CSDE1,PSMC1,DPYSL2,ANXA6,NAF1,FLNB,YWHAG,TNS1	17	NA	0
gene_set_query	363	MEIS1	ENSG00000143995	ENSG00000143995.18	no	1852.79	-0.0342906	0.132063	-0.259654	0.79513	0.891052	457.6	Literature ChIP-seq,66;ARCHS4 Coexpression,1124;Enrichr Queries,407;ReMap ChIP-seq,64;GTEx Coexpression,627	AHNAK,IQGAP1,HNRNPLL,RTN4,ADD1,NUP160,CDC42,GANAB,RAP1A,DPYSL2,CPNE3,FLNB,TNS1,CAP1,EIF5B,RRM1,RBFOX2,ANXA1,TPM4,ACTN1,PGAM1,YLPM1,MYO5A,SMC1A,ARCN1,HADHB,SLC7A5,DYNC1LI1,HNRNPK,CAPRIN1,CANX,KCTD12,MAPRE1,RBMS3	34	NA	0
gene_set_query	588	MEIS2	ENSG00000134138	ENSG00000134138.18	no	1289.86	0.102509	0.155004	0.661332	0.508399	0.696563	594.5	ARCHS4 Coexpression,853;Enrichr Queries,437;ReMap ChIP-seq,109;GTEx Coexpression,979	ANXA1,RBFOX2,AHNAK,FNDC3B,ZC3HAV1,HNRNPLL,YWHAZ,RTN4,LSM3,ENOX1,DPYSL2,STT3A,KCTD12,YWHAG,TNS1,RBMS3	16	NA	0
gene_set_query	1024	MEIS3	ENSG00000105419	ENSG00000105419.16	no	690.841	0.201145	0.181032	1.1111	0.266525	0.466637	845.7	ARCHS4 Coexpression,485;Enrichr Queries,1097;GTEx Coexpression,955	RBFOX2,DPYSL2,STXBP1,R3HDM1,SPTAN1,YWHAG,TNS1	7	NA	0
gene_set_query	674	MEOX1	ENSG00000005102	ENSG00000005102.11	no	230.45	0.244262	0.268531	0.909625	0.36302	0.566899	640.3	ARCHS4 Coexpression,350;Enrichr Queries,526;GTEx Coexpression,1045	ZCCHC24,ANXA1,LRP1,AHNAK,COL14A1,DPYSL2,ANXA6,S100A4,KCTD12,TNS1	10	NA	0
gene_set_query	191	MEOX2	ENSG00000106511	ENSG00000106511.5	no	154.904	0.12689	0.253888	0.499787	0.617225	0.778097	309	ARCHS4 Coexpression,115;Enrichr Queries,530;GTEx Coexpression,282	ZCCHC24,ANXA1,AHNAK,LRP1,COL14A1,DPYSL2,FLNB,KCTD12,MAP4,RBMS3,SNTB2,TNS1	12	NA	0
gene_set_query	1241	MESP1	ENSG00000166823	ENSG00000166823.5	no	46.2151	0.601076	0.293194	2.0501	0.0403546	0.133841	996	ARCHS4 Coexpression,1599;Enrichr Queries,996;GTEx Coexpression,393	STAU2,DPYSL2,S100A4,PARK7,IQGAP1,YWHAG	6	PARK7	1
gene_set_query	740	MESP2	ENSG00000188095	ENSG00000188095.4	no	23.1725	0.242747	0.221689	1.09499	0.273522	0.474313	680.7	ARCHS4 Coexpression,621;Enrichr Queries,1113;GTEx Coexpression,308	SLC7A5,GANAB,AHNAK,YWHAB,DHX57,MYO5A,IQGAP1,YWHAZ,RTN4,YWHAG	10	YWHAB	1
gene_set_query	61	MGA	ENSG00000174197	ENSG00000174197.15	yes	1568.45	0.400199	0.0983585	4.06877	4.73e-05	0.000835386	156.7	ARCHS4 Coexpression,281;Enrichr Queries,85;GTEx Coexpression,104	MACF1,DYNC1H1,DDX6,SUPT16H,DDX3X,AHNAK,PRKDC,CPSF2,HUWE1,YLPM1,IQGAP1,VIRMA,NUP160,RC3H2,IPO5,DHX57,CAPRIN1,HLTF,FLNB,TNPO1,EIF4G3	21	NA	0
gene_set_query	327	MITF	ENSG00000187098	ENSG00000187098.13	yes	1007.55	0.585056	0.158253	3.69697	0.000218188	0.00281933	432.4	Literature ChIP-seq,128;ARCHS4 Coexpression,1037;Enrichr Queries,409;ReMap ChIP-seq,126;GTEx Coexpression,462	DDX3X,COL14A1,PHAX,ADARB1,YWHAQ,DPYSL2,DHX57,YWHAG,TNS1,EIF5B,SUPT16H,ANXA1,RBFOX2,MBNL2,ACTN1,PGAM1,FNDC3B,DDX10,PDIA6,HADHB,SLC7A5,THRAP3,CSDE1,NCL,CANX,DNAJC8,KCTD12,RBMS3,FYTTD1,MACF1,DDX6,AHNAK,STAU2,STXBP1,ZC3HAV1,HNRNPLL,RTN4,ADD1,MTDH,PTDSS1,GANAB,G3BP1,FLNB,SF3A3,DYNC1H1,XRCC5,MYO5A,QKI,ENOX1,PSMC1,CAPRIN1,STT3A,DHX29,LSM14A	54	NA	0
gene_set_query	1531	MIXL1	ENSG00000185155	ENSG00000185155.10	no	8.37032	0.269125	0.291929	0.921887	0.356587	0.560264	1266	ARCHS4 Coexpression,1307;Enrichr Queries,1336;GTEx Coexpression,1154	GANAB,EIF2AK2	2	NA	0
gene_set_query	463	MKX	ENSG00000150051	ENSG00000150051.12	no	34.9548	0.421307	0.262769	1.60334	0.108861	0.260984	516.7	ARCHS4 Coexpression,217;Enrichr Queries,1218;GTEx Coexpression,115	ZCCHC24,SEC23A,TPM4,LRP1,COL14A1,ACTN1,PABPC5,ADARB1,ARCN1,RAP1A,DPYSL2,FLNA,MAP4,TNS1	14	NA	0
gene_set_query	307	MLX	ENSG00000108788	ENSG00000108788.10	no	2742.87	-0.261733	0.0834671	-3.13576	0.00171408	0.0136651	415	ARCHS4 Coexpression,336;Enrichr Queries,376;GTEx Coexpression,533	HSPA8,MACF1,DYNC1H1,RBFOX2,ACTN1,GDI2,MRPL15,PARK7,APEH,PGD,DDOST,QKI,GNL3L,FLNB,SPTAN1,PAFAH1B1	16	PARK7	1
gene_set_query	458	MLXIP	ENSG00000175727	ENSG00000175727.12	no	5922.21	-0.0161009	0.094057	-0.171182	0.864081	0.930651	514	ARCHS4 Coexpression,788;Enrichr Queries,168;GTEx Coexpression,586	MACF1,HSPA8,AHNAK,XRCC5,ACTN1,PGAM1,FNDC3B,SLC7A5,THRAP3,CSDE1,DPYSL2,FLNA,FLNB,PAFAH1B2,TNS1	15	NA	0
gene_set_query	1404	MLXIPL	ENSG00000009950	ENSG00000009950.14	no	821.651	-0.583726	0.27381	-2.13187	0.0330179	0.116563	1118	ARCHS4 Coexpression,1321;Enrichr Queries,872;GTEx Coexpression,1161	DMGDH,DPYSL2,FLNB,TNS1	4	NA	0
gene_set_query	486	MNT	ENSG00000070444	ENSG00000070444.13	no	1473.41	-0.142366	0.0884061	-1.61037	0.107318	0.258747	532.5	ARCHS4 Coexpression,939;Enrichr Queries,378;ReMap ChIP-seq,228;GTEx Coexpression,585	CAP1,SLBP,DYNC1H1,HSPA8,AHNAK,XRCC5,ACTN1,PGD,YWHAZ,PDIA6,SLC7A5,DPYSL2,FLNA,ETF1,FLNB	15	NA	0
gene_set_query	978	MNX1	ENSG00000130675	ENSG00000130675.13	no	408.546	-0.495858	0.196284	-2.52623	0.0115295	0.0549562	820.3	Literature ChIP-seq,94;ARCHS4 Coexpression,1193;Enrichr Queries,1368;GTEx Coexpression,626	EIF5B,DYNC1H1,SUPT16H,RBFOX2,XRCC5,STAU2,GDI2,FNDC3B,SMC1A,YWHAZ,DDOST,ENOX1,RAB10,SRPRA,ANXA6,TCEA1,FLNB,MCM6,EIF4E,NOMO1,BCAS2,TNS1,PAFAH1B1	23	NA	0
gene_set_query	1406	MSANTD1	ENSG00000188981	ENSG00000188981.9	no	23.7902	-0.718741	0.175894	-4.08621	4.38e-05	0.000786835	1119	ARCHS4 Coexpression,738;GTEx Coexpression,1500	GANAB,HNRNPK	2	NA	0
gene_set_query	315	MSANTD3	ENSG00000066697	ENSG00000066697.13	no	1043.04	0.0716405	0.113871	0.629135	0.529261	0.713277	422	ARCHS4 Coexpression,764;GTEx Coexpression,80	SEC23A,SSB,TPM4,DDX1,ACTN1,MRPL15,DHX29,FAM98A,NAA15,TNPO1,EIF2S1,NOMO2	12	NA	0
gene_set_query	351	MSANTD4	ENSG00000170903	ENSG00000170903.9	no	676.051	0.263094	0.0829946	3.17002	0.00152429	0.0124953	452	ARCHS4 Coexpression,708;GTEx Coexpression,196	DYNC1H1,RBFOX2,YWHAQ,DPYSL2,PHAX,UBFD1,FAM98B,PARK7,FAM98A	9	PARK7	1
gene_set_query	918	MSC	ENSG00000178860	ENSG00000178860.8	no	691.083	0.116887	0.174368	0.67035	0.502635	0.691572	786	ARCHS4 Coexpression,1257;Enrichr Queries,589;GTEx Coexpression,512	SLC7A5,ANXA1,DPYSL2,ANXA6,EIF2AK2,S100A4,PGD,MTDH,TNS1	9	NA	0
gene_set_query	718	MSGN1	ENSG00000151379	ENSG00000151379.3	no	0.0491736	-0.213598	2.59091	-0.0824413	0.934296	NA	666.7	ARCHS4 Coexpression,761;Enrichr Queries,764;GTEx Coexpression,475	RAB10,ANXA1,AHNAK,CSTF2,CPNE3,FLNB,MRPL15,RTN4	8	NA	0
gene_set_query	961	MSX1	ENSG00000163132	ENSG00000163132.6	no	213.786	-0.0470207	0.183695	-0.255971	0.797973	0.892759	809.7	ARCHS4 Coexpression,1511;Enrichr Queries,719;GTEx Coexpression,199	SSB,ANXA1,LRP1,AHNAK,DPYSL2,PABPC4L,ANXA6,S100A4,RBMS3,SNTB2	10	NA	0
gene_set_query	1026	MSX2	ENSG00000120149	ENSG00000120149.8	no	454.017	-0.0229603	0.256389	-0.0895526	0.928643	0.965654	847	ARCHS4 Coexpression,924;Enrichr Queries,1089;GTEx Coexpression,528	ANXA1,AHNAK,CSDE1,NAF1,UBFD1,ADARB1,DHX29	7	NA	0
gene_set_query	101	MTERF1	ENSG00000127989	ENSG00000127989.12	no	415.513	-0.29293	0.0990051	-2.95874	0.003089	0.0209433	204.5	ARCHS4 Coexpression,191;GTEx Coexpression,218	PSMA6,GANAB,MFAP1,API5,CPSF2,CSTF1,NAA15,EIF2S1,EIF4E,ADD1,MTDH	11	NA	0
gene_set_query	454	MTERF2	ENSG00000120832	ENSG00000120832.8	yes	405.692	-0.631295	0.115481	-5.46668	4.59e-08	3.22e-06	513	ARCHS4 Coexpression,291;GTEx Coexpression,735	CDC42,GANAB,RBFOX2,TPM4,YWHAQ,ACTN1,FLNA,IQGAP1	8	NA	0
gene_set_query	145	MTERF3	ENSG00000156469	ENSG00000156469.7	no	663.664	0.014729	0.089063	0.165377	0.868647	0.933059	257.5	ARCHS4 Coexpression,30;GTEx Coexpression,485	SF3A3,SSB,DDX1,MRPL15,PARK7,EIF2S1,LSM3,ADD1,HADHB,PSMA6,SNRNP40,G3BP1,NAA15,SPTAN1,EIF4E,BCAS2	16	PARK7	1
gene_set_query	1203	MTERF4	ENSG00000122085	ENSG00000122085.15	no	1027.67	-0.137837	0.0663459	-2.07755	0.0377512	0.127719	965	ARCHS4 Coexpression,944;GTEx Coexpression,986	GANAB,HNRNPR,SYNE1	3	NA	0
gene_set_query	1523	MTF1	ENSG00000188786	ENSG00000188786.9	yes	882.147	0.29704	0.091477	3.24715	0.00116566	0.0102332	1252	ARCHS4 Coexpression,1416;GTEx Coexpression,1088	PGD	1	NA	0
gene_set_query	572	MTF2	ENSG00000143033	ENSG00000143033.16	no	869.276	-0.154474	0.100507	-1.53695	0.124306	0.285337	587	Literature ChIP-seq,158;ARCHS4 Coexpression,123;GTEx Coexpression,1480	DMGDH,MACF1,SSB,AHNAK,XRCC5,COL14A1,STAU2,ACTN1,FNDC3B,ZC3HAV1,ADD1,PCDHGA9,ENOX1,GANAB,ANXA6,FLNA,KCTD12,EIF4E,NOMO2	19	NA	0
gene_set_query	1497	MXD1	ENSG00000059728	ENSG00000059728.9	no	3622.81	-0.129987	0.211439	-0.614771	0.538706	0.720195	1212	ARCHS4 Coexpression,1559;Enrichr Queries,760;GTEx Coexpression,1316	SLC7A5,ANXA1,AHNAK,DPYSL2	4	NA	0
gene_set_query	1563	MXD3	ENSG00000213347	ENSG00000213347.9	no	490.473	-0.572044	0.164418	-3.47921	0.000502889	0.00537909	1320	ARCHS4 Coexpression,1501;Enrichr Queries,1115;GTEx Coexpression,1345	RRM1,MCM6	2	NA	0
gene_set_query	472	MXD4	ENSG00000123933	ENSG00000123933.13	yes	3251.73	0.0422858	0.122242	0.345918	0.729404	0.851962	523.7	ARCHS4 Coexpression,596;Enrichr Queries,154;GTEx Coexpression,821	ZCCHC24,ANXA1,AHNAK,LRP1,STXBP1,DDOST,ADD1,SYNE1,SLC7A5,DPYSL2,ANXA6,S100A4,FLNB,KCTD12,TNS1	15	NA	0
gene_set_query	176	MXI1	ENSG00000119950	ENSG00000119950.19	no	1925.86	0.0648048	0.121873	0.531739	0.594907	0.762545	288.4	ARCHS4 Coexpression,662;ENCODE ChIP-seq,52;Enrichr Queries,427;ReMap ChIP-seq,202;GTEx Coexpression,99	NOMO3,SLBP,DDX6,LRP1,AHNAK,YWHAB,STXBP1,ADARB1,PARK7,IQGAP1,RTF1,ADD1,CDC42,GANAB,RAP1A,DPYSL2,G3BP1,FLNA,SPTAN1,BCAS2,YWHAG,TNS1,ZCCHC24,CAP1,DYNC1H1,HSPA8,API5,ACTN1,PGAM1,RDX,CPSF2,DDX10,PGD,YWHAZ,PDIA6,DDOST,QKI,SLC7A5,PSMC1,TFAM,HNRNPH2,BUD13,MCM6,EIF4G3,SNTB2	45	YWHAB,PARK7	2
gene_set_query	305	MYB	ENSG00000118513	ENSG00000118513.17	yes	189.676	-0.409122	0.250992	-1.63002	0.103097	0.252221	413.2	Literature ChIP-seq,65;ARCHS4 Coexpression,673;ENCODE ChIP-seq,88;Enrichr Queries,248;ReMap ChIP-seq,245;GTEx Coexpression,1160	AHNAK,STAU2,PRKDC,STXBP1,HNRNPLL,ADD1,RTN4,MTDH,CDC42,GANAB,DPYSL2,G3BP1,CSTF1,FLNA,TNPO1,EIF4E,CAP1,HSPA8,RRM1,ANXA1,RBFOX2,RDX,FNDC3B,SLC7A5,CAPRIN1,XRN2,S100A4,BUD13,MCM6,KCTD12,SNTB2	31	NA	0
gene_set_query	416	MYBL1	ENSG00000185697	ENSG00000185697.15	yes	185.29	0.294954	0.229334	1.28613	0.198397	0.386904	490	Literature ChIP-seq,150;ARCHS4 Coexpression,124;Enrichr Queries,557;GTEx Coexpression,1129	RRM1,ANXA1,TPM4,AHNAK,COL14A1,PRKDC,ACTN1,IQGAP1,HNRNPLL,SLC7A5,GANAB,DPYSL2,CANX,ANXA6,FLNA,MCM6	16	NA	0
gene_set_query	341	MYBL2	ENSG00000101057	ENSG00000101057.14	no	1244.97	0.175677	0.182505	0.962588	0.335754	0.540877	444.5	Literature ChIP-seq,41;ARCHS4 Coexpression,344;ENCODE ChIP-seq,17;Enrichr Queries,932;ReMap ChIP-seq,222;GTEx Coexpression,1111	IPO5,DHX57,RBM7,TNPO1,BCAS2,YWHAG,TPM4,PGAM1,FNDC3B,SMC1A,PDIA6,YWHAZ,RC3H2,PCDHGA9,HADHB,SLC7A5,PRPF4,DYNC1LI1,NCL,CSDE1,XRN2,GEMIN5,NAF1,HNRNPH2,MCM6,SEC23A,LRP1,PRKDC,NMD3,HNRNPLL,NUP160,ACAT1,CDC42,GANAB,ZMAT2,HLTF,PPP1R8,CSTF1,SF3A3,HSPA8,RRM1,XRCC5,API5,CPSF2,MYO5A,LSM3,SNRNP40,HNRNPK,GNL3L,MFAP1,RAB14,PSMC1,CAPRIN1,SRPRA,TCEA1,FAM98B,BUD13,EIF4G2,SNTB2	59	NA	0
gene_set_query	219	MYC	ENSG00000136997	ENSG00000136997.13	yes	3654.08	0.48627	0.188994	2.57294	0.0100838	0.0499257	332.2	Literature ChIP-seq,2;ARCHS4 Coexpression,955;ENCODE ChIP-seq,1;Enrichr Queries,182;ReMap ChIP-seq,248;GTEx Coexpression,605	NOMO3,FCF1,PHAX,HNRNPR,ADARB1,PARK7,APEH,DHX57,NOMO1,NOMO2,SUPT16H,RBFOX2,MBNL2,TPM4,ACTN1,DDX10,PGD,PDIA6,PRPF4,NCL,XRN2,TFAM,GEMIN5,S100A4,KCTD12,SLBP,DDX6,PRKDC,STXBP1,DDX1,CSTF2,UBFD1,NMD3,RTF1,MRPL15,ZC3HAV1,HNRNPLL,RTN4,NUP160,MTDH,ACAT1,PTDSS1,ZMAT2,ZNHIT6,G3BP1,HLTF,CSTF1,MAP4,HSPA8,API5,XRCC5,RDX,CPSF2,EIF2AK2,MYO5A,EIF2S1,LSM3,GNL3L,HNRNPK,CAPRIN1,SRPRA,STT3A,DHX29,EIF4G3,LSM14A,EIF4G2,…	122	PARK7,YWHAB	2
gene_set_query	1543	MYCL	ENSG00000116990	ENSG00000116990.10	no	317.613	0.183842	0.165105	1.11348	0.265501	0.465604	1288	ARCHS4 Coexpression,1263;GTEx Coexpression,1313	PGD	1	NA	0
gene_set_query	348	MYCN	ENSG00000134323	ENSG00000134323.10	no	79.1291	-0.878928	0.302523	-2.90533	0.0036687	0.0237102	449.8	Literature ChIP-seq,7;ARCHS4 Coexpression,188;Enrichr Queries,1027;ReMap ChIP-seq,216;GTEx Coexpression,811	DDX3X,PARK7,IPO5,DPYSL2,TNPO1,SUPT16H,RBFOX2,PGAM1,FNDC3B,PGD,SMC1A,SLC7A5,NCL,CSDE1,XRN2,S100A4,PAFAH1B2,SLBP,DDX6,AHNAK,PRKDC,DDX1,CSTF2,UBFD1,HNRNPLL,ADD1,MTDH,GANAB,HLTF,G3BP1,CSTF1,FLNA,DYNC1H1,RRM1,XRCC5,RDX,YLPM1,EIF2S1,QKI,LSM3,RAB10,GNL3L,HNRNPK,PSMC1,STT3A,DHX29,NAA15,LSM14A,EIF4G2,SNTB2	50	PARK7	1
gene_set_query	1150	MYF5	ENSG00000111049	ENSG00000111049.3	no	0.135998	0.452363	2.6549	0.170388	0.864705	NA	934.3	ARCHS4 Coexpression,545;Enrichr Queries,1210;GTEx Coexpression,1048	THRAP3,PSMC1,DPYSL2,EIF2S1,ACAT1,RBMS3	6	NA	0
gene_set_query	1252	MYF6	ENSG00000111046	ENSG00000111046.3	no	0.529528	-0.316903	0.675485	-0.469148	0.638964	0.793549	1001	ARCHS4 Coexpression,1236;Enrichr Queries,1221;GTEx Coexpression,545	PSMC1,UBFD1,NAF1,S100A4,MAP4	5	NA	0
gene_set_query	179	MYNN	ENSG00000085274	ENSG00000085274.14	yes	710.28	-0.0782952	0.0764462	-1.02419	0.305747	0.509291	290.5	ARCHS4 Coexpression,279;Enrichr Queries,636;ReMap ChIP-seq,210;GTEx Coexpression,37	FYTTD1,SLBP,AHNAK,NMD3,ADD1,GANAB,HLTF,CSTF1,FLNA,RBM7,TNPO1,EIF4E,BCAS2,SF3A3,PRMT5,MBNL2,CPSF2,EIF2S1,PSMA6,GNL3L,SNW1,XRN2,TFAM,NAF1,BUD13,DHX29,NAA15	27	NA	0
gene_set_query	639	MYOD1	ENSG00000129152	ENSG00000129152.3	no	0.097817	0.00280029	1.81532	0.00154258	0.998769	NA	617.6	ARCHS4 Coexpression,874;ENCODE ChIP-seq,82;Enrichr Queries,1183;ReMap ChIP-seq,152;GTEx Coexpression,797	FYTTD1,AHNAK,PRKDC,YWHAB,CSTF2,UBFD1,MRPL15,RTN4,ADD1,ACAT1,DPYSL2,ZNHIT6,G3BP1,CSTF1,ANXA6,MAP4,TNPO1,SPTAN1,YWHAG,NOMO1,ZCCHC24,SF3A3,HSPA8,EIF5B,TPM4,ACTN1,FNDC3B,DDOST,RAB10,SNRNP40,THRAP3,PSMC1,S100A4,ETF1,FAM98A,NAA15,MAPRE1,R3HDM1,LSM14A,EIF4G2	40	YWHAB	1
gene_set_query	1178	MYOG	ENSG00000122180	ENSG00000122180.4	yes	0.376029	-0.657295	0.840967	-0.781594	0.434453	NA	950.5	ARCHS4 Coexpression,1492;ENCODE ChIP-seq,93;Enrichr Queries,1061;GTEx Coexpression,1156	SLBP,DDX3X,YWHAB,STXBP1,CSTF2,MRPL15,RTN4,ADD1,YWHAQ,G3BP1,CSTF1,ANXA6,MAP4,TNPO1,RBM7,YWHAG,SF3A3,HSPA8,EIF5B,ANXA1,MDH1,PGAM1,CPSF2,FNDC3B,MYO5A,RAB10,DYNC1LI1,PSMC1,CSDE1,TFAM,GEMIN5,TCEA1,S100A4,FAM98A,MAPRE1,LSM14A,EIF4G2,PAFAH1B2,PAFAH1B1	39	YWHAB	1
gene_set_query	881	MYPOP	ENSG00000176182	ENSG00000176182.5	no	453.482	0.0399289	0.107421	0.371704	0.710114	0.839199	765.5	ARCHS4 Coexpression,1008;GTEx Coexpression,523	STAU2,R3HDM1,YWHAG	3	NA	0
gene_set_query	672	MYRF	ENSG00000124920	ENSG00000124920.12	no	11641.6	-0.263569	0.171566	-1.53626	0.124475	0.285504	639	ARCHS4 Coexpression,318;GTEx Coexpression,960	ZCCHC24,STXBP1,MAP4,SPTAN1,QKI,YWHAG,ADD1	7	NA	0
gene_set_query	1602	MYRFL	ENSG00000166268	ENSG00000166268.9	no	56.0243	-0.533721	0.385167	-1.38569	0.165842	0.344974	1397	ARCHS4 Coexpression,1340;GTEx Coexpression,1454	NA	0	NA	0
gene_set_query	373	MYSM1	ENSG00000162601	ENSG00000162601.8	no	1086.14	-0.226681	0.125916	-1.80026	0.0718194	0.198328	464	ARCHS4 Coexpression,169;Enrichr Queries,344;GTEx Coexpression,879	MACF1,DDX6,MBNL2,DDX3X,AHNAK,PRKDC,HUWE1,YLPM1,MYO5A,NUP160,RC3H2,IPO5,G3BP1,FLNB	14	NA	0
gene_set_query	1120	MYT1	ENSG00000196132	ENSG00000196132.10	no	26.5166	-0.147847	0.296701	-0.498304	0.61827	0.778943	911.3	ARCHS4 Coexpression,825;Enrichr Queries,1298;GTEx Coexpression,611	RBFOX2,STXBP1,DPYSL2,SPTAN1,SYNE1	5	NA	0
gene_set_query	1095	MYT1L	ENSG00000186487	ENSG00000186487.16	no	17.1158	0.158572	0.359911	0.440587	0.659512	0.806656	890.3	ARCHS4 Coexpression,528;Enrichr Queries,935;GTEx Coexpression,1208	RBFOX2,DPYSL2,STXBP1,MYO5A,SYNE1	5	NA	0
gene_set_query	1289	MZF1	ENSG00000099326	ENSG00000099326.7	no	1232.02	-0.741521	0.140232	-5.28783	1.24e-07	7.21e-06	1030	ARCHS4 Coexpression,1572;Enrichr Queries,568;GTEx Coexpression,950	SLC7A5,AHNAK,DPYSL2,ETF1,EIF2S1,DDOST	6	NA	0
gene_set_query	126	NACC2	ENSG00000148411	ENSG00000148411.6	yes	1466.53	0.0682315	0.120846	0.564617	0.572334	0.746455	239	ARCHS4 Coexpression,128;GTEx Coexpression,350	ZCCHC24,DYNC1H1,LRP1,DPYSL2,FLNA,MAP4,SPTAN1,QKI,YWHAG,ADD1	10	NA	0
gene_set_query	1507	NAIF1	ENSG00000171169	ENSG00000171169.8	no	483.551	-0.0580562	0.0688959	-0.842666	0.399415	0.600939	1220	ARCHS4 Coexpression,1317;GTEx Coexpression,1122	CSTF1,NUP160	2	NA	0
gene_set_query	354	NANOG	ENSG00000111704	ENSG00000111704.9	yes	6.49697	-1.50797	0.419805	-3.59208	0.000328051	0.00386254	452.8	Literature ChIP-seq,21;ARCHS4 Coexpression,320;ENCODE ChIP-seq,103;Enrichr Queries,1271;ReMap ChIP-seq,263;GTEx Coexpression,739	RRM1,SSB,RDX,PABPC5,MYO5A,HNRNPR,HNRNPLL,YWHAZ,DDOST,GANAB,G3BP1,XRN2,RBPMS2,ANXA6,CSTF1,STT3A,FLNA,FLNB,BUD13,FAM98A,EIF4E,YWHAG,SNTB2	23	NA	0
gene_set_query	1585	NANOGNB	ENSG00000205857	ENSG00000205857.1	no	0.0975442	-0.534201	1.82309	-0.293019	0.769508	NA	1361	ARCHS4 Coexpression,1232;GTEx Coexpression,1490	GANAB	1	NA	0
gene_set_query	756	NANOGP8	ENSG00000255192	ENSG00000255192.5	no	0.873399	-2.33569	0.524794	-4.45067	8.56e-06	0.000215098	689.5	ARCHS4 Coexpression,61;GTEx Coexpression,1318	HSPA8,SUPT16H,SSB,XRCC5,THRAP3,PGAM1,GDI2,G3BP1,RBPMS2,NAA15,EIF4E,IPO5	12	NA	0
gene_set_query	66	NCOA1	ENSG00000084676	ENSG00000084676.14	no	2129.85	0.227617	0.0874476	2.6029	0.00924396	0.0468007	164.8	ARCHS4 Coexpression,175;Enrichr Queries,170;ReMap ChIP-seq,92;GTEx Coexpression,222	MACF1,AHNAK,ADARB1,ZC3HAV1,IQGAP1,VIRMA,ADD1,SYNE1,GANAB,DPYSL2,BCAS2,YWHAG,SF3A3,HSPA8,ACTN1,PGAM1,FNDC3B,HUWE1,MYO5A,PDIA6,QKI,DDOST,HNRNPK,CSDE1,STT3A,SLU7	26	NA	0
gene_set_query	245	NCOA2	ENSG00000140396	ENSG00000140396.11	yes	2107.18	0.304731	0.134749	2.26148	0.0237297	0.0923751	351.8	ARCHS4 Coexpression,298;Enrichr Queries,91;ReMap ChIP-seq,123;GTEx Coexpression,895	MACF1,DYNC1H1,DDX6,AHNAK,PRKDC,FNDC3B,HUWE1,MYO5A,PARK7,IQGAP1,VIRMA,SYNE1,PTDSS1,ZMAT2,CSDE1,CPNE3,FLNB,EIF4G3,BCAS2,TNS1	20	PARK7	1
gene_set_query	91	NCOA3	ENSG00000124151	ENSG00000124151.17	yes	2940.88	0.181707	0.102214	1.77772	0.0754503	0.20517	199.5	ARCHS4 Coexpression,316;Enrichr Queries,26;ReMap ChIP-seq,37;GTEx Coexpression,419	MACF1,DDX6,AHNAK,STXBP1,GDI2,UBFD1,NMD3,IQGAP1,VIRMA,RTN4,MTDH,PTDSS1,GANAB,YWHAQ,DPYSL2,G3BP1,FLNA,CPNE3,FLNB,BCAS2,DYNC1H1,HSPA8,ANXA1,XRCC5,ACTN1,FNDC3B,HUWE1,MYO5A,YWHAZ,PDIA6,RC3H2,DDOST,SLC7A5,GNL3L,CSDE1,CANX,S100A4	37	NA	0
gene_set_query	1019	NEUROD1	ENSG00000162992	ENSG00000162992.3	no	194.219	0.700568	0.426623	1.64212	0.100564	0.247891	843.8	ARCHS4 Coexpression,1493;Enrichr Queries,1031;ReMap ChIP-seq,242;GTEx Coexpression,609	SF3A3,GANAB,AHNAK,STXBP1,DDX1,DPYSL2,SPTAN1,SYNE1	8	NA	0
gene_set_query	1098	NEUROD2	ENSG00000171532	ENSG00000171532.4	no	3.97353	0.140459	0.404218	0.347482	0.728229	0.851119	893.8	Literature ChIP-seq,137;ARCHS4 Coexpression,1320;Enrichr Queries,1237;GTEx Coexpression,881	FYTTD1,SLBP,AHNAK,COL14A1,STXBP1,YLPM1,PARK7,MRPL15,DDOST,CDC42,GANAB,RAP1A,DPYSL2,SRPRA,KCTD12,NAA15,SPTAN1,YWHAG	18	PARK7	1
gene_set_query	1525	NEUROD4	ENSG00000123307	ENSG00000123307.3	no	0.0168609	-0.125432	2.92714	-0.0428513	0.96582	NA	1257	ARCHS4 Coexpression,1022;Enrichr Queries,1256;GTEx Coexpression,1494	DPYSL2,SPTAN1	2	NA	0
gene_set_query	947	NEUROD6	ENSG00000164600	ENSG00000164600.5	no	0.0509067	-0.518162	2.92714	-0.17702	0.859493	NA	803.7	ARCHS4 Coexpression,660;Enrichr Queries,1244;GTEx Coexpression,507	RBFOX2,DPYSL2,STXBP1,MYO5A,R3HDM1,YWHAG	6	NA	0
gene_set_query	1290	NEUROG1	ENSG00000181965	ENSG00000181965.5	no	0.0120241	-0.277714	2.92714	-0.0948758	0.924413	NA	1031	ARCHS4 Coexpression,1159;Enrichr Queries,1153;GTEx Coexpression,782	HADHB,DYNC1H1,DPYSL2,MRPL15	4	NA	0
gene_set_query	1189	NEUROG2	ENSG00000178403	ENSG00000178403.3	no	0.316019	0.830376	0.787705	1.05417	0.291805	NA	957.3	ARCHS4 Coexpression,630;Enrichr Queries,1359;GTEx Coexpression,883	ZCCHC24,RBFOX2,PGAM1,EIF2AK2,TNPO1	5	NA	0
gene_set_query	1388	NEUROG3	ENSG00000122859	ENSG00000122859.4	no	5.46932	-0.00525008	0.511132	-0.0102715	0.991805	0.996562	1105	ARCHS4 Coexpression,1162;Enrichr Queries,1193;GTEx Coexpression,961	YWHAB,DPYSL2,PABPC5	3	YWHAB	1
gene_set_query	68	NFAT5	ENSG00000102908	ENSG00000102908.19	no	1921.7	0.202337	0.182652	1.10777	0.267959	0.468406	166	ARCHS4 Coexpression,136;Enrichr Queries,84;GTEx Coexpression,278	MACF1,DYNC1H1,DDX3X,MBNL2,AHNAK,FNDC3B,HUWE1,YLPM1,IQGAP1,PARK7,NUP160,SYNE1,DPYSL2,FLNB,TNPO1,LSM14A,SNTB2,TNS1	18	PARK7	1
gene_set_query	471	NFATC1	ENSG00000131196	ENSG00000131196.16	yes	764.989	0.0404235	0.155956	0.259197	0.795483	0.891318	522.8	ARCHS4 Coexpression,1509;ENCODE ChIP-seq,42;Enrichr Queries,565;ReMap ChIP-seq,67;GTEx Coexpression,431	FYTTD1,SLBP,AHNAK,DDX1,PARK7,MRPL15,ZC3HAV1,GANAB,PTDSS1,YWHAQ,SRP72,ZMAT2,DPYSL2,PPP1R8,ANXA6,FLNB,YWHAG,TNS1,SF3A3,PRMT5,SUPT16H,RRM1,XRCC5,API5,ACTN1,HUWE1,SMC1A,YWHAZ,RC3H2,LSM3,PSMA6,MFAP1,THRAP3,PSMC1,NCL,NAF1,HNRNPH2,ETF1,BUD13,DNAJC8,PAFAH1B2	41	PARK7	1
gene_set_query	1100	NFATC2	ENSG00000101096	ENSG00000101096.18	yes	987.929	0.106013	0.128896	0.822466	0.410812	0.61174	897.3	ARCHS4 Coexpression,1148;Enrichr Queries,323;GTEx Coexpression,1221	SLC7A5,RBFOX2,AHNAK,DPYSL2,FLNB,KCTD12,TNS1,SYNE1	8	NA	0
gene_set_query	249	NFATC3	ENSG00000072736	ENSG00000072736.17	yes	680.906	0.400165	0.113677	3.5202	0.000431214	0.00477545	355.3	ARCHS4 Coexpression,776;Enrichr Queries,162;GTEx Coexpression,128	MACF1,HSPA8,DDX6,RBFOX2,AHNAK,CPSF2,FNDC3B,HUWE1,IQGAP1,PSMA6,GNL3L,SNW1,CSDE1,PSMC1,G3BP1,NAF1,BUD13,FLNB,SPTAN1,PAFAH1B1	20	NA	0
gene_set_query	395	NFATC4	ENSG00000100968	ENSG00000100968.12	yes	1853.99	-0.171139	0.139488	-1.22691	0.219856	0.412573	480	ARCHS4 Coexpression,396;Enrichr Queries,471;GTEx Coexpression,573	ZCCHC24,AHNAK,TPM4,LRP1,COL14A1,DPYSL2,PABPC5,S100A4,MAP4,RBMS3,SNTB2,TNS1	12	NA	0
gene_set_query	891	NFE2	ENSG00000123405	ENSG00000123405.12	yes	92.5088	-0.924309	0.314336	-2.94051	0.00327673	0.0218233	771	ARCHS4 Coexpression,1395;ENCODE ChIP-seq,18;Enrichr Queries,958;ReMap ChIP-seq,143;GTEx Coexpression,1341	DDX3X,AHNAK,PRKDC,YWHAB,UBFD1,ZC3HAV1,PARK7,MRPL15,RTN4,MTDH,PTDSS1,RBM15B,ZMAT2,HLTF,G3BP1,ANXA6,YWHAG,BCAS2,DYNC1H1,PRMT5,SUPT16H,RRM1,ANXA1,FNDC3B,DDX10,YWHAZ,RC3H2,SLC7A5,MFAP1,RAB14,THRAP3,NCL,CSDE1,PSMC1,CANX,SRPRA,S100A4,HNRNPH2,ETF1,DNAJC8,FAM98A,NAA15,MAPRE1,RBM23,EIF4G3	45	YWHAB,PARK7	2
gene_set_query	47	NFE2L1	ENSG00000082641	ENSG00000082641.14	no	13798.1	0.163163	0.078122	2.08857	0.0367465	0.125326	136.3	ARCHS4 Coexpression,237;Enrichr Queries,14;ReMap ChIP-seq,6;GTEx Coexpression,288	LRP1,AHNAK,COL14A1,UBFD1,MRPL15,RTF1,ZC3HAV1,IQGAP1,RTN4,ADD1,PTDSS1,GANAB,ZMAT2,DHX57,DPYSL2,FLNA,FLNB,MAP4,SPTAN1,YWHAG,TNS1,NOMO2,DYNC1H1,HSPA8,ANXA1,ACTN1,FNDC3B,YWHAZ,DDOST,HADHB,DYNC1LI1,SLC7A5,HNRNPK,RAB14,CSDE1,PSMC1,CAPRIN1,NCL,CANX,GEMIN5,BUD13,EIF4G2	42	NA	0
gene_set_query	113	NFE2L2	ENSG00000116044	ENSG00000116044.14	yes	5592.04	0.0813662	0.0855929	0.950618	0.341798	0.54656	222.4	Literature ChIP-seq,78;ARCHS4 Coexpression,429;Enrichr Queries,137;ReMap ChIP-seq,41;GTEx Coexpression,427	LRP1,AHNAK,IQGAP1,ZC3HAV1,RTN4,GANAB,ZMAT2,DHX57,G3BP1,CPNE3,FLNB,YWHAG,ZCCHC24,SF3A3,DYNC1H1,HSPA8,ANXA1,RBFOX2,ACTN1,FNDC3B,PGD,YWHAZ,RAB10,SLC7A5,HNRNPK,RAB14,S100A4,RBMS3	28	NA	0
gene_set_query	675	NFE2L3	ENSG00000050344	ENSG00000050344.8	no	2368.22	0.132172	0.14022	0.942604	0.345883	0.550316	640.3	ARCHS4 Coexpression,108;Enrichr Queries,752;GTEx Coexpression,1061	ANXA1,PRKDC,XRCC5,IQGAP1,ENOX1,IPO5,SLC7A5,DPYSL2,G3BP1,CANX,RBPMS2,FLNB,ETF1,TNPO1	14	NA	0
gene_set_query	1591	NFE4	ENSG00000230257	ENSG00000230257.1	no	17.8935	-0.241136	0.379761	-0.634967	0.52545	0.710438	1374	GTEx Coexpression,1374	NA	0	NA	0
gene_set_query	192	NFIA	ENSG00000162599	ENSG00000162599.14	yes	1565.17	0.0902967	0.111043	0.813172	0.416119	0.616277	310.3	ARCHS4 Coexpression,657;Enrichr Queries,140;GTEx Coexpression,134	MACF1,RBFOX2,MBNL2,AHNAK,FNDC3B,ADARB1,ADD1,QKI,SYNE1,DPYSL2,PABPC4L,CSTF1,FLNA,FLNB,KCTD12,PAFAH1B2,TNS1,RBMS3	18	NA	0
gene_set_query	278	NFIB	ENSG00000147862	ENSG00000147862.13	yes	2278.43	0.0479461	0.135178	0.354688	0.722823	0.847515	385	Literature ChIP-seq,146;ARCHS4 Coexpression,650;Enrichr Queries,186;GTEx Coexpression,558	SF3A3,MACF1,DDX6,ANXA1,RBFOX2,AHNAK,FNDC3B,RTN4,DPYSL2,PABPC4L,FLNB,KCTD12,PAFAH1B2,RBMS3,TNS1	15	NA	0
gene_set_query	54	NFIC	ENSG00000141905	ENSG00000141905.16	no	5875.42	0.124826	0.0985868	1.26615	0.205458	0.395318	147.2	ARCHS4 Coexpression,269;ENCODE ChIP-seq,11;Enrichr Queries,181;ReMap ChIP-seq,55;GTEx Coexpression,220	PARK7,VIRMA,DPYSL2,TNS1,ZCCHC24,ANXA1,ACTN1,FNDC3B,RC3H2,SLC7A5,THRAP3,CSDE1,TFAM,NAF1,HNRNPH2,ETF1,DNAJC8,SLU7,FYTTD1,AHNAK,LRP1,DDX1,HNRNPLL,RTN4,ADD1,MTDH,ZMAT2,ZNHIT6,PPP1R8,FLNA,FLNB,MAP4,SF3A3,HSPA8,DYNC1H1,RRM1,MDH1,API5,RDX,CPSF2,LSM3,HNRNPK,MFAP1,PSMC1,SRPRA,TCEA1,FAM98B,DHX29,EIF4G2	49	PARK7	1
gene_set_query	1111	NFIL3	ENSG00000165030	ENSG00000165030.3	no	1588.58	-0.0386625	0.143346	-0.269715	0.78738	0.887039	903.3	ARCHS4 Coexpression,1399;Enrichr Queries,472;GTEx Coexpression,839	HSPA8,SLC7A5,ANXA1,AHNAK,ACTN1,FNDC3B,S100A4,RBM7	8	NA	0
gene_set_query	95	NFIX	ENSG00000008441	ENSG00000008441.15	yes	3994.17	0.223491	0.10762	2.07667	0.0378319	0.127919	203.3	ARCHS4 Coexpression,153;Enrichr Queries,132;GTEx Coexpression,325	ZCCHC24,DYNC1H1,RBFOX2,ANXA1,AHNAK,LRP1,STXBP1,ACTN1,FNDC3B,RTF1,ADD1,PCDHGA9,SLC7A5,DPYSL2,FLNA,FLNB,MAP4,SPTAN1,YWHAG,TNS1	20	NA	0
gene_set_query	464	NFKB1	ENSG00000109320	ENSG00000109320.10	yes	3287.13	0.0111419	0.0931521	0.11961	0.904792	0.953114	518.3	ARCHS4 Coexpression,1502;Enrichr Queries,161;ReMap ChIP-seq,225;GTEx Coexpression,185	HSPA8,ANXA1,LRP1,AHNAK,XRCC5,ACTN1,IQGAP1,YWHAZ,CDC42,SLC7A5,SNRNP40,GNL3L,YWHAQ,DPYSL2,XRN2,G3BP1,ANXA6,FLNA,FLNB	19	NA	0
gene_set_query	916	NFKB2	ENSG00000077150	ENSG00000077150.16	no	4801.68	-0.314646	0.121136	-2.59747	0.00939144	0.0473383	785.5	ARCHS4 Coexpression,1473;Enrichr Queries,458;ReMap ChIP-seq,78;GTEx Coexpression,1133	MBNL2,ANXA1,AHNAK,ACTN1,FNDC3B,HUWE1,ZC3HAV1,APEH,HADHB,CDC42,SLC7A5,YWHAQ,ANXA6,FLNA,FLNB	15	NA	0
gene_set_query	551	NFX1	ENSG00000086102	ENSG00000086102.17	no	2002.26	-0.0992176	0.102758	-0.965545	0.334272	0.539642	577	ARCHS4 Coexpression,1535;Enrichr Queries,18;GTEx Coexpression,178	FYTTD1,MACF1,AHNAK,IQGAP1,RTN4,MTDH,DPYSL2,G3BP1,FLNB,TNPO1,HSPA8,RRM1,HUWE1,YWHAZ,SNW1,THRAP3,NCL,CAPRIN1,CSDE1,CANX,GEMIN5,NAF1,DHX29,NAA15,EIF4G3,EIF4G2	26	NA	0
gene_set_query	174	NFXL1	ENSG00000170448	ENSG00000170448.10	no	488.87	-0.0443557	0.0990594	-0.447769	0.65432	0.803531	279.7	ARCHS4 Coexpression,499;Enrichr Queries,274;GTEx Coexpression,66	SF3A3,ANXA1,AHNAK,PRKDC,GDI2,FNDC3B,VIRMA,RTN4,ADD1,PRPF4,SLC7A5,GNL3L,SNW1,SRP72,CAPRIN1,DPYSL2,CSTF1,STT3A,GEMIN5,FLNB,MCM6,TNPO1,RBM7	23	NA	0
gene_set_query	250	NFYA	ENSG00000001167	ENSG00000001167.13	no	1476.12	-0.0932876	0.111127	-0.839466	0.401208	0.602842	355.4	ARCHS4 Coexpression,251;ENCODE ChIP-seq,13;Enrichr Queries,111;ReMap ChIP-seq,116;GTEx Coexpression,1286	DDX3X,YWHAB,GDI2,HNRNPR,VIRMA,YWHAQ,DPYSL2,DHX57,ANXA6,YWHAG,PRMT5,MBNL2,ACTN1,PGD,SMC1A,YWHAZ,PDIA6,DDOST,PSMA6,NCL,CANX,HNRNPH2,ETF1,DNAJC8,MCM6,RBM23,MAPRE1,MACF1,AHNAK,PRKDC,UBFD1,HNRNPLL,RTN4,ADD1,GANAB,ZMAT2,HLTF,G3BP1,CSTF1,FLNA,FLNB,SF3A3,HSPA8,MDH1,SNRNP40,HNRNPK,CAPRIN1,SRPRA,STT3A,EIF4G2	50	YWHAB	1
gene_set_query	39	NFYB	ENSG00000120837	ENSG00000120837.6	no	1275.74	0.149296	0.088155	1.69356	0.0903492	0.231028	124.4	ARCHS4 Coexpression,313;ENCODE ChIP-seq,16;Enrichr Queries,117;ReMap ChIP-seq,104;GTEx Coexpression,72	GDI2,ADARB1,APEH,VIRMA,IPO5,DPYSL2,ANXA6,CPNE3,TNS1,ZCCHC24,CAP1,PRMT5,MBNL2,ANXA1,ACTN1,PABPC5,PGD,YWHAZ,PDIA6,DDOST,HADHB,NCL,XRN2,TFAM,DNAJC8,MCM6,RBM23,PAFAH1B2,SLBP,SEC23A,AHNAK,UBFD1,IQGAP1,HNRNPLL,RTN4,CDC42,GANAB,RAP1A,ZMAT2,ZNHIT6,HLTF,G3BP1,CSTF1,FLNA,FLNB,EIF4E,HSPA8,DYNC1H1,RRM1,SSB,API5,XRCC5,LSM3,HNRNPK,MFAP1,DHX29,FAM98A,LSM14A,EIF4G2	59	NA	0
gene_set_query	857	NFYC	ENSG00000066136	ENSG00000066136.18	yes	1911.55	0.0534194	0.0753784	0.708682	0.478522	0.672064	750	ARCHS4 Coexpression,886;Enrichr Queries,167;GTEx Coexpression,1197	CAP1,HSPA8,HNRNPK,YWHAQ,DPYSL2,ACTN1,NCL,FLNB,PARK7,YWHAZ,RTN4,DDOST	12	PARK7	1
gene_set_query	1488	NHLH1	ENSG00000171786	ENSG00000171786.5	no	12.13	-0.551606	0.251075	-2.19698	0.0280222	0.103822	1205	ARCHS4 Coexpression,1175;Enrichr Queries,1219;GTEx Coexpression,1220	RBFOX2,DPYSL2	2	NA	0
gene_set_query	1132	NHLH2	ENSG00000177551	ENSG00000177551.5	yes	5.01559	0.470732	0.444147	1.05986	0.28921	0.491456	919	ARCHS4 Coexpression,705;Enrichr Queries,1207;GTEx Coexpression,845	RBFOX2,STXBP1,DPYSL2,SPTAN1,RTN4	5	NA	0
gene_set_query	36	NKRF	ENSG00000186416	ENSG00000186416.11	no	520.034	-0.000518278	0.0751985	-0.00689213	0.994501	0.997764	119.3	ARCHS4 Coexpression,21;Enrichr Queries,10;GTEx Coexpression,327	DDX3X,AHNAK,YWHAB,PRKDC,CSTF2,NUP160,IPO5,MTDH,DPYSL2,G3BP1,HLTF,PPP1R8,FLNA,FLNB,TNPO1,BCAS2,YWHAG,HSPA8,SUPT16H,HUWE1,MYO5A,DDX10,SMC1A,EIF2S1,SLC7A5,NCL,CAPRIN1,CSDE1,GEMIN5,TFAM,HNRNPH2,ETF1,MCM6,FAM98A,NAA15,R3HDM1	36	YWHAB	1
gene_set_query	1632	NKX11	ENSG00000235608	ENSG00000235608.1	no	0.0731067	-0.3739	2.12914	-0.175611	0.860599	NA	1540	ARCHS4 Coexpression,1581;GTEx Coexpression,1499	NA	0	NA	0
gene_set_query	274	NKX12	ENSG00000229544	ENSG00000229544.8	no	1.08	2.07401	0.861432	2.40763	0.0160566	0.0698051	381	ARCHS4 Coexpression,110;GTEx Coexpression,652	HSPA8,ANXA1,SSB,XRCC5,YWHAZ,IPO5,RAB10,G3BP1,RBPMS2,TFAM,TCEA1,NAA15,EIF4E	13	NA	0
gene_set_query	1398	NKX21	ENSG00000136352	ENSG00000136352.16	no	9.78635	0.67149	0.829424	0.809586	0.418178	0.618256	1113	ARCHS4 Coexpression,838;GTEx Coexpression,1388	YWHAQ,CAPRIN1	2	NA	0
gene_set_query	1159	NKX22	ENSG00000125820	ENSG00000125820.5	no	195.597	-0.454786	0.4576	-0.993851	0.320295	0.524709	937.5	ARCHS4 Coexpression,1487;GTEx Coexpression,388	DPYSL2,MAP4,QKI,PAFAH1B2	4	NA	0
gene_set_query	1577	NKX23	ENSG00000119919	ENSG00000119919.10	no	181.543	0.758655	0.188088	4.0335	5.5e-05	0.000948601	1348	ARCHS4 Coexpression,1617;GTEx Coexpression,1079	RAP1A	1	NA	0
gene_set_query	1251	NKX24	ENSG00000125816	ENSG00000125816.4	no	0.0429499	-0.365881	2.64777	-0.138185	0.890095	NA	1000	ARCHS4 Coexpression,1244;GTEx Coexpression,756	HLTF,SMC1A,EIF4G3	3	NA	0
gene_set_query	762	NKX25	ENSG00000183072	ENSG00000183072.9	no	3.51488	-0.1515	0.359033	-0.421967	0.673049	0.815569	694.5	ARCHS4 Coexpression,1027;GTEx Coexpression,362	HADHB,PTDSS1,MDH1,RBPMS2	4	NA	0
gene_set_query	569	NKX26	ENSG00000180053	ENSG00000180053.7	no	0.575106	0.297558	0.924033	0.322022	0.747436	0.86297	584.5	ARCHS4 Coexpression,759;GTEx Coexpression,410	HADHB,PTDSS1,MDH1,ACTN1,RBPMS2,ANXA6	6	NA	0
gene_set_query	1350	NKX28	ENSG00000136327	ENSG00000136327.6	no	19.1225	-0.220972	0.759381	-0.290989	0.77106	0.876553	1080	ARCHS4 Coexpression,1275;GTEx Coexpression,884	SLC7A5,HLTF	2	NA	0
gene_set_query	1626	NKX31	ENSG00000167034	ENSG00000167034.9	no	187.509	0.47717	0.24514	1.94652	0.0515919	0.15834	1482	ARCHS4 Coexpression,1392;GTEx Coexpression,1572	NA	0	NA	0
gene_set_query	974	NKX32	ENSG00000109705	ENSG00000109705.7	no	172.752	0.257265	0.237026	1.08538	0.277751	0.47881	818.5	ARCHS4 Coexpression,1200;GTEx Coexpression,437	GANAB,RAP1A,ACTN1,RBPMS2,ENOX1	5	NA	0
gene_set_query	1322	NKX61	ENSG00000163623	ENSG00000163623.8	no	174.488	0.137495	0.271376	0.506658	0.612395	0.774379	1060	ARCHS4 Coexpression,1512;GTEx Coexpression,607	RAP1A,ACTN1,ADARB1	3	NA	0
gene_set_query	411	NKX62	ENSG00000148826	ENSG00000148826.8	no	67.4283	-1.11991	0.655468	-1.70856	0.0875318	0.225912	489	ARCHS4 Coexpression,613;GTEx Coexpression,365	ZCCHC24,DPYSL2,STXBP1,MAP4,QKI,RTN4	6	NA	0
gene_set_query	991	NKX63	ENSG00000165066	ENSG00000165066.12	no	20.8818	1.05681	0.442176	2.39002	0.0168474	0.0724109	827.5	ARCHS4 Coexpression,465;GTEx Coexpression,1190	GANAB,STXBP1,MAPRE1,NOMO1,NOMO2	5	NA	0
gene_set_query	187	NME2	ENSG00000243678	ENSG00000243678.10	no	3232	-0.149138	0.184725	-0.807348	0.419466	0.619284	304	ARCHS4 Coexpression,572;ReMap ChIP-seq,185;GTEx Coexpression,155	XRCC5,PGAM1,GDI2,PARK7,PDIA6,DDOST,LSM3,HADHB,PTDSS1,SRP72,G3BP1,STT3A,CPNE3,TNPO1,PAFAH1B1	15	PARK7	1
gene_set_query	1520	NOBOX	ENSG00000106410	ENSG00000106410.13	no	0.0767929	0.0829499	1.86338	0.0445158	0.964493	NA	1245	ARCHS4 Coexpression,1250;Enrichr Queries,1343;GTEx Coexpression,1142	HLTF,GEMIN5	2	NA	0
gene_set_query	1569	NOTO	ENSG00000214513	ENSG00000214513.3	no	0.384365	-0.667494	0.604297	-1.10458	0.269342	NA	1333	ARCHS4 Coexpression,1308;Enrichr Queries,1142;GTEx Coexpression,1550	GANAB,DPYSL2	2	NA	0
gene_set_query	1409	NPAS1	ENSG00000130751	ENSG00000130751.8	no	116.502	-0.138691	0.241087	-0.575272	0.565107	0.740941	1120	ARCHS4 Coexpression,799;Enrichr Queries,1022;GTEx Coexpression,1540	SLC7A5,GANAB,DPYSL2,PGAM1	4	NA	0
gene_set_query	691	NPAS2	ENSG00000170485	ENSG00000170485.15	yes	3059.19	-0.163944	0.12623	-1.29877	0.194023	0.381272	647.7	ARCHS4 Coexpression,456;Enrichr Queries,295;GTEx Coexpression,1192	RAB10,SEC23A,ANXA1,AHNAK,DPYSL2,ACTN1,FNDC3B,FLNB,RTN4,TNS1,SYNE1,NOMO2	12	NA	0
gene_set_query	1041	NPAS3	ENSG00000151322	ENSG00000151322.17	no	58.29	0.215272	0.195706	1.09998	0.271341	0.472169	858	ARCHS4 Coexpression,951;Enrichr Queries,885;GTEx Coexpression,738	DPYSL2,QKI,SYNE1,RBMS3	4	NA	0
gene_set_query	1238	NPAS4	ENSG00000174576	ENSG00000174576.7	no	6.79904	0.250219	0.255448	0.979533	0.327317	0.532567	992.7	ARCHS4 Coexpression,1300;Enrichr Queries,1056;GTEx Coexpression,622	HSPA8,AHNAK,STXBP1,DPYSL2,BCAS2	5	NA	0
gene_set_query	928	NR0B1	ENSG00000169297	ENSG00000169297.7	no	36.7047	-0.513772	0.448744	-1.14491	0.252246	0.450935	793	Literature ChIP-seq,106;ARCHS4 Coexpression,1372;Enrichr Queries,988;GTEx Coexpression,706	ANXA1,PGAM1,RDX,MYO5A,PARK7,ZC3HAV1,HADHB,THRAP3,DPYSL2,HLTF,XRN2,RBPMS2,TCEA1,FLNB,R3HDM1,EIF4E,YWHAG	17	PARK7	1
gene_set_query	626	NR1D1	ENSG00000126368	ENSG00000126368.5	yes	2666.31	-0.0668617	0.200633	-0.333254	0.738942	0.857333	611	ARCHS4 Coexpression,474;Enrichr Queries,185;GTEx Coexpression,1174	HSPA8,ANXA1,MBNL2,AHNAK,STXBP1,SYNE1,SLC7A5,RAB14,DPYSL2,SRPRA,S100A4,FLNB,MAP4,TNS1	14	NA	0
gene_set_query	283	NR1D2	ENSG00000174738	ENSG00000174738.11	no	1940.32	0.456154	0.140257	3.25227	0.00114488	0.0101134	389	ARCHS4 Coexpression,62;Enrichr Queries,422;GTEx Coexpression,683	HSPA8,MACF1,DDX6,DYNC1H1,RBFOX2,MBNL2,ANXA1,AHNAK,STXBP1,SYNE1,SLC7A5,DPYSL2,CSDE1,CANX,MAP4,SPTAN1,YWHAG,PAFAH1B1	18	NA	0
gene_set_query	896	NR1H2	ENSG00000131408	ENSG00000131408.12	no	4345.45	0.00384116	0.0896229	0.0428591	0.965814	0.984217	774.8	ARCHS4 Coexpression,1528;Enrichr Queries,1124;ReMap ChIP-seq,149;GTEx Coexpression,298	HSPA8,MBNL2,ANXA1,LRP1,AHNAK,ACTN1,DDOST,RAP1A,FLNA,S100A4,FLNB,PAFAH1B2,TNS1	13	NA	0
gene_set_query	751	NR1H3	ENSG00000025434	ENSG00000025434.17	no	1663.57	-0.118245	0.130238	-0.907915	0.363923	0.568033	687.2	Literature ChIP-seq,112;ARCHS4 Coexpression,1218;Enrichr Queries,941;ReMap ChIP-seq,161;GTEx Coexpression,1004	CAP1,ANXA1,XRCC5,MYO5A,HNRNPLL,PGD,ADD1,NCL,DPYSL2,G3BP1,PPP1R8,CANX,STT3A,S100A4,KCTD12,MCM6,EIF4E	17	NA	0
gene_set_query	1541	NR1H4	ENSG00000012504	ENSG00000012504.12	no	164.511	-0.163863	0.326269	-0.502233	0.615504	0.776784	1280	ARCHS4 Coexpression,1458;Enrichr Queries,1232;GTEx Coexpression,1149	DMGDH,ANXA1	2	NA	0
gene_set_query	1186	NR1I2	ENSG00000144852	ENSG00000144852.15	no	962.304	-0.456313	0.364582	-1.25161	0.210713	0.401718	956.8	Literature ChIP-seq,74;ARCHS4 Coexpression,1312;Enrichr Queries,1268;GTEx Coexpression,1173	DMGDH,HADHB,MACF1,RBFOX2,XRCC5,FNDC3B,ANXA6,FLNB,ADARB1,PGD,TNS1,SNTB2	12	NA	0
gene_set_query	1382	NR1I3	ENSG00000143257	ENSG00000143257.10	no	17.2228	-0.220378	0.202794	-1.08671	0.277166	0.478275	1102	ARCHS4 Coexpression,941;Enrichr Queries,1264;GTEx Coexpression,1102	DMGDH,GANAB	2	NA	0
gene_set_query	649	NR2C1	ENSG00000120798	ENSG00000120798.15	no	1047.65	-0.32442	0.106953	-3.03328	0.00241908	0.0176048	624.3	ARCHS4 Coexpression,374;Enrichr Queries,610;GTEx Coexpression,889	CDC42,MACF1,GANAB,RBFOX2,MBNL2,DPYSL2,ACTN1,ANXA6,FLNA,FLNB,EIF4E	11	NA	0
gene_set_query	31	NR2C2	ENSG00000177463	ENSG00000177463.14	no	1634.82	0.0027025	0.12706	0.0212694	0.983031	0.992488	106.2	ARCHS4 Coexpression,180;ENCODE ChIP-seq,61;Enrichr Queries,60;ReMap ChIP-seq,48;GTEx Coexpression,182	DDX6,SLBP,MACF1,AHNAK,PRKDC,FCF1,PHAX,PARK7,VIRMA,RTN4,ADD1,GANAB,SRP72,DHX57,DPYSL2,CSTF1,FLNB,TNPO1,SPTAN1,HSPA8,DYNC1H1,SUPT16H,MDH1,PGAM1,CPSF2,HUWE1,MYO5A,DDX10,PGD,EIF2S1,RC3H2,DDOST,ARCN1,HADHB,PRPF4,PSMA6,GNL3L,SNW1,THRAP3,PSMC1,SRPRA,TCEA1,NAF1,BUD13,FAM98B,NAA15,EIF4G3,PAFAH1B1	48	PARK7	1
gene_set_query	1514	NR2E1	ENSG00000112333	ENSG00000112333.10	no	2.69855	-0.019994	0.568913	-0.0351443	0.971965	0.987328	1231	ARCHS4 Coexpression,970;Enrichr Queries,1171;GTEx Coexpression,1553	YWHAQ,DPYSL2	2	NA	0
gene_set_query	1381	NR2E3	ENSG00000278570	ENSG00000278570.3	no	10.707	-0.544935	0.202646	-2.6891	0.0071645	0.0387977	1102	ARCHS4 Coexpression,981;Enrichr Queries,1222	DPYSL2,FCF1	2	NA	0
gene_set_query	390	NR2F1	ENSG00000175745	ENSG00000175745.10	no	1058.82	0.332627	0.17321	1.92037	0.0548116	0.164877	477.3	ARCHS4 Coexpression,494;Enrichr Queries,858;ReMap ChIP-seq,280;GTEx Coexpression,277	DYNC1LI1,SLC7A5,SNW1,ANXA1,RBFOX2,AHNAK,DPYSL2,FLNA,SPTAN1,PAFAH1B2,RTN4,QKI	12	NA	0
gene_set_query	149	NR2F2	ENSG00000185551	ENSG00000185551.11	no	3624.73	0.166683	0.132492	1.25806	0.208369	0.39903	259.6	ARCHS4 Coexpression,477;ENCODE ChIP-seq,99;Enrichr Queries,225;ReMap ChIP-seq,196;GTEx Coexpression,301	AHNAK,LRP1,MRPL15,VIRMA,RTN4,GANAB,DPYSL2,ZNHIT6,FLNA,FLNB,TNS1,RRM1,ANXA1,RBFOX2,TPM4,ACTN1,PABPC5,YWHAZ,LSM3,SNRNP40,MFAP1,RAB14,THRAP3,SRPRA,STT3A,NAF1,FAM98B,KCTD12,EIF4G2,RBMS3	30	NA	0
gene_set_query	835	NR2F6	ENSG00000160113	ENSG00000160113.5	no	3489.63	-0.0557261	0.134174	-0.415328	0.677902	0.818434	737.8	ARCHS4 Coexpression,1252;Enrichr Queries,244;ReMap ChIP-seq,119;GTEx Coexpression,1336	HSPA8,MBNL2,ANXA1,TPM4,LRP1,AHNAK,ACTN1,FNDC3B,ADD1,DDOST,SLC7A5,GANAB,FLNB,S100A4	14	NA	0
gene_set_query	73	NR3C1	ENSG00000113580	ENSG00000113580.13	yes	2435.43	0.480875	0.128603	3.73922	0.000184589	0.00247178	170.5	Literature ChIP-seq,147;ARCHS4 Coexpression,524;ENCODE ChIP-seq,87;Enrichr Queries,52;ReMap ChIP-seq,83;GTEx Coexpression,130	MACF1,DDX3X,AHNAK,PRKDC,IQGAP1,RTN4,MTDH,SYNE1,IPO5,CDC42,GANAB,ZMAT2,YWHAQ,DPYSL2,G3BP1,ANXA6,CSTF1,FLNB,RBM7,TNS1,HSPA8,RRM1,MBNL2,ANXA1,RBFOX2,FNDC3B,EIF2AK2,YWHAZ,PDIA6,RC3H2,HADHB,RAB10,SLC7A5,HNRNPK,THRAP3,CAPRIN1,CSDE1,XRN2,GEMIN5,TCEA1,S100A4,ETF1,KCTD12,MCM6,LSM14A,RBMS3	46	NA	0
gene_set_query	565	NR3C2	ENSG00000151623	ENSG00000151623.13	no	617.747	0.236622	0.203348	1.16363	0.244573	0.442379	582.7	ARCHS4 Coexpression,865;Enrichr Queries,294;GTEx Coexpression,589	PRPF4,MACF1,SNRNP40,ANXA1,AHNAK,DPYSL2,ETF1,FLNB,KCTD12,TNS1,SYNE1	11	NA	0
gene_set_query	436	NR4A1	ENSG00000123358	ENSG00000123358.18	no	4982.33	0.4047	0.303935	1.33153	0.183014	0.368285	502.5	ARCHS4 Coexpression,497;Enrichr Queries,460;ReMap ChIP-seq,101;GTEx Coexpression,952	SF3A3,HSPA8,ANXA1,SSB,AHNAK,XRCC5,GDI2,PARK7,ZC3HAV1,PGD,RTN4,QKI,SLC7A5,DPYSL2,CSTF1,S100A4,EIF4E,YWHAG,RBMS3,TNS1	20	PARK7	1
gene_set_query	950	NR4A2	ENSG00000153234	ENSG00000153234.12	no	918.044	0.224953	0.28007	0.803203	0.421857	0.621344	805.3	Literature ChIP-seq,153;ARCHS4 Coexpression,1415;Enrichr Queries,604;GTEx Coexpression,1049	SLC7A5,ANXA1,DPYSL2,SRPRA,S100A4,KCTD12	6	NA	0
gene_set_query	1219	NR4A3	ENSG00000119508	ENSG00000119508.16	yes	490.154	1.06116	0.293272	3.61834	0.000296502	0.00357793	979	ARCHS4 Coexpression,1384;Enrichr Queries,881;GTEx Coexpression,672	FYTTD1,SLC7A5,ANXA1,DPYSL2,RBPMS2,NAF1	6	NA	0
gene_set_query	451	NR5A1	ENSG00000136931	ENSG00000136931.8	no	1.53292	-0.176784	0.368878	-0.479249	0.631762	0.788422	512.3	ARCHS4 Coexpression,388;Enrichr Queries,178;GTEx Coexpression,971	HSPA8,SEC23A,AHNAK,RDX,UBFD1,YWHAZ,PDIA6,DDOST,SLC7A5,DPYSL2,NCL,FLNA,FLNB,NOMO1,NOMO2	15	NA	0
gene_set_query	1076	NR5A2	ENSG00000116833	ENSG00000116833.12	yes	906.85	-0.180676	0.289154	-0.624844	0.532074	0.715172	880.5	ARCHS4 Coexpression,1328;Enrichr Queries,1209;ReMap ChIP-seq,113;GTEx Coexpression,872	AHNAK,STXBP1,CSDE1,G3BP1,SRPRA,PABPC4L,STT3A,ADARB1,VIRMA,NOMO1,TNS1	11	NA	0
gene_set_query	734	NR6A1	ENSG00000148200	ENSG00000148200.15	yes	256.656	-0.460427	0.162541	-2.83269	0.00461584	0.0280411	677.7	ARCHS4 Coexpression,49;Enrichr Queries,546;GTEx Coexpression,1438	SUPT16H,RBFOX2,SSB,AHNAK,MDH1,XRCC5,GDI2,IPO5,SLC7A5,THRAP3,DPYSL2,G3BP1,CSTF1,RBPMS2,FLNB,NAA15,EIF4E,PAFAH1B2	18	NA	0
gene_set_query	642	NRF1	ENSG00000106459	ENSG00000106459.13	no	805.623	-0.0771571	0.0504569	-1.52917	0.126222	0.288056	618.2	ARCHS4 Coexpression,1083;ENCODE ChIP-seq,63;Enrichr Queries,309;ReMap ChIP-seq,226;GTEx Coexpression,1410	SLBP,AHNAK,PARK7,CDC42,GANAB,ZMAT2,CSTF1,FLNA,RBM7,YWHAG,BCAS2,HSPA8,EIF5B,SSB,XRCC5,PGAM1,YLPM1,DDX10,YWHAZ,EIF2S1,RAB10,DYNC1LI1,PSMA6,HNRNPK,SNW1,MFAP1,RAB14,NCL,CSDE1,MCM6,FAM98A,NAA15,RBM23,SLU7,EIF4G2,PAFAH1B1	36	PARK7	1
gene_set_query	1116	NRL	ENSG00000129535	ENSG00000129535.11	no	58.7013	-0.18913	0.117778	-1.60582	0.108314	0.26006	907	ARCHS4 Coexpression,780;Enrichr Queries,1161;GTEx Coexpression,780	DPYSL2,STXBP1,PARK7,ADD1,ACAT1	5	PARK7	1
gene_set_query	829	OLIG1	ENSG00000184221	ENSG00000184221.11	no	5.90969	-0.384502	0.380096	-1.01159	0.311733	0.51584	734.7	ARCHS4 Coexpression,461;Enrichr Queries,1016;GTEx Coexpression,727	ZCCHC24,LRP1,DPYSL2,QKI,PCDHGA9	5	NA	0
gene_set_query	650	OLIG2	ENSG00000205927	ENSG00000205927.4	no	1.98165	-0.652365	0.476938	-1.36782	0.171369	0.352423	625	Literature ChIP-seq,27;ARCHS4 Coexpression,745;Enrichr Queries,991;GTEx Coexpression,737	FYTTD1,SEC23A,COL14A1,DDX1,NMD3,RTN4,NUP160,CDC42,RAP1A,SRP72,DPYSL2,ZNHIT6,FLNB,SPTAN1,TNS1,ZCCHC24,HSPA8,RRM1,XRCC5,PABPC5,FNDC3B,DDX10,MYO5A,QKI,SLC7A5,XRN2,TCEA1,FAM98A,MAPRE1,EIF4G3,EIF4G2,PAFAH1B2	32	NA	0
gene_set_query	1605	OLIG3	ENSG00000177468	ENSG00000177468.6	no	3.34274	0.504302	0.594996	0.847572	0.396676	0.598446	1400	ARCHS4 Coexpression,1441;Enrichr Queries,1366;GTEx Coexpression,1392	NA	0	NA	0
gene_set_query	1288	ONECUT1	ENSG00000169856	ENSG00000169856.8	no	94.455	-0.599614	0.397	-1.51036	0.130951	0.294875	1030	ARCHS4 Coexpression,1439;Enrichr Queries,1338;ReMap ChIP-seq,171;GTEx Coexpression,1171	PRPF4,RBFOX2,MBNL2,SRPRA,FNDC3B,NAA15,HNRNPLL,EIF4G2	8	NA	0
gene_set_query	1367	ONECUT2	ENSG00000119547	ENSG00000119547.5	yes	3248.67	-0.265036	0.278742	-0.950828	0.341692	0.546487	1091	ARCHS4 Coexpression,930;Enrichr Queries,1224;GTEx Coexpression,1118	DMGDH,RBFOX2,DPYSL2	3	NA	0
gene_set_query	1465	ONECUT3	ENSG00000205922	ENSG00000205922.4	no	1952.87	-0.947079	0.387803	-2.44216	0.0145996	0.0650677	1175	ARCHS4 Coexpression,848;Enrichr Queries,1342;GTEx Coexpression,1334	GANAB,ANXA6	2	NA	0
gene_set_query	147	OSR1	ENSG00000143867	ENSG00000143867.6	no	126.138	-0.0147702	0.255059	-0.057909	0.953821	0.978242	258.5	ARCHS4 Coexpression,351;GTEx Coexpression,166	ZCCHC24,SEC23A,TPM4,LRP1,COL14A1,ACTN1,FLNA,ADARB1,TNS1,RBMS3	10	NA	0
gene_set_query	564	OSR2	ENSG00000164920	ENSG00000164920.8	yes	340.684	0.00108183	0.198162	0.00545936	0.995644	0.998153	582.3	ARCHS4 Coexpression,512;Enrichr Queries,523;GTEx Coexpression,712	ZCCHC24,ANXA1,AHNAK,TPM4,LRP1,COL14A1,DPYSL2,KCTD12,NUP160,SNTB2	10	NA	0
gene_set_query	1422	OTP	ENSG00000171540	ENSG00000171540.7	no	2.08671	0.318151	0.553603	0.574691	0.5655	0.741236	1133	ARCHS4 Coexpression,1195;Enrichr Queries,1156;GTEx Coexpression,1047	DPYSL2,DHX57,YWHAG	3	NA	0
gene_set_query	1510	OTX1	ENSG00000115507	ENSG00000115507.8	no	132.328	-0.201698	0.189728	-1.06309	0.28774	0.489792	1227	ARCHS4 Coexpression,1297;Enrichr Queries,974;GTEx Coexpression,1411	ANXA1,DPYSL2,ANXA6	3	NA	0
gene_set_query	873	OTX2	ENSG00000165588	ENSG00000165588.15	no	0.262054	-1.51919	1.61314	-0.941759	0.346316	NA	757.5	ARCHS4 Coexpression,835;Enrichr Queries,1357;ReMap ChIP-seq,145;GTEx Coexpression,693	CAP1,DYNC1H1,MBNL2,ANXA1,STXBP1,RDX,RBPMS2,GEMIN5,TNPO1,SPTAN1,RTN4,SYNE1	12	NA	0
gene_set_query	1556	OVOL1	ENSG00000172818	ENSG00000172818.8	yes	648.587	0.214607	0.222212	0.965773	0.334158	0.539581	1306	ARCHS4 Coexpression,1389;Enrichr Queries,1116;GTEx Coexpression,1413	SLC7A5,AHNAK	2	NA	0
gene_set_query	1347	OVOL2	ENSG00000125850	ENSG00000125850.9	no	610.85	-0.237947	0.179513	-1.32552	0.184999	0.370617	1077	ARCHS4 Coexpression,1370;Enrichr Queries,1319;ReMap ChIP-seq,295;GTEx Coexpression,1324	NA	0	NA	0
gene_set_query	1512	OVOL3	ENSG00000105261	ENSG00000105261.6	no	3.77244	-0.0819901	0.294072	-0.27881	0.780391	0.882516	1230	ARCHS4 Coexpression,1066;GTEx Coexpression,1394	HNRNPLL	1	NA	0
gene_set_query	3	PA2G4	ENSG00000170515	ENSG00000170515.12	no	5541.89	0.0337902	0.0980929	0.344471	0.730492	0.852747	33	ARCHS4 Coexpression,48;GTEx Coexpression,18	SF3A3,PRMT5,EIF5B,RRM1,SUPT16H,SSB,PRKDC,XRCC5,PGAM1,CSTF2,SMC1A,EIF2S1,IPO5,PRPF4,SNRNP40,SRP72,NCL,G3BP1,TFAM,ETF1,MCM6,NAA15	22	NA	0
gene_set_query	638	PATZ1	ENSG00000100105	ENSG00000100105.16	no	1850.56	-0.131798	0.0994515	-1.32524	0.18509	0.37063	617.3	ARCHS4 Coexpression,698;Enrichr Queries,443;GTEx Coexpression,711	DYNC1LI1,SLC7A5,RBM15B,HNRNPK,AHNAK,DPYSL2,ETF1,FLNB,UBFD1,DDOST,TNS1	11	NA	0
gene_set_query	1281	PAX1	ENSG00000125813	ENSG00000125813.12	no	1.62297	-0.575579	0.495132	-1.16248	0.245042	0.443023	1023	ARCHS4 Coexpression,1093;Enrichr Queries,1382;GTEx Coexpression,595	PTDSS1,STT3A,APEH,RBMS3	4	NA	0
gene_set_query	1561	PAX2	ENSG00000075891	ENSG00000075891.20	yes	6.09226	-0.631695	0.398377	-1.58567	0.112813	0.267525	1314	ARCHS4 Coexpression,1488;Enrichr Queries,1172;GTEx Coexpression,1281	DPYSL2	1	NA	0
gene_set_query	1176	PAX3	ENSG00000135903	ENSG00000135903.17	no	4.42074	-3.63713	0.949986	-3.82861	0.000128869	0.00187298	948.7	ARCHS4 Coexpression,1186;Enrichr Queries,1325;GTEx Coexpression,335	DYNC1LI1,PSMC1,UBFD1,NAF1,DHX29,QKI	6	NA	0
gene_set_query	1516	PAX4	ENSG00000106331	ENSG00000106331.13	no	10.4082	-0.643628	0.466543	-1.37957	0.167719	0.347542	1236	ARCHS4 Coexpression,1058;Enrichr Queries,1317;GTEx Coexpression,1333	GANAB	1	NA	0
gene_set_query	937	PAX5	ENSG00000196092	ENSG00000196092.11	no	84.6584	0.75305	0.48232	1.56131	0.118451	0.276123	799.8	ARCHS4 Coexpression,1251;ENCODE ChIP-seq,79;Enrichr Queries,1254;ReMap ChIP-seq,246;GTEx Coexpression,1169	SLBP,AHNAK,PRKDC,PHAX,PARK7,MRPL15,APEH,VIRMA,MTDH,CDC42,GANAB,DPYSL2,G3BP1,PPP1R8,CSTF1,ANXA6,FLNA,SPTAN1,NOMO1,NOMO2,SF3A3,RRM1,XRCC5,CPSF2,EIF2AK2,HADHB,PRPF4,THRAP3,GEMIN5,NAF1,FAM98B,MCM6,RBM23,PAFAH1B2	34	PARK7	1
gene_set_query	708	PAX6	ENSG00000007372	ENSG00000007372.19	no	340.501	0.17096	0.237221	0.72068	0.471106	0.665684	662.4	Literature ChIP-seq,144;ARCHS4 Coexpression,1189;Enrichr Queries,1195;ReMap ChIP-seq,89;GTEx Coexpression,695	CAP1,HSPA8,EIF5B,DDX3X,ANXA1,STXBP1,MYO5A,ADARB1,HNRNPLL,RTN4,SYNE1,GANAB,RBM15B,HNRNPK,DPYSL2,FLNA,CPNE3,BUD13,SPTAN1,EIF4G2	20	NA	0
gene_set_query	1386	PAX7	ENSG00000009709	ENSG00000009709.10	no	4.62034	2.03688	0.770527	2.64349	0.00820566	0.0428814	1104	ARCHS4 Coexpression,1322;Enrichr Queries,1179;GTEx Coexpression,810	RBFOX2,PSMC1,DPYSL2,UBFD1	4	NA	0
gene_set_query	1017	PAX8	ENSG00000125618	ENSG00000125618.15	no	628.58	0.0978275	0.296661	0.329762	0.74158	0.858953	841.5	ARCHS4 Coexpression,1539;Enrichr Queries,490;ReMap ChIP-seq,5;GTEx Coexpression,1332	ZCCHC24,DDX6,PRMT5,ANXA1,TPM4,AHNAK,DDX1,GDI2,EIF2AK2,PGD,PDIA6,SLC7A5,SNRNP40,ZMAT2,DPYSL2,XRN2,CANX,ETF1,S100A4,MAP4,SLU7,YWHAG,TNS1	23	NA	0
gene_set_query	1148	PAX9	ENSG00000198807	ENSG00000198807.11	no	147.441	0.191696	0.436791	0.438874	0.660753	0.80743	932.3	ARCHS4 Coexpression,1352;Enrichr Queries,1011;GTEx Coexpression,434	RAB10,SLC7A5,ANXA1,AHNAK,CSTF2,CPNE3	6	NA	0
gene_set_query	199	PBX1	ENSG00000185630	ENSG00000185630.17	no	3217	0.178437	0.143152	1.24648	0.212587	0.404179	317.5	Literature ChIP-seq,142;ARCHS4 Coexpression,543;Enrichr Queries,305;GTEx Coexpression,280	DDX3X,AHNAK,PHAX,MRPL15,RTN4,SYNE1,RAP1A,DPYSL2,HLTF,G3BP1,FLNA,FLNB,SPTAN1,NOMO1,TNS1,NOMO2,RBFOX2,ANXA1,ACTN1,MYO5A,SMC1A,PDIA6,HADHB,PSMA6,HNRNPK,CAPRIN1,R3HDM1,EIF4G3,RBMS3	29	NA	0
gene_set_query	782	PBX2	ENSG00000204304	ENSG00000204304.10	no	2475.82	-0.0633753	0.089782	-0.70588	0.480263	0.673547	703.3	ARCHS4 Coexpression,1221;Enrichr Queries,365;ReMap ChIP-seq,224;GTEx Coexpression,1003	ZCCHC24,HSPA8,LRP1,AHNAK,ACTN1,HNRNPLL,RTN4,DDOST,GANAB,DPYSL2,ETF1,FLNB,RBM23,YWHAG	14	NA	0
gene_set_query	272	PBX3	ENSG00000167081	ENSG00000167081.15	yes	1006.81	0.344017	0.134535	2.55707	0.0105558	0.0515486	378.4	ARCHS4 Coexpression,685;ENCODE ChIP-seq,27;Enrichr Queries,543;ReMap ChIP-seq,233;GTEx Coexpression,404	SEC23A,AHNAK,DDX1,GDI2,HNRNPR,UBFD1,PARK7,HNRNPLL,RTN4,GANAB,RBM15B,RAP1A,YWHAQ,DPYSL2,HLTF,G3BP1,RBPMS2,FLNA,FLNB,TNS1,HSPA8,DYNC1H1,ANXA1,RBFOX2,TPM4,MDH1,ACTN1,RDX,PABPC5,CPSF2,FNDC3B,PGD,PDIA6,RAB10,SLC7A5,GNL3L,HNRNPK,NCL,CAPRIN1,CANX,STT3A,FAM98B,BUD13,R3HDM1,LSM14A,EIF4G2,PAFAH1B2	47	PARK7	1
gene_set_query	1410	PBX4	ENSG00000105717	ENSG00000105717.12	no	211.77	-0.313673	0.190767	-1.64428	0.100119	0.247207	1121	ARCHS4 Coexpression,1505;Enrichr Queries,507;GTEx Coexpression,1350	SLC7A5,AHNAK,DPYSL2,S100A4,FLNB,SYNE1	6	NA	0
gene_set_query	851	PCGF2	ENSG00000277258	ENSG00000277258.3	no	2446.84	-0.213744	0.102712	-2.08101	0.0374333	0.126999	746.5	ARCHS4 Coexpression,1209;ReMap ChIP-seq,284	RBFOX2,FAM98B,RBMS3	3	NA	0
gene_set_query	150	PCGF6	ENSG00000156374	ENSG00000156374.13	no	267.742	0.106416	0.0862773	1.23341	0.217421	0.409747	260.7	ARCHS4 Coexpression,234;Enrichr Queries,498;GTEx Coexpression,50	FYTTD1,SLBP,SEC23A,DDX1,MRPL15,ADD1,MTDH,IPO5,DPYSL2,FLNB,SPTAN1,RRM1,SSB,CPSF2,EIF2S1,DYNC1LI1,CSDE1,PSMC1,NCL,GEMIN5,TFAM,NAF1,DHX29,NAA15,MCM6	25	NA	0
gene_set_query	810	PDX1	ENSG00000139515	ENSG00000139515.5	no	850.748	-0.386395	0.251262	-1.53782	0.124093	0.284932	723.2	Literature ChIP-seq,32;ARCHS4 Coexpression,1181;Enrichr Queries,1388;ReMap ChIP-seq,138;GTEx Coexpression,877	SLBP,RBFOX2,MBNL2,DDX3X,PRKDC,HUWE1,YWHAZ,RTN4,ACAT1,ENOX1,RAB10,PTDSS1,YWHAQ,MFAP1,SRPRA,STT3A,DHX29,R3HDM1,EIF4E,NOMO1,PAFAH1B2	21	NA	0
gene_set_query	1125	PEG3	ENSG00000198300	ENSG00000198300.11	no	185.344	0.811775	0.173162	4.68795	2.76e-06	8.76e-05	914	ARCHS4 Coexpression,303;GTEx Coexpression,1525	STXBP1,MYO5A,SPTAN1,RTN4,YWHAG,SYNE1	6	NA	0
gene_set_query	412	PGR	ENSG00000082175	ENSG00000082175.13	no	191.809	0.778528	0.188708	4.12557	3.7e-05	0.00069461	489	ARCHS4 Coexpression,792;Enrichr Queries,544;ReMap ChIP-seq,100;GTEx Coexpression,520	SLBP,HSPA8,ANXA1,AHNAK,COL14A1,ACTN1,SYNE1,SLC7A5,YWHAQ,THRAP3,DPYSL2,PABPC4L,FLNA,S100A4,FLNB,CPNE3,TNS1	17	NA	0
gene_set_query	1542	PHF1	ENSG00000112511	ENSG00000112511.16	no	3264.85	-0.282895	0.0978687	-2.89055	0.00384566	0.0245016	1282	ARCHS4 Coexpression,1061;GTEx Coexpression,1502	ADD1	1	NA	0
gene_set_query	102	PHF20	ENSG00000025293	ENSG00000025293.14	yes	1954.41	0.273386	0.0853182	3.20431	0.00135388	0.0114292	206.7	ARCHS4 Coexpression,274;Enrichr Queries,49;GTEx Coexpression,297	FYTTD1,MACF1,AHNAK,UBFD1,IQGAP1,RTN4,GANAB,DPYSL2,FLNB,TNPO1,EIF4E,TNS1,HSPA8,RBFOX2,FNDC3B,MYO5A,THRAP3,CSDE1,PSMC1,CAPRIN1,NAF1,MCM6,NAA15,EIF4G3,PAFAH1B2	25	NA	0
gene_set_query	1339	PHF21A	ENSG00000135365	ENSG00000135365.14	no	1734.14	-0.0185982	0.0720993	-0.257953	0.796443	0.891809	1070	ARCHS4 Coexpression,1466;Enrichr Queries,493;GTEx Coexpression,1251	MACF1,AHNAK,DPYSL2,FNDC3B,FLNB,EIF4G3	6	NA	0
gene_set_query	1151	PHOX2A	ENSG00000165462	ENSG00000165462.5	no	2.30835	0.695769	0.43731	1.59102	0.111605	0.265496	935	ARCHS4 Coexpression,676;Enrichr Queries,1159;GTEx Coexpression,970	RBFOX2,DPYSL2,DDX1,RDX,RBMS3	5	NA	0
gene_set_query	980	PHOX2B	ENSG00000109132	ENSG00000109132.6	no	2.4875	1.33183	0.484786	2.74725	0.00600972	0.0341916	820.3	ARCHS4 Coexpression,544;Enrichr Queries,1339;GTEx Coexpression,578	RAP1A,RBFOX2,ACTN1,DDX1,RDX,YWHAG,RBMS3	7	NA	0
gene_set_query	1082	PIN1	ENSG00000127445	ENSG00000127445.12	no	2002.04	0.0790664	0.104806	0.754405	0.450606	0.647262	881.5	ARCHS4 Coexpression,523;GTEx Coexpression,1240	STXBP1,CANX,FNDC3B,IQGAP1	4	NA	0
gene_set_query	865	PITX1	ENSG00000069011	ENSG00000069011.14	no	2346.16	0.0309363	0.218215	0.14177	0.887262	0.944029	753.3	ARCHS4 Coexpression,1216;Enrichr Queries,593;GTEx Coexpression,451	RAB10,SLC7A5,ANXA1,AHNAK,DPYSL2,ACTN1,CSTF2,CPNE3	8	NA	0
gene_set_query	1457	PITX2	ENSG00000164093	ENSG00000164093.14	no	24.3182	-0.303906	0.397497	-0.76455	0.44454	0.641829	1163	ARCHS4 Coexpression,1299;Enrichr Queries,1260;GTEx Coexpression,931	ANXA1,PSMC1,PABPC4L,UBFD1	4	NA	0
gene_set_query	1583	PITX3	ENSG00000107859	ENSG00000107859.8	no	2.61622	0.0429732	0.392802	0.109402	0.912884	0.957518	1357	ARCHS4 Coexpression,1349;Enrichr Queries,1167;GTEx Coexpression,1556	DPYSL2	1	NA	0
gene_set_query	825	PKNOX1	ENSG00000160199	ENSG00000160199.13	no	849.381	0.0614188	0.0711316	0.863454	0.387888	0.589913	731.3	ARCHS4 Coexpression,1319;Enrichr Queries,262;ReMap ChIP-seq,146;GTEx Coexpression,1198	CAP1,HSPA8,RBFOX2,LRP1,AHNAK,ACTN1,FNDC3B,YWHAZ,RTN4,CDC42,SLC7A5,GANAB,DPYSL2,FLNB,NAA15,RBM23,YWHAG	17	NA	0
gene_set_query	557	PKNOX2	ENSG00000165495	ENSG00000165495.14	no	123.957	0.348124	0.206718	1.68405	0.0921712	0.234417	579.7	ARCHS4 Coexpression,712;Enrichr Queries,532;GTEx Coexpression,495	DDX6,STAU2,COL14A1,DPYSL2,YLPM1,R3HDM1,YWHAG,TNS1,SYNE1,RBMS3	10	NA	0
gene_set_query	821	PLAG1	ENSG00000181690	ENSG00000181690.6	no	331.201	-0.24892	0.346792	-0.717778	0.472894	0.667245	728.7	ARCHS4 Coexpression,836;Enrichr Queries,1010;GTEx Coexpression,340	GANAB,LRP1,AHNAK,DPYSL2,NMD3,TNPO1,NUP160,TNS1	8	NA	0
gene_set_query	911	PLAGL1	ENSG00000118495	ENSG00000118495.17	yes	807.394	-0.193724	0.204884	-0.945531	0.344388	0.549163	783.7	ARCHS4 Coexpression,905;Enrichr Queries,430;GTEx Coexpression,1016	ANXA1,AHNAK,YWHAB,DPYSL2,FLNB,KCTD12,EIF4E,TNS1	8	YWHAB	1
gene_set_query	859	PLAGL2	ENSG00000126003	ENSG00000126003.6	no	1099.17	0.0626235	0.110695	0.565729	0.571578	0.745752	751	ARCHS4 Coexpression,695;Enrichr Queries,279;GTEx Coexpression,1279	SLC7A5,GANAB,AHNAK,DPYSL2,ACTN1,FNDC3B,HUWE1,FLNB,IQGAP1,MAPRE1,SMC1A	11	NA	0
gene_set_query	387	PLSCR1	ENSG00000188313	ENSG00000188313.11	no	4454.41	-0.0655694	0.127993	-0.512291	0.608447	0.772096	474.5	ARCHS4 Coexpression,711;GTEx Coexpression,238	CAP1,DYNC1H1,PSMA6,XRN2,FNDC3B,EIF2AK2,ZC3HAV1,RBM7	8	NA	0
gene_set_query	38	POGK	ENSG00000143157	ENSG00000143157.10	no	3861.06	-0.0823596	0.0917659	-0.897497	0.369454	0.572802	121	ARCHS4 Coexpression,26;Enrichr Queries,73;GTEx Coexpression,264	AHNAK,PRKDC,GANAB,RBM15B,DPYSL2,ZNHIT6,FLNB,MAP4,TNPO1,YWHAG,ZCCHC24,HSPA8,DYNC1H1,TPM4,ACTN1,FNDC3B,HUWE1,DDX10,SMC1A,YWHAZ,QKI,DDOST,SLC7A5,HNRNPK,NCL,CAPRIN1,CSDE1,CANX,MCM6,EIF4G2	30	NA	0
gene_set_query	1533	POU1F1	ENSG00000064835	ENSG00000064835.9	no	3.57427	-0.32885	0.243298	-1.35163	0.176492	0.359431	1266	ARCHS4 Coexpression,990;Enrichr Queries,1323;GTEx Coexpression,1486	CAPRIN1	1	NA	0
gene_set_query	1593	POU2AF1	ENSG00000110777	ENSG00000110777.10	no	398.159	-0.447323	0.344297	-1.29924	0.193862	0.381116	1379	ARCHS4 Coexpression,1588;GTEx Coexpression,1170	EIF2AK2	1	NA	0
gene_set_query	259	POU2F1	ENSG00000143190	ENSG00000143190.20	yes	1101.86	0.114124	0.081496	1.40036	0.161406	0.338863	361.3	ARCHS4 Coexpression,347;Enrichr Queries,385;ReMap ChIP-seq,98;GTEx Coexpression,615	SLBP,MACF1,DDX6,AHNAK,PRKDC,SYNE1,IPO5,CDC42,GANAB,DPYSL2,RBPMS2,ANXA6,FLNB,TNPO1,SPTAN1,BCAS2,ZCCHC24,RBFOX2,FNDC3B,YLPM1,PGD,YWHAZ,RC3H2,THRAP3,CSDE1	25	NA	0
gene_set_query	894	POU2F2	ENSG00000028277	ENSG00000028277.19	yes	261.891	0.0470577	0.175991	0.267387	0.789171	0.887877	772.4	ARCHS4 Coexpression,1412;ENCODE ChIP-seq,41;Enrichr Queries,959;ReMap ChIP-seq,237;GTEx Coexpression,1213	SLBP,AHNAK,GDI2,FCF1,PHAX,PARK7,MRPL15,VIRMA,RTN4,CDC42,GANAB,DPYSL2,PPP1R8,ANXA6,FLNA,MAP4,TNPO1,SF3A3,PRMT5,RRM1,TPM4,API5,XRCC5,YLPM1,HADHB,PRPF4,PSMA6,SNRNP40,CAPRIN1,XRN2,SRPRA,NAF1,FAM98B,BUD13,KCTD12	35	PARK7	1
gene_set_query	1306	POU2F3	ENSG00000137709	ENSG00000137709.8	yes	634.304	0.416197	0.284924	1.46073	0.14409	0.314203	1041	ARCHS4 Coexpression,1010;Enrichr Queries,880;GTEx Coexpression,1234	SLC7A5,GANAB,ANXA1,TNS1	4	NA	0
gene_set_query	1134	POU3F1	ENSG00000185668	ENSG00000185668.6	yes	11.9665	0.246889	0.300075	0.822757	0.410646	0.611702	919.3	Literature ChIP-seq,86;ARCHS4 Coexpression,1273;Enrichr Queries,978;GTEx Coexpression,1340	FYTTD1,SF3A3,MACF1,DDX6,PRMT5,RBFOX2,MBNL2,AHNAK,YWHAB,ACTN1,DDX10,PARK7,MRPL15,ENOX1,ARCN1,SLC7A5,DPYSL2,RBPMS2,KCTD12,LSM14A,PAFAH1B2,SNTB2	22	YWHAB,PARK7	2
gene_set_query	735	POU3F2	ENSG00000184486	ENSG00000184486.8	no	2.69995	-0.481327	0.387627	-1.24173	0.214336	0.406263	678	Literature ChIP-seq,89;ARCHS4 Coexpression,726;Enrichr Queries,1194;GTEx Coexpression,703	RBFOX2,MBNL2,ANXA1,GDI2,NMD3,QKI,RTN4,SYNE1,DYNC1LI1,PTDSS1,RAB14,DPYSL2,DHX57,CSDE1,TFAM,MAP4,TNPO1,R3HDM1,EIF4G3,LSM14A,EIF4G2	21	NA	0
gene_set_query	1224	POU3F3	ENSG00000198914	ENSG00000198914.2	no	0.648338	-0.883603	0.75753	-1.16643	0.243442	0.441053	985.3	ARCHS4 Coexpression,824;Enrichr Queries,1157;GTEx Coexpression,975	RBFOX2,DPYSL2,QKI	3	NA	0
gene_set_query	1328	POU3F4	ENSG00000196767	ENSG00000196767.6	no	0.764418	0.137283	0.725999	0.189095	0.850019	0.922292	1062	ARCHS4 Coexpression,430;Enrichr Queries,1269;GTEx Coexpression,1487	RBFOX2,YWHAQ,DPYSL2,IQGAP1,QKI	5	NA	0
gene_set_query	864	POU4F1	ENSG00000152192	ENSG00000152192.7	no	2.37341	1.08012	0.640238	1.68707	0.0915904	0.233356	753	ARCHS4 Coexpression,520;Enrichr Queries,1188;GTEx Coexpression,551	FYTTD1,PSMA6,RBFOX2,PSMC1,DPYSL2,YLPM1,QKI,YWHAG	8	NA	0
gene_set_query	1279	POU4F2	ENSG00000151615	ENSG00000151615.3	no	0.160176	0.215949	1.29696	0.166504	0.86776	NA	1020	ARCHS4 Coexpression,1172;Enrichr Queries,1367;ReMap ChIP-seq,155;GTEx Coexpression,1384	EIF5B,SUPT16H,GANAB,RBFOX2,XRCC5,PGD,TNPO1,SLU7	8	NA	0
gene_set_query	1199	POU4F3	ENSG00000091010	ENSG00000091010.4	no	1.88358	-0.174598	0.311183	-0.561079	0.574744	0.748228	962	ARCHS4 Coexpression,1474;Enrichr Queries,1143;GTEx Coexpression,269	COL14A1,DPYSL2,PPP1R8,FLNA,TNS1,RBMS3	6	NA	0
gene_set_query	356	POU5F1	ENSG00000204531	ENSG00000204531.14	no	930.152	-1.56378	0.283403	-5.51786	3.43e-08	2.56e-06	453.2	Literature ChIP-seq,24;ARCHS4 Coexpression,143;Enrichr Queries,882;ReMap ChIP-seq,204;GTEx Coexpression,1013	GDI2,HNRNPR,IPO5,YWHAQ,RBPMS2,ANXA6,TNPO1,YWHAG,SUPT16H,RBFOX2,MBNL2,PGAM1,ACTN1,FNDC3B,PGD,YWHAZ,PDIA6,DDOST,DYNC1LI1,SLC7A5,NCL,CSDE1,XRN2,CANX,MCM6,PAFAH1B1,FYTTD1,SEC23A,LRP1,AHNAK,PRKDC,UBFD1,IQGAP1,ZC3HAV1,RTN4,GANAB,ZMAT2,G3BP1,HLTF,PPP1R8,FLNB,SF3A3,HSPA8,DYNC1H1,RRM1,XRCC5,ARCN1,SNW1,CAPRIN1,PSMC1,SRPRA,TCEA1,BUD13,EIF4G3,SNTB2	55	NA	0
gene_set_query	803	POU5F1B	ENSG00000212993	ENSG00000212993.4	no	27.6803	-0.600733	0.206607	-2.90762	0.00364196	0.023616	717	ARCHS4 Coexpression,422;GTEx Coexpression,1012	EIF5B,SSB,FCF1,RBPMS2,LSM3,PAFAH1B1	6	NA	0
gene_set_query	1538	POU5F2	ENSG00000248483	ENSG00000248483.5	no	3.13492	-0.757252	0.287514	-2.63379	0.00844378	0.0437897	1275	ARCHS4 Coexpression,1081;GTEx Coexpression,1469	GANAB	1	NA	0
gene_set_query	662	POU6F1	ENSG00000184271	ENSG00000184271.14	no	414.731	-0.101129	0.099435	-1.01703	0.309137	0.513022	629.7	ARCHS4 Coexpression,1019;Enrichr Queries,260;GTEx Coexpression,610	AHNAK,STXBP1,DPYSL2,MYO5A,FLNB,ADARB1,KCTD12,SPTAN1,TNS1,SYNE1	10	NA	0
gene_set_query	1036	POU6F2	ENSG00000106536	ENSG00000106536.18	no	55.8673	-0.139316	0.355867	-0.391483	0.69544	0.829361	853.7	ARCHS4 Coexpression,697;Enrichr Queries,1132;GTEx Coexpression,732	GANAB,DPYSL2,FLNA,IQGAP1,R3HDM1,YWHAG,SYNE1	7	NA	0
gene_set_query	840	PPARA	ENSG00000186951	ENSG00000186951.15	yes	1284.88	0.0570102	0.110898	0.51408	0.607196	0.77147	740.3	ARCHS4 Coexpression,1107;Enrichr Queries,711;GTEx Coexpression,403	DMGDH,HADHB,AHNAK,DPYSL2,PGAM1,FLNB,MRPL15,ACAT1,TNS1	9	NA	0
gene_set_query	679	PPARD	ENSG00000112033	ENSG00000112033.12	no	3170.35	-0.0181494	0.132516	-0.136959	0.891063	0.946133	640.8	Literature ChIP-seq,59;ARCHS4 Coexpression,833;Enrichr Queries,570;GTEx Coexpression,1101	SEC23A,AHNAK,LRP1,COL14A1,STAU2,STXBP1,DDX1,ADARB1,MRPL15,ACAT1,MTDH,RBM15B,ZMAT2,YWHAQ,DPYSL2,ANXA6,PABPC4L,FLNB,YWHAG,TNS1,ZCCHC24,PRMT5,MBNL2,ANXA1,SSB,ACTN1,PGAM1,FNDC3B,DDX10,EIF2AK2,YWHAZ,QKI,DDOST,ENOX1,HADHB,SLC7A5,THRAP3,CAPRIN1,STT3A,FAM98B,MCM6,PAFAH1B1	42	NA	0
gene_set_query	494	PPARG	ENSG00000132170	ENSG00000132170.18	no	2810.11	-0.145159	0.227512	-0.638027	0.523456	0.708772	537	Literature ChIP-seq,14;ARCHS4 Coexpression,758;Enrichr Queries,905;ReMap ChIP-seq,60;GTEx Coexpression,948	YWHAB,FCF1,IPO5,SYNE1,YWHAQ,DPYSL2,TNPO1,YWHAG,TNS1,CAP1,EIF5B,MBNL2,ANXA1,RBFOX2,TPM4,FNDC3B,SMC1A,YWHAZ,HADHB,DYNC1LI1,THRAP3,CSDE1,CANX,S100A4,NAF1,KCTD12,MAPRE1,RBMS3,FYTTD1,LRP1,AHNAK,STAU2,STXBP1,HNRNPLL,ADD1,MTDH,GANAB,RAP1A,SRP72,FLNB,RRM1,MDH1,API5,CPSF2,QKI,LSM3,ENOX1,ARCN1,CAPRIN1,PSMC1,FAM98B,FAM98A,R3HDM1,LSM14A,SNTB2	55	YWHAB	1
gene_set_query	450	PRDM1	ENSG00000057657	ENSG00000057657.13	yes	1068.02	0.332538	0.163074	2.03918	0.0414316	0.136302	510.8	ARCHS4 Coexpression,963;ENCODE ChIP-seq,111;Enrichr Queries,549;ReMap ChIP-seq,53;GTEx Coexpression,878	ZCCHC24,HSPA8,ANXA1,MBNL2,DDX3X,LRP1,AHNAK,XRCC5,RDX,UBFD1,ZC3HAV1,RTN4,MTDH,RAB10,CDC42,SLC7A5,PSMA6,HNRNPK,YWHAQ,RAB14,DPYSL2,FLNB,S100A4	23	NA	0
gene_set_query	1196	PRDM10	ENSG00000170325	ENSG00000170325.13	no	531.129	0.187654	0.0955032	1.9649	0.0494256	0.15392	959.7	ARCHS4 Coexpression,1101;Enrichr Queries,372;GTEx Coexpression,1406	MACF1,HSPA8,DYNC1H1,AHNAK,DPYSL2,GEMIN5,FLNB,SYNE1	8	NA	0
gene_set_query	1428	PRDM12	ENSG00000130711	ENSG00000130711.3	no	5.26881	0.0339548	0.259389	0.130903	0.895852	0.948272	1140	ARCHS4 Coexpression,1271;Enrichr Queries,1320;GTEx Coexpression,828	MYO5A,RTF1,YWHAG	3	NA	0
gene_set_query	1445	PRDM13	ENSG00000112238	ENSG00000112238.11	no	0.234996	-0.124823	0.745138	-0.167517	0.866963	NA	1158	ARCHS4 Coexpression,1211;Enrichr Queries,1341;GTEx Coexpression,921	PGAM1,EIF2AK2,SMC1A	3	NA	0
gene_set_query	724	PRDM14	ENSG00000147596	ENSG00000147596.3	no	0.174169	-0.0985652	1.00997	-0.0975922	0.922256	NA	673	Literature ChIP-seq,102;ARCHS4 Coexpression,133;Enrichr Queries,1348;ReMap ChIP-seq,261;GTEx Coexpression,1521	MACF1,AHNAK,COL14A1,GDI2,HNRNPR,IPO5,YWHAQ,G3BP1,HLTF,RBPMS2,FLNA,EIF4E,BCAS2,HSPA8,SUPT16H,SSB,RBFOX2,XRCC5,YWHAZ,SLC7A5,NCL,XRN2,S100A4,NAF1,NAA15,EIF4G3,PAFAH1B1,SNTB2	28	NA	0
gene_set_query	925	PRDM15	ENSG00000141956	ENSG00000141956.12	no	392.423	-0.145313	0.0707479	-2.05396	0.03998	0.132985	791	ARCHS4 Coexpression,1560;Enrichr Queries,389;GTEx Coexpression,424	MACF1,SNRNP40,AHNAK,THRAP3,DPYSL2,G3BP1,FNDC3B,FLNB,TNS1,SYNE1	10	NA	0
gene_set_query	618	PRDM16	ENSG00000142611	ENSG00000142611.15	no	725.495	-0.343736	0.224177	-1.53333	0.125195	0.286417	607.5	Literature ChIP-seq,85;ARCHS4 Coexpression,1302;Enrichr Queries,676;GTEx Coexpression,367	SF3A3,MBNL2,AHNAK,COL14A1,DPYSL2,NCL,FLNA,IQGAP1,TNS1,RBMS3,SYNE1	11	NA	0
gene_set_query	190	PRDM2	ENSG00000116731	ENSG00000116731.21	no	1833.64	0.180975	0.104391	1.73363	0.0829839	0.218564	308.7	ARCHS4 Coexpression,244;Enrichr Queries,90;GTEx Coexpression,592	MACF1,DDX6,RBFOX2,AHNAK,PGAM1,FNDC3B,HUWE1,YLPM1,MYO5A,RTF1,PDIA6,RTN4,DDOST,SYNE1,DPYSL2,FLNB,R3HDM1,EIF4G3,TNS1	19	NA	0
gene_set_query	20	PRDM4	ENSG00000110851	ENSG00000110851.10	no	1381.38	0.164424	0.0756038	2.17481	0.0296444	0.108154	81.67	ARCHS4 Coexpression,122;Enrichr Queries,74;GTEx Coexpression,49	DDX6,DDX3X,AHNAK,PRKDC,PHAX,IQGAP1,VIRMA,RTN4,GANAB,RBM15B,SRP72,YWHAQ,ZNHIT6,DPYSL2,PPP1R8,FLNB,PRMT5,HSPA8,MBNL2,TPM4,API5,FNDC3B,HUWE1,YWHAZ,RC3H2,ARCN1,SLC7A5,CSDE1,CANX,GEMIN5,DHX29,EIF4G2,PAFAH1B1	33	NA	0
gene_set_query	432	PRDM5	ENSG00000138738	ENSG00000138738.9	yes	209.8	-0.145531	0.174062	-0.83609	0.403104	0.604529	498	Literature ChIP-seq,50;ARCHS4 Coexpression,1007;Enrichr Queries,404;GTEx Coexpression,531	DDX3X,AHNAK,PRKDC,STAU2,MRPL15,ZC3HAV1,VIRMA,SYNE1,GANAB,PTDSS1,DPYSL2,FLNA,CPNE3,SPTAN1,YWHAG,TNS1,ANXA1,PABPC5,FNDC3B,HUWE1,RC3H2,QKI,GNL3L,TCEA1,RBMS3	25	NA	0
gene_set_query	547	PRDM6	ENSG00000061455	ENSG00000061455.10	no	210.188	0.478079	0.158774	3.01106	0.00260336	0.0185831	572	ARCHS4 Coexpression,742;Enrichr Queries,678;GTEx Coexpression,296	COL14A1,ACTN1,DPYSL2,FLNA,ADARB1,TNS1,RBMS3	7	NA	0
gene_set_query	320	PRDM8	ENSG00000152784	ENSG00000152784.14	no	436.611	-0.431234	0.233209	-1.84913	0.0644392	0.184361	427	ARCHS4 Coexpression,382;Enrichr Queries,551;GTEx Coexpression,348	ANXA1,AHNAK,ACTN1,STXBP1,ADD1,RTN4,ENOX1,RAP1A,DPYSL2,KCTD12,SPTAN1,YWHAG,TNS1	13	NA	0
gene_set_query	1006	PRDM9	ENSG00000164256	ENSG00000164256.8	no	0.588518	0.984308	0.993327	0.99092	0.321724	0.526297	835.3	ARCHS4 Coexpression,231;Enrichr Queries,786;GTEx Coexpression,1489	AHNAK,PRKDC,DPYSL2,HLTF,PABPC4L,HUWE1,FLNB,MCM6,SMC1A,TNS1,IPO5	11	NA	0
gene_set_query	303	PREB	ENSG00000138073	ENSG00000138073.12	no	2771.29	0.0514928	0.0685718	0.750933	0.452693	0.649284	410.3	ARCHS4 Coexpression,330;Enrichr Queries,220;GTEx Coexpression,681	HSPA8,PRMT5,PGAM1,MRPL15,APEH,PGD,PDIA6,DDOST,ACAT1,GANAB,NCL,SRPRA,STT3A,FLNB,MCM6	15	NA	0
gene_set_query	12	PRMT3	ENSG00000185238	ENSG00000185238.11	yes	602.373	0.0339803	0.101591	0.334481	0.738017	0.856844	64.67	ARCHS4 Coexpression,2;Enrichr Queries,127;GTEx Coexpression,65	PRKDC,DDX1,GDI2,MRPL15,NUP160,MTDH,IPO5,G3BP1,TNPO1,SF3A3,PRMT5,HSPA8,RRM1,SUPT16H,SSB,XRCC5,CPSF2,EIF2S1,SLC7A5,SNRNP40,GNL3L,NCL,GEMIN5,TFAM,ETF1,DHX29,NAA15,MCM6	28	NA	0
gene_set_query	1490	PROP1	ENSG00000175325	ENSG00000175325.2	no	0.262295	-0.432847	0.847623	-0.51066	0.609589	NA	1207	ARCHS4 Coexpression,1030;Enrichr Queries,1148;GTEx Coexpression,1442	DPYSL2,RTN4	2	NA	0
gene_set_query	779	PROX1	ENSG00000117707	ENSG00000117707.14	no	589.425	-0.199178	0.285822	-0.696861	0.48589	0.677948	702.5	ARCHS4 Coexpression,860;Enrichr Queries,693;ReMap ChIP-seq,114;GTEx Coexpression,1143	DMGDH,MBNL2,ANXA1,TPM4,LRP1,AHNAK,ACTN1,SYNE1,ACAT1,DPYSL2,S100A4,FLNB,KCTD12,TNS1	14	NA	0
gene_set_query	1128	PROX2	ENSG00000119608	ENSG00000119608.11	no	10.9398	-0.232278	0.242794	-0.956686	0.338726	0.543857	917.3	ARCHS4 Coexpression,1150;Enrichr Queries,784;GTEx Coexpression,818	GANAB,AHNAK,DPYSL2,EIF2AK2,NUP160,TNS1,SYNE1	7	NA	0
gene_set_query	585	PRR12	ENSG00000126464	ENSG00000126464.12	no	2793.07	-0.0841935	0.0901464	-0.933964	0.350323	0.554555	593.7	ARCHS4 Coexpression,635;Enrichr Queries,120;GTEx Coexpression,1026	MACF1,DYNC1H1,RBFOX2,AHNAK,HUWE1,YLPM1,GANAB,DPYSL2,FLNA,ETF1,FLNB,SPTAN1,TNS1	13	NA	0
gene_set_query	80	PRRX1	ENSG00000116132	ENSG00000116132.10	no	2585.77	0.550146	0.24055	2.28704	0.0221937	0.088061	181.3	ARCHS4 Coexpression,120;Enrichr Queries,222;GTEx Coexpression,202	ZCCHC24,ANXA1,TPM4,LRP1,AHNAK,COL14A1,FNDC3B,DPYSL2,ANXA6,S100A4,MAP4,TNPO1,RBMS3,SNTB2,TNS1	15	NA	0
gene_set_query	632	PRRX2	ENSG00000167157	ENSG00000167157.10	no	563.867	-0.0788551	0.272096	-0.289806	0.771964	0.877	614.7	ARCHS4 Coexpression,482;Enrichr Queries,869;GTEx Coexpression,493	ZCCHC24,SEC23A,ANXA1,TPM4,LRP1,COL14A1,DPYSL2,ACTN1,S100A4	9	NA	0
gene_set_query	1292	PTF1A	ENSG00000168267	ENSG00000168267.5	no	30.565	2.23688	0.735323	3.04204	0.00234978	0.0172102	1032	ARCHS4 Coexpression,840;Enrichr Queries,1360;GTEx Coexpression,896	MBNL2,SNW1,SRPRA,NOMO1	4	NA	0
gene_set_query	9	PURA	ENSG00000185129	ENSG00000185129.5	no	1632.81	0.244551	0.0988586	2.47374	0.0133707	0.0610036	56	ARCHS4 Coexpression,102;GTEx Coexpression,10	FYTTD1,DDX6,MACF1,SEC23A,STXBP1,FCF1,PHAX,RTN4,MTDH,SYNE1,PPP1R8,TNPO1,SPTAN1,YWHAG,MBNL2,CPSF2,MYO5A,EIF2S1,QKI,CSDE1,TCEA1,NAF1,DHX29,NAA15,PAFAH1B1	25	NA	0
gene_set_query	86	PURB	ENSG00000146676	ENSG00000146676.6	no	3029.45	0.0234992	0.0677413	0.346896	0.72867	0.851405	187.5	ARCHS4 Coexpression,44;GTEx Coexpression,331	DYNC1H1,MACF1,RBFOX2,AHNAK,API5,PRKDC,STXBP1,HUWE1,IQGAP1,RC3H2,GANAB,CSDE1,CANX,FLNA,TNPO1,SPTAN1,YWHAG	17	NA	0
gene_set_query	671	PURG	ENSG00000172733	ENSG00000172733.11	no	19.0564	0.22781	0.178754	1.27443	0.20251	0.392139	638.5	ARCHS4 Coexpression,617;GTEx Coexpression,660	RBFOX2,STXBP1,MYO5A,R3HDM1,SPTAN1,QKI	6	NA	0
gene_set_query	656	RAG1	ENSG00000166349	ENSG00000166349.8	no	91.27	0.185048	0.200083	0.924855	0.355041	0.558876	626.7	ARCHS4 Coexpression,1163;Enrichr Queries,373;GTEx Coexpression,344	ANXA1,AHNAK,RDX,PDIA6,DDOST,SYNE1,GANAB,DPYSL2,STT3A,S100A4,FLNB,MCM6,TNS1	13	NA	0
gene_set_query	746	RARA	ENSG00000131759	ENSG00000131759.16	yes	3056.46	0.0212011	0.103704	0.20444	0.83801	0.915789	683.2	Literature ChIP-seq,134;ARCHS4 Coexpression,1410;Enrichr Queries,328;ReMap ChIP-seq,236;GTEx Coexpression,1308	FYTTD1,SLBP,ANXA1,AHNAK,MDH1,PRKDC,ACTN1,GDI2,PARK7,DDOST,RAB10,SLC7A5,GANAB,RBM15B,DPYSL2,HLTF,CANX,SRPRA,FLNA,FLNB,CPNE3,EIF4G3,LSM14A,TNS1	24	PARK7	1
gene_set_query	238	RARB	ENSG00000077092	ENSG00000077092.17	no	416.161	0.222179	0.176323	1.26007	0.207645	0.398033	349.3	Literature ChIP-seq,114;ARCHS4 Coexpression,493;Enrichr Queries,525;GTEx Coexpression,265	FYTTD1,DDX6,AHNAK,LRP1,STXBP1,GDI2,ADARB1,PARK7,APEH,ADD1,SYNE1,RBM15B,RAP1A,YWHAQ,DPYSL2,HLTF,RBPMS2,SUPT16H,ANXA1,RBFOX2,ACTN1,PGAM1,RDX,DDOST,ENOX1,RAB10,NAA15,RBMS3,PAFAH1B1	29	PARK7	1
gene_set_query	445	RARG	ENSG00000172819	ENSG00000172819.15	no	3602.21	-0.0214636	0.146561	-0.146447	0.883568	0.941779	506.5	Literature ChIP-seq,104;ARCHS4 Coexpression,446;Enrichr Queries,253;GTEx Coexpression,1223	ANXA1,AHNAK,TPM4,LRP1,ACTN1,PARK7,SLC7A5,GANAB,DPYSL2,FLNA,S100A4,FLNB,TNS1,SNTB2	14	PARK7	1
gene_set_query	1586	RAX	ENSG00000134438	ENSG00000134438.9	no	0.704014	-0.235401	0.524525	-0.448789	0.653584	0.803087	1364	ARCHS4 Coexpression,1626;Enrichr Queries,1383;GTEx Coexpression,1082	HNRNPK	1	NA	0
gene_set_query	1424	RAX2	ENSG00000173976	ENSG00000173976.14	no	0.360236	-0.512555	0.777828	-0.658957	0.509923	NA	1136	ARCHS4 Coexpression,1315;Enrichr Queries,671;GTEx Coexpression,1423	GANAB,AHNAK,DPYSL2,FLNB,DDOST	5	NA	0
gene_set_query	515	RBAK	ENSG00000146587	ENSG00000146587.16	no	820.091	0.0455206	0.0871376	0.522399	0.601392	0.767409	550	ARCHS4 Coexpression,35;Enrichr Queries,771;GTEx Coexpression,844	MACF1,DDX6,SUPT16H,MBNL2,DDX3X,API5,PRKDC,FNDC3B,HUWE1,IQGAP1,RC3H2,IPO5,CAPRIN1,CSDE1,G3BP1,CANX,TNPO1	17	NA	0
gene_set_query	1407	RBCK1	ENSG00000125826	ENSG00000125826.18	no	5432.04	-0.189309	0.120206	-1.57487	0.115286	0.271217	1120	ARCHS4 Coexpression,1525;GTEx Coexpression,714	DDX1,RBM23	2	NA	0
gene_set_query	105	RBPJ	ENSG00000168214	ENSG00000168214.19	yes	4021.35	0.290535	0.0926955	3.13429	0.0017227	0.0137165	210.2	Literature ChIP-seq,113;ARCHS4 Coexpression,278;Enrichr Queries,44;ReMap ChIP-seq,243;GTEx Coexpression,373	FYTTD1,MACF1,DDX3X,AHNAK,IQGAP1,ZC3HAV1,APEH,RTN4,GANAB,DPYSL2,FLNB,TNPO1,EIF4E,NOMO2,HSPA8,ANXA1,SSB,XRCC5,ACTN1,FNDC3B,YWHAZ,TCEA1,KCTD12,DNAJC8,SLU7,EIF4G2,SNTB2	27	NA	0
gene_set_query	1002	RBPJL	ENSG00000124232	ENSG00000124232.9	no	177.244	1.80008	0.652682	2.75798	0.00581603	0.0333645	834	ARCHS4 Coexpression,839;Enrichr Queries,815;GTEx Coexpression,848	MBNL2,COL14A1,DPYSL2,SRPRA,NOMO1,TNS1	6	NA	0
gene_set_query	1481	RBSN	ENSG00000131381	ENSG00000131381.11	no	1112.51	0.185442	0.073726	2.51529	0.0118935	0.0561377	1196	ARCHS4 Coexpression,1436;GTEx Coexpression,956	DPYSL2	1	NA	0
gene_set_query	1467	REL	ENSG00000162924	ENSG00000162924.12	no	420.36	0.302366	0.167807	1.80187	0.0715662	0.197964	1184	ARCHS4 Coexpression,1594;Enrichr Queries,1129;GTEx Coexpression,830	CDC42,SLC7A5,AHNAK,ZC3HAV1	4	NA	0
gene_set_query	350	RELA	ENSG00000173039	ENSG00000173039.17	no	5735.11	-0.0757622	0.0754698	-1.00388	0.315439	0.519785	450.7	Literature ChIP-seq,141;ARCHS4 Coexpression,770;ENCODE ChIP-seq,23;Enrichr Queries,206;ReMap ChIP-seq,198;GTEx Coexpression,1366	DDX3X,YWHAB,GDI2,HNRNPR,PARK7,APEH,YWHAG,CAP1,EIF5B,SUPT16H,ANXA1,TPM4,ACTN1,FNDC3B,YWHAZ,DDOST,HADHB,PSMA6,SLC7A5,THRAP3,NCL,TFAM,HNRNPH2,ETF1,S100A4,RBM23,RBMS3,SLBP,AHNAK,PRKDC,STAU2,DDX1,UBFD1,IQGAP1,MTDH,GANAB,ZMAT2,ZNHIT6,G3BP1,FLNA,FLNB,SF3A3,HSPA8,MDH1,QKI,HNRNPK,SRPRA,BUD13,FAM98A,LSM14A,SNTB2	51	YWHAB,PARK7	2
gene_set_query	1060	RELB	ENSG00000104856	ENSG00000104856.12	yes	2108.27	-0.0384558	0.149006	-0.258083	0.796343	0.891782	871.5	ARCHS4 Coexpression,1405;Enrichr Queries,750;ReMap ChIP-seq,122;GTEx Coexpression,1209	MACF1,ANXA1,AHNAK,ZC3HAV1,PGD,PSMA6,SLC7A5,ANXA6,FLNA,CPNE3,S100A4,NAA15	12	NA	0
gene_set_query	879	REPIN1	ENSG00000214022	ENSG00000214022.10	no	4034.56	-0.23703	0.118496	-2.00032	0.0454654	0.145384	760.7	ARCHS4 Coexpression,1084;Enrichr Queries,191;GTEx Coexpression,1007	HSPA8,SLC7A5,GANAB,AHNAK,DPYSL2,ACTN1,FLNB,APEH,YWHAZ,RTN4,DDOST	11	NA	0
gene_set_query	111	REST	ENSG00000084093	ENSG00000084093.14	no	1822.98	0.306157	0.0849476	3.60407	0.000313272	0.00373071	218.7	Literature ChIP-seq,45;ARCHS4 Coexpression,358;ENCODE ChIP-seq,10;Enrichr Queries,142;ReMap ChIP-seq,287;GTEx Coexpression,470	DDX3X,FCF1,PHAX,VIRMA,DPYSL2,CPNE3,TNPO1,SPTAN1,BCAS2,YWHAG,SUPT16H,RBFOX2,TPM4,ACTN1,PABPC5,FNDC3B,PGD,SMC1A,YWHAZ,DYNC1LI1,CSDE1,GEMIN5,HNRNPH2,DNAJC8,KCTD12,MCM6,PAFAH1B1,MACF1,DDX6,AHNAK,LRP1,STXBP1,IQGAP1,MRPL15,CDC42,PTDSS1,GANAB,RBM15B,ZMAT2,SRP72,ZNHIT6,G3BP1,PPP1R8,FLNA,FLNB,SF3A3,HSPA8,DYNC1H1,SSB,API5,XRCC5,CPSF2,RDX,YLPM1,HUWE1,LSM3,CAPRIN1,PSMC1,TCEA1,FAM98B,BUD13,DHX29,SNTB2	63	NA	0
gene_set_query	1029	REXO4	ENSG00000148300	ENSG00000148300.10	no	1424.88	0.136696	0.0883393	1.5474	0.121768	0.281207	851	ARCHS4 Coexpression,1194;GTEx Coexpression,508	PRMT5,GANAB,CSTF1,UBFD1	4	NA	0
gene_set_query	983	RFX1	ENSG00000132005	ENSG00000132005.7	no	1089.49	-0.114852	0.0786631	-1.46005	0.144277	0.314521	822.3	ARCHS4 Coexpression,1378;Enrichr Queries,366;ReMap ChIP-seq,79;GTEx Coexpression,1466	PRMT5,MBNL2,AHNAK,ACTN1,UBFD1,PGD,DDOST,SLC7A5,DPYSL2,G3BP1,BUD13,ETF1,FLNB,RBM23,EIF4G3,YWHAG	16	NA	0
gene_set_query	795	RFX2	ENSG00000087903	ENSG00000087903.11	no	544.179	-0.0921299	0.119923	-0.768245	0.442342	0.639843	710.3	ARCHS4 Coexpression,883;Enrichr Queries,345;ReMap ChIP-seq,72;GTEx Coexpression,1541	MACF1,PRMT5,ANXA1,MDH1,AHNAK,ACTN1,EIF2S1,SLC7A5,GANAB,ZMAT2,YWHAQ,DHX57,DPYSL2,G3BP1,FLNB,RBM23,EIF4G3,YWHAG,TNS1	19	NA	0
gene_set_query	1228	RFX3	ENSG00000080298	ENSG00000080298.14	yes	381.017	-0.0594528	0.112972	-0.526263	0.598705	0.76554	986.3	ARCHS4 Coexpression,1248;Enrichr Queries,624;GTEx Coexpression,1087	MBNL2,AHNAK,DPYSL2,QKI,PAFAH1B1,SYNE1,RBMS3	7	NA	0
gene_set_query	1156	RFX4	ENSG00000111783	ENSG00000111783.11	no	2.80284	-1.21714	0.408783	-2.97748	0.00290632	0.0200269	936.3	ARCHS4 Coexpression,677;Enrichr Queries,833;GTEx Coexpression,1299	AHNAK,DPYSL2,IQGAP1,QKI,TNS1	5	NA	0
gene_set_query	288	RFX5	ENSG00000143390	ENSG00000143390.16	no	1924.05	0.14287	0.0819383	1.74363	0.081224	0.215501	394.8	ARCHS4 Coexpression,710;ENCODE ChIP-seq,65;Enrichr Queries,216;ReMap ChIP-seq,68;GTEx Coexpression,915	FYTTD1,MACF1,DDX6,SEC23A,AHNAK,DDX1,APEH,VIRMA,NUP160,ACAT1,CDC42,GANAB,YWHAQ,DPYSL2,G3BP1,PPP1R8,ANXA6,CSTF1,FLNB,TNPO1,RBM7,YWHAG,PRMT5,HSPA8,SUPT16H,MBNL2,API5,ACTN1,CPSF2,EIF2AK2,DDX10,SMC1A,YWHAZ,DDOST,SLC7A5,SNRNP40,HNRNPK,SRPRA,TFAM,S100A4,HNRNPH2,FAM98B,DNAJC8,FAM98A,RBM23,EIF4G3	46	NA	0
gene_set_query	1270	RFX6	ENSG00000185002	ENSG00000185002.8	no	70.0042	0.367425	0.397684	0.923911	0.355533	0.559401	1012	ARCHS4 Coexpression,1230;Enrichr Queries,1072;GTEx Coexpression,734	DPYSL2,SRPRA,CPNE3,KCTD12,DDOST	5	NA	0
gene_set_query	82	RFX7	ENSG00000181827	ENSG00000181827.13	yes	883.808	0.179237	0.096774	1.85212	0.0640082	0.183573	183	ARCHS4 Coexpression,85;Enrichr Queries,367;GTEx Coexpression,97	MACF1,DDX6,RRM1,MBNL2,AHNAK,PRKDC,STXBP1,HUWE1,YLPM1,RC3H2,IPO5,SNW1,THRAP3,DPYSL2,CAPRIN1,G3BP1,GEMIN5,NAF1,DHX29,NAA15,TNPO1,EIF4G3,EIF4G2	23	NA	0
gene_set_query	343	RFX8	ENSG00000196460	ENSG00000196460.11	no	72.6452	-0.320684	0.289339	-1.10833	0.267718	0.468087	445.5	ARCHS4 Coexpression,682;GTEx Coexpression,209	CAP1,GANAB,SSB,TPM4,PRKDC,STT3A,FNDC3B,TNPO1	8	NA	0
gene_set_query	1272	RHOXF1	ENSG00000101883	ENSG00000101883.4	no	6.39489	-0.633576	0.313992	-2.01781	0.0436109	0.141034	1013	ARCHS4 Coexpression,1291;Enrichr Queries,1295;GTEx Coexpression,454	STXBP1,HLTF,SPTAN1,YWHAZ,SYNE1,RBMS3	6	NA	0
gene_set_query	1031	RHOXF2	ENSG00000131721	ENSG00000131721.4	no	0.0829784	0.155085	2.09949	0.073868	0.941115	NA	851.7	ARCHS4 Coexpression,580;Enrichr Queries,446;GTEx Coexpression,1529	SF3A3,DDX3X,SSB,DPYSL2,RDX,FLNA,TFAM,NAA15,TNPO1,SMC1A	10	NA	0
gene_set_query	1608	RHOXF2B	ENSG00000203989	ENSG00000203989.3	no	0.0252462	-0.0532977	2.92714	-0.0182081	0.985473	NA	1407	ARCHS4 Coexpression,1478;Enrichr Queries,1300;GTEx Coexpression,1443	DPYSL2	1	NA	0
gene_set_query	611	RLF	ENSG00000117000	ENSG00000117000.8	no	1078.39	-0.00196685	0.114023	-0.0172496	0.986238	0.994033	604.7	ARCHS4 Coexpression,355;Enrichr Queries,283;GTEx Coexpression,1176	CAP1,MACF1,DDX6,SLC7A5,DDX3X,AHNAK,FNDC3B,FLNB,PARK7,TNPO1	10	PARK7	1
gene_set_query	927	RORA	ENSG00000069667	ENSG00000069667.14	yes	926.41	0.345781	0.15265	2.2652	0.0235005	0.0917451	792.7	ARCHS4 Coexpression,778;Enrichr Queries,326;GTEx Coexpression,1274	ANXA1,AHNAK,DPYSL2,FNDC3B,PGD,TNS1,SYNE1,RBMS3	8	NA	0
gene_set_query	884	RORB	ENSG00000198963	ENSG00000198963.9	no	47.2252	0.793041	0.230326	3.44312	0.000575041	0.00598452	766.3	ARCHS4 Coexpression,449;Enrichr Queries,897;GTEx Coexpression,953	ANXA1,DPYSL2,STXBP1,MYO5A,R3HDM1,SPTAN1,RTN4,RBMS3,PAFAH1B1	9	NA	0
gene_set_query	1452	RORC	ENSG00000143365	ENSG00000143365.15	no	1247.87	-0.30336	0.199905	-1.51752	0.129135	0.292497	1161	ARCHS4 Coexpression,1523;Enrichr Queries,766;GTEx Coexpression,1194	ANXA1,AHNAK,S100A4,APEH,TNS1	5	NA	0
gene_set_query	661	RREB1	ENSG00000124782	ENSG00000124782.18	yes	2802.47	-0.259348	0.0815198	-3.18141	0.00146558	0.0121424	629	ARCHS4 Coexpression,433;Enrichr Queries,267;GTEx Coexpression,1187	MACF1,MBNL2,AHNAK,YWHAQ,DPYSL2,ACTN1,PGAM1,FNDC3B,FLNB,PARK7,RTN4,TNS1	12	PARK7	1
gene_set_query	197	RUNX1	ENSG00000159216	ENSG00000159216.17	no	7179.75	0.192816	0.0965808	1.99642	0.0458882	0.146288	314.4	Literature ChIP-seq,33;ARCHS4 Coexpression,890;Enrichr Queries,184;ReMap ChIP-seq,139;GTEx Coexpression,326	DDX3X,YWHAB,GDI2,ADARB1,PARK7,APEH,VIRMA,SYNE1,YWHAQ,DPYSL2,DHX57,ANXA6,RBM7,YWHAG,TNS1,CAP1,ZCCHC24,PRMT5,ANXA1,MBNL2,TPM4,ACTN1,FNDC3B,YWHAZ,PDIA6,SLC7A5,PRPF4,THRAP3,CSDE1,XRN2,GEMIN5,S100A4,ETF1,FYTTD1,SLBP,DDX6,AHNAK,LRP1,PRKDC,UBFD1,IQGAP1,ZC3HAV1,RTF1,HNRNPLL,RTN4,ADD1,CDC42,GANAB,PTDSS1,RBM15B,G3BP1,FLNA,FLNB,MAP4,EIF4E,SF3A3,HSPA8,DYNC1H1,RRM1,MDH1,API5,RDX,ENOX1,RAB10,RAB14,BUD13	66	YWHAB,PARK7	2
gene_set_query	323	RUNX2	ENSG00000124813	ENSG00000124813.19	no	1146.81	0.305769	0.19987	1.52984	0.126056	0.287806	430.6	Literature ChIP-seq,18;ARCHS4 Coexpression,1323;Enrichr Queries,315;ReMap ChIP-seq,80;GTEx Coexpression,417	LRP1,AHNAK,ZC3HAV1,ADARB1,IQGAP1,PARK7,RTN4,NUP160,CDC42,GANAB,YWHAQ,DPYSL2,G3BP1,FLNB,TNPO1,EIF4E,NOMO1,YWHAG,TNS1,ZCCHC24,CAP1,SF3A3,DYNC1H1,HSPA8,EIF5B,ANXA1,SSB,TPM4,MDH1,ACTN1,PGAM1,FNDC3B,YWHAZ,LSM3,PRPF4,SLC7A5,PSMA6,RAB14,CSDE1,S100A4,FAM98A,EIF4G3,SNTB2	43	PARK7	1
gene_set_query	774	RUNX3	ENSG00000020633	ENSG00000020633.17	no	697.043	0.617486	0.257168	2.4011	0.0163458	0.0708093	699.4	ARCHS4 Coexpression,1282;ENCODE ChIP-seq,97;Enrichr Queries,642;ReMap ChIP-seq,117;GTEx Coexpression,1359	FYTTD1,AHNAK,YWHAB,GDI2,VIRMA,ADD1,NUP160,MTDH,CDC42,YWHAQ,ZMAT2,DHX57,ANXA6,BCAS2,CAP1,HSPA8,DYNC1H1,RRM1,ANXA1,ACTN1,YLPM1,DDX10,YWHAZ,ARCN1,RAB10,SLC7A5,DYNC1LI1,SNRNP40,PSMC1,SRPRA,TCEA1,S100A4	32	YWHAB	1
gene_set_query	433	RXRA	ENSG00000186350	ENSG00000186350.9	yes	3530.07	0.0508228	0.127451	0.398762	0.690068	0.826043	499.5	Literature ChIP-seq,125;ARCHS4 Coexpression,1357;ENCODE ChIP-seq,104;Enrichr Queries,213;ReMap ChIP-seq,189;GTEx Coexpression,1009	FYTTD1,SLBP,AHNAK,PRKDC,COL14A1,DDX1,STXBP1,GDI2,NMD3,HNRNPLL,GANAB,YWHAQ,SRP72,DPYSL2,DHX57,FLNB,YWHAG,TNS1,HSPA8,RRM1,ANXA1,RBFOX2,SSB,ACTN1,EIF2S1,HADHB,RAB10,SLC7A5,GEMIN5,S100A4,ETF1	31	NA	0
gene_set_query	1014	RXRB	ENSG00000204231	ENSG00000204231.9	no	2223.75	-0.223514	0.078775	-2.83738	0.00454861	0.0277608	841	ARCHS4 Coexpression,653;Enrichr Queries,269;GTEx Coexpression,1601	HSPA8,DYNC1H1,GANAB,AHNAK,DPYSL2,ANXA6,FLNB,SPTAN1,YWHAZ,DDOST,ADD1	11	NA	0
gene_set_query	1509	RXRG	ENSG00000143171	ENSG00000143171.11	no	43.951	0.4184	0.410733	1.01867	0.308361	0.512079	1223	ARCHS4 Coexpression,1463;Enrichr Queries,1046;GTEx Coexpression,1159	DPYSL2,PARK7,TNS1	3	PARK7	1
gene_set_query	773	SAFB	ENSG00000160633	ENSG00000160633.11	no	4490.46	-0.191352	0.0755895	-2.53147	0.0113586	0.0543229	698.5	ARCHS4 Coexpression,325;GTEx Coexpression,1072	GANAB,HNRNPK,NCL,CAPRIN1,BUD13,SMC1A,LSM14A	7	NA	0
gene_set_query	1527	SAFB2	ENSG00000130254	ENSG00000130254.10	no	2817.59	-0.274632	0.0772919	-3.55318	0.000380602	0.00433426	1262	ARCHS4 Coexpression,1561;GTEx Coexpression,963	SYNE1	1	NA	0
gene_set_query	833	SALL1	ENSG00000103449	ENSG00000103449.10	no	97.5232	0.231106	0.242818	0.951767	0.341215	0.546139	737.3	Literature ChIP-seq,105;ARCHS4 Coexpression,702;Enrichr Queries,1036;GTEx Coexpression,1106	DDX3X,DPYSL2,CANX,RBPMS2,QKI,RTN4,TNS1,IPO5	8	NA	0
gene_set_query	538	SALL2	ENSG00000165821	ENSG00000165821.10	yes	291.591	0.5503	0.160954	3.41899	0.000628551	0.00639479	565.3	ARCHS4 Coexpression,238;Enrichr Queries,864;GTEx Coexpression,594	SUPT16H,SSB,AHNAK,XRCC5,STXBP1,SYNE1,IPO5,DPYSL2,NCL,G3BP1,RBPMS2,SPTAN1,TNS1	13	NA	0
gene_set_query	898	SALL3	ENSG00000256463	ENSG00000256463.7	no	1.02527	-0.164839	0.760329	-0.216799	0.828365	0.910053	775.3	ARCHS4 Coexpression,380;Enrichr Queries,1203;GTEx Coexpression,743	SSB,DPYSL2,SRPRA,RBPMS2,QKI	5	NA	0
gene_set_query	559	SALL4	ENSG00000101115	ENSG00000101115.11	yes	202.666	-0.204177	0.223735	-0.912583	0.361462	0.565413	580.5	Literature ChIP-seq,69;ARCHS4 Coexpression,105;Enrichr Queries,685;GTEx Coexpression,1463	DDX3X,ZC3HAV1,IPO5,YWHAQ,DPYSL2,G3BP1,HLTF,RBPMS2,TNPO1,EIF4E,YWHAG,SUPT16H,ANXA1,SSB,XRCC5,RDX,YLPM1,SLC7A5,GNL3L,THRAP3,CSDE1,XRN2,TCEA1,NAA15,KCTD12,PAFAH1B2	26	NA	0
gene_set_query	606	SATB1	ENSG00000182568	ENSG00000182568.15	no	1278.68	-0.0490741	0.160489	-0.305778	0.759774	0.870093	602.8	ARCHS4 Coexpression,893;Enrichr Queries,379;ReMap ChIP-seq,205;GTEx Coexpression,934	ZCCHC24,MACF1,ANXA1,AHNAK,STAU2,ACTN1,ZC3HAV1,PDIA6,SYNE1,CSDE1,DPYSL2,HNRNPH2,S100A4,KCTD12,R3HDM1	15	NA	0
gene_set_query	892	SATB2	ENSG00000119042	ENSG00000119042.15	no	335.716	-0.102	0.162257	-0.628634	0.529588	0.713446	771.7	ARCHS4 Coexpression,305;Enrichr Queries,666;GTEx Coexpression,1344	DYNC1H1,AHNAK,DPYSL2,MYO5A,KCTD12,R3HDM1,SPTAN1,RTN4,SYNE1	9	NA	0
gene_set_query	182	SCMH1	ENSG00000010803	ENSG00000010803.15	yes	1907.59	0.051558	0.0881753	0.584722	0.558735	0.735851	295	ARCHS4 Coexpression,436;GTEx Coexpression,154	GANAB,RAP1A,ACTN1,CSDE1,RBPMS2,HUWE1,YLPM1,FLNA,ADARB1,MAP4,EIF4G3,TNS1	12	NA	0
gene_set_query	1536	SCML4	ENSG00000146285	ENSG00000146285.12	no	59.1216	-0.106736	0.226392	-0.471466	0.637308	0.792216	1272	ARCHS4 Coexpression,1557;Enrichr Queries,965;GTEx Coexpression,1294	AHNAK,DPYSL2,SYNE1	3	NA	0
gene_set_query	1284	SCRT1	ENSG00000261678	ENSG00000261678.2	no	11.2361	-0.116565	0.359772	-0.323996	0.745941	0.861813	1027	ARCHS4 Coexpression,757;Enrichr Queries,1297	DPYSL2,STXBP1,YWHAG	3	NA	0
gene_set_query	1321	SCRT2	ENSG00000215397	ENSG00000215397.3	no	3.96131	-0.578514	0.485132	-1.19249	0.23307	0.428267	1059	ARCHS4 Coexpression,1055;Enrichr Queries,1266;GTEx Coexpression,857	RBFOX2,STXBP1,DPYSL2,SPTAN1	4	NA	0
gene_set_query	1631	SCX	ENSG00000260428	ENSG00000260428.2	no	164.926	-0.71191	0.323805	-2.19858	0.0279081	0.103497	1540	ARCHS4 Coexpression,1540	NA	0	NA	0
gene_set_query	1609	SEBOX	ENSG00000274529	ENSG00000274529.3	no	0.200297	-0.566265	0.817994	-0.692261	0.488773	NA	1408	ARCHS4 Coexpression,1538;Enrichr Queries,1278	DPYSL2	1	NA	0
gene_set_query	171	SETBP1	ENSG00000152217	ENSG00000152217.15	yes	491.641	0.515351	0.156449	3.29405	0.000987536	0.00907115	278.3	ARCHS4 Coexpression,443;Enrichr Queries,268;GTEx Coexpression,124	RBFOX2,AHNAK,COL14A1,ACTN1,FNDC3B,YLPM1,ADARB1,QKI,SYNE1,RAP1A,DPYSL2,FLNA,FLNB,KCTD12,LSM14A,EIF4G3,TNS1,RBMS3	18	NA	0
gene_set_query	77	SETDB1	ENSG00000143379	ENSG00000143379.11	no	1696.85	-0.260342	0.0796846	-3.26715	0.00108635	0.00973235	173.5	Literature ChIP-seq,95;ARCHS4 Coexpression,458;ENCODE ChIP-seq,35;Enrichr Queries,58;ReMap ChIP-seq,231;GTEx Coexpression,164	HNRNPR,PHAX,ADARB1,VIRMA,YWHAQ,DPYSL2,SPTAN1,BCAS2,YWHAG,CAP1,EIF5B,PRMT5,ACTN1,PGD,PDIA6,YWHAZ,DDOST,RC3H2,PCDHGA9,DYNC1LI1,THRAP3,NCL,CSDE1,XRN2,TFAM,GEMIN5,S100A4,NAF1,MCM6,KCTD12,DNAJC8,SLBP,MACF1,SEC23A,AHNAK,PRKDC,STAU2,STXBP1,CSTF2,ZC3HAV1,MRPL15,NUP160,RTN4,ACAT1,PTDSS1,GANAB,HLTF,G3BP1,PPP1R8,CSTF1,FLNA,FLNB,EIF4E,SF3A3,HSPA8,DYNC1H1,RRM1,SSB,API5,XRCC5,RDX,HUWE1,QKI,SNW1,GNL3L,HNRNPK,MF…	75	NA	0
gene_set_query	681	SETDB2	ENSG00000136169	ENSG00000136169.15	no	604.417	-0.0568925	0.0766437	-0.742299	0.457906	0.653975	641.3	ARCHS4 Coexpression,817;Enrichr Queries,391;GTEx Coexpression,716	SLC7A5,GANAB,AHNAK,DPYSL2,PGAM1,EIF2AK2,FLNB,KCTD12,RTN4,NUP160,TNS1	11	NA	0
gene_set_query	1319	SGSM2	ENSG00000141258	ENSG00000141258.11	no	2114.46	-0.491751	0.126169	-3.89755	9.72e-05	0.00150629	1059	ARCHS4 Coexpression,749;GTEx Coexpression,1369	SPTAN1,ADD1	2	NA	0
gene_set_query	1110	SHOX	ENSG00000185960	ENSG00000185960.11	no	3.21676	-0.810651	0.413179	-1.96198	0.0497646	0.154682	902.7	ARCHS4 Coexpression,1112;Enrichr Queries,1033;GTEx Coexpression,563	SLC7A5,GANAB,PSMC1,DPYSL2,GEMIN5,NAF1	6	NA	0
gene_set_query	888	SHOX2	ENSG00000168779	ENSG00000168779.18	no	110.893	-0.629151	0.284525	-2.21123	0.0270197	0.101103	769	ARCHS4 Coexpression,1164;Enrichr Queries,985;GTEx Coexpression,158	CAP1,TPM4,LRP1,AHNAK,COL14A1,ZNHIT6,DPYSL2,PABPC5,VIRMA,RBMS3	10	NA	0
gene_set_query	1113	SIM1	ENSG00000112246	ENSG00000112246.8	no	127.387	-0.925072	0.585884	-1.57893	0.114351	0.269817	903.7	ARCHS4 Coexpression,1448;Enrichr Queries,1008;GTEx Coexpression,255	SSB,LRP1,SRP72,COL14A1,FNDC3B,TNPO1,TNS1	7	NA	0
gene_set_query	1414	SIM2	ENSG00000159263	ENSG00000159263.14	no	646.155	-0.624715	0.25144	-2.48455	0.0129714	0.0596508	1124	ARCHS4 Coexpression,1577;Enrichr Queries,1316;GTEx Coexpression,479	RAB10,ANXA1,CSTF2,CPNE3	4	NA	0
gene_set_query	1312	SIX1	ENSG00000126778	ENSG00000126778.8	yes	182.739	0.219014	0.309289	0.708123	0.478869	0.672363	1054	ARCHS4 Coexpression,1222;Enrichr Queries,754;GTEx Coexpression,1185	ANXA1,AHNAK,UBFD1,S100A4,KCTD12,MAP4	6	NA	0
gene_set_query	972	SIX2	ENSG00000170577	ENSG00000170577.7	no	136.084	0.139057	0.335699	0.414231	0.678705	0.818892	817	ARCHS4 Coexpression,1069;Enrichr Queries,1235;ReMap ChIP-seq,192;GTEx Coexpression,772	ZCCHC24,RBFOX2,COL14A1,PSMC1,DDX1,DPYSL2,UBFD1,FLNB,MAP4,HNRNPLL	10	NA	0
gene_set_query	1408	SIX3	ENSG00000138083	ENSG00000138083.4	no	36.7522	-0.0515707	0.51687	-0.0997749	0.920523	0.961639	1120	ARCHS4 Coexpression,741;Enrichr Queries,1174;GTEx Coexpression,1444	YWHAB,DPYSL2,NMD3	3	YWHAB	1
gene_set_query	780	SIX4	ENSG00000100625	ENSG00000100625.8	no	405.874	-0.108926	0.222751	-0.489	0.624842	0.783476	702.7	ARCHS4 Coexpression,441;Enrichr Queries,871;GTEx Coexpression,796	SLC7A5,AHNAK,PRKDC,PSMC1,DPYSL2,CSDE1,G3BP1,UBFD1,IPO5	9	NA	0
gene_set_query	306	SIX5	ENSG00000177045	ENSG00000177045.7	no	407.669	-0.161694	0.143775	-1.12463	0.260745	0.460456	414.2	ARCHS4 Coexpression,923;ENCODE ChIP-seq,95;Enrichr Queries,429;ReMap ChIP-seq,260;GTEx Coexpression,364	AHNAK,FCF1,PHAX,PARK7,VIRMA,GANAB,ZMAT2,DPYSL2,DHX57,G3BP1,FLNA,FLNB,BCAS2,TNS1,SF3A3,RRM1,ACTN1,PABPC5,CPSF2,DDOST,LSM3,SLC7A5,PSMA6,SNW1,THRAP3,CSDE1,NCL,PSMC1,SRPRA,ETF1,FAM98B	31	PARK7	1
gene_set_query	1247	SIX6	ENSG00000184302	ENSG00000184302.6	no	0.128768	-0.309785	1.29693	-0.238859	0.811215	NA	998.7	ARCHS4 Coexpression,341;Enrichr Queries,1152;GTEx Coexpression,1503	SNRNP40,YWHAQ,MDH1,XRCC5,DPYSL2,PGAM1,EIF4E	7	NA	0
gene_set_query	193	SKI	ENSG00000157933	ENSG00000157933.9	yes	4311.95	0.224804	0.114658	1.96065	0.0499199	0.155023	312	ARCHS4 Coexpression,208;GTEx Coexpression,416	GANAB,RBFOX2,LRP1,STXBP1,FLNA,MAP4,SPTAN1,YWHAG,ADD1,SYNE1	10	NA	0
gene_set_query	81	SKIL	ENSG00000136603	ENSG00000136603.12	no	4987.71	0.0647049	0.133582	0.484383	0.628114	0.785741	182.3	ARCHS4 Coexpression,23;Enrichr Queries,158;GTEx Coexpression,366	DDX3X,AHNAK,GDI2,GANAB,DPYSL2,G3BP1,PABPC4L,CSTF1,FLNB,EIF4E,DYNC1H1,ANXA1,SSB,TPM4,MDH1,XRCC5,ACTN1,RDX,FNDC3B,YWHAZ,EIF2S1,SLC7A5,THRAP3,NAA15,PAFAH1B2,RBMS3	26	NA	0
gene_set_query	1089	SKOR1	ENSG00000188779	ENSG00000188779.9	no	30.3268	-0.717314	0.17481	-4.10338	4.07e-05	0.000746525	887	ARCHS4 Coexpression,1306;GTEx Coexpression,468	RBFOX2,STXBP1,GEMIN5,SPTAN1,SYNE1	5	NA	0
gene_set_query	1417	SKOR2	ENSG00000215474	ENSG00000215474.5	no	0.242054	0.0294076	0.869466	0.0338226	0.973019	NA	1128	ARCHS4 Coexpression,1605;GTEx Coexpression,650	HLTF,SPTAN1,PAFAH1B1	3	NA	0
gene_set_query	712	SLC2A4RG	ENSG00000125520	ENSG00000125520.12	no	3619.63	-0.101069	0.137962	-0.732584	0.463812	0.659489	665.3	ARCHS4 Coexpression,794;Enrichr Queries,652;GTEx Coexpression,550	DMGDH,GANAB,AHNAK,ACTN1,FLNA,MCM6,EIF4E,PAFAH1B2,DDOST	9	NA	0
gene_set_query	364	SMAD1	ENSG00000170365	ENSG00000170365.8	yes	633.962	0.077493	0.129253	0.599543	0.548811	0.728067	458.2	Literature ChIP-seq,122;ARCHS4 Coexpression,1534;Enrichr Queries,320;ReMap ChIP-seq,220;GTEx Coexpression,95	FYTTD1,LRP1,AHNAK,COL14A1,HNRNPR,IQGAP1,MTDH,DPYSL2,G3BP1,FLNA,FLNB,BCAS2,SF3A3,ANXA1,TPM4,ACTN1,FNDC3B,EIF2S1,SNW1,RAB14,THRAP3,GEMIN5,TCEA1,NAF1,DHX29,NAA15,LSM14A	27	NA	0
gene_set_query	89	SMAD3	ENSG00000166949	ENSG00000166949.14	yes	7601.39	-0.0418528	0.162923	-0.256887	0.797266	0.892419	197.6	Literature ChIP-seq,30;ARCHS4 Coexpression,222;Enrichr Queries,144;ReMap ChIP-seq,170;GTEx Coexpression,422	MACF1,AHNAK,LRP1,GDI2,NMD3,IQGAP1,RTN4,GANAB,YWHAQ,DPYSL2,G3BP1,FLNA,FLNB,MAP4,TNPO1,SPTAN1,EIF4E,CAP1,SF3A3,SUPT16H,ANXA1,MBNL2,TPM4,ACTN1,RDX,FNDC3B,EIF2S1,YWHAZ,QKI,PCDHGA9,SLC7A5,HNRNPK,TCEA1,S100A4,EIF4G2,PAFAH1B2,SNTB2,RBMS3,PAFAH1B1	39	NA	0
gene_set_query	45	SMAD4	ENSG00000141646	ENSG00000141646.12	no	1917.44	0.162292	0.135529	1.19747	0.231122	0.42597	132.4	Literature ChIP-seq,72;ARCHS4 Coexpression,74;Enrichr Queries,92;ReMap ChIP-seq,88;GTEx Coexpression,336	SLBP,MACF1,DDX6,DDX3X,AHNAK,STAU2,PRKDC,HNRNPR,IQGAP1,PARK7,MRPL15,HNRNPLL,NUP160,ADD1,RTN4,IPO5,CDC42,YWHAQ,G3BP1,FLNB,TNPO1,SPTAN1,EIF4E,HSPA8,MBNL2,ANXA1,RDX,HUWE1,YWHAZ,RC3H2,QKI,SLC7A5,HNRNPK,THRAP3,CSDE1,DHX29,LSM14A	37	PARK7	1
gene_set_query	72	SMAD5	ENSG00000113658	ENSG00000113658.15	yes	2330.59	0.0596018	0.0966341	0.616778	0.537381	0.719336	170	ARCHS4 Coexpression,88;Enrichr Queries,234;ReMap ChIP-seq,75;GTEx Coexpression,283	SLBP,DDX3X,AHNAK,PRKDC,IQGAP1,NUP160,IPO5,GANAB,DPYSL2,G3BP1,FLNA,FLNB,TNPO1,SF3A3,HSPA8,ANXA1,MBNL2,TPM4,API5,RDX,FNDC3B,ARCN1,HNRNPK,CAPRIN1,CANX,ETF1,FAM98B,LSM14A,RBMS3,SNTB2	30	NA	0
gene_set_query	251	SMAD9	ENSG00000120693	ENSG00000120693.12	no	287.302	0.300461	0.224053	1.34103	0.179911	0.363941	356.7	ARCHS4 Coexpression,637;Enrichr Queries,292;GTEx Coexpression,141	ANXA1,AHNAK,COL14A1,ACTN1,ADARB1,IQGAP1,SYNE1,GANAB,RAP1A,DPYSL2,PABPC4L,FLNA,KCTD12,TNS1,RBMS3	15	NA	0
gene_set_query	483	SMYD3	ENSG00000185420	ENSG00000185420.17	no	414.787	-0.10811	0.107751	-1.00333	0.315703	0.520166	528.5	ARCHS4 Coexpression,625;GTEx Coexpression,432	DYNC1H1,SNRNP40,MYO5A,FAM98B,PARK7,R3HDM1,LSM3	7	PARK7	1
gene_set_query	1331	SNAI1	ENSG00000124216	ENSG00000124216.3	no	435.808	0.389043	0.175989	2.21061	0.027063	0.101222	1063	ARCHS4 Coexpression,1388;Enrichr Queries,1032;GTEx Coexpression,768	SLC7A5,ANXA1,FNDC3B,RBMS3	4	NA	0
gene_set_query	196	SNAI2	ENSG00000019549	ENSG00000019549.7	yes	1463.98	0.610665	0.280835	2.17446	0.0296708	0.108176	314	ARCHS4 Coexpression,586;Enrichr Queries,410;ReMap ChIP-seq,160;GTEx Coexpression,100	SLBP,ANXA1,TPM4,LRP1,AHNAK,PRKDC,ACTN1,FCF1,FNDC3B,PHAX,GANAB,SRP72,ZNHIT6,DPYSL2,FLNA,S100A4,FLNB,KCTD12,TNPO1	19	NA	0
gene_set_query	1400	SNAI3	ENSG00000185669	ENSG00000185669.5	no	96.7287	-0.459329	0.18858	-2.43573	0.0148617	0.0659289	1114	ARCHS4 Coexpression,1334;Enrichr Queries,748;GTEx Coexpression,1261	SLC7A5,ANXA1,AHNAK,DPYSL2	4	NA	0
gene_set_query	874	SNAPC2	ENSG00000104976	ENSG00000104976.10	no	1338.59	0.069289	0.106558	0.650245	0.515534	0.702207	758.5	ARCHS4 Coexpression,1227;GTEx Coexpression,290	RAP1A,ACTN1,PGAM1,FLNA,ADARB1,HNRNPLL	6	NA	0
gene_set_query	660	SNAPC4	ENSG00000165684	ENSG00000165684.3	no	941.567	-0.285394	0.0961687	-2.96764	0.00300093	0.0205032	628.8	ARCHS4 Coexpression,965;Enrichr Queries,187;ReMap ChIP-seq,94;GTEx Coexpression,1269	SLBP,DYNC1H1,AHNAK,HUWE1,NMD3,DDOST,ENOX1,HADHB,SLC7A5,GANAB,DHX57,NCL,G3BP1,CANX,STT3A,TFAM,FLNA,S100A4,FLNB,SPTAN1	20	NA	0
gene_set_query	279	SNAPC5	ENSG00000174446	ENSG00000174446.11	no	749.797	0.0566898	0.0955994	0.592994	0.553185	0.731254	386	ARCHS4 Coexpression,254;GTEx Coexpression,518	GANAB,STAU2,FLNA,PARK7,MRPL15,DNAJC8,SPTAN1,LSM3,ADD1	9	PARK7	1
gene_set_query	1430	SOHLH1	ENSG00000165643	ENSG00000165643.9	no	0.850089	-0.747673	0.4963	-1.5065	0.13194	0.296348	1141	ARCHS4 Coexpression,1155;Enrichr Queries,1277;GTEx Coexpression,990	DPYSL2,STXBP1,R3HDM1	3	NA	0
gene_set_query	1282	SOHLH2	ENSG00000120669	ENSG00000120669.14	no	6.01591	-0.131403	0.335461	-0.391709	0.695273	0.829301	1026	ARCHS4 Coexpression,771;Enrichr Queries,747;GTEx Coexpression,1559	DPYSL2,DDX10,GEMIN5,KCTD12,SYNE1,ENOX1	6	NA	0
gene_set_query	57	SON	ENSG00000159140	ENSG00000159140.16	no	9829.3	0.0974443	0.0921678	1.05725	0.290398	0.492765	155	ARCHS4 Coexpression,249;GTEx Coexpression,61	MACF1,DDX6,EIF5B,SUPT16H,DDX3X,XRCC5,PRKDC,HUWE1,YLPM1,SMC1A,VIRMA,NUP160,GANAB,HNRNPK,NCL,LSM14A,EIF4G2	17	NA	0
gene_set_query	1482	SOX1	ENSG00000182968	ENSG00000182968.4	no	0.626886	-1.2028	0.515995	-2.33103	0.019752	0.081203	1199	ARCHS4 Coexpression,929;Enrichr Queries,1144;GTEx Coexpression,1523	RBFOX2,DPYSL2,QKI	3	NA	0
gene_set_query	336	SOX10	ENSG00000100146	ENSG00000100146.15	no	0	NA	NA	NA	NA	NA	442.3	ARCHS4 Coexpression,610;Enrichr Queries,836;ReMap ChIP-seq,63;GTEx Coexpression,260	ZCCHC24,CAP1,MBNL2,AHNAK,MDH1,XRCC5,COL14A1,STXBP1,RDX,MYO5A,QKI,NUP160,SLC7A5,DPYSL2,GEMIN5,FLNB,MAP4,RBM7	18	NA	0
gene_set_query	893	SOX11	ENSG00000176887	ENSG00000176887.6	no	146.194	0.195078	0.31521	0.618881	0.535995	0.718169	771.8	Literature ChIP-seq,133;ARCHS4 Coexpression,620;Enrichr Queries,1229;ReMap ChIP-seq,278;GTEx Coexpression,1599	RBFOX2,TPM4,AHNAK,FNDC3B,EIF2AK2,RTF1,PCDHGA9,PTDSS1,HNRNPK,YWHAQ,DPYSL2,TFAM,MAP4	13	NA	0
gene_set_query	424	SOX12	ENSG00000177732	ENSG00000177732.7	no	749.117	-0.0200727	0.149045	-0.134676	0.892868	0.947064	492.3	ARCHS4 Coexpression,854;Enrichr Queries,369;GTEx Coexpression,254	SLC7A5,RBM15B,RBFOX2,AHNAK,DPYSL2,ACTN1,HLTF,ETF1,FLNB,SPTAN1,DDOST,SYNE1	12	NA	0
gene_set_query	481	SOX13	ENSG00000143842	ENSG00000143842.13	no	2421.26	0.0169042	0.122121	0.138422	0.889907	0.945564	527	ARCHS4 Coexpression,898;Enrichr Queries,741;ReMap ChIP-seq,188;GTEx Coexpression,281	SLC7A5,AHNAK,LRP1,ACTN1,DPYSL2,NCL,FNDC3B,RBPMS2,FLNB,KCTD12,TNS1,RBMS3	12	NA	0
gene_set_query	1540	SOX14	ENSG00000168875	ENSG00000168875.2	no	0.746644	-1.4929	0.919382	-1.62381	0.104417	0.25429	1279	ARCHS4 Coexpression,1374;Enrichr Queries,1393;GTEx Coexpression,1069	YWHAG	1	NA	0
gene_set_query	768	SOX15	ENSG00000129194	ENSG00000129194.6	no	100.578	-0.410485	0.354094	-1.15925	0.246352	0.444325	696	ARCHS4 Coexpression,950;Enrichr Queries,449;GTEx Coexpression,689	RAB10,SLC7A5,ANXA1,RAB14,AHNAK,DPYSL2,RBPMS2,GEMIN5,S100A4,FLNB	10	NA	0
gene_set_query	636	SOX17	ENSG00000164736	ENSG00000164736.5	no	111.835	0.0714117	0.195831	0.364659	0.715366	0.842733	615.5	Literature ChIP-seq,28;ARCHS4 Coexpression,756;Enrichr Queries,900;GTEx Coexpression,778	DDX3X,DDX1,CSTF2,MRPL15,ZC3HAV1,NUP160,GANAB,DPYSL2,DHX57,PABPC4L,RBPMS2,TNS1,CAP1,RRM1,ANXA1,MBNL2,TPM4,ACTN1,HUWE1,YLPM1,YWHAZ,LSM3,RAB10,DYNC1LI1,SLC7A5,GNL3L,SNW1,CAPRIN1,ETF1,KCTD12,RBMS3	31	NA	0
gene_set_query	817	SOX18	ENSG00000203883	ENSG00000203883.6	no	333.625	-0.0521766	0.184199	-0.283263	0.776975	0.880134	727	ARCHS4 Coexpression,735;Enrichr Queries,910;GTEx Coexpression,536	AHNAK,DPYSL2,PABPC4L,KCTD12,RBMS3,TNS1	6	NA	0
gene_set_query	580	SOX2	ENSG00000181449	ENSG00000181449.3	no	54.6619	0.22882	0.374749	0.610597	0.541467	0.722166	589.6	Literature ChIP-seq,37;ARCHS4 Coexpression,952;Enrichr Queries,1215;ReMap ChIP-seq,39;GTEx Coexpression,705	DDX6,CSTF2,HNRNPR,RTN4,YWHAQ,DPYSL2,G3BP1,HLTF,RBPMS2,TNPO1,RBM7,YWHAG,EIF5B,PRMT5,SSB,PABPC5,HUWE1,YWHAZ,QKI,RC3H2,RAB14,CAPRIN1,SRPRA,TCEA1,ETF1,FAM98A,KCTD12,SLU7	28	NA	0
gene_set_query	1535	SOX21	ENSG00000125285	ENSG00000125285.5	no	366.275	-0.062262	0.406904	-0.153014	0.878387	0.938324	1272	ARCHS4 Coexpression,1296;Enrichr Queries,1228;GTEx Coexpression,1291	DPYSL2,QKI	2	NA	0
gene_set_query	1544	SOX3	ENSG00000134595	ENSG00000134595.7	no	0.362757	0.36873	0.816794	0.451436	0.651675	NA	1288	ARCHS4 Coexpression,1280;Enrichr Queries,1043;GTEx Coexpression,1542	ANXA1,DPYSL2,RTF1	3	NA	0
gene_set_query	1597	SOX30	ENSG00000039600	ENSG00000039600.9	no	29.1592	0.1873	0.263543	0.7107	0.47727	0.67092	1386	ARCHS4 Coexpression,1461;Enrichr Queries,1160;GTEx Coexpression,1537	DPYSL2	1	NA	0
gene_set_query	500	SOX4	ENSG00000124766	ENSG00000124766.5	no	6304.2	0.193942	0.142091	1.36491	0.172281	0.353659	540	ARCHS4 Coexpression,386;Enrichr Queries,249;GTEx Coexpression,985	HSPA8,ANXA1,RBFOX2,TPM4,AHNAK,ACTN1,NUP160,SLC7A5,GANAB,DPYSL2,ANXA6,S100A4,PAFAH1B2	13	NA	0
gene_set_query	1177	SOX5	ENSG00000134532	ENSG00000134532.14	no	108.025	0.145421	0.206852	0.703022	0.482042	0.675107	949.3	ARCHS4 Coexpression,508;Enrichr Queries,733;GTEx Coexpression,1607	MACF1,RBFOX2,DPYSL2,MYO5A,TNS1,SYNE1,RBMS3	7	NA	0
gene_set_query	946	SOX6	ENSG00000110693	ENSG00000110693.14	no	454.245	0.113281	0.185639	0.610221	0.541715	0.722362	803.5	ARCHS4 Coexpression,819;Enrichr Queries,753;ReMap ChIP-seq,71;GTEx Coexpression,1571	ANXA1,LRP1,AHNAK,FNDC3B,RTN4,QKI,SYNE1,RAB10,GANAB,HNRNPK,STT3A,DNAJC8,YWHAG,TNS1,RBMS3	15	NA	0
gene_set_query	1458	SOX7	ENSG00000171056	ENSG00000171056.7	no	496.45	-0.0189715	0.23331	-0.0813145	0.935192	0.968725	1163	ARCHS4 Coexpression,1541;Enrichr Queries,868;GTEx Coexpression,1081	ANXA1,RAB14,DPYSL2,TNS1	4	NA	0
gene_set_query	826	SOX8	ENSG00000005513	ENSG00000005513.9	no	328.907	0.113846	0.32724	0.347896	0.727918	0.850981	731.3	ARCHS4 Coexpression,733;Enrichr Queries,1105;GTEx Coexpression,356	ZCCHC24,SLC7A5,DPYSL2,MAP4,QKI	5	NA	0
gene_set_query	816	SOX9	ENSG00000125398	ENSG00000125398.5	yes	7233.47	-0.291418	0.145845	-1.99813	0.0457022	0.145892	726.6	Literature ChIP-seq,54;ARCHS4 Coexpression,1158;Enrichr Queries,736;ReMap ChIP-seq,120;GTEx Coexpression,1565	SLBP,MACF1,DDX6,AHNAK,IQGAP1,GANAB,RBM15B,YWHAQ,DPYSL2,FLNA,FLNB,YWHAG,TNS1,SF3A3,DYNC1H1,ANXA1,MBNL2,TPM4,MDH1,API5,ACTN1,QKI,RC3H2,ENOX1,CSDE1,S100A4,ETF1,KCTD12,RBMS3	29	NA	0
gene_set_query	211	SP1	ENSG00000185591	ENSG00000185591.8	yes	6435	0.0106054	0.0944089	0.112335	0.910558	0.956047	325	ARCHS4 Coexpression,440;ENCODE ChIP-seq,32;Enrichr Queries,86;ReMap ChIP-seq,200;GTEx Coexpression,867	DDX6,DDX3X,AHNAK,PRKDC,FCF1,PHAX,PARK7,IQGAP1,VIRMA,RTN4,CDC42,GANAB,YWHAQ,SRP72,DHX57,HLTF,PPP1R8,FLNA,YWHAG,BCAS2,SF3A3,HSPA8,RRM1,API5,XRCC5,HUWE1,YWHAZ,DDOST,SLC7A5,PRPF4,PSMA6,HNRNPK,MFAP1,RAB14,NCL,PSMC1,SRPRA,GEMIN5,TCEA1,S100A4,NAF1,HNRNPH2,FAM98B,DNAJC8,MCM6,EIF4G2,PAFAH1B1	47	PARK7	1
gene_set_query	693	SP100	ENSG00000067066	ENSG00000067066.15	no	4520.3	0.0738217	0.10133	0.728529	0.46629	0.661922	650.3	ARCHS4 Coexpression,636;Enrichr Queries,477;GTEx Coexpression,838	ANXA1,AHNAK,XRN2,EIF2AK2,FLNB,ZC3HAV1,IQGAP1,YWHAG,IPO5	9	NA	0
gene_set_query	1399	SP110	ENSG00000135899	ENSG00000135899.15	yes	445.59	0.155547	0.117234	1.32681	0.184573	0.370109	1114	ARCHS4 Coexpression,1565;Enrichr Queries,517;GTEx Coexpression,1260	ANXA1,AHNAK,EIF2AK2,S100A4,ZC3HAV1	5	NA	0
gene_set_query	1603	SP140	ENSG00000079263	ENSG00000079263.17	no	177.935	0.509946	0.242807	2.10021	0.0357104	0.122832	1398	ARCHS4 Coexpression,1589;Enrichr Queries,1302;GTEx Coexpression,1302	EIF2AK2	1	NA	0
gene_set_query	989	SP140L	ENSG00000185404	ENSG00000185404.15	no	1193.65	-0.305449	0.112667	-2.71107	0.00670657	0.03702	826.5	ARCHS4 Coexpression,582;GTEx Coexpression,1071	RBFOX2,CAPRIN1,ZC3HAV1,YWHAG,IPO5	5	NA	0
gene_set_query	540	SP2	ENSG00000167182	ENSG00000167182.12	no	1187.41	0.0918822	0.0832415	1.1038	0.269679	0.470436	565.8	ARCHS4 Coexpression,1430;ENCODE ChIP-seq,36;Enrichr Queries,195;ReMap ChIP-seq,82;GTEx Coexpression,1086	FYTTD1,SLBP,AHNAK,GDI2,HNRNPR,APEH,HNRNPLL,RTN4,GANAB,YWHAQ,DPYSL2,HLTF,G3BP1,FLNA,FLNB,MAP4,NOMO1,TNS1,SF3A3,PRMT5,HSPA8,EIF5B,API5,ACTN1,YLPM1,PGD,PDIA6,EIF2S1,YWHAZ,DDOST,SLC7A5,SNRNP40,GNL3L,HNRNPK,CANX,STT3A,BUD13,HNRNPH2,ETF1,DNAJC8,R3HDM1,EIF4G2,PAFAH1B2	43	NA	0
gene_set_query	28	SP3	ENSG00000172845	ENSG00000172845.12	no	3902.89	0.166151	0.0979246	1.69673	0.0897483	0.230006	97.67	ARCHS4 Coexpression,38;Enrichr Queries,40;GTEx Coexpression,215	DDX6,HSPA8,MACF1,MBNL2,DDX3X,AHNAK,PRKDC,FNDC3B,IQGAP1,YWHAZ,NUP160,RTN4,QKI,MTDH,HNRNPK,CAPRIN1,CSDE1,G3BP1,CANX,RBM7,TNPO1,LSM14A,EIF4G2,SNTB2	24	NA	0
gene_set_query	366	SP4	ENSG00000105866	ENSG00000105866.12	no	358.132	0.111078	0.142447	0.779784	0.435518	0.633765	460	ARCHS4 Coexpression,324;ENCODE ChIP-seq,37;Enrichr Queries,759;ReMap ChIP-seq,267;GTEx Coexpression,913	DDX6,SEC23A,DDX3X,AHNAK,GDI2,PARK7,VIRMA,RTN4,SYNE1,ACAT1,GANAB,YWHAQ,DPYSL2,FLNA,EIF4E,NOMO2,SF3A3,HSPA8,TPM4,XRCC5,ACTN1,PGD,PDIA6,DDOST,HADHB,PRPF4,CAPRIN1,SRPRA,GEMIN5,TCEA1,NAF1,ETF1,MCM6,DNAJC8,SLU7,EIF4G2,PAFAH1B2,SNTB2	38	PARK7	1
gene_set_query	1232	SP5	ENSG00000204335	ENSG00000204335.3	no	128.298	-1.37348	0.335205	-4.09744	4.18e-05	0.000759692	987.3	ARCHS4 Coexpression,322;Enrichr Queries,1314;GTEx Coexpression,1326	SEC23A,UBFD1,PDIA6,NOMO1,IPO5,NOMO2	6	NA	0
gene_set_query	1277	SP6	ENSG00000189120	ENSG00000189120.4	yes	380.388	-0.0615778	0.244946	-0.251394	0.80151	0.895131	1018	ARCHS4 Coexpression,831;Enrichr Queries,886;GTEx Coexpression,1338	SLC7A5,GANAB,AHNAK,DPYSL2,FLNB	5	NA	0
gene_set_query	1335	SP7	ENSG00000170374	ENSG00000170374.5	no	4.37659	0.293049	0.430586	0.680583	0.496135	0.686166	1066	ARCHS4 Coexpression,1622;Enrichr Queries,1039;GTEx Coexpression,538	DPYSL2,S100A4,QKI,PAFAH1B2	4	NA	0
gene_set_query	1558	SP8	ENSG00000164651	ENSG00000164651.15	no	0.620499	-1.47438	0.737225	-1.99991	0.0455103	0.145489	1311	ARCHS4 Coexpression,1519;Enrichr Queries,1186;GTEx Coexpression,1227	DPYSL2	1	NA	0
gene_set_query	1160	SP9	ENSG00000217236	ENSG00000217236.1	no	0.963937	-0.515874	0.866578	-0.595301	0.551642	0.729854	938.5	ARCHS4 Coexpression,445;GTEx Coexpression,1432	CAP1,RBFOX2,HNRNPK,YWHAQ,EIF4G2	5	NA	0
gene_set_query	1287	SPDEF	ENSG00000124664	ENSG00000124664.9	no	2266.54	-0.765961	0.30145	-2.54093	0.0110559	0.0532783	1030	ARCHS4 Coexpression,1197;Enrichr Queries,895;GTEx Coexpression,997	SLC7A5,AHNAK,CSDE1,FLNB,S100A4	5	NA	0
gene_set_query	461	SPEN	ENSG00000065526	ENSG00000065526.9	yes	4120.72	0.214383	0.11025	1.94452	0.0518327	0.158859	516	ARCHS4 Coexpression,224;GTEx Coexpression,808	MACF1,DYNC1H1,PRKDC,HUWE1,YLPM1,SMC1A,LSM14A,EIF4G3,NUP160	9	NA	0
gene_set_query	687	SPI1	ENSG00000066336	ENSG00000066336.10	no	1092.96	0.221653	0.20696	1.071	0.284171	0.486135	645.7	Literature ChIP-seq,48;ARCHS4 Coexpression,1435;ENCODE ChIP-seq,89;Enrichr Queries,962;ReMap ChIP-seq,99;GTEx Coexpression,1241	FYTTD1,LRP1,AHNAK,YWHAB,PRKDC,GDI2,CSTF2,PHAX,NMD3,IQGAP1,ZC3HAV1,VIRMA,RTN4,CDC42,SRP72,ZNHIT6,G3BP1,CSTF1,MAP4,NOMO1,CAP1,SF3A3,EIF5B,DYNC1H1,ANXA1,PGAM1,MYO5A,QKI,DDOST,PRPF4,PSMA6,HNRNPK,CSDE1,XRN2,SRPRA,S100A4,HNRNPH2,ETF1,BUD13,KCTD12,MAPRE1,R3HDM1,PAFAH1B2,SNTB2	44	YWHAB	1
gene_set_query	998	SPIB	ENSG00000269404	ENSG00000269404.5	no	331.89	-0.608105	0.345208	-1.76156	0.0781435	0.209851	833.5	ARCHS4 Coexpression,627;Enrichr Queries,1304;ReMap ChIP-seq,207;GTEx Coexpression,1196	CAP1,GANAB,AHNAK,ACTN1,GDI2,CANX,EIF2AK2,HNRNPH2,S100A4,NUP160	10	NA	0
gene_set_query	1599	SPIC	ENSG00000166211	ENSG00000166211.7	no	0.573056	-0.140477	0.557461	-0.251995	0.801045	0.894878	1391	ARCHS4 Coexpression,1517;Enrichr Queries,1282;GTEx Coexpression,1375	ANXA1	1	NA	0
gene_set_query	1622	SPZ1	ENSG00000164299	ENSG00000164299.6	no	0.170356	0.542182	1.51563	0.357728	0.720547	NA	1457	ARCHS4 Coexpression,1371;GTEx Coexpression,1543	NA	0	NA	0
gene_set_query	405	SRCAP	ENSG00000080603	ENSG00000080603.15	no	8164.3	-0.0189903	0.054457	-0.348721	0.727299	0.85065	484	ARCHS4 Coexpression,419;Enrichr Queries,34;GTEx Coexpression,999	MACF1,HSPA8,DYNC1H1,DDX3X,AHNAK,PRKDC,ACTN1,HUWE1,FNDC3B,YLPM1,IQGAP1,SMC1A,YWHAZ,SLC7A5,GANAB,DPYSL2,NCL,FLNA,FLNB,YWHAG	20	NA	0
gene_set_query	381	SREBF1	ENSG00000072310	ENSG00000072310.15	no	4743.96	-0.255621	0.132422	-1.93036	0.0535627	0.162432	471	Literature ChIP-seq,60;ARCHS4 Coexpression,1305;ENCODE ChIP-seq,96;Enrichr Queries,199;ReMap ChIP-seq,190;GTEx Coexpression,976	SLBP,AHNAK,STAU2,RTN4,IPO5,GANAB,YWHAQ,DPYSL2,G3BP1,FLNA,FLNB,HSPA8,PRMT5,EIF5B,DYNC1H1,ANXA1,MBNL2,MDH1,RDX,PGD,PDIA6,EIF2S1,DDOST,SLC7A5,S100A4,BUD13,DNAJC8,R3HDM1,RBMS3	29	NA	0
gene_set_query	79	SREBF2	ENSG00000198911	ENSG00000198911.10	no	8578.06	-0.0654772	0.149974	-0.43659	0.662408	0.808514	176	Literature ChIP-seq,99;ARCHS4 Coexpression,268;ENCODE ChIP-seq,116;Enrichr Queries,62;ReMap ChIP-seq,274;GTEx Coexpression,237	AHNAK,STXBP1,DDX1,GDI2,ADARB1,MRPL15,APEH,RTN4,ADD1,GANAB,ZMAT2,DPYSL2,FLNA,FLNB,CPNE3,RBM7,SPTAN1,YWHAG,TNS1,HSPA8,PRMT5,DYNC1H1,EIF5B,ACTN1,FNDC3B,HUWE1,MYO5A,YWHAZ,DDOST,RAB10,SLC7A5,PSMA6,CANX,EIF4G3	34	NA	0
gene_set_query	78	SRF	ENSG00000112658	ENSG00000112658.7	no	2876.41	0.101139	0.0823106	1.22874	0.219168	0.411915	174.2	Literature ChIP-seq,70;ARCHS4 Coexpression,556;ENCODE ChIP-seq,25;Enrichr Queries,108;ReMap ChIP-seq,164;GTEx Coexpression,122	FCF1,ADARB1,VIRMA,SYNE1,DPYSL2,RBPMS2,PABPC4L,YWHAG,BCAS2,TNS1,CAP1,EIF5B,TPM4,ACTN1,DDX10,PGD,YWHAZ,DDOST,HADHB,SLC7A5,PRPF4,NCL,ETF1,NAF1,MAPRE1,SEC23A,AHNAK,PRKDC,DDX1,UBFD1,IQGAP1,HNRNPLL,ADD1,ACAT1,GANAB,PTDSS1,RBM15B,RAP1A,ZMAT2,SRP72,G3BP1,HLTF,CSTF1,FLNA,FLNB,SF3A3,HSPA8,RRM1,MDH1,EIF2AK2,CAPRIN1,SRPRA,TCEA1,FAM98B,FAM98A,EIF4G2	56	NA	0
gene_set_query	1165	SRY	ENSG00000184895	ENSG00000184895.7	no	0.828802	0.38695	1.11324	0.347588	0.728149	0.851084	942	Literature ChIP-seq,127;ARCHS4 Coexpression,1224;Enrichr Queries,1175;GTEx Coexpression,1242	FYTTD1,SLBP,DDX6,GDI2,ADARB1,VIRMA,RTN4,IPO5,MTDH,DPYSL2,CPNE3,YWHAG,RRM1,API5,ACTN1,CPSF2,HUWE1,EIF2AK2,EIF2S1,YWHAZ,ARCN1,RAB10,DYNC1LI1,SLC7A5,STT3A,BUD13,RBMS3	27	NA	0
gene_set_query	885	ST18	ENSG00000147488	ENSG00000147488.10	no	75.4958	0.320422	0.301023	1.06444	0.287128	0.489139	767.7	ARCHS4 Coexpression,716;Enrichr Queries,761;GTEx Coexpression,826	GANAB,DPYSL2,STXBP1,KCTD12,PAFAH1B2,TNS1,SYNE1	7	NA	0
gene_set_query	138	STAT1	ENSG00000115415	ENSG00000115415.17	no	9360.13	0.531287	0.152482	3.48425	0.000493519	0.00530167	246.2	Literature ChIP-seq,145;ARCHS4 Coexpression,723;ENCODE ChIP-seq,66;Enrichr Queries,134;ReMap ChIP-seq,85;GTEx Coexpression,324	FCF1,HNRNPR,PARK7,ANXA6,TNPO1,YWHAG,SUPT16H,ANXA1,MBNL2,PGAM1,ACTN1,FNDC3B,PGD,PDIA6,DDOST,SLC7A5,PSMA6,THRAP3,GEMIN5,S100A4,NAF1,MCM6,FYTTD1,SLBP,LRP1,AHNAK,PRKDC,NMD3,IQGAP1,ZC3HAV1,MTDH,CDC42,GANAB,HLTF,PPP1R8,FLNA,FLNB,SF3A3,HSPA8,DYNC1H1,MDH1,XRCC5,EIF2AK2,QKI,SNRNP40,PSMC1,SRPRA,TCEA1,FAM98B,LSM14A	50	PARK7	1
gene_set_query	415	STAT2	ENSG00000170581	ENSG00000170581.12	no	5024.28	-0.0922893	0.108548	-0.85022	0.395203	0.597088	489.6	ARCHS4 Coexpression,1518;ENCODE ChIP-seq,73;Enrichr Queries,289;ReMap ChIP-seq,74;GTEx Coexpression,494	SF3A3,DYNC1H1,DDX3X,ANXA1,AHNAK,STAU2,PGAM1,EIF2AK2,UBFD1,HNRNPR,RTF1,ZC3HAV1,LSM3,SLC7A5,PSMA6,GANAB,DPYSL2,CSTF1,FLNB	19	NA	0
gene_set_query	141	STAT3	ENSG00000168610	ENSG00000168610.13	yes	10610.6	-0.0544933	0.0691672	-0.787849	0.430785	0.629897	251.2	Literature ChIP-seq,25;ARCHS4 Coexpression,571;ENCODE ChIP-seq,57;Enrichr Queries,133;ReMap ChIP-seq,250;GTEx Coexpression,471	DDX3X,HNRNPR,APEH,VIRMA,DPYSL2,ANXA6,CPNE3,RBM7,BCAS2,SUPT16H,ANXA1,ACTN1,FNDC3B,YWHAZ,RC3H2,PRPF4,PSMA6,THRAP3,CSDE1,XRN2,TFAM,ETF1,S100A4,HNRNPH2,PAFAH1B2,RBMS3,FYTTD1,SLBP,AHNAK,UBFD1,IQGAP1,RTF1,MRPL15,RTN4,CDC42,PTDSS1,ZMAT2,HLTF,FLNA,FLNB,SF3A3,HSPA8,MDH1,CPSF2,EIF2AK2,EIF2S1,LSM3,ARCN1,RAB14,STT3A,SRPRA,FAM98B,BUD13,EIF4G2,SNTB2	55	NA	0
gene_set_query	1240	STAT4	ENSG00000138378	ENSG00000138378.16	yes	138.002	0.00584366	0.148801	0.0392717	0.968674	0.985936	993.3	Literature ChIP-seq,29;ARCHS4 Coexpression,1495;Enrichr Queries,1093;GTEx Coexpression,1356	SF3A3,ANXA1,MBNL2,AHNAK,HUWE1,MYO5A,HNRNPR,ADARB1,PARK7,ZC3HAV1,SMC1A,ADD1,SYNE1,RAB10,DPYSL2,CAPRIN1,CSDE1,S100A4,FLNB,R3HDM1,EIF4G3,TNS1	22	PARK7	1
gene_set_query	439	STAT5A	ENSG00000126561	ENSG00000126561.15	no	2116.03	0.0301048	0.0962942	0.312633	0.754559	0.866869	503.3	Literature ChIP-seq,108;ARCHS4 Coexpression,1453;ENCODE ChIP-seq,64;Enrichr Queries,351;ReMap ChIP-seq,135;GTEx Coexpression,909	AHNAK,GDI2,FCF1,HNRNPR,ADARB1,ZC3HAV1,HNRNPLL,APEH,RTN4,IPO5,ACAT1,ZMAT2,DPYSL2,PPP1R8,ANXA6,CSTF1,FLNB,EIF4E,TNS1,HSPA8,RRM1,ANXA1,MBNL2,TPM4,API5,ACTN1,CPSF2,EIF2AK2,EIF2S1,YWHAZ,HADHB,RAB10,SLC7A5,PSMA6,HNRNPK,SNW1,MFAP1,CAPRIN1,XRN2,TFAM,TCEA1,S100A4,BUD13,DHX29,PAFAH1B2	45	NA	0
gene_set_query	966	STAT5B	ENSG00000173757	ENSG00000173757.8	no	2916.19	0.0225925	0.0700705	0.322425	0.747131	0.862773	812.5	ARCHS4 Coexpression,1595;Enrichr Queries,171;ReMap ChIP-seq,136;GTEx Coexpression,1348	MACF1,HSPA8,ANXA1,AHNAK,ACTN1,PARK7,IQGAP1,ZC3HAV1,YWHAZ,GANAB,YWHAQ,DPYSL2,ETF1,FLNB,YWHAG,TNS1	16	PARK7	1
gene_set_query	625	STAT6	ENSG00000166888	ENSG00000166888.9	yes	11259.6	-0.290336	0.0982255	-2.95581	0.00311846	0.0210785	610.5	Literature ChIP-seq,131;ARCHS4 Coexpression,1347;Enrichr Queries,115;GTEx Coexpression,849	HSPA8,MACF1,ANXA1,AHNAK,ACTN1,IQGAP1,YWHAZ,CDC42,RAP1A,DPYSL2,FLNA,S100A4,FLNB,EIF4E,TNS1	15	NA	0
gene_set_query	658	TAL1	ENSG00000162367	ENSG00000162367.10	no	86.2205	0.0645345	0.190106	0.339466	0.734259	0.85466	628.3	Literature ChIP-seq,68;ARCHS4 Coexpression,1606;ENCODE ChIP-seq,58;Enrichr Queries,765;ReMap ChIP-seq,69;GTEx Coexpression,1204	DDX3X,YWHAQ,RBPMS2,BCAS2,NOMO1,TNS1,CAP1,PRMT5,EIF5B,MBNL2,ANXA1,TPM4,ACTN1,FNDC3B,PGD,PDIA6,SLC7A5,PRPF4,PSMA6,THRAP3,NCL,XRN2,S100A4,MCM6,SLBP,DDX6,AHNAK,STAU2,PRKDC,DDX1,CSTF2,UBFD1,NMD3,ZC3HAV1,RTF1,RTN4,ADD1,MTDH,CDC42,GANAB,PTDSS1,ZNHIT6,G3BP1,FLNB,MAP4,SF3A3,HSPA8,DYNC1H1,RRM1,LSM3,GNL3L,SNW1,CAPRIN1,TCEA1,FAM98B,NAA15	56	NA	0
gene_set_query	1505	TAL2	ENSG00000186051	ENSG00000186051.6	no	1.72372	-0.78883	0.374136	-2.1084	0.0349961	0.121153	1219	ARCHS4 Coexpression,1072;Enrichr Queries,1263;GTEx Coexpression,1321	DPYSL2,PAFAH1B2	2	NA	0
gene_set_query	133	TBP	ENSG00000112592	ENSG00000112592.11	no	511.736	-0.0915026	0.0733657	-1.24721	0.21232	0.403846	243.8	Literature ChIP-seq,75;ARCHS4 Coexpression,6;ENCODE ChIP-seq,51;ReMap ChIP-seq,173;GTEx Coexpression,914	DMGDH,FCF1,PHAX,PARK7,VIRMA,IPO5,DHX57,ANXA6,CPNE3,TNPO1,RBM7,SPTAN1,YWHAG,BCAS2,TNS1,NOMO2,MBNL2,ACTN1,PGAM1,FNDC3B,YWHAZ,RC3H2,PRPF4,SLC7A5,PSMA6,THRAP3,HNRNPH2,MCM6,SLU7,SEC23A,AHNAK,LRP1,CSTF2,ADD1,NUP160,ACAT1,GANAB,ZMAT2,HLTF,G3BP1,CSTF1,FLNA,MAP4,EIF4E,DYNC1H1,XRCC5,CPSF2,EIF2S1,ARCN1,SNRNP40,HNRNPK,MFAP1,PSMC1,CAPRIN1,SRPRA,TCEA1,EIF4G3	57	PARK7	1
gene_set_query	1329	TBPL1	ENSG00000028839	ENSG00000028839.8	no	582.53	-0.203339	0.117537	-1.73	0.0836297	0.219619	1062	ARCHS4 Coexpression,567;GTEx Coexpression,1557	GANAB,SSB,ANXA6,EIF4E	4	NA	0
gene_set_query	1438	TBPL2	ENSG00000182521	ENSG00000182521.5	no	0.618667	-0.625718	0.536724	-1.16581	0.243692	0.441307	1151	ARCHS4 Coexpression,1017;GTEx Coexpression,1285	CANX	1	NA	0
gene_set_query	943	TBR1	ENSG00000136535	ENSG00000136535.13	no	0.913362	-0.982395	0.476056	-2.06361	0.0390546	0.130891	802	ARCHS4 Coexpression,818;Enrichr Queries,1079;GTEx Coexpression,509	DPYSL2,STXBP1,MYO5A,RTF1,R3HDM1,YWHAG	6	NA	0
gene_set_query	1358	TBX1	ENSG00000184058	ENSG00000184058.11	no	44.389	0.330873	0.293344	1.12794	0.259346	0.458809	1087	ARCHS4 Coexpression,1506;Enrichr Queries,1002;GTEx Coexpression,752	PSMC1,DPYSL2,UBFD1,TNS1	4	NA	0
gene_set_query	1522	TBX10	ENSG00000167800	ENSG00000167800.9	no	4.54108	-0.694213	0.332064	-2.0906	0.0365639	0.124848	1248	ARCHS4 Coexpression,1429;Enrichr Queries,856;GTEx Coexpression,1458	SLC7A5,DPYSL2,S100A4	3	NA	0
gene_set_query	844	TBX15	ENSG00000092607	ENSG00000092607.12	no	425.549	0.0741135	0.335628	0.220821	0.825232	0.908048	742	ARCHS4 Coexpression,891;Enrichr Queries,548;GTEx Coexpression,787	ANXA1,COL14A1,PSMC1,DPYSL2,UBFD1,MAP4,TNS1,RBMS3	8	NA	0
gene_set_query	128	TBX18	ENSG00000112837	ENSG00000112837.15	no	198.175	-0.108092	0.374473	-0.288652	0.772848	0.877346	241	ARCHS4 Coexpression,36;Enrichr Queries,535;GTEx Coexpression,152	SEC23A,ANXA1,TPM4,LRP1,AHNAK,COL14A1,PRKDC,ACTN1,PABPC5,FNDC3B,ADARB1,GANAB,DPYSL2,CANX,FLNA,FLNB,MAP4,TNPO1,TNS1,RBMS3	20	NA	0
gene_set_query	1023	TBX19	ENSG00000143178	ENSG00000143178.11	yes	194.856	-0.277787	0.109733	-2.53149	0.011358	0.0543229	845.7	ARCHS4 Coexpression,312;Enrichr Queries,727;GTEx Coexpression,1498	SLC7A5,GANAB,ANXA1,DPYSL2,CANX,MAP4,SPTAN1,YWHAG,TNS1,IPO5	10	NA	0
gene_set_query	1164	TBX2	ENSG00000121068	ENSG00000121068.12	yes	860.821	0.0832705	0.141783	0.587308	0.556997	0.734414	942	ARCHS4 Coexpression,1446;Enrichr Queries,592;GTEx Coexpression,788	ZCCHC24,MACF1,AHNAK,DPYSL2,S100A4,RBMS3,TNS1	7	NA	0
gene_set_query	545	TBX20	ENSG00000164532	ENSG00000164532.10	no	2.63788	0.457066	0.843542	0.541841	0.587928	0.75784	569.7	ARCHS4 Coexpression,263;Enrichr Queries,973;GTEx Coexpression,473	HADHB,MACF1,PTDSS1,RBFOX2,MDH1,AHNAK,DPYSL2,RBPMS2,PABPC4L,MAP4,QKI	11	NA	0
gene_set_query	1377	TBX21	ENSG00000073861	ENSG00000073861.2	no	27.252	-0.00567926	0.213074	-0.0266539	0.978736	0.991043	1099	ARCHS4 Coexpression,1580;Enrichr Queries,1308;ReMap ChIP-seq,167;GTEx Coexpression,1342	TPM4,AHNAK,FLNA,S100A4,ZC3HAV1,NAA15,YWHAZ,SLU7	8	NA	0
gene_set_query	965	TBX22	ENSG00000122145	ENSG00000122145.13	no	0.103462	-0.309784	1.46334	-0.211697	0.832343	NA	812	ARCHS4 Coexpression,418;Enrichr Queries,999;GTEx Coexpression,1019	SSB,DPYSL2,PABPC5,G3BP1,RBPMS2,NAA15,EIF4G3,EIF4E	8	NA	0
gene_set_query	460	TBX3	ENSG00000135111	ENSG00000135111.13	yes	684.709	0.379902	0.163822	2.31899	0.0203953	0.0830473	515.5	Literature ChIP-seq,143;ARCHS4 Coexpression,393;Enrichr Queries,583;GTEx Coexpression,943	ANXA1,AHNAK,TPM4,LRP1,COL14A1,ACTN1,RDX,IQGAP1,PDIA6,RAB10,GANAB,DPYSL2,XRN2,TCEA1,FLNB,TNS1	16	NA	0
gene_set_query	1455	TBX4	ENSG00000121075	ENSG00000121075.8	no	14.9383	-0.664721	0.382171	-1.73933	0.0819764	0.216831	1162	ARCHS4 Coexpression,1451;Enrichr Queries,994;GTEx Coexpression,1040	MACF1,DPYSL2,TNS1	3	NA	0
gene_set_query	342	TBX5	ENSG00000089225	ENSG00000089225.18	no	4.11316	0.0400581	0.421351	0.0950705	0.924259	0.963603	445.5	Literature ChIP-seq,39;ARCHS4 Coexpression,600;Enrichr Queries,734;GTEx Coexpression,409	AHNAK,COL14A1,STAU2,DDX1,PHAX,MRPL15,RTN4,CDC42,PTDSS1,ZMAT2,DPYSL2,RBPMS2,MAP4,TNPO1,NOMO1,YWHAG,TNS1,ZCCHC24,MDH1,API5,XRCC5,CPSF2,FNDC3B,EIF2AK2,PGD,DDOST,ARCN1,HADHB,PRPF4,RAB14,THRAP3,SRPRA,TCEA1,ETF1,EIF4G2,RBMS3	36	NA	0
gene_set_query	1146	TBX6	ENSG00000149922	ENSG00000149922.9	no	617.532	-0.354164	0.255267	-1.38743	0.165311	0.344244	931	ARCHS4 Coexpression,1450;Enrichr Queries,646;GTEx Coexpression,697	RAB10,SLC7A5,ANXA1,AHNAK,DPYSL2,CPNE3,DDOST,TNS1	8	NA	0
gene_set_query	945	TBXT	ENSG00000164458	ENSG00000164458.8	no	1.47864	0.0837192	0.88936	0.0941342	0.925003	0.963973	802.5	ARCHS4 Coexpression,560;Enrichr Queries,1373;ReMap ChIP-seq,255;GTEx Coexpression,1022	DYNC1H1,CANX,EIF2AK2,HNRNPR,FLNB,TNPO1,TNS1	7	NA	0
gene_set_query	33	TCF12	ENSG00000140262	ENSG00000140262.16	yes	3332.32	0.255732	0.102835	2.48682	0.012889	0.0593878	115.4	ARCHS4 Coexpression,229;ENCODE ChIP-seq,5;Enrichr Queries,77;ReMap ChIP-seq,213;GTEx Coexpression,53	GDI2,PARK7,VIRMA,YWHAQ,DPYSL2,TNPO1,YWHAG,ZCCHC24,MBNL2,RBFOX2,TPM4,ACTN1,PABPC5,FNDC3B,YWHAZ,SLC7A5,PRPF4,PSMA6,THRAP3,TFAM,GEMIN5,S100A4,ETF1,DNAJC8,MCM6,MACF1,DDX6,SEC23A,LRP1,AHNAK,IQGAP1,RTN4,CDC42,GANAB,ZMAT2,ZNHIT6,PPP1R8,FLNA,FLNB,SF3A3,HSPA8,RRM1,SSB,MDH1,API5,XRCC5,QKI,RAB10,HNRNPK,RAB14,CAPRIN1,TCEA1,BUD13,FAM98A,LSM14A,EIF4G2	56	PARK7	1
gene_set_query	809	TCF15	ENSG00000125878	ENSG00000125878.5	no	16.2087	-0.109204	0.23961	-0.455756	0.648566	0.800035	722.3	ARCHS4 Coexpression,552;Enrichr Queries,911;GTEx Coexpression,704	HADHB,EIF5B,SSB,DPYSL2,RBPMS2,FLNB,MRPL15,LSM3,TNS1	9	NA	0
gene_set_query	140	TCF20	ENSG00000100207	ENSG00000100207.17	no	2494.32	0.231003	0.114809	2.01207	0.0442129	0.142538	250	ARCHS4 Coexpression,109;Enrichr Queries,29;GTEx Coexpression,612	SLBP,MACF1,AHNAK,PRKDC,CSTF2,IQGAP1,SYNE1,GANAB,DPYSL2,FLNA,FLNB,MAP4,SPTAN1,TNS1,DYNC1H1,RBFOX2,ACTN1,HUWE1,YLPM1,MYO5A,YWHAZ,THRAP3,CAPRIN1,CANX,EIF4G3	25	NA	0
gene_set_query	319	TCF21	ENSG00000118526	ENSG00000118526.6	no	206.446	0.310365	0.160011	1.93965	0.052422	0.160166	426.3	Literature ChIP-seq,92;ARCHS4 Coexpression,293;Enrichr Queries,419;GTEx Coexpression,901	MACF1,AHNAK,LRP1,COL14A1,STXBP1,HNRNPLL,CDC42,YWHAQ,DPYSL2,SPTAN1,YWHAG,TNS1,ZCCHC24,CAP1,SF3A3,ANXA1,RBFOX2,MBNL2,TPM4,XRCC5,ACTN1,FNDC3B,PGD,ARCN1,RAB10,KCTD12,SLU7,RBMS3,SNTB2	29	NA	0
gene_set_query	1311	TCF23	ENSG00000163792	ENSG00000163792.6	no	18.7442	0.235272	0.409295	0.574822	0.565412	0.741203	1051	ARCHS4 Coexpression,1000;Enrichr Queries,1214;GTEx Coexpression,938	GANAB,AHNAK,FLNA	3	NA	0
gene_set_query	794	TCF24	ENSG00000261787	ENSG00000261787.1	no	5.48138	0.277253	0.543111	0.51049	0.609708	0.77288	710	ARCHS4 Coexpression,295;Enrichr Queries,1248;GTEx Coexpression,587	HADHB,PTDSS1,GANAB,MDH1,TPM4,COL14A1,ACTN1,ANXA6,FLNA,ADD1	10	NA	0
gene_set_query	216	TCF3	ENSG00000071564	ENSG00000071564.13	yes	4143.54	-0.162147	0.0976829	-1.65993	0.0969283	0.242267	328.8	Literature ChIP-seq,76;ARCHS4 Coexpression,553;ENCODE ChIP-seq,80;Enrichr Queries,147;ReMap ChIP-seq,209;GTEx Coexpression,908	DDX3X,YWHAB,ADARB1,IPO5,DPYSL2,ANXA6,RBM7,TNPO1,SPTAN1,NOMO1,YWHAG,EIF5B,SUPT16H,TPM4,ACTN1,FNDC3B,PDIA6,YWHAZ,DDOST,SLC7A5,XRN2,ETF1,MCM6,KCTD12,PAFAH1B1,SLBP,AHNAK,CSTF2,MRPL15,ADD1,ACAT1,MTDH,CDC42,GANAB,RBM15B,G3BP1,FLNA,FLNB,HSPA8,RDX,YLPM1,MYO5A,ARCN1,HNRNPK,CAPRIN1,FAM98A,LSM14A,EIF4G2,SNTB2	49	YWHAB	1
gene_set_query	177	TCF4	ENSG00000196628	ENSG00000196628.12	yes	2743.65	0.531328	0.167663	3.16902	0.00152954	0.0125355	289	Literature ChIP-seq,119;ARCHS4 Coexpression,629;Enrichr Queries,107;ReMap ChIP-seq,178;GTEx Coexpression,412	MACF1,AHNAK,YWHAB,PRKDC,COL14A1,STAU2,FCF1,APEH,RTN4,NUP160,SYNE1,DPYSL2,DHX57,HLTF,PPP1R8,CSTF1,FLNB,MAP4,TNPO1,SPTAN1,TNS1,HSPA8,EIF5B,ANXA1,RBFOX2,MBNL2,MDH1,ACTN1,CPSF2,DDX10,PDIA6,QKI,ENOX1,RAB10,SNRNP40,SNW1,PSMC1,SRPRA,S100A4,NAF1,FAM98B,KCTD12,FAM98A,NAA15,R3HDM1,EIF4G3,RBMS3	47	YWHAB	1
gene_set_query	770	TCF7	ENSG00000081059	ENSG00000081059.18	no	931.835	0.0235605	0.161547	0.145843	0.884045	0.942133	697.6	Literature ChIP-seq,140;ARCHS4 Coexpression,1551;Enrichr Queries,494;ReMap ChIP-seq,25;GTEx Coexpression,1278	AHNAK,PRKDC,ZC3HAV1,MRPL15,HNRNPLL,CDC42,ZMAT2,YWHAQ,DPYSL2,RBPMS2,FLNB,EIF4E,YWHAG,TNS1,SF3A3,ZCCHC24,HSPA8,EIF5B,ANXA1,ACTN1,PGAM1,HUWE1,PSMA6,SLC7A5,CSDE1,SRPRA,TFAM,S100A4,FAM98B,NAA15	30	NA	0
gene_set_query	476	TCF7L1	ENSG00000152284	ENSG00000152284.4	yes	471.789	0.0497218	0.125437	0.39639	0.691817	0.827213	525	ARCHS4 Coexpression,940;Enrichr Queries,440;GTEx Coexpression,195	ZCCHC24,ANXA1,SSB,AHNAK,COL14A1,DPYSL2,PABPC4L,RBPMS2,FLNA,FLNB,TNS1,RBMS3,SNTB2	13	NA	0
gene_set_query	104	TCF7L2	ENSG00000148737	ENSG00000148737.14	yes	3182.34	-0.162467	0.130668	-1.24336	0.213734	0.405511	208.5	Literature ChIP-seq,157;ARCHS4 Coexpression,125;ENCODE ChIP-seq,50;Enrichr Queries,316;ReMap ChIP-seq,240;GTEx Coexpression,363	DMGDH,DDX3X,AHNAK,COL14A1,STAU2,HNRNPR,UBFD1,PARK7,HNRNPLL,VIRMA,RBM15B,YWHAQ,DPYSL2,DHX57,HLTF,RBPMS2,ANXA6,FLNB,EIF4E,TNS1,SF3A3,PRMT5,ANXA1,SSB,MDH1,API5,ACTN1,CPSF2,RDX,FNDC3B,MYO5A,PGD,RAB10,PSMA6,RAB14,THRAP3,TFAM,GEMIN5,TCEA1,S100A4,HNRNPH2,BUD13,KCTD12,MCM6,NAA15,PAFAH1B2,RBMS3,SNTB2	48	PARK7	1
gene_set_query	589	TCFL5	ENSG00000101190	ENSG00000101190.11	no	491.964	0.301824	0.106028	2.84666	0.00441807	0.0271283	595.3	ARCHS4 Coexpression,151;Enrichr Queries,436;GTEx Coexpression,1199	ANXA1,AHNAK,PRKDC,UBFD1,IPO5,SLC7A5,GANAB,DPYSL2,CSDE1,CANX,S100A4,FLNB,HNRNPH2,ETF1,EIF4G3	15	NA	0
gene_set_query	11	TEAD1	ENSG00000187079	ENSG00000187079.13	yes	3456.62	0.418534	0.127119	3.29244	0.000993204	0.00909816	62.25	ARCHS4 Coexpression,7;Enrichr Queries,70;ReMap ChIP-seq,62;GTEx Coexpression,110	FYTTD1,MACF1,SEC23A,AHNAK,LRP1,PRKDC,UBFD1,IQGAP1,RTN4,SYNE1,IPO5,GANAB,RAP1A,YWHAQ,DPYSL2,FLNA,FLNB,MAP4,TNPO1,SPTAN1,TNS1,DYNC1H1,MBNL2,ANXA1,RBFOX2,TPM4,ACTN1,FNDC3B,HUWE1,RC3H2,THRAP3,CSDE1,CANX,GEMIN5,S100A4,DHX29,EIF4G2,RBMS3	38	NA	0
gene_set_query	228	TEAD2	ENSG00000074219	ENSG00000074219.12	no	1272.61	0.0349158	0.177639	0.196555	0.844176	0.919208	340.5	ARCHS4 Coexpression,247;Enrichr Queries,324;ReMap ChIP-seq,147;GTEx Coexpression,644	CAP1,AHNAK,XRCC5,ACTN1,UBFD1,IQGAP1,PGD,IPO5,GANAB,RBM15B,GNL3L,RAB14,DPYSL2,PABPC4L,RBPMS2,FLNA,S100A4,FLNB,MCM6,SPTAN1	20	NA	0
gene_set_query	170	TEAD3	ENSG00000007866	ENSG00000007866.17	yes	2813.64	-0.188696	0.102924	-1.83335	0.0667498	0.188972	277	ARCHS4 Coexpression,292;Enrichr Queries,311;GTEx Coexpression,228	ANXA1,AHNAK,TPM4,ACTN1,ADARB1,SLC7A5,GANAB,RAP1A,DPYSL2,RBPMS2,FLNA,FLNB,MAP4,TNS1	14	NA	0
gene_set_query	169	TEAD4	ENSG00000197905	ENSG00000197905.7	no	899.64	-0.127535	0.132554	-0.962137	0.335981	0.541044	277	Literature ChIP-seq,77;ARCHS4 Coexpression,333;ENCODE ChIP-seq,47;Enrichr Queries,319;ReMap ChIP-seq,45;GTEx Coexpression,841	DDX3X,YWHAB,PHAX,ADARB1,APEH,IPO5,YWHAQ,DPYSL2,RBPMS2,TNPO1,RBM7,SPTAN1,YWHAG,PRMT5,SUPT16H,MBNL2,ANXA1,RBFOX2,TPM4,ACTN1,PGAM1,FNDC3B,RC3H2,SLC7A5,NCL,CSDE1,S100A4,MCM6,DNAJC8,RBMS3,FYTTD1,SLBP,MACF1,SEC23A,AHNAK,UBFD1,RTF1,RTN4,MTDH,PTDSS1,GANAB,ZNHIT6,HLTF,FLNA,FLNB,EIF4E,SF3A3,DYNC1H1,RRM1,MDH1,RDX,YLPM1,QKI,ENOX1,RAB10,GNL3L,RAB14,PSMC1,DHX29,FAM98A,LSM14A,EIF4G3,EIF4G2	63	YWHAB	1
gene_set_query	391	TEF	ENSG00000167074	ENSG00000167074.13	no	1457.58	0.401847	0.164149	2.44806	0.0143626	0.0642767	477.3	ARCHS4 Coexpression,367;Enrichr Queries,432;GTEx Coexpression,633	HSPA8,SLC7A5,AHNAK,STXBP1,DPYSL2,MYO5A,FLNB,MAP4,SPTAN1,YWHAG,ADD1,TNS1	12	NA	0
gene_set_query	1470	TERB1	ENSG00000249961	ENSG00000249961.8	no	2.46827	-0.995998	0.285435	-3.4894	0.000484105	0.0052335	1186	ARCHS4 Coexpression,1016;GTEx Coexpression,1355	GANAB	1	NA	0
gene_set_query	30	TERF1	ENSG00000147601	ENSG00000147601.12	yes	925.273	0.263599	0.0793601	3.32156	0.00089515	0.00842446	104.8	ARCHS4 Coexpression,45;Enrichr Queries,102;ReMap ChIP-seq,43;GTEx Coexpression,229	FYTTD1,AHNAK,STAU2,GDI2,ZC3HAV1,HNRNPLL,ADD1,IPO5,CDC42,YWHAQ,DPYSL2,HLTF,G3BP1,RBPMS2,CPNE3,FLNB,MAP4,EIF4E,CAP1,HSPA8,SUPT16H,RBFOX2,MBNL2,SSB,MDH1,XRCC5,PABPC5,YWHAZ,LSM3,PSMA6,THRAP3,NCL,STT3A,TFAM,DNAJC8,MCM6,NAA15,EIF4G3,PAFAH1B2	39	NA	0
gene_set_query	201	TERF2	ENSG00000132604	ENSG00000132604.9	no	1537.06	0.0580408	0.0629777	0.921609	0.356733	0.560467	321	ARCHS4 Coexpression,793;Enrichr Queries,19;ReMap ChIP-seq,151;GTEx Coexpression,321	MACF1,DDX3X,AHNAK,STAU2,PRKDC,NUP160,RTN4,MTDH,GANAB,DPYSL2,HLTF,FLNB,YWHAG,HSPA8,PRMT5,DYNC1H1,MBNL2,MDH1,XRCC5,HUWE1,MYO5A,YWHAZ,HNRNPK,NCL,MCM6,R3HDM1,SLU7,EIF4G3,PAFAH1B1,SNTB2	30	NA	0
gene_set_query	142	TET1	ENSG00000138336	ENSG00000138336.8	no	65.5264	0.404547	0.143651	2.81617	0.00485993	0.0292132	254	Literature ChIP-seq,139;ARCHS4 Coexpression,319;GTEx Coexpression,304	FYTTD1,SUPT16H,RRM1,SSB,LRP1,AHNAK,XRCC5,GDI2,FNDC3B,PHAX,HNRNPLL,RTN4,ADD1,IPO5,HNRNPK,THRAP3,ZNHIT6,G3BP1,RBPMS2,FLNB,TNPO1,EIF4E,YWHAG	23	NA	0
gene_set_query	1005	TET2	ENSG00000168769	ENSG00000168769.11	yes	1175.16	-0.00287161	0.114837	-0.025006	0.98005	0.991617	835	ARCHS4 Coexpression,806;GTEx Coexpression,864	CDC42,MACF1,IQGAP1	3	NA	0
gene_set_query	912	TET3	ENSG00000187605	ENSG00000187605.14	no	1407.02	-0.0980003	0.102522	-0.955898	0.339124	0.544273	783.7	ARCHS4 Coexpression,675;ReMap ChIP-seq,296;GTEx Coexpression,1380	HUWE1,GEMIN5,IQGAP1	3	NA	0
gene_set_query	566	TFAP2A	ENSG00000137203	ENSG00000137203.9	yes	1047.48	-0.288319	0.198144	-1.4551	0.145642	0.316425	583.2	Literature ChIP-seq,148;ARCHS4 Coexpression,1192;ENCODE ChIP-seq,90;Enrichr Queries,569;ReMap ChIP-seq,275;GTEx Coexpression,1225	SLBP,SEC23A,AHNAK,LRP1,PRKDC,CSTF2,PARK7,APEH,RTN4,ADD1,NUP160,IPO5,ACAT1,GANAB,DPYSL2,G3BP1,ANXA6,FLNA,MAP4,TNPO1,SF3A3,DYNC1H1,RRM1,ANXA1,MBNL2,ACTN1,RDX,RAB10,SLC7A5,SNRNP40,MFAP1,CAPRIN1,CANX,STT3A,TFAM,S100A4,HNRNPH2,ETF1,FAM98B,MCM6,EIF4G2	41	PARK7	1
gene_set_query	1295	TFAP2B	ENSG00000008196	ENSG00000008196.11	no	1.06281	-0.969611	0.809541	-1.19773	0.231023	0.425885	1034	ARCHS4 Coexpression,917;Enrichr Queries,998;GTEx Coexpression,1186	RBFOX2,RAB14,ZMAT2,COL14A1,DPYSL2	5	NA	0
gene_set_query	397	TFAP2C	ENSG00000087510	ENSG00000087510.6	yes	214.584	0.129248	0.399282	0.323701	0.746164	0.861968	480.2	Literature ChIP-seq,115;ARCHS4 Coexpression,671;ENCODE ChIP-seq,81;Enrichr Queries,697;ReMap ChIP-seq,214;GTEx Coexpression,1103	LRP1,AHNAK,CSTF2,HNRNPR,NMD3,PARK7,MRPL15,APEH,RTN4,ADD1,GANAB,DPYSL2,G3BP1,PABPC4L,ANXA6,FLNA,CPNE3,FLNB,MAP4,TNPO1,SF3A3,RRM1,ANXA1,TPM4,ACTN1,RDX,FNDC3B,YWHAZ,RC3H2,RAB10,SLC7A5,HNRNPK,RAB14,CAPRIN1,CSDE1,CANX,TFAM,HNRNPH2,ETF1,FAM98B,MCM6,MAPRE1,EIF4G3	43	PARK7	1
gene_set_query	1604	TFAP2D	ENSG00000008197	ENSG00000008197.4	no	0.220771	-0.412503	1.18768	-0.347317	0.728353	NA	1399	ARCHS4 Coexpression,1294;Enrichr Queries,1334;GTEx Coexpression,1569	GEMIN5	1	NA	0
gene_set_query	1200	TFAP2E	ENSG00000116819	ENSG00000116819.6	no	65.0247	-0.529829	0.197481	-2.68294	0.00729777	0.0393269	963.7	ARCHS4 Coexpression,1004;Enrichr Queries,1279;GTEx Coexpression,608	SRP72,STXBP1,DPYSL2,SPTAN1,SYNE1	5	NA	0
gene_set_query	1124	TFAP4	ENSG00000090447	ENSG00000090447.10	yes	706.208	-0.0683578	0.124526	-0.548946	0.583043	0.754454	914	ARCHS4 Coexpression,1552;Enrichr Queries,634;ReMap ChIP-seq,195;GTEx Coexpression,1275	SF3A3,SLBP,SLC7A5,TPM4,AHNAK,ACTN1,DPYSL2,NCL,FLNB,ETF1,MCM6	11	NA	0
gene_set_query	13	TFCP2	ENSG00000135457	ENSG00000135457.8	no	1774.05	-0.0773323	0.0875816	-0.882974	0.37725	0.580557	67	ARCHS4 Coexpression,20;Enrichr Queries,48;GTEx Coexpression,133	DDX6,DDX3X,AHNAK,PRKDC,FCF1,PHAX,HNRNPR,IPO5,ZNHIT6,DPYSL2,PPP1R8,G3BP1,FLNB,HSPA8,SUPT16H,SSB,API5,XRCC5,ACTN1,PGD,SMC1A,YWHAZ,DDOST,HNRNPK,MFAP1,NCL,CAPRIN1,XRN2,FAM98B,MCM6,EIF4G3,LSM14A	32	NA	0
gene_set_query	1266	TFCP2L1	ENSG00000115112	ENSG00000115112.7	yes	2897.9	-0.439944	0.229691	-1.91538	0.0554444	0.1663	1011	ARCHS4 Coexpression,1240;Enrichr Queries,561;GTEx Coexpression,1233	SLC7A5,AHNAK,DPYSL2,FLNB,TNS1	5	NA	0
gene_set_query	97	TFDP1	ENSG00000198176	ENSG00000198176.11	no	3282.71	0.225905	0.0867741	2.60337	0.00923131	0.0467574	203.5	ARCHS4 Coexpression,178;Enrichr Queries,272;ReMap ChIP-seq,115;GTEx Coexpression,249	SF3A3,SLBP,HSPA8,RRM1,AHNAK,PRKDC,PGAM1,CSTF2,HNRNPR,ZC3HAV1,SMC1A,IPO5,SLC7A5,GANAB,HNRNPK,MFAP1,NCL,G3BP1,CANX,ETF1,MCM6,NAA15,MAP4	23	NA	0
gene_set_query	524	TFDP2	ENSG00000114126	ENSG00000114126.16	no	1535.74	0.197867	0.096703	2.04613	0.0407438	0.13469	560	ARCHS4 Coexpression,640;Enrichr Queries,333;GTEx Coexpression,707	SLC7A5,AHNAK,DHX57,DPYSL2,ACTN1,FLNB,MCM6,IQGAP1,IPO5,TNS1,SYNE1,NOMO2	12	NA	0
gene_set_query	1594	TFDP3	ENSG00000183434	ENSG00000183434.9	no	0.109843	-0.462067	1.61341	-0.286391	0.774578	NA	1381	ARCHS4 Coexpression,1424;Enrichr Queries,1285;GTEx Coexpression,1433	DPYSL2	1	NA	0
gene_set_query	339	TFE3	ENSG00000068323	ENSG00000068323.15	no	3247.24	0.0447899	0.0660452	0.678171	0.497663	0.687139	443.7	ARCHS4 Coexpression,526;Enrichr Queries,128;GTEx Coexpression,677	CAP1,HSPA8,ANXA1,AHNAK,ACTN1,HUWE1,ZC3HAV1,SLC7A5,GANAB,DPYSL2,ANXA6,FLNA,S100A4,ETF1,FLNB,TNS1	16	NA	0
gene_set_query	973	TFEB	ENSG00000112561	ENSG00000112561.16	no	1626.94	-0.0503402	0.125671	-0.40057	0.688737	0.825317	818.3	Literature ChIP-seq,52;ARCHS4 Coexpression,1499;Enrichr Queries,359;GTEx Coexpression,1363	ZCCHC24,SUPT16H,AHNAK,RC3H2,SLC7A5,THRAP3,DPYSL2,NCL,ZNHIT6,CSDE1,STT3A,ANXA6,GEMIN5,FLNB,HNRNPH2,KCTD12,DNAJC8,FAM98A,EIF4E,TNS1	20	NA	0
gene_set_query	1584	TFEC	ENSG00000105967	ENSG00000105967.14	no	182.062	0.285927	0.224923	1.27122	0.203651	0.393445	1360	ARCHS4 Coexpression,1261;Enrichr Queries,1292;GTEx Coexpression,1528	ANXA1,KCTD12	2	NA	0
gene_set_query	224	TGIF1	ENSG00000177426	ENSG00000177426.19	no	4085.76	-0.206845	0.117838	-1.75534	0.0792014	0.211664	336	ARCHS4 Coexpression,90;Enrichr Queries,264;GTEx Coexpression,654	ANXA1,SSB,TPM4,AHNAK,ACTN1,STXBP1,FNDC3B,ADD1,SLC7A5,PSMA6,G3BP1,RBPMS2,ANXA6,ETF1,S100A4,FLNB,RBM7,SPTAN1,EIF4E,YWHAG	20	NA	0
gene_set_query	331	TGIF2	ENSG00000118707	ENSG00000118707.8	no	1466.02	0.0479546	0.105349	0.455199	0.648966	0.80019	439.3	ARCHS4 Coexpression,8;Enrichr Queries,659;ReMap ChIP-seq,166;GTEx Coexpression,924	LRP1,AHNAK,STXBP1,GDI2,RTN4,NUP160,IPO5,GANAB,DPYSL2,G3BP1,RBPMS2,EIF4E,SF3A3,PRMT5,SUPT16H,SSB,XRCC5,QKI,HADHB,SLC7A5,SNRNP40,THRAP3,NCL,MCM6,NAA15,R3HDM1	26	NA	0
gene_set_query	1566	TGIF2LX	ENSG00000153779	ENSG00000153779.9	no	0.0217703	-0.357863	2.92714	-0.122257	0.902695	NA	1324	ARCHS4 Coexpression,1268;Enrichr Queries,1101;GTEx Coexpression,1602	DPYSL2,PABPC5,GEMIN5	3	NA	0
gene_set_query	1590	TGIF2LY	ENSG00000176679	ENSG00000176679.8	no	0.0128904	-0.277714	2.92714	-0.0948758	0.924413	NA	1372	ARCHS4 Coexpression,1152;Enrichr Queries,1404;GTEx Coexpression,1561	YWHAZ	1	NA	0
gene_set_query	69	THAP1	ENSG00000131931	ENSG00000131931.7	no	330.77	0.243565	0.0934068	2.60757	0.0091187	0.0463462	166	ARCHS4 Coexpression,148;ENCODE ChIP-seq,102;Enrichr Queries,105;ReMap ChIP-seq,289;GTEx Coexpression,186	SLBP,DDX3X,PHAX,MRPL15,VIRMA,MTDH,RBM15B,GANAB,ZMAT2,ZNHIT6,PPP1R8,CSTF1,TNPO1,SPTAN1,EIF4E,BCAS2,SF3A3,PRMT5,HSPA8,RRM1,SSB,ACTN1,CPSF2,PGD,EIF2S1,YWHAZ,LSM3,PSMA6,GNL3L,HNRNPK,MFAP1,PSMC1,CSDE1,SRPRA,TFAM,ETF1,NAA15,DNAJC8,FAM98A,EIF4G2	40	NA	0
gene_set_query	344	THAP10	ENSG00000129028	ENSG00000129028.7	no	119.56	0.0693221	0.105329	0.658148	0.510443	0.698093	445.7	ARCHS4 Coexpression,454;Enrichr Queries,708;GTEx Coexpression,175	DYNC1H1,ANXA1,MDH1,MYO5A,PHAX,RTN4,SLC7A5,YWHAQ,DPYSL2,PSMC1,FAM98B,MCM6,TNPO1,YWHAG,BCAS2	15	NA	0
gene_set_query	563	THAP11	ENSG00000168286	ENSG00000168286.2	no	1248.86	0.0350744	0.0721247	0.486302	0.626753	0.784833	582.2	Literature ChIP-seq,64;ARCHS4 Coexpression,1024;Enrichr Queries,644;ReMap ChIP-seq,174;GTEx Coexpression,1005	SF3A3,FYTTD1,HSPA8,SLBP,DYNC1H1,MDH1,MYO5A,PGD,EIF2S1,DDOST,SLC7A5,PRPF4,THRAP3,PSMC1,CSDE1,MCM6,R3HDM1,EIF4E,NOMO1,YWHAG	20	NA	0
gene_set_query	14	THAP12	ENSG00000137492	ENSG00000137492.6	no	1465.63	0.258453	0.0783069	3.30051	0.000965105	0.00892601	71	ARCHS4 Coexpression,28;GTEx Coexpression,114	HSPA8,DDX3X,PRKDC,FNDC3B,DDOST,RC3H2,ARCN1,IPO5,HNRNPK,SRP72,CAPRIN1,CSDE1,G3BP1,CANX,PPP1R8,SRPRA,STT3A,TCEA1,ETF1,TNPO1,NOMO1,NOMO2	22	NA	0
gene_set_query	697	THAP2	ENSG00000173451	ENSG00000173451.5	no	244.683	-0.10922	0.110022	-0.992709	0.320852	0.525282	654	ARCHS4 Coexpression,475;Enrichr Queries,738;GTEx Coexpression,749	HSPA8,GANAB,MBNL2,YWHAQ,DPYSL2,ACTN1,FNDC3B,FLNA,FLNB,EIF4E	10	NA	0
gene_set_query	1074	THAP3	ENSG00000041988	ENSG00000041988.14	no	593.835	-0.0201683	0.10049	-0.2007	0.840933	0.917454	879	ARCHS4 Coexpression,331;Enrichr Queries,726;GTEx Coexpression,1580	MACF1,GANAB,AHNAK,DPYSL2,HUWE1,PARK7,IQGAP1,DDOST,LSM3	9	PARK7	1
gene_set_query	602	THAP4	ENSG00000176946	ENSG00000176946.10	no	2761.33	0.080938	0.0834168	0.970284	0.331905	0.537291	602	ARCHS4 Coexpression,958;Enrichr Queries,332;GTEx Coexpression,516	HADHB,HSPA8,GANAB,PSMC1,NCL,FLNB,MRPL15,PARK7,MCM6,APEH,DDOST	11	PARK7	1
gene_set_query	852	THAP5	ENSG00000177683	ENSG00000177683.12	no	804.927	0.106879	0.0868029	1.23128	0.218217	0.410782	747.7	ARCHS4 Coexpression,639;Enrichr Queries,520;GTEx Coexpression,1084	GANAB,MBNL2,DPYSL2,RDX,TNPO1,SLU7,EIF4E,QKI,PAFAH1B2	9	NA	0
gene_set_query	379	THAP6	ENSG00000174796	ENSG00000174796.11	no	535.301	-0.0115016	0.0723829	-0.1589	0.873748	0.936234	468	ARCHS4 Coexpression,816;Enrichr Queries,254;GTEx Coexpression,334	HSPA8,MBNL2,ANXA1,CPSF2,MYO5A,VIRMA,DDOST,SYNE1,GANAB,THRAP3,CSDE1,DPYSL2,FLNB,DHX29,EIF4E	15	NA	0
gene_set_query	1317	THAP7	ENSG00000184436	ENSG00000184436.10	no	1099.35	-0.0777181	0.106542	-0.729459	0.465721	0.661257	1058	ARCHS4 Coexpression,1202;Enrichr Queries,1114;GTEx Coexpression,859	CDC42,HSPA8,SLBP,YWHAB,DDOST	5	YWHAB	1
gene_set_query	738	THAP8	ENSG00000161277	ENSG00000161277.10	no	236.699	0.243934	0.100231	2.43371	0.0149448	0.0661731	680.3	ARCHS4 Coexpression,527;Enrichr Queries,797;GTEx Coexpression,717	ZCCHC24,MACF1,RAP1A,YWHAQ,DPYSL2,PGAM1,FLNA,IQGAP1,DDOST,ENOX1	10	NA	0
gene_set_query	334	THAP9	ENSG00000168152	ENSG00000168152.11	no	175.769	0.00979123	0.0902717	0.108464	0.913628	0.958089	441.3	ARCHS4 Coexpression,210;Enrichr Queries,853;GTEx Coexpression,261	ACTN1,UBFD1,QKI,IPO5,PSMA6,GANAB,DHX57,CSTF1,ANXA6,TFAM,FLNA,NAA15,EIF4G3,EIF4E,PAFAH1B2	15	NA	0
gene_set_query	503	THRA	ENSG00000126351	ENSG00000126351.11	no	3011.61	0.167614	0.120378	1.3924	0.163803	0.342291	542	Literature ChIP-seq,132;ARCHS4 Coexpression,259;Enrichr Queries,230;GTEx Coexpression,1547	ZCCHC24,RRM1,AHNAK,STXBP1,YWHAZ,RTN4,ADD1,SYNE1,IPO5,DPYSL2,MAP4,SPTAN1,YWHAG,TNS1	14	NA	0
gene_set_query	831	THRB	ENSG00000151090	ENSG00000151090.16	no	663.735	0.228363	0.189923	1.2024	0.229208	0.423676	735.3	ARCHS4 Coexpression,1151;Enrichr Queries,825;GTEx Coexpression,230	SEC23A,COL14A1,ACTN1,DPYSL2,STXBP1,FLNA,ADARB1,TNS1,SYNE1	9	NA	0
gene_set_query	748	THYN1	ENSG00000151500	ENSG00000151500.13	no	1527.06	0.0956087	0.0942831	1.01406	0.310554	0.514586	683.5	ARCHS4 Coexpression,257;GTEx Coexpression,1110	GANAB,SNRNP40,SSB,MDH1,G3BP1,FLNA,PARK7,LSM3	8	PARK7	1
gene_set_query	1427	TIGD1	ENSG00000221944	ENSG00000221944.4	no	345.396	-0.631283	0.126176	-5.0032	5.64e-07	2.48e-05	1139	ARCHS4 Coexpression,785;GTEx Coexpression,1492	MACF1,SYNE1	2	NA	0
gene_set_query	505	TIGD2	ENSG00000180346	ENSG00000180346.3	yes	441.274	-0.0850232	0.111036	-0.765724	0.443841	0.64116	544.7	ARCHS4 Coexpression,93;Enrichr Queries,447;GTEx Coexpression,1094	DMGDH,PRMT5,ANXA1,AHNAK,GDI2,SLC7A5,DPYSL2,CAPRIN1,CSDE1,G3BP1,CANX,PPP1R8,GEMIN5,FLNB,ETF1,KCTD12,TNPO1	17	NA	0
gene_set_query	1588	TIGD3	ENSG00000173825	ENSG00000173825.6	no	29.0056	0.148693	0.212062	0.701179	0.483191	0.676154	1369	ARCHS4 Coexpression,1393;Enrichr Queries,1287;GTEx Coexpression,1426	DPYSL2	1	NA	0
gene_set_query	1483	TIGD4	ENSG00000169989	ENSG00000169989.2	no	30.0884	-0.123936	0.170718	-0.725972	0.467856	0.663257	1199	ARCHS4 Coexpression,975;Enrichr Queries,1017;GTEx Coexpression,1606	YWHAQ,DPYSL2,SYNE1	3	NA	0
gene_set_query	1055	TIGD5	ENSG00000179886	ENSG00000179886.5	no	665.62	0.0949018	0.130311	0.728269	0.466449	0.662041	868	ARCHS4 Coexpression,1044;Enrichr Queries,1275;GTEx Coexpression,285	PRPF4,PRMT5,SLC7A5,RBM15B,GNL3L,CSTF1,MRPL15	7	NA	0
gene_set_query	508	TIGD6	ENSG00000164296	ENSG00000164296.6	no	285.936	0.00391067	0.0769307	0.0508337	0.959458	0.981015	545.3	ARCHS4 Coexpression,966;Enrichr Queries,628;GTEx Coexpression,42	MBNL2,AHNAK,PRKDC,FCF1,FNDC3B,VIRMA,MTDH,ARCN1,SLC7A5,GANAB,SRP72,NCL,DPYSL2,PPP1R8,CSTF1,STT3A,TNPO1,SPTAN1	18	NA	0
gene_set_query	1034	TIGD7	ENSG00000140993	ENSG00000140993.9	no	89.8981	0.000414526	0.133661	0.00310132	0.997526	0.998762	853	ARCHS4 Coexpression,744;Enrichr Queries,653;GTEx Coexpression,1162	YWHAQ,DPYSL2,HLTF,UBFD1,DDOST,TNS1	6	NA	0
gene_set_query	1546	TLX1	ENSG00000107807	ENSG00000107807.11	no	44.042	-0.634565	0.423479	-1.49846	0.134015	0.299413	1295	ARCHS4 Coexpression,1237;Enrichr Queries,1376;GTEx Coexpression,1273	SMC1A	1	NA	0
gene_set_query	1278	TLX2	ENSG00000115297	ENSG00000115297.10	yes	11.5877	-1.21584	0.325673	-3.73331	0.000188982	0.00251821	1019	ARCHS4 Coexpression,451;Enrichr Queries,1145;GTEx Coexpression,1462	RBM15B,PRKDC,DPYSL2,DDX1,TNPO1,RBMS3	6	NA	0
gene_set_query	1375	TLX3	ENSG00000164438	ENSG00000164438.5	no	0.410794	-0.209162	0.834217	-0.250729	0.802024	NA	1096	ARCHS4 Coexpression,1201;Enrichr Queries,1151;GTEx Coexpression,935	RBFOX2,STXBP1,DPYSL2,SYNE1	4	NA	0
gene_set_query	502	TMF1	ENSG00000144747	ENSG00000144747.13	no	2407.75	0.0402395	0.12097	0.33264	0.739406	0.857551	540.5	ARCHS4 Coexpression,933;GTEx Coexpression,148	MBNL2,DHX57,CAPRIN1,TFAM,TNPO1,RBM7,NUP160,IPO5,ARCN1	9	NA	0
gene_set_query	96	TOPORS	ENSG00000197579	ENSG00000197579.6	no	883.781	0.030218	0.113793	0.265553	0.790584	0.888742	203.5	ARCHS4 Coexpression,203;GTEx Coexpression,204	DDX10,VIRMA,IPO5,GANAB,THRAP3,DHX57,TFAM,BUD13,NAA15,RBM7,EIF4E,BCAS2,NOMO2	13	NA	0
gene_set_query	24	TP53	ENSG00000141510	ENSG00000141510.14	yes	2159.51	0.0540034	0.178662	0.302266	0.762449	0.871662	95	Literature ChIP-seq,56;ARCHS4 Coexpression,142;Enrichr Queries,50;ReMap ChIP-seq,95;GTEx Coexpression,132	YWHAB,GDI2,PARK7,IPO5,SYNE1,ANXA6,TNPO1,YWHAG,TNS1,ZCCHC24,EIF5B,SUPT16H,ANXA1,RBFOX2,MBNL2,ACTN1,FNDC3B,SMC1A,YWHAZ,PDIA6,PCDHGA9,DYNC1LI1,THRAP3,NCL,CANX,GEMIN5,S100A4,DNAJC8,MCM6,RBMS3,SEC23A,LRP1,AHNAK,PRKDC,STXBP1,NMD3,IQGAP1,ADD1,CDC42,GANAB,SRP72,G3BP1,PPP1R8,CSTF1,FLNA,FLNB,SF3A3,HSPA8,RRM1,XRCC5,YLPM1,MYO5A,LSM3,ARCN1,SNRNP40,EIF4G3	56	YWHAB,PARK7	2
gene_set_query	749	TP63	ENSG00000073282	ENSG00000073282.11	yes	333.737	0.179527	0.432557	0.415038	0.678114	0.818534	685.8	Literature ChIP-seq,71;ARCHS4 Coexpression,1290;Enrichr Queries,712;ReMap ChIP-seq,235;GTEx Coexpression,1121	MACF1,SEC23A,DDX3X,AHNAK,PRKDC,DDX1,NMD3,ADARB1,IQGAP1,ZC3HAV1,HNRNPLL,VIRMA,RTN4,CDC42,SRP72,DPYSL2,ZNHIT6,G3BP1,FLNA,FLNB,BCAS2,RRM1,ANXA1,RBFOX2,RDX,CPSF2,DDX10,MYO5A,YWHAZ,LSM3,QKI,HADHB,DYNC1LI1,RAB14,XRN2,STT3A,TFAM,S100A4,ETF1,KCTD12,MAPRE1,RBMS3	42	NA	0
gene_set_query	1259	TP73	ENSG00000078900	ENSG00000078900.13	yes	152.378	0.0742659	0.214673	0.345949	0.729381	0.851962	1007	ARCHS4 Coexpression,887;Enrichr Queries,688;GTEx Coexpression,1446	SLC7A5,AHNAK,DPYSL2,HUWE1,MCM6,SMC1A	6	NA	0
gene_set_query	1446	TPRX1	ENSG00000178928	ENSG00000178928.7	no	0.0785429	-0.149483	1.86532	-0.0801383	0.936127	NA	1159	ARCHS4 Coexpression,815;Enrichr Queries,1240;GTEx Coexpression,1421	MFAP1,PHAX,TNS1	3	NA	0
gene_set_query	976	TRAFD1	ENSG00000135148	ENSG00000135148.10	no	2076.28	0.0309727	0.0990123	0.312816	0.75442	0.866851	819	ARCHS4 Coexpression,1330;Enrichr Queries,496;GTEx Coexpression,631	CDC42,AHNAK,DPYSL2,EIF2AK2,BUD13,FLNB,PARK7,ZC3HAV1,DDOST	9	PARK7	1
gene_set_query	703	TRERF1	ENSG00000124496	ENSG00000124496.11	no	1022.5	0.213596	0.139864	1.52716	0.126721	0.28871	660	ARCHS4 Coexpression,1187;Enrichr Queries,214;GTEx Coexpression,579	MACF1,MBNL2,AHNAK,ACTN1,CSTF2,PARK7,IQGAP1,YWHAZ,SYNE1,SLC7A5,DPYSL2,FLNB,TNS1	13	PARK7	1
gene_set_query	301	TRPS1	ENSG00000104447	ENSG00000104447.10	no	902.456	0.511903	0.212471	2.40928	0.0159842	0.0695747	409	ARCHS4 Coexpression,283;Enrichr Queries,194;GTEx Coexpression,750	MACF1,ANXA1,AHNAK,COL14A1,FNDC3B,HUWE1,IQGAP1,SYNE1,DPYSL2,CPNE3,FLNB,KCTD12,TNS1,RBMS3	14	NA	0
gene_set_query	409	TSC22D1	ENSG00000102804	ENSG00000102804.13	no	15090.7	-0.0190739	0.106961	-0.178326	0.858467	0.927043	486	ARCHS4 Coexpression,820;Enrichr Queries,104;GTEx Coexpression,534	HSPA8,ANXA1,AHNAK,ACTN1,STXBP1,YWHAZ,ADD1,RTN4,DDOST,YWHAQ,DPYSL2,CSTF1,S100A4,FLNB	14	NA	0
gene_set_query	148	TSHZ1	ENSG00000179981	ENSG00000179981.9	no	1138.5	0.385959	0.121466	3.17751	0.00148547	0.0122588	259.3	ARCHS4 Coexpression,219;Enrichr Queries,325;GTEx Coexpression,234	ZCCHC24,RBFOX2,MBNL2,ANXA1,AHNAK,LRP1,STXBP1,APEH,ADD1,SYNE1,PCDHGA9,ENOX1,PSMA6,DPYSL2,FLNB,KCTD12,SPTAN1,TNS1,PAFAH1B1	19	NA	0
gene_set_query	287	TSHZ2	ENSG00000182463	ENSG00000182463.14	no	1474.75	0.480293	0.160734	2.98812	0.00280698	0.0195898	392.7	ARCHS4 Coexpression,413;Enrichr Queries,240;GTEx Coexpression,525	ANXA1,AHNAK,COL14A1,PGAM1,PGD,PDIA6,DDOST,SYNE1,DPYSL2,KCTD12,RBMS3,SNTB2,TNS1	13	NA	0
gene_set_query	194	TSHZ3	ENSG00000121297	ENSG00000121297.6	no	704.489	0.416638	0.178712	2.33134	0.0197352	0.0811563	312.3	ARCHS4 Coexpression,132;Enrichr Queries,290;GTEx Coexpression,515	ZCCHC24,RBFOX2,AHNAK,TPM4,LRP1,COL14A1,ACTN1,PABPC5,RTN4,SYNE1,DPYSL2,KCTD12,SNTB2,TNS1,RBMS3	15	NA	0
gene_set_query	15	TTF1	ENSG00000125482	ENSG00000125482.11	yes	721.139	0.218822	0.075151	2.91177	0.00359391	0.0233643	73	ARCHS4 Coexpression,95;GTEx Coexpression,51	FYTTD1,PRMT5,EIF5B,SSB,LRP1,DDX1,PHAX,EIF2S1,LSM3,ADD1,GANAB,GNL3L,THRAP3,CSDE1,PSMC1,ANXA6,GEMIN5,NAF1,DHX29,DNAJC8,SLU7,NOMO2	22	NA	0
gene_set_query	229	TWIST1	ENSG00000122691	ENSG00000122691.11	no	466.672	-0.157812	0.272155	-0.57986	0.562009	0.738382	341.3	ARCHS4 Coexpression,376;Enrichr Queries,728;ReMap ChIP-seq,111;GTEx Coexpression,150	ZCCHC24,DYNC1H1,SSB,ANXA1,TPM4,LRP1,AHNAK,PRKDC,ACTN1,FCF1,RTN4,ZNHIT6,DPYSL2,FLNA,S100A4,KCTD12,TNPO1,TNS1,RBMS3	19	NA	0
gene_set_query	221	TWIST2	ENSG00000233608	ENSG00000233608.3	no	105.455	0.61015	0.198222	3.07812	0.00208312	0.0157592	335	ARCHS4 Coexpression,469;GTEx Coexpression,201	ZCCHC24,SSB,TPM4,LRP1,ZNHIT6,ACTN1,FCF1,TNPO1	8	NA	0
gene_set_query	8	UBP1	ENSG00000153560	ENSG00000153560.10	yes	3008.49	0.150068	0.0744462	2.0158	0.0438214	0.141431	54	ARCHS4 Coexpression,141;Enrichr Queries,4;GTEx Coexpression,17	SEC23A,DDX3X,AHNAK,YWHAB,PRKDC,GDI2,HNRNPR,UBFD1,ADARB1,IQGAP1,VIRMA,RTN4,MTDH,GANAB,RAP1A,YWHAQ,DPYSL2,FLNA,FLNB,TNPO1,YWHAG,TNS1,HSPA8,SUPT16H,RBFOX2,API5,ACTN1,FNDC3B,HUWE1,SMC1A,YWHAZ,RC3H2,DDOST,ARCN1,HNRNPK,NCL,CSDE1,CAPRIN1,CANX,MCM6,R3HDM1,EIF4G2	42	YWHAB	1
gene_set_query	1521	UNCX	ENSG00000164853	ENSG00000164853.8	no	0.0672128	-0.365879	2.92714	-0.124995	0.900527	NA	1246	ARCHS4 Coexpression,1544;Enrichr Queries,1363;GTEx Coexpression,832	STXBP1,SYNE1	2	NA	0
gene_set_query	796	USF1	ENSG00000158773	ENSG00000158773.13	no	2837.78	-0.372527	0.0957141	-3.89209	9.94e-05	0.00153257	710.4	ARCHS4 Coexpression,1356;ENCODE ChIP-seq,8;Enrichr Queries,620;ReMap ChIP-seq,264;GTEx Coexpression,1304	DDX3X,YWHAB,GDI2,UBFD1,PARK7,ACAT1,MTDH,GANAB,PTDSS1,RBM15B,PPP1R8,CSTF1,ANXA6,FLNA,FLNB,TNPO1,EIF4E,BCAS2,YWHAG,CAP1,HSPA8,EIF5B,DYNC1H1,ACTN1,FNDC3B,PGD,EIF2S1,DDOST,RC3H2,SLC7A5,GNL3L,HNRNPK,THRAP3,NCL,XRN2,CANX,STT3A,S100A4,HNRNPH2,ETF1,DHX29,DNAJC8,MAPRE1	43	YWHAB,PARK7	2
gene_set_query	482	USF2	ENSG00000105698	ENSG00000105698.14	no	5236.37	0.136609	0.0826861	1.65214	0.0985062	0.244706	528	ARCHS4 Coexpression,1556;ENCODE ChIP-seq,48;Enrichr Queries,153;ReMap ChIP-seq,168;GTEx Coexpression,715	DDX3X,AHNAK,YWHAB,STXBP1,UBFD1,NUP160,RTN4,ACAT1,MTDH,RBM15B,PTDSS1,DPYSL2,ANXA6,FLNB,RBM7,TNPO1,EIF4E,BCAS2,CAP1,DYNC1H1,HSPA8,EIF5B,ACTN1,YWHAZ,EIF2S1,DDOST,RC3H2,SLC7A5,GNL3L,HNRNPK,RAB14,THRAP3,NCL,XRN2,CANX,STT3A,S100A4,HNRNPH2,DHX29,DNAJC8,MAPRE1,PAFAH1B2	42	YWHAB	1
gene_set_query	501	USF3	ENSG00000176542	ENSG00000176542.8	no	925.781	0.252971	0.107122	2.36152	0.0182	0.0765019	540.5	ARCHS4 Coexpression,317;GTEx Coexpression,764	MACF1,GANAB,CSDE1,PSMC1,PGAM1,PDIA6,DDOST,SYNE1	8	NA	0
gene_set_query	1596	VAX1	ENSG00000148704	ENSG00000148704.11	no	1.24332	-2.25813	0.775825	-2.91061	0.00360719	0.0234335	1386	ARCHS4 Coexpression,1241;Enrichr Queries,1378;GTEx Coexpression,1538	YWHAQ	1	NA	0
gene_set_query	1352	VAX2	ENSG00000116035	ENSG00000116035.2	no	34.9097	-0.443217	0.266696	-1.66188	0.0965366	0.241683	1081	ARCHS4 Coexpression,1584;Enrichr Queries,972;GTEx Coexpression,686	SLC7A5,RBFOX2,STXBP1,DPYSL2,SPTAN1	5	NA	0
gene_set_query	682	VDR	ENSG00000111424	ENSG00000111424.9	yes	2585.15	0.12638	0.136813	0.923739	0.355622	0.559442	641.6	Literature ChIP-seq,23;ARCHS4 Coexpression,1443;Enrichr Queries,258;ReMap ChIP-seq,141;GTEx Coexpression,1343	SLBP,AHNAK,DDX1,PARK7,ADD1,ACAT1,MTDH,CDC42,GANAB,PTDSS1,RBM15B,YWHAQ,SRP72,DPYSL2,G3BP1,PPP1R8,CSTF1,FLNB,BCAS2,TNS1,CAP1,SF3A3,HSPA8,PRMT5,ANXA1,SSB,MDH1,ACTN1,YLPM1,EIF2S1,HADHB,SLC7A5,PSMA6,MFAP1,CAPRIN1,CSDE1,SRPRA,S100A4,NAF1,FAM98B,BUD13,NAA15,R3HDM1,EIF4G2	44	PARK7	1
gene_set_query	1257	VENTX	ENSG00000151650	ENSG00000151650.7	yes	71.2723	-0.478304	0.205288	-2.32992	0.0198106	0.0813682	1005	ARCHS4 Coexpression,811;Enrichr Queries,1013;GTEx Coexpression,1191	CAP1,GANAB,DPYSL2,CANX,S100A4	5	NA	0
gene_set_query	40	VEZF1	ENSG00000136451	ENSG00000136451.7	no	2348.55	0.148209	0.0803887	1.84365	0.065234	0.185974	126.3	ARCHS4 Coexpression,112;Enrichr Queries,25;GTEx Coexpression,242	DDX6,DDX3X,AHNAK,IQGAP1,RTN4,MTDH,RAP1A,YWHAQ,DPYSL2,FLNB,TNPO1,TNS1,HSPA8,ANXA1,RBFOX2,ACTN1,RDX,YWHAZ,DDOST,RC3H2,QKI,SLC7A5,HNRNPK,THRAP3,CSDE1,CAPRIN1,DHX29,LSM14A,EIF4G2,PAFAH1B1	30	NA	0
gene_set_query	1332	VSX1	ENSG00000100987	ENSG00000100987.13	no	18.6526	-0.159582	0.471702	-0.338311	0.735129	0.855062	1063	ARCHS4 Coexpression,1254;Enrichr Queries,1351;GTEx Coexpression,583	GANAB,STXBP1,SPTAN1,SYNE1	4	NA	0
gene_set_query	1158	VSX2	ENSG00000119614	ENSG00000119614.2	no	0.494092	-0.0775449	0.635462	-0.122029	0.902876	0.952144	937	ARCHS4 Coexpression,689;Enrichr Queries,1391;GTEx Coexpression,731	RBFOX2,DPYSL2,SPTAN1,RTN4,ADD1	5	NA	0
gene_set_query	646	WIZ	ENSG00000011451	ENSG00000011451.16	no	2665.08	0.0745284	0.0715837	1.04114	0.297812	0.500966	623	ARCHS4 Coexpression,807;Enrichr Queries,45;GTEx Coexpression,1017	MACF1,HSPA8,DYNC1H1,AHNAK,ACTN1,HUWE1,DDOST,IPO5,GANAB,THRAP3,NCL,FLNA,ETF1,FLNB,MAP4,SPTAN1,TNS1	17	NA	0
gene_set_query	982	WT1	ENSG00000184937	ENSG00000184937.11	no	81.5977	0.448655	0.293142	1.5305	0.125892	0.287563	820.5	Literature ChIP-seq,62;ARCHS4 Coexpression,654;Enrichr Queries,1051;GTEx Coexpression,1515	FYTTD1,DDX6,ANXA1,TPM4,LRP1,ACTN1,FNDC3B,APEH,HNRNPLL,YWHAZ,ENOX1,MTDH,RAB10,HADHB,HNRNPK,DPYSL2,XRN2,RBPMS2,ETF1,KCTD12,DHX29,NAA15,R3HDM1,RBMS3	24	NA	0
gene_set_query	218	XBP1	ENSG00000100219	ENSG00000100219.15	no	0	NA	NA	NA	NA	NA	332	ARCHS4 Coexpression,542;Enrichr Queries,159;ReMap ChIP-seq,26;GTEx Coexpression,601	SLBP,AHNAK,STXBP1,GDI2,NMD3,PARK7,ZC3HAV1,DPYSL2,FLNB,SPTAN1,YWHAG,HSPA8,ANXA1,PGAM1,ACTN1,PDIA6,YWHAZ,DDOST,QKI,PCDHGA9,ARCN1,SLC7A5,CSDE1,CANX,SRPRA,STT3A,MAPRE1	27	PARK7	1
gene_set_query	328	XPA	ENSG00000136936	ENSG00000136936.9	no	543.172	0.0823103	0.091246	0.902071	0.367019	0.570652	432.7	ARCHS4 Coexpression,538;Enrichr Queries,457;GTEx Coexpression,303	ANXA1,AHNAK,ACTN1,HUWE1,DDOST,SYNE1,GANAB,RAP1A,DPYSL2,FLNA,FLNB,LSM14A,TNS1,NOMO2	14	NA	0
gene_set_query	281	YBX1	ENSG00000065978	ENSG00000065978.16	yes	14866.4	0.190052	0.0968324	1.96269	0.0496827	0.154542	387.7	ARCHS4 Coexpression,187;Enrichr Queries,22;GTEx Coexpression,954	DDX3X,YWHAB,PRKDC,GDI2,PARK7,RTN4,IPO5,GANAB,YWHAQ,FLNA,YWHAG,HSPA8,ANXA1,SMC1A,PDIA6,YWHAZ,DDOST,PSMA6,HNRNPK,NCL,CSDE1,CAPRIN1,CANX,ETF1,EIF4G2	25	YWHAB,PARK7	2
gene_set_query	1357	YBX2	ENSG00000006047	ENSG00000006047.11	no	49.3456	-0.708665	0.363327	-1.95049	0.0511181	0.157473	1085	ARCHS4 Coexpression,1549;Enrichr Queries,259;GTEx Coexpression,1448	SLC7A5,ANXA1,AHNAK,DPYSL2,RBPMS2,S100A4,FLNB,TNS1	8	NA	0
gene_set_query	955	YBX3	ENSG00000060138	ENSG00000060138.11	yes	9416.59	-0.29502	0.154975	-1.90367	0.0569537	0.169249	807.5	ARCHS4 Coexpression,1343;GTEx Coexpression,272	FYTTD1,CSDE1,PSMC1,UBFD1,NAF1	5	NA	0
gene_set_query	70	YY1	ENSG00000100811	ENSG00000100811.9	no	5270.95	0.0880291	0.0723277	1.21709	0.223571	0.417008	166.7	Literature ChIP-seq,8;ARCHS4 Coexpression,455;ENCODE ChIP-seq,6;Enrichr Queries,17;ReMap ChIP-seq,288;GTEx Coexpression,226	DDX3X,YWHAB,GDI2,HNRNPR,PHAX,VIRMA,IPO5,YWHAQ,TNPO1,YWHAG,BCAS2,TNS1,CAP1,PRMT5,RBFOX2,ANXA1,ACTN1,FNDC3B,SMC1A,YWHAZ,DDOST,HADHB,PRPF4,DYNC1LI1,NCL,CSDE1,CANX,ETF1,DNAJC8,MCM6,RBM23,PAFAH1B1,DDX6,MACF1,SEC23A,AHNAK,PRKDC,CSTF2,UBFD1,RTN4,NUP160,MTDH,GANAB,RBM15B,ZMAT2,SRP72,PPP1R8,CSTF1,FLNA,MAP4,SF3A3,HSPA8,DYNC1H1,RRM1,XRCC5,RDX,CPSF2,HUWE1,EIF2S1,LSM3,ARCN1,SNRNP40,HNRNPK,SNW1,GNL3L,RAB14,CAP…	75	YWHAB	1
gene_set_query	260	YY2	ENSG00000230797	ENSG00000230797.2	no	40.1518	0.388343	0.141998	2.73485	0.00624091	0.0351622	361.3	ARCHS4 Coexpression,357;Enrichr Queries,724;GTEx Coexpression,3	SEC23A,AHNAK,PRKDC,FCF1,PHAX,VIRMA,MTDH,SRP72,ZNHIT6,DPYSL2,PPP1R8,HLTF,TNPO1,RBM7,EIF5B,SSB,TPM4,CPSF2,HUWE1,EIF2S1,ARCN1,SLC7A5,TCEA1,GEMIN5,DHX29,NAA15	26	NA	0
gene_set_query	325	ZBED1	ENSG00000214717	ENSG00000214717.8	no	3648.72	0.187857	0.106356	1.7663	0.0773455	0.208407	432	ARCHS4 Coexpression,849;Enrichr Queries,175;ReMap ChIP-seq,183;GTEx Coexpression,521	HSPA8,DYNC1H1,ANXA1,AHNAK,ACTN1,MRPL15,YWHAZ,DDOST,ADD1,HADHB,SLC7A5,GANAB,PSMC1,DPYSL2,ANXA6,FLNA,S100A4	17	NA	0
gene_set_query	1009	ZBED2	ENSG00000177494	ENSG00000177494.5	no	327.207	1.28928	0.400301	3.22078	0.0012784	0.0109752	838.3	ARCHS4 Coexpression,516;Enrichr Queries,860;GTEx Coexpression,1139	SLC7A5,HSPA8,ANXA1,PGAM1,CANX,HUWE1,S100A4,MCM6	8	NA	0
gene_set_query	1044	ZBED3	ENSG00000132846	ENSG00000132846.5	no	472.242	0.256939	0.123397	2.08221	0.0373231	0.126755	861	ARCHS4 Coexpression,590;Enrichr Queries,439;GTEx Coexpression,1554	ZCCHC24,SLC7A5,RBM15B,AHNAK,DPYSL2,YLPM1,FLNB,MCM6,DDOST	9	NA	0
gene_set_query	94	ZBED4	ENSG00000100426	ENSG00000100426.6	no	1106.02	-0.0393863	0.115396	-0.341316	0.732866	0.854137	202.7	ARCHS4 Coexpression,149;Enrichr Queries,278;GTEx Coexpression,181	MACF1,RRM1,AHNAK,PRKDC,CSTF2,HUWE1,SMC1A,IPO5,PRPF4,SLC7A5,SNRNP40,GANAB,RBM15B,HNRNPK,DPYSL2,CAPRIN1,G3BP1,CSTF1,FLNB,NAA15,MCM6,TNPO1	22	NA	0
gene_set_query	948	ZBED5	ENSG00000236287	ENSG00000236287.6	no	2020.32	-0.351038	0.0755466	-4.64664	3.37e-06	0.000103155	804.5	ARCHS4 Coexpression,425;GTEx Coexpression,1184	GANAB,ACTN1,FLNA,NUP160,DDOST,NOMO2	6	NA	0
gene_set_query	41	ZBED6	ENSG00000257315	ENSG00000257315.1	no	256.563	0.277821	0.284084	0.977956	0.328096	0.533222	127	ARCHS4 Coexpression,127	MACF1,DYNC1H1,AHNAK,PRKDC,FNDC3B,HUWE1,IQGAP1,TNPO1,SYNE1	9	NA	0
gene_set_query	1618	ZBED9	ENSG00000232040	ENSG00000232040.2	no	54.8688	0.347603	0.34305	1.01327	0.31093	0.514992	1435	ARCHS4 Coexpression,1479;GTEx Coexpression,1391	NA	0	NA	0
gene_set_query	392	ZBTB1	ENSG00000126804	ENSG00000126804.12	no	1708.72	-0.094558	0.0904618	-1.04528	0.295893	0.498821	478	ARCHS4 Coexpression,642;Enrichr Queries,623;GTEx Coexpression,169	DDX6,ANXA1,DDX3X,AHNAK,ACTN1,FNDC3B,EIF2AK2,IQGAP1,NUP160,MTDH,DPYSL2,G3BP1,TCEA1,TNPO1,LSM14A	15	NA	0
gene_set_query	210	ZBTB10	ENSG00000205189	ENSG00000205189.10	yes	1004.65	0.111505	0.15393	0.724385	0.468829	0.664115	324.7	ARCHS4 Coexpression,302;Enrichr Queries,453;GTEx Coexpression,219	MACF1,DDX6,MBNL2,AHNAK,COL14A1,FNDC3B,HNRNPLL,RC3H2,QKI,DPYSL2,HLTF,PABPC4L,FLNA,FLNB,TNPO1,TNS1,RBMS3	17	NA	0
gene_set_query	232	ZBTB11	ENSG00000066422	ENSG00000066422.4	no	1077.36	0.154863	0.0902933	1.71512	0.086324	0.224016	343.3	ARCHS4 Coexpression,652;Enrichr Queries,384;ReMap ChIP-seq,17;GTEx Coexpression,320	DDX6,SLBP,SEC23A,DDX3X,DDX1,RTF1,ZC3HAV1,IQGAP1,APEH,MTDH,GANAB,SRP72,ZMAT2,G3BP1,CSTF1,TNPO1,YWHAG,CAP1,SF3A3,HSPA8,API5,FNDC3B,YWHAZ,RC3H2,CAPRIN1,FAM98B,NAA15	27	NA	0
gene_set_query	253	ZBTB12	ENSG00000204366	ENSG00000204366.3	no	251.186	-0.0215472	0.135864	-0.158594	0.873989	0.936317	359.3	ARCHS4 Coexpression,239;Enrichr Queries,722;GTEx Coexpression,117	PRKDC,PHAX,UBFD1,SMC1A,DDOST,IPO5,SLC7A5,GANAB,RBM15B,HNRNPK,MFAP1,ZNHIT6,DPYSL2,PPP1R8,FAM98B,DNAJC8,MCM6,TNPO1	18	NA	0
gene_set_query	407	ZBTB14	ENSG00000198081	ENSG00000198081.9	no	673.893	0.106453	0.090609	1.17486	0.240049	0.436919	484	ARCHS4 Coexpression,732;GTEx Coexpression,236	RAP1A,API5,ZNHIT6,PPP1R8,TCEA1,PHAX,LSM14A,QKI	8	NA	0
gene_set_query	204	ZBTB16	ENSG00000109906	ENSG00000109906.12	no	219.169	0.0927414	0.306323	0.302756	0.762075	0.871425	321.3	ARCHS4 Coexpression,531;Enrichr Queries,534;ReMap ChIP-seq,7;GTEx Coexpression,213	DDX3X,AHNAK,SYNE1,DPYSL2,FLNA,TNS1,SF3A3,EIF5B,DYNC1H1,ANXA1,PGAM1,HUWE1,EIF2AK2,SMC1A,PDIA6,RC3H2,LSM3,ARCN1,PRPF4,HNRNPK,CSDE1,NCL,GEMIN5,NAF1,ETF1,DHX29,SLU7,RBMS3	28	NA	0
gene_set_query	1250	ZBTB17	ENSG00000116809	ENSG00000116809.10	no	1366.71	-0.0917008	0.0932311	-0.983586	0.325319	0.530316	999.7	ARCHS4 Coexpression,1516;Enrichr Queries,509;GTEx Coexpression,974	AHNAK,API5,DPYSL2,ACTN1,FLNB,EIF4G3,DDOST	7	NA	0
gene_set_query	488	ZBTB18	ENSG00000179456	ENSG00000179456.10	no	1414.01	-0.37959	0.116931	-3.24628	0.00116925	0.010257	533.5	ARCHS4 Coexpression,163;GTEx Coexpression,904	STXBP1,MYO5A,SPTAN1,RTN4,QKI,YWHAG,ADD1,PAFAH1B1	8	NA	0
gene_set_query	56	ZBTB2	ENSG00000181472	ENSG00000181472.4	no	709.2	0.0962726	0.0798177	1.20616	0.227757	0.421898	152.3	ARCHS4 Coexpression,12;Enrichr Queries,356;GTEx Coexpression,89	DDX6,SLBP,DDX3X,AHNAK,STXBP1,FCF1,ZC3HAV1,MTDH,PTDSS1,G3BP1,PPP1R8,RBM7,HSPA8,ACTN1,YWHAZ,PRPF4,SLC7A5,GNL3L,SNW1,HNRNPK,CAPRIN1,CSDE1,XRN2,TFAM,NAF1,ETF1,MCM6,MAPRE1,EIF4G2	29	NA	0
gene_set_query	847	ZBTB20	ENSG00000181722	ENSG00000181722.14	no	66.6402	0.0916484	0.161346	0.568024	0.570019	0.744486	743.3	ARCHS4 Coexpression,503;Enrichr Queries,135;GTEx Coexpression,1592	MACF1,MBNL2,ANXA1,AHNAK,PGAM1,FNDC3B,NMD3,SYNE1,GANAB,DPYSL2,FLNB,TNS1,RBMS3	13	NA	0
gene_set_query	237	ZBTB21	ENSG00000173276	ENSG00000173276.12	no	755.228	0.329287	0.116516	2.82611	0.00471173	0.0285258	348	ARCHS4 Coexpression,304;GTEx Coexpression,392	DDX3X,PRKDC,HUWE1,NMD3,ETF1,RBM7,SMC1A,ARCN1	8	NA	0
gene_set_query	929	ZBTB22	ENSG00000236104	ENSG00000236104.2	no	1095.29	-0.000514088	0.0851228	-0.00603937	0.995181	0.997882	793.7	ARCHS4 Coexpression,638;Enrichr Queries,599;GTEx Coexpression,1144	EIF5B,HSPA8,SLC7A5,GANAB,AHNAK,DPYSL2,ANXA6,DDOST,ADD1	9	NA	0
gene_set_query	110	ZBTB24	ENSG00000112365	ENSG00000112365.4	no	449.998	0.0195546	0.0874193	0.223687	0.823001	0.907171	214.3	ARCHS4 Coexpression,361;Enrichr Queries,238;GTEx Coexpression,44	DDX6,AHNAK,PRKDC,XRCC5,FNDC3B,EIF2AK2,ZC3HAV1,SYNE1,PRPF4,SNRNP40,GNL3L,SNW1,SRP72,DPYSL2,G3BP1,PPP1R8,CSTF1,TFAM,FLNB,MCM6,NAA15,MAP4	22	NA	0
gene_set_query	1309	ZBTB25	ENSG00000089775	ENSG00000089775.10	no	652.748	-0.312447	0.072379	-4.31681	1.58e-05	0.000350507	1049	ARCHS4 Coexpression,989;Enrichr Queries,887;GTEx Coexpression,1272	SLC7A5,GANAB,AHNAK,DPYSL2	4	NA	0
gene_set_query	668	ZBTB26	ENSG00000171448	ENSG00000171448.8	no	474.031	-0.158531	0.0927334	-1.70954	0.087351	0.225577	632.7	ARCHS4 Coexpression,56;Enrichr Queries,1120;GTEx Coexpression,722	SUPT16H,DDX3X,PABPC5,RC3H2,NUP160,RAP1A,HNRNPK,RAB14,CAPRIN1,CSDE1,HLTF,G3BP1,TNPO1,LSM14A,EIF4G2	15	NA	0
gene_set_query	1073	ZBTB3	ENSG00000185670	ENSG00000185670.7	no	226.691	-0.00367826	0.0920137	-0.0399751	0.968113	0.985691	878	ARCHS4 Coexpression,1238;Enrichr Queries,559;GTEx Coexpression,837	SLC7A5,GANAB,MFAP1,AHNAK,DPYSL2,CSTF1,FLNB,DDOST	8	NA	0
gene_set_query	1474	ZBTB32	ENSG00000011590	ENSG00000011590.12	no	25.6652	0.000972844	0.186439	0.00521803	0.995837	0.998171	1189	ARCHS4 Coexpression,1178;Enrichr Queries,1130;GTEx Coexpression,1258	SLC7A5,AHNAK,ANXA6	3	NA	0
gene_set_query	124	ZBTB33	ENSG00000177485	ENSG00000177485.6	yes	1164.95	0.249455	0.0936437	2.66387	0.00772472	0.0409924	236.6	ARCHS4 Coexpression,3;ENCODE ChIP-seq,12;Enrichr Queries,54;ReMap ChIP-seq,44;GTEx Coexpression,1070	DDX3X,GDI2,PHAX,VIRMA,IPO5,YWHAQ,DPYSL2,CPNE3,TNPO1,PRMT5,EIF5B,MBNL2,FNDC3B,SMC1A,YWHAZ,RC3H2,HADHB,SLC7A5,PRPF4,PSMA6,NCL,CSDE1,CANX,XRN2,GEMIN5,S100A4,HNRNPH2,ETF1,SLU7,DDX6,AHNAK,PRKDC,DDX1,NMD3,HNRNPLL,MTDH,GANAB,ZMAT2,ZNHIT6,HLTF,G3BP1,CSTF1,FLNA,SF3A3,HSPA8,RRM1,MDH1,API5,XRCC5,CPSF2,HUWE1,EIF2AK2,EIF2S1,LSM3,ARCN1,RAB10,HNRNPK,GNL3L,RAB14,PSMC1,CAPRIN1,STT3A,TCEA1,BUD13,DHX29,FAM98A,LSM14…	68	NA	0
gene_set_query	1174	ZBTB34	ENSG00000177125	ENSG00000177125.5	no	734.934	-0.0134367	0.0994785	-0.135071	0.892555	0.946973	947.7	ARCHS4 Coexpression,1277;Enrichr Queries,271;GTEx Coexpression,1295	AHNAK,DPYSL2,FNDC3B,MYO5A,FLNB,KCTD12,IQGAP1,TNPO1,TNS1	9	NA	0
gene_set_query	522	ZBTB37	ENSG00000185278	ENSG00000185278.13	no	693.704	-0.396452	0.108029	-3.66987	0.00024267	0.00305647	559.7	ARCHS4 Coexpression,394;Enrichr Queries,484;GTEx Coexpression,801	MACF1,DDX6,AHNAK,DPYSL2,PGAM1,FLNB,LSM3,RC3H2,DDOST,TNS1,SYNE1	11	NA	0
gene_set_query	5	ZBTB38	ENSG00000177311	ENSG00000177311.9	no	3648.24	0.332483	0.133599	2.48867	0.0128222	0.0591523	40.33	ARCHS4 Coexpression,42;Enrichr Queries,72;GTEx Coexpression,7	MACF1,SEC23A,AHNAK,PRKDC,PHAX,UBFD1,IQGAP1,VIRMA,RTN4,MTDH,SYNE1,DPYSL2,ANXA6,FLNA,FLNB,MAP4,TNPO1,TNS1,MBNL2,ANXA1,TPM4,ACTN1,CPSF2,FNDC3B,EIF2S1,SLC7A5,THRAP3,CSDE1,CANX,GEMIN5,NAF1,DHX29,NAA15,SNTB2	34	NA	0
gene_set_query	207	ZBTB39	ENSG00000166860	ENSG00000166860.2	no	339.99	0.198075	0.134986	1.46738	0.142274	0.311381	324	ARCHS4 Coexpression,18;Enrichr Queries,626;GTEx Coexpression,328	SUPT16H,AHNAK,PRKDC,XRCC5,HUWE1,UBFD1,SMC1A,IPO5,SLC7A5,RBM15B,HNRNPK,DHX57,DPYSL2,CAPRIN1,G3BP1,CSTF1,RBPMS2,TFAM,GEMIN5,FLNB,MCM6,TNPO1,TNS1	23	NA	0
gene_set_query	160	ZBTB4	ENSG00000174282	ENSG00000174282.10	yes	4154.23	0.212499	0.0779109	2.72746	0.00638241	0.0357546	270.3	ARCHS4 Coexpression,126;Enrichr Queries,246;GTEx Coexpression,439	ZCCHC24,RBFOX2,AHNAK,LRP1,STXBP1,FNDC3B,ADD1,SYNE1,PSMA6,DPYSL2,CSTF1,ANXA6,FLNB,KCTD12,MAP4,SPTAN1,YWHAG,TNS1	18	NA	0
gene_set_query	346	ZBTB40	ENSG00000184677	ENSG00000184677.15	no	1025.05	0.124305	0.087975	1.41296	0.157667	0.3338	448	ARCHS4 Coexpression,549;Enrichr Queries,149;GTEx Coexpression,646	ZCCHC24,MACF1,HSPA8,AHNAK,STAU2,ACTN1,HUWE1,IQGAP1,DDOST,SYNE1,SLC7A5,DPYSL2,FLNB,EIF4E,BCAS2	15	NA	0
gene_set_query	371	ZBTB41	ENSG00000177888	ENSG00000177888.7	no	1231.57	0.116108	0.110853	1.0474	0.294913	0.497849	461.3	ARCHS4 Coexpression,286;Enrichr Queries,631;GTEx Coexpression,467	DYNC1H1,RBFOX2,MBNL2,STXBP1,DPYSL2,HLTF,CPNE3,TNPO1,SPTAN1,RC3H2	10	NA	0
gene_set_query	1043	ZBTB42	ENSG00000179627	ENSG00000179627.9	yes	717.346	-0.0278434	0.129924	-0.214305	0.830309	0.911246	860.5	ARCHS4 Coexpression,892;GTEx Coexpression,829	GANAB,CSDE1,SRPRA,APEH	4	NA	0
gene_set_query	553	ZBTB43	ENSG00000169155	ENSG00000169155.8	no	933.139	-0.182841	0.133903	-1.36547	0.172105	0.353445	577.7	ARCHS4 Coexpression,592;Enrichr Queries,888;GTEx Coexpression,253	FYTTD1,DYNC1LI1,GANAB,AHNAK,PSMC1,DPYSL2,ACTN1,FNDC3B,UBFD1,NAF1,NOMO2	11	NA	0
gene_set_query	324	ZBTB44	ENSG00000196323	ENSG00000196323.10	no	1918.5	0.22389	0.090599	2.47122	0.0134652	0.0613637	431.7	ARCHS4 Coexpression,99;Enrichr Queries,382;GTEx Coexpression,814	MACF1,DDX6,MBNL2,AHNAK,XRCC5,CPSF2,FNDC3B,UBFD1,RTN4,IPO5,THRAP3,CSDE1,DPYSL2,G3BP1,NAA15,TNPO1,EIF4E,PAFAH1B2	18	NA	0
gene_set_query	1139	ZBTB45	ENSG00000119574	ENSG00000119574.11	no	781.673	0.018106	0.0928061	0.195094	0.845319	0.919746	926.7	ARCHS4 Coexpression,1425;Enrichr Queries,598;GTEx Coexpression,757	SLC7A5,ZMAT2,MFAP1,DPYSL2,ETF1,FLNB,DDOST	7	NA	0
gene_set_query	1039	ZBTB46	ENSG00000130584	ENSG00000130584.9	no	624.381	-0.00562231	0.140852	-0.0399165	0.96816	0.985693	855.3	ARCHS4 Coexpression,1329;Enrichr Queries,483;GTEx Coexpression,754	ZCCHC24,AHNAK,STXBP1,DPYSL2,ACTN1,FLNB,SYNE1,TNS1	8	NA	0
gene_set_query	333	ZBTB47	ENSG00000114853	ENSG00000114853.12	no	1167.88	0.281223	0.109766	2.56202	0.0104066	0.0510489	441.3	ARCHS4 Coexpression,489;Enrichr Queries,313;GTEx Coexpression,522	ZCCHC24,AHNAK,LRP1,DPYSL2,MAP4,KCTD12,QKI,ADD1,TNS1,SYNE1,RBMS3	11	NA	0
gene_set_query	1249	ZBTB48	ENSG00000204859	ENSG00000204859.10	no	1031.83	-0.289288	0.106654	-2.71241	0.00667957	0.036929	999.3	ARCHS4 Coexpression,1457;Enrichr Queries,510;GTEx Coexpression,1031	SLC7A5,AHNAK,ETF1,FLNB,RBM23,PGD,DDOST	7	NA	0
gene_set_query	1236	ZBTB49	ENSG00000168826	ENSG00000168826.14	no	214.172	-0.0805132	0.0765996	-1.05109	0.293216	0.495813	992.5	ARCHS4 Coexpression,782;GTEx Coexpression,1203	DDX10,GEMIN5,BUD13	3	NA	0
gene_set_query	717	ZBTB5	ENSG00000168795	ENSG00000168795.4	yes	759.388	-0.283392	0.0945303	-2.9979	0.00271845	0.0191498	666.3	ARCHS4 Coexpression,119;Enrichr Queries,545;GTEx Coexpression,1335	HSPA8,AHNAK,PRKDC,HUWE1,UBFD1,SLC7A5,GANAB,RBM15B,HNRNPK,DPYSL2,CAPRIN1,CANX,FLNB,TNPO1	14	NA	0
gene_set_query	98	ZBTB6	ENSG00000186130	ENSG00000186130.4	no	539.088	0.306027	0.106889	2.86304	0.00419591	0.0260671	204.3	ARCHS4 Coexpression,5;Enrichr Queries,562;GTEx Coexpression,46	DDX6,DDX3X,GDI2,PHAX,NMD3,HNRNPR,IQGAP1,MTDH,IPO5,PPP1R8,G3BP1,CSTF1,TNPO1,PRMT5,HSPA8,MBNL2,API5,CPSF2,RC3H2,ARCN1,RAB10,GNL3L,HNRNPK,MFAP1,CAPRIN1,CSDE1,CANX,DHX29,NAA15,EIF4G2	30	NA	0
gene_set_query	518	ZBTB7A	ENSG00000178951	ENSG00000178951.7	no	4339.21	-0.026256	0.0906327	-0.289697	0.772048	0.877	555.8	ARCHS4 Coexpression,1609;ENCODE ChIP-seq,72;Enrichr Queries,156;ReMap ChIP-seq,262;GTEx Coexpression,680	DMGDH,SLBP,SEC23A,DDX3X,LRP1,AHNAK,YWHAB,STAU2,HNRNPR,UBFD1,APEH,RTN4,ADD1,MTDH,CDC42,ZMAT2,YWHAQ,SRP72,DPYSL2,FLNA,FLNB,RBM7,YWHAG,HSPA8,PRMT5,RRM1,ACTN1,RDX,EIF2AK2,YWHAZ,PDIA6,RAB10,SLC7A5,HNRNPK,TCEA1,ETF1,MAPRE1	37	YWHAB	1
gene_set_query	1327	ZBTB7B	ENSG00000160685	ENSG00000160685.12	yes	4174.24	-0.277453	0.119542	-2.32096	0.0202889	0.0827121	1062	ARCHS4 Coexpression,1480;Enrichr Queries,386;GTEx Coexpression,1320	SLC7A5,AHNAK,ACTN1,ETF1,FLNB,DDOST,TNS1	7	NA	0
gene_set_query	1264	ZBTB7C	ENSG00000184828	ENSG00000184828.8	no	1083.22	-0.040199	0.237752	-0.16908	0.865734	0.931368	1010	ARCHS4 Coexpression,1460;Enrichr Queries,703;GTEx Coexpression,868	RAB10,RAB14,AHNAK,DPYSL2,TNS1,RBMS3	6	NA	0
gene_set_query	621	ZBTB8A	ENSG00000160062	ENSG00000160062.13	no	340.774	0.188124	0.0970011	1.9394	0.0524523	0.16021	609	ARCHS4 Coexpression,1012;GTEx Coexpression,206	SEC23A,GANAB,PABPC5,RC3H2,TNS1,RBMS3,SNTB2	7	NA	0
gene_set_query	1364	ZBTB8B	ENSG00000273274	ENSG00000273274.1	yes	4.63524	0.379281	0.33239	1.14107	0.25384	0.452574	1090	ARCHS4 Coexpression,1121;GTEx Coexpression,1058	GANAB,DPYSL2	2	NA	0
gene_set_query	76	ZBTB9	ENSG00000213588	ENSG00000213588.5	no	1.20939	-0.433938	0.382506	-1.13446	0.256602	0.455619	172.7	ARCHS4 Coexpression,29;Enrichr Queries,329;GTEx Coexpression,160	AHNAK,PRKDC,GDI2,IPO5,GANAB,DPYSL2,G3BP1,CSTF1,RBPMS2,FLNB,SF3A3,HSPA8,PRMT5,SUPT16H,XRCC5,PGAM1,HUWE1,FNDC3B,DDOST,PRPF4,SNRNP40,HNRNPK,NCL,CAPRIN1,NAA15,MCM6	26	NA	0
gene_set_query	667	ZC3H8	ENSG00000144161	ENSG00000144161.11	no	431.024	-0.22659	0.0842898	-2.68822	0.0071833	0.0388698	631.5	ARCHS4 Coexpression,1141;Enrichr Queries,317;ReMap ChIP-seq,182;GTEx Coexpression,886	MACF1,EIF5B,UBFD1,SLC7A5,GANAB,RBM15B,NCL,STT3A,TFAM,GEMIN5,S100A4,FLNB,MCM6,MAPRE1,PAFAH1B2	15	NA	0
gene_set_query	71	ZEB1	ENSG00000148516	ENSG00000148516.20	no	1998.37	0.529342	0.158041	3.3494	0.000809879	0.00779178	168.8	ARCHS4 Coexpression,256;ENCODE ChIP-seq,92;Enrichr Queries,82;ReMap ChIP-seq,265;GTEx Coexpression,149	SLBP,MACF1,SEC23A,AHNAK,NUP160,ADD1,SYNE1,MTDH,RAP1A,DPYSL2,FLNA,FLNB,MAP4,RBM7,SPTAN1,TNS1,ZCCHC24,SF3A3,MBNL2,ANXA1,RBFOX2,MDH1,ACTN1,PABPC5,FNDC3B,RC3H2,QKI,CSDE1,FAM98B,BUD13,KCTD12,DNAJC8,PAFAH1B2,RBMS3	34	NA	0
gene_set_query	87	ZEB2	ENSG00000169554	ENSG00000169554.15	no	1592.73	0.61088	0.180574	3.38298	0.000717036	0.00710315	188.3	ARCHS4 Coexpression,181;Enrichr Queries,100;ReMap ChIP-seq,93;GTEx Coexpression,379	MACF1,AHNAK,ZC3HAV1,RTN4,SYNE1,DPYSL2,FLNA,FLNB,MAP4,YWHAG,TNS1,ZCCHC24,ANXA1,PGAM1,FNDC3B,MYO5A,YWHAZ,PDIA6,QKI,RAB14,TCEA1,S100A4,NAA15,KCTD12,RBMS3	25	NA	0
gene_set_query	1157	ZFAT	ENSG00000066827	ENSG00000066827.14	no	463.577	0.342233	0.119301	2.86864	0.00412238	0.0257412	936.7	ARCHS4 Coexpression,1404;Enrichr Queries,635;GTEx Coexpression,771	MACF1,GNL3L,DPYSL2,FNDC3B,FLNB,MCM6,RBMS3	7	NA	0
gene_set_query	1168	ZFHX2	ENSG00000136367	ENSG00000136367.13	no	152.702	-0.170799	0.147878	-1.155	0.248091	0.446211	944.3	ARCHS4 Coexpression,1210;Enrichr Queries,609;GTEx Coexpression,1014	RBFOX2,AHNAK,DPYSL2,FLNB,EIF4G3,TNS1,SYNE1	7	NA	0
gene_set_query	58	ZFHX3	ENSG00000140836	ENSG00000140836.13	no	1513.81	0.25994	0.106618	2.43804	0.014767	0.0655991	155.7	ARCHS4 Coexpression,82;Enrichr Queries,109;GTEx Coexpression,276	MACF1,DDX6,DYNC1H1,MBNL2,AHNAK,LRP1,COL14A1,ACTN1,FNDC3B,HUWE1,YLPM1,ADARB1,SYNE1,DPYSL2,FLNA,FLNB,KCTD12,SPTAN1,TNS1,RBMS3	20	NA	0
gene_set_query	372	ZFHX4	ENSG00000091656	ENSG00000091656.14	no	357.894	0.606752	0.243203	2.49484	0.0126016	0.0585275	463.3	ARCHS4 Coexpression,894;Enrichr Queries,423;GTEx Coexpression,73	ZCCHC24,SEC23A,MBNL2,SSB,RBFOX2,LRP1,AHNAK,COL14A1,PABPC5,PHAX,ENOX1,SYNE1,ZNHIT6,DPYSL2,TNPO1,TNS1,RBMS3	17	NA	0
gene_set_query	311	ZFP1	ENSG00000184517	ENSG00000184517.10	no	356.084	0.366864	0.0860683	4.26248	2.02e-05	0.0004253	419	ARCHS4 Coexpression,619;Enrichr Queries,252;GTEx Coexpression,386	HSPA8,MBNL2,RBFOX2,MYO5A,PHAX,NMD3,YWHAZ,SLC7A5,YWHAQ,DPYSL2,FAM98B,FLNB,MCM6,YWHAG	14	NA	0
gene_set_query	1305	ZFP14	ENSG00000142065	ENSG00000142065.12	no	397.031	0.0853138	0.103357	0.825427	0.409129	0.610238	1040	ARCHS4 Coexpression,1128;Enrichr Queries,1085;GTEx Coexpression,906	PSMA6,GANAB,AHNAK,DPYSL2,ETF1	5	NA	0
gene_set_query	670	ZFP2	ENSG00000198939	ENSG00000198939.6	no	50.7182	0.110351	0.138787	0.795113	0.426548	0.625841	638.3	ARCHS4 Coexpression,500;Enrichr Queries,859;GTEx Coexpression,556	GANAB,RBFOX2,DPYSL2,CSTF1,FLNA,ADD1,SYNE1,TNS1	8	NA	0
gene_set_query	498	ZFP28	ENSG00000196867	ENSG00000196867.6	no	203.021	0.0814362	0.220119	0.369964	0.711409	0.840177	539.7	ARCHS4 Coexpression,345;Enrichr Queries,355;GTEx Coexpression,919	RBFOX2,AHNAK,STXBP1,MYO5A,ADD1,RTN4,SYNE1,SLC7A5,YWHAQ,DPYSL2,KCTD12,PAFAH1B1,TNS1	13	NA	0
gene_set_query	380	ZFP3	ENSG00000180787	ENSG00000180787.5	no	269.006	-0.230962	0.148422	-1.55612	0.11968	0.278049	469.3	ARCHS4 Coexpression,426;Enrichr Queries,591;GTEx Coexpression,391	HADHB,ANXA1,DDX1,DPYSL2,PGAM1,UBFD1,MRPL15,KCTD12,PDIA6,DDOST,TNS1,SYNE1	12	NA	0
gene_set_query	716	ZFP30	ENSG00000120784	ENSG00000120784.14	no	282.1	0.280022	0.172082	1.62725	0.103683	0.253113	666	ARCHS4 Coexpression,858;Enrichr Queries,899;GTEx Coexpression,241	DYNC1H1,SUPT16H,GANAB,RBFOX2,AHNAK,DPYSL2,HLTF,FAM98B,FLNB,PAFAH1B1	10	NA	0
gene_set_query	543	ZFP37	ENSG00000136866	ENSG00000136866.12	no	127.468	0.466379	0.17653	2.64192	0.00824364	0.0430164	567.3	ARCHS4 Coexpression,731;Enrichr Queries,536;GTEx Coexpression,435	DYNC1H1,GANAB,RBFOX2,AHNAK,DPYSL2,PHAX,KCTD12,PCDHGA9,TNS1,RBMS3	10	NA	0
gene_set_query	739	ZFP41	ENSG00000181638	ENSG00000181638.16	no	496.779	-0.00174526	0.127493	-0.0136891	0.989078	0.995545	680.3	ARCHS4 Coexpression,628;Enrichr Queries,511;GTEx Coexpression,902	DYNC1H1,SLC7A5,GANAB,AHNAK,DPYSL2,HUWE1,FLNA,FLNB,MCM6,SPTAN1,DDOST	11	NA	0
gene_set_query	820	ZFP42	ENSG00000179059	ENSG00000179059.8	yes	0.561686	-0.638757	0.813205	-0.785481	0.432172	0.630915	728.3	Literature ChIP-seq,16;ARCHS4 Coexpression,97;Enrichr Queries,1267;GTEx Coexpression,1533	PRKDC,MRPL15,ZC3HAV1,IPO5,MTDH,ZMAT2,G3BP1,RBPMS2,CSTF1,FLNB,RBM7,EIF4E,BCAS2,SUPT16H,RRM1,SSB,XRCC5,PGAM1,PCDHGA9,HADHB,PSMA6,GNL3L,THRAP3,NCL,NAA15,DNAJC8,R3HDM1,LSM14A,EIF4G2,PAFAH1B2,SNTB2	31	NA	0
gene_set_query	1103	ZFP57	ENSG00000204644	ENSG00000204644.8	no	152.383	-0.818608	0.619587	-1.32122	0.186429	0.372	899	ARCHS4 Coexpression,1303;Enrichr Queries,837;GTEx Coexpression,557	ZCCHC24,SLC7A5,SNRNP40,DPYSL2,FLNB,MAP4,QKI	7	NA	0
gene_set_query	446	ZFP62	ENSG00000196670	ENSG00000196670.12	no	1218.16	-0.148209	0.0986907	-1.50176	0.13316	0.298275	506.7	ARCHS4 Coexpression,52;Enrichr Queries,349;GTEx Coexpression,1119	MACF1,HSPA8,SUPT16H,DDX3X,RBFOX2,AHNAK,XRCC5,GDI2,NUP160,THRAP3,DPYSL2,CSDE1,HLTF,G3BP1,CSTF1,FLNB,PAFAH1B2	17	NA	0
gene_set_query	593	ZFP64	ENSG00000020256	ENSG00000020256.18	yes	847.603	0.19371	0.0800776	2.41903	0.0155621	0.0682071	597.7	ARCHS4 Coexpression,754;Enrichr Queries,495;GTEx Coexpression,544	RRM1,MFAP1,AHNAK,PRKDC,DPYSL2,ACTN1,FNDC3B,ANXA6,FLNB,ADD1,TNS1	11	NA	0
gene_set_query	117	ZFP69	ENSG00000187815	ENSG00000187815.8	no	184.558	0.0910052	0.0745421	1.22086	0.222141	0.415378	224.5	ARCHS4 Coexpression,427;GTEx Coexpression,22	CAP1,SF3A3,SSB,API5,FCF1,EIF2AK2,PHAX,VIRMA,MTDH,HNRNPK,ZNHIT6,PPP1R8,TCEA1,GEMIN5,DNAJC8,MAPRE1	16	NA	0
gene_set_query	29	ZFP69B	ENSG00000187801	ENSG00000187801.13	no	53.4344	0.415797	0.13523	3.07474	0.00210688	0.0158846	102	ARCHS4 Coexpression,25;GTEx Coexpression,179	CAP1,SUPT16H,RBFOX2,PRKDC,XRCC5,PGAM1,EIF2AK2,PHAX,IPO5,DYNC1LI1,HNRNPK,SRP72,YWHAQ,DPYSL2,CAPRIN1,PPP1R8,HLTF,G3BP1,MCM6,TNPO1,EIF4G2	21	NA	0
gene_set_query	421	ZFP82	ENSG00000181007	ENSG00000181007.8	yes	121.285	0.408566	0.182841	2.23454	0.0254474	0.0969615	491.3	ARCHS4 Coexpression,378;Enrichr Queries,845;GTEx Coexpression,251	RBFOX2,SSB,AHNAK,EIF2AK2,PHAX,SLC7A5,GANAB,DPYSL2,ANXA6,FLNA,FAM98B,DNAJC8,EIF4E,NOMO2	14	NA	0
gene_set_query	689	ZFP90	ENSG00000184939	ENSG00000184939.14	yes	1109.98	0.209104	0.0856897	2.44024	0.0146773	0.0653155	646.7	ARCHS4 Coexpression,787;Enrichr Queries,364;GTEx Coexpression,789	DDX6,ANXA1,RBFOX2,AHNAK,DPYSL2,ACTN1,FLNB,IQGAP1,PAFAH1B2	9	NA	0
gene_set_query	144	ZFP91	ENSG00000186660	ENSG00000186660.14	no	3425.35	0.308523	0.076747	4.02001	5.82e-05	0.000992902	256	ARCHS4 Coexpression,19;Enrichr Queries,5;GTEx Coexpression,744	DDX6,DDX3X,AHNAK,PRKDC,GDI2,IQGAP1,RTN4,IPO5,MTDH,GANAB,DPYSL2,G3BP1,FLNA,FLNB,TNPO1,YWHAG,HSPA8,DYNC1H1,TPM4,ACTN1,HUWE1,YWHAZ,ARCN1,RAB10,HNRNPK,NCL,CAPRIN1,CSDE1,CANX,ETF1,MAPRE1,EIF4G3,EIF4G2,PAFAH1B1	34	NA	0
gene_set_query	1486	ZFP92	ENSG00000189420	ENSG00000189420.8	no	155.525	0.280479	0.185495	1.51206	0.130519	0.294246	1202	ARCHS4 Coexpression,1542;Enrichr Queries,1281;GTEx Coexpression,783	DPYSL2,ANXA6,EIF2AK2	3	NA	0
gene_set_query	1226	ZFPM1	ENSG00000179588	ENSG00000179588.7	yes	1265.12	-0.538111	0.231824	-2.32121	0.0202756	0.0826833	985.7	ARCHS4 Coexpression,1566;Enrichr Queries,497;GTEx Coexpression,894	SLC7A5,AHNAK,ACTN1,SRPRA,FLNB,DDOST,TNS1	7	NA	0
gene_set_query	702	ZFPM2	ENSG00000169946	ENSG00000169946.12	no	327.634	0.608929	0.208222	2.92443	0.00345091	0.0226861	660	ARCHS4 Coexpression,937;Enrichr Queries,411;GTEx Coexpression,632	ZCCHC24,RBFOX2,COL14A1,STXBP1,DPYSL2,KCTD12,SYNE1,TNS1,RBMS3	9	NA	0
gene_set_query	19	ZFX	ENSG00000005889	ENSG00000005889.14	no	1094.66	0.175255	0.104095	1.68361	0.092257	0.234534	81.4	Literature ChIP-seq,4;ARCHS4 Coexpression,63;Enrichr Queries,173;ReMap ChIP-seq,27;GTEx Coexpression,140	DDX3X,YWHAB,HNRNPR,ADARB1,APEH,DPYSL2,TNPO1,RBM7,YWHAG,BCAS2,EIF5B,SUPT16H,MBNL2,RBFOX2,TPM4,FNDC3B,SMC1A,PDIA6,RC3H2,DDOST,PRPF4,PSMA6,THRAP3,CSDE1,NCL,XRN2,CANX,TFAM,S100A4,MCM6,DNAJC8,PAFAH1B2,PAFAH1B1,DDX6,SLBP,AHNAK,DDX1,UBFD1,NMD3,ZC3HAV1,HNRNPLL,NUP160,ACAT1,MTDH,CDC42,GANAB,RBM15B,PTDSS1,G3BP1,CSTF1,FLNA,FLNB,EIF4E,SF3A3,HSPA8,DYNC1H1,SSB,MDH1,API5,RDX,CPSF2,HUWE1,MYO5A,EIF2S1,LSM3,ARCN1,…	76	YWHAB	1
gene_set_query	383	ZFY	ENSG00000067646	ENSG00000067646.10	no	163.661	-0.325357	0.730395	-0.445453	0.655992	0.804682	471.7	ARCHS4 Coexpression,558;Enrichr Queries,810;GTEx Coexpression,47	FYTTD1,MACF1,ANXA1,CPSF2,UBFD1,ZC3HAV1,SMC1A,EIF2S1,RC3H2,MTDH,SLC7A5,GANAB,THRAP3,CSDE1,DPYSL2,TFAM,DHX29,NAA15,TNPO1	19	NA	0
gene_set_query	1539	ZGLP1	ENSG00000220201	ENSG00000220201.6	no	55.367	-0.863351	0.188791	-4.57305	4.81e-06	0.000135822	1276	ARCHS4 Coexpression,1624;GTEx Coexpression,928	STXBP1,SYNE1	2	NA	0
gene_set_query	1472	ZGPAT	ENSG00000197114	ENSG00000197114.10	no	509.655	-0.333924	0.110466	-3.02286	0.00250398	0.0180557	1187	ARCHS4 Coexpression,1345;Enrichr Queries,1138;GTEx Coexpression,1077	DMGDH,IQGAP1,DDOST	3	NA	0
gene_set_query	85	ZHX1	ENSG00000165156	ENSG00000165156.13	no	1381.16	0.35772	0.120648	2.96497	0.00302708	0.0206222	187	ARCHS4 Coexpression,174;Enrichr Queries,88;ReMap ChIP-seq,199;GTEx Coexpression,287	MACF1,HSPA8,ANXA1,MBNL2,TPM4,AHNAK,STXBP1,RDX,YWHAZ,RTN4,MTDH,RAB10,GANAB,RAB14,DPYSL2,CSDE1,HLTF,CANX,RBPMS2,FLNA,CPNE3,S100A4,KCTD12,TNPO1	24	NA	0
gene_set_query	1054	ZHX2	ENSG00000178764	ENSG00000178764.7	yes	2219.81	0.12532	0.0991042	1.26453	0.206041	0.396137	867.5	ARCHS4 Coexpression,1510;Enrichr Queries,383;ReMap ChIP-seq,277;GTEx Coexpression,1300	SLC7A5,AHNAK,DPYSL2,ACTN1,FNDC3B,FLNB,TNS1	7	NA	0
gene_set_query	43	ZHX3	ENSG00000174306	ENSG00000174306.20	no	1135.9	0.424135	0.112946	3.7552	0.000173202	0.00235401	128	ARCHS4 Coexpression,70;Enrichr Queries,205;GTEx Coexpression,109	ZCCHC24,MACF1,DYNC1H1,RBFOX2,MBNL2,AHNAK,LRP1,ACTN1,STXBP1,PABPC5,FNDC3B,ADARB1,ADD1,RTN4,PCDHGA9,ENOX1,SYNE1,DPYSL2,FLNB,MAP4,SPTAN1,YWHAG,TNS1	23	NA	0
gene_set_query	919	ZIC1	ENSG00000152977	ENSG00000152977.8	no	2.85833	-1.10509	0.700086	-1.5785	0.11445	0.269979	786.3	ARCHS4 Coexpression,273;Enrichr Queries,1189;GTEx Coexpression,897	RBFOX2,STXBP1,DPYSL2,SPTAN1,QKI,YWHAG,PAFAH1B1	7	NA	0
gene_set_query	477	ZIC2	ENSG00000043355	ENSG00000043355.9	no	96.6557	-0.342562	0.412313	-0.83083	0.406069	0.607401	525.3	ARCHS4 Coexpression,76;Enrichr Queries,919;GTEx Coexpression,581	SUPT16H,ANXA1,SSB,MDH1,XRCC5,STXBP1,SYNE1,IPO5,SLC7A5,THRAP3,DPYSL2,G3BP1,RBPMS2,NAA15,SPTAN1,EIF4E,PAFAH1B2	17	NA	0
gene_set_query	425	ZIC3	ENSG00000156925	ENSG00000156925.10	no	0.125085	0.142113	1.20221	0.11821	0.905901	NA	492.8	Literature ChIP-seq,35;ARCHS4 Coexpression,241;Enrichr Queries,1047;GTEx Coexpression,648	SUPT16H,ANXA1,SSB,XRCC5,STXBP1,PGAM1,ACTN1,RDX,HNRNPLL,RTN4,SYNE1,IPO5,DPYSL2,G3BP1,XRN2,RBPMS2,TCEA1,KCTD12,SPTAN1	19	NA	0
gene_set_query	1338	ZIC4	ENSG00000174963	ENSG00000174963.16	no	0.734472	-1.5192	0.604732	-2.51219	0.0119985	0.0564679	1070	ARCHS4 Coexpression,1185;Enrichr Queries,1358;GTEx Coexpression,666	STXBP1,SPTAN1,SYNE1	3	NA	0
gene_set_query	849	ZIC5	ENSG00000139800	ENSG00000139800.8	no	34.4579	-1.56467	0.55149	-2.83717	0.00455153	0.0277648	744	ARCHS4 Coexpression,329;Enrichr Queries,1230;GTEx Coexpression,673	SUPT16H,SSB,AHNAK,XRCC5,STXBP1,G3BP1,RBPMS2,SPTAN1,SYNE1,IPO5	10	NA	0
gene_set_query	347	ZIK1	ENSG00000171649	ENSG00000171649.10	no	112.846	0.645772	0.192679	3.35154	0.000803636	0.00774244	448.7	ARCHS4 Coexpression,204;Enrichr Queries,700;GTEx Coexpression,442	DYNC1H1,SUPT16H,RRM1,RBFOX2,XRCC5,SYNE1,GANAB,DPYSL2,G3BP1,RBPMS2,FLNB,MCM6,EIF4E,PAFAH1B2,NOMO2	15	NA	0
gene_set_query	1402	ZIM2	ENSG00000269699	ENSG00000269699.4	no	1.18888	0.22966	0.375926	0.610917	0.541255	0.72198	1116	ARCHS4 Coexpression,1449;Enrichr Queries,960;GTEx Coexpression,939	DHX57,DPYSL2,TNS1,SYNE1	4	NA	0
gene_set_query	1471	ZIM3	ENSG00000141946	ENSG00000141946.1	no	0.205772	0.270983	0.863824	0.313702	0.753748	NA	1186	ARCHS4 Coexpression,1198;Enrichr Queries,1077;GTEx Coexpression,1282	GANAB,DPYSL2,SYNE1	3	NA	0
gene_set_query	526	ZKSCAN1	ENSG00000106261	ENSG00000106261.15	no	5148.24	-0.170234	0.131128	-1.29822	0.19421	0.381575	561.2	ARCHS4 Coexpression,1215;ENCODE ChIP-seq,67;Enrichr Queries,61;ReMap ChIP-seq,286;GTEx Coexpression,1177	MACF1,AHNAK,CSTF2,GDI2,FCF1,UBFD1,IQGAP1,MRPL15,APEH,HNRNPLL,RTN4,ADD1,ACAT1,CDC42,DPYSL2,FLNB,TNPO1,YWHAG,HSPA8,EIF5B,RRM1,RBFOX2,TPM4,ACTN1,PGAM1,FNDC3B,HUWE1,YWHAZ,SLC7A5,SNRNP40,RAB14,CSDE1,CAPRIN1,PSMC1,CANX,TFAM,TCEA1,NAF1,HNRNPH2,BUD13,MCM6,FAM98A,EIF4G2,SNTB2	44	NA	0
gene_set_query	159	ZKSCAN2	ENSG00000155592	ENSG00000155592.14	no	219.886	0.390558	0.10855	3.59796	0.000320719	0.00379895	267.7	ARCHS4 Coexpression,59;Enrichr Queries,643;GTEx Coexpression,101	MACF1,DYNC1H1,SUPT16H,RBFOX2,AHNAK,PRKDC,HUWE1,YLPM1,UBFD1,IPO5,PSMA6,SLC7A5,DHX57,CSDE1,DPYSL2,CAPRIN1,HLTF,TFAM,FLNB,FAM98A,TNPO1,EIF4G3,EIF4G2	23	NA	0
gene_set_query	1004	ZKSCAN3	ENSG00000189298	ENSG00000189298.12	no	208.114	-0.0519159	0.111226	-0.466761	0.640671	0.794555	834.7	ARCHS4 Coexpression,1616;Enrichr Queries,284;GTEx Coexpression,604	MACF1,HSPA8,AHNAK,DPYSL2,FLNB,VIRMA,NUP160,DDOST,TNS1,SYNE1	10	NA	0
gene_set_query	291	ZKSCAN4	ENSG00000187626	ENSG00000187626.8	no	218.432	0.0226705	0.0936982	0.241952	0.808817	0.899077	398	ARCHS4 Coexpression,77;Enrichr Queries,577;GTEx Coexpression,540	SF3A3,PRMT5,AHNAK,PGAM1,GDI2,PGD,DDOST,SYNE1,SNRNP40,HNRNPK,DPYSL2,CAPRIN1,G3BP1,CSTF1,TFAM,GEMIN5,BUD13,FLNB,MCM6	19	NA	0
gene_set_query	614	ZKSCAN5	ENSG00000196652	ENSG00000196652.10	no	718.725	0.20777	0.098138	2.11712	0.0342496	0.119292	605.7	ARCHS4 Coexpression,1009;Enrichr Queries,418;GTEx Coexpression,390	MACF1,HSPA8,AHNAK,DHX57,FCF1,PHAX,UBFD1,FLNB,YWHAZ,DDOST,PAFAH1B1	11	NA	0
gene_set_query	1570	ZKSCAN7	ENSG00000196345	ENSG00000196345.11	no	115.201	0.201444	0.13731	1.46707	0.142356	0.311502	1337	ARCHS4 Coexpression,1214;GTEx Coexpression,1460	GANAB	1	NA	0
gene_set_query	152	ZKSCAN8	ENSG00000198315	ENSG00000198315.9	no	1126.92	0.035873	0.116097	0.308991	0.757329	0.868697	262	ARCHS4 Coexpression,47;GTEx Coexpression,477	MACF1,DDX6,PRKDC,HUWE1,YLPM1,PARK7,SMC1A,RC3H2,NUP160,GANAB,HNRNPK,CAPRIN1,CANX,TNPO1,LSM14A,EIF4G2,RBMS3	17	PARK7	1
gene_set_query	806	ZMAT1	ENSG00000166432	ENSG00000166432.13	no	435.177	-0.799742	0.169536	-4.71724	2.39e-06	7.88e-05	721.3	ARCHS4 Coexpression,173;Enrichr Queries,481;GTEx Coexpression,1510	ANXA1,AHNAK,TPM4,ACTN1,PGAM1,PDIA6,DDOST,SYNE1,GANAB,DPYSL2,G3BP1,FAM98B,KCTD12,TNS1	14	NA	0
gene_set_query	1353	ZMAT4	ENSG00000165061	ENSG00000165061.13	no	6.08309	0.8489	0.320928	2.64514	0.0081656	0.0427225	1081	ARCHS4 Coexpression,922;Enrichr Queries,1024;GTEx Coexpression,1297	GANAB,DPYSL2,ENOX1	3	NA	0
gene_set_query	1371	ZNF10	ENSG00000256223	ENSG00000256223.4	no	313.163	-0.276332	0.115377	-2.39504	0.0166186	0.0716925	1094	ARCHS4 Coexpression,383;Enrichr Queries,1324;GTEx Coexpression,1574	GANAB,TPM4,DPYSL2,ACTN1,FLNA	5	NA	0
gene_set_query	871	ZNF100	ENSG00000197020	ENSG00000197020.9	no	228.056	-0.097236	0.137859	-0.705327	0.480607	0.67388	757	ARCHS4 Coexpression,476;Enrichr Queries,1009;GTEx Coexpression,786	SLC7A5,GANAB,ANXA6,TFAM,FLNA,BUD13,MCM6,NOMO2	8	NA	0
gene_set_query	1172	ZNF101	ENSG00000181896	ENSG00000181896.10	no	419.322	-0.0892601	0.0805805	-1.10771	0.267985	0.468429	945.3	ARCHS4 Coexpression,624;Enrichr Queries,969;GTEx Coexpression,1243	GANAB,DPYSL2,ZC3HAV1,MAP4,YWHAG	5	NA	0
gene_set_query	709	ZNF107	ENSG00000196247	ENSG00000196247.10	no	350.711	-0.0425193	0.129578	-0.328136	0.742809	0.859955	664	ARCHS4 Coexpression,214;Enrichr Queries,723;GTEx Coexpression,1055	CDC42,XRCC5,DPYSL2,ACTN1,G3BP1,CPSF2,EIF2AK2,ZC3HAV1,MCM6,MAP4,NAA15,EIF4E	12	NA	0
gene_set_query	406	ZNF112	ENSG00000062370	ENSG00000062370.15	no	233.071	0.202748	0.121164	1.67334	0.0942613	0.237938	484	ARCHS4 Coexpression,480;GTEx Coexpression,488	DYNC1H1,RBFOX2,YWHAQ,DPYSL2,PHAX,DHX29,RTN4	7	NA	0
gene_set_query	1140	ZNF114	ENSG00000178150	ENSG00000178150.7	no	30.1418	0.594785	0.298172	1.99477	0.0460679	0.146689	926.7	ARCHS4 Coexpression,414;Enrichr Queries,1258;GTEx Coexpression,1108	SLC7A5,GANAB,CANX,ANXA6,FLNA,ADD1,NOMO2	7	NA	0
gene_set_query	931	ZNF117	ENSG00000152926	ENSG00000152926.13	no	1510.1	-0.820316	0.210701	-3.89326	9.89e-05	0.00152647	794	ARCHS4 Coexpression,896;Enrichr Queries,518;GTEx Coexpression,968	MBNL2,ANXA1,AHNAK,DPYSL2,PGAM1,KCTD12,TNS1	7	NA	0
gene_set_query	330	ZNF12	ENSG00000164631	ENSG00000164631.17	no	1317.85	-0.0697904	0.0813567	-0.857832	0.390985	0.593025	435.3	ARCHS4 Coexpression,227;Enrichr Queries,303;GTEx Coexpression,776	MBNL2,DDX3X,API5,FNDC3B,NMD3,RC3H2,NUP160,MTDH,DPYSL2,HLTF,G3BP1,NAA15,TNPO1	13	NA	0
gene_set_query	400	ZNF121	ENSG00000197961	ENSG00000197961.10	no	1592.27	-0.461977	0.107348	-4.30353	1.68e-05	0.000367831	481.7	ARCHS4 Coexpression,192;Enrichr Queries,98;GTEx Coexpression,1155	MACF1,AHNAK,PRKDC,CPSF2,IPO5,SLC7A5,GANAB,G3BP1,ANXA6,TFAM,GEMIN5,MCM6,NAA15,TNPO1,EIF4E,PAFAH1B2	16	NA	0
gene_set_query	430	ZNF124	ENSG00000196418	ENSG00000196418.11	no	164.939	-0.377181	0.135168	-2.79046	0.00526332	0.030996	497.7	ARCHS4 Coexpression,667;Enrichr Queries,370;GTEx Coexpression,456	ANXA1,FNDC3B,QKI,SLC7A5,GANAB,DPYSL2,XRN2,CSTF1,ANXA6,TFAM,MCM6,TNPO1,EIF4E	13	NA	0
gene_set_query	137	ZNF131	ENSG00000172262	ENSG00000172262.10	no	1007.37	-0.0106553	0.073744	-0.144491	0.885113	0.942621	245.7	ARCHS4 Coexpression,471;Enrichr Queries,23;GTEx Coexpression,243	DDX6,DDX3X,HNRNPR,IQGAP1,RTN4,ADD1,IPO5,GANAB,DPYSL2,G3BP1,ANXA6,NOMO2,HSPA8,SUPT16H,DDX10,YWHAZ,QKI,DDOST,SNW1,CAPRIN1,NCL,CANX,TFAM,ETF1,MCM6,NAA15,EIF4G2,PAFAH1B1	28	NA	0
gene_set_query	760	ZNF132	ENSG00000131849	ENSG00000131849.10	yes	146.445	0.157548	0.1361	1.15759	0.247031	0.445098	693.7	ARCHS4 Coexpression,805;Enrichr Queries,789;GTEx Coexpression,487	DYNC1H1,AHNAK,DPYSL2,HUWE1,UBFD1,FLNB,FAM98A,SYNE1	8	NA	0
gene_set_query	706	ZNF133	ENSG00000125846	ENSG00000125846.14	no	813.331	-0.367032	0.0871176	-4.21307	2.52e-05	0.000508442	661.3	ARCHS4 Coexpression,423;Enrichr Queries,584;GTEx Coexpression,977	SLC7A5,GANAB,RBFOX2,ANXA1,AHNAK,TPM4,DPYSL2,FLNA,IQGAP1,DDOST,SNTB2	11	NA	0
gene_set_query	99	ZNF134	ENSG00000213762	ENSG00000213762.9	no	886.311	0.290649	0.131141	2.2163	0.0266708	0.100125	204.3	ARCHS4 Coexpression,162;Enrichr Queries,420;GTEx Coexpression,31	DDX6,AHNAK,RTF1,VIRMA,NUP160,YWHAQ,DPYSL2,G3BP1,CSTF1,RBPMS2,FLNB,EIF4E,PRMT5,SUPT16H,TPM4,XRCC5,FNDC3B,EIF2S1,RC3H2,SLC7A5,SNW1,MFAP1,THRAP3,CAPRIN1,GEMIN5,DHX29,LSM14A	27	NA	0
gene_set_query	1297	ZNF135	ENSG00000176293	ENSG00000176293.18	no	137.012	0.261619	0.160888	1.62609	0.103931	0.253509	1036	ARCHS4 Coexpression,947;Enrichr Queries,1108;GTEx Coexpression,1053	GANAB,DPYSL2,SYNE1,TNS1	4	NA	0
gene_set_query	753	ZNF136	ENSG00000196646	ENSG00000196646.10	no	394.252	0.137616	0.0915446	1.50327	0.13277	0.297721	688	ARCHS4 Coexpression,692;Enrichr Queries,1012;GTEx Coexpression,360	GANAB,ANXA1,DPYSL2,ACTN1,VIRMA,LSM14A,NUP160,RBMS3,NOMO2	9	NA	0
gene_set_query	801	ZNF138	ENSG00000197008	ENSG00000197008.8	no	273.13	-0.386885	0.101393	-3.8157	0.000135795	0.00195125	715.7	ARCHS4 Coexpression,285;Enrichr Queries,1226;GTEx Coexpression,636	RRM1,RAB14,YWHAQ,ACTN1,HLTF,FLNA,FAM98B,EIF4E,BCAS2	9	NA	0
gene_set_query	399	ZNF14	ENSG00000105708	ENSG00000105708.8	no	277.339	0.207214	0.134083	1.54541	0.122247	0.281854	481.7	ARCHS4 Coexpression,297;Enrichr Queries,651;GTEx Coexpression,497	SLC7A5,GANAB,ANXA1,AHNAK,TPM4,DPYSL2,ACTN1,PPP1R8,EIF2AK2,FLNA,VIRMA,NOMO2	12	NA	0
gene_set_query	1057	ZNF140	ENSG00000196387	ENSG00000196387.8	no	519.495	-0.121512	0.0946941	-1.28321	0.199419	0.388319	869	ARCHS4 Coexpression,277;Enrichr Queries,737;GTEx Coexpression,1593	GANAB,MBNL2,DPYSL2,ACTN1,FLNA,TNPO1,EIF4E,QKI,YWHAG,NOMO2	10	NA	0
gene_set_query	1283	ZNF141	ENSG00000131127	ENSG00000131127.12	no	241.605	0.108531	0.159258	0.681479	0.495568	0.685613	1026	ARCHS4 Coexpression,588;Enrichr Queries,1121;GTEx Coexpression,1368	GANAB,AHNAK,EIF4E,TNS1,NOMO2	5	NA	0
gene_set_query	541	ZNF142	ENSG00000115568	ENSG00000115568.14	no	1106.91	-0.0709753	0.074372	-0.954328	0.339918	0.545128	566	ARCHS4 Coexpression,643;Enrichr Queries,119;GTEx Coexpression,936	DYNC1H1,MACF1,RBFOX2,AHNAK,HUWE1,SMC1A,DDOST,SYNE1,SLC7A5,GANAB,DPYSL2,NCL,FLNB,SPTAN1	14	NA	0
gene_set_query	132	ZNF143	ENSG00000166478	ENSG00000166478.8	no	689.543	0.0210472	0.0632778	0.332616	0.739424	0.857551	242.8	ARCHS4 Coexpression,51;ENCODE ChIP-seq,76;Enrichr Queries,141;ReMap ChIP-seq,268;GTEx Coexpression,678	DDX3X,YWHAB,GDI2,HNRNPR,PHAX,PARK7,TNPO1,SPTAN1,BCAS2,YWHAG,NOMO2,PRMT5,SUPT16H,ANXA1,PGAM1,FNDC3B,YWHAZ,PDIA6,SLC7A5,PSMA6,THRAP3,GEMIN5,NAF1,HNRNPH2,ETF1,DNAJC8,RBM23,SLBP,AHNAK,NUP160,ADD1,CDC42,GANAB,RAP1A,MAP4,EIF4E,SF3A3,DYNC1H1,HSPA8,RRM1,XRCC5,API5,EIF2S1,QKI,ARCN1,GNL3L,SNW1,PSMC1,TCEA1,BUD13,FAM98A	51	YWHAB,PARK7	2
gene_set_query	1	ZNF146	ENSG00000167635	ENSG00000167635.10	no	3637.58	0.360953	0.0901858	4.00233	6.27e-05	0.00105697	12	ARCHS4 Coexpression,1;Enrichr Queries,9;GTEx Coexpression,26	DDX3X,PRKDC,GDI2,PHAX,HNRNPR,RTN4,NUP160,MTDH,IPO5,SRP72,YWHAQ,ZNHIT6,DPYSL2,G3BP1,HLTF,TNPO1,SF3A3,HSPA8,SUPT16H,RRM1,ANXA1,SSB,API5,XRCC5,SMC1A,EIF2S1,YWHAZ,SLC7A5,HNRNPK,THRAP3,NCL,CSDE1,CAPRIN1,CANX,GEMIN5,TCEA1,TFAM,DHX29,NAA15,MCM6,EIF4G2	41	NA	0
gene_set_query	75	ZNF148	ENSG00000163848	ENSG00000163848.17	yes	1960.13	0.276879	0.0952881	2.90571	0.00366425	0.0237102	171.7	ARCHS4 Coexpression,371;Enrichr Queries,46;GTEx Coexpression,98	DDX6,MACF1,MBNL2,DDX3X,AHNAK,FCF1,FNDC3B,IQGAP1,VIRMA,YWHAZ,RC3H2,RTN4,MTDH,DPYSL2,CAPRIN1,CSDE1,CANX,HLTF,TCEA1,TNPO1,RBM7,LSM14A,PAFAH1B1	23	NA	0
gene_set_query	988	ZNF154	ENSG00000179909	ENSG00000179909.14	no	184.874	0.241994	0.158386	1.52787	0.126544	0.288475	825.7	ARCHS4 Coexpression,1113;Enrichr Queries,617;GTEx Coexpression,747	GANAB,RBFOX2,COL14A1,DPYSL2,SYNE1,TNS1,RBMS3	7	NA	0
gene_set_query	368	ZNF155	ENSG00000204920	ENSG00000204920.9	no	107.529	0.224245	0.11995	1.86949	0.0615547	0.178547	460.7	ARCHS4 Coexpression,472;Enrichr Queries,816;GTEx Coexpression,94	NOMO3,SF3A3,DDX6,PRMT5,AHNAK,FCF1,DDX10,VIRMA,DDOST,MTDH,SNRNP40,GNL3L,MFAP1,DPYSL2,XRN2,CSTF1,GEMIN5	17	NA	0
gene_set_query	1198	ZNF157	ENSG00000147117	ENSG00000147117.7	no	3.51476	0.00840168	0.343169	0.0244827	0.980468	0.991756	961.7	ARCHS4 Coexpression,1170;Enrichr Queries,1117;GTEx Coexpression,598	GANAB,STXBP1,DPYSL2,SPTAN1,SYNE1,TNS1	6	NA	0
gene_set_query	977	ZNF16	ENSG00000170631	ENSG00000170631.13	no	547.564	0.12154	0.105255	1.15472	0.248205	0.446303	820	ARCHS4 Coexpression,1313;Enrichr Queries,1034;GTEx Coexpression,113	FYTTD1,DYNC1LI1,PRMT5,GANAB,SNW1,DPYSL2,GEMIN5,NAF1,ETF1,FLNB,DHX29,EIF2S1	12	NA	0
gene_set_query	854	ZNF160	ENSG00000170949	ENSG00000170949.16	no	1277.83	-0.161507	0.120042	-1.34542	0.178489	0.362182	749.3	ARCHS4 Coexpression,879;Enrichr Queries,307;GTEx Coexpression,1062	MACF1,DYNC1H1,GANAB,ANXA1,ZMAT2,AHNAK,DPYSL2,FLNB,DDOST,NOMO2	10	NA	0
gene_set_query	882	ZNF165	ENSG00000197279	ENSG00000197279.3	no	273.742	-0.372256	0.219729	-1.69416	0.0902357	0.230788	765.8	ARCHS4 Coexpression,327;Enrichr Queries,1098;ReMap ChIP-seq,87;GTEx Coexpression,1551	SLC7A5,ANXA1,HNRNPK,THRAP3,NAA15,YWHAZ,EIF4E,DDOST,ADD1	9	NA	0
gene_set_query	1162	ZNF169	ENSG00000175787	ENSG00000175787.15	no	160.94	-0.810373	0.13385	-6.05432	1.41e-09	1.8e-07	940	ARCHS4 Coexpression,1325;Enrichr Queries,840;GTEx Coexpression,655	GANAB,DPYSL2,FNDC3B,MYO5A,EIF2AK2,ETF1,FLNB	7	NA	0
gene_set_query	604	ZNF17	ENSG00000186272	ENSG00000186272.11	no	192.045	0.0780638	0.0873511	0.893678	0.371494	0.57516	602.7	ARCHS4 Coexpression,762;Enrichr Queries,879;GTEx Coexpression,167	FYTTD1,SLC7A5,GANAB,THRAP3,ACTN1,GEMIN5,TFAM,NAF1,DHX29,NAA15,RC3H2	11	NA	0
gene_set_query	576	ZNF174	ENSG00000103343	ENSG00000103343.11	no	406.329	0.080307	0.0723632	1.10978	0.267095	0.467271	588	ARCHS4 Coexpression,687;Enrichr Queries,596;GTEx Coexpression,481	DYNC1LI1,SLBP,PRMT5,RAP1A,AHNAK,YWHAQ,PSMC1,DPYSL2,MYO5A,BUD13,R3HDM1,ADD1	12	NA	0
gene_set_query	635	ZNF175	ENSG00000105497	ENSG00000105497.6	no	451.227	0.060959	0.178606	0.341304	0.732874	0.854137	615.5	ARCHS4 Coexpression,1116;Enrichr Queries,340;ReMap ChIP-seq,186;GTEx Coexpression,820	CAP1,SF3A3,RBFOX2,MBNL2,ANXA1,LRP1,AHNAK,PGAM1,RTN4,SYNE1,SLC7A5,DPYSL2,FLNB,KCTD12	14	NA	0
gene_set_query	511	ZNF177	ENSG00000188629	ENSG00000188629.10	no	1.0825	-0.74948	0.429541	-1.74484	0.0810132	0.215176	545.7	ARCHS4 Coexpression,236;Enrichr Queries,1014;GTEx Coexpression,387	SLC7A5,GANAB,DPYSL2,ACTN1,HLTF,FLNA,ETF1,IQGAP1,SPTAN1,SYNE1,NOMO2	11	NA	0
gene_set_query	837	ZNF18	ENSG00000154957	ENSG00000154957.12	no	365.778	-0.12141	0.0873161	-1.39047	0.164387	0.342986	738.3	ARCHS4 Coexpression,54;Enrichr Queries,756;GTEx Coexpression,1405	DYNC1H1,AHNAK,TPM4,ACTN1,HUWE1,DDOST,SYNE1,GANAB,CANX,FLNA,FLNB,MAP4,SPTAN1,YWHAG,NOMO2	15	NA	0
gene_set_query	205	ZNF180	ENSG00000167384	ENSG00000167384.9	no	304.648	0.207026	0.0939845	2.20277	0.027611	0.102718	321.3	ARCHS4 Coexpression,150;Enrichr Queries,567;GTEx Coexpression,247	DDX6,RRM1,LRP1,API5,XRCC5,VIRMA,NUP160,ADD1,MTDH,GANAB,DPYSL2,HLTF,CSTF1,TFAM,MAP4,NAA15,EIF4E,BCAS2,NOMO2	19	NA	0
gene_set_query	791	ZNF181	ENSG00000197841	ENSG00000197841.13	no	322.038	0.16142	0.085435	1.88939	0.0588401	0.173084	709	ARCHS4 Coexpression,467;Enrichr Queries,1001;GTEx Coexpression,659	DMGDH,GANAB,MBNL2,DDX1,CSDE1,DPYSL2,ACTN1,FLNA,UBFD1	9	NA	0
gene_set_query	1330	ZNF182	ENSG00000147118	ENSG00000147118.9	no	434.671	-0.256424	0.0704159	-3.64156	0.000270995	0.00332798	1062	ARCHS4 Coexpression,666;Enrichr Queries,925;GTEx Coexpression,1596	MACF1,DPYSL2,HLTF,GDI2,FAM98B,DNAJC8	6	NA	0
gene_set_query	241	ZNF184	ENSG00000096654	ENSG00000096654.14	no	365.731	0.090596	0.114072	0.794198	0.42708	0.626379	351	ARCHS4 Coexpression,314;Enrichr Queries,619;GTEx Coexpression,120	SLBP,AHNAK,ACTN1,DDX10,YWHAZ,SLC7A5,YWHAQ,DHX57,DPYSL2,HLTF,R3HDM1,RBM7,MAPRE1,EIF4G3,SLU7,EIF4E,PAFAH1B1	17	NA	0
gene_set_query	582	ZNF189	ENSG00000136870	ENSG00000136870.9	no	1295.33	-0.14652	0.122587	-1.19523	0.231998	0.426984	591	ARCHS4 Coexpression,253;Enrichr Queries,824;GTEx Coexpression,696	MACF1,MBNL2,ANXA1,FNDC3B,IQGAP1,RC3H2,QKI,SLC7A5,DPYSL2,SPTAN1,NOMO1,YWHAG,PAFAH1B1	13	NA	0
gene_set_query	1053	ZNF19	ENSG00000157429	ENSG00000157429.14	no	203.062	-0.263756	0.0824995	-3.19706	0.00138838	0.0116454	867.3	ARCHS4 Coexpression,1036;Enrichr Queries,318;GTEx Coexpression,1248	SLC7A5,GANAB,AHNAK,COL14A1,DPYSL2,FLNB,DDOST,SYNE1	8	NA	0
gene_set_query	487	ZNF195	ENSG00000005801	ENSG00000005801.15	yes	967.217	-0.377777	0.0980342	-3.85352	0.000116431	0.00173203	533.3	ARCHS4 Coexpression,121;Enrichr Queries,304;GTEx Coexpression,1175	RRM1,SSB,STXBP1,ACTN1,GANAB,DPYSL2,G3BP1,ANXA6,TFAM,FLNA,FLNB,NAA15,TNPO1,EIF4E,PAFAH1B2	15	NA	0
gene_set_query	321	ZNF197	ENSG00000186448	ENSG00000186448.13	no	732.678	0.175183	0.0758097	2.31082	0.0208426	0.0843268	428.5	ARCHS4 Coexpression,605;Enrichr Queries,681;ReMap ChIP-seq,90;GTEx Coexpression,338	FYTTD1,SF3A3,MBNL2,RBFOX2,STAU2,ACTN1,RDX,UBFD1,ZC3HAV1,RTN4,SLC7A5,RAB14,THRAP3,CSDE1,DPYSL2,ETF1,DHX29,TNPO1,SPTAN1	19	NA	0
gene_set_query	839	ZNF2	ENSG00000275111	ENSG00000275111.3	no	215.991	0.0992774	0.084452	1.17555	0.239775	0.436653	739	ARCHS4 Coexpression,857;Enrichr Queries,621	GANAB,AHNAK,DPYSL2,FLNB,DDOST,ADD1,TNS1	7	NA	0
gene_set_query	1254	ZNF20	ENSG00000132010	ENSG00000132010.14	no	24.8276	-0.0540696	0.122525	-0.441296	0.658999	0.806354	1002	ARCHS4 Coexpression,878;Enrichr Queries,625;GTEx Coexpression,1504	GANAB,ANXA1,TPM4,DPYSL2,FNDC3B,DDOST,NOMO2	7	NA	0
gene_set_query	1416	ZNF200	ENSG00000010539	ENSG00000010539.10	no	362.467	0.0917465	0.0970687	0.945172	0.344571	0.549327	1127	ARCHS4 Coexpression,1108;Enrichr Queries,796;GTEx Coexpression,1477	HSPA8,SLC7A5,GANAB,FNDC3B,YWHAZ	5	NA	0
gene_set_query	299	ZNF202	ENSG00000166261	ENSG00000166261.9	no	561.417	-0.101514	0.0748031	-1.35709	0.174753	0.357101	408	ARCHS4 Coexpression,43;Enrichr Queries,414;GTEx Coexpression,767	HSPA8,PRMT5,SUPT16H,PRKDC,XRCC5,HUWE1,DDX10,NUP160,IPO5,SLC7A5,RBM15B,HNRNPK,DPYSL2,G3BP1,PPP1R8,RBPMS2,TFAM,GEMIN5	18	NA	0
gene_set_query	1418	ZNF205	ENSG00000122386	ENSG00000122386.9	no	926.138	-0.0593095	0.116952	-0.507127	0.612066	0.774265	1128	ARCHS4 Coexpression,1225;Enrichr Queries,1060;GTEx Coexpression,1098	GANAB,ETF1,EIF4G3,DDOST	4	NA	0
gene_set_query	153	ZNF207	ENSG00000010244	ENSG00000010244.15	yes	6388.38	-0.170934	0.0655774	-2.60659	0.00914476	0.0464453	264	ARCHS4 Coexpression,57;Enrichr Queries,7;ReMap ChIP-seq,229;GTEx Coexpression,763	SLBP,DDX6,DDX3X,AHNAK,YWHAB,PRKDC,GDI2,HNRNPR,NUP160,RTN4,IPO5,GANAB,YWHAQ,G3BP1,TNPO1,EIF4E,YWHAG,HSPA8,SUPT16H,ANXA1,XRCC5,YWHAZ,QKI,DDOST,HNRNPK,NCL,CAPRIN1,CSDE1,CANX,TFAM,ETF1,NAA15,MAPRE1,EIF4G2	34	YWHAB	1
gene_set_query	1050	ZNF208	ENSG00000160321	ENSG00000160321.13	no	31.0756	-0.218012	0.188773	-1.15489	0.248137	0.446246	866.3	ARCHS4 Coexpression,1167;Enrichr Queries,930;GTEx Coexpression,502	GANAB,MDH1,COL14A1,DPYSL2,PABPC4L,RBPMS2,SYNE1	7	NA	0
gene_set_query	489	ZNF211	ENSG00000121417	ENSG00000121417.12	no	652.329	-0.178037	0.110357	-1.61328	0.106683	0.257719	535.7	ARCHS4 Coexpression,591;Enrichr Queries,499;GTEx Coexpression,517	MACF1,SLC7A5,GANAB,AHNAK,DPYSL2,FLNB,RBM23,EIF2S1,DDOST,YWHAG,SYNE1,NOMO2	12	NA	0
gene_set_query	1370	ZNF212	ENSG00000170260	ENSG00000170260.7	no	758.826	-0.12145	0.0869431	-1.39688	0.162448	0.340385	1093	ARCHS4 Coexpression,1491;Enrichr Queries,513;GTEx Coexpression,1276	SLC7A5,DYNC1H1,ANXA1,AHNAK,DPYSL2,DDOST	6	NA	0
gene_set_query	1215	ZNF213	ENSG00000085644	ENSG00000085644.12	no	1011.18	-0.077808	0.0913276	-0.851966	0.394233	0.59608	977	ARCHS4 Coexpression,862;Enrichr Queries,929;GTEx Coexpression,1140	SLC7A5,DHX57,DPYSL2,G3BP1,PDIA6,DDOST	6	NA	0
gene_set_query	707	ZNF214	ENSG00000149050	ENSG00000149050.8	no	99.2899	0.0601575	0.135626	0.443553	0.657366	0.805644	662.3	ARCHS4 Coexpression,593;Enrichr Queries,839;GTEx Coexpression,555	GANAB,AHNAK,YWHAQ,DPYSL2,PABPC5,TNPO1,EIF4E,SYNE1	8	NA	0
gene_set_query	367	ZNF215	ENSG00000149054	ENSG00000149054.13	no	130.675	-0.315507	0.215386	-1.46485	0.142963	0.312445	460.3	ARCHS4 Coexpression,402;Enrichr Queries,927;GTEx Coexpression,52	PRKDC,GDI2,DDX10,PDIA6,DDOST,ADD1,MTDH,ARCN1,SLC7A5,GANAB,SRP72,NCL,DPYSL2,STT3A,GEMIN5,MCM6,TNPO1,EIF4E	18	NA	0
gene_set_query	243	ZNF217	ENSG00000171940	ENSG00000171940.12	yes	2913.66	0.150331	0.13828	1.08715	0.276971	0.478112	351.7	Literature ChIP-seq,58;ARCHS4 Coexpression,701;ENCODE ChIP-seq,101;Enrichr Queries,68;ReMap ChIP-seq,50;GTEx Coexpression,1132	MACF1,AHNAK,STXBP1,NMD3,IQGAP1,ADARB1,RTN4,MTDH,SYNE1,CDC42,PTDSS1,ZMAT2,YWHAQ,DPYSL2,G3BP1,HLTF,PABPC4L,ANXA6,FLNA,FLNB,TNS1,DYNC1H1,HSPA8,PRMT5,ANXA1,ACTN1,RDX,FNDC3B,HUWE1,MYO5A,YWHAZ,QKI,RC3H2,LSM3,ENOX1,RAB10,SLC7A5,HNRNPK,CSDE1,ETF1,FAM98B,LSM14A,SNTB2,RBMS3	44	NA	0
gene_set_query	722	ZNF219	ENSG00000165804	ENSG00000165804.14	yes	1561.11	-0.237165	0.16092	-1.47381	0.140533	0.308773	672.7	ARCHS4 Coexpression,861;Enrichr Queries,463;GTEx Coexpression,694	SLC7A5,RBM15B,RAP1A,AHNAK,ACTN1,DPYSL2,RBPMS2,FLNA,S100A4,DDOST	10	NA	0
gene_set_query	93	ZNF22	ENSG00000165512	ENSG00000165512.4	no	896.297	-0.00606348	0.0861142	-0.070412	0.943866	0.973422	202.7	ARCHS4 Coexpression,171;Enrichr Queries,223;GTEx Coexpression,214	HSPA8,RRM1,SSB,ANXA1,FNDC3B,NMD3,DDOST,LSM3,SLC7A5,PSMA6,GANAB,SNRNP40,DPYSL2,STT3A,TCEA1,FLNA,KCTD12,MCM6,SPTAN1,EIF4E,PAFAH1B1	21	NA	0
gene_set_query	549	ZNF221	ENSG00000159905	ENSG00000159905.13	no	33.2834	0.549719	0.147618	3.72394	0.000196138	0.00259696	574	ARCHS4 Coexpression,763;Enrichr Queries,878;GTEx Coexpression,81	DDX6,SUPT16H,SSB,PRKDC,API5,COL14A1,EIF2AK2,PHAX,VIRMA,MTDH,SYNE1,GANAB,DPYSL2,MCM6,TNPO1	15	NA	0
gene_set_query	1405	ZNF222	ENSG00000159885	ENSG00000159885.12	no	114.514	0.0783251	0.0968326	0.808871	0.418589	0.618615	1119	ARCHS4 Coexpression,746;Enrichr Queries,1245;GTEx Coexpression,1365	GANAB,ANXA1,GEMIN5	3	NA	0
gene_set_query	920	ZNF223	ENSG00000178386	ENSG00000178386.11	no	78.0899	-0.428858	0.129493	-3.31182	0.000926917	0.00865669	786.7	ARCHS4 Coexpression,206;Enrichr Queries,1049;GTEx Coexpression,1105	GANAB,YWHAQ,API5,DPYSL2,ANXA6,FLNA,EIF4E,DDOST,PAFAH1B2	9	NA	0
gene_set_query	799	ZNF224	ENSG00000267680	ENSG00000267680.4	no	578.027	-0.4405	0.0965607	-4.5619	5.07e-06	0.000141665	714.3	ARCHS4 Coexpression,1106;Enrichr Queries,578;GTEx Coexpression,459	DDX6,MACF1,GANAB,GNL3L,AHNAK,DPYSL2,XRN2,NUP160,TNS1,SYNE1	10	NA	0
gene_set_query	858	ZNF225	ENSG00000256294	ENSG00000256294.6	no	226.403	-2.64e-05	0.102279	-0.000258214	0.999794	0.99985	751	ARCHS4 Coexpression,1269;GTEx Coexpression,233	GANAB,PRKDC,FCF1,EIF2AK2,TNPO1,VIRMA,MTDH	7	NA	0
gene_set_query	1025	ZNF226	ENSG00000167380	ENSG00000167380.15	no	743.402	-0.0796738	0.0900528	-0.884744	0.376294	0.579752	846.3	ARCHS4 Coexpression,276;Enrichr Queries,799;GTEx Coexpression,1464	GANAB,ANXA1,AHNAK,DPYSL2,ACTN1,ANXA6,FLNA,FAM98A,DDOST,NOMO2	10	NA	0
gene_set_query	615	ZNF227	ENSG00000131115	ENSG00000131115.14	yes	489.808	0.179666	0.0735515	2.44272	0.014577	0.0649996	606	ARCHS4 Coexpression,366;Enrichr Queries,402;GTEx Coexpression,1050	SUPT16H,MBNL2,ANXA1,AHNAK,XRCC5,ACTN1,RDX,FNDC3B,EIF2AK2,GEMIN5,TNPO1,NOMO2	12	NA	0
gene_set_query	429	ZNF229	ENSG00000278318	ENSG00000278318.3	no	170.564	0.454779	0.258223	1.76119	0.0782061	0.209972	496.5	ARCHS4 Coexpression,363;Enrichr Queries,630	RBFOX2,AHNAK,YWHAQ,COL14A1,DPYSL2,NUP160,EIF4G2,TNS1,SYNE1	9	NA	0
gene_set_query	1106	ZNF23	ENSG00000167377	ENSG00000167377.16	no	58.3739	-0.392986	0.152381	-2.57896	0.0099097	0.0492771	901	ARCHS4 Coexpression,843;Enrichr Queries,441;GTEx Coexpression,1419	SLC7A5,GANAB,AHNAK,DPYSL2,FLNA,FLNB,TNS1,SYNE1	8	NA	0
gene_set_query	1018	ZNF230	ENSG00000159882	ENSG00000159882.11	no	215.779	0.064502	0.0832265	0.775018	0.438329	0.636339	842	ARCHS4 Coexpression,562;Enrichr Queries,792;GTEx Coexpression,1172	CAP1,GANAB,ANXA1,AHNAK,FNDC3B,MAP4,YWHAG,TNS1,NOMO2	9	NA	0
gene_set_query	475	ZNF232	ENSG00000167840	ENSG00000167840.12	no	313.711	-0.2056	0.118548	-1.73432	0.0828611	0.218362	524.3	ARCHS4 Coexpression,564;Enrichr Queries,662;GTEx Coexpression,347	SSB,PARK7,LSM3,ADD1,SLC7A5,THRAP3,CSDE1,PSMC1,DPYSL2,HLTF,BUD13,MCM6,LSM14A	13	PARK7	1
gene_set_query	1231	ZNF233	ENSG00000159915	ENSG00000159915.11	no	54.1895	0.0276863	0.142336	0.194514	0.845774	0.919957	987	ARCHS4 Coexpression,1139;Enrichr Queries,1096;GTEx Coexpression,726	GANAB,DPYSL2,EIF4G3,PAFAH1B1,SYNE1	5	NA	0
gene_set_query	730	ZNF234	ENSG00000263002	ENSG00000263002.6	no	360.824	-0.00135101	0.090038	-0.0150049	0.988028	0.994941	675	ARCHS4 Coexpression,1062;Enrichr Queries,774;GTEx Coexpression,189	MACF1,GANAB,GNL3L,AHNAK,THRAP3,DPYSL2,G3BP1,FCF1,FLNB,TNPO1,NUP160,MTDH	12	NA	0
gene_set_query	384	ZNF235	ENSG00000159917	ENSG00000159917.13	yes	145.223	0.116117	0.106973	1.08548	0.27771	0.47881	472.7	ARCHS4 Coexpression,356;Enrichr Queries,618;GTEx Coexpression,444	RBFOX2,AHNAK,TPM4,ACTN1,EIF2AK2,SMC1A,DDOST,SYNE1,GANAB,RAP1A,DPYSL2,FLNA,TNS1,NOMO2	14	NA	0
gene_set_query	131	ZNF236	ENSG00000130856	ENSG00000130856.14	no	444.489	0.0861163	0.106365	0.809627	0.418155	0.618256	242.7	ARCHS4 Coexpression,243;Enrichr Queries,273;GTEx Coexpression,212	MACF1,DYNC1H1,DDX6,SUPT16H,AHNAK,HUWE1,YLPM1,FNDC3B,MYO5A,QKI,SYNE1,CAPRIN1,DPYSL2,HLTF,EIF4G3	15	NA	0
gene_set_query	53	ZNF239	ENSG00000196793	ENSG00000196793.12	no	201.808	-0.20438	0.124043	-1.64765	0.0994242	0.246213	145.7	ARCHS4 Coexpression,16;Enrichr Queries,358;GTEx Coexpression,63	SEC23A,UBFD1,MRPL15,VIRMA,NUP160,IPO5,DHX57,DPYSL2,HLTF,G3BP1,FLNB,TNPO1,EIF4E,BCAS2,SF3A3,HSPA8,PRMT5,SUPT16H,SSB,ANXA1,XRCC5,DDX10,EIF2S1,SLC7A5,STT3A,TFAM,FAM98A,KCTD12,MCM6,NAA15,PAFAH1B2	31	NA	0
gene_set_query	48	ZNF24	ENSG00000172466	ENSG00000172466.14	no	2334.09	0.146214	0.092364	1.58302	0.113417	0.268417	136.5	ARCHS4 Coexpression,14;Enrichr Queries,21;ReMap ChIP-seq,150;GTEx Coexpression,361	DDX6,DDX3X,AHNAK,PRKDC,DDX1,HNRNPR,ZC3HAV1,IQGAP1,RTN4,IPO5,CDC42,DPYSL2,HLTF,G3BP1,PPP1R8,MAP4,TNPO1,ZCCHC24,CAP1,SF3A3,HSPA8,MBNL2,TPM4,RDX,FNDC3B,SMC1A,YWHAZ,QKI,RC3H2,HNRNPK,NCL,CAPRIN1,CSDE1,CANX,LSM14A,EIF4G2,PAFAH1B1	37	NA	0
gene_set_query	438	ZNF248	ENSG00000198105	ENSG00000198105.10	no	477.335	-0.245348	0.0765654	-3.20443	0.00135332	0.0114272	503.3	ARCHS4 Coexpression,513;Enrichr Queries,552;GTEx Coexpression,445	MACF1,SLC7A5,RBFOX2,MBNL2,AHNAK,YWHAQ,STXBP1,DPYSL2,SPTAN1,SYNE1	10	NA	0
gene_set_query	213	ZNF25	ENSG00000175395	ENSG00000175395.14	no	549.969	0.217632	0.0910695	2.38974	0.0168605	0.072442	326	ARCHS4 Coexpression,335;Enrichr Queries,180;GTEx Coexpression,463	ZCCHC24,MBNL2,ANXA1,RBFOX2,AHNAK,STXBP1,MYO5A,RTN4,SYNE1,DPYSL2,KCTD12,R3HDM1,SPTAN1,YWHAG,TNS1,RBMS3,PAFAH1B1	17	NA	0
gene_set_query	629	ZNF250	ENSG00000196150	ENSG00000196150.12	no	540.819	0.0376587	0.0954039	0.39473	0.693042	0.827786	611.7	ARCHS4 Coexpression,661;Enrichr Queries,455;GTEx Coexpression,719	GANAB,RBFOX2,MBNL2,AHNAK,DPYSL2,FNDC3B,FLNB,MCM6,SYNE1,NOMO2	10	NA	0
gene_set_query	934	ZNF251	ENSG00000198169	ENSG00000198169.7	no	874.553	-0.191435	0.111885	-1.71101	0.0870796	0.22527	798.3	ARCHS4 Coexpression,851;Enrichr Queries,735;GTEx Coexpression,809	SLC7A5,RBFOX2,AHNAK,DPYSL2,DDOST,SYNE1	6	NA	0
gene_set_query	1099	ZNF253	ENSG00000256771	ENSG00000256771.2	no	240.374	0.0791469	0.139623	0.566863	0.570807	0.745158	896.3	ARCHS4 Coexpression,158;Enrichr Queries,1111;GTEx Coexpression,1420	GANAB,DPYSL2,ACTN1,HLTF,ANXA6,FLNA,EIF4E,PAFAH1B2,NOMO2	9	NA	0
gene_set_query	967	ZNF254	ENSG00000213096	ENSG00000213096.8	no	421.247	-0.0732026	0.134462	-0.544412	0.586158	0.756427	813	ARCHS4 Coexpression,202;Enrichr Queries,720;GTEx Coexpression,1517	MACF1,GANAB,MBNL2,YWHAQ,DPYSL2,ACTN1,ANXA6,TNPO1,EIF4E,QKI,NOMO2	11	NA	0
gene_set_query	444	ZNF256	ENSG00000152454	ENSG00000152454.3	no	144.348	0.340315	0.184	1.84953	0.0643806	0.184253	505.3	ARCHS4 Coexpression,196;Enrichr Queries,1080;GTEx Coexpression,240	SF3A3,RRM1,XRCC5,DYNC1LI1,SLC7A5,SNRNP40,SNW1,YWHAQ,DPYSL2,G3BP1,XRN2,RBPMS2,GEMIN5,ETF1	14	NA	0
gene_set_query	1227	ZNF257	ENSG00000197134	ENSG00000197134.10	no	28.8666	-0.0303726	0.289194	-0.105025	0.916356	0.959614	986	ARCHS4 Coexpression,1074;Enrichr Queries,1125;GTEx Coexpression,759	SUPT16H,GANAB,ANXA1,DPYSL2,EIF2AK2	5	NA	0
gene_set_query	1080	ZNF26	ENSG00000198393	ENSG00000198393.6	no	650.076	-0.607757	0.106873	-5.68672	1.3e-08	1.12e-06	880.7	ARCHS4 Coexpression,1537;Enrichr Queries,1035;GTEx Coexpression,70	PRKDC,XRCC5,NUP160,MTDH,PRPF4,SLC7A5,SNRNP40,SRP72,NCL,G3BP1,TCEA1,TFAM,MCM6	13	NA	0
gene_set_query	457	ZNF260	ENSG00000254004	ENSG00000254004.5	no	876.158	0.275089	0.0947549	2.90316	0.00369415	0.0238255	513.3	ARCHS4 Coexpression,740;Enrichr Queries,595;GTEx Coexpression,205	MBNL2,ANXA1,API5,PHAX,DDOST,YWHAQ,ZNHIT6,DPYSL2,HLTF,TCEA1,FAM98B,EIF4E,PAFAH1B2	13	NA	0
gene_set_query	393	ZNF263	ENSG00000006194	ENSG00000006194.9	no	1640.33	-0.0833036	0.0727854	-1.14451	0.252412	0.45105	478.8	Literature ChIP-seq,100;ARCHS4 Coexpression,856;ENCODE ChIP-seq,74;Enrichr Queries,788;ReMap ChIP-seq,282;GTEx Coexpression,773	SLBP,DDX6,AHNAK,STAU2,ZC3HAV1,HNRNPLL,RTN4,GANAB,RBM15B,RAP1A,DPYSL2,FLNA,FLNB,MAP4,EIF4E,HSPA8,TPM4,DDOST,RC3H2,QKI,SLC7A5,GNL3L,NCL,CAPRIN1,RBM23,EIF4G3	26	NA	0
gene_set_query	271	ZNF264	ENSG00000083844	ENSG00000083844.9	no	1526.83	0.0784786	0.0943992	0.831347	0.405777	0.60717	376	ARCHS4 Coexpression,1063;Enrichr Queries,63;GTEx Coexpression,2	DDX6,MACF1,AHNAK,PRKDC,FCF1,PHAX,VIRMA,NUP160,MTDH,GANAB,SRP72,DPYSL2,G3BP1,CSTF1,RBM7,TNPO1,PRMT5,RBFOX2,CPSF2,MYO5A,YWHAZ,PRPF4,SLC7A5,GNL3L,SNW1,XRN2,BUD13,KCTD12,SNTB2	29	NA	0
gene_set_query	737	ZNF266	ENSG00000174652	ENSG00000174652.16	no	1406.7	-0.661737	0.0948367	-6.97765	3e-12	1.12e-09	678	ARCHS4 Coexpression,992;Enrichr Queries,176;GTEx Coexpression,866	HSPA8,SLC7A5,ANXA1,AHNAK,DPYSL2,ZNHIT6,FNDC3B,PHAX,S100A4,PARK7,MCM6,DDOST	12	PARK7	1
gene_set_query	1461	ZNF267	ENSG00000185947	ENSG00000185947.13	no	964.561	-0.0242736	0.0887579	-0.273481	0.784484	0.885074	1165	ARCHS4 Coexpression,1582;Enrichr Queries,698;GTEx Coexpression,1216	SLC7A5,DDX3X,ANXA1,FNDC3B	4	NA	0
gene_set_query	539	ZNF268	ENSG00000090612	ENSG00000090612.19	no	685.917	0.103149	0.104729	0.984913	0.324667	0.529667	565.3	ARCHS4 Coexpression,1119;Enrichr Queries,537;GTEx Coexpression,40	MBNL2,ANXA1,API5,PABPC5,FCF1,VIRMA,NUP160,QKI,MTDH,ARCN1,GANAB,SRP72,STT3A,TCEA1,TFAM,TNPO1	16	NA	0
gene_set_query	1506	ZNF273	ENSG00000198039	ENSG00000198039.10	no	226.727	-0.308117	0.0983939	-3.13146	0.00173939	0.0138203	1219	ARCHS4 Coexpression,1129;Enrichr Queries,1299;GTEx Coexpression,1229	GANAB,MCM6	2	NA	0
gene_set_query	178	ZNF274	ENSG00000171606	ENSG00000171606.16	no	1285.75	-0.355294	0.13689	-2.59547	0.00944628	0.0475537	289	Literature ChIP-seq,151;ARCHS4 Coexpression,252;ENCODE ChIP-seq,77;Enrichr Queries,485;ReMap ChIP-seq,16;GTEx Coexpression,753	MACF1,SEC23A,AHNAK,YWHAB,PRKDC,DDX1,HNRNPR,ADARB1,ZC3HAV1,PARK7,RTN4,IPO5,PTDSS1,ZMAT2,HLTF,CSTF1,SPTAN1,YWHAG,NOMO2,PRMT5,HSPA8,ANXA1,TPM4,API5,PDIA6,QKI,LSM3,SLC7A5,MFAP1,CANX,NAF1,S100A4,FAM98A,RBM23,EIF4G2	35	YWHAB,PARK7	2
gene_set_query	298	ZNF275	ENSG00000063587	ENSG00000063587.13	no	1175.38	0.119152	0.102821	1.15883	0.246526	0.444454	407	ARCHS4 Coexpression,301;Enrichr Queries,179;GTEx Coexpression,741	ZCCHC24,HSPA8,DDX3X,ANXA1,RDX,PABPC5,FNDC3B,HUWE1,YLPM1,ADD1,SLC7A5,PSMA6,DPYSL2,ANXA6,FLNA,KCTD12,TNS1	17	NA	0
gene_set_query	1464	ZNF276	ENSG00000158805	ENSG00000158805.10	no	1241.39	-0.625543	0.0903299	-6.9251	4.36e-12	1.46e-09	1168	ARCHS4 Coexpression,1570;Enrichr Queries,505;GTEx Coexpression,1428	MACF1,SLC7A5,AHNAK,DPYSL2,FLNB,DDOST	6	NA	0
gene_set_query	136	ZNF277	ENSG00000198839	ENSG00000198839.8	yes	988.449	0.0293503	0.0983575	0.298404	0.765395	0.873298	245	ARCHS4 Coexpression,205;Enrichr Queries,357;GTEx Coexpression,173	HSPA8,MBNL2,ANXA1,ACTN1,GDI2,NMD3,EIF2S1,ADD1,MTDH,SLC7A5,GANAB,GNL3L,SRP72,DPYSL2,TCEA1,FLNA,HNRNPH2,MCM6,MAP4,RBM7,EIF4E	21	NA	0
gene_set_query	308	ZNF28	ENSG00000198538	ENSG00000198538.9	no	693.868	0.24442	0.148363	1.64745	0.0994659	0.246289	415.7	ARCHS4 Coexpression,602;Enrichr Queries,632;GTEx Coexpression,13	SUPT16H,PRKDC,API5,XRCC5,RDX,MYO5A,VIRMA,YWHAZ,NUP160,MTDH,ARCN1,GANAB,HNRNPK,SRP72,NCL,G3BP1,STT3A,ANXA6,FLNB,TNPO1,EIF4E	21	NA	0
gene_set_query	1144	ZNF280A	ENSG00000169548	ENSG00000169548.3	no	4.01848	-0.54563	0.639087	-0.853765	0.393235	0.595224	929.3	ARCHS4 Coexpression,1032;Enrichr Queries,1028;GTEx Coexpression,728	MFAP1,DPYSL2,RDX,PABPC5,S100A4	5	NA	0
gene_set_query	423	ZNF280B	ENSG00000275004	ENSG00000275004.2	no	51.1894	0.47486	0.256639	1.8503	0.0642697	0.18404	492	ARCHS4 Coexpression,193;Enrichr Queries,791	SLC7A5,GANAB,DPYSL2,CSTF1,ANXA6,MYO5A,FLNA,KCTD12,NAA15,EIF4E,PAFAH1B2	11	NA	0
gene_set_query	65	ZNF280C	ENSG00000056277	ENSG00000056277.14	no	169.449	0.0753892	0.113705	0.663022	0.507316	0.695428	164.7	ARCHS4 Coexpression,156;Enrichr Queries,263;GTEx Coexpression,75	SUPT16H,DDX3X,PRKDC,DDX10,VIRMA,NUP160,ADD1,IPO5,SLC7A5,NCL,CAPRIN1,DPYSL2,HLTF,CSTF1,ANXA6,TFAM,FLNA,GEMIN5,NAA15,KCTD12,MCM6,TNPO1,EIF4E	23	NA	0
gene_set_query	532	ZNF280D	ENSG00000137871	ENSG00000137871.18	yes	1534.7	-0.135676	0.0780067	-1.73928	0.081985	0.216831	563.3	ARCHS4 Coexpression,1034;Enrichr Queries,145;GTEx Coexpression,511	MACF1,MBNL2,AHNAK,PABPC5,FNDC3B,MYO5A,QKI,SYNE1,GANAB,DPYSL2,FLNB,TNPO1,RBMS3	13	NA	0
gene_set_query	398	ZNF281	ENSG00000162702	ENSG00000162702.7	no	1053.49	0.228473	0.13204	1.73034	0.0835703	0.219576	481.3	ARCHS4 Coexpression,41;Enrichr Queries,39;GTEx Coexpression,1364	DDX3X,AHNAK,RTN4,IPO5,DPYSL2,G3BP1,RBPMS2,TNPO1,EIF4E,HSPA8,EIF5B,SUPT16H,ANXA1,SSB,XRCC5,ACTN1,RDX,FNDC3B,YWHAZ,QKI,DDOST,LSM3,SLC7A5,XRN2,TFAM,GEMIN5,NAA15	27	NA	0
gene_set_query	1478	ZNF282	ENSG00000170265	ENSG00000170265.10	no	1874.46	-0.0900906	0.0903637	-0.996978	0.318775	0.523335	1191	ARCHS4 Coexpression,1219;Enrichr Queries,937;GTEx Coexpression,1417	SLC7A5,GANAB,DPYSL2,ETF1	4	NA	0
gene_set_query	1016	ZNF283	ENSG00000167637	ENSG00000167637.15	no	219.731	0.130172	0.0809963	1.60714	0.108024	0.259669	841.3	ARCHS4 Coexpression,984;Enrichr Queries,1246;GTEx Coexpression,294	DDX6,SLC7A5,GANAB,DHX29,NAA15,TNPO1,MTDH	7	NA	0
gene_set_query	1246	ZNF284	ENSG00000186026	ENSG00000186026.6	no	155.449	-0.172266	0.0991071	-1.73818	0.0821789	0.217164	998.7	ARCHS4 Coexpression,595;Enrichr Queries,1073;GTEx Coexpression,1328	GANAB,DPYSL2,EIF4E,PAFAH1B2,TNS1	5	NA	0
gene_set_query	1154	ZNF285	ENSG00000267508	ENSG00000267508.4	no	119.84	0.169109	0.199739	0.846648	0.397192	0.598917	936	ARCHS4 Coexpression,1018;GTEx Coexpression,854	DYNC1H1,GANAB,STXBP1	3	NA	0
gene_set_query	275	ZNF286A	ENSG00000187607	ENSG00000187607.14	no	129.739	0.018906	0.0971712	0.194563	0.845735	0.919943	382.3	ARCHS4 Coexpression,87;Enrichr Queries,835;GTEx Coexpression,225	DYNC1H1,SUPT16H,RBFOX2,XRCC5,PABPC5,PHAX,SLC7A5,GANAB,THRAP3,ZNHIT6,DPYSL2,G3BP1,CSTF1,FAM98B,NAA15,TNPO1,EIF4E,PAFAH1B2	18	NA	0
gene_set_query	603	ZNF286B	ENSG00000249459	ENSG00000249459.7	no	43.4614	-0.0196655	0.173661	-0.113241	0.90984	0.955758	602.5	ARCHS4 Coexpression,381;GTEx Coexpression,824	GANAB,RBFOX2,STXBP1,DPYSL2,ANXA6,EIF4E,PAFAH1B2	7	NA	0
gene_set_query	673	ZNF287	ENSG00000141040	ENSG00000141040.13	no	137.623	0.45589	0.138415	3.29364	0.000988978	0.00907465	639	ARCHS4 Coexpression,809;Enrichr Queries,1063;GTEx Coexpression,45	RRM1,DDX1,CPSF2,FCF1,MRPL15,EIF2S1,MFAP1,YWHAQ,DPYSL2,PPP1R8,HLTF,GEMIN5,DHX29,FAM98A,NAA15	15	NA	0
gene_set_query	562	ZNF292	ENSG00000188994	ENSG00000188994.11	no	1692.6	-0.084787	0.131658	-0.643994	0.519579	0.705433	581.7	ARCHS4 Coexpression,920;Enrichr Queries,266;GTEx Coexpression,559	MACF1,DDX6,SUPT16H,MBNL2,DDX3X,AHNAK,ACTN1,FNDC3B,EIF2AK2,NUP160,GANAB,DPYSL2,TNPO1	13	NA	0
gene_set_query	1129	ZNF296	ENSG00000170684	ENSG00000170684.7	yes	160.388	0.0308852	0.199677	0.154676	0.877077	0.937815	917.3	ARCHS4 Coexpression,1379;Enrichr Queries,673;GTEx Coexpression,700	CDC42,SLC7A5,AHNAK,PGAM1,DPYSL2,CSTF2,DDOST	7	NA	0
gene_set_query	1175	ZNF3	ENSG00000166526	ENSG00000166526.15	no	1411.32	-0.0482081	0.102955	-0.468245	0.63961	0.794006	947.7	ARCHS4 Coexpression,1497;Enrichr Queries,335;GTEx Coexpression,1011	HSPA8,SLC7A5,RBFOX2,DPYSL2,FLNB,YWHAZ,DDOST	7	NA	0
gene_set_query	783	ZNF30	ENSG00000168661	ENSG00000168661.13	yes	160.639	0.0508264	0.106884	0.475527	0.634412	0.790141	703.3	ARCHS4 Coexpression,403;Enrichr Queries,804;GTEx Coexpression,903	RBFOX2,YWHAQ,STXBP1,DPYSL2,HLTF,FLNB,KCTD12,SPTAN1,EIF4E,PAFAH1B2	10	NA	0
gene_set_query	587	ZNF300	ENSG00000145908	ENSG00000145908.11	no	367.097	-0.48346	0.178768	-2.70439	0.00684292	0.0375269	594	ARCHS4 Coexpression,401;Enrichr Queries,867;GTEx Coexpression,514	GANAB,ANXA1,RBFOX2,YWHAQ,DPYSL2,HLTF,FLNB,NUP160,EIF4G2,ENOX1	10	NA	0
gene_set_query	1244	ZNF302	ENSG00000089335	ENSG00000089335.19	no	1007.17	-0.123901	0.0973651	-1.27254	0.203182	0.392977	998.3	ARCHS4 Coexpression,1456;Enrichr Queries,692;GTEx Coexpression,847	CDC42,MBNL2,ANXA1,DPYSL2,HLTF,IQGAP1	6	NA	0
gene_set_query	695	ZNF304	ENSG00000131845	ENSG00000131845.13	no	444.102	0.205994	0.128159	1.60733	0.107982	0.259598	652	ARCHS4 Coexpression,146;Enrichr Queries,1204;GTEx Coexpression,606	RBFOX2,HNRNPK,DDX3X,YWHAQ,CAPRIN1,CSDE1,CSTF2,GEMIN5,RTF1,TNPO1,RC3H2,EIF4G2	12	NA	0
gene_set_query	203	ZNF311	ENSG00000197935	ENSG00000197935.6	no	104.21	-0.249099	0.150978	-1.64991	0.0989621	0.24543	321	ARCHS4 Coexpression,261;Enrichr Queries,647;GTEx Coexpression,55	SSB,AHNAK,STAU2,PABPC5,FCF1,YLPM1,VIRMA,NUP160,SLC7A5,GANAB,DPYSL2,STT3A,ANXA6,FLNB,TNPO1,EIF4E,PAFAH1B2,SNTB2,TNS1	19	NA	0
gene_set_query	957	ZNF316	ENSG00000205903	ENSG00000205903.5	no	1946.01	-0.444696	0.0830616	-5.35381	8.61e-08	5.3e-06	808	ARCHS4 Coexpression,1029;Enrichr Queries,616;GTEx Coexpression,779	SLC7A5,GANAB,AHNAK,DPYSL2,BUD13,ETF1,RBM23,DDOST	8	NA	0
gene_set_query	793	ZNF317	ENSG00000130803	ENSG00000130803.13	no	1479.46	0.0841368	0.0773691	1.08747	0.276828	0.478093	709.3	ARCHS4 Coexpression,533;Enrichr Queries,346;GTEx Coexpression,1249	HSPA8,SLC7A5,DDX3X,PRKDC,DPYSL2,G3BP1,FNDC3B,FLNA,FLNB,ETF1,NUP160	11	NA	0
gene_set_query	156	ZNF318	ENSG00000171467	ENSG00000171467.14	no	1039.07	0.0569054	0.111086	0.512264	0.608466	0.772096	264.8	ARCHS4 Coexpression,416;Enrichr Queries,95;ReMap ChIP-seq,21;GTEx Coexpression,527	MACF1,DDX3X,AHNAK,ADARB1,ZC3HAV1,RTN4,SYNE1,YWHAQ,DPYSL2,ANXA6,FLNB,YWHAG,DYNC1H1,SUPT16H,MBNL2,ANXA1,ACTN1,HUWE1,YLPM1,PGD,SMC1A,THRAP3,CAPRIN1,NCL,TFAM,S100A4,HNRNPH2,EIF4G3	28	NA	0
gene_set_query	1209	ZNF319	ENSG00000166188	ENSG00000166188.2	yes	670.529	0.141133	0.118055	1.19548	0.231899	0.42689	971	ARCHS4 Coexpression,1547;Enrichr Queries,281;GTEx Coexpression,1085	CAP1,SLC7A5,AHNAK,DPYSL2,ACTN1,FLNA,ETF1,FLNB,DDOST	9	NA	0
gene_set_query	427	ZNF32	ENSG00000169740	ENSG00000169740.12	no	1159.11	-0.109789	0.111821	-0.981828	0.326185	0.531282	493.3	ARCHS4 Coexpression,186;Enrichr Queries,298;GTEx Coexpression,996	HSPA8,ANXA1,AHNAK,PRKDC,ACTN1,HUWE1,PARK7,IQGAP1,DDOST,SLC7A5,GANAB,YWHAQ,DPYSL2,FLNA,S100A4	15	PARK7	1
gene_set_query	1301	ZNF320	ENSG00000182986	ENSG00000182986.11	no	1018.01	-0.16317	0.139157	-1.17256	0.240973	0.438082	1038	ARCHS4 Coexpression,1050;Enrichr Queries,602;GTEx Coexpression,1461	GANAB,AHNAK,DPYSL2,FLNB,DDOST,TNS1	6	NA	0
gene_set_query	32	ZNF322	ENSG00000181315	ENSG00000181315.9	no	186.978	0.207469	0.134283	1.54501	0.122343	0.281981	114	ARCHS4 Coexpression,207;GTEx Coexpression,21	DDX6,SEC23A,RBFOX2,SSB,XRCC5,PABPC5,FCF1,VIRMA,EIF2S1,RC3H2,MTDH,CAPRIN1,HLTF,G3BP1,GEMIN5,TCEA1,DHX29,TNPO1,LSM14A	19	NA	0
gene_set_query	1415	ZNF324	ENSG00000083812	ENSG00000083812.10	no	377.967	0.0847045	0.0912557	0.92821	0.353298	0.557362	1125	ARCHS4 Coexpression,1567;Enrichr Queries,641;GTEx Coexpression,1168	SLC7A5,RBM15B,DPYSL2,CSTF1,ETF1,KCTD12	6	NA	0
gene_set_query	359	ZNF324B	ENSG00000249471	ENSG00000249471.6	no	218.282	-0.0781885	0.085229	-0.917393	0.358937	0.562731	454	ARCHS4 Coexpression,876;GTEx Coexpression,32	PRMT5,RRM1,XRCC5,HUWE1,EIF2S1,PRPF4,SNRNP40,GANAB,GNL3L,MFAP1,THRAP3,CSTF1,GEMIN5,NAF1,NAA15	15	NA	0
gene_set_query	214	ZNF326	ENSG00000162664	ENSG00000162664.15	no	1171.12	-0.17501	0.0854537	-2.04801	0.0405588	0.134304	326.3	ARCHS4 Coexpression,315;Enrichr Queries,3;GTEx Coexpression,661	MACF1,DDX6,DDX3X,AHNAK,HNRNPR,RTN4,MTDH,GANAB,DPYSL2,G3BP1,ANXA6,FLNA,FLNB,MAP4,TNPO1,EIF4E,ZCCHC24,HSPA8,EIF5B,SSB,ACTN1,YLPM1,SMC1A,YWHAZ,QKI,HNRNPK,THRAP3,NCL,CAPRIN1,XRN2,MCM6,NAA15,EIF4G2	33	NA	0
gene_set_query	495	ZNF329	ENSG00000181894	ENSG00000181894.13	no	454.961	0.397356	0.138283	2.87351	0.00405944	0.0254708	537.3	ARCHS4 Coexpression,1020;Enrichr Queries,348;GTEx Coexpression,244	DYNC1H1,RBFOX2,ANXA1,AHNAK,STXBP1,MYO5A,SYNE1,SLC7A5,GANAB,DPYSL2,S100A4,FLNB,KCTD12,SPTAN1	14	NA	0
gene_set_query	1316	ZNF331	ENSG00000130844	ENSG00000130844.15	no	807.525	0.619045	0.16617	3.72536	0.000195033	0.00258523	1058	ARCHS4 Coexpression,1196;Enrichr Queries,396;GTEx Coexpression,1581	SLC7A5,GANAB,ANXA1,AHNAK,DPYSL2,S100A4,KCTD12	7	NA	0
gene_set_query	1351	ZNF333	ENSG00000160961	ENSG00000160961.10	no	439.261	-0.232827	0.0936411	-2.48638	0.0129051	0.0594386	1080	ARCHS4 Coexpression,1092;Enrichr Queries,785;GTEx Coexpression,1362	GANAB,DPYSL2,QKI,TNS1,SYNE1	5	NA	0
gene_set_query	904	ZNF334	ENSG00000198185	ENSG00000198185.10	no	370.121	-0.321269	0.23296	-1.37907	0.167873	0.347759	779	ARCHS4 Coexpression,284;Enrichr Queries,1261;GTEx Coexpression,792	GANAB,COL14A1,DPYSL2,ANXA6,IQGAP1,SPTAN1,EIF4E,PAFAH1B2,SYNE1	9	NA	0
gene_set_query	1167	ZNF335	ENSG00000198026	ENSG00000198026.7	no	1304.94	-0.368206	0.0703546	-5.23357	1.66e-07	9.03e-06	943.3	ARCHS4 Coexpression,1543;Enrichr Queries,955;ReMap ChIP-seq,297;GTEx Coexpression,978	AHNAK,ACTN1,MAP4,RBM23	4	NA	0
gene_set_query	534	ZNF337	ENSG00000130684	ENSG00000130684.12	yes	127.427	-0.628392	0.137013	-4.58638	4.51e-06	0.000129607	564.3	ARCHS4 Coexpression,546;Enrichr Queries,512;GTEx Coexpression,635	MACF1,RBFOX2,AHNAK,STXBP1,DPYSL2,YLPM1,FLNB,PARK7,SPTAN1,DDOST,SYNE1	11	PARK7	1
gene_set_query	908	ZNF33A	ENSG00000189180	ENSG00000189180.14	no	1752.53	-0.104785	0.0908831	-1.15296	0.248926	0.447054	781	ARCHS4 Coexpression,370;Enrichr Queries,1026;GTEx Coexpression,947	MACF1,GANAB,AHNAK,TPM4,DPYSL2,ACTN1,SRPRA,DDOST	8	NA	0
gene_set_query	469	ZNF33B	ENSG00000196693	ENSG00000196693.13	yes	1786.89	-0.147345	0.129513	-1.13769	0.255251	0.454243	521.7	ARCHS4 Coexpression,221;Enrichr Queries,231;GTEx Coexpression,1113	MACF1,MBNL2,ANXA1,AHNAK,TPM4,LRP1,ACTN1,DDOST,SLC7A5,GANAB,DPYSL2,SRPRA,ANXA6,FLNA,FLNB,MAP4	16	NA	0
gene_set_query	665	ZNF34	ENSG00000196378	ENSG00000196378.10	no	312.293	0.0474276	0.101879	0.465531	0.641551	0.795173	631.3	ARCHS4 Coexpression,547;Enrichr Queries,1048;GTEx Coexpression,299	GANAB,RBFOX2,AHNAK,TPM4,COL14A1,DPYSL2,ACTN1,FLNA,ADARB1,TNS1	10	NA	0
gene_set_query	1256	ZNF341	ENSG00000131061	ENSG00000131061.12	no	420.767	0.0123521	0.106345	0.116152	0.907532	0.954609	1004	ARCHS4 Coexpression,901;Enrichr Queries,807;GTEx Coexpression,1303	HSPA8,AHNAK,DPYSL2,CANX,FNDC3B,YWHAG	6	NA	0
gene_set_query	1051	ZNF343	ENSG00000088876	ENSG00000088876.10	no	518.448	0.0142472	0.0854516	0.166728	0.867584	0.93248	867	ARCHS4 Coexpression,1265;Enrichr Queries,638;GTEx Coexpression,698	MACF1,HSPA8,AHNAK,DPYSL2,FLNB,NAF1,DHX29,LSM14A,RBMS3	9	NA	0
gene_set_query	1307	ZNF345	ENSG00000251247	ENSG00000251247.8	no	161.782	-0.202348	0.17067	-1.18561	0.235778	0.43163	1042	ARCHS4 Coexpression,1085;Enrichr Queries,1251;GTEx Coexpression,790	GANAB,DPYSL2,NUP160,YWHAG	4	NA	0
gene_set_query	685	ZNF346	ENSG00000113761	ENSG00000113761.10	no	472.42	0.0813718	0.0613958	1.32536	0.185051	0.370625	644	ARCHS4 Coexpression,230;Enrichr Queries,209;GTEx Coexpression,1493	HSPA8,AHNAK,FNDC3B,IQGAP1,DDOST,SLC7A5,GANAB,YWHAQ,DPYSL2,NCL,ANXA6,GEMIN5,FLNB,EIF4G2,YWHAG	15	NA	0
gene_set_query	1184	ZNF347	ENSG00000197937	ENSG00000197937.11	no	392.431	0.163677	0.169514	0.965565	0.334262	0.539642	956.3	ARCHS4 Coexpression,1143;Enrichr Queries,1303;GTEx Coexpression,423	GANAB,RBFOX2,DPYSL2,PABPC5,NUP160,RBMS3	6	NA	0
gene_set_query	209	ZNF35	ENSG00000169981	ENSG00000169981.9	no	257.416	0.152807	0.0920958	1.65922	0.0970721	0.242492	324.3	ARCHS4 Coexpression,24;Enrichr Queries,913;GTEx Coexpression,36	FYTTD1,PHAX,NUP160,DPYSL2,G3BP1,CSTF1,FLNB,EIF4E,PRMT5,HSPA8,SUPT16H,SSB,XRCC5,CPSF2,EIF2S1,LSM3,PSMA6,DYNC1LI1,SNW1,MFAP1,THRAP3,PSMC1,TFAM,ETF1,S100A4,FAM98A,NAA15	27	NA	0
gene_set_query	1035	ZNF350	ENSG00000256683	ENSG00000256683.5	no	386.943	0.170265	0.112252	1.51682	0.129313	0.292675	853.3	ARCHS4 Coexpression,576;Enrichr Queries,820;GTEx Coexpression,1164	CAP1,GANAB,MBNL2,ANXA1,AHNAK,MAP4,YWHAG,NOMO2	8	NA	0
gene_set_query	729	ZNF354A	ENSG00000169131	ENSG00000169131.9	no	408.884	0.0351221	0.0856977	0.409837	0.681925	0.82118	674.7	ARCHS4 Coexpression,65;Enrichr Queries,818;GTEx Coexpression,1141	CAP1,ANXA1,LRP1,YWHAZ,RAB10,SLC7A5,GANAB,YWHAQ,CSTF1,ANXA6,TFAM,MAP4,SPTAN1,EIF4E,NOMO2	15	NA	0
gene_set_query	355	ZNF354B	ENSG00000178338	ENSG00000178338.9	no	332.21	-0.257184	0.0980191	-2.62382	0.00869499	0.0447907	453	ARCHS4 Coexpression,101;Enrichr Queries,844;GTEx Coexpression,414	MACF1,DDX6,DYNC1H1,AHNAK,PRKDC,HUWE1,MYO5A,NUP160,SYNE1,SLC7A5,ZMAT2,KCTD12,TNPO1,SPTAN1,RBMS3,SNTB2	16	NA	0
gene_set_query	185	ZNF354C	ENSG00000177932	ENSG00000177932.6	no	179.776	0.473898	0.170854	2.7737	0.00554224	0.032173	301	ARCHS4 Coexpression,17;Enrichr Queries,751;GTEx Coexpression,135	MACF1,DDX6,DYNC1H1,SEC23A,RBFOX2,ANXA1,LRP1,COL14A1,PABPC5,YLPM1,VIRMA,RC3H2,QKI,SYNE1,HNRNPK,YWHAQ,DPYSL2,CAPRIN1,CSDE1,DHX29,TNPO1,SPTAN1,EIF4G2,PAFAH1B1	24	NA	0
gene_set_query	447	ZNF358	ENSG00000198816	ENSG00000198816.5	no	2630.9	-0.122419	0.127427	-0.960705	0.336701	0.541883	507.3	ARCHS4 Coexpression,606;Enrichr Queries,564;GTEx Coexpression,352	CDC42,ZCCHC24,SLC7A5,HNRNPK,AHNAK,XRCC5,DPYSL2,S100A4,PARK7,MAP4,DDOST,ADD1	12	PARK7	1
gene_set_query	294	ZNF362	ENSG00000160094	ENSG00000160094.13	no	1478.97	0.0723213	0.106076	0.681787	0.495373	0.685561	401.3	ARCHS4 Coexpression,748;Enrichr Queries,183;GTEx Coexpression,273	ZCCHC24,HSPA8,AHNAK,COL14A1,ACTN1,FNDC3B,ADARB1,EIF2S1,DDOST,ADD1,SLC7A5,DPYSL2,FLNA,KCTD12,TNS1	15	NA	0
gene_set_query	633	ZNF365	ENSG00000138311	ENSG00000138311.14	no	538.851	0.838016	0.275426	3.04262	0.00234527	0.0171842	615	ARCHS4 Coexpression,541;Enrichr Queries,767;GTEx Coexpression,537	ZCCHC24,DPYSL2,ACTN1,STXBP1,MYO5A,R3HDM1,SPTAN1,YWHAG,SYNE1	9	NA	0
gene_set_query	841	ZNF366	ENSG00000178175	ENSG00000178175.10	no	61.5888	0.512658	0.231143	2.21792	0.0265602	0.0998477	740.3	ARCHS4 Coexpression,928;Enrichr Queries,533;GTEx Coexpression,760	GANAB,AHNAK,DPYSL2,KCTD12,RBMS3,TNS1,IPO5	7	NA	0
gene_set_query	378	ZNF367	ENSG00000165244	ENSG00000165244.6	yes	234.995	0.23893	0.156075	1.53086	0.125804	0.287397	466.7	ARCHS4 Coexpression,484;Enrichr Queries,670;GTEx Coexpression,246	SLC7A5,RRM1,PRKDC,DPYSL2,TFAM,MCM6,NAA15,SMC1A,MTDH	9	NA	0
gene_set_query	1413	ZNF37A	ENSG00000075407	ENSG00000075407.16	yes	810.055	0.0405905	0.0867996	0.467635	0.640046	0.794141	1124	ARCHS4 Coexpression,1586;Enrichr Queries,633;GTEx Coexpression,1152	RBFOX2,MBNL2,DPYSL2,EIF2AK2,ZC3HAV1,TNPO1	6	NA	0
gene_set_query	1071	ZNF382	ENSG00000161298	ENSG00000161298.15	no	92.7065	0.0606194	0.154582	0.392151	0.694947	0.829112	877.3	ARCHS4 Coexpression,1145;Enrichr Queries,1021;GTEx Coexpression,466	GANAB,RBFOX2,STXBP1,DPYSL2,MYO5A,SPTAN1,SYNE1	7	NA	0
gene_set_query	952	ZNF383	ENSG00000188283	ENSG00000188283.10	yes	388.95	-0.00036015	0.0782011	-0.00460544	0.996325	0.998268	805.3	ARCHS4 Coexpression,1057;Enrichr Queries,1273;GTEx Coexpression,86	FYTTD1,DDX6,GANAB,GNL3L,SNW1,THRAP3,PSMC1,DPYSL2,GEMIN5,NAF1,DHX29,NAA15	12	NA	0
gene_set_query	134	ZNF384	ENSG00000126746	ENSG00000126746.16	no	1039.05	-0.25954	0.140864	-1.8425	0.0654028	0.18629	244.4	ARCHS4 Coexpression,844;ENCODE ChIP-seq,38;Enrichr Queries,123;ReMap ChIP-seq,81;GTEx Coexpression,136	FCF1,PHAX,PARK7,DPYSL2,TNPO1,SPTAN1,YWHAG,PRMT5,TPM4,ACTN1,YWHAZ,PDIA6,DDOST,SLC7A5,CANX,ETF1,NAF1,MCM6,DNAJC8,RBM23,PAFAH1B2,FYTTD1,MACF1,DDX6,LRP1,AHNAK,STAU2,NMD3,MRPL15,RTN4,NUP160,MTDH,CDC42,GANAB,FLNB,MAP4,DYNC1H1,RRM1,RDX,HUWE1,QKI,LSM3,RAB10,PSMC1,SRPRA,STT3A,BUD13,FAM98B,EIF4G2	49	PARK7	1
gene_set_query	1361	ZNF385A	ENSG00000161642	ENSG00000161642.16	yes	1360.15	-0.148313	0.195684	-0.757924	0.448497	0.645305	1088	ARCHS4 Coexpression,1590;Enrichr Queries,375;GTEx Coexpression,1298	SLC7A5,ANXA1,AHNAK,DPYSL2,S100A4,KCTD12,TNS1	7	NA	0
gene_set_query	641	ZNF385B	ENSG00000144331	ENSG00000144331.17	yes	27.3376	0.629635	0.245421	2.56554	0.0103016	0.0506921	618	ARCHS4 Coexpression,725;Enrichr Queries,770;GTEx Coexpression,359	MDH1,STAU2,COL14A1,STXBP1,DPYSL2,IQGAP1,YWHAG,SYNE1,RBMS3	9	NA	0
gene_set_query	1485	ZNF385C	ENSG00000187595	ENSG00000187595.13	no	127.566	-0.541929	0.178615	-3.03407	0.0024128	0.0175709	1201	ARCHS4 Coexpression,1045;Enrichr Queries,1289;GTEx Coexpression,1268	GANAB,DPYSL2	2	NA	0
gene_set_query	490	ZNF385D	ENSG00000151789	ENSG00000151789.8	no	95.7626	0.502508	0.242843	2.06927	0.038521	0.129605	536.3	ARCHS4 Coexpression,796;Enrichr Queries,504;GTEx Coexpression,309	GANAB,RBFOX2,COL14A1,ACTN1,DPYSL2,FLNA,RBMS3,TNS1,SYNE1,ENOX1	10	NA	0
gene_set_query	942	ZNF391	ENSG00000124613	ENSG00000124613.7	no	140.319	0.33142	0.166363	1.99215	0.0463543	0.147402	802	ARCHS4 Coexpression,1120;Enrichr Queries,865;GTEx Coexpression,421	SLC7A5,SLBP,YWHAQ,DPYSL2,HLTF,YLPM1,SPTAN1,SYNE1	8	NA	0
gene_set_query	771	ZNF394	ENSG00000160908	ENSG00000160908.14	no	1342.2	-0.103076	0.115436	-0.892933	0.371893	0.575576	698	ARCHS4 Coexpression,226;Enrichr Queries,508;GTEx Coexpression,1360	HSPA8,RBFOX2,AHNAK,DDOST,RTN4,IPO5,SLC7A5,GANAB,DPYSL2,CANX,FLNB,MAP4,YWHAG	13	NA	0
gene_set_query	512	ZNF395	ENSG00000186918	ENSG00000186918.12	no	2270.29	-0.0660588	0.137442	-0.480632	0.630778	0.787711	546.7	ARCHS4 Coexpression,306;Enrichr Queries,352;GTEx Coexpression,982	ANXA1,AHNAK,NMD3,PARK7,MRPL15,LSM3,ADD1,SLC7A5,PSMA6,DPYSL2,CPNE3,S100A4,FLNB,TNS1	14	PARK7	1
gene_set_query	1412	ZNF396	ENSG00000186496	ENSG00000186496.9	no	95.5396	-0.0662158	0.111281	-0.595033	0.551821	0.729958	1122	ARCHS4 Coexpression,1118;Enrichr Queries,1091;GTEx Coexpression,1158	CAP1,GANAB,DPYSL2,SYNE1	4	NA	0
gene_set_query	1194	ZNF397	ENSG00000186812	ENSG00000186812.11	no	902.996	-0.215348	0.0952312	-2.26131	0.0237399	0.0924046	959.5	ARCHS4 Coexpression,1114;GTEx Coexpression,805	DDX6,GANAB,NUP160	3	NA	0
gene_set_query	506	ZNF398	ENSG00000197024	ENSG00000197024.7	yes	846.368	0.091838	0.0892922	1.02851	0.303709	0.507381	544.7	ARCHS4 Coexpression,255;Enrichr Queries,938;GTEx Coexpression,441	SUPT16H,PRKDC,XRCC5,HUWE1,IPO5,DYNC1LI1,SLC7A5,SNW1,DPYSL2,G3BP1,CSTF1,RBPMS2,BUD13,YWHAG	14	NA	0
gene_set_query	1059	ZNF404	ENSG00000176222	ENSG00000176222.8	no	125.416	-0.271588	0.162973	-1.66646	0.095622	0.24014	871.3	ARCHS4 Coexpression,395;Enrichr Queries,823;GTEx Coexpression,1396	SLC7A5,GANAB,ANXA1,YWHAQ,DPYSL2,HLTF,IQGAP1,TNS1	8	NA	0
gene_set_query	60	ZNF407	ENSG00000215421	ENSG00000215421.8	no	517.605	0.323708	0.0975691	3.31773	0.000907514	0.00851366	156.7	ARCHS4 Coexpression,353;Enrichr Queries,89;GTEx Coexpression,28	FYTTD1,DDX6,MACF1,AHNAK,PRKDC,IQGAP1,SYNE1,DPYSL2,FLNB,PRMT5,DYNC1H1,CPSF2,FNDC3B,HUWE1,YLPM1,QKI,GNL3L,SNW1,THRAP3,CSDE1,PSMC1,GEMIN5,NAF1,BUD13,DHX29,EIF4G3	26	NA	0
gene_set_query	1212	ZNF408	ENSG00000175213	ENSG00000175213.2	no	883.776	-0.124535	0.10139	-1.22828	0.219343	0.41213	972	ARCHS4 Coexpression,1235;Enrichr Queries,1104;GTEx Coexpression,577	PRMT5,MACF1,GNL3L,DPYSL2,CSTF1,DDOST	6	NA	0
gene_set_query	441	ZNF41	ENSG00000147124	ENSG00000147124.11	no	461.022	0.144149	0.109163	1.32049	0.186671	0.372248	504.7	ARCHS4 Coexpression,334;Enrichr Queries,613;GTEx Coexpression,567	DDX3X,DDX1,HUWE1,MRPL15,IQGAP1,SYNE1,HADHB,HNRNPK,DPYSL2,CAPRIN1,CANX,EIF4G2,TNS1	13	NA	0
gene_set_query	34	ZNF410	ENSG00000119725	ENSG00000119725.16	no	102	-0.0264997	0.0895516	-0.295916	0.767294	0.874294	116.7	ARCHS4 Coexpression,218;Enrichr Queries,27;GTEx Coexpression,105	YWHAB,IQGAP1,RTN4,DPYSL2,CSTF1,MAP4,RBM7,SPTAN1,YWHAG,HSPA8,ANXA1,ACTN1,YWHAZ,EIF2S1,DDOST,PRPF4,SLC7A5,PSMA6,SNW1,HNRNPK,NCL,CSDE1,XRN2,CANX,ETF1,BUD13,MAPRE1,EIF4G2	28	YWHAB	1
gene_set_query	1344	ZNF414	ENSG00000133250	ENSG00000133250.12	no	465.527	-0.191086	0.131141	-1.4571	0.145088	0.315764	1075	ARCHS4 Coexpression,1354;Enrichr Queries,907;GTEx Coexpression,964	DPYSL2,ETF1,RBM23,DDOST	4	NA	0
gene_set_query	811	ZNF415	ENSG00000170954	ENSG00000170954.10	no	187.005	0.00342944	0.197385	0.0173744	0.986138	0.994027	723.3	ARCHS4 Coexpression,452;Enrichr Queries,1128;GTEx Coexpression,590	GANAB,ANXA1,DPYSL2,HLTF,DDX10,FLNA,IQGAP1,PAFAH1B1	8	NA	0
gene_set_query	452	ZNF416	ENSG00000083817	ENSG00000083817.8	no	213.021	0.22546	0.110628	2.038	0.0415502	0.136553	512.7	ARCHS4 Coexpression,168;Enrichr Queries,1241;GTEx Coexpression,129	SF3A3,PRMT5,SLBP,RRM1,PGAM1,EIF2S1,DYNC1LI1,SLC7A5,SNRNP40,SNW1,MFAP1,YWHAQ,PPP1R8,CSTF1,GEMIN5	15	NA	0
gene_set_query	1064	ZNF417	ENSG00000173480	ENSG00000173480.9	no	248.495	-0.0441885	0.104032	-0.42476	0.671011	0.814438	872.3	ARCHS4 Coexpression,680;Enrichr Queries,1103;GTEx Coexpression,834	DDX6,GANAB,GNL3L,ACTN1,TNS1,NOMO2	6	NA	0
gene_set_query	719	ZNF418	ENSG00000196724	ENSG00000196724.11	no	110.1	0.250511	0.197165	1.27057	0.203883	0.39363	667	ARCHS4 Coexpression,362;Enrichr Queries,826;GTEx Coexpression,813	GANAB,RBFOX2,AHNAK,DPYSL2,ACTN1,EIF4E,SYNE1,TNS1,NOMO2	9	NA	0
gene_set_query	1220	ZNF419	ENSG00000105136	ENSG00000105136.18	no	392.018	-0.162435	0.120836	-1.34425	0.178866	0.362663	982.3	ARCHS4 Coexpression,1075;Enrichr Queries,851;GTEx Coexpression,1021	SLC7A5,GANAB,DPYSL2,DDOST,SYNE1	5	NA	0
gene_set_query	529	ZNF420	ENSG00000197050	ENSG00000197050.9	no	255.487	0.227071	0.103024	2.20406	0.0275204	0.102521	562	ARCHS4 Coexpression,194;Enrichr Queries,1173;GTEx Coexpression,319	RBFOX2,ANXA1,ACTN1,PHAX,UBFD1,RTF1,GANAB,YWHAQ,DPYSL2,FLNA,EIF4E,PAFAH1B2,PAFAH1B1	13	NA	0
gene_set_query	933	ZNF423	ENSG00000102935	ENSG00000102935.10	yes	432.32	0.565809	0.162586	3.48006	0.000501299	0.00536532	796.7	ARCHS4 Coexpression,837;Enrichr Queries,403;GTEx Coexpression,1150	ZCCHC24,RBFOX2,AHNAK,STAU2,COL14A1,DPYSL2,QKI,TNS1,RBMS3	9	NA	0
gene_set_query	992	ZNF425	ENSG00000204947	ENSG00000204947.7	yes	142.144	0.258196	0.12802	2.01683	0.0437127	0.141235	829	ARCHS4 Coexpression,1033;Enrichr Queries,1270;GTEx Coexpression,184	DYNC1H1,GANAB,DPYSL2,PPP1R8,PHAX,UBFD1,FAM98B,RTF1,SLU7	9	NA	0
gene_set_query	630	ZNF426	ENSG00000130818	ENSG00000130818.9	no	633.867	0.322545	0.0960001	3.35984	0.000779875	0.00757517	613	ARCHS4 Coexpression,777;Enrichr Queries,918;GTEx Coexpression,144	RAB10,DDX6,PRMT5,SLC7A5,GANAB,ANXA1,CSTF2,FCF1,CPNE3,ETF1,S100A4,NOMO2	12	NA	0
gene_set_query	1127	ZNF428	ENSG00000131116	ENSG00000131116.10	no	1095.51	0.200851	0.122808	1.63548	0.101948	0.250292	917	ARCHS4 Coexpression,976;Enrichr Queries,226;GTEx Coexpression,1549	HSPA8,SLC7A5,YWHAQ,DPYSL2,NCL,FLNB,PARK7,IQGAP1,DDOST	9	PARK7	1
gene_set_query	1459	ZNF429	ENSG00000197013	ENSG00000197013.8	no	208.595	0.047078	0.165763	0.284007	0.776405	0.879805	1165	ARCHS4 Coexpression,1147;Enrichr Queries,1123;GTEx Coexpression,1224	GANAB,AHNAK,DPYSL2	3	NA	0
gene_set_query	349	ZNF43	ENSG00000198521	ENSG00000198521.10	no	294.477	-0.00341247	0.207738	-0.0164268	0.986894	0.994361	450	ARCHS4 Coexpression,468;Enrichr Queries,658;GTEx Coexpression,224	SUPT16H,ANXA1,NUP160,SYNE1,GANAB,HNRNPK,CAPRIN1,DPYSL2,HLTF,ANXA6,TFAM,MCM6,EIF4E,NOMO2	14	NA	0
gene_set_query	875	ZNF430	ENSG00000118620	ENSG00000118620.11	no	430.499	-0.0687314	0.118135	-0.581805	0.560698	0.737385	760	ARCHS4 Coexpression,1100;Enrichr Queries,524;GTEx Coexpression,656	CDC42,HSPA8,GANAB,ANXA1,DPYSL2,CSTF2,CPNE3,MCM6,YWHAZ	9	NA	0
gene_set_query	1275	ZNF431	ENSG00000196705	ENSG00000196705.7	no	641.574	-0.268776	0.106189	-2.53111	0.0113702	0.0543562	1014	ARCHS4 Coexpression,1089;Enrichr Queries,1280;GTEx Coexpression,674	RAB10,MACF1,GANAB,ANXA1,CPNE3	5	NA	0
gene_set_query	1013	ZNF432	ENSG00000256087	ENSG00000256087.5	no	759.149	-0.439116	0.1702	-2.58	0.00987989	0.049198	840.3	ARCHS4 Coexpression,846;Enrichr Queries,575;GTEx Coexpression,1100	SLC7A5,GANAB,MBNL2,ANXA1,DPYSL2,SRPRA,FNDC3B,NOMO2	8	NA	0
gene_set_query	1093	ZNF433	ENSG00000197647	ENSG00000197647.10	yes	124.291	0.0366412	0.155971	0.234924	0.814268	0.902293	889.3	ARCHS4 Coexpression,266;Enrichr Queries,842;GTEx Coexpression,1560	SLC7A5,GANAB,AHNAK,DPYSL2,ANXA6,FLNA,EIF4E,DDOST,NOMO2	9	NA	0
gene_set_query	188	ZNF436	ENSG00000125945	ENSG00000125945.13	yes	815.389	0.302415	0.12167	2.48553	0.0129358	0.0595492	304.7	ARCHS4 Coexpression,34;Enrichr Queries,306;GTEx Coexpression,574	ZCCHC24,MACF1,DYNC1H1,MBNL2,ANXA1,RBFOX2,AHNAK,LRP1,ACTN1,DDOST,QKI,ADD1,RAB10,RAB14,DPYSL2,CAPRIN1,CANX,CPNE3,KCTD12,MAP4,SPTAN1,EIF4G2,YWHAG,PAFAH1B1	24	NA	0
gene_set_query	1393	ZNF438	ENSG00000183621	ENSG00000183621.14	no	657.043	0.0961403	0.0884111	1.08742	0.27685	0.478094	1110	ARCHS4 Coexpression,1610;Enrichr Queries,456;GTEx Coexpression,1264	ANXA1,AHNAK,DPYSL2,FNDC3B,KCTD12,TNS1	6	NA	0
gene_set_query	1067	ZNF439	ENSG00000171291	ENSG00000171291.7	no	205.948	0.136663	0.173617	0.787155	0.431191	0.630241	874.7	ARCHS4 Coexpression,1102;Enrichr Queries,531;GTEx Coexpression,991	SLC7A5,GANAB,ANXA1,AHNAK,DPYSL2,KCTD12,SYNE1	7	NA	0
gene_set_query	584	ZNF44	ENSG00000197857	ENSG00000197857.12	no	573.475	-0.217232	0.0795508	-2.73074	0.00631924	0.0354962	592.7	ARCHS4 Coexpression,623;Enrichr Queries,614;GTEx Coexpression,541	GANAB,ANXA1,HNRNPK,AHNAK,DPYSL2,PARK7,RTN4,YWHAG,TNS1,SYNE1	10	PARK7	1
gene_set_query	1606	ZNF440	ENSG00000171295	ENSG00000171295.11	yes	780.364	-0.283096	0.122862	-2.30418	0.0212125	0.0853976	1401	ARCHS4 Coexpression,1568;Enrichr Queries,1236;GTEx Coexpression,1398	AHNAK	1	NA	0
gene_set_query	828	ZNF441	ENSG00000197044	ENSG00000197044.9	no	244.258	0.14439	0.105048	1.37451	0.169285	0.349619	734.3	ARCHS4 Coexpression,925;Enrichr Queries,362;GTEx Coexpression,916	SLC7A5,GANAB,RBFOX2,MBNL2,ANXA1,AHNAK,DPYSL2,KCTD12,SYNE1	9	NA	0
gene_set_query	579	ZNF442	ENSG00000198342	ENSG00000198342.8	no	74.8613	0.121349	0.13597	0.892469	0.372142	0.575753	589.3	ARCHS4 Coexpression,750;Enrichr Queries,862;GTEx Coexpression,156	SLC7A5,GANAB,HNRNPK,AHNAK,COL14A1,DPYSL2,PABPC5,FCF1,NMD3,RBM7,MTDH,RBMS3	12	NA	0
gene_set_query	527	ZNF443	ENSG00000180855	ENSG00000180855.14	no	171.749	-0.230776	0.122673	-1.88123	0.0599411	0.175486	561.3	ARCHS4 Coexpression,197;Enrichr Queries,555;GTEx Coexpression,932	CAP1,SUPT16H,ANXA1,AHNAK,XRCC5,PGD,SLC7A5,DPYSL2,HLTF,CSTF1,FLNB,EIF4E,PAFAH1B2	13	NA	0
gene_set_query	1143	ZNF444	ENSG00000167685	ENSG00000167685.13	no	1875.49	-0.293958	0.123574	-2.37879	0.0173695	0.0739142	928	ARCHS4 Coexpression,1613;Enrichr Queries,695;GTEx Coexpression,476	SLC7A5,SNW1,DPYSL2,ETF1,IQGAP1,RC3H2,DDOST	7	NA	0
gene_set_query	1066	ZNF445	ENSG00000185219	ENSG00000185219.14	no	911.043	0.0937827	0.0863771	1.08574	0.277596	0.478704	874.3	ARCHS4 Coexpression,1546;Enrichr Queries,172;GTEx Coexpression,905	MACF1,HSPA8,RBFOX2,AHNAK,DPYSL2,MYO5A,FLNB,QKI,SYNE1,TNS1,SNTB2	11	NA	0
gene_set_query	1394	ZNF446	ENSG00000083838	ENSG00000083838.14	no	431.615	-0.128917	0.0898827	-1.43428	0.151492	0.324848	1110	ARCHS4 Coexpression,1413;Enrichr Queries,451;GTEx Coexpression,1467	SLC7A5,AHNAK,DPYSL2,ETF1,PGD,DDOST	6	NA	0
gene_set_query	370	ZNF449	ENSG00000173275	ENSG00000173275.11	no	308.818	-0.213355	0.103433	-2.06273	0.0391382	0.131034	461.3	ARCHS4 Coexpression,354;Enrichr Queries,612;GTEx Coexpression,418	MBNL2,DDX3X,ANXA1,RBFOX2,PABPC5,FNDC3B,MYO5A,SLC7A5,YWHAQ,DPYSL2,HLTF,R3HDM1,RBMS3	13	NA	0
gene_set_query	261	ZNF45	ENSG00000124459	ENSG00000124459.10	no	467.162	0.254193	0.0852482	2.9818	0.00286562	0.0198469	363	ARCHS4 Coexpression,31;Enrichr Queries,1025;GTEx Coexpression,33	DDX6,DDX3X,PRKDC,GDI2,FCF1,UBFD1,HNRNPLL,VIRMA,NUP160,MTDH,IPO5,DPYSL2,G3BP1,TNPO1,HSPA8,SUPT16H,ANXA1,API5,XRCC5,SMC1A,GNL3L,MFAP1,THRAP3,CAPRIN1,DHX29	25	NA	0
gene_set_query	504	ZNF451	ENSG00000112200	ENSG00000112200.15	no	1261.23	-0.0288876	0.0828637	-0.348616	0.727378	0.850651	544.3	ARCHS4 Coexpression,360;Enrichr Queries,250;GTEx Coexpression,1023	MACF1,MBNL2,DDX3X,IQGAP1,QKI,GANAB,CSDE1,DPYSL2,HLTF,CPNE3,NAA15,TNPO1,EIF4E,PAFAH1B2	14	NA	0
gene_set_query	1022	ZNF454	ENSG00000178187	ENSG00000178187.6	no	33.7242	0.553365	0.196939	2.80984	0.00495667	0.0296072	845.3	ARCHS4 Coexpression,1295;Enrichr Queries,957;GTEx Coexpression,284	SEC23A,GANAB,RBFOX2,SSB,LRP1,COL14A1,DPYSL2,PABPC5,SYNE1	9	NA	0
gene_set_query	67	ZNF460	ENSG00000197714	ENSG00000197714.7	no	77.4238	0.189346	0.198615	0.953332	0.340422	0.545541	165.7	ARCHS4 Coexpression,289;Enrichr Queries,43;GTEx Coexpression,165	FYTTD1,MACF1,HSPA8,DDX6,RBFOX2,DDX3X,ANXA1,AHNAK,PRKDC,FNDC3B,HUWE1,MYO5A,YWHAZ,QKI,SYNE1,PRPF4,SLC7A5,GNL3L,DPYSL2,G3BP1,NAF1,NAA15,RBM7,TNPO1	24	NA	0
gene_set_query	1243	ZNF461	ENSG00000197808	ENSG00000197808.10	no	199.682	0.0257473	0.125417	0.205294	0.837343	0.915359	996.3	ARCHS4 Coexpression,1176;Enrichr Queries,1330;GTEx Coexpression,483	GANAB,RBFOX2,STXBP1,SPTAN1,SYNE1	5	NA	0
gene_set_query	784	ZNF462	ENSG00000148143	ENSG00000148143.11	yes	877.88	0.122604	0.117855	1.04029	0.298204	0.501372	704	ARCHS4 Coexpression,786;Enrichr Queries,196;GTEx Coexpression,1130	CAP1,MACF1,RBFOX2,AHNAK,DPYSL2,FNDC3B,ANXA6,FLNB,TNS1,SYNE1,RBMS3	11	NA	0
gene_set_query	1403	ZNF467	ENSG00000181444	ENSG00000181444.11	no	393.487	-0.476813	0.21383	-2.22987	0.0257558	0.0977485	1117	ARCHS4 Coexpression,1414;Enrichr Queries,547;GTEx Coexpression,1390	AHNAK,DPYSL2,S100A4,KCTD12,TNS1	5	NA	0
gene_set_query	239	ZNF468	ENSG00000204604	ENSG00000204604.8	no	812.625	0.0637273	0.139313	0.457439	0.647355	0.799094	350.7	ARCHS4 Coexpression,201;Enrichr Queries,674;GTEx Coexpression,177	ANXA1,XRCC5,GDI2,ADD1,CDC42,SLC7A5,GANAB,SRP72,DPYSL2,XRN2,CSTF1,MAP4,KCTD12,RBM7,SPTAN1,EIF4E,YWHAG	17	NA	0
gene_set_query	100	ZNF469	ENSG00000225614	ENSG00000225614.2	no	1196.5	0.433391	0.239441	1.81001	0.0702943	0.195627	204.5	ARCHS4 Coexpression,216;GTEx Coexpression,193	ZCCHC24,SSB,TPM4,LRP1,ZNHIT6,ACTN1,PPP1R8,ANXA6,FLNA,PHAX,MAP4	11	NA	0
gene_set_query	1008	ZNF470	ENSG00000197016	ENSG00000197016.10	no	210.707	0.145075	0.185662	0.781396	0.434569	0.63293	836.3	ARCHS4 Coexpression,1053;Enrichr Queries,1253;GTEx Coexpression,203	DYNC1H1,GANAB,YWHAQ,DPYSL2,PHAX,FAM98B,PAFAH1B2	7	NA	0
gene_set_query	1079	ZNF471	ENSG00000196263	ENSG00000196263.6	no	149.302	0.10561	0.183267	0.576266	0.564435	0.740416	880.7	ARCHS4 Coexpression,1545;Enrichr Queries,448;GTEx Coexpression,649	CDC42,RBFOX2,AHNAK,COL14A1,DPYSL2,ADD1,TNS1,SYNE1,RBMS3	9	NA	0
gene_set_query	1441	ZNF473	ENSG00000142528	ENSG00000142528.14	no	466.529	0.130386	0.118882	1.09677	0.272741	0.47348	1152	ARCHS4 Coexpression,1475;Enrichr Queries,527;GTEx Coexpression,1455	HSPA8,SLC7A5,PRKDC,DPYSL2,MCM6	5	NA	0
gene_set_query	1560	ZNF474	ENSG00000164185	ENSG00000164185.4	no	31.3453	0.903253	0.327726	2.75612	0.00584914	0.0335095	1312	ARCHS4 Coexpression,1364;Enrichr Queries,982;GTEx Coexpression,1589	DPYSL2,TNS1	2	NA	0
gene_set_query	1624	ZNF479	ENSG00000185177	ENSG00000185177.11	no	0.0149875	-0.277714	2.92714	-0.0948758	0.924413	NA	1468	ARCHS4 Coexpression,1611;Enrichr Queries,1208;GTEx Coexpression,1584	DPYSL2	1	NA	0
gene_set_query	764	ZNF48	ENSG00000180035	ENSG00000180035.9	no	643.396	0.155463	0.0847601	1.83415	0.0666318	0.188683	695	ARCHS4 Coexpression,1249;Enrichr Queries,466;GTEx Coexpression,370	ZCCHC24,DYNC1H1,SLC7A5,RBM15B,RBFOX2,STXBP1,DPYSL2,ACTN1,TFAM,R3HDM1,APEH	11	NA	0
gene_set_query	467	ZNF480	ENSG00000198464	ENSG00000198464.12	no	695.374	0.110454	0.112551	0.981367	0.326412	0.531461	521	ARCHS4 Coexpression,747;Enrichr Queries,475;GTEx Coexpression,341	GANAB,GNL3L,ANXA1,AHNAK,THRAP3,PRKDC,DPYSL2,CPSF2,TFAM,MRPL15,NAA15,EIF4E	12	NA	0
gene_set_query	995	ZNF483	ENSG00000173258	ENSG00000173258.11	no	38.9774	0.144628	0.155709	0.928837	0.352973	0.557107	830.7	ARCHS4 Coexpression,688;Enrichr Queries,933;GTEx Coexpression,871	GANAB,RBFOX2,AHNAK,DPYSL2,MYO5A,SYNE1	6	NA	0
gene_set_query	775	ZNF484	ENSG00000127081	ENSG00000127081.12	no	210.045	0.13213	0.109347	1.20836	0.226909	0.42101	700	ARCHS4 Coexpression,464;Enrichr Queries,469;GTEx Coexpression,1167	GANAB,ANXA1,AHNAK,YWHAQ,STXBP1,DPYSL2,MYO5A,RC3H2,QKI,SYNE1	10	NA	0
gene_set_query	285	ZNF485	ENSG00000198298	ENSG00000198298.11	no	130.746	-0.146316	0.112501	-1.30057	0.193405	0.380629	391	ARCHS4 Coexpression,235;Enrichr Queries,830;GTEx Coexpression,108	PRMT5,LRP1,CPSF2,EIF2S1,ADD1,MTDH,PRPF4,SLC7A5,GNL3L,DPYSL2,G3BP1,CSTF1,GEMIN5,TFAM,NAA15,EIF4E	16	NA	0
gene_set_query	792	ZNF486	ENSG00000256229	ENSG00000256229.6	no	293.36	-0.171705	0.280932	-0.611198	0.541069	0.721832	709.3	ARCHS4 Coexpression,850;Enrichr Queries,398;GTEx Coexpression,880	SLC7A5,GANAB,ANXA1,AHNAK,DPYSL2,CANX,S100A4,MCM6,RBM23,NOMO2	10	NA	0
gene_set_query	1315	ZNF487	ENSG00000243660	ENSG00000243660.8	no	218.563	-0.150573	0.0945745	-1.59211	0.11136	0.265127	1056	ARCHS4 Coexpression,842;Enrichr Queries,731;GTEx Coexpression,1594	SLC7A5,GANAB,AHNAK,DPYSL2,DDOST,NOMO2	6	NA	0
gene_set_query	332	ZNF488	ENSG00000265763	ENSG00000265763.3	yes	249.285	0.680665	0.28583	2.38136	0.0172488	0.0735628	440.5	ARCHS4 Coexpression,481;Enrichr Queries,400	ZCCHC24,SLC7A5,DPYSL2,STXBP1,HUWE1,GEMIN5,S100A4,KCTD12,TNS1	9	NA	0
gene_set_query	1169	ZNF490	ENSG00000188033	ENSG00000188033.8	no	43.6007	0.350208	0.121777	2.87582	0.00402983	0.0253556	944.3	ARCHS4 Coexpression,994;Enrichr Queries,922;GTEx Coexpression,917	GANAB,GNL3L,PRKDC,DPYSL2,STXBP1,CSTF1	6	NA	0
gene_set_query	921	ZNF491	ENSG00000177599	ENSG00000177599.11	no	38.1462	0.00137894	0.140571	0.00980958	0.992173	0.996819	786.7	ARCHS4 Coexpression,946;Enrichr Queries,776;GTEx Coexpression,638	SEC23A,RBFOX2,DPYSL2,PABPC5,KCTD12,EIF4G2,TNS1,SYNE1	8	NA	0
gene_set_query	736	ZNF492	ENSG00000229676	ENSG00000229676.2	no	3.0956	0.826561	0.261374	3.16237	0.00156492	0.0127506	678	ARCHS4 Coexpression,1023;GTEx Coexpression,333	SUPT16H,RRM1,GANAB,PRKDC,PGAM1,MCM6	6	NA	0
gene_set_query	1038	ZNF493	ENSG00000196268	ENSG00000196268.10	no	293.449	-0.404286	0.13455	-3.00472	0.00265821	0.0188567	855	ARCHS4 Coexpression,1099;Enrichr Queries,846;GTEx Coexpression,620	MACF1,GANAB,RBFOX2,AHNAK,STXBP1,SYNE1	6	NA	0
gene_set_query	223	ZNF496	ENSG00000162714	ENSG00000162714.11	no	1518.98	-0.0421669	0.0774007	-0.544787	0.5859	0.75632	335.7	ARCHS4 Coexpression,348;Enrichr Queries,265;GTEx Coexpression,394	HSPA8,AHNAK,YWHAB,PRKDC,ACTN1,HUWE1,UBFD1,YWHAZ,NUP160,DDOST,IPO5,SLC7A5,GANAB,RBM15B,ZMAT2,DPYSL2,FLNB,TNS1	18	YWHAB	1
gene_set_query	1170	ZNF497	ENSG00000174586	ENSG00000174586.9	no	76.8603	-0.20151	0.141989	-1.41919	0.155843	0.33125	945	ARCHS4 Coexpression,859;Enrichr Queries,1199;GTEx Coexpression,777	STXBP1,DPYSL2,CANX,IQGAP1,SYNE1	5	NA	0
gene_set_query	1475	ZNF500	ENSG00000103199	ENSG00000103199.12	no	661.104	-0.0622394	0.073043	-0.852093	0.394162	0.59605	1189	ARCHS4 Coexpression,1025;Enrichr Queries,1250;GTEx Coexpression,1293	GANAB,AHNAK	2	NA	0
gene_set_query	592	ZNF501	ENSG00000186446	ENSG00000186446.10	no	144.212	0.393956	0.128241	3.07201	0.00212624	0.0159965	597.3	ARCHS4 Coexpression,996;Enrichr Queries,772;GTEx Coexpression,24	DMGDH,SEC23A,SSB,ANXA1,FCF1,PHAX,VIRMA,EIF2S1,MTDH,SYNE1,SLC7A5,ZNHIT6,DPYSL2,PPP1R8,GEMIN5,TCEA1,DHX29,TNPO1	18	NA	0
gene_set_query	310	ZNF502	ENSG00000196653	ENSG00000196653.10	no	256.273	-0.00678195	0.151715	-0.0447019	0.964345	0.983427	417.3	ARCHS4 Coexpression,339;Enrichr Queries,690;GTEx Coexpression,223	RBFOX2,ANXA1,COL14A1,YLPM1,DDX10,VIRMA,NUP160,GANAB,DPYSL2,CSTF1,DHX29,KCTD12,NAA15,LSM14A,EIF4E,PAFAH1B2	16	NA	0
gene_set_query	968	ZNF503	ENSG00000165655	ENSG00000165655.15	no	1011.17	0.0720219	0.197925	0.363886	0.715943	0.842954	813.7	ARCHS4 Coexpression,1234;Enrichr Queries,426;GTEx Coexpression,781	RBM15B,ANXA1,AHNAK,ACTN1,DPYSL2,PABPC5,S100A4,KCTD12,TNS1	9	NA	0
gene_set_query	1084	ZNF506	ENSG00000081665	ENSG00000081665.12	yes	638.271	-0.153942	0.127189	-1.21033	0.226151	0.420066	882.7	ARCHS4 Coexpression,1142;Enrichr Queries,744;GTEx Coexpression,762	GANAB,MBNL2,AHNAK,DDX1,DPYSL2,EIF2S1,SYNE1	7	NA	0
gene_set_query	162	ZNF507	ENSG00000168813	ENSG00000168813.15	no	965.266	0.118923	0.0861503	1.38041	0.16746	0.347191	272.7	ARCHS4 Coexpression,72;Enrichr Queries,663;GTEx Coexpression,83	FYTTD1,MACF1,DDX6,PRKDC,HUWE1,YLPM1,UBFD1,SMC1A,NUP160,QKI,IPO5,THRAP3,CSDE1,CAPRIN1,HLTF,G3BP1,DHX29,TNPO1,LSM14A	19	NA	0
gene_set_query	313	ZNF510	ENSG00000081386	ENSG00000081386.11	no	423.637	0.147059	0.0999487	1.47135	0.141198	0.309735	421	ARCHS4 Coexpression,9;Enrichr Queries,654;GTEx Coexpression,600	DYNC1H1,MACF1,DDX6,RBFOX2,PRKDC,STXBP1,HUWE1,YLPM1,EIF2AK2,RC3H2,QKI,DPYSL2,CAPRIN1,CSDE1,HLTF,CANX,NAA15,TNPO1,SPTAN1,EIF4G2,YWHAG,PAFAH1B1	22	NA	0
gene_set_query	1104	ZNF511	ENSG00000198546	ENSG00000198546.13	no	683.505	-0.201599	0.123407	-1.63362	0.102339	0.251096	901	ARCHS4 Coexpression,724;Enrichr Queries,657;GTEx Coexpression,1322	HSPA8,SLC7A5,SLBP,MCM6,PARK7,DDOST,LSM3	7	PARK7	1
gene_set_query	426	ZNF512	ENSG00000243943	ENSG00000243943.8	no	1237.04	-0.185421	0.0784843	-2.36253	0.0181508	0.0763669	493.3	ARCHS4 Coexpression,622;Enrichr Queries,55;GTEx Coexpression,803	DDX6,HSPA8,SUPT16H,ANXA1,RBFOX2,AHNAK,XRCC5,ACTN1,PABPC5,GDI2,HNRNPR,PARK7,IQGAP1,ADD1,YWHAQ,DPYSL2,TFAM,MAP4	18	PARK7	1
gene_set_query	536	ZNF512B	ENSG00000196700	ENSG00000196700.6	no	1504.03	-0.0322894	0.132152	-0.244334	0.806972	0.897998	565	ARCHS4 Coexpression,491;Enrichr Queries,217;GTEx Coexpression,987	ZCCHC24,AHNAK,ACTN1,HUWE1,UBFD1,IQGAP1,DDOST,SLC7A5,GANAB,DPYSL2,FLNA,FLNB,MAPRE1,NOMO2	14	NA	0
gene_set_query	1429	ZNF513	ENSG00000163795	ENSG00000163795.12	no	1129.96	-0.288944	0.0894414	-3.23054	0.00123555	0.0106929	1140	ARCHS4 Coexpression,1394;Enrichr Queries,1042;GTEx Coexpression,984	DDX6,ETF1,DDOST	3	NA	0
gene_set_query	1263	ZNF514	ENSG00000144026	ENSG00000144026.10	no	858.964	-0.506527	0.130578	-3.87913	0.000104832	0.00159759	1010	ARCHS4 Coexpression,911;Enrichr Queries,667;GTEx Coexpression,1452	SLC7A5,DPYSL2,PGAM1,KCTD12,VIRMA,DDOST	6	NA	0
gene_set_query	959	ZNF516	ENSG00000101493	ENSG00000101493.9	no	953.475	0.0249528	0.109039	0.228843	0.818991	0.905034	808.7	ARCHS4 Coexpression,772;Enrichr Queries,203;GTEx Coexpression,1451	SLC7A5,MACF1,AHNAK,DPYSL2,FNDC3B,FLNB,FAM98B,KCTD12,QKI,TNS1,SYNE1	11	NA	0
gene_set_query	1205	ZNF517	ENSG00000197363	ENSG00000197363.8	no	514.102	-0.118957	0.116409	-1.02189	0.306833	0.510579	967	ARCHS4 Coexpression,774;Enrichr Queries,1084;GTEx Coexpression,1043	RBFOX2,HNRNPK,TPM4,DPYSL2,DDOST	5	NA	0
gene_set_query	953	ZNF518A	ENSG00000177853	ENSG00000177853.13	no	1727.39	-0.404573	0.134547	-3.00692	0.00263909	0.0187738	807	ARCHS4 Coexpression,768;Enrichr Queries,702;GTEx Coexpression,951	MBNL2,ANXA1,AHNAK,HLTF,FNDC3B,EIF4E,NUP160	7	NA	0
gene_set_query	52	ZNF518B	ENSG00000178163	ENSG00000178163.6	no	372.976	0.695898	0.188837	3.68517	0.000228549	0.00292121	145.3	ARCHS4 Coexpression,161;Enrichr Queries,261;GTEx Coexpression,14	AHNAK,PRKDC,PHAX,UBFD1,SYNE1,DPYSL2,HLTF,TNPO1,EIF4E,MBNL2,ANXA1,CPSF2,RDX,EIF2S1,YWHAZ,QKI,ENOX1,SLC7A5,MFAP1,THRAP3,CSDE1,TFAM,FAM98A,NAA15,KCTD12,EIF4G3,EIF4G2,PAFAH1B2	28	NA	0
gene_set_query	936	ZNF519	ENSG00000175322	ENSG00000175322.10	no	128.427	-0.0211814	0.117142	-0.180818	0.85651	0.926229	799.7	ARCHS4 Coexpression,1040;Enrichr Queries,668;GTEx Coexpression,691	SLC7A5,RRM1,GANAB,RBFOX2,STXBP1,DPYSL2,MCM6,SPTAN1	8	NA	0
gene_set_query	574	ZNF521	ENSG00000198795	ENSG00000198795.9	no	578.563	0.726649	0.193778	3.7499	0.000176907	0.00239061	587.3	ARCHS4 Coexpression,907;Enrichr Queries,408;GTEx Coexpression,447	RBFOX2,ANXA1,AHNAK,COL14A1,STXBP1,DPYSL2,SPTAN1,QKI,SYNE1,TNS1,RBMS3	11	NA	0
gene_set_query	1567	ZNF524	ENSG00000171443	ENSG00000171443.6	no	1097.55	-0.0092024	0.13848	-0.0664527	0.947017	0.974996	1329	ARCHS4 Coexpression,1532;Enrichr Queries,970;GTEx Coexpression,1485	AHNAK,DDOST	2	NA	0
gene_set_query	842	ZNF525	ENSG00000203326	ENSG00000203326.8	no	493.608	0.133852	0.167462	0.799298	0.424118	0.623494	741.5	ARCHS4 Coexpression,1077;GTEx Coexpression,406	SUPT16H,GANAB,CAPRIN1,TFAM,NUP160	5	NA	0
gene_set_query	417	ZNF526	ENSG00000167625	ENSG00000167625.9	no	716.847	0.128304	0.0750287	1.71006	0.0872543	0.225393	490.3	ARCHS4 Coexpression,974;Enrichr Queries,390;GTEx Coexpression,107	PRMT5,AHNAK,ACTN1,FCF1,DDOST,PRPF4,SLC7A5,SNRNP40,GNL3L,SNW1,MFAP1,DPYSL2,CSTF1,FLNA,BUD13,ETF1,YWHAG	17	NA	0
gene_set_query	1456	ZNF527	ENSG00000189164	ENSG00000189164.13	no	172.59	0.0552009	0.0875214	0.630713	0.528228	0.712327	1163	ARCHS4 Coexpression,987;Enrichr Queries,1321;GTEx Coexpression,1182	GANAB,PABPC5	2	NA	0
gene_set_query	956	ZNF528	ENSG00000167555	ENSG00000167555.12	no	673.025	-0.303763	0.189768	-1.60071	0.109441	0.261897	807.7	ARCHS4 Coexpression,961;Enrichr Queries,893;GTEx Coexpression,569	GANAB,RBFOX2,AHNAK,DPYSL2,PGAM1,SPTAN1,SYNE1	7	NA	0
gene_set_query	1208	ZNF529	ENSG00000186020	ENSG00000186020.11	no	520.705	-0.21186	0.0927323	-2.28464	0.0223337	0.088448	967.7	ARCHS4 Coexpression,1068;Enrichr Queries,1288;GTEx Coexpression,547	GANAB,STXBP1,DPYSL2,SPTAN1,SYNE1	5	NA	0
gene_set_query	802	ZNF530	ENSG00000183647	ENSG00000183647.9	no	138.428	-0.128727	0.138471	-0.92963	0.352563	0.556682	715.7	ARCHS4 Coexpression,967;Enrichr Queries,694;GTEx Coexpression,486	RRM1,SNRNP40,GANAB,DPYSL2,CSTF1,GEMIN5,MCM6	7	NA	0
gene_set_query	352	ZNF532	ENSG00000074657	ENSG00000074657.12	yes	2450.62	0.284068	0.158128	1.79644	0.0724248	0.199519	452	ARCHS4 Coexpression,686;Enrichr Queries,53;GTEx Coexpression,617	MACF1,RBFOX2,ANXA1,TPM4,AHNAK,ACTN1,FNDC3B,MYO5A,ADD1,QKI,SYNE1,DPYSL2,FLNA,FLNB,KCTD12	15	NA	0
gene_set_query	1310	ZNF534	ENSG00000198633	ENSG00000198633.9	no	3.74438	0.317207	0.348055	0.91137	0.3621	0.565918	1050	ARCHS4 Coexpression,1190;GTEx Coexpression,910	GANAB,STXBP1,SPTAN1	3	NA	0
[truncated: 272 more rows]

## Sheet: IR2_TF_ChEA3
Supplementary Data 13: Transcription factors regulating RBPs
[truncated: 1,633 more rows]

## Sheet: p53_targets
Supplementary Data 13: Transcription factors regulating RBPs
[truncated: 3,618 more rows]

[truncated: 2 more sheets: p53_targets_sig_deseq2, p53_targets_sig_deseq2_rbp]
