# Supplementary material for: Intron retention is a robust marker of intertumoral heterogeneity in pancreatic ductal adenocarcinoma
Source: NPJ Genom Med. 2020 Dec 11;5:55. doi: 10.1038/s41525-020-00159-4 (PMC7733475; doi:10.1038/s41525-020-00159-4)
Supplement: Supplementary file 15 — Supplementary Data 14 [file 41525_2020_159_MOESM15_ESM.xlsx]

## Sheet: READ.ME
Supplementary Data 14: List of significant prognostic RBP genes: prognostic_rbp_PFI_sig: Columns A to N: 63/259 Significant differentially expressed RBPs in IR-1 vs IR-2 with significant PFI outcome. Columns O to T: Corresponding differential expression analysis (DESeq2) results for these genes.

## Sheet: prognostic_rbp_PFI_sig
Supplementary Data 14: List of significant prognostic RBP genes
RBP_name	gene	pval.pfi	padj.pfi	pval.os	padj.os	pval.dss	padj.dss	pfi.AMI	pfi.ARI	os.AMI	os.ARI	dss.AMI	dss.ARI	baseMean	log2FoldChange	lfcSE	stat	pvalue	padj	Gene type	has_high_correlation	significant_motif	RBP_in_DS262
SLBP	ENSG00000163950.11	1.459e-06	0.00037788	0.000744271	0.027538	0.00088682	0.0393149	0.0143109	-0.00323803	0.0371744	0.00864827	0.0371744	0.00864827	2297.81	0.443584	0.136537	3.24883	0.0011588	0.0101919	protein_coding	no	no	no
ZC3HAV1	ENSG00000105939.11	2.52862e-05	0.00327456	3.28748e-05	0.00842409	1.55395e-05	0.00402474	0.0070215	0.00352578	0.000376037	-0.00564573	0.000376037	-0.00564573	1970.66	0.267433	0.0838282	3.19025	0.00142148	0.0118613	protein_coding	no	no	no
CLK1	ENSG00000013441.14	0.000104937	0.00511565	0.00902757	0.0928574	0.000610761	0.0393149	0.0703128	0.017482	0.0582173	0.0102205	0.0582173	0.0102205	4460.77	-0.51279	0.10658	-4.8113	1.4995e-06	5.43953e-05	protein_coding	no	no	no
TIAL1	ENSG00000151923.16	0.00010952	0.00511565	0.140622	0.190686	0.00761427	0.0807508	0.0451371	0.00940589	0.105301	0.125354	0.105301	0.125354	3410.67	-0.230143	0.0544832	-4.22412	2.39879e-05	0.000490921	protein_coding	no	no	yes
DDOST	ENSG00000244038.8	8.07056e-05	0.00511565	0.0239071	0.104309	0.0221946	0.112984	0.10571	0.0183185	0.0403454	0.0153121	0.0582173	0.0102205	10198.7	0.334019	0.0857756	3.8941	9.8563e-05	0.00152319	protein_coding	no	no	no
PRPF40B	ENSG00000110844.12	0.000118509	0.00511565	0.00955345	0.0928574	0.0159055	0.098084	0.0958406	0.105461	0.0867818	0.0729896	0.0958406	0.105461	448.988	-0.401874	0.114009	-3.52493	0.000423592	0.00471174	protein_coding	no	no	no
YWHAG	ENSG00000170027.6	0.000181346	0.00670979	0.0615204	0.146182	0.0113592	0.081723	0.148748	0.189653	0.0514258	0.0442289	0.0514258	0.0442289	9955.97	0.292658	0.0975669	2.99956	0.0027037	0.0190814	protein_coding	no	no	no
SRPK3	ENSG00000184343.9	0.000252208	0.00816522	0.0108355	0.0928574	0.00986427	0.0807508	0.165474	0.189653	0.165474	0.189653	0.165474	0.189653	124.978	-0.970743	0.226268	-4.29024	1.78479e-05	0.000386251	protein_coding	no	no	no
SRP72	ENSG00000174780.14	0.000339739	0.00879924	0.00413362	0.0715558	0.00162162	0.0525001	0.0829463	0.0261601	0.0829463	0.0261601	0.0829463	0.0261601	3926.03	0.263587	0.0816053	3.23002	0.00123782	0.0107047	protein_coding	no	no	no
AC079447.1	ENSG00000241962.8	0.000318625	0.00879924	0.00169481	0.0480387	0.0477569	0.130008	0.0582173	0.0102205	0.140797	0.0771823	0.118115	0.0744641	19.6058	-0.524751	0.119756	-4.38183	1.18e-05	0.000277	protein_coding	no	no	no
RDX	ENSG00000137710.13	0.000522386	0.0122998	0.0564522	0.140588	0.0729146	0.141739	0.0944442	0.073427	0.0670109	0.0254153	0.049124	0.0370207	2137.68	0.596136	0.189168	3.15135	0.00162515	0.0131187	protein_coding	no	no	no
YWHAQ	ENSG00000134308.12	0.000746591	0.0152701	0.00241121	0.0480387	0.00106256	0.0393149	0.127975	0.144751	0.0261179	-0.000939815	0.0261179	-0.000939815	8677.3	0.358405	0.0775345	4.62252	3.7911e-06	0.000112946	protein_coding	no	no	no
FCF1	ENSG00000119616.10	0.000825413	0.0152701	0.103545	0.173021	0.070577	0.141739	0.116979	0.144448	0.002809	-5.86867e-05	0.138663	0.166297	1942.66	0.382778	0.0891055	4.29579	1.74075e-05	0.000378339	protein_coding	no	no	no
NAF1	ENSG00000145414.7	0.000801641	0.0152701	0.0381749	0.127875	0.0330025	0.114437	0.0284493	0.00273465	0.0582173	0.0102205	0.0371744	0.00864827	376.927	0.253604	0.0874849	2.89883	0.00374555	0.024068	protein_coding	no	no	no
MTDH	ENSG00000147649.8	0.00115423	0.0175851	0.0835759	0.157379	0.12948	0.181559	0.10571	0.0183185	0.10571	0.0183185	0.116979	0.144448	6173.02	0.487893	0.114026	4.27878	1.87922e-05	0.000401048	protein_coding	no	no	no
ANXA1	ENSG00000135046.12	0.0011076	0.0175851	0.0965222	0.168404	0.0254175	0.113344	0.0741929	0.0492816	0.0741929	0.0492816	0.0466985	0.00437412	18210.6	0.629408	0.210679	2.98752	0.00281251	0.0196189	protein_coding	no	no	no
FLNB	ENSG00000136068.13	0.00115423	0.0175851	0.0548569	0.140588	0.060937	0.13853	0.045457	0.0328435	0.0402235	0.0230012	0.0402235	0.0230012	44117.1	0.567231	0.195534	2.90094	0.00372047	0.0239453	protein_coding	no	no	no
NXF1	ENSG00000162231.12	0.00159283	0.0229191	0.0390044	0.127875	0.0109421	0.081723	0.135313	0.125354	0.104456	0.0600707	0.104456	0.0600707	3537.69	-0.215726	0.0537786	-4.01137	6.03668e-05	0.0010236	protein_coding	no	no	no
C1orf131	ENSG00000143633.11	0.00177747	0.0230498	0.0795924	0.157379	0.0322159	0.114437	0.193529	0.215409	0.123579	0.126668	0.193529	0.215409	666.982	-0.485926	0.114289	-4.25172	2.12136e-05	0.000442586	protein_coding	no	no	no
G3BP1	ENSG00000145907.13	0.00195789	0.0230498	0.0188958	0.0997306	0.00803202	0.0807508	0.182786	0.214134	0.173106	0.189845	0.182786	0.214134	6897.68	0.267927	0.0748631	3.57889	0.000345058	0.00401736	protein_coding	no	no	no
EIF2S1	ENSG00000134001.11	0.00194345	0.0230498	0.0121345	0.0928574	0.00904579	0.0807508	0.0649462	0.0577122	0.0598686	0.0342968	0.0758804	0.072278	3039.04	0.270757	0.0853722	3.1715	0.00151656	0.0124522	protein_coding	no	no	no
RAB10	ENSG00000084733.9	0.00183619	0.0230498	0.00490237	0.074689	0.0388687	0.12001	0.0649462	0.0577122	0.0822266	0.0589623	0.104442	0.0739185	7016.77	0.228356	0.0729722	3.12935	0.00175191	0.0139041	protein_coding	no	no	no
TRA2A	ENSG00000164548.9	0.00241718	0.0233286	0.0169184	0.0983977	0.00317769	0.0548682	0.176243	0.109931	0.176243	0.109931	0.213565	0.148374	2912.31	-0.436246	0.0688007	-6.34073	2.28685e-10	3.98846e-08	protein_coding	yes	no	no
U2AF1L4	ENSG00000161265.13	0.00243194	0.0233286	0.0468747	0.133906	0.0092788	0.0807508	0.0843705	0.105303	0.0915275	0.0110918	0.0915275	0.0110918	396.851	-0.522681	0.125152	-4.17638	2.96181e-05	0.000582247	protein_coding	no	no	yes
FYTTD1	ENSG00000122068.11	0.00242012	0.0233286	0.0186277	0.0997306	0.00796526	0.0807508	0.0649462	0.0577122	0.0750865	0.0584904	0.0750865	0.0584904	2633.62	0.386816	0.093167	4.15186	3.29788e-05	0.000634573	protein_coding	no	no	no
PAFAH1B2	ENSG00000168092.12	0.00220465	0.0233286	0.0488746	0.134201	0.0330512	0.114437	0.0843705	0.105303	0.0843705	0.105303	0.0843705	0.105303	5562.84	0.229353	0.0559429	4.09977	4.13555e-05	0.000754349	protein_coding	no	no	no
MCM6	ENSG00000076003.4	0.00231362	0.0233286	0.352084	0.35621	0.288511	0.303758	0.0834508	0.0880224	0.0468776	0.0278175	0.0719355	0.072004	1619.2	0.30184	0.0957141	3.15355	0.00161296	0.013047	protein_coding	no	no	no
PHAX	ENSG00000164902.12	0.00282108	0.0235697	0.180694	0.228292	0.0744103	0.141739	0.231925	0.127208	0.231925	0.127208	0.231925	0.127208	1343.95	0.334971	0.0625623	5.35419	8.59386e-08	5.30288e-06	protein_coding	no	no	no
RC3H2	ENSG00000056586.14	0.00279607	0.0235697	0.0437391	0.132932	0.0105496	0.081723	0.113638	0.124502	0.0848625	0.105197	0.100571	0.124088	2281.26	0.4422	0.0981798	4.50398	6.66924e-06	0.000176476	protein_coding	no	no	no
SAFB2	ENSG00000130254.10	0.00267699	0.0235697	0.00418796	0.0715558	0.00288821	0.0548682	0.123899	0.0607068	0.18292	0.190084	0.123899	0.0607068	2817.59	-0.274632	0.0772919	-3.55318	0.000380602	0.00433426	protein_coding	no	no	no
SNRNP40	ENSG00000060688.11	0.00275888	0.0235697	0.116063	0.179467	0.0738171	0.141739	0.0398159	0.0434381	0.0398159	0.0434381	0.0398159	0.0434381	1182.78	0.193597	0.0736691	2.62792	0.00859086	0.0443704	protein_coding	no	no	no
CPNE3	ENSG00000085719.10	0.002965	0.0236263	0.00848498	0.0928574	0.0287139	0.114437	0.165743	0.0613973	0.165743	0.0613973	0.049272	0.0470986	4102.56	0.491222	0.108582	4.52395	6.06959e-06	0.000164041	protein_coding	no	no	no
HNRNPR	ENSG00000125944.17	0.00303119	0.0236263	0.0981814	0.168404	0.0282182	0.114437	0.178716	0.167404	0.096095	0.0362562	0.19549	0.167773	5661.49	0.261995	0.0697428	3.75659	0.000172242	0.00234367	protein_coding	no	no	no
IPO5	ENSG00000065150.17	0.00310152	0.0236263	0.118306	0.179467	0.101494	0.15647	0.0179021	-0.00399248	0.000235919	-0.00399248	0.0179021	-0.00399248	5347.85	0.254966	0.0941169	2.70903	0.00674799	0.0371675	protein_coding	no	no	no
ZFC3H1	ENSG00000133858.14	0.00324545	0.0240163	0.0167391	0.0983977	0.00914726	0.0807508	0.0867818	0.0729896	0.0694644	0.0580737	0.0867818	0.0729896	2153.82	-0.44267	0.10132	-4.36901	1.24812e-05	0.000289769	protein_coding	yes	no	no
EIF4E	ENSG00000151247.11	0.00335294	0.0241226	0.0128936	0.0928574	0.0110534	0.081723	0.0950285	0.107044	0.150668	0.189845	0.153872	0.190084	1226.48	0.3053	0.0790951	3.85991	0.00011343	0.00169593	protein_coding	no	no	no
PGAM1	ENSG00000171314.8	0.00371721	0.0260205	0.0726008	0.1501	0.0310952	0.114437	0.0844137	0.105461	0.0173949	0.0110918	0.0844137	0.105461	1587.32	0.287478	0.11013	2.61036	0.00904465	0.0460889	protein_coding	no	no	no
SUPT16H	ENSG00000092201.8	0.00405995	0.0276718	0.0889326	0.161074	0.0282647	0.114437	0.104442	0.0739185	0.104442	0.0739185	0.104442	0.0739185	5125.47	0.285198	0.0947653	3.00952	0.00261663	0.0186515	protein_coding	no	no	no
LSM3	ENSG00000170860.3	0.00444098	0.0294927	0.212786	0.248251	0.0796043	0.141739	0.0423993	0.0324723	0.000303851	-0.00484795	0.000303851	-0.00484795	1485.88	0.252052	0.0959115	2.62797	0.00858961	0.0443704	protein_coding	no	no	no
CLK2	ENSG00000176444.17	0.00526251	0.0340747	0.0289297	0.118828	0.0366743	0.117267	0.312189	0.390954	0.312189	0.390954	0.312189	0.390954	2487.04	-0.678118	0.0922692	-7.34935	1.9918e-13	1.30592e-10	protein_coding	yes	no	yes
PDIA6	ENSG00000143870.11	0.00604332	0.0381761	0.0200242	0.0997306	0.0145292	0.091905	0.0538856	0.0337559	0.0130609	0.00940589	0.0130609	0.00940589	8732.28	0.294472	0.109004	2.70147	0.00690327	0.0377818	protein_coding	no	no	no
MAPRE1	ENSG00000101367.8	0.00696276	0.0409853	0.116909	0.179467	0.0774494	0.141739	0.151449	0.189366	0.0205715	-0.0017636	0.10558	0.124191	5492.85	0.291654	0.0666072	4.37872	1.19379e-05	0.000279723	protein_coding	no	no	no
CHTOP	ENSG00000160679.11	0.00695813	0.0409853	0.0241642	0.104309	0.0728543	0.141739	0.0814022	0.08977	0.133457	0.166814	0.150668	0.189845	4206.97	-0.245822	0.0747168	-3.29005	0.00100168	0.00916071	protein_coding	no	no	no
NCL	ENSG00000115053.14	0.00689895	0.0409853	0.0845456	0.157379	0.0510902	0.133546	0.0317072	0.0079479	0.0284493	0.00273465	0.0284493	0.00273465	24819.1	0.249836	0.0791055	3.15827	0.00158711	0.0128959	protein_coding	no	no	no
DDX1	ENSG00000079785.13	0.00738195	0.0415636	0.318283	0.325831	0.307196	0.318255	0.0466985	0.00437412	0.0466985	0.00437412	0.0451371	0.00940589	4141.37	0.234388	0.0631738	3.71021	0.00020709	0.00271155	protein_coding	no	no	no
RBM34	ENSG00000188739.13	0.00732924	0.0415636	0.188264	0.233303	0.137895	0.183942	0.100491	0.107518	0.0341828	0.0221361	0.0664452	0.0607068	91.0286	-0.295693	0.0994723	-2.97261	0.00295275	0.0202523	protein_coding	no	no	no
DNAJC8	ENSG00000126698.9	0.00762363	0.0420111	0.100297	0.170902	0.0537478	0.137829	0.0276932	0.00730502	0.045457	0.0328435	0.0443893	0.0235195	3216.1	0.202382	0.0753344	2.68645	0.00722163	0.0390235	protein_coding	no	no	no
FLNA	ENSG00000196924.13	0.00807782	0.042697	0.397646	0.399187	0.158531	0.197554	0.0653959	0.073427	0.0319422	0.0217897	0.0607871	0.0600707	55369.2	0.622457	0.184313	3.37717	0.000732349	0.00721648	protein_coding	no	no	no
SNRNP48	ENSG00000168566.11	0.0079691	0.042697	0.0499959	0.134885	0.00707792	0.0807508	0.00784439	0.00437412	0.00784439	0.00437412	0.00784439	0.00437412	628.849	-0.272334	0.102025	-2.66928	0.00760134	0.0405554	protein_coding	no	no	no
SEC23A	ENSG00000100934.13	0.00826704	0.0428233	0.139436	0.190605	0.325552	0.333272	0.0466985	0.00437412	0.0105474	0.00572352	0.116979	0.144448	3090.56	0.433729	0.14078	3.0809	0.00206376	0.0156673	protein_coding	no	no	no
MAT2A	ENSG00000168906.11	0.00896237	0.0437973	0.124609	0.180017	0.0282341	0.114437	0.135354	0.127208	0.0857525	0.105144	0.123579	0.126668	9362.45	-0.694661	0.144773	-4.79827	1.60044e-06	5.71207e-05	protein_coding	no	no	yes
EIF4G3	ENSG00000075151.18	0.00881193	0.0437973	0.061514	0.146182	0.0240657	0.113075	0.169408	0.108044	0.219806	0.16819	0.169408	0.108044	3481.94	0.372876	0.101743	3.66488	0.000247456	0.0031046	protein_coding	no	no	no
MBNL2	ENSG00000139793.17	0.00890834	0.0437973	0.000450117	0.023316	0.00224699	0.0548682	0.0371744	0.00864827	0.0276932	0.00730502	0.0466725	0.0159786	4152.4	0.323417	0.120144	2.69191	0.00710434	0.0385603	protein_coding	no	no	no
LUC7L	ENSG00000007392.15	0.00920183	0.0441347	0.0457125	0.133906	0.0334401	0.114437	0.169106	0.213925	0.241472	0.296088	0.241472	0.296088	2179.84	-0.670806	0.110315	-6.08082	1.19566e-09	1.55634e-07	protein_coding	yes	no	yes
TPM4	ENSG00000167460.13	0.00968904	0.0456265	0.0111839	0.0928574	0.0174624	0.102841	0.0338661	0.0342968	0.0596085	0.0716201	0.0596085	0.0716201	38378.4	0.255309	0.0932015	2.73932	0.00615658	0.0348145	protein_coding	no	no	no
MAP4	ENSG00000047849.20	0.0104248	0.0469258	0.0772839	0.157379	0.200625	0.226908	0.0541753	0.0477714	0.0466725	0.0159786	0.0427759	0.0362562	13991.2	0.277751	0.0749576	3.70544	0.000211026	0.00275054	protein_coding	no	no	no
PABPN1	ENSG00000100836.9	0.0106439	0.0469258	0.242789	0.266695	0.0804465	0.141739	0.0795412	0.0750635	0.0731752	0.0744641	0.0731752	0.0744641	4243.13	-0.319052	0.0921988	-3.46048	0.000539205	0.00566858	protein_coding	no	yes	no
HNRNPK	ENSG00000165119.17	0.0106897	0.0469258	0.123384	0.180017	0.117399	0.171788	0.0458608	0.0464811	0.0352351	0.00352578	0.0226648	0.0217897	22297.4	0.140102	0.0510418	2.74486	0.00605374	0.0343537	protein_coding	no	no	no
PSMA6	ENSG00000100902.9	0.0103832	0.0469258	0.0602365	0.145806	0.0708198	0.141739	0.00653934	0.00273465	0.00609652	0.00132509	0.00252413	-0.0017636	1040.71	0.229637	0.0845977	2.71445	0.00663851	0.0367934	protein_coding	no	no	no
DDX6	ENSG00000110367.10	0.0111691	0.0474636	0.0204082	0.0997306	0.0257051	0.113344	0.0173949	0.0110918	0.0677961	0.034894	0.0677961	0.034894	5910.79	0.266919	0.0706583	3.7776	0.000158348	0.00219082	protein_coding	no	no	no
CIRBP	ENSG00000099622.12	0.0111787	0.0474636	0.0952269	0.168404	0.132734	0.181895	0.148187	0.189414	0.148187	0.189414	0.0822266	0.0589623	10851.2	-0.276023	0.105265	-2.62218	0.00873704	0.0449363	protein_coding	no	no	no
KIAA1429	ENSG00000164944.10	0.0116363	0.0486096	0.0364853	0.127875	0.0404546	0.121834	0.0876245	0.0882648	0.091382	0.0470986	0.091382	0.0470986	2496.68	0.37717	0.089034	4.23625	2.27286e-05	0.000470587	protein_coding	no	no	no
HNRNPH1	ENSG00000169045.16	0.0118504	0.0487184	0.0023243	0.0480387	0.000551106	0.0393149	0.0284493	0.00273465	0.0466985	0.00437412	0.0466985	0.00437412	11490.1	-0.379815	0.0799752	-4.74915	2.04272e-06	6.97173e-05	protein_coding	yes	no	yes
