# Supplementary material for: Intron retention is a robust marker of intertumoral heterogeneity in pancreatic ductal adenocarcinoma
Source: NPJ Genom Med. 2020 Dec 11;5:55. doi: 10.1038/s41525-020-00159-4 (PMC7733475; doi:10.1038/s41525-020-00159-4)
Supplement: Supplementary file 16 — Supplementary Data 15 [file 41525_2020_159_MOESM16_ESM.xlsx]

## Sheet: BLCA
Supplementary Table 15: Top IR events for different cancer types
gene	gene_name	event_id	event_type	event_chr	event_coordinates	alt_region_coordinates
ENSG00000005187.7	ACSM3	intron_retention_48126	IR	16	20807559:20807811:20808207:20808251	20807811:20808207
ENSG00000064961.14	HMG20B	intron_retention_68757	IR	19	3573689:3573798:3574380:3574584	3573798:3574380
ENSG00000072778.15	ACADVL	intron_retention_55303	IR	17	7125264:7125400:7125495:7125621	7125400:7125495
ENSG00000072778.15	ACADVL	intron_retention_55316	IR	17	7125264:7126184:7126451:7126556	7126184:7126451
ENSG00000100299.13	ARSA	intron_retention_95906	IR	22	51065018:51065480:51065593:51065834	51065480:51065593
ENSG00000100359.16	SGSM3	intron_retention_93636	IR	22	40804797:40805022:40805253:40805376	40805022:40805253
ENSG00000105397.9	TYK2	intron_retention_75352	IR	19	10463109:10464322:10464717:10464779	10464322:10464717
ENSG00000108465.10	CDK5RAP3	intron_retention_57951	IR	17	46051765:46051814:46052524:46052703	46051814:46052524
ENSG00000108465.10	CDK5RAP3	intron_retention_57966	IR	17	46052879:46053019:46053234:46053379	46053019:46053234
ENSG00000115307.12	AUP1	intron_retention_85068	IR	2	74754862:74756062:74756258:74756409	74756062:74756258
ENSG00000123737.8	EXOSC9	intron_retention_105728	IR	4	122734388:122737602:122737926:122737995	122737602:122737926
ENSG00000134884.9	ARGLU1	intron_retention_37205	IR	13	107209395:107209479:107211779:107212005	107209479:107211779
ENSG00000136450.8	SRSF1	intron_retention_64791	IR	17	56081162:56081362:56082283:56082402	56081362:56082283
ENSG00000140983.9	RHOT2	intron_retention_46719	IR	16	720674:721000:721082:721131	721000:721082
ENSG00000148341.13	SH3GLB2	intron_retention_133172	IR	9	131772398:131772972:131774514:131774577	131772972:131774514
ENSG00000149743.9	TRPT1	intron_retention_24985	IR	11	63992014:63992442:63992970:63993052	63992442:63992970
ENSG00000158773.10	USF1	intron_retention_12269	IR	1	161009040:161010120:161010365:161010460	161010120:161010365
ENSG00000162032.11	SPSB3	intron_retention_51610	IR	16	1826712:1828322:1828435:1828613	1828322:1828435
ENSG00000163516.9	ANKZF1	intron_retention_82629	IR	2	220098854:220100034:220100195:220100307	220100034:220100195
ENSG00000165819.7	METTL3	intron_retention_39849	IR	14	21966276:21967281:21967449:21967515	21967281:21967449
ENSG00000168397.12	ATG4B	intron_retention_83617	IR	2	242610140:242610820:242611605:242611796	242610820:242611605
ENSG00000169733.7	RFNG	intron_retention_66684	IR	17	80007552:80007718:80007793:80007882	80007718:80007793
ENSG00000169733.7	RFNG	intron_retention_66689	IR	17	80007552:80007882:80008277:80008431	80007882:80008277
ENSG00000178252.13	WDR6	intron_retention_97057	IR	3	49048853:49051549:49051642:49051726	49051549:49051642
ENSG00000182173.8	TSEN54	intron_retention_58925	IR	17	73517489:73518414:73519355:73519368	73518414:73519355
ENSG00000182325.6	FBXL6	intron_retention_128267	IR	8	145580467:145580781:145581098:145581162	145580781:145581098
ENSG00000213339.4	QTRT1	intron_retention_69336	IR	19	10822836:10822975:10823228:10823304	10822975:10823228

## Sheet: COAD
Supplementary Table 15: Top IR events for different cancer types
gene	gene_name	event_id	event_type	event_chr	event_coordinates	alt_region_coordinates
ENSG00000060138.8	YBX3	intron_retention_31904	IR	12	10862506:10862713:10865809:10865932	10862713:10865809
ENSG00000074964.12	ARHGEF10L	intron_retention_915	IR	1	17958815:17958961:17961042:17961057	17958961:17961042
ENSG00000089280.14	FUS	intron_retention_49065	IR	16	31196259:31196500:31198122:31198154	31196500:31198122
ENSG00000103067.7	ESRP2	intron_retention_53991	IR	16	68266443:68267328:68267670:68267785	68267328:68267670
ENSG00000106344.4	RBM28	intron_retention_123630	IR	7	127964611:127964747:127965870:127965944	127964747:127965870
ENSG00000106682.10	EIF4H	intron_retention_119194	IR	7	73604151:73604248:73604576:73604636	73604248:73604576
ENSG00000114993.11	RTKN	intron_retention_84891	IR	2	74657591:74657804:74659593:74659703	74657804:74659593
ENSG00000119689.10	DLST	intron_retention_38705	IR	14	75357758:75357870:75359536:75359646	75357870:75359536
ENSG00000122566.16	HNRNPA2B1	intron_retention_122160	IR	7	26237435:26237486:26240191:26240366	26237486:26240191
ENSG00000130396.16	MLLT4	intron_retention_115065	IR	6	168363112:168363247:168366436:168366510	168363247:168366436
ENSG00000131828.9	PDHA1	intron_retention_134160	IR	NA	19370946:19371291:19372608:19372688	19371291:19372608
ENSG00000132254.8	ARFIP2	intron_retention_23106	IR	11	6499808:6501298:6501552:6501653	6501298:6501552
ENSG00000132323.4	ILKAP	intron_retention_87169	IR	2	239096771:239096898:239098493:239098613	239096898:239098493
ENSG00000132485.8	ZRANB2	intron_retention_10003	IR	1	71529019:71535045:71536509:71536679	71535045:71536509
ENSG00000132694.14	ARHGEF11	intron_retention_12010	IR	1	156914810:156914989:156915836:156915954	156914989:156915836
ENSG00000136270.9	TBRG4	intron_retention_122476	IR	7	45141879:45143855:45144136:45144308	45143855:45144136
ENSG00000146707.10	POMZP3	intron_retention_122766	IR	7	76240770:76240908:76241038:76241106	76240908:76241038
ENSG00000155287.6	SLC25A28	intron_retention_16952	IR	10	101370281:101373681:101379801:101379904	101373681:101379801
ENSG00000156976.10	EIF4A2	intron_retention_98834	IR	3	186504279:186505053:186505283:186505311	186505053:186505283
ENSG00000160679.8	CHTOP	intron_retention_4249	IR	1	153614721:153614905:153615702:153615771	153614905:153615702
ENSG00000162664.12	ZNF326	intron_retention_2950	IR	1	90470691:90473309:90475646:90475845	90473309:90475646
ENSG00000162729.9	IGSF8	intron_retention_12191	IR	1	160061129:160063961:160064658:160065036	160063961:160064658
ENSG00000168434.8	COG7	intron_retention_52766	IR	16	23428287:23428442:23430020:23430148	23428442:23430020
ENSG00000182944.13	EWSR1	intron_retention_93094	IR	22	29684594:29687588:29688125:29688158	29687588:29688125
ENSG00000204267.9	TAP2	intron_retention_116288	IR	6	32800403:32800601:32802930:32803136	32800601:32802930
ENSG00000267216.1	AC010642.1	intron_retention_73866	IR	19	58817400:58817582:58823531:58823769	58817582:58823531

## Sheet: KICH
Supplementary Table 15: Top IR events for different cancer types
gene	gene_name	event_id	event_type	event_chr	event_coordinates	alt_region_coordinates
ENSG00000003756.12	RBM5	intron_retention_97178	IR	3	50137414:50138038:50140515:50140540	50138038:50140515
ENSG00000004534.10	RBM6	intron_retention_97170	IR	3	50098894:50098980:50099394:50099541	50098980:50099394
ENSG00000010322.11	NISCH	intron_retention_97458	IR	3	52514154:52514311:52518528:52518653	52514311:52518528
ENSG00000067369.9	TP53BP1	intron_retention_44818	IR	15	43699406:43701294:43701844:43701939	43701294:43701844
ENSG00000075624.9	ACTB	intron_retention_121843	IR	7	5568649:5568690:5568791:5568815	5568690:5568791
ENSG00000090060.13	PAPOLA	intron_retention_39077	IR	14	96998847:97000900:97002215:97002336	97000900:97002215
ENSG00000100201.14	DDX17	intron_retention_95176	IR	22	38883877:38884120:38888060:38888120	38884120:38888060
ENSG00000102125.11	TAZ	intron_retention_135759	IR	NA	153639853:153640289:153640422:153640551	153640289:153640422
ENSG00000102302.7	FGD1	intron_retention_136406	IR	NA	54471886:54472847:54473743:54473881	54472847:54473743
ENSG00000104824.12	HNRNPL	intron_retention_77044	IR	19	39330735:39331199:39332252:39332322	39331199:39332252
ENSG00000113108.13	APBB3	intron_retention_111003	IR	5	139941171:139941286:139941684:139941734	139941286:139941684
ENSG00000122515.10	ZMIZ2	intron_retention_118913	IR	7	44798879:44799059:44800023:44800192	44799059:44800023
ENSG00000123728.5	RAP2C	intron_retention_136996	IR	NA	131351023:131351184:131351305:131351395	131351184:131351305
ENSG00000129657.10	SEC14L1	intron_retention_59439	IR	17	75209999:75211848:75211874:75211887	75211848:75211874
ENSG00000129657.10	SEC14L1	intron_retention_60096	IR	17	75209999:75212040:75212092:75212105	75212040:75212092
ENSG00000130024.10	PHF10	intron_retention_118214	IR	6	170104000:170104184:170105228:170105367	170104184:170105228
ENSG00000134884.9	ARGLU1	intron_retention_37205	IR	13	107209395:107209479:107211779:107212005	107209479:107211779
ENSG00000136305.7	CIDEB	intron_retention_40395	IR	14	24774301:24774971:24775152:24775343	24774971:24775152
ENSG00000136305.7	CIDEB	intron_retention_40397	IR	14	24774301:24775343:24775579:24775667	24775343:24775579
ENSG00000136305.7	CIDEB	intron_retention_40399	IR	14	24774301:24775729:24776576:24776721	24775729:24776576
ENSG00000136404.11	TM6SF1	intron_retention_44026	IR	15	83781548:83781652:83784596:83784694	83781652:83784596
ENSG00000137504.9	CREBZF	intron_retention_26250	IR	11	85371378:85374645:85374858:85375233	85374645:85374858
ENSG00000137822.8	TUBGCP4	intron_retention_42988	IR	15	43693913:43694048:43695880:43695997	43694048:43695880
ENSG00000147162.9	OGT	intron_retention_134921	IR	NA	70764416:70764485:70767756:70767873	70764485:70767756
ENSG00000147274.10	RBMX	intron_retention_137035	IR	NA	135954426:135954504:135955404:135955485	135954504:135955404
ENSG00000150991.10	UBC	intron_retention_35721	IR	12	125396149:125397866:125398094:125398311	125397866:125398094
ENSG00000151726.9	ACSL1	intron_retention_107568	IR	4	185689183:185689604:185691408:185691486	185689604:185691408
ENSG00000157212.14	PAXIP1	intron_retention_124171	IR	7	154738072:154738135:154738221:154738295	154738135:154738221
ENSG00000162144.5	CYB561A3	intron_retention_23934	IR	11	61116289:61117115:61118462:61118604	61117115:61118462
ENSG00000164548.6	TRA2A	intron_retention_122037	IR	7	23561325:23561459:23561739:23562051	23561459:23561739
ENSG00000164828.13	SUN1	intron_retention_118291	IR	7	891586:892304:892449:892544	892304:892449
ENSG00000164944.7	KIAA1429	intron_retention_127240	IR	8	95522644:95522880:95523412:95523790	95522880:95523412
ENSG00000166912.12	MTMR10	intron_retention_44471	IR	15	31231143:31234275:31235092:31235275	31234275:31235092
ENSG00000167378.4	IRGQ	intron_retention_77482	IR	19	44090428:44090672:44096908:44097159	44090672:44096908
ENSG00000171302.12	CANT1	intron_retention_66113	IR	17	76993057:76993726:76993921:76994045	76993726:76993921
ENSG00000177082.8	WDR73	intron_retention_46064	IR	15	85185998:85189067:85189414:85189579	85189067:85189414
ENSG00000178188.10	SH2B1	intron_retention_48414	IR	16	28875125:28875266:28877332:28877585	28875266:28877332
ENSG00000186088.11	GSAP	intron_retention_122792	IR	7	76957922:76958708:76959555:76959684	76958708:76959555
ENSG00000198690.5	FAN1	intron_retention_42639	IR	15	31217298:31218142:31220755:31220859	31218142:31220755
ENSG00000218739.5	CEBPZOS	intron_retention_79706	IR	2	37428190:37428869:37429005:37429835	37428869:37429005
ENSG00000229117.4	RPL41	intron_retention_29559	IR	12	56510416:56510714:56510972:56510995	56510714:56510972

## Sheet: KIRP
Supplementary Table 15: Top IR events for different cancer types
gene	gene_name	event_id	event_type	event_chr	event_coordinates	alt_region_coordinates
ENSG00000011243.13	AKAP8L	intron_retention_75949	IR	19	15508524:15508666:15510112:15510221	15508666:15510112
ENSG00000072778.15	ACADVL	intron_retention_55303	IR	17	7125264:7125400:7125495:7125621	7125400:7125495
ENSG00000072778.15	ACADVL	intron_retention_55316	IR	17	7125264:7126184:7126451:7126556	7126184:7126451
ENSG00000073350.9	LLGL2	intron_retention_58957	IR	17	73560433:73560588:73564556:73564774	73560588:73564556
ENSG00000092094.6	OSGEP	intron_retention_39693	IR	14	20917060:20917172:20917329:20917425	20917172:20917329
ENSG00000100650.11	SRSF5	intron_retention_38526	IR	14	70235514:70235968:70237183:70237257	70235968:70237183
ENSG00000108465.10	CDK5RAP3	intron_retention_57951	IR	17	46051765:46051814:46052524:46052703	46051814:46052524
ENSG00000108465.10	CDK5RAP3	intron_retention_57966	IR	17	46052879:46053019:46053234:46053379	46053019:46053234
ENSG00000108654.7	DDX5	intron_retention_65131	IR	17	62495733:62496891:62498127:62498187	62496891:62498127
ENSG00000111325.12	OGFOD2	intron_retention_30982	IR	12	123460357:123461517:123462988:123463116	123461517:123462988
ENSG00000130024.10	PHF10	intron_retention_118214	IR	6	170104000:170104184:170105228:170105367	170104184:170105228
ENSG00000132612.14	VPS4A	intron_retention_50159	IR	16	69354953:69355173:69356462:69356603	69355173:69356462
ENSG00000136450.8	SRSF1	intron_retention_64791	IR	17	56081162:56081362:56082283:56082402	56081362:56082283
ENSG00000148341.13	SH3GLB2	intron_retention_133172	IR	9	131772398:131772972:131774514:131774577	131772972:131774514
ENSG00000151923.13	TIAL1	intron_retention_17361	IR	10	121336122:121336262:121336591:121336715	121336262:121336591
ENSG00000152795.13	HNRNPDL	intron_retention_107027	IR	4	83343716:83346036:83347189:83347282	83346036:83347189
ENSG00000158773.10	USF1	intron_retention_12269	IR	1	161009040:161010120:161010365:161010460	161010120:161010365
ENSG00000162032.11	SPSB3	intron_retention_51610	IR	16	1826712:1828322:1828435:1828613	1828322:1828435
ENSG00000163516.9	ANKZF1	intron_retention_82629	IR	2	220098854:220100034:220100195:220100307	220100034:220100195
ENSG00000163516.9	ANKZF1	intron_retention_82631	IR	2	220098854:220100307:220100429:220100523	220100307:220100429
ENSG00000165819.7	METTL3	intron_retention_39846	IR	14	21966276:21966513:21967168:21967281	21966513:21967168
ENSG00000168397.12	ATG4B	intron_retention_83617	IR	2	242610140:242610820:242611605:242611796	242610820:242611605
ENSG00000169733.7	RFNG	intron_retention_66689	IR	17	80007552:80007882:80008277:80008431	80007882:80008277
ENSG00000177106.10	EPS8L2	intron_retention_17817	IR	11	721564:722165:722400:722500	722165:722400
ENSG00000178252.13	WDR6	intron_retention_97057	IR	3	49048853:49051549:49051642:49051726	49051549:49051642
ENSG00000185324.17	CDK10	intron_retention_50894	IR	16	89759681:89759875:89760580:89760640	89759875:89760580
ENSG00000197111.11	PCBP2	intron_retention_29262	IR	12	53861004:53861627:53862563:53862616	53861627:53862563
ENSG00000213339.4	QTRT1	intron_retention_69336	IR	19	10822836:10822975:10823228:10823304	10822975:10823228
ENSG00000219200.6	RNASEK	intron_retention_55261	IR	17	6915779:6916835:6916984:6917061	6916835:6916984
ENSG00000244754.4	N4BP2L2	intron_retention_36765	IR	13	33095509:33095586:33096318:33096407	33095586:33096318

## Sheet: KIRC
Supplementary Table 15: Top IR events for different cancer types
gene	gene_name	event_id	event_type	event_chr	event_coordinates	alt_region_coordinates
ENSG00000011243.13	AKAP8L	intron_retention_75949	IR	19	15508524:15508666:15510112:15510221	15508666:15510112
ENSG00000012822.11	CALCOCO1	intron_retention_33233	IR	12	54104902:54105905:54106883:54106987	54105905:54106883
ENSG00000012822.11	CALCOCO1	intron_retention_33239	IR	12	54107484:54107684:54107916:54108025	54107684:54107916
ENSG00000072778.15	ACADVL	intron_retention_55303	IR	17	7125264:7125400:7125495:7125621	7125400:7125495
ENSG00000072778.15	ACADVL	intron_retention_55316	IR	17	7125264:7126184:7126451:7126556	7126184:7126451
ENSG00000081307.8	UBA5	intron_retention_98201	IR	3	132379153:132384917:132387661:132387771	132384917:132387661
ENSG00000099899.10	TRMT2A	intron_retention_94358	IR	22	20102487:20102602:20102788:20102828	20102602:20102788
ENSG00000100151.11	PICK1	intron_retention_93492	IR	22	38469779:38469830:38470313:38470458	38469830:38470313
ENSG00000104946.6	TBC1D17	intron_retention_72891	IR	19	50381754:50381829:50383535:50383659	50381829:50383535
ENSG00000105726.12	ATP13A1	intron_retention_76392	IR	19	19767468:19767575:19767655:19767725	19767575:19767655
ENSG00000107551.16	RASSF4	intron_retention_14144	IR	10	45465612:45465712:45467220:45467296	45465712:45467220
ENSG00000108465.10	CDK5RAP3	intron_retention_57951	IR	17	46051765:46051814:46052524:46052703	46051814:46052524
ENSG00000112715.16	VEGFA	intron_retention_114415	IR	6	43740908:43745402:43746196:43746273	43745402:43746196
ENSG00000119431.5	HDHD3	intron_retention_132627	IR	9	116137732:116137847:116139008:116139205	116137847:116139008
ENSG00000129484.9	PARP2	intron_retention_37360	IR	14	20825209:20825679:20825796:20825935	20825679:20825796
ENSG00000131051.16	RBM39	intron_retention_90226	IR	20	34326411:34326939:34328745:34328759	34326939:34328745
ENSG00000136450.8	SRSF1	intron_retention_64791	IR	17	56081162:56081362:56082283:56082402	56081362:56082283
ENSG00000136450.8	SRSF1	intron_retention_64796	IR	17	56081162:56082961:56083161:56083334	56082961:56083161
ENSG00000140400.10	MAN2C1	intron_retention_45790	IR	15	75650655:75651494:75651668:75651707	75651494:75651668
ENSG00000140400.10	MAN2C1	intron_retention_45801	IR	15	75650655:75651766:75651960:75652116	75651766:75651960
ENSG00000140983.9	RHOT2	intron_retention_46719	IR	16	720674:721000:721082:721131	721000:721082
ENSG00000148341.13	SH3GLB2	intron_retention_133172	IR	9	131772398:131772972:131774514:131774577	131772972:131774514
ENSG00000155287.6	SLC25A28	intron_retention_16929	IR	10	101370281:101372356:101373452:101373681	101372356:101373452
ENSG00000158773.10	USF1	intron_retention_12269	IR	1	161009040:161010120:161010365:161010460	161010120:161010365
ENSG00000161547.10	SRSF2	intron_retention_65948	IR	17	74730200:74731240:74732235:74732300	74731240:74732235
ENSG00000162032.11	SPSB3	intron_retention_51610	IR	16	1826712:1828322:1828435:1828613	1828322:1828435
ENSG00000165792.13	METTL17	intron_retention_37414	IR	14	21462952:21463060:21463323:21463392	21463060:21463323
ENSG00000168397.12	ATG4B	intron_retention_83617	IR	2	242610140:242610820:242611605:242611796	242610820:242611605
ENSG00000169045.13	HNRNPH1	intron_retention_112015	IR	5	179045144:179045324:179046269:179046361	179045324:179046269
ENSG00000175309.10	PHYKPL	intron_retention_111939	IR	5	177658405:177658524:177659492:177659542	177658524:177659492
ENSG00000178252.13	WDR6	intron_retention_97057	IR	3	49048853:49051549:49051642:49051726	49051549:49051642
ENSG00000182087.8	TMEM259	intron_retention_74123	IR	19	1012063:1012187:1012461:1012507	1012187:1012461
ENSG00000182196.9	ARL6IP4	intron_retention_31021	IR	12	123465675:123465846:123466117:123466158	123465846:123466117
ENSG00000185324.17	CDK10	intron_retention_50894	IR	16	89759681:89759875:89760580:89760640	89759875:89760580
ENSG00000198218.6	QRICH1	intron_retention_100072	IR	3	49069615:49070206:49070552:49070601	49070206:49070552
ENSG00000204231.6	RXRB	intron_retention_116415	IR	6	33162721:33163479:33163683:33163813	33163479:33163683
ENSG00000204463.8	BAG6	intron_retention_115859	IR	6	31611858:31611971:31612083:31612104	31611971:31612083
ENSG00000213339.4	QTRT1	intron_retention_69336	IR	19	10822836:10822975:10823228:10823304	10822975:10823228
ENSG00000241973.6	PI4KA	intron_retention_94408	IR	22	21064976:21065146:21065628:21065749	21065146:21065628

## Sheet: READ
Supplementary Table 15: Top IR events for different cancer types
gene	gene_name	event_id	event_type	event_chr	event_coordinates	alt_region_coordinates
ENSG00000070610.10	GBA2	intron_retention_131979	IR	9	35736862:35738629:35738748:35738900	35738629:35738748
ENSG00000073350.9	LLGL2	intron_retention_58957	IR	17	73560433:73560588:73564556:73564774	73560588:73564556
ENSG00000075624.9	ACTB	intron_retention_121841	IR	7	5567634:5568350:5568649:5568690	5568350:5568649
ENSG00000099875.10	MKNK2	intron_retention_74269	IR	19	2037469:2037828:2040132:2040176	2037828:2040132
ENSG00000100949.10	RABGGTA	intron_retention_40379	IR	14	24740042:24740375:24740692:24740716	24740375:24740692
ENSG00000108846.11	ABCC3	intron_retention_58265	IR	17	48744914:48745118:48745223:48745370	48745118:48745223
ENSG00000119431.5	HDHD3	intron_retention_132625	IR	9	116137732:116137806:116139008:116139205	116137806:116139008
ENSG00000119431.5	HDHD3	intron_retention_132627	IR	9	116137732:116137847:116139008:116139205	116137847:116139008
ENSG00000130175.5	PRKCSH	intron_retention_69478	IR	19	11560080:11560500:11561460:11561682	11560500:11561460
ENSG00000139266.5	MARCH9	intron_retention_30052	IR	12	58150711:58150867:58151890:58152083	58150867:58151890
ENSG00000140983.9	RHOT2	intron_retention_46719	IR	16	720674:721000:721082:721131	721000:721082
ENSG00000143624.9	INTS3	intron_retention_4282	IR	1	153719432:153719839:153721164:153721231	153719839:153721164
ENSG00000150991.10	UBC	intron_retention_35721	IR	12	125396149:125397866:125398094:125398311	125397866:125398094
ENSG00000165819.7	METTL3	intron_retention_39849	IR	14	21966276:21967281:21967449:21967515	21967281:21967449
ENSG00000174669.7	SLC29A2	intron_retention_25606	IR	11	66129991:66133702:66133901:66134035	66133702:66133901
ENSG00000204351.7	SKIV2L	intron_retention_113328	IR	6	31936647:31937197:31937291:31937364	31937197:31937291
ENSG00000213339.4	QTRT1	intron_retention_69336	IR	19	10822836:10822975:10823228:10823304	10822975:10823228

## Sheet: OV
Supplementary Data 15: Top IR events for different cancer types
gene	gene_name	event_id	event_type	event_chr	event_coordinates	alt_region_coordinates
ENSG00000054148.13	PHPT1	intron_retention_130696	IR	9	139744230:139744589:139744957:139745012	139744589:139744957
ENSG00000100911.9	PSME2	intron_retention_40286	IR	14	24614918:24615105:24615416:24615449	24615105:24615416
ENSG00000108465.10	CDK5RAP3	intron_retention_57951	IR	17	46051765:46051814:46052524:46052703	46051814:46052524
ENSG00000108465.10	CDK5RAP3	intron_retention_57966	IR	17	46052879:46053019:46053234:46053379	46053019:46053234
ENSG00000108848.11	LUC7L3	intron_retention_58318	IR	17	48827861:48828055:48829560:48829643	48828055:48829560
ENSG00000115875.14	SRSF7	intron_retention_84429	IR	2	38975720:38976488:38976670:38976706	38976488:38976670
ENSG00000117616.13	RSRP1	intron_retention_8588	IR	1	25570040:25570124:25571640:25571699	25570124:25571640
ENSG00000118418.10	HMGN3	intron_retention_117422	IR	6	79910961:79911872:79911992:79912102	79911872:79911992
ENSG00000122515.10	ZMIZ2	intron_retention_118916	IR	7	44798879:44799827:44800023:44800192	44799827:44800023
ENSG00000130066.12	SAT1	intron_retention_134179	IR	NA	23801884:23802000:23802410:23802520	23802000:23802410
ENSG00000130066.12	SAT1	intron_retention_134190	IR	NA	23801916:23802520:23803444:23803546	23802520:23803444
ENSG00000132485.8	ZRANB2	intron_retention_9995	IR	1	71529019:71531435:71532458:71532617	71531435:71532458
ENSG00000136450.8	SRSF1	intron_retention_64791	IR	17	56081162:56081362:56082283:56082402	56081362:56082283
ENSG00000138002.10	IFT172	intron_retention_84239	IR	2	27668310:27668855:27669126:27669222	27668855:27669126
ENSG00000140264.15	SERF2	intron_retention_43026	IR	15	44085036:44085281:44085884:44086024	44085281:44085884
ENSG00000140474.8	ULK3	intron_retention_45683	IR	15	75132572:75132657:75132838:75132982	75132657:75132838
ENSG00000152795.13	HNRNPDL	intron_retention_107031	IR	4	83345781:83346820:83347189:83347282	83346820:83347189
ENSG00000156976.10	EIF4A2	intron_retention_98846	IR	3	186505564:186505671:186506098:186506201	186505671:186506098
ENSG00000156976.10	EIF4A2	intron_retention_98856	IR	3	186505591:186506209:186506913:186506929	186506209:186506913
ENSG00000158106.8	RHPN1	intron_retention_125773	IR	8	144461484:144462345:144462758:144462953	144462345:144462758
ENSG00000162910.14	MRPL55	intron_retention_13468	IR	1	228295368:228296019:228296849:228296979	228296019:228296849
ENSG00000165819.7	METTL3	intron_retention_39849	IR	14	21966276:21967281:21967449:21967515	21967281:21967449
ENSG00000169718.13	DUS1L	intron_retention_66704	IR	17	80016216:80016284:80016656:80016694	80016284:80016656
ENSG00000229117.4	RPL41	intron_retention_29554	IR	12	56510415:56510647:56510972:56510995	56510647:56510972
ENSG00000229117.4	RPL41	intron_retention_29559	IR	12	56510416:56510714:56510972:56510995	56510714:56510972

## Sheet: PRAD
Supplementary Data 15: Top IR events for different cancer types
gene	gene_name	event_id	event_type	event_chr	event_coordinates	alt_region_coordinates
ENSG00000004534.10	RBM6	intron_retention_97170	IR	3	50098894:50098980:50099394:50099541	50098980:50099394
ENSG00000072778.15	ACADVL	intron_retention_55316	IR	17	7125264:7126184:7126451:7126556	7126184:7126451
ENSG00000108848.11	LUC7L3	intron_retention_58318	IR	17	48827861:48828055:48829560:48829643	48828055:48829560
ENSG00000112739.12	PRPF4B	intron_retention_112328	IR	6	4060646:4061934:4062446:4062533	4061934:4062446
ENSG00000121310.12	ECHDC2	intron_retention_9789	IR	1	53370317:53370762:53372190:53372283	53370762:53372190
ENSG00000130066.12	SAT1	intron_retention_134190	IR	NA	23801916:23802520:23803444:23803546	23802520:23803444
ENSG00000136450.8	SRSF1	intron_retention_64791	IR	17	56081162:56081362:56082283:56082402	56081362:56082283
ENSG00000140264.15	SERF2	intron_retention_43026	IR	15	44085036:44085281:44085884:44086024	44085281:44085884
ENSG00000156976.10	EIF4A2	intron_retention_98856	IR	3	186505591:186506209:186506913:186506929	186506209:186506913
ENSG00000160613.8	PCSK7	intron_retention_26587	IR	11	117075052:117077072:117077396:117077514	117077072:117077396
ENSG00000161547.10	SRSF2	intron_retention_65946	IR	17	74730200:74731240:74731853:74731885	74731240:74731853
ENSG00000162613.12	FUBP1	intron_retention_10034	IR	1	78409739:78409954:78411190:78411327	78409954:78411190
ENSG00000163516.9	ANKZF1	intron_retention_82629	IR	2	220098854:220100034:220100195:220100307	220100034:220100195
ENSG00000167615.12	LENG8	intron_retention_73378	IR	19	54969492:54969700:54971945:54973217	54969700:54971945
ENSG00000213983.7	AP1G2	intron_retention_40215	IR	14	24034188:24035895:24036319:24036524	24035895:24036319
ENSG00000229117.4	RPL41	intron_retention_29559	IR	12	56510416:56510714:56510972:56510995	56510714:56510972
ENSG00000239779.2	WBP1	intron_retention_80280	IR	2	74686123:74686225:74686769:74686872	74686225:74686769

## Sheet: UCEC
Supplementary Data 15: Top IR events for different cancer types
gene	gene_name	event_id	event_type	event_chr	event_coordinates	alt_region_coordinates
ENSG00000008952.12	SEC62	intron_retention_98487	IR	3	169710381:169710889:169711442:169711619	169710889:169711442
ENSG00000068438.10	FTSJ1	intron_retention_134443	IR	NA	48340984:48341182:48341373:48341415	48341182:48341373
ENSG00000070610.10	GBA2	intron_retention_131979	IR	9	35736862:35738629:35738748:35738900	35738629:35738748
ENSG00000100445.12	SDR39U1	intron_retention_40495	IR	14	24908971:24910132:24910879:24911001	24910132:24910879
ENSG00000103266.6	STUB1	intron_retention_46754	IR	16	731792:731880:732019:732076	731880:732019
ENSG00000112096.12	SOD2	intron_retention_118106	IR	6	160100095:160100330:160103505:160103670	160100330:160103505
ENSG00000132313.10	MRPL35	intron_retention_80566	IR	2	86437602:86437736:86440750:86440861	86437736:86440750
ENSG00000136448.7	NMT1	intron_retention_57781	IR	17	43183132:43183313:43185146:43185502	43183313:43185146
ENSG00000136485.10	DCAF7	intron_retention_58491	IR	17	61666361:61666599:61671564:61671621	61666599:61671564
ENSG00000147403.12	RPL10	intron_retention_135698	IR	NA	153628143:153628282:153628815:153628816	153628282:153628815
ENSG00000150991.10	UBC	intron_retention_35500	IR	12	125396149:125397052:125397736:125397780	125397052:125397736
ENSG00000150991.10	UBC	intron_retention_35721	IR	12	125396149:125397866:125398094:125398311	125397866:125398094
ENSG00000160789.15	LMNA	intron_retention_4876	IR	1	156107252:156107534:156108278:156108398	156107534:156108278
ENSG00000166912.12	MTMR10	intron_retention_44471	IR	15	31231143:31234275:31235092:31235275	31234275:31235092
ENSG00000166987.10	MBD6	intron_retention_29865	IR	12	57922942:57923112:57923393:57923457	57923112:57923393
ENSG00000185864.12	NPIPB4	intron_retention_52752	IR	16	21848471:21848687:21848801:21849065	21848687:21848801
ENSG00000218739.5	CEBPZOS	intron_retention_79706	IR	2	37428190:37428869:37429005:37429835	37428869:37429005

## Sheet: LUAD
Supplementary Data 15: Top IR events for different cancer types
gene	gene_name	event_id	event_type	event_chr	event_coordinates	alt_region_coordinates
ENSG00000073350.9	LLGL2	intron_retention_58957	IR	17	73560433:73560588:73564556:73564774	73560588:73564556
ENSG00000104365.9	IKBKB	intron_retention_124953	IR	8	42176069:42177164:42178252:42178362	42177164:42178252
ENSG00000129351.13	ILF3	intron_retention_69306	IR	19	10791894:10792005:10792668:10792791	10792005:10792668
ENSG00000131051.16	RBM39	intron_retention_90226	IR	20	34326411:34326939:34328745:34328759	34326939:34328745
ENSG00000169592.10	INO80E	intron_retention_48675	IR	16	30012532:30012851:30016541:30016644	30012851:30016541
ENSG00000178028.9	DMAP1	intron_retention_2291	IR	1	44680374:44680570:44683982:44684141	44680570:44683982
ENSG00000182944.13	EWSR1	intron_retention_93085	IR	22	29684594:29684775:29687550:29687588	29684775:29687550
ENSG00000182944.13	EWSR1	intron_retention_93086	IR	22	29684594:29684775:29687553:29687588	29684775:29687553
ENSG00000203667.5	COX20	intron_retention_7154	IR	1	245003043:245005360:245005496:245005560	245005360:245005496

[truncated: 10 more sheets: CESC, LUSC, LIHC, HNSC, LGG, UCS, SKCM, THCA, BRCA, GBM]
