# Supplementary material for: Intron retention is a robust marker of intertumoral heterogeneity in pancreatic ductal adenocarcinoma
Source: NPJ Genom Med. 2020 Dec 11;5:55. doi: 10.1038/s41525-020-00159-4 (PMC7733475; doi:10.1038/s41525-020-00159-4)
Supplement: Supplementary file 17 — Supplementary Data 16 [file 41525_2020_159_MOESM17_ESM.xlsx]

## Sheet: KIRC_IR_clusters_DESeq2
Supplementary Data 16: Differential gene expression analysis between IR clusters for KIRC and PRAD
gene	baseMean	log2FoldChange	lfcSE	stat	pvalue	padj	gene_name
ENSG00000221978.10	5072.24	1.83876	0.117657	15.6281	4.68771e-55	2.01764e-50	CCNL2
ENSG00000168010.9	1453.13	1.67314	0.107545	15.5575	1.41529e-54	3.04577e-50	ATG16L2
ENSG00000225855.5	259.163	1.65093	0.106704	15.4721	5.35342e-54	7.68055e-50	RUSC1-AS1
ENSG00000258388.6	65.9159	1.39525	0.0907302	15.378	2.29986e-53	2.47471e-49	PPT2-EGFL8
ENSG00000204305.12	322.823	1.87361	0.121957	15.3628	2.90583e-53	2.5014e-49	AGER
ENSG00000228727.7	47.9937	2.87645	0.191703	15.0048	6.83376e-51	4.9022e-47	SAPCD1
ENSG00000203761.5	134.767	1.50716	0.102797	14.6616	1.13643e-48	6.98759e-45	MSTO2P
ENSG00000167280.15	1216.69	1.29136	0.0897599	14.3869	6.25755e-47	3.36664e-43	ENGASE
ENSG00000272455.1	84.4142	1.45227	0.101448	14.3154	1.75244e-46	8.38076e-43	RP4-758J18.13
ENSG00000167371.15	190.192	1.90879	0.133446	14.3038	2.07193e-46	8.91781e-43	PRRT2
ENSG00000261067.5	51.7542	1.95441	0.136959	14.27	3.3646e-46	1.31651e-42	RP11-264B17.3
ENSG00000171163.14	1158.97	1.66887	0.117016	14.262	3.77725e-46	1.35481e-42	ZNF692
ENSG00000173209.21	2664.75	1.81508	0.127465	14.2399	5.18029e-46	1.71511e-42	AHSA2
ENSG00000213658.9	49.0265	2.37308	0.166782	14.2286	6.08973e-46	1.8722e-42	LAT
ENSG00000275371.1	15.9068	2.41493	0.170437	14.169	1.42476e-45	4.08821e-42	RP11-455F5.6
ENSG00000241404.5	103.599	2.11676	0.149828	14.1279	2.55683e-45	6.87804e-42	EGFL8
ENSG00000176444.17	2107.81	1.09983	0.0779765	14.1047	3.55447e-45	8.9993e-42	CLK2
ENSG00000198563.12	4190.62	1.46309	0.104092	14.0557	7.10739e-45	1.6995e-41	DDX39B
ENSG00000170049.8	76.2064	1.9879	0.142371	13.9628	2.62762e-44	5.95239e-41	KCNAB3
ENSG00000134884.12	3236.5	1.22263	0.0877969	13.9256	4.42514e-44	9.52312e-41	ARGLU1
ENSG00000184465.14	768.799	1.60699	0.115596	13.9018	6.18062e-44	1.26676e-40	WDR27
ENSG00000214826.5	108.99	1.95069	0.140361	13.8976	6.54616e-44	1.2807e-40	DDX12P
ENSG00000132522.14	301.091	1.59924	0.115621	13.8317	1.64096e-43	3.0708e-40	GPS2
ENSG00000146067.14	2549.08	1.60732	0.11629	13.8217	1.88604e-43	3.38237e-40	FAM193B
ENSG00000108773.9	2480.07	1.42428	0.103475	13.7645	4.16774e-43	6.99424e-40	KAT2A
ENSG00000167302.8	524.572	1.07884	0.0783842	13.7635	4.22505e-43	6.99424e-40	ENTHD2
ENSG00000263126.1	76.8838	1.81781	0.132381	13.7316	6.56415e-43	1.0464e-39	CTC-479C5.10
ENSG00000204149.8	257.493	1.64355	0.119737	13.7263	7.06273e-43	1.04823e-39	AGAP6
ENSG00000226849.1	12.0111	1.81975	0.132564	13.7273	6.96898e-43	1.04823e-39	RP4-635E18.7
ENSG00000267082.1	57.209	1.58162	0.115678	13.6725	1.48129e-42	2.12521e-39	CTC-510F12.2
ENSG00000102901.11	1579.74	1.09508	0.0801586	13.6614	1.72612e-42	2.39658e-39	CENPT
ENSG00000204410.13	256.877	1.89251	0.138612	13.6533	1.92952e-42	2.59526e-39	MSH5
ENSG00000157306.13	59.5931	1.83479	0.134465	13.6451	2.16003e-42	2.81727e-39	RP11-66N24.4
ENSG00000166343.8	63.714	1.48785	0.109165	13.6294	2.67938e-42	3.39186e-39	MSS51
ENSG00000263272.1	181.5	1.71947	0.12627	13.6173	3.15916e-42	3.88495e-39	CTC-524C5.2
ENSG00000167615.15	8214.22	1.58366	0.116612	13.5805	5.22407e-42	6.24581e-39	LENG8
ENSG00000146830.9	4157.19	0.971081	0.0716697	13.5494	7.9873e-42	9.29139e-39	GIGYF1
ENSG00000261408.4	97.6813	1.70578	0.12613	13.524	1.12871e-41	1.27844e-38	TEN1-CDK3
ENSG00000262877.4	154.287	2.67791	0.19809	13.5186	1.21407e-41	1.33987e-38	RP11-1055B8.4
ENSG00000240053.8	141.372	1.89256	0.140067	13.5118	1.33138e-41	1.43259e-38	LY6G5B
ENSG00000139190.15	392.277	1.33846	0.0992197	13.4899	1.79338e-41	1.88265e-38	VAMP1
ENSG00000139631.17	1103.18	1.72203	0.12823	13.4292	4.07768e-41	4.17875e-38	CSAD
ENSG00000258727.1	137.811	1.94416	0.145083	13.4003	6.01997e-41	6.02571e-38	RP11-66N24.3
ENSG00000158805.10	953.443	1.10774	0.082774	13.3827	7.63365e-41	7.46727e-38	ZNF276
ENSG00000186166.7	830.75	1.46423	0.109447	13.3784	8.0827e-41	7.73084e-38	CCDC84
ENSG00000250067.10	190.373	2.38149	0.178035	13.3765	8.29194e-41	7.75855e-38	YJEFN3
ENSG00000260005.5	58.4292	1.89922	0.142045	13.3706	8.9846e-41	8.22779e-38	AC027601.1
ENSG00000132680.9	2126.82	1.20869	0.0904417	13.3643	9.77247e-41	8.76285e-38	KIAA0907
ENSG00000228486.8	150.898	1.77086	0.132929	13.3218	1.72823e-40	1.51805e-37	LINC01125
ENSG00000250506.5	32.2955	1.97379	0.148305	13.3091	2.05041e-40	1.76504e-37	CDK3
ENSG00000271895.2	112.028	1.56978	0.118134	13.2881	2.71285e-40	2.28949e-37	RP4-635E18.8
ENSG00000229780.1	8.65817	1.70658	0.128915	13.238	5.29278e-40	4.29824e-37	UBE2Q1-AS1
ENSG00000230565.1	42.5831	1.36548	0.10314	13.2391	5.21379e-40	4.29824e-37	ZNF32-AS2
ENSG00000213983.10	1593.34	1.31513	0.0993834	13.2329	5.66917e-40	4.51864e-37	AP1G2
ENSG00000101104.11	1125.71	2.38496	0.180442	13.2173	6.968e-40	5.4529e-37	PABPC1L
ENSG00000240731.1	106.803	1.50778	0.114135	13.2105	7.63124e-40	5.86529e-37	RP5-890O3.9
ENSG00000214783.8	169.608	1.25416	0.0951039	13.1873	1.03848e-39	7.8416e-37	POLR2J4
ENSG00000226696.4	219.589	1.43589	0.108902	13.1851	1.06874e-39	7.93098e-37	LENG8-AS1
ENSG00000261326.2	273.886	1.83834	0.139459	13.182	1.11382e-39	8.1254e-37	LINC01355
ENSG00000237017.1	56.2786	1.54159	0.117221	13.1511	1.67721e-39	1.20314e-36	AC012314.8
ENSG00000109046.13	7759.78	1.40067	0.106881	13.105	3.08338e-39	2.17561e-36	WSB1
ENSG00000213928.7	320.235	1.555	0.118776	13.0918	3.66776e-39	2.54619e-36	IRF9
ENSG00000214021.14	958.424	1.76805	0.135584	13.0403	7.21835e-39	4.85445e-36	TTLL3
ENSG00000242252.1	38.4155	2.01797	0.154743	13.0408	7.17213e-39	4.85445e-36	BGLAP
ENSG00000262692.1	16.9957	1.95113	0.149858	13.0198	9.43586e-39	6.24814e-36	CTD-3195I5.3
ENSG00000244560.5	129.605	2.00486	0.154097	13.0104	1.06755e-38	6.96191e-36	RP4-800G7.2
ENSG00000272645.2	232.016	1.63688	0.12592	12.9993	1.23468e-38	7.9316e-36	RP11-504P24.8
ENSG00000279789.1	93.2321	1.6804	0.129527	12.9734	1.73188e-38	1.0962e-35	CTD-2574D22.3
ENSG00000279529.1	65.8943	1.70473	0.13149	12.9647	1.93905e-38	1.20954e-35	CTD-3222D19.8
ENSG00000256690.1	24.6259	1.80295	0.139265	12.9462	2.46831e-38	1.5177e-35	RP11-727F15.9
ENSG00000267283.1	14.9631	2.06115	0.159235	12.9441	2.53833e-38	1.53876e-35	AC005306.3
ENSG00000260751.2	29.7933	1.59068	0.122958	12.9367	2.79298e-38	1.66962e-35	CTD-2196E14.6
ENSG00000225032.4	143.77	1.52109	0.117898	12.9018	4.39745e-38	2.59275e-35	RP11-228B15.4
ENSG00000267896.1	48.1269	1.82182	0.141316	12.8918	5.00582e-38	2.91156e-35	AC018766.4
ENSG00000213865.6	204.165	1.14998	0.0893433	12.8715	6.51024e-38	3.7361e-35	C8orf44
ENSG00000267342.1	22.0746	1.62302	0.126214	12.8593	7.62703e-38	4.31941e-35	RP11-552F3.10
ENSG00000196295.10	1299.53	1.37569	0.107171	12.8363	1.026e-37	5.73507e-35	AC005154.6
ENSG00000147174.10	64.8246	1.53634	0.119877	12.8159	1.33514e-37	7.36743e-35	ACRC
ENSG00000185513.13	418.958	1.41754	0.110753	12.7991	1.65876e-37	9.03732e-35	L3MBTL1
ENSG00000254815.4	541.166	2.7298	0.213491	12.7865	1.95066e-37	1.04948e-34	RP11-496I9.1
ENSG00000267121.4	107.019	2.43529	0.1905	12.7837	2.02176e-37	1.0743e-34	CTD-2020K17.1
ENSG00000280239.1	58.5456	1.58915	0.124398	12.7747	2.2694e-37	1.19118e-34	CTB-50L17.8
ENSG00000267523.1	88.0272	2.00491	0.157133	12.7593	2.76679e-37	1.43476e-34	CTD-2537I9.12
ENSG00000179532.11	657.225	1.49767	0.117556	12.74	3.54199e-37	1.81489e-34	DNHD1
ENSG00000270195.1	23.9292	2.18145	0.17128	12.7362	3.72262e-37	1.885e-34	RP11-572O17.1
ENSG00000215769.7	182.067	1.67926	0.131905	12.7309	3.98458e-37	1.97127e-34	RP13-104F24.2
ENSG00000278876.1	15.5679	2.02646	0.15917	12.7314	3.95635e-37	1.97127e-34	RP11-498C9.4
ENSG00000151006.7	161.184	2.28637	0.17967	12.7254	4.2746e-37	2.09071e-34	PRSS53
ENSG00000272374.1	80.7847	1.48731	0.116899	12.723	4.40445e-37	2.13002e-34	RP3-329A5.8
ENSG00000278867.1	38.3698	1.3618	0.107137	12.7108	5.15005e-37	2.46292e-34	RP11-640N20.4
ENSG00000258471.1	12.9262	2.00205	0.157594	12.7039	5.62843e-37	2.66212e-34	RP11-84C10.4
ENSG00000224066.1	16.1889	1.78489	0.140603	12.6945	6.34199e-37	2.96702e-34	RP4-622L5.7
ENSG00000266490.1	34.8361	1.40895	0.111092	12.6827	7.37105e-37	3.41137e-34	CTD-2349P21.9
ENSG00000198625.11	2132.64	0.974225	0.0768794	12.6721	8.44042e-37	3.86472e-34	MDM4
ENSG00000276166.1	19.0458	2.02438	0.159801	12.6681	8.88247e-37	4.02432e-34	CTD-2600O9.2
ENSG00000245149.3	86.5556	1.6442	0.12986	12.6613	9.68545e-37	4.34241e-34	RNF139-AS1
ENSG00000239486.1	22.5798	1.43715	0.113595	12.6515	1.09786e-36	4.87146e-34	RP11-163E9.1
ENSG00000267281.2	90.184	1.80248	0.142852	12.6178	1.68434e-36	7.39754e-34	RP11-793H13.10
ENSG00000073605.17	340.896	2.0118	0.159665	12.6001	2.10764e-36	9.16315e-34	GSDMB
ENSG00000269352.1	136.031	1.78235	0.141565	12.5903	2.38673e-36	1.02727e-33	PTOV1-AS2
ENSG00000260911.2	32.6899	2.11339	0.167927	12.5852	2.54789e-36	1.08578e-33	RP11-196G11.2
ENSG00000242798.1	14.045	1.69618	0.134998	12.5645	3.30947e-36	1.38394e-33	RP11-506M12.1
ENSG00000257524.4	20.2675	1.87178	0.148974	12.5644	3.31185e-36	1.38394e-33	RP11-203J24.9
ENSG00000152117.16	945.112	1.38934	0.110769	12.5427	4.35998e-36	1.8044e-33	AC093838.4
ENSG00000213782.6	123.973	1.36551	0.108903	12.5388	4.57666e-36	1.87604e-33	DDX47
ENSG00000272994.1	125.195	1.1872	0.0946973	12.5368	4.69582e-36	1.90673e-33	RP11-332H14.2
ENSG00000273759.1	37.2171	1.73841	0.138716	12.5322	4.9781e-36	2.00245e-33	RP4-563E14.1
ENSG00000244151.1	47.8885	1.80198	0.14384	12.5277	5.26415e-36	2.09791e-33	RP11-148K1.12
ENSG00000234945.6	14.8251	1.62211	0.129598	12.5165	6.06357e-36	2.39433e-33	GTF3C2-AS1
ENSG00000259321.1	22.5831	1.68453	0.134724	12.5035	7.14086e-36	2.79409e-33	RP11-468E2.5
ENSG00000229431.1	16.1865	1.52743	0.122465	12.4724	1.05621e-35	4.09552e-33	RP1-92O14.6
ENSG00000187961.12	316.412	1.31291	0.10528	12.4706	1.08051e-35	4.15236e-33	KLHL17
ENSG00000247373.3	165.148	1.50567	0.12081	12.4631	1.18598e-35	4.51733e-33	RP11-486O12.2
ENSG00000264290.1	18.442	1.83175	0.147197	12.4442	1.50349e-35	5.67646e-33	RP11-68I3.4
ENSG00000264577.1	48.3677	1.62501	0.131007	12.404	2.48584e-35	9.30376e-33	AC010761.8
ENSG00000237883.1	25.6069	1.47808	0.119199	12.4001	2.61033e-35	9.68546e-33	DGUOK-AS1
ENSG00000133624.12	531.256	1.34575	0.108628	12.3886	3.0107e-35	1.10755e-32	ZNF767P
ENSG00000256028.2	28.364	1.64024	0.132435	12.3852	3.14309e-35	1.14645e-32	RP11-197N18.2
ENSG00000185522.7	403.107	1.69937	0.137249	12.3817	3.28346e-35	1.18759e-32	LMNTD2
ENSG00000273373.1	243.974	1.62297	0.131094	12.3802	3.34439e-35	1.19955e-32	RP5-1074L1.4
ENSG00000271032.1	24.4954	2.0908	0.169096	12.3646	4.06262e-35	1.44512e-32	CTD-2527I21.14
ENSG00000242028.4	138.355	1.30418	0.10549	12.3631	4.14126e-35	1.45841e-32	HYPK
ENSG00000267244.4	100.45	1.72993	0.139933	12.3625	4.16775e-35	1.45841e-32	CTB-31O20.4
ENSG00000274341.1	16.2807	1.76724	0.142976	12.3604	4.27853e-35	1.4851e-32	RP11-227G15.10
ENSG00000135164.17	2887.89	1.00955	0.0817063	12.3558	4.53276e-35	1.56075e-32	DMTF1
ENSG00000273333.2	5.41292	1.96346	0.15904	12.3456	5.1422e-35	1.75655e-32	XXbac-BPG300A18.13
ENSG00000086159.11	1261.04	-6.75817	0.547819	-12.3365	5.76003e-35	1.95211e-32	AQP6
ENSG00000271151.1	17.919	1.97711	0.160288	12.3348	5.88656e-35	1.9794e-32	RP11-394I13.2
ENSG00000275888.1	56.8532	1.84954	0.149955	12.334	5.94359e-35	1.98309e-32	RP13-516M14.10
ENSG00000213398.6	645.596	1.49969	0.121632	12.3297	6.26504e-35	2.07426e-32	LCAT
ENSG00000227370.1	13.0181	1.88342	0.152773	12.3282	6.38596e-35	2.09815e-32	RP4-669P10.19
ENSG00000272720.1	96.0548	2.02694	0.164501	12.3218	6.91395e-35	2.25442e-32	CTA-228A9.3
ENSG00000231731.6	55.8699	1.58405	0.128592	12.3184	7.21142e-35	2.31632e-32	AC010976.2
ENSG00000243696.4	45.2081	2.15715	0.175114	12.3186	7.19569e-35	2.31632e-32	RP5-966M1.6
ENSG00000255031.4	40.189	1.76059	0.143161	12.298	9.28414e-35	2.95999e-32	RP11-802E16.3
ENSG00000262251.1	36.8116	1.647	0.134015	12.2897	1.0293e-34	3.25752e-32	RP11-199F11.2
ENSG00000242125.3	530.828	1.33079	0.108351	12.2822	1.12859e-34	3.54568e-32	SNHG3
ENSG00000223745.6	578.88	1.38967	0.113155	12.2812	1.14361e-34	3.56681e-32	RP4-717I23.3
ENSG00000241489.6	72.571	1.92133	0.156486	12.278	1.18912e-34	3.68207e-32	IDS
ENSG00000237938.4	23.6951	1.49505	0.121809	12.2738	1.2529e-34	3.85185e-32	RP11-288I21.1
ENSG00000243679.1	360.443	1.44691	0.117968	12.2652	1.39205e-34	4.24931e-32	RP11-274B21.3
ENSG00000266236.1	14.1963	1.79103	0.146068	12.2616	1.45601e-34	4.41325e-32	NARF-IT1
ENSG00000230415.1	29.4817	2.01879	0.164683	12.2586	1.51006e-34	4.54508e-32	RP5-902P8.10
ENSG00000228302.2	41.208	1.63525	0.1335	12.2491	1.69816e-34	5.06716e-32	RP11-186N15.3
ENSG00000263321.1	5.1614	1.95212	0.159373	12.2487	1.70707e-34	5.06716e-32	RP11-388C12.5
ENSG00000250397.2	87.8809	1.77189	0.144769	12.2394	1.91419e-34	5.60468e-32	RP11-1391J7.1
ENSG00000261884.2	124.943	1.40157	0.114509	12.2399	1.90375e-34	5.60468e-32	CTC-479C5.12
ENSG00000230715.3	257.892	1.2984	0.106141	12.2328	2.07537e-34	6.03555e-32	RP11-274B21.4
ENSG00000198393.6	878.877	0.883568	0.0722387	12.2312	2.11705e-34	6.11543e-32	ZNF26
ENSG00000276550.3	818.843	1.90781	0.156	12.2295	2.16158e-34	6.20245e-32	HERC2P2
ENSG00000272669.1	45.549	1.89702	0.155323	12.2134	2.63607e-34	7.51385e-32	RP3-508I15.21
ENSG00000196123.11	1621.13	1.33217	0.109095	12.2111	2.71166e-34	7.66871e-32	KIAA0895L
ENSG00000251143.1	66.9411	1.3838	0.113327	12.2107	2.72604e-34	7.66871e-32	RP11-849H4.4
ENSG00000257596.1	20.6653	2.25044	0.18458	12.1923	3.41847e-34	9.55419e-32	RP11-968A15.2
ENSG00000274925.1	137.36	1.68108	0.138054	12.1769	4.125e-34	1.14545e-31	CTD-2547G23.4
ENSG00000132793.10	2498.22	1.29725	0.106777	12.1492	5.79465e-34	1.59877e-31	LPIN3
ENSG00000139636.14	1823.82	0.967212	0.0796357	12.1455	6.06413e-34	1.66246e-31	LMBR1L
ENSG00000272752.4	209.951	1.89154	0.155847	12.1372	6.70783e-34	1.82729e-31	STAG3L5P-PVRIG2P-PILRB
ENSG00000277744.1	36.7352	1.9056	0.157187	12.1231	7.96596e-34	2.15637e-31	CTC-435M10.12
ENSG00000255142.1	27.3395	2.00312	0.16531	12.1174	8.54674e-34	2.29913e-31	AP006621.6
ENSG00000265678.1	30.9484	1.79588	0.148316	12.1085	9.5255e-34	2.5465e-31	RP11-1376P16.2
ENSG00000264548.1	19.0523	2.04794	0.169205	12.1033	1.01449e-33	2.69536e-31	RP13-516M14.2
ENSG00000238260.1	31.1861	2.14977	0.177749	12.0944	1.13043e-33	2.98495e-31	RP11-46F15.2
ENSG00000164877.17	1218.83	1.31132	0.108497	12.0862	1.24992e-33	3.28036e-31	MICALL2
ENSG00000236200.4	32.0514	1.3545	0.112145	12.0781	1.37811e-33	3.59486e-31	KDM4A-AS1
ENSG00000113889.10	639.324	-6.04016	0.500171	-12.0762	1.41112e-33	3.65881e-31	KNG1
ENSG00000252817.2	10.5967	1.6804	0.139303	12.0629	1.65881e-33	4.27527e-31	AL590431.1
ENSG00000262580.4	281.556	1.97389	0.163722	12.0563	1.79676e-33	4.60323e-31	RP11-334C17.5
ENSG00000002016.15	565.134	0.970675	0.0805811	12.0459	2.0373e-33	5.18859e-31	RAD52
ENSG00000161912.16	228.021	1.69688	0.140894	12.0436	2.0952e-33	5.30467e-31	ADCY10P1
ENSG00000279182.1	9.03717	2.2283	0.185618	12.0048	3.35251e-33	8.43834e-31	XX-C00717C00720L.1
ENSG00000111788.10	202.572	1.82757	0.152343	11.9965	3.7081e-33	9.2791e-31	RP11-22B23.1
ENSG00000281404.1	81.9932	1.6971	0.141592	11.9858	4.21554e-33	1.04879e-30	LINC01176
ENSG00000113108.16	1147.59	1.26443	0.105619	11.9716	5.0061e-33	1.23832e-30	APBB3
ENSG00000007392.15	1823.66	1.26549	0.105747	11.9671	5.28509e-33	1.29986e-30	LUC7L
ENSG00000260646.1	7.51432	2.01641	0.168538	11.9641	5.47804e-33	1.33966e-30	LA16c-385E7.1
ENSG00000262903.1	44.2754	2.1596	0.180709	11.9507	6.43495e-33	1.56478e-30	RP11-235E17.6
ENSG00000236015.1	28.5023	1.62024	0.135701	11.9397	7.34562e-33	1.7762e-30	AC011290.5
ENSG00000242294.5	472.241	1.97583	0.165584	11.9325	8.01565e-33	1.92738e-30	STAG3L5P
ENSG00000179698.12	88.6683	2.19006	0.18359	11.9291	8.35063e-33	1.99678e-30	KIAA1875
ENSG00000160781.14	191.795	2.11118	0.177032	11.9254	8.72632e-33	2.07508e-30	PAQR6
ENSG00000163354.13	43.4006	1.88388	0.158036	11.9206	9.24767e-33	2.18697e-30	DCST2
ENSG00000104852.13	7765.01	1.16261	0.0975526	11.9178	9.5592e-33	2.24829e-30	SNRNP70
ENSG00000159588.13	61.4174	1.71635	0.144069	11.9134	1.00791e-32	2.3577e-30	CCDC17
ENSG00000078814.14	179.375	1.66963	0.140383	11.8934	1.28066e-32	2.97951e-30	MYH7B
ENSG00000176155.17	1329.77	1.34572	0.11317	11.8911	1.3168e-32	3.04712e-30	CCDC57
ENSG00000272807.1	50.3343	1.51621	0.127635	11.8793	1.51691e-32	3.49141e-30	RP11-260M2.1
ENSG00000273478.1	41.6878	1.44852	0.122128	11.8606	1.89593e-32	4.34057e-30	RP11-465N4.5
ENSG00000004777.17	682.265	1.65785	0.139886	11.8514	2.11582e-32	4.81836e-30	ARHGAP33
ENSG00000160072.18	591.656	1.48776	0.125554	11.8496	2.16165e-32	4.89683e-30	ATAD3B
ENSG00000244945.1	35.7401	1.72406	0.145575	11.8431	2.3359e-32	5.26384e-30	RP11-1379J22.2
ENSG00000268030.1	80.8546	1.47157	0.124302	11.8386	2.46399e-32	5.52358e-30	AC005253.2
ENSG00000226167.1	17.0316	1.52332	0.128696	11.8366	2.52576e-32	5.6327e-30	AP4B1-AS1
ENSG00000257354.2	261.684	1.43589	0.1214	11.8278	2.80264e-32	6.21796e-30	RP11-631N16.2
ENSG00000100197.19	59.8552	1.73002	0.1463	11.8252	2.89366e-32	6.35438e-30	CYP2D6
ENSG00000196696.11	253.667	1.56537	0.132373	11.8255	2.88327e-32	6.35438e-30	PDXDC2P
ENSG00000227782.2	54.3681	1.35607	0.114683	11.8245	2.91805e-32	6.37541e-30	CTC-529I10.2
ENSG00000278224.3	18.7965	1.64135	0.138829	11.8228	2.97595e-32	6.46908e-30	PRICKLE4
ENSG00000258559.2	49.4633	1.72301	0.145858	11.8129	3.34747e-32	7.24012e-30	AC005519.4
ENSG00000223374.1	23.7901	1.60023	0.135499	11.8099	3.47011e-32	7.46785e-30	AC005104.3
ENSG00000117360.11	2311.79	0.946351	0.0801672	11.8047	3.69057e-32	7.90277e-30	PRPF3
ENSG00000213139.6	127.31	1.56502	0.132587	11.8037	3.73563e-32	7.95966e-30	CRYGS
ENSG00000246922.7	325.195	1.64326	0.139239	11.8017	3.82345e-32	8.10666e-30	UBAP1L
ENSG00000179406.6	528.34	1.47192	0.124735	11.8004	3.8868e-32	8.20057e-30	LINC00174
ENSG00000109920.11	2935.59	0.856872	0.072653	11.794	4.18952e-32	8.79615e-30	FNBP4
ENSG00000226352.2	14.7223	1.3266	0.112549	11.7869	4.56116e-32	9.52994e-30	RP11-523H24.3
ENSG00000279926.1	39.3005	1.92782	0.163572	11.7858	4.62262e-32	9.61169e-30	RP3-406P24.5
ENSG00000256525.5	542.989	0.90506	0.0768069	11.7836	4.74342e-32	9.81545e-30	POLG2
ENSG00000227896.2	59.5596	1.51648	0.128793	11.7745	5.28239e-32	1.08784e-29	RP11-77P6.2
ENSG00000280816.1	61.7164	2.06912	0.175947	11.7599	6.28369e-32	1.28789e-29	Metazoa_SRP
ENSG00000114841.16	806.2	1.36235	0.115901	11.7543	6.70767e-32	1.36827e-29	DNAH1
ENSG00000108848.14	5622.46	0.981838	0.0836212	11.7415	7.81019e-32	1.58565e-29	LUC7L3
ENSG00000258890.5	1733.41	0.905125	0.0771574	11.7309	8.8531e-32	1.78895e-29	CEP95
ENSG00000075826.15	406.067	1.89977	0.16199	11.7277	9.19454e-32	1.84926e-29	SEC31B
ENSG00000201499.1	6.0078	1.77678	0.151513	11.7269	9.27485e-32	1.85674e-29	RNU6-312P
ENSG00000135473.13	3071.96	0.923808	0.0787818	11.7262	9.3612e-32	1.85714e-29	PAN2
ENSG00000269680.1	32.409	1.61226	0.137493	11.7261	9.36314e-32	1.85714e-29	CTD-3128G10.6
ENSG00000247982.5	81.7272	1.47472	0.12579	11.7237	9.64086e-32	1.90345e-29	LINC00926
ENSG00000162572.18	248.261	2.03693	0.173824	11.7183	1.02688e-31	2.01817e-29	SCNN1D
ENSG00000266896.1	29.196	1.42062	0.121272	11.7143	1.07635e-31	2.10578e-29	RP1-266L20.9
ENSG00000235351.1	15.5563	2.04524	0.174765	11.7028	1.23296e-31	2.40126e-29	AC114730.11
ENSG00000168026.15	272.999	1.19829	0.102441	11.6974	1.31424e-31	2.54802e-29	TTC21A
ENSG00000163357.9	14.3448	1.96314	0.167949	11.6889	1.45217e-31	2.80282e-29	DCST1
ENSG00000234585.5	162.591	1.09988	0.0942195	11.6736	1.73961e-31	3.34261e-29	CCT6P3
ENSG00000165837.10	14.6023	1.5769	0.135137	11.6689	1.8381e-31	3.51617e-29	ERICH6B
ENSG00000230325.1	14.4276	1.3482	0.115557	11.667	1.87979e-31	3.58e-29	RP11-385F5.4
ENSG00000255152.7	63.6562	1.58744	0.136102	11.6636	1.95674e-31	3.71013e-29	MSH5-SAPCD1
ENSG00000103168.15	2177.8	0.927968	0.079565	11.663	1.96943e-31	3.71357e-29	TAF1C
ENSG00000268218.1	61.7745	1.52694	0.130925	11.6627	1.97581e-31	3.71357e-29	AC137932.4
ENSG00000265298.1	229.577	1.55811	0.13372	11.6521	2.23961e-31	4.19109e-29	RP13-104F24.3
ENSG00000224660.1	449.246	1.36958	0.117563	11.6498	2.30078e-31	4.28693e-29	SH3BP5-AS1
ENSG00000198556.12	589.324	0.960783	0.0825873	11.6336	2.78273e-31	5.16257e-29	ZNF789
ENSG00000220785.6	455.137	1.7246	0.148332	11.6266	3.019e-31	5.57685e-29	MTMR9LP
ENSG00000110169.9	43.371	1.98721	0.171112	11.6135	3.52052e-31	6.4755e-29	HPX
ENSG00000255306.1	22.5008	1.5008	0.12924	11.6125	3.55989e-31	6.52005e-29	RP5-901A4.1
ENSG00000202441.2	10.9783	1.60106	0.137956	11.6056	3.86086e-31	7.04132e-29	RNY4P10
ENSG00000264538.5	312.733	1.06952	0.0921634	11.6046	3.90622e-31	7.094e-29	SUZ12P1
ENSG00000095464.9	26.9455	1.47431	0.127219	11.5888	4.69932e-31	8.49847e-29	PDE6C
ENSG00000147437.8	113.199	1.79694	0.155181	11.5797	5.22457e-31	9.40882e-29	GNRH1
ENSG00000272100.1	10.2655	1.96694	0.169918	11.5758	5.46519e-31	9.80114e-29	RP11-155O18.6
ENSG00000239382.9	161.574	1.2534	0.108399	11.5629	6.35287e-31	1.13458e-28	ALKBH6
ENSG00000197774.11	652.089	1.60794	0.139104	11.5593	6.6264e-31	1.17854e-28	EME2
ENSG00000213780.9	162.91	1.02964	0.0891384	11.551	7.29774e-31	1.2873e-28	GTF2H4
ENSG00000270012.1	128.301	1.50086	0.129931	11.5512	7.28041e-31	1.2873e-28	LL0XNC01-7P3.1
ENSG00000137877.9	269.583	2.04606	0.177155	11.5496	7.41702e-31	1.303e-28	SPTBN5
ENSG00000231793.4	20.2301	2.15819	0.186898	11.5474	7.60942e-31	1.33137e-28	DOC2GP
ENSG00000273137.1	71.3532	1.55724	0.134881	11.5453	7.80047e-31	1.35927e-28	RP3-402G11.28
ENSG00000263990.1	19.6133	1.83674	0.159113	11.5436	7.95336e-31	1.38033e-28	CTC-542B22.2
ENSG00000215424.8	187.155	0.944101	0.0818981	11.5278	9.56061e-31	1.6526e-28	MCM3AP-AS1
ENSG00000271576.1	53.3191	1.74684	0.151552	11.5263	9.72275e-31	1.67391e-28	RP11-486G15.2
ENSG00000198089.13	1189	0.837704	0.0727217	11.5193	1.05444e-30	1.80813e-28	SFI1
ENSG00000234409.6	35.0685	1.56686	0.136074	11.5148	1.11161e-30	1.8986e-28	AC006547.14
ENSG00000269191.1	9.69039	1.78243	0.155003	11.4993	1.33014e-30	2.26287e-28	AC005387.2
ENSG00000270060.1	38.6724	1.33129	0.115824	11.4941	1.41225e-30	2.3931e-28	RP11-390K5.6
ENSG00000260853.1	42.5614	1.58994	0.138522	11.4779	1.70373e-30	2.8757e-28	RP11-264B17.2
ENSG00000259529.1	25.682	1.34236	0.117044	11.4688	1.89275e-30	3.18227e-28	RP11-468E2.4
ENSG00000279716.1	136.617	1.84749	0.161161	11.4636	2.01029e-30	3.36672e-28	AC006128.2
ENSG00000225880.5	49.4743	1.44687	0.126232	11.462	2.04695e-30	3.41484e-28	LINC00115
ENSG00000161010.13	1527.72	1.11176	0.0970222	11.4588	2.12439e-30	3.53034e-28	C5orf45
ENSG00000275549.1	70.7315	2.5297	0.220813	11.4563	2.1868e-30	3.62007e-28	C9orf173-AS1
ENSG00000164707.14	84.0563	1.61964	0.141537	11.4432	2.54198e-30	4.19193e-28	SLC13A4
ENSG00000232931.4	413.991	1.58435	0.138532	11.4368	2.73938e-30	4.50022e-28	LINC00342
ENSG00000180539.7	36.898	1.60298	0.140201	11.4335	2.84435e-30	4.65489e-28	C9orf139
ENSG00000279357.1	7.60128	1.93177	0.168964	11.433	2.86051e-30	4.66361e-28	RP11-475D10.4
ENSG00000260121.1	104.507	1.61634	0.1414	11.431	2.92804e-30	4.75569e-28	RP5-1142A6.9
ENSG00000201151.1	4.65183	1.96616	0.172069	11.4266	3.07998e-30	4.98366e-28	SNORD56
ENSG00000262484.1	24.7375	2.39212	0.209474	11.4196	3.3368e-30	5.35893e-28	CCER2
ENSG00000275180.1	58.5555	1.88427	0.165002	11.4197	3.33444e-30	5.35893e-28	RP11-631N16.4
ENSG00000267199.1	26.3917	1.82131	0.159514	11.4179	3.4054e-30	5.44877e-28	RP11-861E21.2
ENSG00000248019.2	274.375	1.6737	0.146619	11.4152	3.50918e-30	5.59403e-28	FAM13A-AS1
ENSG00000238105.6	873.788	1.56407	0.137023	11.4147	3.5304e-30	5.60708e-28	GOLGA2P5
ENSG00000238039.1	21.2865	2.51508	0.22035	11.414	3.56021e-30	5.63364e-28	AF011889.2
ENSG00000203684.5	11.5846	1.716	0.150416	11.4083	3.80067e-30	5.99211e-28	IBA57-AS1
ENSG00000163126.13	49.9533	1.49085	0.130711	11.4057	3.91738e-30	6.15357e-28	ANKRD23
ENSG00000124593.13	447.994	1.22455	0.107397	11.4022	4.07868e-30	6.38365e-28	PRICKLE4
ENSG00000100288.18	295.42	1.59298	0.139756	11.3983	4.26317e-30	6.64823e-28	CHKB
ENSG00000144134.17	497.874	0.980571	0.0860635	11.3936	4.50076e-30	6.9934e-28	RABL2A
ENSG00000140519.11	4166.18	-6.96387	0.611532	-11.3876	4.82176e-30	7.46522e-28	RHCG
ENSG00000116001.14	3415.52	0.914867	0.0803827	11.3814	5.17633e-30	7.98546e-28	TIA1
ENSG00000266967.5	265.93	0.775826	0.0682832	11.3619	6.47337e-30	9.95073e-28	AARSD1
ENSG00000080947.13	238.988	1.34234	0.118237	11.353	7.16874e-30	1.09804e-27	CROCCP3
ENSG00000257270.1	47.8301	1.65697	0.145987	11.3501	7.40841e-30	1.13073e-27	RP11-521B24.5
ENSG00000235681.1	22.9875	1.64019	0.144564	11.3457	7.78682e-30	1.18428e-27	AC008746.5
ENSG00000256667.5	136.141	1.58117	0.139369	11.3452	7.83196e-30	1.18696e-27	KLRAP1
ENSG00000244055.1	74.5618	1.61357	0.142243	11.3437	7.96928e-30	1.20353e-27	AC007566.10
ENSG00000104859.13	1636.8	1.00586	0.0886756	11.3432	8.01728e-30	1.20654e-27	CLASRP
ENSG00000026036.19	188.672	1.67966	0.148117	11.34	8.31049e-30	1.24198e-27	RTEL1-TNFRSF6B
ENSG00000244627.4	130.125	0.959552	0.0846147	11.3402	8.29107e-30	1.24198e-27	RP3-449O17.1
ENSG00000267096.1	12.8793	1.8605	0.164275	11.3255	9.80957e-30	1.46095e-27	CTD-2537I9.13
ENSG00000213903.7	658.935	1.408	0.124368	11.3212	1.02999e-29	1.52627e-27	LTB4R
ENSG00000215788.8	417.335	1.66844	0.147375	11.3211	1.03191e-29	1.52627e-27	TNFRSF25
ENSG00000271788.1	12.2548	2.05047	0.181125	11.3208	1.03579e-29	1.52676e-27	CTD-2201E18.5
ENSG00000227388.2	26.4453	1.76078	0.155579	11.3176	1.07408e-29	1.57779e-27	RP11-112J3.16
ENSG00000277007.1	35.6116	1.68089	0.148569	11.3138	1.12085e-29	1.64091e-27	RP11-392O17.2
ENSG00000275413.1	15.2108	1.35127	0.119449	11.3126	1.13713e-29	1.65909e-27	CTC-529I10.1
ENSG00000167766.17	4217.53	1.18162	0.104457	11.312	1.14432e-29	1.66395e-27	ZNF83
ENSG00000167281.17	8.72159	2.25162	0.199197	11.3035	1.26089e-29	1.82728e-27	RBFOX3
ENSG00000267838.2	54.1927	1.98635	0.175737	11.303	1.2687e-29	1.83242e-27	AC008746.12
ENSG00000226450.2	16.7794	1.95233	0.172757	11.301	1.29676e-29	1.86668e-27	CYP2D8P
ENSG00000207554.1	35.1426	1.96413	0.173823	11.2996	1.31787e-29	1.89075e-27	MIR647
ENSG00000241170.2	61.6327	1.85577	0.16444	11.2854	1.5492e-29	2.21526e-27	RP11-147I3.1
ENSG00000233885.6	66.6803	1.55146	0.13753	11.2809	1.63128e-29	2.3249e-27	YEATS2-AS1
ENSG00000213906.8	127.506	1.37092	0.121568	11.277	1.70459e-29	2.42136e-27	LTB4R2
ENSG00000281350.1	5.96395	1.88028	0.166766	11.275	1.74467e-29	2.47014e-27	Metazoa_SRP
ENSG00000182310.11	258.631	1.42558	0.126512	11.2684	1.8799e-29	2.65288e-27	SPACA6P
ENSG00000272037.1	31.3884	1.56139	0.138788	11.2502	2.31149e-29	3.25127e-27	KB-431C1.5
ENSG00000187066.7	67.0104	1.22572	0.108957	11.2496	2.32725e-29	3.26278e-27	TMEM262
ENSG00000273002.1	32.7483	1.97309	0.175502	11.2425	2.52122e-29	3.52325e-27	RP11-336K24.12
ENSG00000258515.1	16.2319	1.69674	0.150958	11.2398	2.59974e-29	3.6212e-27	RP11-203M5.7
ENSG00000268069.2	9.77605	1.5213	0.135365	11.2385	2.63708e-29	3.66138e-27	RP5-1057I20.4
ENSG00000099251.13	105.708	1.40372	0.125087	11.222	3.18098e-29	4.395e-27	HSD17B7P2
ENSG00000274051.1	14.1683	1.7768	0.158334	11.2218	3.18589e-29	4.395e-27	uc_338
ENSG00000121716.17	575.93	2.4324	0.216839	11.2175	3.34459e-29	4.59919e-27	PILRB
ENSG00000227671.4	772.115	1.07788	0.096143	11.2112	3.59378e-29	4.92611e-27	RP11-488L18.4
ENSG00000170209.4	46.1266	1.82056	0.162465	11.2059	3.81574e-29	5.21375e-27	ANKK1
ENSG00000212694.7	419.192	1.60229	0.143089	11.1979	4.17732e-29	5.68975e-27	LINC01089
ENSG00000262298.1	4.40856	1.99648	0.178572	11.1803	5.09459e-29	6.91723e-27	RP5-1107A17.3
ENSG00000106404.12	573.229	1.02576	0.091772	11.1773	5.26785e-29	7.12998e-27	CLDN15
ENSG00000055955.14	33.3625	2.69062	0.240802	11.1736	5.49052e-29	7.40807e-27	ITIH4
ENSG00000269161.1	8.04469	1.79151	0.160351	11.1724	5.56675e-29	7.48746e-27	CTD-3131K8.3
ENSG00000116819.6	26.751	1.30905	0.117179	11.1714	5.6306e-29	7.54974e-27	TFAP2E
ENSG00000239884.3	14.8098	1.55631	0.139415	11.1631	6.17741e-29	8.25721e-27	RN7SL608P
ENSG00000108465.13	4979.62	0.90503	0.0810831	11.1617	6.27464e-29	8.35199e-27	CDK5RAP3
ENSG00000206344.6	200.143	1.82895	0.163861	11.1616	6.28713e-29	8.35199e-27	HCG27
ENSG00000227039.5	122.548	1.84342	0.165218	11.1575	6.58089e-29	8.71533e-27	ITGB2-AS1
ENSG00000207547.1	13.4952	1.68618	0.151255	11.1479	7.32869e-29	9.6759e-27	MIR25
ENSG00000183426.14	228.904	1.353	0.121413	11.1438	7.67398e-29	1.01008e-26	NPIPA1
ENSG00000261526.2	101.583	1.12318	0.100827	11.1397	8.04006e-29	1.05504e-26	CTB-31O20.2
ENSG00000214176.8	525.602	1.12541	0.10106	11.1361	8.37241e-29	1.09531e-26	PLEKHM1P
ENSG00000258365.1	30.2717	1.71924	0.154666	11.1158	1.05113e-28	1.37096e-26	RP11-1105G2.3
ENSG00000246982.5	36.1555	1.76765	0.159088	11.1111	1.10758e-28	1.44023e-26	RP1-179N16.6
ENSG00000268945.1	8.58996	1.92985	0.173701	11.1102	1.11931e-28	1.45109e-26	CTD-2192J16.26
ENSG00000258682.1	53.0578	1.40078	0.126157	11.1035	1.20634e-28	1.55922e-26	CTD-2002H8.2
ENSG00000279758.1	7.8323	1.80029	0.162164	11.1017	1.23138e-28	1.58683e-26	RP11-752G15.10
ENSG00000188282.11	35.8444	2.52262	0.227419	11.0924	1.36587e-28	1.74965e-26	RUFY4
ENSG00000254461.1	21.491	1.82342	0.164384	11.0924	1.36533e-28	1.74965e-26	RP11-755F10.3
ENSG00000240591.1	11.5946	1.63708	0.1476	11.0913	1.38286e-28	1.76616e-26	RP11-247I13.11
ENSG00000280378.1	27.8996	1.59718	0.14406	11.0869	1.4525e-28	1.84962e-26	RP4-758J24.6
ENSG00000225450.1	8.47012	1.71655	0.154873	11.0836	1.50716e-28	1.91356e-26	RP3-508I15.14
ENSG00000128159.10	2978.95	0.948871	0.0856632	11.0768	1.62659e-28	2.05912e-26	TUBGCP6
ENSG00000160117.13	29.5666	1.65525	0.149483	11.0731	1.69342e-28	2.13743e-26	ANKLE1
ENSG00000241057.1	21.8449	1.50124	0.135706	11.0624	1.90838e-28	2.40171e-26	AC004985.12
ENSG00000265917.1	15.3085	1.7375	0.157151	11.0562	2.04509e-28	2.56626e-26	MIR3685
ENSG00000132424.13	4811.73	1.00983	0.0913516	11.0543	2.08864e-28	2.60572e-26	PNISR
ENSG00000161996.16	1785.32	1.05974	0.0958644	11.0546	2.08261e-28	2.60572e-26	WDR90
ENSG00000205790.1	32.8807	1.88576	0.170635	11.0514	2.15888e-28	2.67782e-26	DPP9-AS1
ENSG00000228409.4	226.333	0.850505	0.0769577	11.0516	2.1536e-28	2.67782e-26	CCT6P1
ENSG00000168970.19	213.702	1.48725	0.134599	11.0495	2.20453e-28	2.72659e-26	JMJD7-PLA2G4B
ENSG00000163516.12	2615.83	1.17209	0.10608	11.0491	2.21356e-28	2.72991e-26	ANKZF1
ENSG00000279807.1	10.1101	1.75483	0.15907	11.0318	2.68385e-28	3.30044e-26	CTC-510F12.3
ENSG00000271009.2	47.4377	1.34458	0.122037	11.0179	3.13359e-28	3.84253e-26	RP11-346C20.3
ENSG00000244480.1	50.5048	1.52343	0.138315	11.0142	3.264e-28	3.99108e-26	AC005154.7
ENSG00000273474.1	8.74261	1.85317	0.168259	11.0137	3.28084e-28	4.00031e-26	RP11-295P9.12
ENSG00000236498.1	10.3073	1.82005	0.165303	11.0104	3.4061e-28	4.1413e-26	AC107081.5
ENSG00000234912.8	438.907	0.842984	0.0766272	11.0011	3.77479e-28	4.57665e-26	SNHG20
ENSG00000213347.9	252.04	1.63428	0.148625	10.996	3.99404e-28	4.82886e-26	MXD3
ENSG00000064201.14	100.779	1.31465	0.119582	10.9937	4.09706e-28	4.93954e-26	TSPAN32
ENSG00000235706.6	282.076	1.15245	0.104839	10.9926	4.14997e-28	4.98936e-26	DICER1-AS1
ENSG00000177595.16	746.848	1.17761	0.107157	10.9896	4.28879e-28	5.12761e-26	PIDD1
ENSG00000273008.1	24.5086	1.33672	0.121634	10.9897	4.28393e-28	5.12761e-26	RP11-351D16.3
ENSG00000260011.2	5.7475	2.04282	0.185934	10.9868	4.42219e-28	5.27245e-26	RP13-20L14.1
ENSG00000187838.15	40.6999	1.17794	0.10724	10.9841	4.55794e-28	5.41929e-26	TMEM256-PLSCR3
ENSG00000259933.5	17.707	1.45909	0.132911	10.978	4.87832e-28	5.78423e-26	RP11-304L19.1
ENSG00000279738.1	123.45	1.07597	0.0980419	10.9746	5.0623e-28	5.98589e-26	RP5-1014D13.2
ENSG00000124222.20	3949.16	0.840122	0.0765539	10.9743	5.08233e-28	5.99312e-26	STX16
ENSG00000254419.1	41.5039	2.21441	0.201896	10.9681	5.4395e-28	6.39676e-26	RP11-261P9.4
ENSG00000162148.9	119.923	1.35784	0.123842	10.9643	5.67429e-28	6.65468e-26	PPP1R32
ENSG00000167702.10	677.488	1.44274	0.131688	10.9557	6.23957e-28	7.29775e-26	KIFC2
ENSG00000272916.4	10.5733	1.40893	0.128636	10.9528	6.44225e-28	7.51438e-26	RP11-574K11.31
ENSG00000199753.1	28.554	2.04703	0.186928	10.9509	6.57731e-28	7.65119e-26	SNORD104
ENSG00000234072.1	195.803	0.920992	0.0841135	10.9494	6.68917e-28	7.76034e-26	AC074117.10
ENSG00000206762.1	5.45354	1.73783	0.158965	10.9321	8.09418e-28	9.3651e-26	RNU6-418P
ENSG00000127586.15	439.387	1.32361	0.121083	10.9315	8.15151e-28	9.40614e-26	CHTF18
ENSG00000257509.1	13.6668	1.64354	0.150441	10.9248	8.76875e-28	1.00913e-25	RP11-762I7.4
ENSG00000184381.17	938.919	1.53314	0.140377	10.9216	9.08461e-28	1.0427e-25	PLA2G6
ENSG00000269737.1	45.3519	1.49627	0.137109	10.9129	9.99802e-28	1.14448e-25	RP11-345P4.7
ENSG00000266777.1	43.3396	1.46328	0.134101	10.9118	1.01249e-27	1.15593e-25	SH3GL1P1
ENSG00000074211.12	109.132	3.4352	0.314967	10.9065	1.0726e-27	1.22131e-25	PPP2R2C
ENSG00000188599.16	172.457	1.46911	0.13473	10.9041	1.10179e-27	1.25124e-25	NPIPP1
ENSG00000272054.1	86.8308	1.04568	0.0959498	10.8982	1.17564e-27	1.3316e-25	RP11-423P10.2
ENSG00000099326.7	1175.35	1.12298	0.103112	10.8909	1.2739e-27	1.43911e-25	MZF1
ENSG00000197768.9	73.1692	2.47319	0.227176	10.8867	1.33434e-27	1.50344e-25	C9orf173
ENSG00000243302.3	365.752	1.10188	0.10124	10.8838	1.37756e-27	1.54809e-25	RP11-274B21.2
ENSG00000254995.4	58.3909	1.94259	0.178547	10.88	1.43599e-27	1.60954e-25	STX16-NPEPL1
ENSG00000182109.6	207.905	1.5829	0.145521	10.8774	1.47682e-27	1.65101e-25	RP11-69E11.4
ENSG00000252743.1	12.8787	1.83714	0.16898	10.872	1.56769e-27	1.74805e-25	RNU6-850P
ENSG00000100429.16	462.638	1.24506	0.114535	10.8706	1.59186e-27	1.77041e-25	HDAC10
ENSG00000221500.1	6.67518	2.00137	0.184144	10.8686	1.62755e-27	1.80544e-25	SNORD100
ENSG00000272812.1	30.9997	1.28951	0.118661	10.8672	1.65151e-27	1.82732e-25	RP5-855D21.3
ENSG00000226029.1	76.7828	1.15887	0.10668	10.8631	1.72873e-27	1.90786e-25	RP4-798A10.2
ENSG00000266173.4	447.178	0.631272	0.0581146	10.8625	1.73855e-27	1.91378e-25	STRADA
ENSG00000272953.1	26.2097	2.02813	0.186742	10.8606	1.77644e-27	1.95051e-25	RP11-1275H24.2
ENSG00000258461.4	123.507	1.72643	0.159073	10.8531	1.9279e-27	2.11142e-25	RP11-164J13.1
ENSG00000280328.1	65.3414	1.64073	0.151227	10.8495	2.00519e-27	2.19049e-25	RP11-972P1.7
ENSG00000266980.1	6.54346	1.70476	0.157151	10.8479	2.04022e-27	2.22311e-25	RP11-552F3.4
ENSG00000261505.1	181.492	1.42126	0.131044	10.8456	2.09243e-27	2.27425e-25	LA16c-358B7.3
ENSG00000010295.18	1247.7	0.97513	0.0899699	10.8384	2.26383e-27	2.45434e-25	IFFO1
ENSG00000188206.6	512.632	1.40587	0.129723	10.8374	2.28816e-27	2.47449e-25	HNRNPU-AS1
ENSG00000163806.14	38.7948	1.50532	0.138908	10.8368	2.30376e-27	2.48512e-25	SPDYA
ENSG00000262370.4	75.114	1.66608	0.153803	10.8326	2.41282e-27	2.59625e-25	RP11-473M20.9
ENSG00000269915.1	29.7052	2.1736	0.200727	10.8286	2.51856e-27	2.70327e-25	AP006621.9
ENSG00000261556.7	97.9391	1.64378	0.151806	10.8282	2.53163e-27	2.71055e-25	SMG1P7
ENSG00000140451.11	55.863	1.48994	0.137624	10.8262	2.58641e-27	2.76233e-25	PIF1
ENSG00000273449.1	22.2622	1.67414	0.15475	10.8183	2.8189e-27	3.00317e-25	RP11-218F10.3
ENSG00000272240.1	38.5015	1.58596	0.146648	10.8147	2.93119e-27	3.1151e-25	RP5-855D21.1
ENSG00000272153.1	44.2951	1.1645	0.107684	10.8141	2.95273e-27	3.13026e-25	RP1-286D6.5
ENSG00000232224.4	60.2979	1.93083	0.178555	10.8137	2.96578e-27	3.13637e-25	LINC00202-1
ENSG00000268938.2	7.92273	2.00504	0.18547	10.8106	3.06736e-27	3.23584e-25	AC005387.3
ENSG00000265511.1	24.3783	1.71598	0.158967	10.7946	3.651e-27	3.84212e-25	RP11-524F11.1
ENSG00000232940.4	26.47	0.976608	0.0905111	10.7899	3.84127e-27	4.03249e-25	HCG25
ENSG00000274227.1	13.0815	1.41457	0.131184	10.7832	4.13382e-27	4.32904e-25	RP1-267L14.6
ENSG00000279199.1	4.75268	1.97358	0.183099	10.7787	4.33886e-27	4.53274e-25	RP11-749I16.3
ENSG00000273064.1	14.0419	1.69253	0.157041	10.7777	4.38939e-27	4.57442e-25	RP11-474G23.3
ENSG00000271959.1	62.9268	2.55379	0.237055	10.773	4.61841e-27	4.80147e-25	CTD-3064M3.7
ENSG00000229413.2	53.8366	1.27556	0.118707	10.7454	6.2305e-27	6.46186e-25	RP11-274B21.12
ENSG00000237781.3	21.3721	1.81746	0.169162	10.7439	6.33244e-27	6.55179e-25	RP11-54A4.2
ENSG00000265791.1	13.2039	1.6097	0.150075	10.7259	7.69024e-27	7.93754e-25	CTD-2349P21.10
ENSG00000273076.1	10.4973	1.89424	0.176729	10.7184	8.34503e-27	8.59278e-25	RP3-508I15.22
ENSG00000222046.2	20.1586	1.64602	0.153658	10.7123	8.91621e-27	9.15902e-25	DCDC2B
ENSG00000223959.7	565.721	1.15943	0.108274	10.7083	9.30907e-27	9.5398e-25	AFG3L1P
ENSG00000176054.6	21.7656	1.31307	0.122687	10.7026	9.89476e-27	1.01159e-24	RPL23P2
ENSG00000196296.12	114.828	1.79527	0.167783	10.7	1.0182e-26	1.03849e-24	ATP2A1
ENSG00000273154.2	41.7075	1.31013	0.12249	10.6958	1.06442e-26	1.08307e-24	RP4-583P15.15
ENSG00000173295.6	147.355	1.14928	0.107474	10.6936	1.09104e-26	1.10753e-24	FAM86B3P
ENSG00000272821.1	267.277	1.32812	0.124223	10.6914	1.11656e-26	1.13077e-24	CTA-384D8.36
ENSG00000182796.11	768.498	0.897804	0.083984	10.6902	1.13161e-26	1.14333e-24	TMEM198B
ENSG00000226332.2	175.07	1.62798	0.152308	10.6887	1.14918e-26	1.15836e-24	RP11-157P1.4
ENSG00000197816.12	97.4	1.58926	0.148731	10.6855	1.18989e-26	1.19659e-24	CCDC180
ENSG00000170092.13	29.0764	1.22933	0.115064	10.6839	1.21122e-26	1.2152e-24	SPDYE5
ENSG00000279088.1	171.096	1.20751	0.11303	10.683	1.2223e-26	1.22347e-24	RP11-574K11.24
ENSG00000280248.1	17.5389	1.78148	0.166853	10.677	1.30469e-26	1.3029e-24	CTD-2047H16.3
ENSG00000214279.11	148.408	1.89132	0.177153	10.6762	1.31617e-26	1.31132e-24	SCART1
ENSG00000261971.5	496.201	1.33439	0.125062	10.6699	1.40844e-26	1.40001e-24	MMP25-AS1
ENSG00000151303.11	23.6181	1.73886	0.163009	10.6673	1.44821e-26	1.43623e-24	RP11-96C23.13
ENSG00000279330.1	20.1325	1.70365	0.159822	10.6596	1.5723e-26	1.55571e-24	AJ003147.11
ENSG00000225828.1	155.33	1.4875	0.139553	10.659	1.58275e-26	1.56246e-24	FAM229A
ENSG00000205307.9	8.24937	2.19893	0.206376	10.655	1.65259e-26	1.62767e-24	SAP25
ENSG00000260103.2	14.3572	1.61396	0.151553	10.6495	1.75337e-26	1.72298e-24	RP11-10O17.1
ENSG00000271267.1	8.43196	1.64564	0.154572	10.6465	1.81104e-26	1.7756e-24	RP11-29H23.7
ENSG00000228242.5	90.8826	1.08137	0.101637	10.6395	1.95104e-26	1.90851e-24	AC093495.4
ENSG00000243716.9	266.77	2.16851	0.203827	10.639	1.96282e-26	1.91569e-24	NPIPB5
ENSG00000231154.1	34.2685	1.36122	0.128075	10.6283	2.20097e-26	2.14325e-24	MORF4L2-AS1
ENSG00000102878.14	4322.13	2.16934	0.204122	10.6277	2.21537e-26	2.15241e-24	HSF4
ENSG00000260495.1	15.8229	1.84927	0.174028	10.6263	2.24791e-26	2.17911e-24	RP11-55K13.1
ENSG00000250959.2	68.0635	0.949476	0.0893682	10.6243	2.29686e-26	2.22155e-24	GLUD1P3
ENSG00000279861.1	88.9194	1.76576	0.166207	10.6238	2.30858e-26	2.22788e-24	RP11-43N16.4
ENSG00000224713.4	19.7142	1.96281	0.18476	10.6235	2.31604e-26	2.23008e-24	AC025165.8
ENSG00000231851.4	11.8513	1.43301	0.134981	10.6164	2.49983e-26	2.40168e-24	AC104655.2
ENSG00000278668.1	9.15133	1.70152	0.160359	10.6107	2.65739e-26	2.54737e-24	RP11-227G15.11
ENSG00000248592.6	19.9216	1.52432	0.143682	10.609	2.70724e-26	2.58939e-24	TMEM110-MUSTN1
ENSG00000229447.2	11.3875	1.47627	0.139168	10.6078	2.74044e-26	2.61533e-24	RP11-490K7.4
ENSG00000126215.12	365.422	1.04095	0.0981394	10.6069	2.76798e-26	2.63576e-24	XRCC3
ENSG00000228315.10	114.88	1.51043	0.142432	10.6045	2.83872e-26	2.69716e-24	GUSBP11
ENSG00000225864.1	21.918	2.06327	0.194786	10.5925	3.22734e-26	3.05965e-24	HCG4P11
ENSG00000170919.14	710.943	0.929752	0.0877849	10.5912	3.27202e-26	3.09519e-24	TPT1-AS1
ENSG00000105929.14	2825.6	-5.92816	0.559993	-10.5861	3.45546e-26	3.26155e-24	ATP6V0A4
ENSG00000184863.9	3126.79	0.603595	0.0570397	10.582	3.61153e-26	3.4014e-24	RBM33
ENSG00000175455.13	1910.78	1.0297	0.0973773	10.5744	3.91827e-26	3.68224e-24	CCDC14
ENSG00000241769.6	146.446	1.80912	0.171254	10.5639	4.37952e-26	4.10673e-24	LINC00893
ENSG00000273142.1	459.828	1.56794	0.148446	10.5624	4.45353e-26	4.16706e-24	RP11-458F8.4
ENSG00000165923.14	161.633	1.45032	0.137356	10.5588	4.62463e-26	4.30841e-24	AGBL2
ENSG00000275936.1	8.50338	2.13619	0.202313	10.5589	4.62254e-26	4.30841e-24	RP1-278C19.8
ENSG00000221184.1	9.90813	1.37115	0.129888	10.5564	4.74577e-26	4.41172e-24	MIR1254-1
ENSG00000269227.1	15.8574	1.59909	0.151527	10.5532	4.91111e-26	4.55237e-24	RP11-345P4.6
ENSG00000273151.1	305.77	1.60062	0.151674	10.553	4.91822e-26	4.55237e-24	RP11-449P15.2
ENSG00000256006.1	23.8524	2.02673	0.192272	10.541	5.59211e-26	5.16502e-24	AC084117.3
ENSG00000279488.1	17.171	1.82629	0.173299	10.5383	5.7511e-26	5.30049e-24	AC004623.3
ENSG00000184012.10	1334.02	-4.75829	0.451748	-10.5331	6.08275e-26	5.59418e-24	TMPRSS2
ENSG00000162650.14	292.108	1.15404	0.109649	10.5248	6.63829e-26	6.09208e-24	ATXN7L2
ENSG00000226648.1	22.1542	1.22155	0.116188	10.5136	7.48121e-26	6.85103e-24	PLCG1-AS1
ENSG00000102125.14	1400.72	0.853808	0.0812143	10.513	7.52393e-26	6.87553e-24	TAZ
ENSG00000117616.16	2384.08	1.3791	0.131225	10.5095	7.81316e-26	7.12471e-24	RSRP1
ENSG00000172650.11	17.1206	1.50641	0.143411	10.5041	8.27124e-26	7.52648e-24	AGAP5
ENSG00000232022.5	74.5053	1.97007	0.18757	10.5032	8.35422e-26	7.58595e-24	FAAHP1
ENSG00000188234.12	89.7356	1.13153	0.107748	10.5016	8.49076e-26	7.67754e-24	AGAP4
ENSG00000229180.5	479.866	0.970859	0.0924469	10.5018	8.47452e-26	7.67754e-24	GS1-124K5.11
ENSG00000234936.1	33.5464	1.48184	0.141179	10.4961	8.99773e-26	8.11889e-24	AC010883.5
ENSG00000239665.7	789.116	0.781438	0.0744697	10.4934	9.26712e-26	8.34448e-24	RP11-295P9.3
ENSG00000271327.1	85.911	1.56029	0.148772	10.4877	9.8353e-26	8.8376e-24	RP11-1109F11.3
ENSG00000280157.1	29.6379	1.65731	0.15816	10.4787	1.08171e-25	9.69956e-24	RP11-520H14.7
ENSG00000228925.1	22.2795	1.34466	0.12833	10.4781	1.08893e-25	9.74402e-24	AC016722.4
ENSG00000261879.4	108.788	0.974719	0.0930334	10.4771	1.10079e-25	9.82969e-24	RP11-333E1.1
ENSG00000262333.1	64.4652	1.32858	0.126862	10.4726	1.15372e-25	1.0281e-23	HNRNPA1P16
ENSG00000146411.5	178.327	-3.25443	0.310925	-10.4669	1.22578e-25	1.09006e-23	SLC2A12
ENSG00000270580.4	78.4619	1.13162	0.108117	10.4666	1.22999e-25	1.09155e-23	PKD1P6
ENSG00000271993.1	10.952	1.74486	0.166724	10.4656	1.24291e-25	1.10074e-23	RP11-285J16.1
ENSG00000122432.15	28.2755	0.988926	0.0945206	10.4625	1.28359e-25	1.13444e-23	SPATA1
ENSG00000185864.15	157.233	1.3398	0.12809	10.4598	1.32145e-25	1.1655e-23	NPIPB4
ENSG00000172613.6	816.394	0.906607	0.0866994	10.4569	1.36227e-25	1.19905e-23	RAD9A
ENSG00000139625.11	917.118	1.04741	0.100172	10.4561	1.37345e-25	1.20642e-23	MAP3K12
ENSG00000131910.4	138.781	-6.6453	0.635567	-10.4557	1.37973e-25	1.20947e-23	NR0B2
ENSG00000199804.1	9.34971	1.91891	0.183569	10.4533	1.41459e-25	1.2375e-23	RNA5SP383
ENSG00000167748.9	1109.98	-6.44763	0.617192	-10.4467	1.51676e-25	1.32152e-23	KLK1
ENSG00000272140.2	33.6666	1.21683	0.116479	10.4468	1.51482e-25	1.32152e-23	RP11-574K11.29
ENSG00000246339.5	19.8824	2.22193	0.212812	10.4408	1.61415e-25	1.40085e-23	EXTL3-AS1
ENSG00000260802.1	143.733	-5.7208	0.547927	-10.4408	1.61432e-25	1.40085e-23	LINC00890
ENSG00000269399.2	50.8096	1.33523	0.127978	10.4333	1.74755e-25	1.5134e-23	CTD-3222D19.12
ENSG00000184786.5	117.347	1.21951	0.11693	10.4294	1.8212e-25	1.57402e-23	TCTE3
ENSG00000206612.1	4.83451	1.61385	0.15475	10.4287	1.83286e-25	1.58092e-23	SNORA2A
ENSG00000008128.21	267.304	1.0294	0.0987433	10.425	1.90587e-25	1.64061e-23	CDK11A
ENSG00000172932.13	1067.37	0.853166	0.0818418	10.4246	1.91528e-25	1.64542e-23	ANKRD13D
ENSG00000273218.1	24.6424	1.69111	0.162229	10.4242	1.92201e-25	1.64791e-23	LLNLR-246C6.1
ENSG00000161960.13	479.372	1.52388	0.146288	10.417	2.07476e-25	1.77535e-23	EIF4A1
ENSG00000160298.16	141.904	1.07226	0.102939	10.4165	2.08569e-25	1.78115e-23	C21orf58
ENSG00000235313.1	22.6624	1.47421	0.141548	10.4149	2.12016e-25	1.80701e-23	HM13-IT1
ENSG00000268707.1	7.07556	2.45012	0.235358	10.4102	2.22757e-25	1.8948e-23	RP11-247A12.7
ENSG00000278959.1	30.9888	1.797	0.172669	10.4072	2.2994e-25	1.95204e-23	RP11-455I9.1
ENSG00000158062.19	1861.47	1.21501	0.116768	10.4054	2.34289e-25	1.98505e-23	UBXN11
ENSG00000274403.1	12.8765	1.48918	0.143127	10.4046	2.36185e-25	1.99718e-23	CTD-2036P10.6
ENSG00000233547.1	10.7496	1.70971	0.164395	10.4	2.4782e-25	2.09146e-23	RP11-57H14.2
ENSG00000176289.4	5.36416	2.389	0.229747	10.3984	2.52191e-25	2.12418e-23	IDSP1
ENSG00000116883.8	217.355	1.84087	0.177062	10.3968	2.56518e-25	2.1564e-23	RP11-268J15.5
ENSG00000260276.2	95.7365	0.907697	0.0873112	10.3961	2.58238e-25	2.16663e-23	RP11-77H9.2
ENSG00000280198.1	10.0438	1.50994	0.145353	10.3881	2.80969e-25	2.35276e-23	RP11-384M20.1
ENSG00000243562.3	2.81073	2.75187	0.264919	10.3876	2.82371e-25	2.35991e-23	RN7SL838P
ENSG00000061936.8	2544.1	0.661438	0.0636783	10.3872	2.83656e-25	2.36606e-23	SFSWAP
ENSG00000137817.15	2634.95	0.724568	0.0697641	10.386	2.8721e-25	2.39107e-23	PARP6
ENSG00000259954.1	3.90072	2.0505	0.19748	10.3833	2.95381e-25	2.45434e-23	IL21R-AS1
ENSG00000226232.7	19.2997	1.56379	0.150743	10.3739	3.26057e-25	2.70401e-23	RP11-419C5.2
ENSG00000258210.1	11.299	1.53458	0.147998	10.3689	3.43342e-25	2.84189e-23	RP11-478C19.2
ENSG00000088448.13	4588.96	0.817372	0.0788364	10.368	3.46868e-25	2.86555e-23	ANKRD10
ENSG00000261187.1	21.9987	1.46991	0.141781	10.3675	3.4853e-25	2.87377e-23	RP11-1007O24.2
ENSG00000226706.1	13.9145	1.52517	0.147153	10.3645	3.59727e-25	2.96042e-23	RP11-426A6.5
ENSG00000234062.6	144.987	1.32864	0.128194	10.3643	3.60432e-25	2.96056e-23	RP11-308D16.2
ENSG00000270147.1	13.9655	1.57824	0.152327	10.3609	3.73463e-25	3.06176e-23	RP11-646I6.6
ENSG00000261367.1	2.36262	2.16519	0.209004	10.3596	3.78714e-25	3.0989e-23	RP11-455F5.4
ENSG00000147606.7	926.555	-4.53	0.437474	-10.3549	3.97543e-25	3.2468e-23	SLC26A7
ENSG00000260924.2	39.2994	1.46371	0.141414	10.3505	4.16279e-25	3.39338e-23	LINC01311
ENSG00000269549.2	21.0317	1.55452	0.150295	10.3432	4.4942e-25	3.65661e-23	RP3-461P17.10
ENSG00000004534.13	3052.39	0.998138	0.0965201	10.3412	4.58568e-25	3.724e-23	RBM6
ENSG00000247137.7	107.76	1.03964	0.100576	10.3369	4.79759e-25	3.88876e-23	RP11-727A23.5
ENSG00000277218.1	7.68165	1.90238	0.184133	10.3316	5.07293e-25	4.10421e-23	RP11-500G10.5
ENSG00000173261.7	18.235	1.72312	0.166863	10.3265	5.34624e-25	4.31721e-23	PLAC8L1
ENSG00000266922.1	3.84496	1.88041	0.182144	10.3237	5.50589e-25	4.43781e-23	CTC-499B15.6
ENSG00000251474.5	396.532	0.974461	0.0944031	10.3223	5.58437e-25	4.49265e-23	RPL32P3
ENSG00000254676.1	20.9233	1.55511	0.150746	10.3161	5.95655e-25	4.78313e-23	RP11-727A23.4
ENSG00000110455.12	1168.02	1.09246	0.105919	10.3141	6.08379e-25	4.87621e-23	ACCS
ENSG00000175265.16	1159.47	2.42563	0.235182	10.3138	6.10083e-25	4.88077e-23	GOLGA8A
ENSG00000233892.1	18.4264	1.58376	0.153572	10.3128	6.16804e-25	4.92539e-23	PAIP1P1
ENSG00000234222.5	35.7803	1.09307	0.105999	10.3121	6.21541e-25	4.95403e-23	RP11-315I20.1
ENSG00000279821.1	14.4677	1.70938	0.165777	10.3113	6.26401e-25	4.98354e-23	RP11-1334A24.5
ENSG00000231646.4	12.9112	1.72194	0.167049	10.308	6.48426e-25	5.14925e-23	FSIP2-AS1
ENSG00000198590.10	31.7535	1.64696	0.159784	10.3074	6.52341e-25	5.17079e-23	C3orf35
ENSG00000179979.8	631.065	0.962246	0.0933643	10.3064	6.59499e-25	5.21792e-23	CRIPAK
ENSG00000272217.1	8.67666	1.68184	0.163205	10.305	6.68596e-25	5.28019e-23	XXbac-BPG157A10.21
ENSG00000215022.6	58.544	1.30041	0.126235	10.3015	6.93971e-25	5.47055e-23	RP1-257A7.4
ENSG00000237054.8	15.1142	1.45249	0.141038	10.2986	7.15088e-25	5.62671e-23	PRMT5-AS1
ENSG00000273402.1	24.988	1.69459	0.164754	10.2856	8.18487e-25	6.42856e-23	RP5-855D21.2
ENSG00000158286.11	660.016	1.43277	0.139329	10.2834	8.37049e-25	6.56237e-23	RNF207
ENSG00000254855.1	11.5296	2.28463	0.22235	10.2749	9.13975e-25	7.15244e-23	RP11-867G23.1
ENSG00000272367.1	27.3881	1.28268	0.124877	10.2715	9.4682e-25	7.39602e-23	CTC-428H11.2
ENSG00000125450.9	1562.84	0.553561	0.0539103	10.2682	9.8028e-25	7.64352e-23	NUP85
ENSG00000261118.1	24.0374	1.50048	0.146151	10.2666	9.96123e-25	7.75301e-23	RP11-104N10.1
ENSG00000127366.5	37.4499	1.2918	0.12588	10.2621	1.0436e-24	8.09328e-23	TAS2R5
ENSG00000265100.1	15.6433	1.64653	0.160446	10.2622	1.04283e-24	8.09328e-23	RP11-147L13.2
ENSG00000267114.1	14.6916	1.77857	0.173457	10.2536	1.13981e-24	8.8235e-23	CTB-129P6.11
ENSG00000234420.6	956.317	1.07732	0.105102	10.2503	1.17966e-24	9.11556e-23	ZNF37BP
ENSG00000280407.2	43.2119	1.52019	0.148324	10.2491	1.19445e-24	9.21328e-23	RP13-516M14.8
ENSG00000278743.1	14.5236	1.80398	0.176027	10.2484	1.20369e-24	9.26802e-23	RP11-707G18.1
ENSG00000240038.5	582.645	1.69804	0.165731	10.2458	1.23603e-24	9.495e-23	AMY2B
ENSG00000263072.4	397.577	0.830511	0.0810596	10.2457	1.23759e-24	9.495e-23	ZNF213-AS1
ENSG00000267834.1	5.46676	2.0019	0.195393	10.2455	1.24037e-24	9.49941e-23	RP11-167N5.5
ENSG00000280129.1	12.0129	1.33045	0.12989	10.2429	1.27408e-24	9.74028e-23	RP11-298I3.3
ENSG00000113971.17	650.438	1.03846	0.101403	10.241	1.29947e-24	9.91675e-23	NPHP3
ENSG00000273216.1	10.0979	1.80505	0.176278	10.2398	1.31485e-24	1.00163e-22	AC002059.10
ENSG00000181016.8	122.774	1.50197	0.146689	10.2392	1.32366e-24	1.00656e-22	LSMEM1
ENSG00000080823.20	658.747	0.960826	0.0939269	10.2295	1.46261e-24	1.11027e-22	MOK
ENSG00000280927.1	85.8668	1.36919	0.133898	10.2256	1.52268e-24	1.15384e-22	CTBP1-AS
ENSG00000130684.12	230.946	0.936602	0.0917314	10.2103	1.7838e-24	1.34932e-22	ZNF337
ENSG00000233122.2	23.6362	1.4831	0.145311	10.2064	1.8566e-24	1.40193e-22	CTAGE7P
ENSG00000261136.1	33.4841	1.5845	0.155324	10.2013	1.95722e-24	1.47532e-22	RP11-37C7.3
ENSG00000267986.1	7.00332	2.37526	0.232921	10.1977	2.03e-24	1.5275e-22	AC130469.2
ENSG00000226239.1	25.7785	1.66716	0.163557	10.1931	2.12866e-24	1.59894e-22	RP1-310O13.7
ENSG00000224969.1	5.61918	1.84253	0.180772	10.1925	2.14082e-24	1.60528e-22	RP11-54O7.11
ENSG00000255284.1	172.832	1.02966	0.101086	10.1859	2.29134e-24	1.71516e-22	AP006621.5
ENSG00000148824.17	339.188	0.973902	0.0956362	10.1834	2.35186e-24	1.7574e-22	MTG1
ENSG00000196421.6	61.5969	1.49227	0.14657	10.1813	2.40334e-24	1.79276e-22	LINC00176
ENSG00000197558.10	113.199	1.75937	0.173076	10.1653	2.83391e-24	2.11028e-22	SSPO
ENSG00000138834.11	3959.83	1.38295	0.136254	10.1498	3.32041e-24	2.46828e-22	MAPK8IP3
ENSG00000279532.1	4.19178	2.24674	0.221458	10.1452	3.47907e-24	2.58177e-22	CTB-96E2.6
ENSG00000267344.1	29.3238	1.53271	0.151121	10.1422	3.58824e-24	2.6582e-22	CTB-39G8.3
ENSG00000260773.1	12.6343	1.44729	0.142707	10.1417	3.60891e-24	2.66892e-22	RP11-352G18.2
ENSG00000204165.5	12.3197	2.1157	0.208641	10.1404	3.65675e-24	2.69966e-22	CXorf65
ENSG00000278635.1	7.37461	2.47602	0.2442	10.1393	3.69651e-24	2.72434e-22	CTD-2318O12.1
ENSG00000162194.11	168.244	0.960131	0.0947009	10.1386	3.72541e-24	2.73627e-22	LBHD1
ENSG00000237491.7	26.002	1.28663	0.126904	10.1386	3.72343e-24	2.73627e-22	RP11-206L10.9
ENSG00000205959.3	47.5855	1.43167	0.141214	10.1383	3.73422e-24	2.73806e-22	RP11-689P11.2
ENSG00000153291.14	480.73	1.78536	0.176209	10.132	3.98254e-24	2.91517e-22	SLC25A27
ENSG00000273723.1	37.6567	1.70116	0.167903	10.1318	3.99348e-24	2.91822e-22	RP11-93H24.3
ENSG00000158815.9	14.7603	2.11996	0.209388	10.1245	4.30028e-24	3.13709e-22	FGF17
ENSG00000273148.1	83.8093	1.46376	0.144705	10.1155	4.71819e-24	3.43614e-22	RP5-1068E13.7
ENSG00000237133.1	9.49837	1.71016	0.169303	10.1012	5.45874e-24	3.96874e-22	AC020594.5
ENSG00000187609.14	772.016	1.02159	0.101198	10.0949	5.82015e-24	4.22437e-22	EXD3
ENSG00000199477.1	12.912	1.85323	0.183683	10.0893	6.1621e-24	4.46503e-22	SNORA31
ENSG00000139890.8	20.2011	1.53386	0.152067	10.0867	6.32321e-24	4.57407e-22	REM2
ENSG00000215252.10	1006.4	1.98475	0.196797	10.0853	6.41939e-24	4.63585e-22	GOLGA8B
ENSG00000198837.8	2640.11	0.653899	0.0648673	10.0806	6.73345e-24	4.85452e-22	DENND4B
ENSG00000166432.13	1815.39	1.26432	0.125457	10.0777	6.93056e-24	4.98827e-22	ZMAT1
ENSG00000215908.6	910.836	0.972508	0.096537	10.0739	7.2035e-24	5.17606e-22	CROCCP2
ENSG00000174871.9	26.6542	1.36178	0.135288	10.0657	7.83036e-24	5.61711e-22	CNIH2
ENSG00000271857.1	14.4415	2.0233	0.20102	10.0652	7.87527e-24	5.63993e-22	RP1-244F24.1
ENSG00000266651.1	7.31563	1.69443	0.168613	10.0492	9.25988e-24	6.62051e-22	RP11-138I1.3
ENSG00000079974.16	970.056	0.624039	0.062119	10.0459	9.58008e-24	6.82912e-22	RABL2B
ENSG00000187531.12	888.579	0.741256	0.0737874	10.0458	9.58339e-24	6.82912e-22	SIRT7
ENSG00000231064.4	89.9935	1.35512	0.13497	10.0401	1.01555e-23	7.22486e-22	RP11-263K19.4
ENSG00000277290.1	25.0165	1.50385	0.149801	10.039	1.02706e-23	7.29466e-22	RP11-326C3.16
ENSG00000275005.1	5.22442	2.12235	0.211437	10.0377	1.0403e-23	7.37651e-22	RP11-234G16.5
ENSG00000162526.6	22.5487	1.25637	0.125183	10.0363	1.05578e-23	7.46174e-22	TSSK3
ENSG00000255837.1	25.4282	1.34167	0.133681	10.0363	1.05546e-23	7.46174e-22	TAS2R20
ENSG00000185946.14	882.159	1.04733	0.10436	10.0357	1.0617e-23	7.49123e-22	RNPC3
ENSG00000213339.7	2512.21	0.996781	0.0993613	10.0319	1.10384e-23	7.77584e-22	QTRT1
ENSG00000270760.1	8.96223	2.01015	0.20039	10.0312	1.11161e-23	7.8178e-22	AD001527.7
ENSG00000214128.9	1953.26	-5.44892	0.543902	-10.0182	1.26795e-23	8.90276e-22	TMEM213
ENSG00000175787.15	150.791	0.79172	0.0790555	10.0147	1.31307e-23	9.20457e-22	ZNF169
ENSG00000135502.15	24.5213	2.18657	0.218409	10.0114	1.35879e-23	9.50957e-22	SLC26A10
ENSG00000275582.1	20.3198	1.38101	0.137954	10.0107	1.36829e-23	9.56049e-22	RP4-681N20.5
ENSG00000236144.5	299.225	1.41797	0.141771	10.0018	1.49601e-23	1.04239e-21	TMEM147-AS1
ENSG00000262312.2	15.9447	1.60945	0.160916	10.0018	1.49671e-23	1.04239e-21	LA16c-390H2.4
ENSG00000274460.1	52.1118	1.88752	0.18883	9.99588	1.58867e-23	1.10465e-21	CTD-2649C14.2
ENSG00000268403.2	55.3553	1.58564	0.158665	9.99364	1.62503e-23	1.12811e-21	CTD-2371O3.3
ENSG00000259158.2	18.8319	1.52628	0.152729	9.99338	1.62936e-23	1.1293e-21	ADAM20P1
ENSG00000224956.5	10.6662	1.86392	0.186524	9.99293	1.6367e-23	1.13256e-21	RP11-206L10.1
ENSG00000188175.8	540.783	-6.39018	0.639546	-9.99174	1.65654e-23	1.14445e-21	HEPACAM2
ENSG00000272871.1	25.6285	1.57532	0.157711	9.98866	1.70875e-23	1.17862e-21	RP11-408A13.4
ENSG00000035720.6	254.106	-4.02977	0.403605	-9.98443	1.78327e-23	1.22806e-21	STAP1
ENSG00000281026.1	150.775	1.35103	0.135322	9.98378	1.79496e-23	1.23413e-21	N4BP2L2-IT2
ENSG00000274372.3	9.68554	1.92606	0.192929	9.98328	1.80399e-23	1.23837e-21	RP11-94I2.4
ENSG00000233250.1	5.82951	1.53015	0.153343	9.97862	1.8907e-23	1.29582e-21	RP3-339A18.6
ENSG00000279254.1	14.5716	1.98444	0.198878	9.97819	1.899e-23	1.29944e-21	RP11-536C12.1
ENSG00000257621.6	1818.62	0.832215	0.0834492	9.97272	2.00664e-23	1.37092e-21	PSMA3-AS1
ENSG00000264112.1	504.32	1.47039	0.14754	9.966	2.14699e-23	1.46448e-21	RP11-159D12.2
ENSG00000280992.1	7.54372	1.65227	0.165804	9.96521	2.16427e-23	1.47393e-21	AC004932.1
ENSG00000259865.1	389.304	1.21063	0.121506	9.96349	2.20205e-23	1.49729e-21	RP11-488L18.10
ENSG00000272836.1	33.2982	1.29901	0.130398	9.9619	2.23745e-23	1.51896e-21	RP3-402G11.27
ENSG00000265479.4	30.3633	1.16524	0.116971	9.96172	2.24147e-23	1.51929e-21	DTX2P1-UPK3BP1-PMS2P11
ENSG00000263412.1	38.1742	1.43453	0.144058	9.95799	2.32713e-23	1.57487e-21	RP5-890E16.2
ENSG00000243094.1	6.77211	1.55754	0.156689	9.94035	2.77859e-23	1.87745e-21	RP11-1084A12.1
ENSG00000245156.1	37.9153	1.09115	0.109794	9.93819	2.83931e-23	1.91547e-21	RP11-867G23.3
ENSG00000185958.8	35.0005	1.41393	0.142311	9.93552	2.91661e-23	1.96454e-21	FAM186A
ENSG00000269439.4	62.0513	1.07834	0.108567	9.93244	3.00817e-23	2.02304e-21	CTD-3131K8.2
ENSG00000271698.1	3.3611	2.46322	0.248354	9.91816	3.47111e-23	2.33074e-21	TMEM249
ENSG00000267108.1	4.23206	2.263	0.228237	9.91515	3.57707e-23	2.39814e-21	RP11-861E21.1
ENSG00000280332.1	112.094	1.42903	0.144189	9.91082	3.73558e-23	2.50052e-21	CTD-2013N17.6
ENSG00000242349.4	25.8872	1.77957	0.179622	9.90728	3.87022e-23	2.58662e-21	NPPA-AS1
ENSG00000186567.11	256.266	1.4199	0.143366	9.90402	3.99852e-23	2.66822e-21	CEACAM19
ENSG00000269936.3	478.592	1.9795	0.199929	9.90105	4.11948e-23	2.74468e-21	RP11-394O4.5
ENSG00000139547.7	21.2393	1.44439	0.145899	9.89991	4.16653e-23	2.77174e-21	RDH16
ENSG00000272905.1	7.72253	1.81317	0.183309	9.89133	4.53965e-23	3.01529e-21	RP11-265E18.1
ENSG00000244119.1	74.5479	1.73805	0.175762	9.88867	4.66174e-23	3.09162e-21	PDCL3P4
ENSG00000131051.19	10831.8	0.588495	0.0595405	9.88395	4.88702e-23	3.23604e-21	RBM39
ENSG00000233175.2	17.0023	1.9461	0.196925	9.88243	4.96131e-23	3.28018e-21	CTD-2020K17.3
ENSG00000260735.1	8.82102	1.41273	0.143074	9.87408	5.39253e-23	3.55982e-21	RP11-72I8.1
ENSG00000281780.1	2.84353	2.04853	0.207588	9.86824	5.71593e-23	3.76752e-21	snoZ196
ENSG00000227495.1	13.057	1.45393	0.147455	9.86021	6.19202e-23	4.07509e-21	AC109333.10
ENSG00000120458.8	705.65	0.724237	0.0735104	9.85218	6.70716e-23	4.40737e-21	MSANTD2
ENSG00000114857.16	3157.33	0.979683	0.0994792	9.84812	6.9836e-23	4.58203e-21	NKTR
ENSG00000169598.14	248.386	0.68	0.0690565	9.847	7.06198e-23	4.6264e-21	DFFB
ENSG00000280212.1	10.793	1.64042	0.166663	9.84271	7.36985e-23	4.82076e-21	RP11-49K24.3
ENSG00000225218.1	4.72986	1.86876	0.189948	9.83826	7.70312e-23	5.03111e-21	AP001628.6
ENSG00000185684.11	397.242	1.09187	0.111029	9.83415	8.02459e-23	5.23313e-21	EP400NL
ENSG00000264083.1	4.3621	1.66959	0.169798	9.83279	8.13313e-23	5.29589e-21	RP11-227G15.9
ENSG00000142102.14	7075.12	2.30713	0.2349	9.82173	9.07716e-23	5.90166e-21	ATHL1
ENSG00000260367.2	25.49	1.44771	0.147415	9.82068	9.17227e-23	5.9545e-21	RP11-264B17.4
ENSG00000250404.1	38.4036	1.40441	0.143043	9.8181	9.40999e-23	6.09963e-21	AC090587.2
ENSG00000147162.12	8499.2	0.815631	0.0830874	9.81654	9.55719e-23	6.18573e-21	OGT
ENSG00000229873.1	13.0688	1.18468	0.120696	9.81545	9.66044e-23	6.24317e-21	OGFR-AS1
ENSG00000100156.9	52.3155	1.52546	0.155425	9.81473	9.72973e-23	6.27852e-21	SLC16A8
ENSG00000135740.15	98.4392	1.18986	0.121242	9.81393	9.80753e-23	6.31925e-21	SLC9A5
ENSG00000271816.1	18.0473	1.09749	0.111863	9.81108	1.00883e-22	6.49042e-21	BMS1P4
ENSG00000262482.1	6.98449	1.68397	0.171661	9.80986	1.02113e-22	6.55977e-21	LA16c-321D4.2
ENSG00000206630.1	4.57223	2.0588	0.209952	9.80605	1.06035e-22	6.80155e-21	SNORD60
ENSG00000258790.1	8.76985	1.8238	0.186025	9.80406	1.08148e-22	6.92678e-21	KIAA0391
ENSG00000279894.1	23.4305	1.39447	0.142258	9.80238	1.09959e-22	7.03229e-21	GHc-857G6.7
ENSG00000163945.14	729.874	1.05092	0.10724	9.79971	1.12912e-22	7.21044e-21	UVSSA
ENSG00000259972.2	284.347	1.40221	0.14314	9.79607	1.17054e-22	7.46389e-21	AC009120.6
ENSG00000185189.14	3061.63	1.28897	0.131585	9.79575	1.17421e-22	7.47624e-21	NRBP2
ENSG00000112599.8	36.0494	1.38125	0.141019	9.7948	1.18536e-22	7.53604e-21	GUCA1B
ENSG00000280367.1	14.9384	1.63239	0.166662	9.79463	1.18727e-22	7.53706e-21	RP11-121L10.2
ENSG00000228252.7	17.1699	2.44763	0.2499	9.79444	1.18952e-22	7.54025e-21	COL6A4P2
ENSG00000240219.1	32.717	1.81337	0.185149	9.79412	1.19329e-22	7.55298e-21	RP11-430C7.5
ENSG00000236017.6	210.028	2.16604	0.221221	9.7913	1.22706e-22	7.75535e-21	ASMTL-AS1
ENSG00000243708.7	29.6691	1.80867	0.184751	9.78979	1.24554e-22	7.86058e-21	PLA2G4B
ENSG00000243650.3	15.0873	1.6288	0.16643	9.78673	1.28387e-22	8.09064e-21	RN7SL834P
ENSG00000260425.1	12.0853	1.59554	0.163038	9.78631	1.28911e-22	8.11177e-21	LA16c-316G12.2
ENSG00000269202.1	21.0666	1.22163	0.124838	9.78571	1.29686e-22	8.14862e-21	RP4-614O4.12
ENSG00000246627.5	11.8116	1.32889	0.135896	9.77876	1.38908e-22	8.71535e-21	CACNA1C-AS1
ENSG00000205853.9	13.3921	1.6523	0.169035	9.77488	1.44322e-22	9.04186e-21	RFPL3S
ENSG00000227741.1	18.8184	1.22958	0.125805	9.77371	1.46009e-22	9.12575e-21	RP11-536C5.7
ENSG00000234353.2	53.4274	1.87733	0.192081	9.77365	1.46085e-22	9.12575e-21	AP000347.4
ENSG00000277978.1	35.164	1.29075	0.1321	9.77105	1.49886e-22	9.34962e-21	RP11-403P17.6
ENSG00000224468.3	13.7699	1.34212	0.137369	9.77018	1.5119e-22	9.41734e-21	RP11-181K3.4
ENSG00000268189.2	53.775	1.53228	0.156847	9.76926	1.52563e-22	9.48911e-21	AC005785.2
ENSG00000213809.7	29.8224	1.84685	0.18905	9.76906	1.5286e-22	9.49385e-21	KLRK1
ENSG00000231160.8	198.745	1.16879	0.119651	9.76837	1.53914e-22	9.54557e-21	KLF3-AS1
ENSG00000262228.2	12.2263	1.52482	0.156204	9.76175	1.64303e-22	1.01752e-20	RP11-676J12.4
ENSG00000196668.3	210.21	1.93068	0.197826	9.75951	1.67965e-22	1.0387e-20	LINC00173
ENSG00000279605.1	50.4789	1.25222	0.128344	9.75676	1.72573e-22	1.06567e-20	RP11-661A12.8
ENSG00000204172.10	204.421	1.42566	0.146157	9.75428	1.76849e-22	1.09051e-20	AGAP10
ENSG00000253047.1	9.45464	1.28638	0.131918	9.75137	1.82004e-22	1.12069e-20	SNORA40
ENSG00000272810.1	13.1354	1.75557	0.180071	9.74929	1.85759e-22	1.14218e-20	U91328.22
ENSG00000270557.1	12.0815	1.67264	0.171568	9.7491	1.86111e-22	1.14271e-20	RP11-546J1.1
ENSG00000227253.3	14.1717	1.57445	0.161654	9.73966	2.0424e-22	1.25223e-20	RP11-166N17.1
ENSG00000272034.1	16.1371	1.63049	0.167516	9.73333	2.1735e-22	1.33072e-20	SNORD14A
ENSG00000258646.1	11.7618	1.5865	0.163043	9.73059	2.23294e-22	1.36517e-20	RP11-950C14.3
ENSG00000088340.14	1270.61	2.23832	0.230121	9.72673	2.31934e-22	1.41598e-20	FER1L4
ENSG00000204681.9	1051.07	1.43183	0.147226	9.72541	2.34947e-22	1.43136e-20	GABBR1
ENSG00000226862.1	6.7983	1.82624	0.187782	9.72534	2.35118e-22	1.43136e-20	RP11-569A11.1
ENSG00000270055.1	253.725	1.21308	0.124816	9.71899	2.50262e-22	1.5214e-20	CTD-3092A11.2
ENSG00000198099.7	39.1234	-5.32225	0.547861	-9.7146	2.61281e-22	1.58615e-20	ADH4
ENSG00000223522.1	22.7382	1.36124	0.140131	9.7141	2.62555e-22	1.59164e-20	AC093690.1
ENSG00000273432.1	17.0563	1.27599	0.131386	9.71174	2.68722e-22	1.62673e-20	RP5-1165K10.2
ENSG00000224682.1	6.96714	2.00525	0.20648	9.71159	2.69115e-22	1.62682e-20	SOCS5P2
ENSG00000252206.1	3.53743	2.1177	0.218074	9.71091	2.70907e-22	1.63536e-20	RNU7-40P
ENSG00000169045.16	15143.5	0.643382	0.0662595	9.71003	2.7326e-22	1.64725e-20	HNRNPH1
ENSG00000258643.4	12.7739	1.22204	0.12587	9.70878	2.76622e-22	1.66519e-20	BCL2L2-PABPN1
ENSG00000254165.1	14.4566	1.358	0.139893	9.70745	2.80263e-22	1.68475e-20	RP11-503E24.2
ENSG00000229739.2	8.70118	1.4218	0.146481	9.7064	2.83152e-22	1.69974e-20	RP11-295K2.3
ENSG00000224975.1	72.6315	1.13811	0.117336	9.69955	3.0284e-22	1.81539e-20	INE1
ENSG00000259015.1	10.8071	1.43119	0.14757	9.69842	3.06205e-22	1.83301e-20	RP11-109N23.6
ENSG00000197599.11	48.6571	2.13877	0.220543	9.69774	3.08256e-22	1.84273e-20	CCDC154
ENSG00000272789.1	37.9587	1.86089	0.191968	9.69377	3.20472e-22	1.9131e-20	RP11-286H15.1
ENSG00000173200.11	112.783	1.43486	0.148024	9.69347	3.21429e-22	1.91615e-20	PARP15
ENSG00000124103.8	4.93914	1.66829	0.172211	9.68746	3.40904e-22	2.02944e-20	FAM209A
ENSG00000069493.13	653.964	1.28602	0.13277	9.68603	3.45705e-22	2.05518e-20	CLEC2D
ENSG00000271880.1	29.7312	1.69724	0.175259	9.68419	3.51982e-22	2.08961e-20	AGAP11
ENSG00000235475.1	31.8599	1.4277	0.147558	9.67551	3.8318e-22	2.27169e-20	LINC01372
ENSG00000203392.3	124.709	1.79839	0.185876	9.67523	3.84218e-22	2.27471e-20	CTD-2026K11.6
ENSG00000197978.9	113.51	1.29561	0.133948	9.67245	3.94812e-22	2.33421e-20	GOLGA6L9
ENSG00000133247.12	424.503	1.12268	0.116074	9.67206	3.9632e-22	2.33992e-20	SUV420H2
ENSG00000182196.12	126.99	1.37769	0.14252	9.66661	4.1801e-22	2.4646e-20	ARL6IP4
ENSG00000279203.1	19.842	1.72583	0.178552	9.66572	4.21656e-22	2.4827e-20	AC005785.5
ENSG00000152926.13	938.698	1.10865	0.114735	9.66266	4.34443e-22	2.55449e-20	ZNF117
ENSG00000206149.9	286.572	1.11552	0.115478	9.66	4.45857e-22	2.61446e-20	HERC2P9
ENSG00000278002.1	9.97337	1.37723	0.14257	9.66004	4.45687e-22	2.61446e-20	RP11-596C23.2
ENSG00000229152.2	285.851	1.13395	0.117409	9.65809	4.54237e-22	2.65997e-20	ANKRD10-IT1
ENSG00000241129.3	5.11748	2.00106	0.20724	9.65575	4.64755e-22	2.71787e-20	RPL22P19
ENSG00000201555.1	4.06617	1.65053	0.170958	9.65462	4.69909e-22	2.74428e-20	Y_RNA
ENSG00000273424.1	12.0176	1.70863	0.176995	9.65355	4.74822e-22	2.76922e-20	CTA-223H9.9
ENSG00000213999.14	23.0482	1.22383	0.126777	9.65338	4.75608e-22	2.77005e-20	MEF2B
ENSG00000130948.8	81.4553	2.29382	0.237643	9.65234	4.80477e-22	2.79463e-20	HSD17B3
ENSG00000219410.5	12.0342	1.34054	0.138919	9.64984	4.92307e-22	2.85957e-20	RP4-761J14.8
ENSG00000243560.3	3.91291	2.14024	0.221824	9.64833	4.99609e-22	2.89807e-20	RN7SL364P
ENSG00000268756.1	22.4547	1.47644	0.15303	9.64802	5.01123e-22	2.90294e-20	AC104534.2
ENSG00000272301.1	33.2378	1.65531	0.171631	9.64459	5.1819e-22	2.99777e-20	RP11-111M22.4
ENSG00000235602.5	16.7681	1.53468	0.159152	9.64282	5.27195e-22	3.04577e-20	POU5F1P3
ENSG00000248489.1	23.0074	1.18827	0.123239	9.64196	5.31635e-22	3.06731e-20	CTD-2007H13.3
ENSG00000230869.1	13.4266	1.6112	0.16711	9.64158	5.33593e-22	3.07448e-20	CTGLF10P
ENSG00000261126.6	65.5306	1.22077	0.12664	9.63964	5.43775e-22	3.12896e-20	RP11-795F19.1
ENSG00000259315.1	24.9929	1.27623	0.132451	9.63551	5.6612e-22	3.25319e-20	RP11-752G15.9
ENSG00000260179.1	17.1254	1.81938	0.188903	9.63129	5.89835e-22	3.38495e-20	RP5-902P8.12
ENSG00000239704.9	32.3866	1.42154	0.147745	9.62162	6.48025e-22	3.71394e-20	CDRT4
ENSG00000279434.1	37.7461	1.07975	0.112233	9.62055	6.54832e-22	3.74795e-20	RP11-85K15.3
ENSG00000237886.1	37.6401	2.00601	0.208553	9.61868	6.66783e-22	3.81129e-20	LINC01573
ENSG00000242338.5	16.1856	1.17402	0.122091	9.6159	6.85098e-22	3.91078e-20	BMS1P4
ENSG00000235954.5	909.605	0.81297	0.0845987	9.60972	7.27481e-22	4.14722e-20	TTC28-AS1
ENSG00000270019.1	9.95287	1.43996	0.149866	9.60833	7.37359e-22	4.1968e-20	RP11-141B14.1
ENSG00000271259.1	20.8383	1.58033	0.164477	9.60822	7.38128e-22	4.1968e-20	RP11-1109F11.5
ENSG00000227392.1	44.3029	1.83634	0.191138	9.60743	7.43808e-22	4.22352e-20	HPN-AS1
ENSG00000279382.1	127.618	1.47497	0.153612	9.60189	7.84894e-22	4.45094e-20	RP11-449J21.3
ENSG00000272205.1	9.47996	1.80077	0.187562	9.60095	7.92137e-22	4.4861e-20	RP11-277B15.3
ENSG00000205702.9	42.6958	2.02531	0.210982	9.59947	8.03539e-22	4.54469e-20	CYP2D7
ENSG00000223509.7	132.96	1.00683	0.10491	9.59714	8.21967e-22	4.64282e-20	RP11-632K20.7
ENSG00000267387.1	10.4461	1.59915	0.166719	9.59192	8.64598e-22	4.87722e-20	CTD-2240E14.4
ENSG00000196873.14	38.6331	0.98015	0.102194	9.59105	8.71939e-22	4.91219e-20	CBWD3
ENSG00000229127.1	63.4926	1.25764	0.131142	9.58995	8.81301e-22	4.95844e-20	AC007038.7
ENSG00000198169.7	923.348	0.659407	0.0688133	9.58256	9.46693e-22	5.3194e-20	ZNF251
ENSG00000270189.1	309.144	1.24662	0.130111	9.58118	9.59469e-22	5.37715e-20	RP11-258C19.7
ENSG00000272491.1	25.2856	1.48478	0.154967	9.58125	9.58783e-22	5.37715e-20	RP5-1024N4.4
ENSG00000280007.1	69.7719	1.30345	0.136116	9.57607	1.0081e-21	5.64237e-20	AC008079.10
ENSG00000260793.2	81.578	1.4677	0.153342	9.57142	1.0545e-21	5.89439e-20	RP5-882C2.2
ENSG00000229222.1	14.6237	1.43697	0.150168	9.56909	1.07854e-21	6.02095e-20	KRT18P4
ENSG00000271997.1	61.6412	1.16574	0.121838	9.568	1.08998e-21	6.07691e-20	RP11-97O12.6
ENSG00000204822.6	167.511	0.746749	0.0780751	9.5645	1.12743e-21	6.27757e-20	MRPL53
ENSG00000218631.1	7.38398	1.82039	0.190427	9.5595	1.18329e-21	6.58012e-20	RP3-395C13.1
ENSG00000270871.1	38.5415	1.28554	0.134555	9.55402	1.24759e-21	6.92873e-20	AC015849.19
ENSG00000271825.1	8.86682	1.86354	0.195058	9.55377	1.25063e-21	6.93662e-20	RP11-337N6.2
ENSG00000262372.1	14.7173	1.30351	0.136503	9.54932	1.30547e-21	7.2315e-20	RP11-669E14.6
ENSG00000258424.1	26.5334	1.38552	0.145163	9.54458	1.36667e-21	7.56076e-20	RP11-471B22.2
ENSG00000200534.1	20.1023	1.85635	0.194651	9.53681	1.47291e-21	8.13807e-20	SNORA33
ENSG00000236991.5	10.3421	1.43643	0.15067	9.53359	1.51936e-21	8.38392e-20	EDRF1-AS1
ENSG00000262528.2	7.45356	2.59111	0.271851	9.53136	1.55239e-21	8.55523e-20	LA16c-349E10.1
ENSG00000228389.1	12.9346	1.63543	0.171739	9.52278	1.68602e-21	9.27977e-20	AC068039.4
ENSG00000228393.3	102.017	1.46986	0.154529	9.51191	1.87199e-21	1.02902e-19	LINC01004
ENSG00000224945.1	10.1551	1.69856	0.178617	9.50951	1.91556e-21	1.05163e-19	RP11-82L18.2
ENSG00000072818.10	673.409	0.995468	0.10469	9.50868	1.93091e-21	1.0587e-19	ACAP1
ENSG00000238171.1	4.58392	2.27534	0.239318	9.50761	1.95098e-21	1.06831e-19	AC068196.1
ENSG00000259515.1	25.1686	1.58796	0.167023	9.50748	1.9534e-21	1.06831e-19	RP11-365N19.2
ENSG00000281789.1	11.2209	1.35475	0.142544	9.50408	2.01826e-21	1.10239e-19	Y_RNA
ENSG00000201208.1	2.18936	1.90866	0.200868	9.50203	2.05832e-21	1.12284e-19	Y_RNA
ENSG00000272945.1	7.24806	1.7214	0.181199	9.50009	2.09711e-21	1.14256e-19	CTD-3216D2.5
ENSG00000160961.10	725.682	0.59603	0.0627684	9.49569	2.18757e-21	1.19033e-19	ZNF333
ENSG00000147614.3	1484.23	-4.88684	0.514959	-9.48978	2.31528e-21	1.25823e-19	ATP6V0D2
ENSG00000163794.6	58.2737	1.5045	0.158554	9.48887	2.33551e-21	1.26763e-19	UCN
ENSG00000255753.1	2.69702	2.49984	0.263518	9.48641	2.3913e-21	1.29627e-19	RP11-22B23.2
ENSG00000140398.12	618.385	1.39862	0.147442	9.48589	2.40314e-21	1.30105e-19	NEIL1
ENSG00000188163.7	10.4052	2.37875	0.250823	9.48377	2.45264e-21	1.32452e-19	FAM166A
ENSG00000204623.7	384.347	0.930654	0.0981307	9.48382	2.4513e-21	1.32452e-19	ZNRD1-AS1
ENSG00000273188.1	24.3669	1.0897	0.114921	9.48216	2.49072e-21	1.3434e-19	RP3-402G11.25
ENSG00000257605.2	44.5219	1.22765	0.129525	9.47811	2.58928e-21	1.39481e-19	RP11-680A11.5
ENSG00000279233.1	47.6726	1.36663	0.144225	9.4757	2.64973e-21	1.42559e-19	RP11-158L12.4
ENSG00000236384.6	11.2683	2.55914	0.270157	9.47282	2.72392e-21	1.46367e-19	LINC00479
ENSG00000240291.1	85.4009	1.29338	0.136553	9.47167	2.75416e-21	1.47808e-19	RP11-499P20.2
ENSG00000258725.1	10.6721	1.39482	0.147286	9.47014	2.79467e-21	1.49795e-19	PRC1-AS1
ENSG00000167986.12	16727.3	-0.611833	0.064635	-9.46597	2.90836e-21	1.55695e-19	DDB1
ENSG00000245888.5	22.0084	1.23471	0.130482	9.46266	3.00219e-21	1.60387e-19	FLJ21408
ENSG00000260368.1	10.3622	1.67461	0.176971	9.46261	3.00345e-21	1.60387e-19	RP11-521I2.3
ENSG00000274383.1	30.6256	1.54095	0.16287	9.46124	3.04312e-21	1.62304e-19	CTD-2017F17.2
ENSG00000277135.1	57.8513	1.46632	0.155007	9.45974	3.08702e-21	1.64441e-19	RP11-327J17.9
ENSG00000238390.1	8.20284	1.50906	0.159603	9.4551	3.22718e-21	1.71695e-19	SNORA81
ENSG00000137504.12	3387.27	0.673975	0.0713059	9.45188	3.32809e-21	1.76845e-19	CREBZF
ENSG00000276127.1	10.5736	1.80952	0.191476	9.45041	3.37517e-21	1.79125e-19	RP11-154D6.2
ENSG00000268438.1	4.94859	1.65205	0.174841	9.44888	3.4246e-21	1.81525e-19	BNIP3P27
ENSG00000272954.1	9.6171	2.134	0.225941	9.44494	3.55624e-21	1.88271e-19	KB-1440D3.13
ENSG00000158022.6	155.898	-4.06582	0.430527	-9.44381	3.59465e-21	1.9007e-19	TRIM63
ENSG00000261416.1	10.9683	1.59401	0.168924	9.43626	3.86315e-21	2.04017e-19	RP11-455F5.5
ENSG00000270923.1	10.1676	1.38943	0.147273	9.43433	3.93489e-21	2.07551e-19	TAS2R6P
ENSG00000279866.1	11.5083	1.70378	0.180648	9.4315	4.04256e-21	2.12969e-19	CTB-193M12.4
ENSG00000263345.1	60.8724	1.83417	0.194546	9.42794	4.18231e-21	2.20062e-19	RP1-59D14.5
ENSG00000246090.5	52.7401	1.16166	0.123235	9.42638	4.24505e-21	2.2309e-19	RP11-696N14.1
ENSG00000243554.1	112.491	0.886421	0.0940555	9.42445	4.32367e-21	2.26945e-19	AC004967.7
ENSG00000270061.1	10.5344	1.29724	0.13765	9.4242	4.33396e-21	2.27208e-19	RP11-214K3.19
ENSG00000200170.1	13.0331	1.56989	0.166693	9.41783	4.60495e-21	2.41121e-19	Y_RNA
ENSG00000227492.1	10.9551	1.15773	0.122938	9.41714	4.63549e-21	2.42425e-19	RP11-316M21.6
ENSG00000250151.8	16.1742	1.04998	0.111538	9.4136	4.79442e-21	2.50433e-19	ARPC4-TTLL3
ENSG00000231346.4	12.8628	1.35523	0.143967	9.41345	4.80129e-21	2.50488e-19	LINC01160
ENSG00000211513.4	7.62183	1.81035	0.19233	9.41274	4.83379e-21	2.51878e-19	MIR320E
ENSG00000279744.1	31.2372	1.55234	0.165002	9.40805	5.0545e-21	2.6306e-19	RP13-20L14.10
ENSG00000073067.12	15.0579	2.03255	0.216059	9.40737	5.08723e-21	2.64444e-19	CYP2W1
ENSG00000242267.5	16.3688	1.74133	0.185144	9.40527	5.18965e-21	2.69442e-19	SKINTL
ENSG00000167807.14	11.9801	1.486	0.158015	9.40417	5.24438e-21	2.71956e-19	CTD-2369P2.10
ENSG00000230699.2	11.287	2.50267	0.266169	9.40258	5.32432e-21	2.75769e-19	RP11-54O7.1
ENSG00000252915.1	4.34888	1.85364	0.197171	9.40118	5.39528e-21	2.79108e-19	Y_RNA
ENSG00000169231.12	1662.38	1.06904	0.113729	9.39992	5.46063e-21	2.8215e-19	THBS3
ENSG00000277728.1	9.96676	1.25063	0.133084	9.39733	5.59666e-21	2.88832e-19	RP11-143K11.7
ENSG00000273329.1	201.291	0.730228	0.0777237	9.39519	5.7116e-21	2.94411e-19	RP11-448A19.1
ENSG00000132781.16	490.055	0.701981	0.07472	9.39483	5.73122e-21	2.95069e-19	MUTYH
ENSG00000274505.1	4.74379	1.70885	0.181922	9.39329	5.81556e-21	2.99053e-19	Metazoa_SRP
ENSG00000203588.3	9.35359	1.44754	0.154132	9.39157	5.91133e-21	3.03615e-19	IGBP1-AS1
ENSG00000280077.1	125.244	1.21183	0.129042	9.39101	5.94254e-21	3.04855e-19	RP11-87H9.4
ENSG00000140400.13	3876.6	0.829243	0.0883162	9.38948	6.02965e-21	3.0879e-19	MAN2C1
ENSG00000280063.1	81.8419	1.40596	0.149738	9.38941	6.0336e-21	3.0879e-19	RP11-295D4.3
ENSG00000279328.1	7.84123	1.64426	0.175199	9.38509	6.28649e-21	3.2135e-19	RP11-203H19.2
ENSG00000228107.1	20.287	1.41742	0.151047	9.38396	6.35383e-21	3.24407e-19	AP000692.9
ENSG00000250251.5	244.35	1.01977	0.108687	9.38264	6.43407e-21	3.28114e-19	PKD1P6
ENSG00000235245.1	74.1143	1.38743	0.147893	9.38134	6.5142e-21	3.31808e-19	RP11-122K13.12
ENSG00000198520.9	56.0863	1.51345	0.161343	9.38038	6.5737e-21	3.34443e-19	C1orf228
ENSG00000272630.1	49.4368	0.988719	0.105422	9.37871	6.67864e-21	3.39381e-19	RP11-344N10.5
ENSG00000222448.1	8.39288	1.67528	0.178761	9.37166	7.1401e-21	3.62151e-19	RN7SKP150
ENSG00000230224.1	27.1256	1.20426	0.128502	9.37156	7.14714e-21	3.62151e-19	PHBP9
ENSG00000237940.3	37.2259	1.82777	0.195035	9.37148	7.15197e-21	3.62151e-19	AC093642.3
ENSG00000274816.1	8.9041	1.87345	0.199983	9.36806	7.38778e-21	3.73652e-19	MIR6772
ENSG00000255176.1	23.4985	1.45334	0.155375	9.35377	8.45745e-21	4.2725e-19	AP002954.3
ENSG00000267117.1	3.93608	2.1335	0.2281	9.35334	8.49233e-21	4.28509e-19	AC010525.4
ENSG00000273000.4	44.4129	1.51448	0.16205	9.34577	9.1224e-21	4.59763e-19	KB-1572G7.2
ENSG00000177943.12	811.019	1.35526	0.145045	9.34369	9.30359e-21	4.68346e-19	MAMDC4
ENSG00000274184.1	18.4688	1.49016	0.159579	9.33805	9.81284e-21	4.93405e-19	RP11-158H5.8
ENSG00000168878.15	202.524	-4.95789	0.531174	-9.33383	1.02117e-20	5.12861e-19	SFTPB
ENSG00000262180.1	18.8438	1.33402	0.142955	9.33175	1.04139e-20	5.22405e-19	OCLM
ENSG00000230149.2	23.2359	1.12811	0.120894	9.33142	1.04465e-20	5.23433e-19	RP3-508I15.19
ENSG00000147454.12	3320.41	1.09805	0.117716	9.32794	1.0795e-20	5.40262e-19	SLC25A37
ENSG00000279644.1	8.85119	1.27102	0.136268	9.32737	1.08532e-20	5.42545e-19	AC008074.1
ENSG00000280758.1	16.8827	1.24917	0.133954	9.32532	1.10646e-20	5.5247e-19	RP11-216B9.9
ENSG00000270589.1	43.2048	1.09305	0.11729	9.31923	1.17184e-20	5.84439e-19	RP11-348N5.7
ENSG00000269534.4	4.89571	1.60119	0.171823	9.31883	1.17633e-20	5.86001e-19	CTC-453G23.5
ENSG00000116754.12	6786.98	0.679688	0.0729586	9.31607	1.20724e-20	6.00704e-19	SRSF11
ENSG00000199053.2	4.25948	1.92386	0.206562	9.31373	1.23426e-20	6.13437e-19	MIR324
ENSG00000255503.1	13.761	1.49468	0.160514	9.31186	1.25618e-20	6.23612e-19	RP11-113K21.4
ENSG00000258944.1	17.2073	1.54869	0.166345	9.31008	1.27735e-20	6.33393e-19	RP4-647C14.3
ENSG00000231609.4	68.3999	1.42175	0.152748	9.3078	1.30513e-20	6.46421e-19	AC009501.4
ENSG00000065665.19	301.128	0.822351	0.0884039	9.3022	1.37568e-20	6.80584e-19	SEC61A2
ENSG00000214770.2	10.4193	1.18645	0.127576	9.29997	1.40484e-20	6.94209e-19	RP11-544I20.2
ENSG00000227232.5	74.7915	1.2166	0.130843	9.29818	1.42874e-20	7.05212e-19	WASH7P
ENSG00000198711.5	32.8522	1.29343	0.139117	9.29743	1.43884e-20	7.09383e-19	SSBP3-AS1
ENSG00000272589.1	3.6428	1.70661	0.18371	9.28971	1.54712e-20	7.61896e-19	ZSWIM8-AS1
ENSG00000232442.1	207.931	1.19232	0.128413	9.28502	1.61682e-20	7.9531e-19	CTD-3184A7.4
ENSG00000167968.11	36.8268	1.65445	0.178226	9.28285	1.65011e-20	8.10759e-19	DNASE1L2
ENSG00000182685.6	109.46	1.4944	0.160999	9.28207	1.66214e-20	8.15739e-19	BRICD5
ENSG00000271821.1	25.4402	1.77038	0.190747	9.28129	1.67444e-20	8.20839e-19	XXbac-BPG299F13.14
ENSG00000226245.1	12.0435	1.3435	0.144771	9.28018	1.69187e-20	8.28437e-19	ZNF32-AS1
ENSG00000121310.15	5183.36	0.902143	0.0972181	9.27958	1.70155e-20	8.32231e-19	ECHDC2
ENSG00000240288.6	23.6595	1.34027	0.144438	9.27924	1.7069e-20	8.33901e-19	GHRLOS
ENSG00000169246.15	104.468	1.46745	0.158168	9.27781	1.72995e-20	8.44204e-19	NPIPB3
ENSG00000264743.2	11.7389	1.30734	0.140924	9.27694	1.74408e-20	8.50138e-19	DPRXP4
ENSG00000272668.1	69.7981	1.87587	0.202325	9.27154	1.83471e-20	8.93303e-19	RP11-190A12.8
ENSG00000110680.11	117.887	-5.52906	0.596371	-9.27118	1.84104e-20	8.95368e-19	CALCA
ENSG00000113649.10	2554.46	0.67066	0.0723846	9.26523	1.9465e-20	9.45588e-19	TCERG1
ENSG00000245849.5	276.144	1.10691	0.119473	9.26495	1.95175e-20	9.47072e-19	RAD51-AS1
ENSG00000260565.5	483.18	1.07928	0.116502	9.26401	1.96898e-20	9.54355e-19	CTD-2270P14.1
ENSG00000200356.1	6.08475	1.71091	0.184721	9.26215	2.0035e-20	9.69996e-19	RNU6-833P
ENSG00000222345.1	5.31372	1.4985	0.161794	9.26177	2.01063e-20	9.72353e-19	SNORD19
ENSG00000261744.1	11.9228	1.95087	0.210655	9.26096	2.02594e-20	9.78659e-19	RP11-21B21.4
ENSG00000275485.1	6.32848	1.66175	0.179522	9.25651	2.11229e-20	1.01923e-18	RP11-261P13.6
ENSG00000279812.1	4.17166	2.01131	0.217313	9.25536	2.13503e-20	1.02905e-18	CTD-2545G14.4
ENSG00000188818.11	197.218	1.7382	0.18793	9.24916	2.26265e-20	1.08934e-18	ZDHHC11
ENSG00000232719.1	6.17733	1.85459	0.200524	9.24874	2.27154e-20	1.09239e-18	RP11-13J8.1
ENSG00000111664.9	28.9607	2.06677	0.223521	9.24644	2.32104e-20	1.11495e-18	GNB3
ENSG00000261324.2	244.37	1.21617	0.131575	9.24317	2.39295e-20	1.14821e-18	RP11-174G6.5
ENSG00000238793.1	2.85052	1.84004	0.199166	9.23875	2.49383e-20	1.19529e-18	SNORD124
ENSG00000124224.15	644.879	0.878767	0.0951304	9.23751	2.52308e-20	1.20796e-18	PPP4R1L
ENSG00000243368.2	25.937	1.52888	0.165516	9.23703	2.53429e-20	1.21198e-18	MCCC1-AS1
ENSG00000277767.1	20.6713	1.4114	0.152856	9.23353	2.61866e-20	1.25094e-18	RP11-365P13.5
ENSG00000266171.1	9.08716	1.40824	0.152539	9.232	2.6562e-20	1.26747e-18	RP11-769O8.1
ENSG00000276957.1	9.12703	1.79927	0.194913	9.23115	2.67738e-20	1.27616e-18	RP11-29B2.6
ENSG00000279198.1	16.7961	1.5894	0.172245	9.22752	2.76981e-20	1.31876e-18	CTD-2231E14.2
ENSG00000244932.2	33.0701	1.2815	0.138937	9.22359	2.87305e-20	1.3664e-18	RP11-529F4.1
ENSG00000201684.1	5.33145	1.62517	0.176202	9.22337	2.87905e-20	1.36774e-18	RN7SKP239
ENSG00000269481.1	14.3756	1.09819	0.119068	9.22324	2.88264e-20	1.36794e-18	CTD-2521M24.6
ENSG00000165280.14	16273.7	-0.476054	0.0516356	-9.21949	2.98509e-20	1.41426e-18	VCP
ENSG00000225783.5	168.025	1.81551	0.196922	9.21943	2.98684e-20	1.41426e-18	MIAT
ENSG00000234084.1	20.1149	1.50759	0.163545	9.21821	3.02114e-20	1.42894e-18	RP3-388E23.2
ENSG00000004939.12	1047.6	-4.45577	0.483535	-9.21498	3.11332e-20	1.47091e-18	SLC4A1
ENSG00000013441.14	5598.43	1.02153	0.110867	9.214	3.14188e-20	1.48278e-18	CLK1
ENSG00000226091.6	29.5254	1.56054	0.169484	9.20757	3.33593e-20	1.57263e-18	LINC00937
ENSG00000131591.16	439.391	0.903166	0.0980961	9.20695	3.35529e-20	1.58003e-18	C1orf159
ENSG00000206417.7	81.7007	1.20128	0.130493	9.20568	3.3951e-20	1.59703e-18	H1FX-AS1
ENSG00000204946.8	679.505	0.998093	0.108503	9.19875	3.62154e-20	1.70169e-18	ZNF783
ENSG00000268279.3	19.9135	1.25417	0.136376	9.19641	3.70099e-20	1.73712e-18	RP11-434D12.1
ENSG00000262001.1	119.401	1.4209	0.154635	9.18873	3.97517e-20	1.86378e-18	DLGAP1-AS2
ENSG00000232295.6	66.3853	1.20692	0.131367	9.1874	4.02469e-20	1.88495e-18	RP11-154D6.1
ENSG00000176563.8	51.0628	1.09183	0.118848	9.1868	4.04694e-20	1.89331e-18	CNTD1
ENSG00000272849.1	76.2084	1.52162	0.165682	9.18397	4.15487e-20	1.94169e-18	RP11-347I19.8
ENSG00000270379.4	7.42835	2.01087	0.219101	9.17782	4.39917e-20	2.05363e-18	HEATR9
ENSG00000206530.7	402.755	1.22913	0.133927	9.17757	4.40929e-20	2.05612e-18	CFAP44
ENSG00000265800.1	6.36549	1.75414	0.191206	9.17411	4.55306e-20	2.12087e-18	RP11-649A18.5
ENSG00000225313.4	175.497	1.18273	0.129017	9.16722	4.85371e-20	2.25847e-18	RP11-415J8.3
ENSG00000274105.1	22.6895	1.04092	0.113588	9.16403	4.99953e-20	2.32381e-18	RP11-278C7.3
ENSG00000159086.13	1627.07	0.731003	0.079775	9.16331	5.03278e-20	2.33674e-18	PAXBP1
ENSG00000279312.1	504.342	1.36572	0.149058	9.16235	5.07803e-20	2.35521e-18	RP3-331H24.7
ENSG00000127957.15	132.957	0.882262	0.0963013	9.16147	5.11939e-20	2.37184e-18	PMS2P3
ENSG00000272145.1	79.6204	1.13378	0.123767	9.16056	5.16283e-20	2.38939e-18	NFYC-AS1
ENSG00000208772.1	14.4758	1.38099	0.150783	9.15877	5.24915e-20	2.42673e-18	SNORD94
ENSG00000166682.9	31.0426	1.40299	0.153215	9.15702	5.33514e-20	2.46384e-18	TMPRSS5
ENSG00000278071.1	98.3685	1.70319	0.186018	9.15603	5.3841e-20	2.48379e-18	RP11-736N17.10
ENSG00000183287.12	257.966	-3.67794	0.401851	-9.15249	5.56361e-20	2.56385e-18	CCBE1
ENSG00000234290.2	157.333	1.27192	0.138985	9.15149	5.61515e-20	2.58483e-18	AC116366.6
ENSG00000185986.11	1020.79	1.27296	0.139103	9.15116	5.63233e-20	2.58997e-18	SDHAP3
ENSG00000225951.1	3.42888	1.88247	0.205719	9.15066	5.65889e-20	2.59941e-18	ODF2-AS1
ENSG00000267707.2	19.2933	1.53241	0.167466	9.15053	5.6657e-20	2.59976e-18	RP11-95O2.5
ENSG00000261490.1	119.017	1.49991	0.164024	9.14445	5.99327e-20	2.74714e-18	RP11-448G15.3
ENSG00000230148.7	181.684	1.12874	0.123439	9.14411	6.01222e-20	2.75289e-18	HOXB-AS1
ENSG00000268836.1	28.0333	1.36316	0.14908	9.14387	6.0258e-20	2.75618e-18	LA16c-OS12.2
ENSG00000146556.13	263.428	0.989354	0.10836	9.13023	6.83531e-20	3.12313e-18	WASH2P
ENSG00000221995.5	153.025	1.08294	0.118652	9.12705	7.03901e-20	3.21279e-18	TIAF1
ENSG00000104957.12	1344.57	0.778874	0.0853531	9.12532	7.15244e-20	3.2611e-18	CCDC130
ENSG00000267980.1	44.6467	1.15655	0.126749	9.12473	7.1913e-20	3.27535e-18	AC007292.6
ENSG00000256591.4	44.9145	0.790014	0.0865929	9.1233	7.28678e-20	3.31533e-18	RP11-286N22.8
ENSG00000159753.12	148.482	1.7803	0.195203	9.12025	7.4954e-20	3.40665e-18	RLTPR
ENSG00000267940.1	40.0969	1.2448	0.136498	9.11953	7.54526e-20	3.42569e-18	RP11-290F24.6
ENSG00000108474.15	519.779	0.859585	0.0943371	9.11184	8.09963e-20	3.67351e-18	PIGL
ENSG00000265206.3	57.154	1.97689	0.217098	9.10595	8.5511e-20	3.87419e-18	RP5-1171I10.5
ENSG00000277050.1	12.765	1.76473	0.193875	9.10242	8.8345e-20	3.99838e-18	RP11-102G14.1
ENSG00000100416.11	1258.32	0.775885	0.0852801	9.09808	9.19457e-20	4.15697e-18	TRMU
ENSG00000246575.2	46.6675	1.16675	0.128249	9.09754	9.23969e-20	4.17298e-18	AC093162.5
ENSG00000261474.1	89.277	0.963913	0.105963	9.09667	9.31398e-20	4.20213e-18	RP11-452L6.1
ENSG00000206913.1	7.74574	1.5878	0.174554	9.09628	9.34758e-20	4.21287e-18	SNORA7
ENSG00000274272.1	164.132	1.22769	0.135069	9.08933	9.96528e-20	4.48656e-18	RP11-44M6.7
ENSG00000180902.15	1746.04	1.06536	0.117226	9.08804	1.00841e-19	4.53358e-18	D2HGDH
ENSG00000225075.1	9.01951	1.70152	0.187228	9.08797	1.00908e-19	4.53358e-18	RP11-426L16.3
ENSG00000271430.1	372.497	0.97219	0.107111	9.07646	1.12159e-19	5.0338e-18	RP3-368A4.5
ENSG00000059145.17	592.217	0.674439	0.0743077	9.07631	1.12323e-19	5.03594e-18	UNKL
ENSG00000277299.1	16.213	1.82055	0.200598	9.07565	1.12999e-19	5.06097e-18	RP11-837J7.4
ENSG00000245970.2	133.741	1.17495	0.129548	9.06961	1.19439e-19	5.33829e-18	KB-1208A12.3
ENSG00000280153.1	255.489	1.19933	0.132235	9.06969	1.19351e-19	5.33829e-18	RP11-876N24.3
ENSG00000185619.16	2877.49	0.585535	0.0645616	9.0694	1.19672e-19	5.34313e-18	PCGF3
ENSG00000272578.4	133.546	1.51481	0.16707	9.06691	1.22436e-19	5.46089e-18	AP000347.2
ENSG00000278909.1	3.31678	3.37544	0.372383	9.06444	1.25242e-19	5.58027e-18	RP11-401P9.7
ENSG00000272508.1	6.74864	1.80103	0.198782	9.06032	1.30071e-19	5.78942e-18	RP11-96C23.14
ENSG00000185324.20	4408.8	0.888564	0.0980806	9.05953	1.31013e-19	5.82217e-18	CDK10
ENSG00000275709.1	6.76396	1.5497	0.171058	9.05948	1.31077e-19	5.82217e-18	RP11-96O20.5
ENSG00000233469.1	13.1514	1.36735	0.151022	9.05395	1.37884e-19	6.11821e-18	ST6GALNAC4P1
ENSG00000161647.17	175.108	1.19009	0.131459	9.05295	1.39153e-19	6.16818e-18	MPP3
ENSG00000126214.19	1411.15	0.777621	0.0859403	9.04839	1.45095e-19	6.42491e-18	KLC1
ENSG00000199691.1	3.71329	1.67192	0.184832	9.04563	1.48799e-19	6.58218e-18	RN7SKP173
ENSG00000236519.1	7.22575	1.34584	0.148891	9.03908	1.57999e-19	6.98196e-18	LINC01424
ENSG00000173253.13	427.34	-5.80611	0.642506	-9.03666	1.61529e-19	7.13066e-18	DMRT2
ENSG00000250490.1	27.1195	1.7819	0.197473	9.0235	1.82169e-19	8.03353e-18	FLJ33360
ENSG00000216490.3	100.696	1.5225	0.16881	9.01899	1.89837e-19	8.3631e-18	IFI30
ENSG00000273771.1	159.397	1.62136	0.179825	9.01635	1.94466e-19	8.55828e-18	RP11-236L14.2
ENSG00000199266.1	7.98432	1.4453	0.160425	9.00915	2.07663e-19	9.12974e-18	SNORA60
ENSG00000201988.2	2.93331	1.82918	0.203107	9.00598	2.13749e-19	9.38774e-18	Y_RNA
ENSG00000223403.3	6.482	2.64395	0.293644	9.00395	2.17741e-19	9.55329e-18	MEG9
ENSG00000180422.3	9.22814	2.47657	0.275178	8.99987	2.25989e-19	9.90507e-18	LINC00304
ENSG00000236662.1	4.18263	1.65013	0.183374	8.99871	2.28381e-19	9.99974e-18	RP11-108L7.4
ENSG00000230295.1	32.9087	1.3018	0.144668	8.99855	2.28712e-19	1.0004e-17	RP11-458F8.2
ENSG00000278420.1	2.91199	1.95318	0.217184	8.9932	2.40134e-19	1.0493e-17	MIR6819
ENSG00000216109.1	1.89153	2.06504	0.229664	8.99159	2.43669e-19	1.06367e-17	AL713999.1
ENSG00000160055.18	804.818	0.739962	0.082304	8.9906	2.45886e-19	1.07226e-17	TMEM234
ENSG00000278662.3	25.8402	1.35898	0.151168	8.98987	2.47528e-19	1.07833e-17	GOLGA6L10
ENSG00000264456.1	104.542	0.951562	0.105975	8.97914	2.72882e-19	1.18758e-17	RP11-848P1.2
ENSG00000265874.1	2.52074	1.9594	0.218245	8.97795	2.75846e-19	1.19926e-17	MIR4489
ENSG00000254505.7	179.173	0.737372	0.0821558	8.97529	2.82603e-19	1.2274e-17	CHMP4A
ENSG00000183578.5	485.886	-2.90904	0.324212	-8.97267	2.89418e-19	1.25446e-17	TNFAIP8L3
ENSG00000214946.12	3.69561	2.46714	0.274961	8.97268	2.89386e-19	1.25446e-17	TBC1D26
ENSG00000251988.1	9.70602	1.75627	0.195819	8.96883	2.99678e-19	1.29763e-17	RNU4ATAC18P
ENSG00000164776.8	63.092	1.07933	0.120392	8.96506	3.10122e-19	1.3415e-17	PHKG1
ENSG00000160318.5	47.954	1.36168	0.151893	8.96471	3.11102e-19	1.34439e-17	CLDND2
ENSG00000231762.1	1.99506	2.68731	0.299781	8.96424	3.1244e-19	1.34882e-17	RP11-354K4.1
ENSG00000257818.1	5.30684	1.76685	0.197143	8.96228	3.18041e-19	1.37162e-17	RP11-1143G9.2
ENSG00000235298.1	30.9523	1.21167	0.135258	8.95821	3.30006e-19	1.4218e-17	RP11-575L7.8
ENSG00000182841.11	211.403	0.870692	0.0971993	8.9578	3.31209e-19	1.42556e-17	RRP7B
ENSG00000207635.1	2.4405	2.19524	0.245105	8.9563	3.35756e-19	1.44369e-17	MIR499A
ENSG00000259408.2	19.1149	1.36673	0.152608	8.95576	3.37391e-19	1.44926e-17	RP11-3D4.3
ENSG00000163482.10	1966.73	0.861205	0.0961674	8.95527	3.38908e-19	1.45433e-17	STK36
ENSG00000221401.1	7.12385	2.09667	0.234163	8.95389	3.43168e-19	1.47114e-17	AC025594.1
ENSG00000231964.1	16.0414	1.92056	0.21456	8.95112	3.51892e-19	1.50704e-17	RP11-67C2.2
ENSG00000279089.1	81.2042	0.837782	0.093619	8.94885	3.59217e-19	1.53689e-17	RP11-481C4.2
ENSG00000275056.1	6.57949	1.91375	0.213908	8.94659	3.6663e-19	1.56704e-17	RP11-127I20.8
ENSG00000274627.1	194.655	1.20745	0.134986	8.94504	3.71824e-19	1.58767e-17	RP11-104N10.2
ENSG00000228748.2	27.2824	1.75329	0.196019	8.9445	3.73623e-19	1.59377e-17	RP13-39P12.3
ENSG00000135407.9	267.748	1.05294	0.117725	8.94408	3.75062e-19	1.59832e-17	AVIL
ENSG00000215644.8	222.002	-5.40909	0.604782	-8.94388	3.7575e-19	1.59967e-17	GCGR
ENSG00000281490.1	345.34	1.17025	0.130868	8.94225	3.81322e-19	1.62179e-17	CICP14
ENSG00000224934.2	108.237	1.39174	0.155639	8.94212	3.81786e-19	1.62216e-17	RP11-441O15.3
ENSG00000258297.1	400.061	0.668467	0.0747633	8.94112	3.85256e-19	1.63529e-17	RP11-658F2.8
ENSG00000241362.2	13.27	1.22146	0.136655	8.93831	3.95169e-19	1.67571e-17	RPL36AP43
ENSG00000180251.4	54.4234	-4.89744	0.548035	-8.93636	4.02208e-19	1.70388e-17	SLC9A4
ENSG00000236790.4	31.1279	1.80895	0.202563	8.93028	4.24941e-19	1.79841e-17	LINC00299
ENSG00000253739.1	1.37385	2.11307	0.236645	8.92931	4.28655e-19	1.81235e-17	U6
ENSG00000226871.1	7.44207	1.73346	0.194169	8.9276	4.3536e-19	1.83889e-17	AC135178.7
ENSG00000266958.1	4.43044	1.41037	0.157988	8.92707	4.37423e-19	1.8458e-17	AC006126.3
ENSG00000236756.4	16.0024	1.42389	0.159512	8.92655	4.39516e-19	1.85281e-17	DNAJC9-AS1
ENSG00000250764.1	13.8415	1.44941	0.162412	8.92428	4.48611e-19	1.8893e-17	CTD-2152M20.2
ENSG00000263847.1	21.2803	1.20941	0.135551	8.9222	4.5712e-19	1.92325e-17	RP11-143J12.3
ENSG00000257681.1	69.2489	2.21884	0.248764	8.91948	4.68493e-19	1.96918e-17	RP11-341G23.4
ENSG00000224699.7	80.1661	0.737159	0.0826474	8.91933	4.6911e-19	1.96985e-17	LAMTOR5-AS1
ENSG00000278350.1	44.5859	1.79114	0.200837	8.91837	4.73203e-19	1.9851e-17	AC091849.1
ENSG00000122678.13	1407.94	0.559458	0.0627514	8.91547	4.85756e-19	2.03578e-17	POLM
ENSG00000100376.10	868.982	0.981002	0.110045	8.91459	4.89643e-19	2.05007e-17	FAM118A
ENSG00000264304.1	10.4696	1.43063	0.160565	8.90998	5.10431e-19	2.13503e-17	RP11-20B24.7
ENSG00000261123.1	16.4123	1.35844	0.152532	8.90589	5.29596e-19	2.21304e-17	RP11-304L19.3
ENSG00000253167.1	8.58773	1.19236	0.133998	8.89835	5.66833e-19	2.36635e-17	KIAA0196-AS1
ENSG00000177483.10	30.8644	1.31238	0.147534	8.8954	5.82094e-19	2.4277e-17	RBM44
ENSG00000224195.1	11.3208	0.955614	0.107466	8.89221	5.99071e-19	2.49609e-17	RP11-574K11.5
ENSG00000251739.1	6.5461	1.45333	0.163446	8.89184	6.01068e-19	2.5005e-17	RNU6-1053P
ENSG00000279799.1	18.9669	1.50577	0.169343	8.8918	6.01291e-19	2.5005e-17	AC006077.3
ENSG00000100362.11	1423.51	-5.27967	0.593887	-8.89003	6.10904e-19	2.53595e-17	PVALB
ENSG00000235703.4	187.404	1.7749	0.199651	8.89002	6.10995e-19	2.53595e-17	LINC00894
ENSG00000185246.16	1263.98	0.749235	0.0843019	8.88753	6.24844e-19	2.59094e-17	PRPF39
ENSG00000271664.1	10.4791	1.55006	0.174453	8.88522	6.37922e-19	2.64262e-17	RP4-800G7.3
ENSG00000215440.10	1118.57	1.26587	0.142483	8.88435	6.42929e-19	2.6608e-17	NPEPL1
ENSG00000233006.5	699.961	1.01225	0.113938	8.88424	6.436e-19	2.66102e-17	AC034220.3
ENSG00000258311.4	218.678	1.18926	0.133864	8.88411	6.44338e-19	2.66151e-17	RP11-644F5.10
ENSG00000207297.1	3.40112	1.82641	0.205596	8.88351	6.47839e-19	2.67341e-17	SNORD7
ENSG00000224745.1	9.36345	1.46679	0.165189	8.87944	6.71998e-19	2.77045e-17	RP11-380G5.2
ENSG00000163141.17	35.6116	1.30529	0.147008	8.87904	6.74371e-19	2.77757e-17	BNIPL
ENSG00000237641.1	10.9759	1.40422	0.158179	8.87743	6.84241e-19	2.81553e-17	RP11-690I21.1
ENSG00000231587.1	7.61198	1.21307	0.136648	8.8773	6.85009e-19	2.816e-17	SNORD62B
ENSG00000187682.1	5.38191	1.7398	0.196118	8.87118	7.23765e-19	2.97248e-17	ERAS
ENSG00000276691.1	10.2441	1.69284	0.190842	8.87036	7.29105e-19	2.99155e-17	RP5-1057I20.5
ENSG00000279141.2	15.8544	1.89363	0.213486	8.87006	7.31043e-19	2.99665e-17	LINC01451
ENSG00000197976.9	2229.46	0.799717	0.0901785	8.86816	7.43673e-19	3.04552e-17	AKAP17A
ENSG00000232186.1	26.2498	0.973434	0.109783	8.86687	7.52287e-19	3.07787e-17	RP11-311P8.2
ENSG00000206549.11	35.2696	2.12292	0.239474	8.86494	7.65465e-19	3.12881e-17	PRSS50
ENSG00000278947.1	3.35638	1.75707	0.198331	8.85931	8.05098e-19	3.28769e-17	AC011385.1
ENSG00000197283.11	947.186	0.766417	0.0865138	8.85889	8.08124e-19	3.29692e-17	SYNGAP1
ENSG00000254398.1	3.15336	1.98909	0.224589	8.8566	8.24953e-19	3.36239e-17	RP11-578F21.2
ENSG00000267348.2	33.2066	0.884956	0.099973	8.85195	8.60064e-19	3.50218e-17	CTB-179K24.3
ENSG00000204248.9	106.332	1.42236	0.160705	8.85075	8.69312e-19	3.53649e-17	COL11A2
ENSG00000157343.7	24.3101	1.78082	0.201269	8.84797	8.91223e-19	3.6222e-17	ARMC12
ENSG00000236778.6	155.689	0.912908	0.103197	8.84623	9.05255e-19	3.67576e-17	INTS6-AS1
ENSG00000249755.2	5.51954	1.52529	0.172471	8.84375	9.25609e-19	3.75487e-17	RP11-466G12.2
ENSG00000281538.1	26.7602	1.14734	0.129742	8.84324	9.29784e-19	3.76825e-17	RP4-669P10.20
ENSG00000256092.2	50.7247	1.451	0.164127	8.84073	9.50988e-19	3.85056e-17	RP13-942N8.1
ENSG00000177082.11	372.627	0.500523	0.0566209	8.83991	9.57987e-19	3.87525e-17	WDR73
ENSG00000260144.1	6.32049	1.81047	0.204913	8.83534	9.97922e-19	4.03301e-17	RP11-361M10.3
ENSG00000279058.1	11.0676	2.09639	0.23729	8.83472	1.0035e-18	4.05176e-17	AC244230.1
ENSG00000106479.9	1119.45	0.640723	0.0725785	8.828	1.06561e-18	4.29849e-17	ZNF862
ENSG00000248334.5	225.503	0.895425	0.101453	8.82605	1.08438e-18	4.37013e-17	WHAMMP2
ENSG00000232611.1	79.6601	1.11744	0.126613	8.82563	1.08841e-18	4.38225e-17	RP11-1114A5.4
ENSG00000269720.1	5.53028	2.06099	0.233536	8.82516	1.093e-18	4.39661e-17	CTD-2521M24.5
ENSG00000256950.2	8.54578	1.60527	0.181904	8.8248	1.09654e-18	4.40674e-17	RP11-87C12.2
ENSG00000185787.13	12831.8	-0.473179	0.0536319	-8.82271	1.11726e-18	4.48582e-17	MORF4L1
ENSG00000261366.1	40.6345	1.10303	0.125027	8.82239	1.12043e-18	4.49435e-17	MANEA-AS1
ENSG00000237037.8	112.428	0.71476	0.0810191	8.82211	1.12326e-18	4.50149e-17	NDUFA6-AS1
ENSG00000266954.1	7.59283	1.84176	0.208798	8.8208	1.13649e-18	4.55028e-17	RP11-701H16.4
ENSG00000212123.3	138.618	1.26578	0.143505	8.82048	1.13969e-18	4.55885e-17	PRR22
ENSG00000239569.3	245.506	1.07927	0.122374	8.81942	1.15055e-18	4.59802e-17	KMT2E-AS1
ENSG00000160838.12	18.8488	1.62998	0.184843	8.81819	1.1632e-18	4.63996e-17	LRRC71
ENSG00000279066.1	13.7653	1.44164	0.163484	8.81824	1.16269e-18	4.63996e-17	HEXDC-IT1
ENSG00000279833.1	110.579	1.32326	0.150066	8.81786	1.16673e-18	4.64974e-17	RP4-742C19.13
ENSG00000198156.9	8.06302	2.121	0.240637	8.81411	1.20639e-18	4.80336e-17	NPIPB6
ENSG00000148399.10	729.698	0.793646	0.0900459	8.8138	1.20976e-18	4.81232e-17	DPH7
ENSG00000265728.1	2.89208	2.19544	0.249101	8.81346	1.21343e-18	4.82247e-17	RP11-883A18.3
ENSG00000260796.1	5.75172	1.50192	0.170453	8.81136	1.23635e-18	4.90901e-17	RP11-1348G14.5
ENSG00000252690.3	27.5035	1.30075	0.147636	8.81052	1.24565e-18	4.94137e-17	SCARNA15
ENSG00000252202.1	7.18707	1.66464	0.188984	8.80832	1.27037e-18	5.03479e-17	Y_RNA
ENSG00000212327.1	4.09601	1.75764	0.199573	8.807	1.28543e-18	5.08981e-17	RNU6-882P
ENSG00000281420.1	7.85294	1.79074	0.20335	8.80618	1.29482e-18	5.12226e-17	AP001052.1
ENSG00000189007.14	281.922	0.877946	0.0997181	8.80428	1.31693e-18	5.20497e-17	ADAT2
ENSG00000264057.1	13.739	1.42016	0.161308	8.80398	1.32043e-18	5.21401e-17	RP11-583F2.1
ENSG00000182873.5	85.1503	0.975467	0.110893	8.79648	1.4118e-18	5.56969e-17	RP11-181G12.2
ENSG00000229591.1	14.8237	1.71929	0.19556	8.7916	1.47443e-18	5.81144e-17	RP5-981O7.2
ENSG00000260261.1	179.52	1.49679	0.170282	8.79006	1.49484e-18	5.88649e-17	RP11-480A16.1
ENSG00000272442.2	11.7175	1.21019	0.137734	8.78637	1.54475e-18	6.07747e-17	RP11-444E17.6
ENSG00000188501.10	11.0405	1.23812	0.140915	8.78626	1.54624e-18	6.0778e-17	LCTL
ENSG00000225217.1	334.197	1.73538	0.19758	8.78316	1.5894e-18	6.24174e-17	HSPA7
ENSG00000228434.1	15.1381	0.985083	0.112202	8.77952	1.64176e-18	6.44148e-17	AC004951.6
ENSG00000267474.1	9.5546	1.41181	0.160814	8.77912	1.64758e-18	6.45844e-17	CTC-548K16.6
ENSG00000255050.1	6.17951	1.99245	0.226991	8.7777	1.66855e-18	6.53467e-17	RP11-661A12.9
ENSG00000272144.1	46.9655	1.50647	0.171661	8.77586	1.69609e-18	6.63649e-17	CTD-2035E11.5
ENSG00000268093.1	10.2416	1.1802	0.134491	8.77533	1.70398e-18	6.66131e-17	AC022154.7
ENSG00000263956.4	359.716	0.672811	0.0767516	8.76609	1.84971e-18	7.22443e-17	NBPF11
ENSG00000248554.1	5.33587	1.3941	0.159069	8.7641	1.88267e-18	7.3465e-17	RP11-159F24.6
ENSG00000167595.13	573.22	0.649216	0.0741014	8.76119	1.93207e-18	7.53245e-17	PROSER3
ENSG00000253317.1	14.2186	2.08049	0.237559	8.7578	1.99096e-18	7.75502e-17	RP11-142A23.1
ENSG00000261052.4	3.73598	1.87379	0.213964	8.7575	1.99621e-18	7.76843e-17	SULT1A3
ENSG00000241030.1	7.18789	1.34219	0.153293	8.75571	2.0283e-18	7.88618e-17	RPL29P24
ENSG00000225091.3	6.58541	1.94167	0.221878	8.75109	2.11302e-18	8.20815e-17	SNORA71A
ENSG00000270392.2	24.4893	1.22523	0.140015	8.75073	2.11986e-18	8.22732e-17	PFN1P2
ENSG00000259488.2	28.1188	1.02428	0.117073	8.74905	2.15152e-18	8.34266e-17	RP11-154J22.1
ENSG00000232912.4	12.7767	1.21407	0.13886	8.74315	2.26705e-18	8.78272e-17	RP5-1115A15.1
ENSG00000274471.1	62.9647	1.60868	0.184015	8.74215	2.28713e-18	8.85254e-17	HERC2P2
ENSG00000204859.10	1155.07	0.660711	0.0755891	8.74082	2.31423e-18	8.9494e-17	ZBTB48
ENSG00000217078.1	4.75979	1.97895	0.226445	8.73919	2.34795e-18	9.07163e-17	RP1-13D10.3
ENSG00000099937.9	84.1284	-3.66532	0.41942	-8.73901	2.35167e-18	9.07786e-17	SERPIND1
ENSG00000149488.12	5.42684	1.73307	0.198332	8.73823	2.36785e-18	9.13214e-17	TMC2
ENSG00000110665.10	100.415	1.41821	0.162314	8.73743	2.38479e-18	9.18925e-17	C11orf21
ENSG00000169592.13	2913.16	0.674592	0.077275	8.72975	2.55225e-18	9.82572e-17	INO80E
ENSG00000082512.13	871.898	0.881073	0.100951	8.72772	2.5985e-18	9.99481e-17	TRAF5
ENSG00000228852.5	17.4897	1.13099	0.129641	8.72403	2.68472e-18	1.03155e-16	RP11-57H12.5
ENSG00000233680.4	12.454	1.8112	0.207612	8.72395	2.68668e-18	1.03155e-16	HNRNPA1P27
ENSG00000257243.1	7.96038	1.18527	0.135867	8.72379	2.69039e-18	1.03206e-16	RP11-133N21.7
ENSG00000176953.9	2313.97	0.397495	0.0455833	8.72019	2.77724e-18	1.06443e-16	NFATC2IP
ENSG00000144026.10	920.529	0.71248	0.0817067	8.71997	2.7828e-18	1.06561e-16	ZNF514
ENSG00000204421.2	2.33942	2.14712	0.246265	8.71874	2.81317e-18	1.07628e-16	LY6G6C
ENSG00000276148.1	32.1711	1.10669	0.12696	8.71687	2.86002e-18	1.09323e-16	RP11-278C7.4
ENSG00000184343.9	32.6461	1.6358	0.187665	8.71656	2.86772e-18	1.0952e-16	SRPK3
ENSG00000106328.9	6.45325	1.35342	0.155274	8.71634	2.87341e-18	1.0964e-16	FSCN3
ENSG00000229474.5	142.719	1.37304	0.157566	8.7141	2.93066e-18	1.11726e-16	PATL2
ENSG00000166507.15	132.199	0.519019	0.0595663	8.71331	2.9513e-18	1.12413e-16	NDST2
ENSG00000263276.1	20.8295	1.22628	0.140755	8.71212	2.98248e-18	1.135e-16	RP11-96D1.10
ENSG00000265806.1	9.03257	1.27262	0.146087	8.7114	3.00155e-18	1.14125e-16	MIR4292
ENSG00000202461.1	2.9198	1.52542	0.175117	8.71086	3.01567e-18	1.14561e-16	Y_RNA
ENSG00000234911.1	13.7352	1.08497	0.124606	8.70725	3.11347e-18	1.18172e-16	TEX21P
ENSG00000267605.4	15.6375	1.30692	0.150158	8.70361	3.21482e-18	1.21911e-16	CTD-3220F14.1
ENSG00000276488.1	17.5176	1.16614	0.134	8.70247	3.24743e-18	1.23039e-16	CTD-2537I9.18
ENSG00000265010.1	4.82216	1.44758	0.166365	8.70124	3.28273e-18	1.24267e-16	RP11-661C3.2
ENSG00000230201.5	2.35041	2.34103	0.26906	8.70078	3.29604e-18	1.24662e-16	ATP6V0CP1
ENSG00000100836.9	3596.32	0.793702	0.0912272	8.70027	3.31082e-18	1.25111e-16	PABPN1
ENSG00000278112.1	18.1886	1.50077	0.172512	8.69952	3.33304e-18	1.2584e-16	RP11-972P1.11
ENSG00000185290.3	41.8525	-5.18305	0.596005	-8.69633	3.42786e-18	1.29307e-16	NUPR1L
ENSG00000253981.4	16.6186	1.26849	0.145871	8.69597	3.43885e-18	1.29607e-16	ALG1L13P
ENSG00000260038.1	13.1268	1.29416	0.148835	8.69523	3.46136e-18	1.30342e-16	RP11-407G23.4
ENSG00000275294.3	9.06419	1.46089	0.168026	8.69443	3.48588e-18	1.3115e-16	RP11-428O18.6
ENSG00000279573.1	5.51741	1.5174	0.174535	8.69399	3.49944e-18	1.31545e-16	RP11-855A2.1
ENSG00000279930.1	11.2576	1.61135	0.185353	8.69342	3.5169e-18	1.32086e-16	LA16c-312E8.4
ENSG00000264635.1	7.54408	1.31577	0.151391	8.69122	3.58571e-18	1.34553e-16	RP11-769O8.3
ENSG00000224100.1	1.84877	2.11691	0.24366	8.68796	3.68991e-18	1.38343e-16	AP001630.5
ENSG00000276250.1	7.45375	1.39577	0.160664	8.68751	3.70479e-18	1.3878e-16	CTD-2349P21.12
ENSG00000272834.1	6.80428	1.47598	0.169973	8.68362	3.83374e-18	1.43485e-16	RP5-1042K10.13
ENSG00000269894.1	8.98831	1.66297	0.191554	8.68147	3.90682e-18	1.46093e-16	RP11-1020A11.1
ENSG00000006025.10	637.688	0.797207	0.0918344	8.68092	3.92579e-18	1.46675e-16	OSBPL7
ENSG00000273196.1	3.42973	1.58199	0.182284	8.67869	4.00348e-18	1.49448e-16	RP11-717A5.2
ENSG00000248643.5	50.3932	0.681847	0.0785756	8.67759	4.04231e-18	1.50767e-16	RBM14-RBM4
ENSG00000255122.1	14.1948	1.74731	0.201382	8.67657	4.07891e-18	1.52e-16	RP11-303G3.6
ENSG00000256448.4	2.78854	1.71535	0.197705	8.67631	4.08834e-18	1.5222e-16	RP11-809N8.4
ENSG00000169885.8	6.25514	2.03448	0.234513	8.67535	4.12271e-18	1.53367e-16	CALML6
ENSG00000253559.1	14.2522	0.890845	0.102709	8.6735	4.19053e-18	1.55755e-16	OSGEPL1-AS1
ENSG00000275476.1	10.9916	1.82624	0.210636	8.67011	4.31716e-18	1.60323e-16	RP11-996F15.4
ENSG00000188277.9	88.621	0.93815	0.108227	8.66837	4.38356e-18	1.62509e-16	C15orf62
ENSG00000272420.1	26.2539	1.36247	0.157177	8.66843	4.38118e-18	1.62509e-16	RP4-740C4.7
ENSG00000166436.14	888.557	0.926504	0.106916	8.66574	4.48581e-18	1.66156e-16	TRIM66
ENSG00000279278.1	84.6092	1.32137	0.152546	8.66212	4.6309e-18	1.71383e-16	CH17-264L24.1
ENSG00000280387.1	5.07594	1.31738	0.152105	8.661	4.67651e-18	1.72922e-16	RP5-1153D9.5
ENSG00000236066.4	19.5934	1.47988	0.170896	8.65951	4.73779e-18	1.75038e-16	RP11-389O22.1
ENSG00000280160.1	19.2188	1.06183	0.122684	8.65496	4.93067e-18	1.82008e-16	RP11-196G11.3
ENSG00000117425.12	115.236	1.12288	0.129767	8.65302	5.01543e-18	1.84978e-16	PTCH2
ENSG00000132677.11	279.997	-4.97945	0.575656	-8.65004	5.14812e-18	1.89709e-16	RHBG
ENSG00000221539.1	18.2647	2.05787	0.237924	8.6493	5.18162e-18	1.9078e-16	SNORD99
ENSG00000127415.11	759.787	1.02186	0.118162	8.648	5.24099e-18	1.92801e-16	IDUA
ENSG00000258450.1	4.00215	1.45597	0.168396	8.64611	5.32833e-18	1.95847e-16	RP11-649E7.7
ENSG00000214694.9	45.7538	1.02368	0.118429	8.64377	5.43899e-18	1.99744e-16	ARHGEF33
ENSG00000277020.3	14.8375	1.5238	0.176326	8.64194	5.52677e-18	2.02794e-16	RP11-476H16.1
ENSG00000279880.1	13.9287	1.32837	0.153755	8.63955	5.6436e-18	2.06905e-16	RP11-855A2.2
ENSG00000270802.2	2.9685	2.04911	0.237199	8.63879	5.68097e-18	2.08098e-16	AC005776.1
ENSG00000269148.1	8.67793	1.43152	0.165829	8.63252	6.00152e-18	2.19652e-16	AC092301.3
ENSG00000266733.4	4.86958	1.87908	0.217692	8.63182	6.03836e-18	2.20813e-16	TBC1D29
ENSG00000168594.14	2.67569	2.14565	0.248603	8.63082	6.0913e-18	2.2256e-16	ADAM29
ENSG00000248367.1	35.1733	1.40277	0.162542	8.63016	6.12637e-18	2.23651e-16	CTB-129O4.1
ENSG00000271918.1	108.3	1.01537	0.117657	8.62993	6.13911e-18	2.23927e-16	CTD-2287O16.5
ENSG00000258317.1	10.5251	1.14294	0.13245	8.62922	6.1774e-18	2.25132e-16	RP11-603J24.5
ENSG00000260296.1	40.1479	1.15751	0.134146	8.62873	6.20353e-18	2.25894e-16	RP11-395I6.3
ENSG00000275807.1	24.767	1.09333	0.126712	8.62846	6.21838e-18	2.26243e-16	RP11-1348G14.8
ENSG00000259100.1	7.94995	1.27013	0.147259	8.62515	6.40098e-18	2.3269e-16	RP11-1074O12.1
ENSG00000259562.2	27.4967	1.18291	0.137159	8.62441	6.44221e-18	2.33991e-16	RP11-762H8.2
ENSG00000279010.1	239.841	0.811858	0.0941519	8.62285	6.53076e-18	2.37007e-16	RP5-1039K5.19
ENSG00000273747.1	12.0056	1.19929	0.139096	8.62201	6.57916e-18	2.38563e-16	RP11-90B9.3
ENSG00000267681.1	29.1393	0.923755	0.107144	8.62163	6.60057e-18	2.39137e-16	CTD-3199J23.6
ENSG00000196757.6	759.147	0.613028	0.0711211	8.6195	6.72494e-18	2.43438e-16	ZNF700
ENSG00000269463.1	8.17357	1.72548	0.200323	8.61346	7.08852e-18	2.56384e-16	RP11-727F15.13
ENSG00000256271.1	9.57992	1.23441	0.143348	8.61129	7.22445e-18	2.61048e-16	CACNA1C-AS2
ENSG00000270804.1	120.09	1.01152	0.117466	8.61121	7.22961e-18	2.61048e-16	CTD-2583A14.11
ENSG00000263597.1	73.2755	1.08673	0.12621	8.61048	7.27581e-18	2.62496e-16	MIR3936
ENSG00000199161.1	12.1439	2.28799	0.2658	8.60794	7.43883e-18	2.68153e-16	MIR126
ENSG00000238045.8	548.807	0.97479	0.11325	8.60739	7.47414e-18	2.68975e-16	AC009133.12
ENSG00000280039.1	30.4196	1.29652	0.150628	8.60744	7.471e-18	2.68975e-16	CTD-2270L9.3
ENSG00000171532.4	4.20566	2.04942	0.238108	8.60712	7.49184e-18	2.69365e-16	NEUROD2
ENSG00000280048.1	16.3105	1.73354	0.201409	8.60703	7.49749e-18	2.69365e-16	RP11-327J17.7
ENSG00000144802.10	1279.84	1.75357	0.203854	8.60212	7.82566e-18	2.80767e-16	NFKBIZ
ENSG00000268439.4	27.8888	1.02661	0.119344	8.60209	7.82789e-18	2.80767e-16	RP3-461F17.3
ENSG00000248677.1	7.7704	1.4156	0.164626	8.59885	8.05206e-18	2.88567e-16	CTD-2044J15.1
ENSG00000200344.1	3.22908	1.58801	0.184682	8.59861	8.06847e-18	2.88914e-16	Y_RNA
ENSG00000259081.1	17.2177	1.3775	0.160214	8.59786	8.12197e-18	2.90588e-16	RP11-488C13.6
ENSG00000132716.17	4851.44	0.420707	0.0489333	8.59757	8.14209e-18	2.91066e-16	DCAF8
ENSG00000269836.1	2.35733	1.90619	0.221721	8.59726	8.1641e-18	2.91611e-16	CTD-3032J10.4
ENSG00000111886.10	35.8898	1.36843	0.159183	8.59657	8.21334e-18	2.93127e-16	GABRR2
ENSG00000178338.9	589.709	0.855141	0.0995188	8.59277	8.49006e-18	3.02751e-16	ZNF354B
ENSG00000228352.2	5.97188	1.32299	0.153969	8.59258	8.50411e-18	3.03001e-16	RP11-537H15.3
ENSG00000267507.1	2.87078	1.95477	0.227525	8.59145	8.58817e-18	3.05743e-16	CTD-2587H24.1
ENSG00000233217.1	10.4184	2.63744	0.307028	8.5902	8.68152e-18	3.08811e-16	MROH3P
ENSG00000279229.1	4.3952	1.66057	0.193329	8.58933	8.74799e-18	3.10919e-16	AC019206.1
ENSG00000248916.1	2.65193	1.89406	0.220567	8.58726	8.9067e-18	3.16298e-16	NUP210P3
ENSG00000272141.1	64.33	2.32251	0.270591	8.58308	9.23644e-18	3.27738e-16	RP11-465B22.8
ENSG00000181085.13	724.526	1.93903	0.226155	8.57387	1.00063e-17	3.54762e-16	MAPK15
ENSG00000275484.1	15.3357	1.6142	0.188356	8.56996	1.03518e-17	3.66709e-16	CTC-1337H24.4
ENSG00000279837.1	10.2389	1.28253	0.149721	8.56608	1.07068e-17	3.78972e-16	RP11-504G3.2
ENSG00000222937.1	19.0346	1.48654	0.173564	8.56481	1.08255e-17	3.82861e-16	SNORD63
ENSG00000140259.6	2269.65	-0.459096	0.0536068	-8.56413	1.08894e-17	3.84802e-16	MFAP1
ENSG00000227740.1	6.21671	1.66725	0.194687	8.56374	1.09263e-17	3.85792e-16	RP11-318C24.2
ENSG00000175564.11	65.9908	0.993699	0.116125	8.55715	1.15691e-17	4.08152e-16	UCP3
ENSG00000261386.2	9.61496	1.46288	0.170986	8.55556	1.17297e-17	4.1348e-16	CTD-2012K14.6
ENSG00000224635.1	14.6891	1.76433	0.206231	8.55513	1.17731e-17	4.14671e-16	RP4-564F22.5
ENSG00000226786.2	11.9699	1.60402	0.187507	8.55447	1.18415e-17	4.16739e-16	RP1-167F1.2
ENSG00000224420.3	37.4101	1.31713	0.153976	8.55407	1.18824e-17	4.17834e-16	ADM5
ENSG00000149716.11	668.885	0.569149	0.0665373	8.55385	1.19054e-17	4.18303e-16	ORAOV1
ENSG00000269069.1	88.6738	1.07982	0.126263	8.5521	1.20868e-17	4.24329e-16	CTC-471F3.5
ENSG00000129437.8	10.7477	1.86376	0.217999	8.5494	1.23733e-17	4.34034e-16	KLK14
ENSG00000126456.14	2489.17	0.638248	0.0746976	8.54442	1.29181e-17	4.52775e-16	IRF3
ENSG00000271889.1	10.0568	1.42395	0.166657	8.54421	1.29416e-17	4.53229e-16	RP11-493E12.1
ENSG00000221819.5	10.0826	1.43122	0.167529	8.54308	1.30687e-17	4.57308e-16	GAS8-AS1
ENSG00000262079.1	1.22234	2.77851	0.325247	8.54276	1.3105e-17	4.58208e-16	RP11-515O17.3
ENSG00000266708.1	11.7287	1.0694	0.125259	8.53751	1.37151e-17	4.79148e-16	RP11-661O13.1
ENSG00000205913.5	61.192	1.18547	0.138866	8.53675	1.38054e-17	4.81913e-16	SRRM2-AS1
ENSG00000239291.1	4.05773	1.76776	0.20708	8.53661	1.38221e-17	4.82104e-16	RP5-867C24.1
ENSG00000225889.6	240.516	1.40602	0.164706	8.53651	1.38333e-17	4.82105e-16	AC074289.1
ENSG00000185485.13	613.905	1.06649	0.124949	8.53546	1.396e-17	4.86126e-16	SDHAP1
ENSG00000196796.5	2.9598	1.78262	0.208905	8.53318	1.42378e-17	4.95399e-16	CTB-134H23.2
ENSG00000226800.5	18.5225	1.03281	0.121048	8.53221	1.43575e-17	4.99161e-16	CACTIN-AS1
ENSG00000273576.1	122.436	0.985262	0.115481	8.53178	1.44107e-17	5.00605e-16	RP11-390P24.1
ENSG00000270240.2	3.84505	2.06519	0.242064	8.53158	1.44361e-17	5.01083e-16	AC015849.2
ENSG00000257543.1	17.9334	1.17556	0.137802	8.53082	1.45316e-17	5.03994e-16	RP11-321F8.4
ENSG00000279742.1	13.3896	1.42985	0.167657	8.52838	1.48416e-17	5.14329e-16	RP11-700A24.1
ENSG00000281769.1	133.791	-6.82103	0.799819	-8.52821	1.48629e-17	5.14654e-16	LINC01230
ENSG00000274615.1	2.6271	1.65051	0.193569	8.52674	1.50527e-17	5.20807e-16	CH17-258A22.4
ENSG00000258458.4	9.73974	1.16342	0.136471	8.52504	1.52753e-17	5.28083e-16	CTD-2555K7.2
ENSG00000204311.10	99.4459	1.06898	0.125404	8.52432	1.53711e-17	5.30969e-16	DFNB59
ENSG00000179010.13	17101	-0.42028	0.0493227	-8.52103	1.58139e-17	5.45827e-16	MRFAP1
ENSG00000230982.1	39.6271	0.973098	0.114222	8.51936	1.60435e-17	5.5331e-16	DSTNP1
ENSG00000142233.10	30.4171	1.59165	0.186833	8.51908	1.60829e-17	5.54223e-16	NTN5
ENSG00000272386.1	6.62531	1.6096	0.189037	8.51474	1.66971e-17	5.74928e-16	RP11-666A8.12
ENSG00000261656.4	5.41182	1.85827	0.218261	8.51401	1.68013e-17	5.78055e-16	BEAN1-AS1
ENSG00000249087.5	184.174	1.04775	0.123081	8.51273	1.69881e-17	5.84014e-16	ZNF436-AS1
ENSG00000274292.1	34.2959	1.34481	0.157994	8.51178	1.71283e-17	5.88364e-16	RP11-347I19.7
ENSG00000250988.6	42.769	0.738802	0.0868033	8.51122	1.72115e-17	5.90751e-16	SNHG21
ENSG00000279080.1	21.54	1.46496	0.17223	8.50586	1.80251e-17	6.18181e-16	CTA-228A9.4
ENSG00000267938.1	10.5167	1.64444	0.193359	8.50458	1.82248e-17	6.24532e-16	EIF1P6
ENSG00000278784.1	154.876	0.761878	0.0895982	8.50327	1.84331e-17	6.31169e-16	RP11-468E2.11
ENSG00000115459.16	907.278	0.553966	0.0651953	8.49701	1.9453e-17	6.6556e-16	ELMOD3
ENSG00000146469.11	34.0904	1.80856	0.212851	8.49684	1.94829e-17	6.66055e-16	VIP
ENSG00000272625.1	9.0883	1.17942	0.138912	8.49036	2.06005e-17	7.03702e-16	RP11-737O24.5
ENSG00000249961.8	3.49687	1.61142	0.189876	8.48665	2.12677e-17	7.25917e-16	CCDC79
ENSG00000237324.3	3.22484	1.45305	0.171219	8.48646	2.13032e-17	7.26553e-16	RP11-439H8.4
ENSG00000230551.4	1240.35	1.07871	0.127141	8.48434	2.16947e-17	7.39321e-16	CTB-89H12.4
ENSG00000225892.3	177.765	1.1164	0.131596	8.48349	2.18531e-17	7.4413e-16	RP11-384K6.2
ENSG00000118271.8	197.748	-4.91249	0.579223	-8.48117	2.22949e-17	7.57975e-16	TTR
ENSG00000263660.1	6.72645	1.19147	0.140483	8.48122	2.22852e-17	7.57975e-16	AC087793.1
ENSG00000272316.1	94.6335	1.01516	0.119714	8.47987	2.2544e-17	7.65839e-16	XXbac-BPGBPG55C20.2
ENSG00000124701.5	12.7155	1.13982	0.134433	8.47866	2.27799e-17	7.7324e-16	APOBEC2
ENSG00000143258.14	1226	0.490692	0.0578876	8.47663	2.31816e-17	7.86258e-16	USP21
ENSG00000062716.9	11090.7	1.01017	0.119211	8.47376	2.37587e-17	8.05197e-16	VMP1
ENSG00000161265.13	446.028	1.04082	0.122955	8.46503	2.56088e-17	8.67215e-16	U2AF1L4
ENSG00000253708.1	2.87139	1.67807	0.198256	8.46416	2.58016e-17	8.73055e-16	RP11-51J9.4
ENSG00000143224.16	971.813	0.665133	0.0785914	8.46318	2.6019e-17	8.79721e-16	PPOX
ENSG00000271761.1	3.99157	2.20597	0.260704	8.46159	2.63765e-17	8.91108e-16	XXbac-BPGBPG55C20.3
ENSG00000156509.12	25.1209	1.29417	0.152958	8.46092	2.65265e-17	8.95473e-16	FBXO43
ENSG00000254548.1	2.41373	2.35108	0.27799	8.45743	2.73326e-17	9.2196e-16	RP11-429J17.5
ENSG00000250011.1	4.35333	1.60718	0.190109	8.45399	2.81523e-17	9.48868e-16	HMGB1P3
ENSG00000261460.1	74.6734	1.07568	0.127271	8.45185	2.86733e-17	9.6567e-16	RP11-106M3.3
ENSG00000272733.1	46.3784	1.94739	0.230415	8.45167	2.87164e-17	9.66367e-16	KB-208E9.1
ENSG00000110975.7	114.392	-4.8454	0.57344	-8.44971	2.92015e-17	9.81276e-16	SYT10
ENSG00000271533.1	234.281	1.13531	0.13436	8.4497	2.9205e-17	9.81276e-16	RP3-368A4.6
ENSG00000273096.1	11.9305	1.42531	0.168718	8.44788	2.96649e-17	9.95949e-16	RP3-508I15.20
ENSG00000235790.6	8.49052	1.25757	0.148906	8.44543	3.02929e-17	1.01624e-15	RP11-73M7.6
ENSG00000274620.1	4.21803	1.41154	0.167179	8.4433	3.08496e-17	1.03376e-15	MIR378J
ENSG00000275022.1	2.1034	1.98056	0.234573	8.44325	3.0863e-17	1.03376e-15	MIR6753
ENSG00000198026.7	1352.94	0.592499	0.070194	8.44088	3.14949e-17	1.0541e-15	ZNF335
ENSG00000213199.6	67.9516	1.6468	0.195134	8.43936	3.19078e-17	1.06709e-15	ASIC3
ENSG00000273363.1	10.8415	1.54156	0.182679	8.43865	3.21025e-17	1.07277e-15	RP11-285G1.14
ENSG00000272170.1	7.38222	1.53213	0.181606	8.43657	3.26792e-17	1.09119e-15	RP11-387M24.5
ENSG00000241782.1	8.28723	1.67622	0.198697	8.43607	3.28192e-17	1.09502e-15	RP11-91P24.1
ENSG00000167580.6	387.214	-5.07778	0.602015	-8.43463	3.32248e-17	1.10769e-15	AQP2
ENSG00000260891.1	9.93712	1.41308	0.167585	8.43204	3.39694e-17	1.13164e-15	RP11-96D1.5
ENSG00000270427.1	9.41207	1.20572	0.143084	8.42665	3.55698e-17	1.18404e-15	NRBF2P5
ENSG00000212743.2	67.9793	1.51339	0.179615	8.42571	3.5857e-17	1.19267e-15	RP11-563J2.3
ENSG00000201207.1	10.5438	1.44183	0.171128	8.42543	3.59433e-17	1.19462e-15	Y_RNA
ENSG00000214765.7	451.49	0.798594	0.0947858	8.42525	3.59976e-17	1.1955e-15	SEPT7P2
ENSG00000003756.15	3391.82	0.627795	0.0745357	8.42275	3.67763e-17	1.22042e-15	RBM5
ENSG00000179111.7	8.96039	2.15566	0.255963	8.42179	3.70777e-17	1.22948e-15	HES7
ENSG00000242600.5	18.1405	1.47253	0.174867	8.42085	3.73755e-17	1.2384e-15	MBL1P
ENSG00000176208.7	215.881	0.794318	0.0943613	8.41784	3.83505e-17	1.26972e-15	ATAD5
ENSG00000278504.1	3.3218	1.58962	0.188873	8.41632	3.88498e-17	1.28527e-15	CTA-38K21.4
ENSG00000046651.13	2253.82	0.655505	0.0779062	8.41403	3.96173e-17	1.30965e-15	OFD1
ENSG00000263786.1	6.91843	1.66045	0.197353	8.4136	3.97627e-17	1.31345e-15	RP11-649A18.4
ENSG00000244952.2	9.55009	1.22481	0.145606	8.41181	4.03729e-17	1.33156e-15	RP11-1000B6.5
ENSG00000261732.1	12.2362	1.43628	0.170744	8.41188	4.035e-17	1.33156e-15	LA16c-431H6.6
ENSG00000234396.3	14.6057	2.48759	0.295792	8.40993	4.10263e-17	1.35208e-15	RP11-181G12.4
ENSG00000079134.10	1184.57	0.636327	0.0756698	8.40927	4.12579e-17	1.35867e-15	THOC1
ENSG00000167978.15	33180.2	0.658557	0.0783193	8.40862	4.14871e-17	1.36517e-15	SRRM2
ENSG00000169884.12	13.6858	1.77351	0.210949	8.40726	4.19716e-17	1.37901e-15	WNT10B
ENSG00000182489.8	16.8129	1.39633	0.166085	8.40732	4.19499e-17	1.37901e-15	XKRX
ENSG00000241014.1	204.149	0.895082	0.106469	8.40694	4.20849e-17	1.38167e-15	RP11-244H3.1
ENSG00000201388.1	2.20521	1.75711	0.209043	8.4055	4.26036e-17	1.39764e-15	SNORA68
ENSG00000144504.14	673.571	0.530495	0.0631141	8.40533	4.26664e-17	1.39863e-15	ANKMY1
ENSG00000259891.1	176.564	0.846436	0.100706	8.405	4.27866e-17	1.40151e-15	CTA-204B4.2
ENSG00000051009.9	2479.02	0.506148	0.0602277	8.4039	4.31875e-17	1.41356e-15	FAM160A2
ENSG00000110888.16	1066.85	0.728259	0.0866785	8.40183	4.39559e-17	1.43762e-15	CAPRIN2
ENSG00000204282.4	224.549	0.972863	0.115804	8.40097	4.42801e-17	1.44712e-15	TNRC6C-AS1
ENSG00000234913.1	9.35472	1.81662	0.216259	8.40022	4.45652e-17	1.45533e-15	XXbac-B476C20.13
ENSG00000278206.1	18.2989	1.10629	0.131701	8.40006	4.46252e-17	1.45619e-15	RP1-20N2.8
ENSG00000272040.1	55.6916	0.780662	0.0929466	8.39904	4.50153e-17	1.46781e-15	CTC-366B18.4
ENSG00000255449.1	10.8254	1.42926	0.170195	8.39778	4.55014e-17	1.48253e-15	RP11-91P24.6
ENSG00000268987.1	2.34833	2.77101	0.329979	8.39754	4.55923e-17	1.48437e-15	CTC-435M10.10
ENSG00000232104.3	64.981	1.09177	0.130059	8.39444	4.68135e-17	1.52298e-15	RFX3-AS1
ENSG00000260613.1	4.65555	1.6939	0.201813	8.39339	4.7231e-17	1.5354e-15	RP3-522J7.6
ENSG00000228109.1	86.9444	1.42342	0.169705	8.38766	4.95909e-17	1.6109e-15	MFI2-AS1
ENSG00000138346.13	208.585	1.20553	0.14374	8.3869	4.99124e-17	1.61768e-15	DNA2
ENSG00000223663.2	1.23812	2.46711	0.294158	8.38701	4.98662e-17	1.61768e-15	RP5-890O3.3
ENSG00000244723.3	32.1845	1.48437	0.176985	8.38698	4.9877e-17	1.61768e-15	ASLP1
ENSG00000271840.1	7.45139	1.59687	0.190688	8.37427	5.5565e-17	1.79953e-15	RP1-224A6.9
ENSG00000147789.14	1028.52	0.430711	0.0514347	8.37393	5.57258e-17	1.80338e-15	ZNF7
ENSG00000260423.1	13.6381	1.68439	0.201187	8.37227	5.65172e-17	1.82762e-15	RP13-735L24.1
ENSG00000226803.6	26.8234	0.897874	0.107248	8.37191	5.66924e-17	1.83191e-15	RP11-203B9.4
ENSG00000260774.1	48.5202	1.05073	0.125514	8.37145	5.69116e-17	1.83761e-15	CTD-2083E4.4
ENSG00000100201.17	28936.3	0.560395	0.0669536	8.3699	5.7667e-17	1.8606e-15	DDX17
ENSG00000130299.15	829.763	0.558799	0.0667762	8.36822	5.84928e-17	1.88442e-15	GTPBP3
ENSG00000249786.6	12.1249	1.04418	0.124779	8.36823	5.84882e-17	1.88442e-15	EAF1-AS1
ENSG00000165076.12	7.00667	1.60134	0.191397	8.36662	5.9296e-17	1.90887e-15	PRSS37
ENSG00000214548.13	323.357	1.75453	0.209796	8.36304	6.11214e-17	1.96616e-15	MEG3
ENSG00000010282.13	394.932	-5.35948	0.64093	-8.36204	6.16425e-17	1.98131e-15	HHATL
ENSG00000237718.2	12.6261	1.27458	0.152426	8.36196	6.16844e-17	1.98131e-15	AC009095.4
ENSG00000162997.14	121.688	0.890185	0.106479	8.36022	6.2602e-17	2.00928e-15	PRORSD1P
ENSG00000275703.1	10.4538	1.80685	0.216135	8.35984	6.2802e-17	2.0142e-15	U47924.32
ENSG00000248356.1	5.5786	1.36601	0.163416	8.35908	6.32115e-17	2.02583e-15	RP11-557J10.4
ENSG00000100276.9	36.6576	1.17223	0.140247	8.35829	6.36362e-17	2.0364e-15	RASL10A
ENSG00000130653.14	1089.11	1.34677	0.161129	8.35837	6.35933e-17	2.0364e-15	PNPLA7
ENSG00000154263.16	104.9	1.28489	0.153755	8.35676	6.44616e-17	2.06129e-15	ABCA10
ENSG00000135956.7	9166.17	-0.359614	0.0430387	-8.3556	6.5103e-17	2.08025e-15	TMEM127
ENSG00000158717.9	1013.79	0.60048	0.0718945	8.35224	6.69803e-17	2.13865e-15	RNF166
ENSG00000113905.4	32.6483	-3.89287	0.46611	-8.35183	6.72125e-17	2.14403e-15	HRG
ENSG00000141367.10	27745.5	-0.607308	0.0727161	-8.35177	6.72484e-17	2.14403e-15	CLTC
ENSG00000013573.15	945.132	0.915437	0.109624	8.35073	6.78435e-17	2.1614e-15	DDX11
ENSG00000236114.1	11.8152	1.72662	0.206798	8.34933	6.86516e-17	2.18553e-15	RP11-517P14.7
ENSG00000182472.7	1706.58	1.66474	0.199403	8.34864	6.90557e-17	2.19677e-15	CAPN12
ENSG00000267033.1	4.51235	1.39485	0.16709	8.34791	6.94802e-17	2.20864e-15	CTD-2562J15.4
ENSG00000267048.1	5.56506	1.79053	0.214497	8.34757	6.96822e-17	2.21343e-15	RP11-566K11.7
ENSG00000110321.14	44909.2	-0.506923	0.0607386	-8.34598	7.06241e-17	2.24169e-15	EIF4G2
ENSG00000279762.2	9.99966	1.47455	0.176718	8.34408	7.17718e-17	2.27644e-15	RP11-227G15.12
ENSG00000267197.1	4.49123	1.64678	0.197373	8.34352	7.21121e-17	2.28555e-15	CTC-429L19.3
ENSG00000266445.1	3.67868	1.67187	0.200385	8.34329	7.22537e-17	2.28835e-15	RP13-991F5.2
ENSG00000260729.1	26.6672	1.53249	0.183741	8.34051	7.39717e-17	2.34104e-15	RP11-106M3.2
ENSG00000230606.9	25.028	1.48816	0.178484	8.33775	7.57202e-17	2.39462e-15	AC159540.1
ENSG00000280046.1	96.1137	0.711839	0.0853804	8.33726	7.60288e-17	2.40261e-15	RP11-1099M24.6
ENSG00000220201.6	41.8736	1.21521	0.145761	8.33698	7.62125e-17	2.40665e-15	ZGLP1
ENSG00000261360.1	27.7946	1.51582	0.181861	8.33506	7.74597e-17	2.44424e-15	CTD-2165H16.4
ENSG00000259921.1	9.2129	1.42384	0.170848	8.33395	7.81895e-17	2.46546e-15	AC022819.3
ENSG00000265625.1	9.11599	1.51909	0.182305	8.33266	7.90456e-17	2.49063e-15	RP11-68I3.11
ENSG00000260285.1	176.022	1.02678	0.123236	8.33176	7.96474e-17	2.50776e-15	RP11-600F24.7
ENSG00000279624.2	5.15378	1.4407	0.172977	8.32883	8.16418e-17	2.56867e-15	RP5-1042K10.14
ENSG00000251247.8	326.253	0.631482	0.0758227	8.32841	8.19361e-17	2.57605e-15	ZNF345
ENSG00000226669.2	5.63376	1.34886	0.16199	8.32683	8.30368e-17	2.60875e-15	RP11-509J21.4
ENSG00000280033.1	14.3475	1.17453	0.141069	8.32596	8.36477e-17	2.62603e-15	CTD-2095E4.3
ENSG00000185955.4	15.5272	1.54448	0.185551	8.32373	8.52377e-17	2.67399e-15	C7orf61
ENSG00000269350.1	9.11607	1.96341	0.23589	8.3234	8.54763e-17	2.67952e-15	CTD-2278I10.1
ENSG00000256433.2	66.886	1.41356	0.16986	8.32192	8.65491e-17	2.71118e-15	RP1-102E24.8
ENSG00000189269.11	29.7219	1.77005	0.212705	8.32164	8.6757e-17	2.71571e-15	DRICH1
ENSG00000268154.2	2.3579	2.04563	0.245839	8.32104	8.71916e-17	2.72733e-15	Metazoa_SRP
ENSG00000076928.16	4473.54	0.669021	0.080425	8.31857	8.90327e-17	2.7829e-15	ARHGEF1
ENSG00000136883.11	5697.17	1.11433	0.133969	8.31781	8.96063e-17	2.7988e-15	KIF12
ENSG00000235958.4	15.9684	1.26907	0.152606	8.31598	9.09944e-17	2.8401e-15	UBOX5-AS1
ENSG00000205363.5	590.806	-2.89091	0.347677	-8.31494	9.18024e-17	2.86324e-15	C15orf59
ENSG00000227953.5	62.5552	1.5573	0.187362	8.31174	9.4305e-17	2.93916e-15	LINC01341
ENSG00000202058.1	7.48091	1.4674	0.176574	8.31039	9.53859e-17	2.9707e-15	RN7SKP80
ENSG00000156042.16	282.905	1.14169	0.137398	8.30935	9.62294e-17	2.9948e-15	CFAP70
ENSG00000174680.8	5.86731	1.74114	0.209605	8.30679	9.83284e-17	3.05791e-15	GRIK1-AS1
ENSG00000268401.1	2.80035	1.79233	0.215781	8.30628	9.87523e-17	3.06888e-15	CTC-344H19.4
ENSG00000110274.13	1334.21	0.545894	0.0657331	8.30472	1.00059e-16	3.10724e-15	CEP164
ENSG00000273483.1	13.0394	1.38824	0.167211	8.30233	1.02091e-16	3.16807e-15	RP4-671G15.2
ENSG00000279452.1	23.9585	1.35237	0.162905	8.30163	1.02693e-16	3.18446e-15	AC006277.3
ENSG00000131584.17	1504.11	0.824153	0.0992876	8.30066	1.03535e-16	3.20825e-15	ACAP3
ENSG00000264812.1	2.35193	1.7541	0.211434	8.29619	1.07503e-16	3.32882e-15	RP13-20L14.4
ENSG00000279845.1	6.87901	1.71043	0.20626	8.29262	1.10782e-16	3.42788e-15	RP11-6L6.4
ENSG00000160766.13	187.013	1.08268	0.130569	8.29203	1.11329e-16	3.44231e-15	GBAP1
ENSG00000226827.1	1.31301	3.4086	0.411176	8.28988	1.13364e-16	3.50272e-15	NPM1P11
ENSG00000245164.5	134.277	1.40527	0.169568	8.28737	1.15781e-16	3.57229e-15	LINC00861
ENSG00000279108.1	53.1144	1.00418	0.12117	8.28739	1.15761e-16	3.57229e-15	CTC-490E21.11
ENSG00000223843.4	5.86813	1.86422	0.224949	8.28728	1.15871e-16	3.57248e-15	EFCAB6-AS1
ENSG00000259605.3	44.1836	1.34616	0.162464	8.28592	1.17204e-16	3.61101e-15	AC074212.5
ENSG00000129167.8	46.4702	1.23918	0.149559	8.28558	1.17535e-16	3.61861e-15	TPH1
ENSG00000270231.3	313.999	1.03763	0.125308	8.28068	1.22472e-16	3.76791e-15	NBPF8P
ENSG00000091592.14	1487.41	0.935067	0.112948	8.27871	1.24519e-16	3.82815e-15	NLRP1
ENSG00000272505.1	134.778	1.67705	0.202645	8.2758	1.27599e-16	3.92004e-15	RP11-981G7.6
ENSG00000149927.16	2045.1	2.12104	0.256363	8.27361	1.29965e-16	3.98988e-15	DOC2A
ENSG00000267546.2	19.0157	1.29759	0.156866	8.27197	1.31766e-16	4.04229e-15	RP11-666A8.8
ENSG00000243566.5	51.8297	1.94393	0.235065	8.26976	1.34232e-16	4.115e-15	UPK3B
ENSG00000167749.10	169.824	-5.69385	0.688768	-8.26672	1.37695e-16	4.21817e-15	KLK4
ENSG00000231305.3	27.4147	1.24866	0.151052	8.26639	1.38081e-16	4.22699e-15	RP11-723O4.2
ENSG00000259782.2	2.86587	2.00707	0.242842	8.26492	1.39786e-16	4.27616e-15	CTD-2270L9.2
ENSG00000247092.5	133.298	1.05874	0.128104	8.26465	1.40109e-16	4.28297e-15	SNHG10
ENSG00000273975.1	3.6331	1.73619	0.210154	8.26152	1.43831e-16	4.39364e-15	Metazoa_SRP
ENSG00000279653.1	4.7469	1.71472	0.20758	8.26051	1.45046e-16	4.4276e-15	LLNLR-304A6.1
ENSG00000252916.1	3.73982	1.54289	0.186795	8.25979	1.4593e-16	4.45144e-15	RNU6-762P
ENSG00000280370.1	12.1842	1.8145	0.219704	8.25886	1.47068e-16	4.48298e-15	CTA-342B11.3
ENSG00000137343.16	489.595	0.772529	0.0935548	8.2575	1.48749e-16	4.52878e-15	ATAT1
ENSG00000279347.1	4.69617	1.68762	0.204375	8.25748	1.48781e-16	4.52878e-15	RP11-85I17.2
ENSG00000235016.1	76.3289	0.999532	0.121058	8.25664	1.49836e-16	4.55766e-15	SEMA3F-AS1
ENSG00000223878.1	19.598	1.06922	0.129531	8.25458	1.52443e-16	4.63368e-15	AC005517.3
ENSG00000184178.14	1084	-0.572155	0.0693483	-8.25046	1.57791e-16	4.79287e-15	SCFD2
ENSG00000135637.12	432.406	0.713901	0.0865353	8.24983	1.58626e-16	4.81484e-15	CCDC142
ENSG00000201579.1	4.79428	1.44195	0.174814	8.24845	1.60463e-16	4.86716e-15	RNU6-343P
ENSG00000223947.1	27.1333	1.95235	0.236763	8.24601	1.6377e-16	4.96397e-15	AC016738.4
ENSG00000247950.5	60.3459	0.810455	0.0982886	8.24567	1.64239e-16	4.97468e-15	SEC24B-AS1
ENSG00000222009.7	637.455	1.11342	0.135065	8.2436	1.67108e-16	5.058e-15	BTBD19
ENSG00000273374.1	12.3093	1.41462	0.171645	8.24155	1.69987e-16	5.14153e-15	RP11-383I23.2
ENSG00000225057.2	9.21637	1.51523	0.183896	8.23961	1.72777e-16	5.22225e-15	AC096574.4
ENSG00000254909.1	28.7958	1.23574	0.150006	8.23795	1.75184e-16	5.29129e-15	RP11-110I1.5
ENSG00000272609.1	5.22545	2.04208	0.247907	8.23728	1.7617e-16	5.31735e-15	RP11-461M2.2
ENSG00000204538.3	23.777	1.79988	0.218517	8.23679	1.76897e-16	5.33554e-15	PSORS1C2
ENSG00000214954.7	32.3215	1.19558	0.145224	8.23265	1.83116e-16	5.51925e-15	LRRC69
ENSG00000251008.1	53.6356	1.59162	0.193386	8.23029	1.86754e-16	5.62497e-15	ORAOV1P1
ENSG00000255339.5	7.00032	1.34793	0.16382	8.2281	1.902e-16	5.72475e-15	RP11-411B6.6
ENSG00000162231.12	3780.55	0.582066	0.0707459	8.22756	1.91072e-16	5.74697e-15	NXF1
ENSG00000231663.1	74.1046	1.08414	0.131813	8.22487	1.95409e-16	5.87333e-15	RP5-827C21.4
ENSG00000281433.1	6.87011	1.31934	0.160418	8.22442	1.9613e-16	5.89089e-15	Metazoa_SRP
ENSG00000226472.6	14.9215	1.92904	0.234557	8.22421	1.96478e-16	5.89722e-15	RP11-551L14.4
ENSG00000165119.17	32256.5	-0.326738	0.0397302	-8.22391	1.96976e-16	5.90804e-15	HNRNPK
ENSG00000198547.7	11.4897	1.9847	0.241461	8.21954	2.04282e-16	6.12293e-15	C20orf203
ENSG00000272541.1	6.93956	1.79945	0.219003	8.21653	2.0947e-16	6.27404e-15	XXbac-BPGBPG55C20.1
ENSG00000215912.10	141.315	1.22856	0.149579	8.21342	2.1498e-16	6.43459e-15	TTC34
ENSG00000260872.1	50.1819	1.40142	0.170673	8.21114	2.191e-16	6.55335e-15	RP11-680G24.5
ENSG00000105792.18	474.505	0.892081	0.108667	8.20935	2.22392e-16	6.64721e-15	CFAP69
ENSG00000273009.1	15.7798	1.74236	0.212252	8.20895	2.2314e-16	6.66494e-15	RP11-352G9.1
ENSG00000261373.1	63.4456	1.6247	0.197936	8.2082	2.24532e-16	6.70186e-15	VPS9D1-AS1
ENSG00000257176.2	44.4423	1.27836	0.155759	8.20727	2.26281e-16	6.74938e-15	RP11-996F15.2
ENSG00000150201.13	62.2962	-4.25943	0.519013	-8.20679	2.27174e-16	6.77132e-15	FXYD4
ENSG00000111364.14	1011.92	0.491364	0.0598743	8.20658	2.27569e-16	6.77842e-15	DDX55
ENSG00000104365.12	2351.42	0.453416	0.0552566	8.20564	2.29368e-16	6.82728e-15	IKBKB
ENSG00000277794.1	2.97013	1.96632	0.239737	8.20198	2.36452e-16	7.03327e-15	Metazoa_SRP
ENSG00000118596.10	2901.11	-2.42699	0.295938	-8.20099	2.38423e-16	7.08699e-15	SLC16A7
ENSG00000230736.2	7.64452	1.28827	0.157114	8.19955	2.41283e-16	7.16705e-15	RP1-149A16.3
ENSG00000266239.2	7.15203	1.24952	0.152419	8.19794	2.4454e-16	7.25878e-15	AL513327.1
ENSG00000236723.2	22.1985	0.851867	0.103945	8.19539	2.49785e-16	7.40937e-15	RP5-1024G6.2
ENSG00000196436.8	146.26	2.08084	0.253932	8.19448	2.51686e-16	7.46063e-15	NPIPB15
ENSG00000269420.4	6.94847	1.53027	0.186787	8.1926	2.55641e-16	7.57265e-15	CTD-2265M8.2
ENSG00000256452.1	2.67111	1.46332	0.178642	8.19136	2.58297e-16	7.64606e-15	RP11-667M19.10
ENSG00000279713.1	10.4746	1.55286	0.189685	8.18652	2.68894e-16	7.95427e-15	CTD-3035K23.3
ENSG00000226179.4	25.2569	1.42837	0.174507	8.18516	2.71947e-16	8.03905e-15	LINC00685
ENSG00000268947.1	34.4577	1.46948	0.179617	8.18121	2.80996e-16	8.30086e-15	AD000684.2
ENSG00000280408.1	3.53191	1.66358	0.203387	8.17937	2.85343e-16	8.4235e-15	RP11-818O24.2
ENSG00000272588.1	16.9849	1.0922	0.133534	8.17923	2.85666e-16	8.42726e-15	RP11-440L14.4
ENSG00000267543.1	14.5099	1.2993	0.158877	8.17803	2.88516e-16	8.50548e-15	RP11-666A8.7
ENSG00000183506.15	292.521	0.817899	0.100023	8.17707	2.90821e-16	8.56759e-15	PI4KAP2
ENSG00000232642.1	4.47306	1.3069	0.159874	8.1746	2.96854e-16	8.73932e-15	AC008073.7
ENSG00000272181.1	3.21771	1.85399	0.226808	8.17428	2.97644e-16	8.7566e-15	RP11-245J9.6
ENSG00000175093.4	54.3153	-2.93052	0.358511	-8.17415	2.97947e-16	8.75953e-15	SPSB4
ENSG00000095139.12	11146.8	-0.455497	0.0557286	-8.17348	2.99608e-16	8.80234e-15	ARCN1
ENSG00000249601.2	312.755	-5.56695	0.681136	-8.17303	3.00728e-16	8.82922e-15	LINC01187
ENSG00000263916.1	10.1954	1.30069	0.159147	8.17291	3.01028e-16	8.83202e-15	RP11-110H1.4
ENSG00000248124.6	329.331	1.07198	0.131257	8.16705	3.16032e-16	9.2659e-15	RRN3P1
ENSG00000197989.12	816.663	1.37269	0.168105	8.1657	3.19575e-16	9.36339e-15	SNHG12
ENSG00000124193.13	8018.26	0.505743	0.0619433	8.16462	3.22439e-16	9.44088e-15	SRSF6
ENSG00000169203.15	19.0194	1.50825	0.184747	8.16386	3.24492e-16	9.49453e-15	RP11-231C14.4
ENSG00000273599.1	178.86	1.07826	0.1321	8.16249	3.28177e-16	9.59585e-15	RP11-59C5.3
ENSG00000183072.9	5.4093	3.97293	0.486971	8.15844	3.39367e-16	9.9163e-15	NKX2-5
ENSG00000232814.2	12.4864	1.24776	0.152964	8.15725	3.42743e-16	1.00014e-14	COL4A2-AS1
ENSG00000278820.1	17.6496	1.38448	0.169723	8.15731	3.42572e-16	1.00014e-14	AC024937.1
ENSG00000256967.1	148.546	1.07482	0.131764	8.15712	3.43098e-16	1.00049e-14	RP11-273B20.1
ENSG00000267731.1	26.5113	1.04771	0.128445	8.15682	3.43966e-16	1.00234e-14	RP11-147L13.8
ENSG00000226763.4	40.8177	1.03114	0.126424	8.15617	3.4582e-16	1.00707e-14	SRRM5
ENSG00000279161.1	6.31753	2.01393	0.246928	8.15594	3.46474e-16	1.00829e-14	CTB-12A17.2
ENSG00000234500.1	34.5849	1.16713	0.143151	8.15316	3.54539e-16	1.03106e-14	GS1-124K5.10
ENSG00000178440.5	9.94516	1.1121	0.136433	8.15121	3.60312e-16	1.04714e-14	LINC00843
ENSG00000270808.1	4.03837	1.48868	0.182636	8.15106	3.60759e-16	1.04773e-14	RP11-574K11.27
ENSG00000233609.3	12.9844	1.46782	0.180105	8.1498	3.64541e-16	1.05658e-14	RP11-62H7.2
ENSG00000249007.1	37.8263	2.51871	0.309046	8.14995	3.64067e-16	1.05658e-14	RP11-510N19.5
ENSG00000249655.1	2.58506	1.73255	0.212587	8.14982	3.64461e-16	1.05658e-14	CTC-325J23.2
ENSG00000011243.16	2121.64	0.582735	0.0715128	8.14868	3.67906e-16	1.06562e-14	AKAP8L
ENSG00000270540.1	43.8026	2.25533	0.276786	8.14828	3.69134e-16	1.06845e-14	RP11-785G17.1
ENSG00000261603.1	4.42133	2.21492	0.271907	8.14589	3.76506e-16	1.08906e-14	PRSS46
ENSG00000269873.1	3.26843	1.87507	0.230234	8.14419	3.8182e-16	1.10369e-14	CTD-2587H19.3
ENSG00000260844.2	5.04955	1.38597	0.170209	8.14273	3.86477e-16	1.1164e-14	RP11-578F21.9
ENSG00000271553.1	40.5148	1.38882	0.170571	8.14221	3.88132e-16	1.12043e-14	RP11-274B21.10
ENSG00000272556.1	57.7023	1.24469	0.152874	8.14194	3.88985e-16	1.12214e-14	RP11-638I8.1
ENSG00000254428.1	43.6916	1.26934	0.155954	8.1392	3.97913e-16	1.14713e-14	RP11-110I1.11
ENSG00000204380.3	46.5766	1.24491	0.152974	8.13805	4.01685e-16	1.15722e-14	AC005042.4
ENSG00000093100.13	54.9839	1.44014	0.176979	8.13735	4.04028e-16	1.1632e-14	XXbac-B461K10.4
ENSG00000255302.3	13570.8	-0.510948	0.0628021	-8.13584	4.09093e-16	1.17699e-14	EID1
ENSG00000276103.1	5.30467	1.27045	0.156169	8.13511	4.11579e-16	1.18335e-14	U4
ENSG00000206924.1	3.16012	1.4762	0.181488	8.13385	4.15865e-16	1.19487e-14	RNU6-689P
ENSG00000267150.1	4.20618	1.36136	0.167415	8.13161	4.23628e-16	1.21637e-14	RP11-411B10.2
ENSG00000236878.1	2.1547	1.71497	0.210916	8.13104	4.2561e-16	1.22125e-14	AC012363.7
ENSG00000274258.1	2.28309	1.7679	0.217523	8.12742	4.38525e-16	1.25747e-14	MIR6728
ENSG00000021461.15	11.4018	1.63331	0.200991	8.12631	4.4255e-16	1.26816e-14	CYP3A43
ENSG00000185495.9	131.936	0.854606	0.105177	8.12539	4.45911e-16	1.27694e-14	RP11-504P24.3
ENSG00000249115.7	897.954	0.58635	0.0721656	8.12507	4.47111e-16	1.27953e-14	HAUS5
ENSG00000256276.1	2.97112	2.01987	0.248614	8.12451	4.49173e-16	1.28457e-14	RP5-916L7.2
ENSG00000267801.1	48.568	1.23383	0.15188	8.12372	4.52091e-16	1.29206e-14	RP11-552F3.9
ENSG00000279652.1	6.66858	1.297	0.159669	8.12302	4.54713e-16	1.29869e-14	RP1-78B3.1
ENSG00000183889.11	23.8794	1.10466	0.135994	8.12285	4.55344e-16	1.29963e-14	AC138969.4
ENSG00000259442.1	11.918	1.41496	0.174236	8.12095	4.62558e-16	1.31935e-14	RP11-752G15.8
ENSG00000163352.5	2.33319	1.58879	0.195647	8.1207	4.63488e-16	1.32113e-14	LENEP
ENSG00000272734.1	585.101	1.03483	0.127433	8.12061	4.63856e-16	1.3213e-14	ADIRF-AS1
ENSG00000260114.2	126.252	0.772427	0.0951324	8.11949	4.68146e-16	1.33264e-14	CTD-2574D22.4
ENSG00000272312.1	4.03549	1.92048	0.236538	8.11912	4.69586e-16	1.33585e-14	RP11-239L20.6
ENSG00000224014.1	12.5081	1.16588	0.143641	8.1166	4.79434e-16	1.36297e-14	RP11-488L18.6
ENSG00000072609.16	1186.17	0.529731	0.0652663	8.11645	4.80009e-16	1.3637e-14	CHFR
ENSG00000266402.3	16.645	1.42266	0.175284	8.11634	4.80441e-16	1.36403e-14	RP11-329L6.2
ENSG00000200769.1	6.96321	1.46112	0.18005	8.11504	4.85627e-16	1.37693e-14	Y_RNA
ENSG00000248240.1	5.07754	1.63213	0.201123	8.11507	4.85504e-16	1.37693e-14	RP11-159F24.5
ENSG00000231748.1	6.05274	2.13225	0.262825	8.11281	4.94628e-16	1.40153e-14	RP11-227H15.5
ENSG00000279059.1	292.767	0.654143	0.0806454	8.11135	5.00587e-16	1.41748e-14	RP11-257O5.2
ENSG00000253641.4	36.4142	1.58497	0.195448	8.10943	5.08598e-16	1.43922e-14	RP11-981G7.2
ENSG00000261207.1	15.118	1.3997	0.172653	8.10701	5.18824e-16	1.46719e-14	LA16c-361A3.3
ENSG00000272379.1	2.53277	2.00549	0.247448	8.1047	5.28753e-16	1.49429e-14	RP1-257A7.5
ENSG00000177133.9	178.843	-3.35398	0.413841	-8.10451	5.29589e-16	1.49567e-14	LINC00982
ENSG00000204348.8	902.529	0.684399	0.084497	8.09968	5.51035e-16	1.55522e-14	DXO
ENSG00000231443.2	50.6939	1.54637	0.190979	8.09704	5.63114e-16	1.58827e-14	AC024937.6
ENSG00000203799.9	36.3953	2.24973	0.277866	8.09646	5.6583e-16	1.59488e-14	CCDC162P
ENSG00000265496.3	2.39836	1.568	0.193725	8.09399	5.77399e-16	1.62643e-14	MIR1539
ENSG00000264235.4	18.8473	0.944663	0.11672	8.09338	5.80306e-16	1.63334e-14	RP13-270P17.1
ENSG00000280107.1	14.4033	1.30229	0.160909	8.09332	5.80611e-16	1.63334e-14	AL022393.9
ENSG00000228415.2	4.06411	1.66965	0.206304	8.09315	5.81418e-16	1.63454e-14	PTMAP1
ENSG00000161692.16	297.594	0.747999	0.0924294	8.09266	5.83768e-16	1.64008e-14	DBF4B
ENSG00000234450.1	7.86812	1.35806	0.167817	8.09251	5.84458e-16	1.64094e-14	AC005534.6
ENSG00000244292.1	2.10954	2.26854	0.280359	8.09153	5.89204e-16	1.65319e-14	OR9N1P
ENSG00000269997.1	14.1514	1.05529	0.13045	8.08963	5.98481e-16	1.67813e-14	RP11-214K3.21
ENSG00000231655.1	2.91803	1.74473	0.215769	8.08612	6.15971e-16	1.72604e-14	AC011742.3
ENSG00000280543.1	12.8237	1.71325	0.212003	8.08127	6.40982e-16	1.79496e-14	ASAP1-IT2
ENSG00000275236.1	5.82813	1.49679	0.185261	8.07938	6.50987e-16	1.82179e-14	AC009120.11
ENSG00000239112.1	3.86958	1.94752	0.241097	8.07772	6.59903e-16	1.84554e-14	SNORD123
ENSG00000266717.1	3.91718	1.83534	0.227213	8.07761	6.60479e-16	1.84595e-14	RP11-855A2.3
ENSG00000267571.1	10.3766	1.0993	0.136122	8.07582	6.70243e-16	1.87203e-14	AC104532.4
ENSG00000200090.1	15.2657	1.2343	0.152851	8.07519	6.73723e-16	1.88052e-14	Y_RNA
ENSG00000239122.1	11.9641	1.74075	0.215621	8.07321	6.84738e-16	1.91003e-14	RNU2-11P
ENSG00000162399.6	229.275	-5.77034	0.714818	-8.07245	6.89003e-16	1.92069e-14	BSND
ENSG00000253476.1	22.4468	1.18973	0.147444	8.06898	7.08899e-16	1.97487e-14	RP11-395I14.2
ENSG00000234203.1	4.37006	1.41701	0.175679	8.06591	7.26896e-16	2.0237e-14	RP5-1050D4.2
ENSG00000255966.1	31.0152	1.28173	0.158935	8.0645	7.35391e-16	2.04602e-14	RP5-940J5.3
ENSG00000274737.1	6.20786	1.54173	0.191215	8.06278	7.4576e-16	2.07353e-14	RP5-1057I20.6
ENSG00000126945.8	5696.84	-0.502145	0.0623104	-8.05876	7.7074e-16	2.1416e-14	HNRNPH2
ENSG00000110025.11	59.5643	0.793303	0.0984484	8.05806	7.75146e-16	2.15246e-14	SNX15
ENSG00000100867.13	103.132	-3.31698	0.411746	-8.05589	7.89053e-16	2.18966e-14	DHRS2
ENSG00000226891.5	57.1423	1.30452	0.161936	8.05576	7.89868e-16	2.19051e-14	LINC01359
ENSG00000181097.5	20.8894	1.00637	0.124962	8.05336	8.05506e-16	2.23244e-14	RP11-429J17.2
ENSG00000254396.1	5.00364	1.70289	0.211465	8.05279	8.09281e-16	2.24146e-14	RP11-56F10.3
ENSG00000150076.21	48.6435	0.998362	0.123996	8.05157	8.17417e-16	2.26254e-14	CCDC7
ENSG00000281555.1	10.6118	1.52593	0.189539	8.05076	8.22815e-16	2.27601e-14	AC005071.3
ENSG00000278888.1	13.6044	1.34815	0.167485	8.0494	8.32008e-16	2.29996e-14	AC090154.1
ENSG00000279048.1	42.4498	1.19028	0.147925	8.04651	8.51851e-16	2.35331e-14	RP11-511H23.2
ENSG00000233196.2	3.48527	2.06458	0.256649	8.04437	8.66873e-16	2.39327e-14	GS1-304P7.1
ENSG00000249426.1	1.52152	2.17652	0.270636	8.04221	8.82313e-16	2.43434e-14	CTC-448D22.1
ENSG00000274124.1	5.02626	1.2239	0.152188	8.04202	8.83718e-16	2.43665e-14	RP11-474C8.8
ENSG00000272899.2	417.122	1.85595	0.230876	8.03873	9.07774e-16	2.50138e-14	RP11-309L24.4
ENSG00000221051.1	2.98848	1.65075	0.205377	8.03766	9.1568e-16	2.52155e-14	AC118344.1
ENSG00000273973.1	6.12048	1.24392	0.154767	8.03737	9.17839e-16	2.52588e-14	RP11-973D8.5
ENSG00000266941.1	1.55754	1.9035	0.236857	8.03646	9.2472e-16	2.54319e-14	AC104532.3
ENSG00000008952.15	14022	-0.514881	0.0640709	-8.03611	9.27377e-16	2.54887e-14	SEC62
ENSG00000178809.10	17.6719	1.64316	0.204484	8.03564	9.30885e-16	2.55687e-14	TRIM73
ENSG00000276712.1	2.47358	1.95046	0.242759	8.03454	9.39311e-16	2.57837e-14	MIR7111
ENSG00000237080.2	2.78872	2.09138	0.260387	8.0318	9.60545e-16	2.63498e-14	EHMT2-AS1
ENSG00000279342.1	17.3871	1.27199	0.158372	8.03164	9.61809e-16	2.63676e-14	AP000866.1
ENSG00000240970.1	34.985	1.26636	0.157719	8.02922	9.80974e-16	2.68759e-14	RPL23AP64
ENSG00000271811.1	6.91334	1.91205	0.238146	8.02888	9.83661e-16	2.69324e-14	RP1-79C4.4
ENSG00000184432.8	8336.18	-0.446553	0.0556201	-8.02863	9.85689e-16	2.69708e-14	COPB2
ENSG00000104907.11	1787.03	0.694425	0.0864966	8.02835	9.87925e-16	2.70148e-14	TRMT1
ENSG00000184949.14	130.974	1.3221	0.164746	8.02507	1.01467e-15	2.77285e-14	FAM227A
ENSG00000256826.1	2.53591	1.64357	0.204974	8.01846	1.07075e-15	2.92426e-14	AC138744.2
ENSG00000105717.12	124.412	1.35766	0.169328	8.01794	1.0753e-15	2.9348e-14	PBX4
ENSG00000252311.1	4.05987	1.52372	0.190051	8.01745	1.07961e-15	2.94471e-14	RNU1-103P
ENSG00000137221.13	1831.06	0.483644	0.0603425	8.01498	1.10157e-15	3.00271e-14	TJAP1
ENSG00000268047.1	6.4335	1.57589	0.196772	8.00874	1.15891e-15	3.157e-14	AC018766.6
ENSG00000267278.4	90.2185	1.00099	0.12504	8.0054	1.1908e-15	3.24183e-14	MAP3K14-AS1
ENSG00000269925.1	25.4401	0.818777	0.102287	8.00468	1.19782e-15	3.25888e-14	RP3-467L1.6
ENSG00000277959.1	29.5396	0.913679	0.114162	8.00338	1.21048e-15	3.29123e-14	RP11-45A17.2
ENSG00000236095.1	6.78636	1.70428	0.213026	8.00035	1.24068e-15	3.37122e-14	RP11-49O14.2
ENSG00000229901.1	7.53319	1.92954	0.241192	7.99999	1.24427e-15	3.37883e-14	RP11-399E6.4
ENSG00000279759.1	125.97	1.17248	0.146567	7.99965	1.24776e-15	3.38619e-14	CTC-425O23.5
ENSG00000256577.2	21.0664	1.88805	0.236047	7.9986	1.25842e-15	3.41296e-14	RP11-283I3.2
ENSG00000271662.1	16.1358	1.63865	0.204874	7.99834	1.26109e-15	3.41803e-14	RP11-141C7.3
ENSG00000250081.1	2.77844	2.10023	0.262597	7.99794	1.26523e-15	3.42711e-14	CTD-2116N20.1
ENSG00000235051.3	3.90645	1.94098	0.242746	7.99593	1.28597e-15	3.4811e-14	RP11-637O19.2
ENSG00000272800.1	17.8311	1.10443	0.138134	7.99534	1.29213e-15	3.49556e-14	RP11-438L19.1
ENSG00000260808.1	10.6817	1.16637	0.145921	7.99318	1.31501e-15	3.55523e-14	CTD-2007L18.5
ENSG00000215241.3	42.0329	1.20059	0.15025	7.99062	1.34264e-15	3.62766e-14	RP11-266K4.9
ENSG00000160471.11	12.4335	2.39698	0.300013	7.98958	1.35396e-15	3.65594e-14	COX6B2
ENSG00000167604.12	444.479	1.35487	0.169606	7.98833	1.36776e-15	3.6909e-14	NFKBID
ENSG00000251485.1	15.5754	0.93329	0.116837	7.98798	1.37171e-15	3.69923e-14	AC068134.10
ENSG00000213018.2	7.18988	1.39173	0.174262	7.98643	1.38903e-15	3.74359e-14	AL590762.11
ENSG00000237977.1	17.5107	1.21164	0.151725	7.98579	1.39622e-15	3.76061e-14	EIF4HP2
ENSG00000269867.1	121.357	0.838456	0.104995	7.9857	1.39725e-15	3.76105e-14	CTD-2583A14.8
ENSG00000233429.8	294.696	1.43161	0.179287	7.98503	1.40489e-15	3.77925e-14	HOTAIRM1
ENSG00000134815.17	1133.43	0.659112	0.0825551	7.9839	1.41786e-15	3.80938e-14	DHX34
ENSG00000263924.1	3.04921	1.69345	0.212108	7.9839	1.41782e-15	3.80938e-14	RP11-210K20.2
ENSG00000184908.16	1141.64	-3.62992	0.454704	-7.98303	1.42786e-15	3.83384e-14	CLCNKB
ENSG00000279149.1	6.77633	1.20826	0.15136	7.98271	1.43151e-15	3.84124e-14	RP11-374F3.5
ENSG00000273343.1	14.406	0.797163	0.0998698	7.98202	1.4396e-15	3.86055e-14	XXbac-B444P24.13
ENSG00000255237.1	16.1473	1.2097	0.151566	7.98134	1.44749e-15	3.87929e-14	RP13-317D12.3
ENSG00000273240.1	7.23484	1.14843	0.144026	7.97374	1.53941e-15	4.12307e-14	RP11-455J20.3
ENSG00000101213.6	96.4596	1.51042	0.189428	7.97361	1.5411e-15	4.1242e-14	PTK6
ENSG00000264520.1	7.30082	1.22361	0.153458	7.97355	1.54175e-15	4.1242e-14	RP4-777O23.2
ENSG00000269514.1	20.4142	1.50064	0.18822	7.97281	1.55109e-15	4.14661e-14	RP11-370I10.12
ENSG00000231628.1	16.2028	1.18681	0.148893	7.97088	1.57551e-15	4.20928e-14	RP3-355L5.4
ENSG00000227536.1	15.7014	0.976318	0.12251	7.96928	1.59605e-15	4.26151e-14	SOCS5P4
ENSG00000273777.3	4.12147	2.74954	0.345054	7.96842	1.60714e-15	4.28848e-14	CEACAM20
ENSG00000201785.1	3.16966	1.61426	0.202601	7.96767	1.61699e-15	4.31208e-14	SNORD117
ENSG00000276754.1	3.11247	1.88043	0.236152	7.96279	1.68197e-15	4.48257e-14	RP11-461A8.5
ENSG00000115085.12	326.502	1.2301	0.154489	7.96235	1.68798e-15	4.49582e-14	ZAP70
ENSG00000252933.1	2.55639	1.7881	0.224606	7.96107	1.7056e-15	4.53993e-14	RNU6-1223P
ENSG00000248968.1	2.76649	2.14088	0.26896	7.95986	1.72235e-15	4.5817e-14	CTD-2256P15.1
ENSG00000136206.3	15.3028	0.990816	0.124489	7.95908	1.73317e-15	4.60761e-14	SPDYE1
ENSG00000203772.7	167.682	0.829751	0.104257	7.95874	1.73802e-15	4.61766e-14	SPRN
ENSG00000165359.13	691.16	0.976551	0.122721	7.95747	1.75596e-15	4.66244e-14	DDX26B
ENSG00000248290.1	35.3666	1.81803	0.22849	7.95671	1.76674e-15	4.68819e-14	TNXA
ENSG00000262663.1	14.9751	1.53356	0.192742	7.95658	1.76866e-15	4.69038e-14	RP11-497H17.1
ENSG00000172409.5	619.767	-0.419974	0.0527871	-7.956	1.77684e-15	4.70917e-14	CLP1
ENSG00000230189.5	59.4801	1.00181	0.125951	7.95402	1.80559e-15	4.78243e-14	GS1-124K5.2
ENSG00000188747.7	806.284	1.09431	0.137585	7.95372	1.80992e-15	4.79094e-14	NOXA1
ENSG00000281445.1	12.0197	1.37874	0.173374	7.95241	1.82917e-15	4.83893e-14	PCBP2-OT1
ENSG00000133858.14	1975.85	0.676969	0.0851692	7.94852	1.88749e-15	4.99013e-14	ZFC3H1
ENSG00000280605.1	6.39552	1.42811	0.179687	7.94777	1.89902e-15	5.01754e-14	AP001107.1
ENSG00000279396.1	13.4927	1.65902	0.20875	7.9474	1.90468e-15	5.02942e-14	AC130469.1
ENSG00000267053.5	24.7486	1.13242	0.142504	7.94656	1.91754e-15	5.06027e-14	CTD-3162L10.1
ENSG00000087087.17	4436.79	0.463828	0.0583788	7.94515	1.93962e-15	5.11538e-14	SRRT
ENSG00000264201.1	2.39245	1.77805	0.223855	7.94288	1.97543e-15	5.20664e-14	MIR4701
ENSG00000005206.15	2845.71	0.790882	0.0996221	7.93883	2.041e-15	5.37617e-14	SPPL2B
ENSG00000254433.1	19.4428	1.03506	0.130385	7.93846	2.04706e-15	5.38883e-14	RP11-677I18.3
ENSG00000228137.1	6.07692	1.25166	0.157679	7.93805	2.05392e-15	5.4036e-14	AP001469.7
ENSG00000162913.9	59.4523	1.05413	0.132866	7.93383	2.12493e-15	5.587e-14	C1orf145
ENSG00000278467.1	8.67291	1.33252	0.167972	7.93295	2.14005e-15	5.6233e-14	RP11-504P24.9
ENSG00000223749.6	276.994	1.50405	0.18964	7.93106	2.1728e-15	5.7059e-14	MIR503HG
ENSG00000259792.1	6.65743	1.3909	0.175399	7.92993	2.19278e-15	5.75484e-14	RP11-114H24.6
ENSG00000203739.3	60.4616	0.752829	0.0949399	7.92953	2.19973e-15	5.76955e-14	RP11-296O14.3
ENSG00000260252.1	3.99394	1.39827	0.176397	7.92681	2.24852e-15	5.89395e-14	RP11-384M15.3
ENSG00000281039.1	2.40257	2.10157	0.265144	7.92615	2.26046e-15	5.92162e-14	RP4-777O23.3
ENSG00000125355.14	1472.31	-2.97593	0.375469	-7.9259	2.26506e-15	5.93008e-14	TMEM255A
ENSG00000171931.11	5.20597	1.9886	0.251004	7.92258	2.32633e-15	6.08679e-14	FBXW10
ENSG00000001626.13	634.508	-3.2064	0.405035	-7.91634	2.44606e-15	6.39615e-14	CFTR
ENSG00000236871.5	82.6344	1.77363	0.224096	7.9146	2.48048e-15	6.48224e-14	LINC00106
ENSG00000135596.16	2094.54	0.818958	0.103518	7.91124	2.54836e-15	6.65559e-14	MICAL1
ENSG00000279179.1	18.3826	0.854556	0.108028	7.91048	2.56394e-15	6.6922e-14	RP11-131M11.3
ENSG00000221944.4	318.26	0.797195	0.100785	7.90984	2.57715e-15	6.72262e-14	TIGD1
ENSG00000277072.3	304.71	0.834315	0.105482	7.90954	2.58337e-15	6.73474e-14	STAG3L2
ENSG00000253667.2	19.1074	1.12357	0.142069	7.90862	2.60263e-15	6.78087e-14	RP11-30L15.4
ENSG00000212607.1	2.52341	1.79536	0.227021	7.90836	2.60804e-15	6.79084e-14	SNORA45B
ENSG00000250410.1	8.50187	1.36525	0.172641	7.90804	2.6148e-15	6.80434e-14	RP11-714G18.1
ENSG00000273007.1	31.2827	1.14474	0.144774	7.90708	2.63497e-15	6.85049e-14	RP11-170N16.3
ENSG00000275197.1	3.47152	2.00662	0.253776	7.90704	2.63572e-15	6.85049e-14	RP11-295I5.4
ENSG00000258839.2	257.48	1.29574	0.163891	7.90611	2.6555e-15	6.89772e-14	MC1R
ENSG00000232725.1	7.56391	1.35519	0.171433	7.90505	2.67821e-15	6.95253e-14	U52111.14
ENSG00000248936.1	13.0056	1.02028	0.129113	7.90226	2.73891e-15	7.1058e-14	RP11-36B15.1
ENSG00000163728.9	1498.04	0.762037	0.0964426	7.90146	2.75666e-15	7.14754e-14	TTC14
ENSG00000196274.5	7.44977	1.46893	0.18591	7.90134	2.75919e-15	7.1498e-14	Metazoa_SRP
ENSG00000128262.7	22.1761	1.60246	0.202821	7.90088	2.7695e-15	7.17221e-14	POM121L9P
ENSG00000227256.1	11.4069	1.02901	0.130247	7.90041	2.77976e-15	7.19446e-14	MIS18A-AS1
ENSG00000280074.1	2.76214	2.45463	0.310863	7.89619	2.87552e-15	7.43782e-14	AF001548.4
ENSG00000172432.17	2698.28	0.606045	0.0767772	7.89355	2.93713e-15	7.59263e-14	GTPBP2
ENSG00000213413.2	18.104	1.32926	0.168403	7.89333	2.94224e-15	7.60127e-14	PVRIG
ENSG00000180139.11	126.527	1.53986	0.195089	7.89313	2.94711e-15	7.60927e-14	ACTA2-AS1
ENSG00000224430.2	3.27447	1.59569	0.202269	7.88897	3.04698e-15	7.8577e-14	MKRN5P
ENSG00000257231.1	2.0777	1.789	0.226771	7.88903	3.04554e-15	7.8577e-14	DYNLL1P4
ENSG00000159147.16	467.202	0.751323	0.0952396	7.88877	3.05184e-15	7.86553e-14	DONSON
ENSG00000235688.1	19.1627	3.8962	0.493899	7.88866	3.05445e-15	7.86755e-14	AC116614.1
ENSG00000270031.1	7.16241	1.02208	0.129565	7.88854	3.05749e-15	7.87067e-14	RP3-426I6.6
ENSG00000186704.9	57.5535	0.880389	0.111699	7.88182	3.22656e-15	8.30093e-14	DTX2P1
ENSG00000272256.1	12.2499	1.32541	0.168182	7.88082	3.25228e-15	8.3621e-14	RP11-489E7.4
ENSG00000258521.1	9.41844	1.54254	0.19576	7.87972	3.28118e-15	8.43135e-14	RP11-638I2.9
ENSG00000253649.2	32.3694	1.58804	0.201563	7.87865	3.30948e-15	8.49901e-14	PRSS51
ENSG00000263164.1	19.2842	1.0607	0.134652	7.87732	3.34474e-15	8.58445e-14	RP11-333E1.2
ENSG00000106089.10	138.997	0.860339	0.109219	7.87723	3.3473e-15	8.58589e-14	STX1A
ENSG00000221595.1	3.61707	2.12789	0.270138	7.87705	3.35203e-15	8.59291e-14	AC010458.1
ENSG00000116652.6	29.623	1.14814	0.145773	7.87618	3.37542e-15	8.64769e-14	DLEU2L
ENSG00000164663.12	391.787	0.584695	0.0742741	7.87213	3.48666e-15	8.92738e-14	USP49
ENSG00000272791.1	25.2737	1.06611	0.135485	7.86887	3.57863e-15	9.15741e-14	RP11-464F9.22
ENSG00000231459.1	12.404	1.34521	0.170962	7.86847	3.59001e-15	9.18109e-14	LINC00032
ENSG00000280388.1	18.4964	1.38754	0.176352	7.86802	3.60287e-15	9.20849e-14	RP11-229D13.3
ENSG00000274756.1	10.8888	0.951295	0.120921	7.86709	3.62997e-15	9.27227e-14	CTB-75G16.1
ENSG00000276381.1	6.57123	1.32757	0.168753	7.86696	3.6337e-15	9.27628e-14	Z98750.1
ENSG00000240641.3	1.33318	2.91018	0.369996	7.86544	3.67803e-15	9.38389e-14	RN7SL580P
ENSG00000128482.14	54.0858	1.33594	0.169887	7.86368	3.73004e-15	9.51095e-14	RNF112
ENSG00000279873.2	49.7767	1.31198	0.166867	7.86241	3.76804e-15	9.60214e-14	LINC01126
ENSG00000101843.17	2431.55	-0.460292	0.0585471	-7.8619	3.78354e-15	9.63593e-14	PSMD10
ENSG00000270332.1	11.0222	1.03579	0.131758	7.8613	3.80175e-15	9.67345e-14	SMC2-AS1
ENSG00000275560.1	29.5519	1.023	0.130132	7.86126	3.80276e-15	9.67345e-14	RP11-180M15.7
ENSG00000245869.2	3.06082	2.00534	0.255156	7.85926	3.86398e-15	9.82336e-14	RP11-158I9.5
ENSG00000275966.1	6.29495	2.15208	0.273854	7.85849	3.88794e-15	9.87844e-14	RP11-1055B8.9
ENSG00000205238.8	13.2779	1.2089	0.15387	7.85662	3.94626e-15	1.00207e-13	SPDYE2
ENSG00000272223.1	26.3495	0.954281	0.121469	7.85615	3.96132e-15	1.0053e-13	RP1-20C7.6
ENSG00000276071.1	17.5599	1.13163	0.144054	7.85563	3.97761e-15	1.00884e-13	CTD-3234P18.6
ENSG00000265912.1	10.8302	1.37164	0.17464	7.85412	4.02578e-15	1.02045e-13	RP11-583F2.2
ENSG00000280300.1	9.58292	1.11983	0.14258	7.85405	4.0281e-15	1.02045e-13	RP11-338K17.10
ENSG00000225578.1	6.07945	1.44401	0.183867	7.85358	4.04339e-15	1.02372e-13	NCBP2-AS1
ENSG00000261798.1	7.38892	1.86491	0.237469	7.85328	4.0528e-15	1.02549e-13	RP1-118J21.25
ENSG00000279355.1	21.0937	1.36383	0.173682	7.85246	4.07961e-15	1.03167e-13	AGPAT4-IT1
ENSG00000249635.1	7.38499	1.25175	0.159415	7.85214	4.08995e-15	1.03307e-13	RP11-710F7.3
ENSG00000268743.1	8.91407	1.3934	0.177454	7.85216	4.08927e-15	1.03307e-13	CTD-2538G9.5
ENSG00000274653.1	36.1469	0.852383	0.108592	7.84941	4.18007e-15	1.05522e-13	RP11-347C12.11
ENSG00000162994.14	150.41	0.817744	0.10422	7.84636	4.2829e-15	1.08054e-13	CLHC1
ENSG00000243230.1	14.2187	1.70313	0.217067	7.84614	4.29051e-15	1.08183e-13	RP11-286H14.8
ENSG00000260051.1	22.8123	1.63574	0.208494	7.8455	4.31248e-15	1.08673e-13	LA16c-390E6.4
ENSG00000253347.1	3.84978	1.25598	0.160134	7.84333	4.38765e-15	1.10503e-13	CTD-2026D20.2
ENSG00000100483.12	301.93	0.699685	0.0892101	7.84311	4.3951e-15	1.10625e-13	VCPKMT
ENSG00000239732.3	3.60853	1.39218	0.17753	7.84194	4.4365e-15	1.11602e-13	TLR9
ENSG00000221083.1	1.93446	2.52895	0.322637	7.83838	4.56398e-15	1.14742e-13	SNORA77
ENSG00000241288.6	137.734	1.01795	0.12988	7.83763	4.59115e-15	1.15358e-13	RP11-379B18.5
ENSG00000176593.6	391.564	0.888609	0.113379	7.83752	4.59542e-15	1.15398e-13	CTD-2368P22.1
ENSG00000215097.3	11.4171	1.35532	0.172943	7.83678	4.62251e-15	1.1601e-13	DUSP8P3
ENSG00000164548.9	3255.95	0.514231	0.0656212	7.83635	4.63822e-15	1.16337e-13	TRA2A
ENSG00000229276.1	2.59612	1.74468	0.22268	7.83493	4.6911e-15	1.17594e-13	REV3L-IT1
ENSG00000203327.2	6.33915	1.29175	0.164882	7.8344	4.71072e-15	1.18018e-13	AC012358.7
ENSG00000110171.17	728.716	0.496851	0.0634328	7.83271	4.77456e-15	1.19547e-13	TRIM3
ENSG00000273013.1	4.59464	1.42589	0.182049	7.83246	4.78428e-15	1.19721e-13	CTD-2002J20.1
ENSG00000256116.1	6.02834	1.17709	0.150302	7.83148	4.82148e-15	1.20582e-13	RP11-783K16.14
ENSG00000254459.1	5.07599	1.42362	0.18179	7.83112	4.8355e-15	1.20862e-13	RP11-91P24.7
ENSG00000254226.4	8.88578	1.81636	0.231999	7.82918	4.91061e-15	1.22668e-13	CTB-12O2.1
ENSG00000072182.11	7.54678	1.79044	0.228694	7.82898	4.91862e-15	1.22797e-13	ASIC4
ENSG00000276968.1	4.95995	1.35452	0.173019	7.82878	4.9262e-15	1.22915e-13	RP11-90M2.5
ENSG00000127054.17	4258.94	0.527307	0.067361	7.82808	4.95396e-15	1.23536e-13	CPSF3L
ENSG00000281207.1	81.4076	1.28675	0.164405	7.82671	5.00818e-15	1.24816e-13	SLFNL1-AS1
ENSG00000264242.2	1.56481	2.01725	0.257759	7.82613	5.0312e-15	1.25317e-13	RP11-271K11.1
ENSG00000274294.1	8.35371	1.79777	0.229779	7.82393	5.12011e-15	1.27458e-13	RP11-20G13.5
ENSG00000179397.16	60.1443	0.820863	0.104924	7.82344	5.13998e-15	1.27879e-13	C1orf101
ENSG00000143847.14	1768.81	1.69928	0.217211	7.82316	5.15153e-15	1.28092e-13	PPFIA4
ENSG00000183171.5	20.6317	1.76822	0.22604	7.82259	5.17471e-15	1.28594e-13	RP11-49C9.2
ENSG00000205784.2	16.581	1.38811	0.177489	7.82085	5.24686e-15	1.30312e-13	ARRDC5
ENSG00000207003.1	3.77609	1.62383	0.207633	7.82067	5.25408e-15	1.30416e-13	RNU6-611P
ENSG00000279418.1	2.66606	1.81275	0.231808	7.82006	5.27989e-15	1.30981e-13	LINC00244
ENSG00000272983.1	45.2355	0.968089	0.123844	7.81703	5.40855e-15	1.34095e-13	RP11-508N22.12
ENSG00000280214.1	15.7269	1.3483	0.172634	7.81015	5.71202e-15	1.41538e-13	CTD-2012K14.5
ENSG00000166801.14	2481.76	0.60835	0.0779009	7.80928	5.75174e-15	1.4244e-13	FAM111A
ENSG00000269131.1	563.748	0.905202	0.115916	7.80914	5.75816e-15	1.42517e-13	AC004447.2
ENSG00000197943.8	4331.1	-1.81981	0.233117	-7.80642	5.88332e-15	1.45531e-13	PLCG2
ENSG00000243297.2	5.35867	1.38045	0.176878	7.80454	5.97196e-15	1.47639e-13	RPL31P61
ENSG00000278966.1	5.33934	1.81485	0.232589	7.80285	6.05236e-15	1.4954e-13	FKSG48
ENSG00000186088.14	2229.01	0.784931	0.100626	7.80048	6.16718e-15	1.5229e-13	GSAP
ENSG00000228569.1	4.08704	1.56493	0.200641	7.79963	6.20886e-15	1.53231e-13	AC073133.2
ENSG00000237101.1	22.0425	1.33706	0.17146	7.79811	6.28424e-15	1.55003e-13	RP11-365O16.6
ENSG00000228115.1	10.1125	1.30066	0.166795	7.79795	6.29194e-15	1.55064e-13	RP11-165F24.5
ENSG00000236499.2	10.9016	2.39806	0.307526	7.79791	6.29393e-15	1.55064e-13	LINC00896
ENSG00000276768.1	2.12129	1.83842	0.235768	7.79759	6.30998e-15	1.55371e-13	RP5-1116H23.5
ENSG00000273302.1	12.9086	1.23454	0.158347	7.7964	6.36958e-15	1.56749e-13	RP11-493E12.2
ENSG00000165819.10	1552.15	0.59674	0.0765501	7.79542	6.41939e-15	1.57884e-13	METTL3
ENSG00000174943.8	814.414	0.6117	0.0785002	7.79233	6.57855e-15	1.61706e-13	KCTD13
ENSG00000162438.10	5.52958	2.02778	0.260261	7.79133	6.6308e-15	1.62898e-13	CTRC
ENSG00000261094.2	96.0944	0.746417	0.0958033	7.79114	6.64059e-15	1.62952e-13	RP11-355O1.11
ENSG00000268316.1	5.3761	1.38082	0.177229	7.79116	6.63979e-15	1.62952e-13	AC006272.2
ENSG00000244754.7	4905.98	0.533828	0.0685231	7.79047	6.67603e-15	1.63728e-13	N4BP2L2
ENSG00000263069.4	213.853	1.02233	0.13123	7.79036	6.68198e-15	1.63781e-13	CTD-2047H16.4
ENSG00000272438.1	3.59553	2.4538	0.314983	7.79026	6.68711e-15	1.63813e-13	RP11-54O7.16
ENSG00000229677.1	5.21893	1.36315	0.175057	7.78692	6.86605e-15	1.68101e-13	RP11-383F6.1
ENSG00000271778.1	8.48085	1.95645	0.251365	7.78332	7.06434e-15	1.72857e-13	RP11-379F4.8
ENSG00000276926.1	2.52361	1.58198	0.203262	7.78297	7.08442e-15	1.7325e-13	MIR6797
ENSG00000197124.10	212.127	0.819501	0.105307	7.78204	7.13618e-15	1.74417e-13	ZNF682
ENSG00000268041.1	6.79617	1.52026	0.195384	7.78087	7.20285e-15	1.75947e-13	CTD-2575K13.6
ENSG00000274565.1	8.382	1.55517	0.199986	7.7764	7.46184e-15	1.8217e-13	CTD-3035K23.7
ENSG00000229598.1	11.6209	1.13656	0.146186	7.77472	7.56144e-15	1.84497e-13	PRDX3P1
ENSG00000116237.14	4898.03	-0.439635	0.0565525	-7.77393	7.60867e-15	1.8545e-13	ICMT
ENSG00000132530.15	604.291	1.21208	0.155916	7.77392	7.60915e-15	1.8545e-13	XAF1
ENSG00000264705.1	6.4093	1.57905	0.203139	7.77323	7.65117e-15	1.86369e-13	RP11-674P19.2
ENSG00000236772.1	15.2192	1.19624	0.153919	7.77188	7.73306e-15	1.88257e-13	RP5-1184F4.5
ENSG00000268520.1	6.71557	1.21722	0.156624	7.77161	7.74919e-15	1.88543e-13	CTD-2616J11.10
ENSG00000145147.18	1307.54	-2.21594	0.285166	-7.77071	7.80469e-15	1.89786e-13	SLIT2
ENSG00000148795.5	259.108	-2.40254	0.309186	-7.77055	7.81487e-15	1.89926e-13	CYP17A1
ENSG00000263842.1	4.20802	1.45382	0.187104	7.77015	7.83924e-15	1.90411e-13	AC104986.1
ENSG00000279989.1	25.0833	1.07676	0.13858	7.76993	7.85267e-15	1.9063e-13	RP11-158H5.2
ENSG00000254964.1	1.84848	1.89833	0.244384	7.76782	7.98495e-15	1.93732e-13	RP11-831H9.3
ENSG00000167524.13	146.436	1.3577	0.174797	7.7673	8.01779e-15	1.94419e-13	SGK494
ENSG00000207741.1	8.99626	1.33001	0.171271	7.76556	8.1285e-15	1.96993e-13	MIR590
ENSG00000279432.1	15.5888	1.5743	0.20275	7.76475	8.18067e-15	1.98145e-13	RP11-135N5.3
ENSG00000005379.14	1053.68	1.13314	0.145975	7.76258	8.3221e-15	2.01457e-13	BZRAP1
ENSG00000255104.6	2.53241	2.04968	0.264084	7.76146	8.39539e-15	2.03118e-13	ZNF286A
ENSG00000235481.2	3.36029	1.41838	0.182767	7.76056	8.45563e-15	2.04345e-13	UBE2R2-AS1
ENSG00000270433.1	5.23591	1.42569	0.183709	7.76057	8.45454e-15	2.04345e-13	RP11-124D2.7
ENSG00000244682.6	253.257	1.4289	0.184157	7.75915	8.55021e-15	2.06515e-13	FCGR2C
ENSG00000071894.13	3513.54	0.599986	0.0773443	7.75733	8.67351e-15	2.09376e-13	CPSF1
ENSG00000279954.1	2.65478	1.92702	0.248417	7.75722	8.68128e-15	2.09446e-13	WI2-85898F10.2
ENSG00000092929.10	630.292	0.934986	0.120565	7.75501	8.83351e-15	2.12999e-13	UNC13D
ENSG00000274001.1	3.67585	1.50741	0.194423	7.75325	8.95732e-15	2.15863e-13	RP11-5G9.5
ENSG00000244879.4	892.289	1.09217	0.140879	7.75255	9.00631e-15	2.16922e-13	GABPB1-AS1
ENSG00000234883.3	137.54	1.62407	0.209541	7.7506	9.14603e-15	2.20165e-13	MIR155HG
ENSG00000276698.1	46.8413	0.790201	0.101959	7.75018	9.17626e-15	2.20769e-13	RP11-468E2.10
ENSG00000268230.4	18.1942	1.33672	0.172488	7.74963	9.21614e-15	2.21604e-13	CTD-2619J13.8
ENSG00000169660.14	1245.65	0.565144	0.0729298	7.74915	9.25096e-15	2.22317e-13	HEXDC
ENSG00000215041.8	1188.48	0.558194	0.0720363	7.74879	9.27732e-15	2.22827e-13	NEURL4
ENSG00000203286.5	4.73843	1.43589	0.185308	7.74867	9.28582e-15	2.22906e-13	Metazoa_SRP
ENSG00000167945.1	2.65463	2.03512	0.262677	7.74761	9.36366e-15	2.24649e-13	PRR25
ENSG00000255671.1	23.9828	1.95712	0.252657	7.74615	9.47225e-15	2.27128e-13	RP11-283I3.1
ENSG00000263033.2	18.1818	1.49649	0.193214	7.74526	9.53874e-15	2.28595e-13	RP11-396B14.2
ENSG00000227212.3	18.5635	1.23956	0.160074	7.74366	9.65956e-15	2.31362e-13	PFN1P7
ENSG00000232457.4	12.1954	1.49398	0.192974	7.74185	9.79777e-15	2.34542e-13	SLC16A6P1
ENSG00000143178.11	282.252	1.01721	0.131421	7.74003	9.93904e-15	2.37791e-13	TBX19
ENSG00000242085.1	10.9787	1.14146	0.147486	7.73948	9.98242e-15	2.38696e-13	RPS20P33
ENSG00000215795.2	20.7707	1.06977	0.138227	7.73923	1.00018e-14	2.39026e-13	RP11-488L18.3
ENSG00000243107.1	17.9318	1.29247	0.167016	7.73862	1.00504e-14	2.40055e-13	AC000120.7
ENSG00000277555.1	3.5525	1.45657	0.188242	7.73776	1.01184e-14	2.41546e-13	CTA-38K21.5
ENSG00000225891.1	9.7052	1.0553	0.136406	7.73646	1.02222e-14	2.43887e-13	RP3-476K8.3
ENSG00000165555.8	42.4093	0.746854	0.0965445	7.73585	1.02717e-14	2.44934e-13	NOXRED1
ENSG00000246851.1	7.98792	1.3615	0.176023	7.73481	1.0356e-14	2.46806e-13	RP11-544A12.8
ENSG00000249840.2	5.67648	1.94761	0.25181	7.73444	1.0386e-14	2.47385e-13	GAPDHP76
ENSG00000142303.12	837.031	1.32052	0.170742	7.73402	1.04204e-14	2.48066e-13	ADAMTS10
ENSG00000262248.1	4.35322	1.41339	0.182763	7.73344	1.04676e-14	2.49053e-13	RP11-235E17.5
ENSG00000250602.4	41.8531	1.17636	0.152157	7.73123	1.06514e-14	2.53173e-13	RP11-517I3.1
ENSG00000267632.1	53.1238	1.2426	0.160724	7.73121	1.06526e-14	2.53173e-13	RP11-400F19.18
ENSG00000130649.8	89.8653	1.61589	0.209023	7.73066	1.0699e-14	2.54137e-13	CYP2E1
ENSG00000175309.13	4438.3	0.75353	0.0974773	7.73032	1.0728e-14	2.54684e-13	PHYKPL
ENSG00000263818.4	23.5118	1.05065	0.135935	7.72907	1.08337e-14	2.57054e-13	CTD-2206N4.4
ENSG00000261864.1	2.65987	1.4996	0.194107	7.72563	1.11306e-14	2.63951e-13	RP11-67A1.2
ENSG00000109684.13	235.368	-3.18434	0.412267	-7.72397	1.1276e-14	2.67252e-13	CLNK
ENSG00000231453.1	1.19832	2.54266	0.329217	7.72337	1.13293e-14	2.68368e-13	LINC01305
ENSG00000267340.1	9.07181	1.20994	0.156705	7.72113	1.15307e-14	2.72988e-13	RP11-242D8.3
ENSG00000237669.1	90.567	1.02179	0.132356	7.72003	1.16303e-14	2.75044e-13	HCG4P3
ENSG00000271424.1	10.4867	1.46291	0.189495	7.72005	1.16284e-14	2.75044e-13	RP11-647O20.1
ENSG00000255559.1	26.1022	1.25815	0.162978	7.71975	1.16555e-14	2.75489e-13	ZNF252P-AS1
ENSG00000234055.1	2.09346	1.74681	0.226291	7.7193	1.16973e-14	2.76325e-13	RP11-247A12.1
ENSG00000275343.1	3.88259	1.26159	0.16346	7.71802	1.1815e-14	2.78951e-13	RP11-323F24.4
ENSG00000277568.1	2.20162	1.55962	0.202096	7.71723	1.18889e-14	2.80543e-13	uc_338
ENSG00000204584.1	39.0604	1.14772	0.148732	7.71672	1.19364e-14	2.81377e-13	RP11-304F15.3
ENSG00000228444.2	10.1545	1.57293	0.203834	7.71671	1.19373e-14	2.81377e-13	RP11-173B14.4
ENSG00000230872.1	20.1403	1.16646	0.151186	7.71541	1.20591e-14	2.84092e-13	AC092338.5
ENSG00000232934.6	26.8715	0.911428	0.118149	7.71423	1.21714e-14	2.86581e-13	RP11-324O2.3
ENSG00000270052.1	1.1655	2.62288	0.340028	7.71373	1.2219e-14	2.87543e-13	WI2-80269A6.1
ENSG00000088305.17	259.132	0.978767	0.126911	7.71226	1.23612e-14	2.90731e-13	DNMT3B
ENSG00000274979.1	6.81254	1.68185	0.218083	7.712	1.23859e-14	2.91153e-13	RP11-1143G9.5
ENSG00000260816.2	25.9168	1.8232	0.236421	7.71165	1.24202e-14	2.91801e-13	RP11-319G9.3
ENSG00000251429.1	16.1238	1.38216	0.179264	7.71024	1.25584e-14	2.94887e-13	RP11-597D13.7
ENSG00000134571.9	10.9403	1.60397	0.208111	7.70729	1.28522e-14	3.01621e-13	MYBPC3
ENSG00000267519.3	1119.76	1.66238	0.21572	7.70618	1.29641e-14	3.04081e-13	CTD-3252C9.4
ENSG00000232149.1	6.75154	1.26035	0.163572	7.70514	1.30695e-14	3.06385e-13	FERP1
ENSG00000059588.8	1484.11	0.724138	0.0939955	7.70396	1.31912e-14	3.0907e-13	TARBP1
ENSG00000237418.1	2.86942	1.59108	0.206541	7.70344	1.32447e-14	3.10156e-13	AC069257.6
ENSG00000228189.4	1.91946	2.6851	0.348575	7.70309	1.32813e-14	3.10844e-13	RP13-60M5.2
ENSG00000268884.1	4.30352	1.4965	0.194312	7.70153	1.34444e-14	3.1449e-13	CTD-2550O8.7
ENSG00000279721.1	3.83099	1.65674	0.215183	7.6992	1.3692e-14	3.20107e-13	RP11-416H1.2
ENSG00000280383.1	37.794	1.24683	0.161958	7.69848	1.37694e-14	3.21743e-13	CTA-941F9.10
ENSG00000225213.2	5.38235	1.33801	0.173846	7.69656	1.39773e-14	3.26422e-13	RP11-197M22.2
ENSG00000223537.2	3.76852	1.54759	0.201081	7.69634	1.4002e-14	3.26821e-13	RP5-919F19.5
ENSG00000265982.1	10.5746	1.55911	0.202618	7.69482	1.41698e-14	3.3056e-13	RP11-927P21.4
ENSG00000276248.1	37.1644	1.02509	0.133296	7.69033	1.46755e-14	3.42172e-13	RP11-230F18.5
ENSG00000279147.1	2.1115	2.21557	0.288212	7.6873	1.50273e-14	3.50184e-13	RP11-271K21.12
ENSG00000230912.1	7.72001	1.12675	0.146578	7.68702	1.50604e-14	3.50766e-13	RP3-508I15.10
ENSG00000244701.1	186.385	1.11348	0.144865	7.68637	1.5137e-14	3.52358e-13	RP5-894A10.2
ENSG00000223500.1	8.81521	1.43814	0.187108	7.68614	1.51636e-14	3.52787e-13	AC083862.6
ENSG00000168255.17	185.258	0.847814	0.110306	7.68604	1.51765e-14	3.52896e-13	POLR2J3
ENSG00000273749.3	8673.5	-0.429142	0.0558508	-7.68373	1.54528e-14	3.59127e-13	CYFIP1
ENSG00000131043.10	2803.47	-0.33082	0.0430616	-7.68248	1.56041e-14	3.62449e-13	AAR2
ENSG00000198780.10	122.081	-2.29662	0.298968	-7.68181	1.56856e-14	3.64144e-13	FAM169A
ENSG00000279457.2	153.522	0.922512	0.120094	7.68156	1.57159e-14	3.64651e-13	FO538757.2
ENSG00000235979.7	4.76928	2.26086	0.294348	7.68092	1.57956e-14	3.66303e-13	AC004448.5
ENSG00000242686.4	13.1802	2.45427	0.319591	7.6794	1.59831e-14	3.70452e-13	RP11-1191J2.2
ENSG00000257809.1	5.09758	1.54096	0.200684	7.67854	1.60906e-14	3.72742e-13	RP11-603J24.14
ENSG00000171262.10	2107.69	-0.447273	0.058251	-7.67837	1.61126e-14	3.73052e-13	FAM98B
ENSG00000277383.1	10.5302	1.60176	0.208612	7.67814	1.61413e-14	3.73516e-13	CTD-3001H11.2
ENSG00000183891.5	449.851	0.67186	0.0875298	7.67579	1.64406e-14	3.80236e-13	TTC32
ENSG00000228802.1	2.07635	1.78618	0.232746	7.67435	1.66255e-14	3.84306e-13	AC073641.2
ENSG00000168395.13	929.805	0.59748	0.0778622	7.67356	1.67293e-14	3.86498e-13	ING5
ENSG00000274602.3	270.084	1.33613	0.174238	7.66841	1.74137e-14	4.02093e-13	PI4KAP1
ENSG00000254094.1	1.40252	2.11711	0.276167	7.66607	1.77348e-14	4.09288e-13	AC078852.1
ENSG00000141519.13	614.42	1.04057	0.135757	7.66493	1.78933e-14	4.12726e-13	CCDC40
ENSG00000260469.2	43.3667	-4.79543	0.625688	-7.66426	1.79869e-14	4.14661e-13	C15orf59-AS1
ENSG00000179420.11	0.762128	2.89504	0.377827	7.66234	1.8258e-14	4.20687e-13	OR6W1P
ENSG00000179335.17	3097.35	0.485749	0.063402	7.66142	1.83891e-14	4.2348e-13	CLK3
ENSG00000175206.9	7.34876	1.32442	0.172917	7.65929	1.86958e-14	4.30314e-13	NPPA
ENSG00000163009.7	12.7151	1.56944	0.204941	7.65799	1.8886e-14	4.34458e-13	C2orf48
ENSG00000262700.1	4.12115	1.42735	0.18643	7.65623	1.91474e-14	4.40236e-13	RP11-266L9.3
ENSG00000185352.8	183.921	-2.95596	0.386111	-7.65573	1.92214e-14	4.41701e-13	HS6ST3
ENSG00000120798.15	1197.25	0.508169	0.0663804	7.65542	1.92687e-14	4.42554e-13	NR2C1
ENSG00000232928.2	5.87223	1.49708	0.195561	7.65529	1.9288e-14	4.4276e-13	DDX3P1
ENSG00000225315.2	2.97571	1.71808	0.224442	7.65492	1.93437e-14	4.43803e-13	RP11-293P20.2
ENSG00000166913.11	17979.1	-0.456934	0.059701	-7.65371	1.95262e-14	4.47751e-13	YWHAB
ENSG00000259298.1	23.4718	1.01507	0.132639	7.65287	1.96544e-14	4.5045e-13	RP11-562A8.4
ENSG00000275981.1	14.9933	1.60681	0.210062	7.64922	2.02195e-14	4.63155e-13	EGOT
ENSG00000262678.1	9.60285	1.04119	0.136161	7.6468	2.0605e-14	4.71733e-13	RP5-1050D4.4
ENSG00000243323.4	21.3643	1.87214	0.244914	7.64407	2.10457e-14	4.81567e-13	PTPRVP
ENSG00000143199.16	43.8217	1.42047	0.185889	7.64151	2.14689e-14	4.9099e-13	ADCY10
ENSG00000226807.5	7.79754	1.8027	0.235913	7.6414	2.1488e-14	4.91167e-13	MROH5
ENSG00000254812.1	6.59163	1.37688	0.180196	7.64105	2.15456e-14	4.92221e-13	RP11-661A12.12
ENSG00000083720.11	4544.66	-2.03629	0.266496	-7.64096	2.15601e-14	4.92291e-13	OXCT1
ENSG00000143624.12	4460.34	0.614693	0.0804482	7.64086	2.15777e-14	4.92432e-13	INTS3
ENSG00000264425.1	5.82067	1.17415	0.153691	7.63967	2.17776e-14	4.96729e-13	MIR4653
ENSG00000278500.1	37.7414	1.33783	0.17512	7.63951	2.18044e-14	4.97077e-13	AC009336.19
ENSG00000120049.17	109.565	1.29697	0.169777	7.63926	2.18477e-14	4.97801e-13	KCNIP2
ENSG00000236047.1	7.34516	1.47316	0.192939	7.63535	2.25203e-14	5.12855e-13	AC073410.1
ENSG00000274723.1	14.2793	1.36334	0.178605	7.63328	2.28854e-14	5.20893e-13	RP11-618L22.1
ENSG00000166839.15	239.733	0.717576	0.0940125	7.63277	2.29768e-14	5.22697e-13	ANKDD1A
ENSG00000265683.1	9.50992	1.26976	0.166364	7.63246	2.30316e-14	5.23669e-13	RP11-173M1.5
ENSG00000148248.12	12372.7	-0.506215	0.0663393	-7.6307	2.33483e-14	5.30589e-13	SURF4
ENSG00000267138.1	3.65491	1.5326	0.20085	7.63055	2.33756e-14	5.30929e-13	AC005954.3
ENSG00000215158.8	71.5993	1.04328	0.136783	7.62723	2.39857e-14	5.44499e-13	RP11-1023L17.1
ENSG00000175711.7	249.124	0.775576	0.101702	7.62596	2.42225e-14	5.49584e-13	B3GNTL1
ENSG00000236799.1	2.07265	2.00156	0.262494	7.62515	2.43743e-14	5.52737e-13	RP11-383C6.2
ENSG00000238061.2	7.55303	1.10727	0.145221	7.62475	2.44515e-14	5.54195e-13	RP4-635A23.4
ENSG00000236255.1	90.4755	0.906185	0.118855	7.62432	2.45319e-14	5.55725e-13	AC009404.2
ENSG00000259840.1	7.48101	1.41628	0.185794	7.62285	2.48128e-14	5.61792e-13	LA16c-380A1.1
ENSG00000151650.7	82.1041	1.18145	0.155014	7.6216	2.50556e-14	5.66992e-13	VENTX
ENSG00000225697.9	429.531	0.98735	0.129566	7.62045	2.52787e-14	5.7174e-13	SLC26A6
ENSG00000170581.12	5435.16	0.617851	0.081091	7.61923	2.55203e-14	5.76901e-13	STAT2
ENSG00000132199.17	4728.6	0.824717	0.108256	7.61818	2.57279e-14	5.81287e-13	ENOSF1
ENSG00000168092.12	6231.47	-0.405914	0.0532913	-7.61689	2.5986e-14	5.86812e-13	PAFAH1B2
ENSG00000168907.12	245.035	-4.61326	0.605767	-7.61557	2.62536e-14	5.92545e-13	PLA2G4F
ENSG00000223511.4	11.896	1.72064	0.225941	7.61543	2.62813e-14	5.92857e-13	RP13-297E16.4
ENSG00000236269.1	23.0939	1.30783	0.171739	7.61521	2.63265e-14	5.93567e-13	ENO1-IT1
ENSG00000275383.1	8.51273	1.16486	0.152986	7.61414	2.65443e-14	5.98165e-13	RP11-615I2.6
ENSG00000196689.9	14.6543	1.29591	0.170201	7.61399	2.65763e-14	5.98571e-13	TRPV1
ENSG00000258302.2	29.4698	1.17939	0.154902	7.61374	2.66283e-14	5.9943e-13	RP11-981P6.1
ENSG00000251666.1	11.1742	1.08516	0.142543	7.6129	2.6801e-14	6.03003e-13	ZNF346-IT1
ENSG00000265460.5	290.058	-4.83722	0.635476	-7.61197	2.69945e-14	6.07039e-13	RP11-690G19.4
ENSG00000238268.2	3.60763	1.92444	0.252839	7.61134	2.71279e-14	6.094e-13	RP11-229P13.19
ENSG00000256612.6	12.4421	1.42572	0.187313	7.61139	2.71158e-14	6.094e-13	CYP2B7P
ENSG00000119318.11	8302.57	-0.515578	0.067759	-7.609	2.76224e-14	6.20186e-13	RAD23B
ENSG00000169032.8	3959.83	-0.491668	0.0646231	-7.60825	2.77834e-14	6.23475e-13	MAP2K1
ENSG00000250673.1	12.5236	1.80363	0.23712	7.6064	2.81836e-14	6.32028e-13	RP11-6L6.2
ENSG00000270015.1	295.283	0.720409	0.0947115	7.60635	2.81939e-14	6.32028e-13	RP11-540B6.6
ENSG00000186866.15	2209.64	0.51607	0.0678483	7.60624	2.82189e-14	6.32259e-13	POFUT2
ENSG00000232630.1	42.281	0.753888	0.0991284	7.60517	2.84537e-14	6.37188e-13	PRPS1P2
ENSG00000259630.2	4.39476	1.73653	0.228361	7.60432	2.86407e-14	6.41042e-13	CTD-2262B20.1
ENSG00000225964.4	12.4802	1.54197	0.202822	7.60256	2.90328e-14	6.49481e-13	NRIR
ENSG00000273073.1	7.87689	1.8976	0.249634	7.60156	2.92593e-14	6.54208e-13	RP11-109E12.1
ENSG00000236325.1	1.86074	2.1212	0.279095	7.60028	2.9548e-14	6.6032e-13	AC005300.5
ENSG00000185674.8	8.95258	1.36952	0.180206	7.59972	2.96778e-14	6.62877e-13	LYG2
ENSG00000259797.1	3.20527	1.69066	0.222564	7.59626	3.04814e-14	6.80472e-13	RP11-96D1.3
ENSG00000273724.1	8.48	1.13922	0.149979	7.59591	3.05648e-14	6.81981e-13	RP11-347C12.12
ENSG00000269924.1	2.75934	1.52218	0.200448	7.59388	3.10465e-14	6.92369e-13	RP11-697N18.4
ENSG00000087365.13	11084.1	-0.281142	0.0370316	-7.59194	3.15149e-14	7.02451e-13	SF3B2
ENSG00000119707.12	4706.84	0.596094	0.0785226	7.59137	3.16549e-14	7.05207e-13	RBM25
ENSG00000196118.10	60.2047	1.21464	0.160072	7.58809	3.24654e-14	7.22888e-13	C16orf93
ENSG00000251323.2	7.7361	1.26009	0.166074	7.58751	3.26104e-14	7.25742e-13	RP11-452H21.4
ENSG00000207865.1	5.71892	1.4003	0.184594	7.58583	3.30362e-14	7.34839e-13	MIR34A
ENSG00000240567.1	5.46298	2.01598	0.265858	7.58294	3.37799e-14	7.50992e-13	RP11-3P17.4
ENSG00000260470.1	13.1602	1.39966	0.184623	7.58115	3.42493e-14	7.61034e-13	RP11-834C11.11
ENSG00000145075.10	127.389	0.982462	0.129634	7.57873	3.48956e-14	7.74596e-13	CCDC39
ENSG00000264176.1	30.0259	0.920756	0.121492	7.57873	3.4895e-14	7.74596e-13	MAGOH2P
ENSG00000263220.1	10.3552	1.30617	0.172352	7.57848	3.49636e-14	7.75706e-13	RP11-420A6.2
ENSG00000224863.1	3.56392	1.7992	0.237511	7.57521	3.58539e-14	7.95048e-13	LINC01398
ENSG00000155363.17	2813.13	0.588014	0.0776287	7.5747	3.59968e-14	7.97805e-13	MOV10
ENSG00000161547.13	5377.4	0.466417	0.0615777	7.57444	3.60683e-14	7.98978e-13	SRSF2
ENSG00000214198.6	43.4635	0.705338	0.0931273	7.57391	3.62165e-14	8.01848e-13	RP11-642P15.1
ENSG00000185101.11	1140.46	1.5097	0.199419	7.57049	3.71808e-14	8.22775e-13	ANO9
ENSG00000270419.1	30.4056	1.0666	0.140906	7.56957	3.74464e-14	8.28226e-13	CAHM
ENSG00000239763.2	56.4467	1.22908	0.16238	7.56915	3.75667e-14	8.30461e-13	AC009120.3
ENSG00000147166.9	26.5799	0.997243	0.131759	7.56871	3.76953e-14	8.32876e-13	ITGB1BP2
ENSG00000234793.1	2.14544	1.92481	0.254317	7.56856	3.77378e-14	8.33389e-13	AC114730.7
ENSG00000174353.16	107.075	0.848187	0.112077	7.56788	3.79368e-14	8.37352e-13	STAG3L3
ENSG00000280163.1	12.3076	1.28688	0.170049	7.5677	3.79895e-14	8.38085e-13	CTC-277H1.6
ENSG00000214776.8	26.3653	1.26214	0.166795	7.56698	3.82003e-14	8.42305e-13	RP11-726G1.1
ENSG00000197119.11	1611.53	1.15617	0.152794	7.56682	3.82485e-14	8.42935e-13	SLC25A29
ENSG00000241666.2	9.27692	1.38852	0.18352	7.56602	3.84844e-14	8.477e-13	RP3-455J7.4
ENSG00000214093.3	8.31483	1.5489	0.204805	7.56279	3.94513e-14	8.68298e-13	RP11-247I13.3
ENSG00000230666.4	8.2342	2.04048	0.269807	7.56276	3.94598e-14	8.68298e-13	CEACAM22P
ENSG00000255703.1	1.37053	2.60793	0.344965	7.56	4.03069e-14	8.86484e-13	RP11-46H11.2
ENSG00000267127.5	43.9558	1.05677	0.139793	7.55953	4.04515e-14	8.8921e-13	RP11-795F19.5
ENSG00000252657.1	0.936545	2.69256	0.356195	7.55925	4.05397e-14	8.90694e-13	SNORA70
ENSG00000160305.16	2439.76	0.489307	0.0647306	7.55912	4.05809e-14	8.91143e-13	DIP2A
ENSG00000268758.4	46.2836	1.57951	0.20902	7.55675	4.1328e-14	9.07086e-13	EMR4P
ENSG00000248751.5	7.06095	1.22777	0.162507	7.55523	4.18129e-14	9.17262e-13	RP1-130H16.18
ENSG00000266385.1	3.353	1.53351	0.203013	7.55376	4.22883e-14	9.27219e-13	RP11-227G15.8
ENSG00000277916.1	16.9388	1.21886	0.161366	7.55343	4.23939e-14	9.29062e-13	uc_338
ENSG00000132780.15	4081.37	0.536372	0.0710183	7.55259	4.26699e-14	9.34634e-13	NASP
ENSG00000243433.1	5.35405	1.37151	0.181604	7.55218	4.28018e-14	9.36569e-13	RP11-148K1.10
ENSG00000260206.1	1.80522	1.89492	0.250908	7.55225	4.27807e-14	9.36569e-13	CTD-2026K11.2
ENSG00000275576.1	3.29877	1.89842	0.251384	7.55187	4.29057e-14	9.38365e-13	RP5-836N17.4
ENSG00000230280.2	11.4576	1.05986	0.140388	7.5495	4.36923e-14	9.55084e-13	HNRNPA1P59
ENSG00000103194.14	4616.65	-0.401535	0.0531925	-7.54871	4.39583e-14	9.60412e-13	USP10
ENSG00000259776.1	0.799014	2.80291	0.37133	7.54831	4.40939e-14	9.62885e-13	RP11-544D21.2
ENSG00000178852.14	220.53	1.08097	0.143226	7.54733	4.44263e-14	9.69652e-13	EFCAB13
ENSG00000260306.1	19.2465	1.4028	0.185888	7.54647	4.4721e-14	9.75589e-13	RP11-645C24.5
ENSG00000202314.1	9.9758	1.22621	0.162507	7.54555	4.50392e-14	9.82033e-13	SNORD6
ENSG00000277246.1	3.35103	1.50673	0.199709	7.5446	4.53681e-14	9.88704e-13	RP11-153I24.4
ENSG00000103056.10	98.2263	0.878227	0.116425	7.54331	4.58192e-14	9.98029e-13	SMPD3
ENSG00000099899.13	1716.07	0.594435	0.0788264	7.54107	4.66144e-14	1.01484e-12	TRMT2A
ENSG00000122435.8	666.263	0.57636	0.0764639	7.53768	4.78422e-14	1.04104e-12	TRMT13
ENSG00000269815.1	7.58062	1.30372	0.172975	7.53704	4.80756e-14	1.04559e-12	CTD-2278I10.4
ENSG00000242578.1	2.89878	1.58956	0.210967	7.53465	4.8966e-14	1.06442e-12	RP11-469J4.3
ENSG00000170011.12	734.539	-2.04795	0.271815	-7.53437	4.90684e-14	1.06611e-12	MYRIP
ENSG00000241640.2	1.31142	3.0495	0.40479	7.53353	4.93875e-14	1.0725e-12	RP11-59H7.1
ENSG00000239300.4	14.7013	0.944934	0.125457	7.53195	4.99863e-14	1.08495e-12	RP11-400L8.2
ENSG00000122180.4	2.08178	2.21981	0.294789	7.53016	5.0679e-14	1.09943e-12	MYOG
ENSG00000268746.1	6.56585	1.48175	0.19682	7.52843	5.13547e-14	1.11353e-12	CTD-2571L23.8
ENSG00000160973.7	6.94447	1.54326	0.205049	7.52629	5.2203e-14	1.13135e-12	FOXH1
ENSG00000231393.1	6.16617	1.43609	0.19088	7.52354	5.33116e-14	1.1548e-12	RP11-331F9.3
ENSG00000177084.15	1358.45	0.526274	0.0699622	7.52227	5.38334e-14	1.16551e-12	POLE
ENSG00000220305.1	14.3811	1.26125	0.167733	7.51941	5.5026e-14	1.19074e-12	HNRNPH1P1
ENSG00000187951.9	124.931	0.836969	0.11131	7.51927	5.50816e-14	1.19134e-12	ARHGAP11B
ENSG00000267774.2	68.3481	-6.71759	0.893414	-7.51901	5.51934e-14	1.19316e-12	RP11-2N1.2
ENSG00000247809.6	375.15	0.683774	0.090954	7.5178	5.57057e-14	1.20363e-12	NR2F2-AS1
ENSG00000271806.1	4.70639	1.50642	0.200383	7.51771	5.57421e-14	1.20381e-12	RP5-892K4.1
ENSG00000224429.6	28.4099	0.826691	0.109995	7.5157	5.66055e-14	1.22184e-12	LINC00539
ENSG00000269958.1	278.419	0.714966	0.0951526	7.51388	5.73987e-14	1.23834e-12	RP11-73M18.8
ENSG00000196419.11	14618.2	-0.348436	0.0463992	-7.50952	5.93437e-14	1.27966e-12	XRCC6
ENSG00000260778.3	26.6852	1.02061	0.135938	7.5079	6.00819e-14	1.29494e-12	RP11-304L19.13
ENSG00000225507.1	104.587	0.562378	0.0749133	7.50705	6.04755e-14	1.30277e-12	AC069282.6
[truncated: 58,485 more rows]

## Sheet: PRAD_IR_clusters_DESeq2
Supplementary Data 16: Differential gene expression analysis between IR clusters for KIRC and PRAD.
gene	baseMean	log2FoldChange	lfcSE	stat	pvalue	padj	gene_name
ENSG00000221978.10	5571.03	1.14657	0.0507594	22.5883	5.65129e-113	2.24475e-108	CCNL2
ENSG00000228486.8	118.089	1.22883	0.0578205	21.2526	3.11991e-100	6.1963e-96	LINC01125
ENSG00000173209.21	1764.11	1.20293	0.0568303	21.1671	1.9216e-99	2.54426e-95	AHSA2
ENSG00000139631.17	1336.75	1.16387	0.0559213	20.8127	3.32413e-96	3.30094e-92	CSAD
ENSG00000138834.11	2508.68	1.10997	0.0534486	20.7671	8.59064e-96	6.82458e-92	MAPK8IP3
ENSG00000198563.12	3779.38	0.946709	0.0465863	20.3216	8.28458e-92	5.48453e-88	DDX39B
ENSG00000167615.15	7199.46	1.04806	0.0518146	20.227	5.65888e-91	3.21109e-87	LENG8
ENSG00000161010.13	855.915	0.701314	0.0349757	20.0514	1.96134e-89	9.73829e-86	C5orf45
ENSG00000184465.14	645.675	0.989196	0.0503328	19.6531	5.43615e-86	2.39922e-82	WDR27
ENSG00000204149.8	262.522	1.03214	0.0529528	19.4916	1.29269e-84	5.1347e-81	AGAP6
ENSG00000258727.1	326.692	1.42361	0.0736128	19.3392	2.51361e-83	9.07663e-80	RP11-66N24.3
ENSG00000261326.2	351.611	1.28912	0.0667761	19.3051	4.86179e-83	1.60929e-79	LINC01355
ENSG00000176444.17	1965.67	0.612425	0.0323379	18.9383	5.5141e-80	1.68481e-76	CLK2
ENSG00000120458.8	441.303	0.754838	0.0399878	18.8767	1.77296e-79	5.03028e-76	MSANTD2
ENSG00000241404.5	73.7727	1.26495	0.0671295	18.8435	3.32314e-79	8.79989e-76	EGFL8
ENSG00000214021.14	791.521	1.18524	0.063475	18.6725	8.29332e-78	2.05887e-74	TTLL3
ENSG00000250506.5	36.4442	1.25385	0.0672261	18.6512	1.23509e-77	2.88582e-74	CDK3
ENSG00000167766.17	2296.57	0.759314	0.0407499	18.6335	1.71846e-77	3.79217e-74	ZNF83
ENSG00000073605.17	422.768	1.36799	0.0734603	18.6222	2.12418e-77	4.44078e-74	GSDMB
ENSG00000197774.11	1185.06	1.30048	0.0699016	18.6044	2.95951e-77	5.87774e-74	EME2
ENSG00000153291.14	910.24	1.34411	0.0723556	18.5764	4.98702e-77	9.43284e-74	SLC25A27
ENSG00000235016.1	83.4186	1.05827	0.0570964	18.5348	1.08091e-76	1.95159e-73	SEMA3F-AS1
ENSG00000205560.11	113.925	1.36232	0.0736183	18.5052	1.87342e-76	3.2354e-73	CPT1B
ENSG00000203761.5	106.002	0.845421	0.0457299	18.4873	2.61364e-76	4.32568e-73	MSTO2P
ENSG00000132680.9	2191.36	0.832098	0.0451275	18.4388	6.41143e-76	1.01867e-72	KIAA0907
ENSG00000261505.1	128.382	1.22921	0.0667089	18.4265	8.04637e-76	1.22927e-72	LA16c-358B7.3
ENSG00000235351.1	20.2063	1.5416	0.0839608	18.3609	2.70093e-75	3.97347e-72	AC114730.11
ENSG00000255182.2	142.852	1.64688	0.0897083	18.3581	2.84214e-75	4.03188e-72	CTD-2517M22.14
ENSG00000273137.1	67.9737	1.0344	0.05654	18.2951	9.05951e-75	1.24087e-71	RP3-402G11.28
ENSG00000226696.4	129.552	0.860677	0.0470991	18.2738	1.3392e-74	1.77314e-71	LENG8-AS1
ENSG00000177943.12	598.299	1.42696	0.0786649	18.1397	1.5494e-73	1.98529e-70	MAMDC4
ENSG00000280332.1	65.4031	1.11607	0.0615385	18.1362	1.6516e-73	2.0501e-70	CTD-2013N17.6
ENSG00000179698.12	157.825	1.8201	0.100488	18.1127	2.531e-73	3.04647e-70	KIAA1875
ENSG00000234771.3	321.811	1.41261	0.078096	18.0881	3.95657e-73	4.62232e-70	SLC25A25-AS1
ENSG00000260005.5	41.3538	1.18754	0.065708	18.073	5.20018e-73	5.90161e-70	AC027601.1
ENSG00000004534.13	4420.98	0.786183	0.043554	18.0508	7.77962e-73	8.58373e-70	RBM6
ENSG00000117360.11	1886.54	0.617432	0.0342125	18.047	8.33438e-73	8.9473e-70	PRPF3
ENSG00000272153.1	48.3056	0.873977	0.0486581	17.9616	3.89463e-72	4.07102e-69	RP1-286D6.5
ENSG00000279716.1	102.146	1.3625	0.0762407	17.871	1.98417e-71	2.02085e-68	AC006128.2
ENSG00000225855.5	213.857	1.05503	0.0590968	17.8526	2.76014e-71	2.74089e-68	RUSC1-AS1
ENSG00000224066.1	18.3319	1.37883	0.0774076	17.8127	5.6371e-71	5.46125e-68	RP4-622L5.7
ENSG00000273142.1	580.245	1.08396	0.0608602	17.8106	5.8495e-71	5.5321e-68	RP11-458F8.4
ENSG00000267896.1	66.8859	1.05933	0.0595431	17.791	8.29641e-71	7.66376e-68	AC018766.4
ENSG00000124222.20	2820.05	0.491583	0.0276356	17.788	8.7475e-71	7.89681e-68	STX16
ENSG00000260751.2	34.1938	1.15685	0.0653226	17.7097	3.52678e-70	3.04537e-67	CTD-2196E14.6
ENSG00000269352.1	210.253	1.05868	0.0597767	17.7107	3.46987e-70	3.04537e-67	PTOV1-AS2
ENSG00000279861.1	91.3282	1.19511	0.0675451	17.6935	4.70278e-70	3.97445e-67	RP11-43N16.4
ENSG00000272994.1	120.071	0.903486	0.0510804	17.6875	5.23046e-70	4.32832e-67	RP11-332H14.2
ENSG00000186166.7	616.374	0.976841	0.0552504	17.6802	5.95341e-70	4.82603e-67	CCDC84
ENSG00000203896.8	134.71	1.29278	0.073154	17.672	6.88914e-70	5.47287e-67	LIME1
ENSG00000272752.4	191.17	1.11983	0.0634168	17.6582	8.79973e-70	6.85361e-67	STAG3L5P-PVRIG2P-PILRB
ENSG00000271895.2	126.312	0.953594	0.0540735	17.6351	1.32377e-69	1.01118e-66	RP4-635E18.8
ENSG00000164406.7	85.303	1.24916	0.0709267	17.612	1.99234e-69	1.49316e-66	LEAP2
ENSG00000263272.1	177.499	1.14218	0.0649496	17.5856	3.17654e-69	2.33658e-66	CTC-524C5.2
ENSG00000134884.12	3535.25	0.840475	0.0478332	17.5709	4.11334e-69	2.97065e-66	ARGLU1
ENSG00000273154.2	53.8811	1.09498	0.0623491	17.562	4.81352e-69	3.41425e-66	RP4-583P15.15
ENSG00000224660.1	320.564	1.09283	0.0622989	17.5417	6.88157e-69	4.79549e-66	SH3BP5-AS1
ENSG00000275888.1	48.3127	1.36075	0.0776014	17.5351	7.72877e-69	5.29301e-66	RP13-516M14.10
ENSG00000101104.11	738.736	1.4871	0.0848341	17.5295	8.53721e-69	5.74757e-66	PABPC1L
ENSG00000267523.1	44.7124	1.40703	0.0803541	17.5104	1.19405e-68	7.90481e-66	CTD-2537I9.12
ENSG00000108474.15	473.367	0.747847	0.0427802	17.4811	1.99464e-68	1.29884e-65	PIGL
ENSG00000257621.6	1779.86	0.534396	0.0305925	17.4682	2.50314e-68	1.60367e-65	PSMA3-AS1
ENSG00000258890.5	1260.32	0.637216	0.0364834	17.4659	2.60485e-68	1.64234e-65	CEP95
ENSG00000075826.15	428.202	1.2917	0.0740258	17.4493	3.48409e-68	2.16237e-65	SEC31B
ENSG00000236871.5	69.2308	1.59543	0.0914909	17.4382	4.23403e-68	2.51015e-65	LINC00106
ENSG00000254995.4	47.6054	1.56603	0.0898045	17.4382	4.23164e-68	2.51015e-65	STX16-NPEPL1
ENSG00000273373.1	200.957	1.16929	0.0670496	17.4392	4.16108e-68	2.51015e-65	RP5-1074L1.4
ENSG00000234353.2	17.2581	1.40924	0.0815091	17.2893	5.66164e-67	3.30715e-64	AP000347.4
ENSG00000236017.6	264.229	1.69435	0.0981709	17.2592	9.53941e-67	5.49152e-64	ASMTL-AS1
ENSG00000173531.14	404.479	1.29762	0.0752655	17.2406	1.3172e-66	7.45731e-64	MST1
ENSG00000250067.10	323.531	1.61149	0.0934748	17.2399	1.33297e-66	7.45731e-64	YJEFN3
ENSG00000261067.5	31.0586	1.16769	0.0678163	17.2184	1.93145e-66	1.06554e-63	RP11-264B17.3
ENSG00000261971.5	393.979	0.860399	0.0499883	17.212	2.15833e-66	1.1744e-63	MMP25-AS1
ENSG00000226450.2	9.98142	1.48201	0.0862247	17.1878	3.2788e-66	1.75996e-63	CYP2D8P
ENSG00000260942.1	148.399	1.0928	0.0636526	17.1682	4.59131e-66	2.43162e-63	CAPN10-AS1
ENSG00000246922.7	224.304	1.13064	0.0659133	17.1535	5.91604e-66	3.09199e-63	UBAP1L
ENSG00000270189.1	283.709	0.97352	0.0567731	17.1476	6.55578e-66	3.38184e-63	RP11-258C19.7
ENSG00000256028.2	26.8513	0.910157	0.0532847	17.081	2.05509e-65	1.04654e-62	RP11-197N18.2
ENSG00000215252.10	932.632	1.54186	0.0903586	17.0638	2.76109e-65	1.38827e-62	GOLGA8B
ENSG00000205702.9	35.6544	1.49353	0.0875618	17.0569	3.10747e-65	1.5429e-62	CYP2D7
ENSG00000273000.4	17.9111	1.37862	0.0809466	17.0312	4.82292e-65	2.36508e-62	KB-1572G7.2
ENSG00000004777.17	566.58	0.996524	0.0585328	17.0251	5.35376e-65	2.59337e-62	ARHGAP33
ENSG00000179406.6	477.211	0.893792	0.0525089	17.0217	5.66653e-65	2.71181e-62	LINC00174
ENSG00000242294.5	313.628	1.33839	0.0786365	17.02	5.84155e-65	2.76229e-62	STAG3L5P
ENSG00000026036.19	104.681	1.07872	0.0633932	17.0163	6.21517e-65	2.90439e-62	RTEL1-TNFRSF6B
ENSG00000262580.4	912.92	1.28748	0.0756908	17.0098	6.94972e-65	3.20988e-62	RP11-334C17.5
ENSG00000226706.1	17.2453	1.34423	0.0790422	17.0065	7.3465e-65	3.35414e-62	RP11-426A6.5
ENSG00000100068.10	242.613	0.913007	0.0537296	16.9926	9.30929e-65	4.20198e-62	LRP5L
ENSG00000152117.16	987.997	0.857455	0.0505127	16.975	1.25699e-64	5.60997e-62	AC093838.4
ENSG00000232931.4	330.245	1.08742	0.0640801	16.9696	1.37792e-64	6.08139e-62	LINC00342
ENSG00000237017.1	92.9278	1.05635	0.062266	16.9651	1.48847e-64	6.4971e-62	AC012314.8
ENSG00000258472.7	69.619	0.989943	0.0583654	16.9611	1.59241e-64	6.87525e-62	RP11-192H23.4
ENSG00000113108.16	806.752	0.746783	0.0440839	16.94	2.27947e-64	9.73579e-62	APBB3
ENSG00000100197.19	59.9499	1.19768	0.070752	16.9279	2.80392e-64	1.18484e-61	CYP2D6
ENSG00000272836.1	28.2943	0.922971	0.0548072	16.8403	1.23564e-63	5.16639e-61	RP3-402G11.27
ENSG00000133247.12	551.987	0.756829	0.0450202	16.8109	2.03165e-63	8.40615e-61	SUV420H2
ENSG00000261408.4	110.018	0.939629	0.0559207	16.8029	2.32441e-63	9.51834e-61	TEN1-CDK3
ENSG00000133624.12	685.946	0.849117	0.0506683	16.7584	4.92069e-63	1.99444e-60	ZNF767P
ENSG00000175265.16	916.04	1.71368	0.102505	16.718	9.68965e-63	3.8877e-60	GOLGA8A
ENSG00000128159.10	3073.61	0.581448	0.0348324	16.6927	1.48069e-62	5.88146e-60	TUBGCP6
ENSG00000186301.8	86.5461	1.63688	0.0981646	16.6749	1.99606e-62	7.85004e-60	MST1P2
ENSG00000108848.14	5513.29	0.558375	0.0335215	16.6572	2.68203e-62	1.04444e-59	LUC7L3
ENSG00000280383.1	38.4835	1.10244	0.0663011	16.6278	4.38384e-62	1.69059e-59	CTA-941F9.10
ENSG00000187066.7	66.8189	0.812712	0.0488854	16.6248	4.60756e-62	1.75978e-59	TMEM262
ENSG00000244119.1	81.7759	1.26059	0.0759341	16.6012	6.83382e-62	2.5852e-59	PDCL3P4
ENSG00000254419.1	15.7164	1.59208	0.0960067	16.583	9.25107e-62	3.46662e-59	RP11-261P9.4
ENSG00000005379.14	1840.35	0.819096	0.0494034	16.5797	9.76501e-62	3.60794e-59	BZRAP1
ENSG00000213901.9	48.6101	1.39762	0.0842982	16.5795	9.80985e-62	3.60794e-59	SLC23A3
ENSG00000080947.13	209.175	0.939268	0.0567004	16.5655	1.23812e-61	4.51185e-59	CROCCP3
ENSG00000268030.1	46.5643	0.915626	0.0554019	16.527	2.34568e-61	8.47025e-59	AC005253.2
ENSG00000260261.1	66.9196	1.27574	0.0771967	16.5259	2.38864e-61	8.54767e-59	RP11-480A16.1
ENSG00000234585.5	171.126	0.75204	0.0455459	16.5117	3.02287e-61	1.07207e-58	CCT6P3
ENSG00000207554.1	23.2718	1.2551	0.0760471	16.5043	3.41643e-61	1.20092e-58	MIR647
ENSG00000267283.1	14.2935	1.4901	0.0902976	16.5021	3.54497e-61	1.23517e-58	AC005306.3
ENSG00000245849.5	401.888	0.831201	0.0504693	16.4694	6.0824e-61	2.10086e-58	RAD51-AS1
ENSG00000228302.2	29.5672	0.989302	0.0600986	16.4613	6.95545e-61	2.3817e-58	RP11-186N15.3
ENSG00000185513.13	378.577	0.901668	0.0547884	16.4573	7.43597e-61	2.52448e-58	L3MBTL1
ENSG00000230415.1	28.1641	1.30766	0.0795848	16.431	1.14674e-60	3.86015e-58	RP5-902P8.10
ENSG00000240053.8	68.1425	1.22488	0.0745934	16.4208	1.35871e-60	4.53523e-58	LY6G5B
ENSG00000196295.10	908.309	0.930972	0.0567428	16.4069	1.70795e-60	5.65346e-58	AC005154.6
ENSG00000258388.6	45.7009	0.867114	0.0528756	16.3991	1.93944e-60	6.36667e-58	PPT2-EGFL8
ENSG00000280077.1	112.726	0.89119	0.0543722	16.3905	2.23455e-60	7.2753e-58	RP11-87H9.4
ENSG00000161912.16	274.112	1.17802	0.0721166	16.3349	5.57339e-60	1.79984e-57	ADCY10P1
ENSG00000140398.12	1313.31	1.02038	0.062548	16.3136	7.89919e-60	2.53035e-57	NEIL1
ENSG00000185485.13	355.772	0.795235	0.0487698	16.3059	8.96246e-60	2.84798e-57	SDHAP1
ENSG00000228727.7	30.2075	1.58222	0.0970382	16.3051	9.07588e-60	2.86113e-57	SAPCD1
ENSG00000213658.9	17.4959	1.27391	0.0781603	16.2986	1.00921e-59	3.15644e-57	LAT
ENSG00000170049.8	94.5416	1.26013	0.077423	16.2759	1.46302e-59	4.54004e-57	KCNAB3
ENSG00000228315.10	44.7107	1.06823	0.0656413	16.2738	1.51495e-59	4.66476e-57	GUSBP11
ENSG00000132522.14	165.241	0.88001	0.0541411	16.254	2.09206e-59	6.39222e-57	GPS2
ENSG00000244560.5	154.726	1.2176	0.0749674	16.2418	2.55494e-59	7.74694e-57	RP4-800G7.2
ENSG00000254815.4	200.478	1.72838	0.106467	16.2339	2.90379e-59	8.73797e-57	RP11-496I9.1
ENSG00000259972.2	167.705	0.937207	0.0577761	16.2214	3.56183e-59	1.06375e-56	AC009120.6
ENSG00000003756.15	5459.79	0.529852	0.0327122	16.1974	5.26369e-59	1.56029e-56	RBM5
ENSG00000274925.1	181.065	1.16644	0.0721094	16.176	7.45268e-59	2.1928e-56	CTD-2547G23.4
ENSG00000271151.1	32.1181	1.24668	0.0770871	16.1724	7.89724e-59	2.30652e-56	RP11-394I13.2
ENSG00000241769.6	175.875	1.41303	0.0874203	16.1637	9.09942e-59	2.63823e-56	LINC00893
ENSG00000246339.5	37.7673	1.30235	0.0806747	16.1432	1.26807e-58	3.64994e-56	EXTL3-AS1
ENSG00000264538.5	378.224	0.701824	0.0435196	16.1266	1.65857e-58	4.73957e-56	SUZ12P1
ENSG00000263990.1	16.731	1.143	0.0709339	16.1136	2.04676e-58	5.8071e-56	CTC-542B22.2
ENSG00000271032.1	17.1201	1.3373	0.0830451	16.1033	2.41789e-58	6.81141e-56	CTD-2527I21.14
ENSG00000251474.5	386.067	0.821243	0.0510452	16.0885	3.07014e-58	8.58797e-56	RPL32P3
ENSG00000243708.7	30.8379	1.41965	0.0882622	16.0845	3.27751e-58	9.1039e-56	PLA2G4B
ENSG00000245149.3	122.709	0.999404	0.0623744	16.0227	8.87546e-58	2.44821e-55	RNF139-AS1
ENSG00000197978.9	172.634	0.857388	0.0535365	16.015	1.00383e-57	2.74988e-55	GOLGA6L9
ENSG00000226849.1	9.15759	1.20576	0.075313	16.01	1.08836e-57	2.94732e-55	RP4-635E18.7
ENSG00000263345.1	67.7304	1.27575	0.079685	16.0098	1.09075e-57	2.94732e-55	RP1-59D14.5
ENSG00000267244.4	47.373	1.17887	0.0736413	16.0083	1.11781e-57	3.00002e-55	CTB-31O20.4
ENSG00000236015.1	22.9619	1.17456	0.0734626	15.9886	1.53438e-57	4.0904e-55	AC011290.5
ENSG00000147162.12	9491.08	0.801484	0.0501553	15.98	1.76026e-57	4.66128e-55	OGT
ENSG00000179532.11	408.494	1.01565	0.063612	15.9663	2.19394e-57	5.77123e-55	DNHD1
ENSG00000248019.2	164.835	1.28049	0.0802194	15.9624	2.33597e-57	6.10442e-55	FAM13A-AS1
ENSG00000187775.15	69.1043	0.861489	0.0539879	15.9571	2.54382e-57	6.60412e-55	DNAH17
ENSG00000167280.15	1562.36	0.777105	0.0487497	15.9407	3.3058e-57	8.52661e-55	ENGASE
ENSG00000183718.5	738.965	0.509907	0.0320246	15.9224	4.4332e-57	1.13607e-54	TRIM52
ENSG00000169045.16	11268.7	0.523322	0.0328792	15.9165	4.86855e-57	1.23206e-54	HNRNPH1
ENSG00000236144.5	416.887	0.894711	0.0562128	15.9165	4.8698e-57	1.23206e-54	TMEM147-AS1
ENSG00000214826.5	63.3233	0.995762	0.0626066	15.9051	5.84314e-57	1.46896e-54	DDX12P
ENSG00000262877.4	248.352	1.58877	0.100067	15.8771	9.13728e-57	2.28265e-54	RP11-1055B8.4
ENSG00000007392.15	1968.91	0.830143	0.0524154	15.8378	1.70754e-56	4.23907e-54	LUC7L
ENSG00000167302.8	531.207	0.637667	0.0403749	15.7936	3.44109e-56	8.48965e-54	ENTHD2
ENSG00000198393.6	691.079	0.598418	0.0379766	15.7576	6.09462e-56	1.49435e-53	ZNF26
ENSG00000213780.9	91.3784	0.581425	0.0369108	15.7522	6.6348e-56	1.61681e-53	GTF2H4
ENSG00000275437.1	33.3519	1.07073	0.0680244	15.7404	7.99917e-56	1.93741e-53	RP5-908M14.10
ENSG00000230454.1	126.681	1.26646	0.0805843	15.716	1.17591e-55	2.8308e-53	U73166.2
ENSG00000226245.1	10.0399	1.16478	0.0741711	15.704	1.41978e-55	3.39729e-53	ZNF32-AS1
ENSG00000228393.3	103.657	1.071	0.0682242	15.6983	1.55439e-55	3.69713e-53	LINC01004
ENSG00000197976.9	2865.46	0.532571	0.033932	15.6952	1.63013e-55	3.85419e-53	AKAP17A
ENSG00000240219.1	48.3171	1.3539	0.0863251	15.6838	1.95296e-55	4.59015e-53	RP11-430C7.5
ENSG00000237054.8	14.7002	1.19152	0.076029	15.6719	2.35412e-55	5.50046e-53	PRMT5-AS1
ENSG00000223705.8	846.064	1.17824	0.075263	15.655	3.07015e-55	7.13155e-53	NSUN5P1
ENSG00000240731.1	123.283	0.6935	0.0443669	15.631	4.47635e-55	1.03375e-52	RP5-890O3.9
ENSG00000116001.14	3452.42	0.692752	0.0443219	15.63	4.54668e-55	1.04392e-52	TIA1
ENSG00000167807.14	23.6075	1.12455	0.0720149	15.6156	5.70491e-55	1.30233e-52	CTD-2369P2.10
ENSG00000225138.6	633.146	1.4293	0.0915626	15.6101	6.21138e-55	1.40984e-52	CTD-2228K2.7
ENSG00000168010.9	636.541	0.966562	0.0619729	15.5965	7.68534e-55	1.73448e-52	ATG16L2
ENSG00000257270.1	67.9331	1.19627	0.0767067	15.5954	7.82482e-55	1.75599e-52	RP11-521B24.5
ENSG00000182873.5	106.186	0.869948	0.0558849	15.5668	1.22407e-54	2.73153e-52	RP11-181G12.2
ENSG00000207547.1	14.6998	1.39911	0.0899152	15.5604	1.35335e-54	3.00315e-52	MIR25
ENSG00000244151.1	32.9503	1.24882	0.080304	15.5512	1.56213e-54	3.44718e-52	RP11-148K1.12
ENSG00000223745.6	558.027	0.954789	0.0614086	15.5481	1.63796e-54	3.59455e-52	RP4-717I23.3
ENSG00000166762.15	212.214	0.95034	0.0613182	15.4985	3.5514e-54	7.75084e-52	CATSPER2
ENSG00000263126.1	54.243	1.02955	0.0664421	15.4955	3.7208e-54	8.07617e-52	CTC-479C5.10
ENSG00000226800.5	10.9505	1.08162	0.0698841	15.4774	4.93345e-54	1.06501e-51	CACTIN-AS1
ENSG00000279926.1	34.7331	1.35143	0.0874929	15.4461	8.00889e-54	1.71957e-51	RP3-406P24.5
ENSG00000142233.10	69.2731	1.36649	0.0886763	15.4099	1.40426e-53	2.99885e-51	NTN5
ENSG00000202441.2	9.58022	1.08411	0.0704789	15.382	2.16172e-53	4.59174e-51	RNY4P10
ENSG00000278820.1	9.78109	1.27709	0.083027	15.3816	2.17442e-53	4.59416e-51	AC024937.1
ENSG00000268947.1	38.1283	1.1839	0.076992	15.3769	2.33922e-53	4.9162e-51	AD000684.2
ENSG00000088448.13	4380.57	0.659729	0.0429254	15.3692	2.63381e-53	5.50618e-51	ANKRD10
ENSG00000274460.1	32.4989	1.31321	0.0854514	15.3679	2.68791e-53	5.58987e-51	CTD-2649C14.2
ENSG00000224934.2	79.2941	1.00646	0.0655635	15.3509	3.49103e-53	7.22225e-51	RP11-441O15.3
ENSG00000227782.2	40.8325	0.920448	0.0599852	15.3446	3.85073e-53	7.92513e-51	CTC-529I10.2
ENSG00000262903.1	31.4889	1.19552	0.0779553	15.336	4.39759e-53	9.00395e-51	RP11-235E17.6
ENSG00000168970.19	266.129	1.16136	0.0758221	15.3169	5.89433e-53	1.20066e-50	JMJD7-PLA2G4B
ENSG00000199804.1	5.04263	1.30379	0.0852206	15.299	7.75931e-53	1.57249e-50	RNA5SP383
ENSG00000204305.12	184.425	1.11757	0.0730779	15.2929	8.52887e-53	1.71967e-50	AGER
ENSG00000204248.9	78.0046	1.33375	0.0872339	15.2893	9.00851e-53	1.80721e-50	COL11A2
ENSG00000185917.12	824.046	0.436313	0.0285853	15.2636	1.33729e-52	2.66926e-50	SETD4
ENSG00000280239.1	65.0559	0.950032	0.062262	15.2586	1.44288e-52	2.86563e-50	CTB-50L17.8
ENSG00000236255.1	66.6392	0.937937	0.0614741	15.2574	1.46932e-52	2.90362e-50	AC009404.2
ENSG00000268189.2	60.1372	1.30497	0.0855942	15.2461	1.74894e-52	3.43909e-50	AC005785.2
ENSG00000235703.4	134.27	1.40034	0.0920069	15.2199	2.60796e-52	5.103e-50	LINC00894
ENSG00000149716.11	845.535	0.493566	0.0324437	15.213	2.89943e-52	5.64551e-50	ORAOV1
ENSG00000251432.5	106.435	1.16333	0.0765274	15.2014	3.4593e-52	6.70277e-50	RP11-420A23.1
ENSG00000279425.1	47.4647	1.20152	0.0790441	15.2006	3.50214e-52	6.75284e-50	CTD-2017D11.2
ENSG00000254461.1	18.8884	1.21368	0.0798547	15.1987	3.60839e-52	6.9241e-50	RP11-755F10.3
ENSG00000271327.1	36.648	1.21333	0.079853	15.1946	3.84088e-52	7.3348e-50	RP11-1109F11.3
ENSG00000204681.9	1719.61	0.983527	0.0647989	15.1782	4.93464e-52	9.37841e-50	GABBR1
ENSG00000113971.17	472.513	0.712774	0.0469699	15.1751	5.16883e-52	9.77671e-50	NPHP3
ENSG00000271698.1	4.81421	1.91381	0.126162	15.1695	5.62818e-52	1.05951e-49	TMEM249
ENSG00000196421.6	37.6727	1.39865	0.0922328	15.1643	6.09543e-52	1.14206e-49	LINC00176
ENSG00000148399.10	1311.59	0.698621	0.0461789	15.1286	1.04966e-51	1.95744e-49	DPH7
ENSG00000277476.1	148.913	0.782507	0.0517623	15.1173	1.24529e-51	2.31141e-49	RP11-147L13.13
ENSG00000120049.17	56.2667	1.04554	0.0691705	15.1153	1.2832e-51	2.3707e-49	KCNIP2
ENSG00000106479.9	1275.84	0.760418	0.0504051	15.0861	1.99809e-51	3.67435e-49	ZNF862
ENSG00000272849.1	124.588	1.29924	0.0862288	15.0674	2.65491e-51	4.8597e-49	RP11-347I19.8
ENSG00000269894.1	20.2014	1.3418	0.0890733	15.064	2.79544e-51	5.09347e-49	RP11-1020A11.1
ENSG00000182841.11	456.385	0.973371	0.0646267	15.0614	2.90368e-51	5.26653e-49	RRP7B
ENSG00000162572.18	319.97	1.28491	0.0853447	15.0556	3.17439e-51	5.73136e-49	SCNN1D
ENSG00000243368.2	24.1616	1.19957	0.0797129	15.0487	3.5223e-51	6.33074e-49	MCCC1-AS1
ENSG00000151006.7	50.855	1.16021	0.0771301	15.0422	3.88406e-51	6.9495e-49	PRSS53
ENSG00000238260.1	26.8474	1.40912	0.0937425	15.0318	4.54716e-51	8.09945e-49	RP11-46F15.2
ENSG00000231443.2	20.1862	1.30551	0.0868529	15.0313	4.58242e-51	8.12582e-49	AC024937.6
ENSG00000240291.1	114.323	1.05304	0.0701031	15.0212	5.33017e-51	9.40977e-49	RP11-499P20.2
ENSG00000262410.1	33.6163	1.19821	0.0797816	15.0186	5.5434e-51	9.74289e-49	RP11-388C12.8
ENSG00000204946.8	970.014	0.623634	0.0415543	15.0077	6.54124e-51	1.1446e-48	ZNF783
ENSG00000163354.13	132.389	1.14903	0.0766702	14.9867	8.96986e-51	1.56268e-48	DCST2
ENSG00000236498.1	13.4242	1.18494	0.079071	14.9857	9.09993e-51	1.57842e-48	AC107081.5
ENSG00000175455.13	1796.07	0.752144	0.050195	14.9844	9.27971e-51	1.60261e-48	CCDC14
ENSG00000266714.5	2463.87	1.21807	0.0813069	14.9812	9.75023e-51	1.67657e-48	MYO15B
ENSG00000169592.13	2378.57	0.538205	0.035927	14.9805	9.84544e-51	1.68565e-48	INO80E
ENSG00000185684.11	492.948	0.636953	0.0426243	14.9434	1.71945e-50	2.93125e-48	EP400NL
ENSG00000146067.14	2210.21	0.695538	0.0465469	14.9427	1.73715e-50	2.94878e-48	FAM193B
ENSG00000117616.16	4144.01	1.07865	0.0722134	14.937	1.89334e-50	3.20022e-48	RSRP1
ENSG00000157306.13	106.419	1.14845	0.0769393	14.9267	2.20935e-50	3.71854e-48	RP11-66N24.4
ENSG00000261556.7	68.7918	1.09801	0.0735831	14.922	2.37004e-50	3.97216e-48	SMG1P7
ENSG00000225032.4	120.669	1.11097	0.0744627	14.9198	2.45078e-50	4.09022e-48	RP11-228B15.4
ENSG00000109046.13	4189.5	0.726855	0.0487633	14.9058	3.02278e-50	5.02375e-48	WSB1
ENSG00000238105.6	562.487	0.890948	0.0598884	14.8768	4.66301e-50	7.71747e-48	GOLGA2P5
ENSG00000108773.9	3899.76	0.724432	0.0487242	14.868	5.31801e-50	8.76501e-48	KAT2A
ENSG00000270147.1	15.7164	1.23867	0.0833864	14.8546	6.49674e-50	1.06635e-47	RP11-646I6.6
ENSG00000230565.1	34.8253	1.00429	0.0676274	14.8504	6.91887e-50	1.13096e-47	ZNF32-AS2
ENSG00000147174.10	42.9348	0.941251	0.063395	14.8474	7.23124e-50	1.17718e-47	ACRC
ENSG00000260565.5	684.429	0.9393	0.0633	14.8389	8.21202e-50	1.33139e-47	CTD-2270P14.1
ENSG00000146830.9	4605.32	0.526203	0.0354717	14.8345	8.77172e-50	1.41635e-47	GIGYF1
ENSG00000174652.16	1844	0.600098	0.0405167	14.8111	1.24166e-49	1.99676e-47	ZNF266
ENSG00000196123.11	939.114	0.835184	0.0564225	14.8023	1.4151e-49	2.26651e-47	KIAA0895L
ENSG00000272807.1	35.4425	0.812709	0.0549812	14.7816	1.92552e-49	3.07162e-47	RP11-260M2.1
ENSG00000228409.4	252.629	0.604178	0.0409083	14.7691	2.31809e-49	3.68308e-47	CCT6P1
ENSG00000167702.10	1222.74	1.22527	0.0830057	14.7613	2.60207e-49	4.11779e-47	KIFC2
ENSG00000213865.6	192.847	0.672003	0.0455477	14.7538	2.9071e-49	4.58226e-47	C8orf44
ENSG00000273449.1	25.0831	1.1571	0.0784773	14.7443	3.3464e-49	5.25385e-47	RP11-218F10.3
ENSG00000163357.9	28.5711	1.13477	0.0769697	14.743	3.41067e-49	5.33368e-47	DCST1
ENSG00000226352.2	14.9162	0.938387	0.0637282	14.7248	4.46583e-49	6.95637e-47	RP11-523H24.3
ENSG00000127586.15	792.799	0.929754	0.0632427	14.7014	6.31855e-49	9.80387e-47	CHTF18
ENSG00000280992.1	7.94184	1.16377	0.0791672	14.7001	6.43501e-49	9.94572e-47	AC004932.1
ENSG00000109758.7	21.3248	1.97764	0.134589	14.6939	7.05445e-49	1.08608e-46	HGFAC
ENSG00000246982.5	31.1018	1.12205	0.0764195	14.6827	8.31688e-49	1.2755e-46	RP1-179N16.6
ENSG00000198590.10	40.2535	1.03827	0.0707496	14.6752	9.28818e-49	1.41898e-46	C3orf35
ENSG00000267838.2	59.6558	1.27439	0.0869088	14.6636	1.10344e-48	1.6793e-46	AC008746.12
ENSG00000263072.4	559.735	0.616468	0.0420598	14.6569	1.21633e-48	1.84404e-46	ZNF213-AS1
ENSG00000127957.15	136.998	0.745217	0.050846	14.6564	1.22682e-48	1.85287e-46	PMS2P3
ENSG00000279789.1	51.8165	1.05465	0.0720728	14.6332	1.72607e-48	2.59701e-46	CTD-2574D22.3
ENSG00000197816.12	79.8133	1.20016	0.0820761	14.6226	2.01624e-48	3.02215e-46	CCDC180
ENSG00000139636.14	1359.36	0.527805	0.0361062	14.6181	2.1522e-48	3.21381e-46	LMBR1L
ENSG00000214135.7	453.904	0.691431	0.0473084	14.6154	2.2399e-48	3.33224e-46	AC024560.3
ENSG00000276564.1	71.7773	1.08312	0.0741379	14.6096	2.4412e-48	3.61817e-46	CTA-276F8.1
ENSG00000272645.2	303.963	0.946933	0.0648278	14.6069	2.53863e-48	3.74858e-46	RP11-504P24.8
ENSG00000277744.1	21.8916	1.15297	0.0789865	14.5971	2.93006e-48	4.31055e-46	CTC-435M10.12
ENSG00000281404.1	80.0142	1.19741	0.0820366	14.5961	2.97337e-48	4.35813e-46	LINC01176
ENSG00000126790.10	385.23	0.772139	0.052903	14.5954	3.00661e-48	4.39064e-46	L3HYPDH
ENSG00000274751.1	11.2084	1.57813	0.10813	14.5948	3.03249e-48	4.41221e-46	LA16c-358B7.4
ENSG00000225828.1	149.559	1.07164	0.0734649	14.5871	3.39322e-48	4.91906e-46	FAM229A
ENSG00000233250.1	5.45196	1.15587	0.0794738	14.5441	6.37001e-48	9.20084e-46	RP3-339A18.6
ENSG00000237080.2	30.0819	1.16065	0.0798321	14.5387	6.89383e-48	9.92137e-46	EHMT2-AS1
ENSG00000104852.13	13247.6	0.78936	0.054298	14.5375	7.00556e-48	1.00458e-45	SNRNP70
ENSG00000274422.1	88.9174	0.998242	0.0686692	14.537	7.06657e-48	1.00968e-45	LL22NC03-2H8.5
ENSG00000225218.1	6.61514	1.49481	0.102881	14.5295	7.88237e-48	1.12221e-45	AP001628.6
ENSG00000264112.1	357.621	1.0008	0.0688841	14.5287	7.9716e-48	1.13086e-45	RP11-159D12.2
ENSG00000266967.5	293.271	0.557868	0.0384106	14.5238	8.56456e-48	1.20636e-45	AARSD1
ENSG00000271997.1	75.9534	0.881422	0.0606879	14.5239	8.55533e-48	1.20636e-45	RP11-97O12.6
ENSG00000231154.1	36.6558	1.01997	0.0702369	14.5218	8.81776e-48	1.23763e-45	MORF4L2-AS1
ENSG00000204410.13	154.265	1.00413	0.0691796	14.5149	9.75211e-48	1.36396e-45	MSH5
ENSG00000240399.1	27.1185	1.36598	0.0941185	14.5134	9.97062e-48	1.38962e-45	RP1-228P16.1
ENSG00000163516.12	2485.6	0.624513	0.0430689	14.5003	1.20575e-47	1.6746e-45	ANKZF1
ENSG00000257354.2	107.956	0.926655	0.0639891	14.4815	1.58707e-47	2.19651e-45	RP11-631N16.2
ENSG00000256667.5	91.0973	0.955092	0.0659674	14.4782	1.66298e-47	2.29358e-45	KLRAP1
ENSG00000169231.12	1268.03	0.649206	0.0448441	14.477	1.6942e-47	2.32856e-45	THBS3
ENSG00000079134.10	1130.09	0.497701	0.0343933	14.4709	1.85141e-47	2.53586e-45	THOC1
ENSG00000234072.1	258.766	0.641957	0.0443991	14.4588	2.20643e-47	3.01174e-45	AC074117.10
ENSG00000279182.1	6.27614	1.44152	0.0997776	14.4473	2.60772e-47	3.5473e-45	XX-C00717C00720L.1
ENSG00000265511.1	27.1024	0.989433	0.0685171	14.4407	2.86991e-47	3.89064e-45	RP11-524F11.1
ENSG00000264608.1	27.1126	1.02233	0.0708209	14.4355	3.09536e-47	4.18199e-45	RP11-192H23.8
ENSG00000227719.1	145.19	0.923065	0.0639577	14.4324	3.23414e-47	4.35468e-45	AC006042.6
ENSG00000275413.1	18.0881	1.11093	0.0770412	14.42	3.8753e-47	5.20037e-45	CTC-529I10.1
ENSG00000197119.11	3570.05	0.766982	0.0532041	14.4158	4.11466e-47	5.50298e-45	SLC25A29
ENSG00000171163.14	2336.87	0.905551	0.0628521	14.4076	4.63215e-47	6.17428e-45	ZNF692
ENSG00000169246.15	47.4448	1.15742	0.080372	14.4008	5.1152e-47	6.79535e-45	NPIPB3
ENSG00000116883.8	150.131	0.986784	0.0685507	14.395	5.56636e-47	7.37004e-45	RP11-268J15.5
ENSG00000273066.4	214.823	1.2157	0.0844552	14.3946	5.597e-47	7.38599e-45	RP11-216L13.19
ENSG00000100941.7	4609.76	0.481691	0.0334739	14.39	5.97671e-47	7.86096e-45	PNN
ENSG00000229431.1	20.8182	1.11886	0.0777888	14.3833	6.59223e-47	8.64192e-45	RP1-92O14.6
ENSG00000242086.7	804.885	0.939792	0.065406	14.3686	8.14609e-47	1.06438e-44	LINC00969
ENSG00000255152.7	39.501	1.16172	0.0808618	14.3667	8.37117e-47	1.0902e-44	MSH5-SAPCD1
ENSG00000214176.8	500.973	0.739757	0.0515535	14.3493	1.07621e-46	1.39699e-44	PLEKHM1P
ENSG00000255142.1	18.0168	1.34849	0.0939809	14.3486	1.08709e-46	1.40653e-44	AP006621.6
ENSG00000214279.11	95.7149	1.27144	0.0887185	14.3312	1.39644e-46	1.79508e-44	SCART1
ENSG00000222345.1	13.0589	1.07864	0.0752644	14.3313	1.3948e-46	1.79508e-44	SNORD19
ENSG00000253540.4	94.8529	0.851641	0.0594733	14.3197	1.64786e-46	2.11144e-44	FAM86HP
ENSG00000206630.1	15.3528	1.66253	0.116215	14.3057	2.01704e-46	2.57617e-44	SNORD60
ENSG00000241170.2	59.5475	1.40843	0.0985229	14.2955	2.33584e-46	2.97378e-44	RP11-147I3.1
ENSG00000278224.3	24.4585	0.987451	0.0691167	14.2867	2.64808e-46	3.36052e-44	PRICKLE4
ENSG00000260773.1	8.75081	1.0731	0.0751155	14.286	2.67718e-46	3.38663e-44	RP11-352G18.2
ENSG00000207297.1	4.58378	1.47481	0.103293	14.278	3.00091e-46	3.78411e-44	SNORD7
ENSG00000221500.1	12.3825	1.10534	0.0774486	14.2719	3.27514e-46	4.11683e-44	SNORD100
ENSG00000185246.16	1701.68	0.524441	0.0367802	14.2588	3.95223e-46	4.95225e-44	PRPF39
ENSG00000276488.1	15.1432	1.05763	0.0742281	14.2484	4.58926e-46	5.73239e-44	CTD-2537I9.18
ENSG00000211454.12	27.9385	1.20869	0.0848573	14.2438	4.89742e-46	6.09814e-44	AKR7L
ENSG00000272374.1	71.765	1.04105	0.073209	14.2202	6.86337e-46	8.51937e-44	RP3-329A5.8
ENSG00000214733.7	49.1762	1.43969	0.101323	14.2089	8.07312e-46	9.98979e-44	RP11-429J17.8
ENSG00000158286.11	506.265	0.995903	0.0701398	14.1988	9.31643e-46	1.14925e-43	RNF207
ENSG00000272953.1	34.2929	1.42642	0.100526	14.1896	1.06282e-45	1.30701e-43	RP11-1275H24.2
ENSG00000279529.1	64.0947	0.89878	0.0633914	14.1782	1.24924e-45	1.53151e-43	CTD-3222D19.8
ENSG00000257596.1	22.1108	1.23845	0.0873685	14.175	1.30871e-45	1.59949e-43	RP11-968A15.2
ENSG00000205890.3	123.557	0.976835	0.06898	14.1611	1.59397e-45	1.94215e-43	RP11-473M20.5
ENSG00000214783.8	146.045	0.730016	0.0516364	14.1376	2.2265e-45	2.70455e-43	POLR2J4
ENSG00000270195.1	50.0807	1.43613	0.101588	14.1367	2.25474e-45	2.7305e-43	RP11-572O17.1
ENSG00000175787.15	122.861	0.701185	0.0496018	14.1363	2.27007e-45	2.74071e-43	ZNF169
ENSG00000223959.7	450.174	0.643239	0.0455039	14.1359	2.28143e-45	2.74608e-43	AFG3L1P
ENSG00000239704.9	40.7881	1.03383	0.0732133	14.1208	2.82814e-45	3.39385e-43	CDRT4
ENSG00000272720.1	174.06	1.26492	0.0896555	14.1086	3.36005e-45	4.02002e-43	CTA-228A9.3
ENSG00000206573.7	857.508	0.659923	0.0467916	14.1034	3.61693e-45	4.31436e-43	THUMPD3-AS1
ENSG00000213139.6	66.9817	1.04872	0.0743711	14.1012	3.73521e-45	4.43634e-43	CRYGS
ENSG00000273036.2	77.6741	1.17188	0.083106	14.1011	3.74153e-45	4.43634e-43	FAM95C
ENSG00000160117.13	27.4082	1.0365	0.0735395	14.0944	4.11041e-45	4.85921e-43	ANKLE1
ENSG00000255717.5	1938.87	0.796666	0.056539	14.0906	4.34163e-45	5.11733e-43	SNHG1
ENSG00000266896.1	24.9267	0.767555	0.0545951	14.0591	6.77882e-45	7.96632e-43	RP1-266L20.9
ENSG00000160323.17	360.157	0.878045	0.062469	14.0557	7.10927e-45	8.30551e-43	ADAMTS13
ENSG00000270060.1	29.2016	0.944428	0.0671918	14.0557	7.10681e-45	8.30551e-43	RP11-390K5.6
ENSG00000279382.1	272.075	1.20835	0.085971	14.0553	7.14546e-45	8.32331e-43	RP11-449J21.3
ENSG00000197768.9	31.1543	1.35002	0.096062	14.0536	7.32164e-45	8.50359e-43	C9orf173
ENSG00000241489.6	69.2885	1.36731	0.0973533	14.0448	8.28882e-45	9.59884e-43	IDS
ENSG00000176054.6	22.997	0.867971	0.0618207	14.0401	8.85448e-45	1.02241e-42	RPL23P2
ENSG00000255306.1	21.1862	1.23997	0.0883704	14.0314	1.00084e-44	1.1523e-42	RP5-901A4.1
ENSG00000259408.2	47.2542	1.03001	0.0734948	14.0147	1.2676e-44	1.45521e-42	RP11-3D4.3
ENSG00000273151.1	123.426	1.28847	0.0919798	14.0082	1.38889e-44	1.58985e-42	RP11-449P15.2
ENSG00000231160.8	265.906	0.909808	0.0650429	13.9878	1.84978e-44	2.11136e-42	KLF3-AS1
ENSG00000267342.1	27.4079	0.945749	0.0676167	13.9869	1.87346e-44	2.13226e-42	RP11-552F3.10
ENSG00000273148.1	67.8446	0.923477	0.0660625	13.9789	2.09851e-44	2.38157e-42	RP5-1068E13.7
ENSG00000231731.6	40.3334	1.1006	0.0787459	13.9766	2.16727e-44	2.45259e-42	AC010976.2
ENSG00000099326.7	1655.61	0.591933	0.0424112	13.957	2.85157e-44	3.2087e-42	MZF1
ENSG00000130948.8	35.9798	1.55486	0.111403	13.957	2.85083e-44	3.2087e-42	HSD17B3
ENSG00000254413.7	73.1819	1.08391	0.0777161	13.9471	3.27791e-44	3.67801e-42	CHKB-CPT1B
ENSG00000264577.1	69.8517	0.905449	0.065034	13.9227	4.61131e-44	5.1596e-42	AC010761.8
ENSG00000264548.1	16.5122	1.37778	0.0989706	13.9211	4.71482e-44	5.2606e-42	RP13-516M14.2
ENSG00000161996.16	1560.95	0.675717	0.0485505	13.9178	4.93825e-44	5.49446e-42	WDR90
ENSG00000205913.5	198.52	0.896606	0.0644254	13.917	4.99678e-44	5.54405e-42	SRRM2-AS1
ENSG00000263321.1	3.51234	1.54472	0.111021	13.9138	5.22466e-44	5.78075e-42	RP11-388C12.5
ENSG00000163806.14	43.1695	0.922757	0.066336	13.9103	5.48134e-44	6.0479e-42	SPDYA
ENSG00000240038.5	193.584	1.18856	0.0855327	13.896	6.69595e-44	7.36759e-42	AMY2B
ENSG00000271941.1	18.0378	1.065	0.0766444	13.8954	6.7561e-44	7.41323e-42	RP11-188P20.3
ENSG00000212694.7	1079.87	1.14701	0.0825598	13.893	6.98164e-44	7.63961e-42	LINC01089
ENSG00000100156.9	145.238	1.37469	0.0989988	13.8859	7.7143e-44	8.41812e-42	SLC16A8
ENSG00000265678.1	21.0223	0.964409	0.0694974	13.8769	8.7425e-44	9.51399e-42	RP11-1376P16.2
ENSG00000260296.1	68.9542	1.00999	0.0728112	13.8713	9.45424e-44	1.02604e-41	RP11-395I6.3
ENSG00000236519.1	13.3867	1.25837	0.090736	13.8685	9.82641e-44	1.06353e-41	LINC01424
ENSG00000178338.9	382.494	0.578377	0.0417151	13.8649	1.03338e-43	1.11541e-41	ZNF354B
ENSG00000102125.14	911.846	0.671473	0.0484952	13.8462	1.34151e-43	1.44407e-41	TAZ
ENSG00000158815.9	35.6299	1.63153	0.117898	13.8385	1.49271e-43	1.60249e-41	FGF17
ENSG00000184786.5	133.614	0.760015	0.0549432	13.8327	1.61756e-43	1.73184e-41	TCTE3
ENSG00000188163.7	9.83489	1.4729	0.106481	13.8325	1.62284e-43	1.73282e-41	FAM166A
ENSG00000272442.2	8.775	1.05814	0.0765071	13.8306	1.66684e-43	1.77503e-41	RP11-444E17.6
ENSG00000175309.13	1877.54	0.480359	0.0347441	13.8256	1.78578e-43	1.89661e-41	PHYKPL
ENSG00000267281.2	98.8071	1.14219	0.0826168	13.8251	1.7985e-43	1.90502e-41	RP11-793H13.10
ENSG00000224728.1	17.7654	1.2041	0.0871299	13.8196	1.9428e-43	2.05239e-41	AC090945.1
ENSG00000131051.19	10981.5	0.354931	0.0256878	13.8171	2.01076e-43	2.11855e-41	RBM39
ENSG00000266777.1	21.082	1.10039	0.0796449	13.8162	2.03492e-43	2.13833e-41	SH3GL1P1
ENSG00000271533.1	197.108	1.00314	0.0727354	13.7916	2.86158e-43	2.99907e-41	RP3-368A4.6
ENSG00000273723.1	34.1917	1.07781	0.0781547	13.7907	2.90071e-43	3.03208e-41	RP11-93H24.3
ENSG00000102878.14	1689.37	1.30594	0.0947325	13.7855	3.11527e-43	3.23931e-41	HSF4
ENSG00000278112.1	13.2961	1.05228	0.076331	13.7857	3.10793e-43	3.23931e-41	RP11-972P1.11
ENSG00000241057.1	20.1807	0.900151	0.0653259	13.7794	3.39155e-43	3.51738e-41	AC004985.12
ENSG00000244932.2	31.5627	1.12022	0.0813058	13.7778	3.46451e-43	3.58369e-41	RP11-529F4.1
ENSG00000185522.7	237.873	0.985878	0.071563	13.7764	3.53628e-43	3.64843e-41	LMNTD2
ENSG00000268218.1	37.3645	1.05538	0.0766542	13.768	3.97072e-43	4.08603e-41	AC137932.4
ENSG00000270012.1	118.109	0.929367	0.0675263	13.763	4.25301e-43	4.36521e-41	LL0XNC01-7P3.1
ENSG00000255031.4	44.3793	1.14475	0.0831898	13.7607	4.38951e-43	4.4937e-41	RP11-802E16.3
ENSG00000275807.1	32.3844	0.995502	0.0723575	13.7581	4.55336e-43	4.64946e-41	RP11-1348G14.8
ENSG00000273559.3	943.3	0.30056	0.0218541	13.753	4.88429e-43	4.97458e-41	CWC25
ENSG00000132424.13	4029.17	0.690848	0.0502427	13.7502	5.07779e-43	5.15844e-41	PNISR
ENSG00000235245.1	37.1578	0.976042	0.0710062	13.7459	5.39241e-43	5.46408e-41	RP11-122K13.12
ENSG00000244879.4	1329.63	1.02089	0.0743222	13.736	6.17784e-43	6.24402e-41	GABPB1-AS1
ENSG00000241278.1	6.83728	1.4896	0.108472	13.7325	6.48317e-43	6.53599e-41	ENPP7P4
ENSG00000276550.3	833.858	1.0814	0.0787833	13.7263	7.06967e-43	7.10922e-41	HERC2P2
ENSG00000244701.1	82.8791	0.861629	0.0628117	13.7176	7.96103e-43	7.98536e-41	RP5-894A10.2
ENSG00000273170.4	27.1871	1.28116	0.0935211	13.6992	1.02678e-42	1.02732e-40	RP11-392E22.9
ENSG00000262251.1	52.7252	1.13515	0.0829043	13.6922	1.12964e-42	1.1274e-40	RP11-199F11.2
ENSG00000274403.1	7.54068	1.25746	0.0918682	13.6876	1.2041e-42	1.1987e-40	CTD-2036P10.6
ENSG00000273759.1	45.5821	1.04619	0.0764381	13.6867	1.2187e-42	1.2102e-40	RP4-563E14.1
ENSG00000259321.1	24.3884	1.00001	0.0730693	13.6858	1.23417e-42	1.2225e-40	RP11-468E2.5
ENSG00000197989.12	498.019	0.999971	0.0730725	13.6846	1.25438e-42	1.23943e-40	SNHG12
ENSG00000269439.4	50.3606	0.688803	0.0503468	13.6812	1.31553e-42	1.29663e-40	CTD-3131K8.2
ENSG00000251562.6	9782.08	0.990778	0.0724438	13.6765	1.40286e-42	1.37928e-40	MALAT1
ENSG00000267834.1	8.58164	1.39897	0.102371	13.6657	1.62638e-42	1.5951e-40	RP11-167N5.5
ENSG00000265917.1	10.4637	1.0111	0.073989	13.6656	1.63045e-42	1.59515e-40	MIR3685
ENSG00000166763.7	20.2481	1.34	0.0980798	13.6624	1.70314e-42	1.65642e-40	STRCP1
ENSG00000235706.6	313.494	0.968515	0.0708906	13.6621	1.70953e-42	1.65642e-40	DICER1-AS1
ENSG00000237015.1	21.8418	0.982229	0.0718944	13.6621	1.70976e-42	1.65642e-40	CTA-984G1.5
ENSG00000240288.6	37.3542	1.05401	0.0771477	13.6623	1.70526e-42	1.65642e-40	GHRLOS
ENSG00000122678.13	1041.86	0.407691	0.0298586	13.6541	1.90928e-42	1.84522e-40	POLM
ENSG00000106133.16	124.371	1.04074	0.0762612	13.6471	2.10125e-42	2.02091e-40	NSUN5P2
ENSG00000267096.1	7.43165	1.39288	0.102064	13.6472	2.09925e-42	2.02091e-40	CTD-2537I9.13
ENSG00000244627.4	141.905	0.635162	0.0465427	13.6469	2.10748e-42	2.02201e-40	RP3-449O17.1
ENSG00000277007.1	24.5178	1.21401	0.0889754	13.6443	2.18237e-42	2.08882e-40	RP11-392O17.2
ENSG00000100813.13	6668.72	0.290521	0.0212971	13.6413	2.27397e-42	2.17126e-40	ACIN1
ENSG00000269821.1	294.431	0.819436	0.0601343	13.6268	2.77654e-42	2.64477e-40	KCNQ1OT1
ENSG00000233547.1	19.8915	1.19291	0.0876009	13.6176	3.1484e-42	2.99181e-40	RP11-57H14.2
ENSG00000167524.13	108.7	0.928062	0.06818	13.6119	3.40092e-42	3.22405e-40	SGK494
ENSG00000269191.1	7.63841	1.09963	0.0808261	13.6049	3.7465e-42	3.54321e-40	AC005387.2
ENSG00000203684.5	12.1472	1.20353	0.0885522	13.5912	4.51631e-42	4.2611e-40	IBA57-AS1
ENSG00000260285.1	76.0621	1.03164	0.0759085	13.5905	4.55722e-42	4.28951e-40	RP11-600F24.7
ENSG00000279330.1	20.2324	1.23349	0.090849	13.5774	5.45447e-42	5.12191e-40	AJ003147.11
ENSG00000260051.1	15.2502	1.33487	0.0983331	13.575	5.63472e-42	5.27869e-40	LA16c-390E6.4
ENSG00000182979.16	3380.53	0.47331	0.0349302	13.5502	7.90605e-42	7.38909e-40	MTA1
ENSG00000179818.12	905.485	0.561625	0.0414873	13.5373	9.42077e-42	8.78409e-40	PCBP1-AS1
ENSG00000272037.1	28.5456	1.00566	0.0742905	13.5369	9.47062e-42	8.80989e-40	KB-431C1.5
ENSG00000280816.1	12.1557	1.27688	0.0943314	13.5362	9.56688e-42	8.87865e-40	Metazoa_SRP
ENSG00000250397.2	27.4891	1.01391	0.0749331	13.5309	1.02789e-41	9.51718e-40	RP11-1391J7.1
ENSG00000222019.6	42.1082	0.825964	0.0610515	13.529	1.05486e-41	9.74421e-40	URAHP
ENSG00000243696.4	41.4721	1.12764	0.0834615	13.5109	1.34843e-41	1.24271e-39	RP5-966M1.6
ENSG00000198625.11	1937.07	0.526944	0.039032	13.5003	1.55727e-41	1.43186e-39	MDM4
ENSG00000164707.14	50.0151	1.05701	0.0783078	13.4982	1.60308e-41	1.47057e-39	SLC13A4
ENSG00000148824.17	450.367	0.754951	0.0559453	13.4944	1.68609e-41	1.54316e-39	MTG1
ENSG00000243716.9	89.2123	1.34933	0.100077	13.4829	1.97178e-41	1.80048e-39	NPIPB5
ENSG00000225891.1	9.0138	1.06006	0.0786314	13.4814	2.01216e-41	1.83314e-39	RP3-476K8.3
ENSG00000205790.1	10.7036	0.928944	0.0689149	13.4796	2.06296e-41	1.87512e-39	DPP9-AS1
ENSG00000272589.1	3.98006	1.49458	0.110994	13.4654	2.50027e-41	2.26743e-39	ZSWIM8-AS1
ENSG00000234290.2	78.4749	1.12043	0.0832307	13.4617	2.62675e-41	2.3767e-39	AC116366.6
ENSG00000279278.1	50.3503	0.996767	0.07405	13.4607	2.66306e-41	2.40408e-39	CH17-264L24.1
ENSG00000124593.13	568.053	0.691271	0.0513937	13.4505	3.0582e-41	2.75453e-39	PRICKLE4
ENSG00000242028.4	146.156	0.760686	0.0565789	13.4447	3.30801e-41	2.97279e-39	HYPK
ENSG00000278867.1	25.0516	0.816342	0.0607323	13.4416	3.44695e-41	3.09066e-39	RP11-640N20.4
ENSG00000135740.15	83.614	0.948608	0.0705766	13.4408	3.4844e-41	3.1172e-39	SLC9A5
ENSG00000208772.1	12.5421	1.05937	0.0788352	13.4378	3.63192e-41	3.24188e-39	SNORD94
ENSG00000201302.1	15.403	0.844476	0.0628649	13.4332	3.86373e-41	3.44106e-39	SNORA65
ENSG00000237940.3	189.481	1.19395	0.0889232	13.4268	4.21217e-41	3.74299e-39	AC093642.3
ENSG00000279696.1	48.3183	0.749287	0.055859	13.4139	5.01288e-41	4.44456e-39	RP11-178H8.7
ENSG00000188206.6	251.393	0.957307	0.0713854	13.4104	5.25564e-41	4.64942e-39	HNRNPU-AS1
ENSG00000227543.4	46.8962	0.657234	0.0490292	13.405	5.65572e-41	4.99224e-39	SPAG5-AS1
ENSG00000279488.1	9.25571	1.1056	0.0825012	13.401	5.96477e-41	5.25336e-39	AC004623.3
ENSG00000215769.7	172.393	0.900412	0.0672687	13.3853	7.37025e-41	6.47685e-39	RP13-104F24.2
ENSG00000213347.9	303.279	1.07682	0.0804613	13.3831	7.59442e-41	6.65911e-39	MXD3
ENSG00000148341.16	7961.11	0.676346	0.05055	13.3797	7.94362e-41	6.94997e-39	SH3GLB2
ENSG00000247982.5	84.9961	1.05353	0.0787606	13.3764	8.30707e-41	7.25198e-39	LINC00926
ENSG00000280212.1	12.8305	1.40159	0.104803	13.3735	8.63844e-41	7.52473e-39	RP11-49K24.3
ENSG00000271553.1	31.6556	1.0636	0.079715	13.3425	1.30982e-40	1.13845e-38	RP11-274B21.10
ENSG00000277218.1	11.7323	1.29731	0.097316	13.3309	1.53026e-40	1.32715e-38	RP11-500G10.5
ENSG00000267858.4	141.78	0.629157	0.0472121	13.3262	1.63051e-40	1.41101e-38	MZF1-AS1
ENSG00000256433.2	72.5172	0.963412	0.0723532	13.3154	1.88368e-40	1.62656e-38	RP1-102E24.8
ENSG00000260103.2	16.2139	0.99196	0.074545	13.3069	2.11145e-40	1.81928e-38	RP11-10O17.1
ENSG00000270557.1	18.7368	1.22913	0.0923879	13.304	2.1932e-40	1.88563e-38	RP11-546J1.1
ENSG00000268938.2	9.78916	1.28856	0.0968673	13.3023	2.244e-40	1.92513e-38	AC005387.3
ENSG00000234062.6	59.4605	0.727525	0.0547045	13.2992	2.34064e-40	2.00372e-38	RP11-308D16.2
ENSG00000137343.16	1015.54	0.538711	0.0405402	13.2883	2.70652e-40	2.31105e-38	ATAT1
ENSG00000280198.1	8.26742	0.989687	0.0744788	13.2882	2.71128e-40	2.31105e-38	RP11-384M20.1
ENSG00000178297.11	26.2337	1.27049	0.0956421	13.2838	2.87401e-40	2.44451e-38	TMPRSS9
ENSG00000279518.1	41.6503	1.30873	0.098571	13.277	3.14573e-40	2.66991e-38	AC083843.4
ENSG00000061936.8	1888.76	0.34539	0.0260218	13.2731	3.31557e-40	2.80806e-38	SFSWAP
ENSG00000275542.1	14.1839	1.45504	0.109629	13.2724	3.34558e-40	2.82745e-38	RP11-455O6.9
ENSG00000255050.1	5.51554	2.11272	0.159243	13.2673	3.58316e-40	3.02179e-38	RP11-661A12.9
ENSG00000231064.4	47.7832	0.867184	0.0653835	13.263	3.79163e-40	3.19083e-38	RP11-263K19.4
ENSG00000213999.14	24.2954	0.983162	0.0741651	13.2564	4.14354e-40	3.47961e-38	MEF2B
ENSG00000215440.10	682.464	0.875668	0.0660583	13.256	4.16604e-40	3.49112e-38	NPEPL1
ENSG00000109920.11	2780.47	0.482771	0.0364295	13.2522	4.38183e-40	3.66422e-38	FNBP4
ENSG00000160072.18	1024.29	0.858008	0.0647486	13.2514	4.43009e-40	3.6968e-38	ATAD3B
ENSG00000264057.1	12.0219	1.29117	0.0974442	13.2504	4.48939e-40	3.73843e-38	RP11-583F2.1
ENSG00000272455.1	132.446	0.773598	0.0584055	13.2453	4.8036e-40	3.99171e-38	RP4-758J18.13
ENSG00000233967.5	22.4591	1.07213	0.0809479	13.2447	4.84271e-40	4.01581e-38	RP11-250B2.3
ENSG00000096093.13	807.939	0.583714	0.0440781	13.2427	4.9706e-40	4.11328e-38	EFHC1
ENSG00000178809.10	17.4901	1.07252	0.0810006	13.2409	5.09423e-40	4.20682e-38	TRIM73
ENSG00000273747.1	9.74561	0.982985	0.0742463	13.2395	5.18798e-40	4.27535e-38	RP11-90B9.3
ENSG00000110025.11	44.7778	0.62425	0.0471517	13.2392	5.21115e-40	4.28555e-38	SNX15
ENSG00000261159.1	44.5215	1.24216	0.0939017	13.2283	6.02389e-40	4.94369e-38	RP11-723O4.9
ENSG00000206077.9	139.578	1.16909	0.0883937	13.226	6.21407e-40	5.08926e-38	ZDHHC11B
ENSG00000248677.1	8.70301	1.20009	0.0907784	13.22	6.72308e-40	5.4948e-38	CTD-2044J15.1
ENSG00000260121.1	101.35	1.04406	0.078992	13.2173	6.97535e-40	5.68928e-38	RP5-1142A6.9
ENSG00000259298.1	16.1032	0.93157	0.0704991	13.2139	7.2914e-40	5.93487e-38	RP11-562A8.4
ENSG00000242866.8	13.4242	1.4302	0.108309	13.2048	8.23409e-40	6.68848e-38	STRC
ENSG00000258461.4	49.468	1.14298	0.0865695	13.203	8.43236e-40	6.83554e-38	RP11-164J13.1
ENSG00000281207.1	55.0212	0.934535	0.0708054	13.1986	8.93399e-40	7.22743e-38	SLFNL1-AS1
ENSG00000013441.14	4905.98	0.604839	0.0458556	13.1901	1.00063e-39	8.07848e-38	CLK1
ENSG00000257524.4	15.5553	1.0871	0.0824559	13.184	1.08466e-39	8.73909e-38	RP11-203J24.9
ENSG00000132793.10	727.578	0.821574	0.0623947	13.1674	1.35204e-39	1.08613e-37	LPIN3
ENSG00000279873.2	20.1586	1.05508	0.080129	13.1673	1.35353e-39	1.08613e-37	LINC01126
ENSG00000270562.1	57.2821	1.05452	0.0800908	13.1666	1.36568e-39	1.09368e-37	RP11-154H23.3
ENSG00000271659.1	16.6959	1.39774	0.106182	13.1637	1.42046e-39	1.13526e-37	RP11-435O5.4
ENSG00000206530.7	649.652	0.779504	0.0592224	13.1623	1.44597e-39	1.15332e-37	CFAP44
ENSG00000267355.2	27.1362	1.04121	0.0792213	13.1431	1.86433e-39	1.48403e-37	RPL9P29
ENSG00000213066.10	555.071	0.431379	0.0328265	13.1412	1.91196e-39	1.5189e-37	FGFR1OP
ENSG00000272578.4	32.9392	1.00147	0.0762958	13.1262	2.33179e-39	1.84872e-37	AP000347.2
ENSG00000243230.1	9.70217	1.09462	0.0834558	13.1162	2.66093e-39	2.10547e-37	RP11-286H14.8
ENSG00000264943.1	9.49019	1.32688	0.101193	13.1124	2.7974e-39	2.20905e-37	SH3GL1P2
ENSG00000229413.2	44.188	0.759291	0.0579904	13.0934	3.59117e-39	2.83026e-37	RP11-274B21.12
ENSG00000256525.5	382.565	0.517248	0.0395203	13.0882	3.84823e-39	3.02684e-37	POLG2
ENSG00000187961.12	441.59	0.766349	0.0585878	13.0803	4.26516e-39	3.34815e-37	KLHL17
ENSG00000265298.1	231.308	0.89054	0.0681013	13.0767	4.47383e-39	3.50503e-37	RP13-104F24.3
ENSG00000280758.1	8.2178	1.01642	0.0777713	13.0694	4.92609e-39	3.85176e-37	RP11-216B9.9
ENSG00000233585.1	7.41517	1.17463	0.089895	13.0666	5.10808e-39	3.98621e-37	AC115617.2
ENSG00000226167.1	12.3942	1.01726	0.0778533	13.0664	5.12397e-39	3.99077e-37	AP4B1-AS1
ENSG00000267150.1	5.31184	1.2626	0.0966614	13.0621	5.42057e-39	4.21351e-37	RP11-411B10.2
ENSG00000243679.1	299.349	0.710919	0.0544404	13.0587	5.67076e-39	4.39938e-37	RP11-274B21.3
ENSG00000270011.5	54.0989	0.91303	0.0699558	13.0515	6.22826e-39	4.82247e-37	ZNF559-ZNF177
ENSG00000225880.5	91.5868	0.88723	0.0679809	13.0512	6.25806e-39	4.83611e-37	LINC00115
ENSG00000198569.8	33.5658	1.32074	0.101225	13.0476	6.56088e-39	5.06028e-37	SLC34A3
ENSG00000184925.10	131.843	1.10501	0.0847233	13.0426	7.00271e-39	5.39059e-37	LCN12
ENSG00000245532.5	54561.6	1.17239	0.0899449	13.0346	7.77868e-39	5.97634e-37	NEAT1
ENSG00000123999.4	44.0298	1.22041	0.0936652	13.0294	8.32115e-39	6.38078e-37	INHA
ENSG00000279342.1	15.1298	1.00164	0.0768847	13.0278	8.50151e-39	6.50652e-37	AP000866.1
ENSG00000272205.1	14.7156	1.31726	0.101132	13.0252	8.79958e-39	6.72169e-37	RP11-277B15.3
ENSG00000168026.15	282.521	0.699448	0.0537088	13.023	9.0574e-39	6.90536e-37	TTC21A
ENSG00000212588.1	20.699	1.22929	0.0944019	13.0219	9.18847e-39	6.99186e-37	SNORA26
ENSG00000227370.1	12.0831	1.13083	0.0869241	13.0094	1.08251e-38	8.22148e-37	RP4-669P10.19
ENSG00000260337.3	180.921	1.40847	0.108345	12.9999	1.22531e-38	9.28827e-37	RP11-386M24.6
ENSG00000130518.15	489.961	1.21431	0.0934417	12.9954	1.29962e-38	9.83282e-37	KIAA1683
ENSG00000233122.2	23.6923	1.15979	0.0892806	12.9904	1.38754e-38	1.0478e-36	CTAGE7P
ENSG00000275180.1	35.1298	1.16296	0.0895284	12.9898	1.39799e-38	1.05369e-36	RP11-631N16.4
ENSG00000274184.1	12.8513	1.14127	0.087894	12.9846	1.49679e-38	1.12602e-36	RP11-158H5.8
ENSG00000205959.3	43.3761	0.905683	0.0698369	12.9685	1.8449e-38	1.38528e-36	RP11-689P11.2
ENSG00000185986.11	200.597	0.74143	0.0571742	12.9679	1.86063e-38	1.39446e-36	SDHAP3
ENSG00000272217.1	15.2528	1.14489	0.088306	12.9651	1.93028e-38	1.44393e-36	XXbac-BPG157A10.21
ENSG00000262772.1	70.945	1.25679	0.0969507	12.9632	1.97787e-38	1.47675e-36	RP11-353N14.2
ENSG00000269131.1	843.944	0.748809	0.0577845	12.9586	2.09926e-38	1.56444e-36	AC004447.2
ENSG00000215908.6	1097.34	0.669653	0.0516796	12.9578	2.12306e-38	1.57922e-36	CROCCP2
ENSG00000158062.19	1076.86	0.767359	0.0592331	12.9549	2.20464e-38	1.63683e-36	UBXN11
ENSG00000267344.1	15.5345	1.16206	0.0897023	12.9546	2.21192e-38	1.63917e-36	CTB-39G8.3
ENSG00000252817.2	9.4426	1.04912	0.0809947	12.953	2.25932e-38	1.67119e-36	AL590431.1
ENSG00000268279.3	11.6058	1.05053	0.0811066	12.9525	2.27556e-38	1.68007e-36	RP11-434D12.1
ENSG00000248592.6	18.0275	0.959141	0.0741024	12.9435	2.55843e-38	1.8854e-36	TMEM110-MUSTN1
ENSG00000274356.1	6.53379	1.58209	0.122308	12.9353	2.84566e-38	2.0932e-36	RP11-216L13.21
ENSG00000213903.7	320.946	0.963281	0.0744777	12.9338	2.89999e-38	2.12921e-36	LTB4R
ENSG00000110169.9	168.058	1.04694	0.0810002	12.9252	3.24447e-38	2.37774e-36	HPX
ENSG00000279468.1	21.4226	1.12197	0.0868095	12.9246	3.27153e-38	2.39316e-36	AC114494.1
ENSG00000248916.1	5.8637	1.25434	0.0970561	12.9239	3.30195e-38	2.41097e-36	NUP210P3
ENSG00000263412.1	39.8365	1.09949	0.0850981	12.9202	3.46151e-38	2.52284e-36	RP5-890E16.2
ENSG00000236200.4	45.5319	0.776378	0.0601431	12.9089	4.01217e-38	2.91882e-36	KDM4A-AS1
ENSG00000242252.1	51.9115	1.31356	0.101803	12.9029	4.3341e-38	3.14725e-36	BGLAP
ENSG00000214650.2	11.1779	1.30937	0.101496	12.9007	4.46215e-38	3.23433e-36	RP11-83B20.1
ENSG00000267769.1	13.3466	0.93891	0.0727984	12.8974	4.65558e-38	3.36839e-36	CTB-50L17.9
ENSG00000275485.1	9.13051	1.16189	0.0901233	12.8922	4.97722e-38	3.59455e-36	RP11-261P13.6
ENSG00000058453.15	1597.87	0.633468	0.0491816	12.8802	5.81999e-38	4.19557e-36	CROCC
ENSG00000166682.9	26.4514	1.00278	0.0778919	12.874	6.30163e-38	4.53455e-36	TMPRSS5
ENSG00000185946.14	478.737	0.568134	0.0441356	12.8725	6.43141e-38	4.61122e-36	RNPC3
ENSG00000259515.1	11.0079	1.09318	0.0849234	12.8725	6.42794e-38	4.61122e-36	RP11-365N19.2
ENSG00000199753.1	107.606	1.45721	0.113218	12.8708	6.57032e-38	4.70233e-36	SNORD104
ENSG00000268403.2	77.6384	1.19839	0.093176	12.8615	7.40899e-38	5.29303e-36	CTD-2371O3.3
ENSG00000271969.1	9.00984	1.48701	0.115683	12.8541	8.15543e-38	5.81583e-36	U47924.29
ENSG00000229873.1	9.69994	0.870381	0.0677153	12.8535	8.21682e-38	5.84911e-36	OGFR-AS1
ENSG00000271576.1	79.1714	0.925447	0.0720351	12.8472	8.92312e-38	6.34052e-36	RP11-486G15.2
ENSG00000269915.1	7.46737	1.37059	0.106826	12.8301	1.1118e-37	7.88601e-36	AP006621.9
ENSG00000200534.1	46.1927	1.10051	0.0858356	12.8211	1.24841e-37	8.83921e-36	SNORA33
ENSG00000274227.1	10.9353	0.910015	0.0709814	12.8205	1.25945e-37	8.90153e-36	RP1-267L14.6
ENSG00000272871.1	31.3748	0.980131	0.0765297	12.8072	1.49427e-37	1.05425e-35	RP11-408A13.4
ENSG00000184949.14	155.351	0.819264	0.0639986	12.8013	1.61267e-37	1.13576e-35	FAM227A
ENSG00000263033.2	17.5199	1.16249	0.0908148	12.8007	1.62506e-37	1.14246e-35	RP11-396B14.2
ENSG00000187266.12	366.686	0.758536	0.0592958	12.7924	1.80796e-37	1.2688e-35	EPOR
ENSG00000235954.5	690.414	0.510062	0.0398895	12.7869	1.94132e-37	1.35999e-35	TTC28-AS1
ENSG00000197558.10	390.666	1.20491	0.0942326	12.7865	1.94964e-37	1.36341e-35	SSPO
ENSG00000231851.4	12.2754	0.881121	0.0689217	12.7844	2.00436e-37	1.39921e-35	AC104655.2
ENSG00000281026.1	80.5537	0.946688	0.074061	12.7825	2.05254e-37	1.43033e-35	N4BP2L2-IT2
ENSG00000278267.1	1.77243	2.06541	0.161612	12.7801	2.11805e-37	1.4734e-35	MIR6859-3
ENSG00000277299.1	5.12826	1.19556	0.0935728	12.7768	2.21114e-37	1.53547e-35	RP11-837J7.4
ENSG00000205085.7	88.3347	0.999659	0.0782784	12.7706	2.39435e-37	1.65979e-35	FAM71F2
ENSG00000215126.9	91.7824	0.760618	0.0595838	12.7655	2.55426e-37	1.76756e-35	CBWD7
ENSG00000279050.1	7.88033	1.40848	0.110353	12.7634	2.62494e-37	1.81331e-35	PWAR1
ENSG00000244055.1	24.7523	0.895549	0.0701931	12.7584	2.80019e-37	1.93101e-35	AC007566.10
ENSG00000255585.3	20.3875	0.880409	0.0691041	12.7403	3.52929e-37	2.42959e-35	RP11-188C12.2
ENSG00000275549.1	36.7519	1.32673	0.1042	12.7326	3.89561e-37	2.67712e-35	C9orf173-AS1
ENSG00000204172.10	149.613	0.901258	0.0708004	12.7296	4.05118e-37	2.77922e-35	AGAP10
ENSG00000254676.1	16.8183	0.983327	0.0772712	12.7257	4.2587e-37	2.91655e-35	RP11-727A23.4
ENSG00000206149.9	471.052	0.758051	0.0595747	12.7244	4.32996e-37	2.96025e-35	HERC2P9
ENSG00000124602.8	50.1697	0.901148	0.0708786	12.714	4.94622e-37	3.37575e-35	UNC5CL
ENSG00000280157.1	18.1205	1.03594	0.081487	12.7129	5.01085e-37	3.414e-35	RP11-520H14.7
ENSG00000203709.8	414.203	1.12761	0.0887662	12.7032	5.67899e-37	3.86259e-35	C1orf132
ENSG00000267395.4	126.74	0.803903	0.0632864	12.7026	5.71782e-37	3.88235e-35	AC074212.6
ENSG00000259865.1	234.681	0.711078	0.0560014	12.6975	6.10586e-37	4.13875e-35	RP11-488L18.10
ENSG00000269161.1	7.57918	1.10537	0.0871811	12.679	7.72673e-37	5.22851e-35	CTD-3131K8.3
ENSG00000260924.2	59.6923	1.10175	0.0869374	12.673	8.35039e-37	5.64091e-35	LINC01311
ENSG00000280328.1	40.0576	0.922635	0.0728264	12.669	8.7863e-37	5.92531e-35	RP11-972P1.7
ENSG00000184441.4	126.737	0.661299	0.0522154	12.6648	9.26156e-37	6.23523e-35	AP001062.7
ENSG00000159086.13	1271.63	0.452971	0.0357685	12.664	9.36545e-37	6.2945e-35	PAXBP1
ENSG00000149927.16	99.5619	1.56549	0.12363	12.6627	9.51766e-37	6.38599e-35	DOC2A
ENSG00000266733.4	3.73363	1.44445	0.11409	12.6607	9.76683e-37	6.54213e-35	TBC1D29
ENSG00000158805.10	1020.09	0.645882	0.0510392	12.6546	1.05475e-36	7.05314e-35	ZNF276
ENSG00000267680.4	480.531	0.385817	0.0304973	12.6509	1.10651e-36	7.38685e-35	ZNF224
ENSG00000226396.1	92.9813	1.08116	0.0855362	12.6398	1.2742e-36	8.49205e-35	RP5-1056L3.3
ENSG00000166343.8	59.8902	0.809169	0.0640223	12.6389	1.28902e-36	8.5764e-35	MSS51
ENSG00000205853.9	14.7289	1.05295	0.0833946	12.6261	1.51568e-36	1.00676e-34	RFPL3S
ENSG00000238795.1	6.1563	1.28554	0.101822	12.6254	1.52901e-36	1.01392e-34	SCARNA12
ENSG00000116819.6	53.8656	0.892097	0.0707161	12.6152	1.74126e-36	1.15275e-34	TFAP2E
ENSG00000279452.1	38.2383	1.11796	0.0886387	12.6126	1.80053e-36	1.19e-34	AC006277.3
ENSG00000227896.2	55.763	0.971454	0.0770557	12.6072	1.92831e-36	1.27233e-34	RP11-77P6.2
ENSG00000141519.13	611.755	0.644634	0.0511342	12.6067	1.93893e-36	1.27722e-34	CCDC40
ENSG00000121310.15	6074.29	0.661963	0.052525	12.6028	2.03738e-36	1.33985e-34	ECHDC2
ENSG00000131591.16	601.906	0.603214	0.0478683	12.6015	2.07089e-36	1.35963e-34	C1orf159
ENSG00000230149.2	24.1612	0.863536	0.0685405	12.5989	2.14041e-36	1.40296e-34	RP3-508I15.19
ENSG00000188234.12	109.056	0.725566	0.0576087	12.5947	2.25733e-36	1.47716e-34	AGAP4
ENSG00000095464.9	14.0367	1.00877	0.0801407	12.5875	2.47515e-36	1.61703e-34	PDE6C
ENSG00000272948.2	11.1174	1.18071	0.0939073	12.5732	2.96621e-36	1.93466e-34	AP001412.1
ENSG00000231305.3	38.3408	1.01748	0.0809291	12.5725	2.98992e-36	1.94693e-34	RP11-723O4.2
ENSG00000273424.1	9.00949	1.34775	0.107211	12.5709	3.05088e-36	1.98337e-34	CTA-223H9.9
ENSG00000280537.1	13.6683	1.24718	0.0992138	12.5706	3.06222e-36	1.98749e-34	RP11-33O4.2
ENSG00000260911.2	17.7882	1.25725	0.100017	12.5704	3.07353e-36	1.99158e-34	RP11-196G11.2
ENSG00000102901.11	1517.12	0.656941	0.0522679	12.5687	3.13696e-36	2.02937e-34	CENPT
ENSG00000272100.1	6.23415	1.23571	0.0983457	12.565	3.29065e-36	2.12533e-34	RP11-155O18.6
ENSG00000260645.1	22.9642	1.04492	0.0833223	12.5407	4.47077e-36	2.88285e-34	RP11-250B2.5
ENSG00000260011.2	22.3057	1.35916	0.108394	12.5391	4.56276e-36	2.9374e-34	RP13-20L14.1
ENSG00000071626.15	4837.14	0.379115	0.0302375	12.5379	4.62947e-36	2.97552e-34	DAZAP1
ENSG00000168993.13	385.671	0.814249	0.0649755	12.5316	5.01269e-36	3.21663e-34	CPLX1
ENSG00000135407.9	165.334	0.763847	0.060992	12.5237	5.53742e-36	3.54761e-34	AVIL
ENSG00000271993.1	13.2577	1.18389	0.0945451	12.522	5.65932e-36	3.61987e-34	RP11-285J16.1
ENSG00000259488.2	24.2927	0.935609	0.0747233	12.521	5.73261e-36	3.66085e-34	RP11-154J22.1
ENSG00000206417.7	234.805	0.890646	0.0711646	12.5153	6.15877e-36	3.92669e-34	H1FX-AS1
ENSG00000243323.4	18.2963	1.1931	0.0953772	12.5093	6.64264e-36	4.2284e-34	PTPRVP
ENSG00000267199.1	18.1713	1.34164	0.1073	12.5036	7.13361e-36	4.53367e-34	RP11-861E21.2
ENSG00000221539.1	12.6961	1.32727	0.10617	12.5014	7.33396e-36	4.65355e-34	SNORD99
ENSG00000267114.1	10.3313	1.1334	0.0906846	12.4983	7.62588e-36	4.83106e-34	CTB-129P6.11
ENSG00000104859.13	2159.91	0.685298	0.0548652	12.4906	8.40354e-36	5.31524e-34	CLASRP
ENSG00000131797.11	509.667	0.693381	0.0555268	12.4873	8.75515e-36	5.52883e-34	CLUHP3
ENSG00000126231.12	20.7011	1.40131	0.112286	12.4799	9.61338e-36	6.06116e-34	PROZ
ENSG00000207650.1	19.0985	0.998191	0.0799935	12.4784	9.7928e-36	6.16048e-34	MIR570
ENSG00000228242.5	52.6614	0.850033	0.0681207	12.4783	9.80193e-36	6.16048e-34	AC093495.4
ENSG00000258839.2	244.747	0.9626	0.0771651	12.4745	1.02799e-35	6.45066e-34	MC1R
ENSG00000198064.12	12.3022	2.01752	0.161842	12.466	1.14386e-35	7.16647e-34	RP11-347C12.1
ENSG00000214765.7	599.82	0.528636	0.0424102	12.4649	1.16086e-35	7.26151e-34	SEPT7P2
ENSG00000102886.13	100.266	1.00353	0.0805129	12.4642	1.17017e-35	7.30824e-34	GDPD3
ENSG00000278000.1	23.8353	1.21189	0.0972527	12.4613	1.21398e-35	7.56995e-34	AC139100.4
ENSG00000235958.4	16.8542	0.909264	0.0730151	12.4531	1.34545e-35	8.37661e-34	UBOX5-AS1
ENSG00000213928.7	282.086	0.920596	0.073942	12.4502	1.39415e-35	8.66621e-34	IRF9
ENSG00000269463.1	13.8024	1.07145	0.0860869	12.4462	1.4667e-35	9.10296e-34	RP11-727F15.13
ENSG00000175206.9	12.1582	1.30844	0.10517	12.4412	1.56076e-35	9.67158e-34	NPPA
ENSG00000261360.1	72.7693	0.974151	0.0783136	12.4391	1.60302e-35	9.918e-34	CTD-2165H16.4
ENSG00000279066.1	11.0603	1.14828	0.0923254	12.4373	1.63953e-35	1.01281e-33	HEXDC-IT1
ENSG00000258384.1	13.4305	1.0999	0.08848	12.431	1.77338e-35	1.09379e-33	AC068831.6
ENSG00000230537.1	30.0121	1.25526	0.100988	12.4298	1.80081e-35	1.10899e-33	RP11-305L7.1
ENSG00000279758.1	10.0212	1.14826	0.0924026	12.4267	1.87198e-35	1.15104e-33	RP11-752G15.10
ENSG00000259933.5	13.9841	1.05289	0.0847885	12.4178	2.09219e-35	1.28445e-33	RP11-304L19.1
ENSG00000114841.16	636.348	0.727251	0.0585713	12.4165	2.12635e-35	1.30341e-33	DNAH1
ENSG00000272787.1	57.9641	1.12107	0.0902984	12.4152	2.16262e-35	1.3236e-33	KB-226F1.2
ENSG00000242798.1	8.74722	1.04121	0.0838673	12.415	2.16777e-35	1.3247e-33	RP11-506M12.1
ENSG00000260589.1	18.4673	1.08718	0.0875871	12.4125	2.23496e-35	1.36367e-33	STAM-AS1
ENSG00000120832.8	823.382	0.441072	0.0355449	12.4089	2.33891e-35	1.42491e-33	MTERF2
ENSG00000280119.1	65.9937	1.07613	0.0867402	12.4064	2.41253e-35	1.4675e-33	AC093642.1
ENSG00000135164.17	1933.74	0.495593	0.0399496	12.4054	2.44178e-35	1.48303e-33	DMTF1
ENSG00000186715.9	30.8553	1.37035	0.110478	12.4038	2.49277e-35	1.51168e-33	MST1L
ENSG00000139540.10	11.663	1.03121	0.0831438	12.4027	2.52595e-35	1.52947e-33	SLC39A5
ENSG00000223947.1	25.6377	1.22393	0.0987318	12.3965	2.72973e-35	1.65034e-33	AC016738.4
ENSG00000182685.6	146.05	1.02202	0.0824499	12.3956	2.75955e-35	1.66584e-33	BRICD5
ENSG00000196696.11	404.207	0.859715	0.069386	12.3903	2.9485e-35	1.7772e-33	PDXDC2P
ENSG00000112599.8	33.7226	0.82734	0.0668109	12.3833	3.2176e-35	1.93646e-33	GUCA1B
ENSG00000144026.10	841.491	0.510235	0.0412361	12.3735	3.6355e-35	2.18465e-33	ZNF514
ENSG00000114735.8	2024.49	0.463117	0.0374307	12.3726	3.67575e-35	2.20509e-33	HEMK1
ENSG00000198026.7	1605.17	0.351568	0.0284152	12.3725	3.68061e-35	2.20509e-33	ZNF335
ENSG00000259891.1	183.541	0.670809	0.0542181	12.3724	3.68617e-35	2.20509e-33	CTA-204B4.2
ENSG00000262333.1	50.6365	0.641041	0.0518327	12.3675	3.91881e-35	2.34074e-33	HNRNPA1P16
ENSG00000234500.1	36.4893	0.771167	0.0624108	12.3563	4.50287e-35	2.68556e-33	GS1-124K5.10
ENSG00000278041.1	28.5197	1.91534	0.155026	12.355	4.57977e-35	2.72733e-33	RP5-984P4.6
ENSG00000280424.1	20.7529	1.48489	0.120228	12.3507	4.83187e-35	2.87316e-33	CITF22-92A6.2
ENSG00000161860.7	46.251	0.642499	0.0520254	12.3497	4.88827e-35	2.90235e-33	SYCE2
ENSG00000162650.14	196.875	0.514322	0.0416688	12.3431	5.30659e-35	3.14602e-33	ATXN7L2
ENSG00000270061.1	6.62679	1.28221	0.103894	12.3415	5.41306e-35	3.20435e-33	RP11-214K3.19
ENSG00000279644.1	7.34063	0.928812	0.0752661	12.3404	5.48936e-35	3.24469e-33	AC008074.1
ENSG00000202058.1	11.0673	1.27152	0.103072	12.3362	5.78021e-35	3.41153e-33	RN7SKP80
ENSG00000273729.1	64.6609	0.642686	0.0520983	12.336	5.79362e-35	3.41437e-33	RP11-7F17.8
ENSG00000258593.2	6.03431	1.22748	0.0995867	12.3258	6.57961e-35	3.87183e-33	CTD-3051D23.4
ENSG00000248367.1	66.694	1.21069	0.0982286	12.3252	6.62796e-35	3.89452e-33	CTB-129O4.1
ENSG00000182109.6	322.253	0.90304	0.0733024	12.3194	7.12478e-35	4.18025e-33	RP11-69E11.4
ENSG00000252481.1	19.9607	1.07468	0.0872597	12.3159	7.43454e-35	4.35556e-33	SCARNA13
ENSG00000196873.14	35.5423	0.743233	0.0603888	12.3075	8.25772e-35	4.8307e-33	CBWD3
ENSG00000256690.1	34.5987	0.866436	0.0704159	12.3046	8.56112e-35	5.00083e-33	RP11-727F15.9
ENSG00000271662.1	13.3959	1.33781	0.10874	12.3028	8.75068e-35	5.10405e-33	RP11-141C7.3
ENSG00000166432.13	1020.25	0.771141	0.0626907	12.3007	8.97602e-35	5.22781e-33	ZMAT1
ENSG00000220201.6	100.219	1.17853	0.0958366	12.2973	9.36829e-35	5.44829e-33	ZGLP1
ENSG00000189007.14	380.77	0.682391	0.0554965	12.2961	9.50338e-35	5.51877e-33	ADAT2
ENSG00000163660.10	3938.4	0.634422	0.0516069	12.2933	9.8351e-35	5.70307e-33	CCNL1
ENSG00000262692.1	9.82649	0.997279	0.0811433	12.2903	1.02077e-34	5.91049e-33	CTD-3195I5.3
ENSG00000213906.8	57.0213	0.848875	0.0690755	12.2891	1.03687e-34	5.99497e-33	LTB4R2
ENSG00000226332.2	94.6716	0.9722	0.0791317	12.2859	1.07898e-34	6.22268e-33	RP11-157P1.4
ENSG00000258365.1	23.5899	1.06828	0.0869524	12.2858	1.07939e-34	6.22268e-33	RP11-1105G2.3
ENSG00000274341.1	14.9474	1.09108	0.0888477	12.2803	1.15574e-34	6.65318e-33	RP11-227G15.10
ENSG00000239382.9	148.408	0.725599	0.0591291	12.2714	1.2893e-34	7.41132e-33	ALKBH6
ENSG00000267108.1	4.18725	1.65995	0.135314	12.2674	1.35467e-34	7.77587e-33	RP11-861E21.1
ENSG00000156042.16	365.573	0.862892	0.070348	12.266	1.37832e-34	7.9002e-33	CFAP70
ENSG00000181085.13	134.014	1.57178	0.128272	12.2535	1.60909e-34	9.20958e-33	MAPK15
ENSG00000274292.1	42.639	1.13163	0.0923669	12.2514	1.65088e-34	9.43518e-33	RP11-347I19.7
ENSG00000185619.16	3908.97	0.370233	0.0302231	12.25	1.67979e-34	9.58662e-33	PCGF3
ENSG00000260872.1	46.9882	1.04655	0.0854789	12.2434	1.8226e-34	1.03867e-32	RP11-680G24.5
ENSG00000253369.1	96.7751	2.84932	0.232809	12.2389	1.92641e-34	1.09626e-32	RP11-1081M5.1
ENSG00000258515.1	10.5212	1.13021	0.0923513	12.2382	1.94335e-34	1.10432e-32	RP11-203M5.7
ENSG00000102580.13	10338.2	-0.610863	0.0499168	-12.2376	1.95697e-34	1.11047e-32	DNAJC3
ENSG00000176593.6	385.429	0.78599	0.06425	12.2333	2.06381e-34	1.16942e-32	CTD-2368P22.1
ENSG00000261187.1	18.9604	0.862457	0.0705026	12.233	2.072e-34	1.17239e-32	RP11-1007O24.2
ENSG00000201151.1	2.79195	1.37808	0.112664	12.2317	2.10489e-34	1.18931e-32	SNORD56
ENSG00000047634.13	519.553	0.73254	0.0598992	12.2295	2.16141e-34	1.21951e-32	SCML1
ENSG00000273188.1	32.2819	0.772913	0.0632087	12.228	2.20417e-34	1.24187e-32	RP3-402G11.25
ENSG00000280378.1	24.3328	0.811422	0.0664202	12.2165	2.5381e-34	1.42799e-32	RP4-758J24.6
ENSG00000224903.1	11.2788	1.09794	0.0898748	12.2163	2.5434e-34	1.42895e-32	AC005534.8
ENSG00000229180.5	516.431	0.527702	0.0432371	12.2048	2.92892e-34	1.64322e-32	GS1-124K5.11
ENSG00000273096.1	17.0723	1.05337	0.0863611	12.1973	3.21446e-34	1.80087e-32	RP3-508I15.20
ENSG00000214193.8	483.791	0.769371	0.0630875	12.1953	3.29295e-34	1.84225e-32	SH3D21
ENSG00000280007.1	34.457	0.862207	0.070718	12.1922	3.4212e-34	1.9113e-32	AC008079.10
ENSG00000273448.1	32.5417	0.939318	0.0770851	12.1855	3.71526e-34	2.07267e-32	RP11-166O4.6
ENSG00000260729.1	16.8358	1.4582	0.119738	12.1782	4.06185e-34	2.26285e-32	RP11-106M3.2
ENSG00000117758.12	3027.96	-0.289439	0.02378	-12.1715	4.40644e-34	2.45138e-32	STX12
ENSG00000236756.4	15.9839	0.861708	0.0708251	12.1667	4.67578e-34	2.59757e-32	DNAJC9-AS1
ENSG00000230606.9	18.0884	1.00162	0.08234	12.1645	4.80428e-34	2.66524e-32	AC159540.1
ENSG00000144214.8	38.5521	1.02905	0.0846283	12.1596	5.10082e-34	2.8258e-32	LYG1
ENSG00000272145.1	65.4028	0.777125	0.063911	12.1595	5.10821e-34	2.82595e-32	NFYC-AS1
ENSG00000121716.17	303.367	1.22562	0.100809	12.1579	5.20778e-34	2.87703e-32	PILRB
ENSG00000228109.1	199.719	1.0115	0.0832963	12.1434	6.22094e-34	3.43197e-32	MFI2-AS1
ENSG00000279159.1	211.674	0.886517	0.073052	12.1354	6.85614e-34	3.77715e-32	RP3-394A18.1
ENSG00000221944.4	264.366	0.662931	0.0546371	12.1333	7.0327e-34	3.86905e-32	TIGD1
ENSG00000188981.9	16.2859	0.923826	0.0761522	12.1313	7.20937e-34	3.96076e-32	MSANTD1
ENSG00000100253.11	27.9251	1.45024	0.119609	12.1249	7.79841e-34	4.27846e-32	MIOX
ENSG00000227495.1	8.41624	0.998789	0.0824182	12.1185	8.42409e-34	4.61535e-32	AC109333.10
ENSG00000258559.2	19.7399	1.03587	0.0854913	12.1167	8.62025e-34	4.71632e-32	AC005519.4
ENSG00000225762.1	15.3567	0.99617	0.082283	12.1066	9.74149e-34	5.32245e-32	LINC01389
ENSG00000230715.3	199.754	0.677366	0.0559838	12.0993	1.06484e-33	5.80999e-32	RP11-274B21.4
ENSG00000250764.1	21.1182	0.944822	0.0781207	12.0944	1.13081e-33	6.16145e-32	CTD-2152M20.2
ENSG00000215022.6	29.7134	0.781365	0.0646725	12.0819	1.31674e-33	7.16466e-32	RP1-257A7.4
ENSG00000272945.1	9.70968	1.03849	0.0859694	12.0797	1.35172e-33	7.34498e-32	CTD-3216D2.5
ENSG00000188599.16	149.1	0.775881	0.064241	12.0777	1.38608e-33	7.5214e-32	NPIPP1
ENSG00000144134.17	427.319	0.47385	0.0392545	12.0712	1.49861e-33	8.12089e-32	RABL2A
ENSG00000170348.7	23095.6	-0.41094	0.0340623	-12.0644	1.62884e-33	8.81462e-32	TMED10
ENSG00000238039.1	27.9431	1.41911	0.117633	12.0639	1.63869e-33	8.85585e-32	AF011889.2
ENSG00000267871.4	47.1358	0.800711	0.0663803	12.0625	1.66701e-33	8.99665e-32	CTC-444N24.6
ENSG00000278635.1	3.74291	1.72298	0.142884	12.0586	1.74796e-33	9.42071e-32	CTD-2318O12.1
ENSG00000245888.5	50.777	0.851104	0.0706021	12.0549	1.8267e-33	9.83177e-32	FLJ21408
ENSG00000279233.1	53.9377	0.820262	0.0680657	12.051	1.91558e-33	1.02962e-31	RP11-158L12.4
ENSG00000267707.2	17.4075	1.13551	0.0942717	12.0451	2.05793e-33	1.10464e-31	RP11-95O2.5
ENSG00000212452.1	7.97428	0.983168	0.0816419	12.0424	2.12566e-33	1.13945e-31	SNORD69
ENSG00000125846.14	829.715	0.440716	0.0366094	12.0383	2.23456e-33	1.19621e-31	ZNF133
ENSG00000143630.8	199.66	0.640795	0.0532547	12.0327	2.39319e-33	1.2794e-31	HCN3
ENSG00000236901.4	225.5	0.879244	0.0730886	12.0298	2.47645e-33	1.32214e-31	MIR600HG
ENSG00000212607.1	4.68953	1.44353	0.120042	12.0252	2.62034e-33	1.39708e-31	SNORA45B
ENSG00000238098.7	25.1563	0.943424	0.0784732	12.0222	2.71521e-33	1.44572e-31	ABCA17P
ENSG00000139725.6	55.6658	0.69345	0.0576845	12.0214	2.7416e-33	1.45782e-31	RHOF
ENSG00000280299.1	2.7221	1.39437	0.116035	12.0168	2.89879e-33	1.53934e-31	RP11-583F2.7
ENSG00000162994.14	233.748	0.521708	0.0434171	12.0162	2.92166e-33	1.54736e-31	CLHC1
ENSG00000279199.1	20.4027	1.21906	0.101452	12.0162	2.92168e-33	1.54736e-31	RP11-749I16.3
ENSG00000268047.1	9.47767	1.12315	0.0934795	12.0149	2.96789e-33	1.56974e-31	AC018766.6
ENSG00000185189.14	2623.81	0.675447	0.0562443	12.0092	3.18061e-33	1.68001e-31	NRBP2
ENSG00000135473.13	1729.07	0.449058	0.0374188	12.0008	3.51712e-33	1.85529e-31	PAN2
ENSG00000229591.1	7.07147	1.18148	0.0984615	11.9994	3.57968e-33	1.88579e-31	RP5-981O7.2
ENSG00000185842.13	341.234	0.576617	0.0480552	11.9991	3.59309e-33	1.8881e-31	DNAH14
ENSG00000279742.1	16.2065	1.05676	0.0880699	11.9991	3.59358e-33	1.8881e-31	RP11-700A24.1
ENSG00000234936.1	22.0173	0.993136	0.0827762	11.9978	3.64665e-33	1.91346e-31	AC010883.5
ENSG00000230699.2	43.3853	1.73465	0.144599	11.9963	3.71573e-33	1.94713e-31	RP11-54O7.1
ENSG00000244480.1	29.0951	0.926245	0.0772253	11.9941	3.81691e-33	1.99752e-31	AC005154.7
ENSG00000274602.3	137.901	1.05839	0.0882584	11.992	3.91329e-33	2.04526e-31	PI4KAP1
ENSG00000272078.1	121.527	0.864148	0.0720962	11.986	4.20578e-33	2.19524e-31	RP4-734G22.3
ENSG00000115459.16	1138.55	0.356583	0.0297618	11.9812	4.45689e-33	2.32326e-31	ELMOD3
ENSG00000249115.7	733.526	0.391171	0.032649	11.9811	4.46414e-33	2.32398e-31	HAUS5
ENSG00000267053.5	23.4083	1.01965	0.0851253	11.9782	4.62112e-33	2.40256e-31	CTD-3162L10.1
ENSG00000142102.14	1381.03	1.02418	0.0855184	11.9762	4.73727e-33	2.45973e-31	ATHL1
ENSG00000198089.13	1021.9	0.494445	0.0412918	11.9744	4.8393e-33	2.50943e-31	SFI1
ENSG00000245970.2	205.405	0.887449	0.0741167	11.9737	4.88197e-33	2.52825e-31	KB-1208A12.3
ENSG00000088340.14	97.2376	1.1532	0.0963292	11.9714	5.01555e-33	2.59405e-31	FER1L4
ENSG00000114857.16	3639.45	0.612301	0.051187	11.962	5.61721e-33	2.90145e-31	NKTR
ENSG00000198169.7	948.46	0.534885	0.0447232	11.9599	5.76311e-33	2.97294e-31	ZNF251
ENSG00000100836.9	4979.18	0.52429	0.0438383	11.9596	5.78171e-33	2.97867e-31	PABPN1
ENSG00000232186.1	15.9684	0.797863	0.0667145	11.9594	5.79978e-33	2.9841e-31	RP11-311P8.2
ENSG00000011243.16	2665.31	0.45404	0.0379984	11.9489	6.57661e-33	3.37943e-31	AKAP8L
ENSG00000186056.8	97.6437	0.565924	0.0473624	11.9488	6.58627e-33	3.38002e-31	MATN1-AS1
ENSG00000225783.5	95.7761	1.27864	0.107029	11.9466	6.76234e-33	3.4659e-31	MIAT
ENSG00000251485.1	16.1328	0.771436	0.0645799	11.9454	6.85861e-33	3.51071e-31	AC068134.10
ENSG00000254855.1	5.0413	1.3751	0.115152	11.9416	7.18057e-33	3.67078e-31	RP11-867G23.1
ENSG00000196757.6	518.35	0.429393	0.0359609	11.9405	7.27622e-33	3.71489e-31	ZNF700
ENSG00000273374.1	11.0955	1.16926	0.0979591	11.9362	7.66691e-33	3.90934e-31	RP11-383I23.2
ENSG00000189269.11	14.265	1.1608	0.097263	11.9346	7.81081e-33	3.97251e-31	DRICH1
ENSG00000275484.1	32.3683	1.35928	0.113893	11.9347	7.80442e-33	3.97251e-31	CTC-1337H24.4
ENSG00000272034.1	23.3258	1.0473	0.0877844	11.9303	8.2231e-33	4.17685e-31	SNORD14A
ENSG00000110274.13	1098.09	0.384725	0.0322561	11.9272	8.53959e-33	4.33207e-31	CEP164
ENSG00000254459.1	4.91818	1.25477	0.105207	11.9267	8.59503e-33	4.35463e-31	RP11-91P24.7
ENSG00000275426.1	17.8227	1.03963	0.0872055	11.9216	9.13527e-33	4.62244e-31	CH17-262A2.1
ENSG00000155428.11	9.80976	1.21289	0.101784	11.9162	9.73954e-33	4.92194e-31	TRIM74
ENSG00000183171.5	8.07582	1.22451	0.102798	11.9118	1.02696e-32	5.18321e-31	RP11-49C9.2
ENSG00000199085.2	10.5021	1.39884	0.117455	11.9096	1.05437e-32	5.31478e-31	MIR148A
ENSG00000267980.1	35.3852	0.822239	0.069081	11.9025	1.14807e-32	5.77978e-31	AC007292.6
ENSG00000103168.15	1738.51	0.518562	0.0435696	11.9019	1.15669e-32	5.81579e-31	TAF1C
ENSG00000232874.1	16.3603	1.22952	0.103334	11.8985	1.20524e-32	6.05227e-31	RP11-135A1.2
ENSG00000271218.1	8.92037	0.853204	0.0717582	11.89	1.33427e-32	6.69173e-31	RP3-523E19.2
ENSG00000059588.8	2481.2	0.63996	0.0538954	11.8741	1.61361e-32	8.08249e-31	TARBP1
ENSG00000277678.1	6.3207	1.25289	0.105534	11.8719	1.65706e-32	8.28966e-31	U1
ENSG00000173692.11	4675.79	-0.295951	0.0249546	-11.8596	1.91902e-32	9.58808e-31	PSMD1
ENSG00000227392.1	44.8231	1.15243	0.0971834	11.8583	1.94928e-32	9.72707e-31	HPN-AS1
ENSG00000235790.6	12.7286	0.991519	0.0836373	11.855	2.02765e-32	1.01054e-30	RP11-73M7.6
ENSG00000226763.4	52.6992	0.725135	0.0611804	11.8524	2.09114e-32	1.04088e-30	SRRM5
ENSG00000198046.10	646.51	0.587082	0.0495548	11.8471	2.22686e-32	1.10705e-30	ZNF667
ENSG00000271806.1	5.43866	1.09173	0.0921673	11.8451	2.28087e-32	1.13248e-30	RP5-892K4.1
ENSG00000144395.16	19.4328	0.814212	0.0687486	11.8433	2.33054e-32	1.15425e-30	CCDC150
ENSG00000148384.11	755.629	0.451401	0.0381143	11.8434	2.32929e-32	1.15425e-30	INPP5E
ENSG00000100483.12	291.705	0.356264	0.0300834	11.8425	2.35228e-32	1.16357e-30	VCPKMT
ENSG00000100201.17	25216.7	0.393341	0.0332277	11.8377	2.49142e-32	1.23087e-30	DDX17
ENSG00000213199.6	128.542	1.17499	0.0993137	11.8311	2.6945e-32	1.32954e-30	ASIC3
ENSG00000277715.1	108.481	0.853488	0.0721903	11.8227	2.97785e-32	1.46753e-30	RP11-651L5.3
ENSG00000269680.1	47.0113	0.913739	0.0773233	11.8171	3.18429e-32	1.56733e-30	CTD-3128G10.6
ENSG00000259081.1	10.3641	1.04281	0.0883008	11.8098	3.47424e-32	1.70793e-30	RP11-488C13.6
ENSG00000180385.7	84.8824	0.757354	0.0641348	11.8088	3.51651e-32	1.72657e-30	EMC3-AS1
ENSG00000206885.1	4.49764	1.23004	0.104207	11.8037	3.73334e-32	1.83076e-30	SNORA75
ENSG00000100650.14	13280.1	0.442469	0.0374872	11.8032	3.75742e-32	1.8403e-30	SRSF5
ENSG00000260167.1	4.62558	1.13028	0.0958451	11.7928	4.25311e-32	2.08052e-30	RP11-146F11.5
ENSG00000174788.8	77.2769	1.26775	0.107524	11.7904	4.37499e-32	2.1375e-30	PCP2
ENSG00000227388.2	33.1377	1.19774	0.101589	11.7901	4.39027e-32	2.14234e-30	RP11-112J3.16
ENSG00000279569.1	17.1556	1.04228	0.0884343	11.7859	4.6154e-32	2.24943e-30	RP11-394B2.1
ENSG00000177595.16	1120.86	0.719294	0.0610377	11.7844	4.69709e-32	2.28643e-30	PIDD1
ENSG00000215417.9	43.0984	1.23103	0.104566	11.7727	5.39734e-32	2.62408e-30	MIR17HG
ENSG00000146963.16	2738.56	0.333041	0.0282931	11.7711	5.50003e-32	2.67074e-30	C7orf55-LUC7L2
ENSG00000232850.3	6.62394	1.38325	0.117547	11.7676	5.73609e-32	2.78197e-30	PTGES2-AS1
ENSG00000147437.8	41.6965	0.970245	0.0824538	11.7671	5.76489e-32	2.79253e-30	GNRH1
ENSG00000187609.14	1131.44	0.710313	0.0603787	11.7643	5.96277e-32	2.88486e-30	EXD3
ENSG00000273402.1	14.6011	1.0012	0.0851138	11.763	6.0515e-32	2.92423e-30	RP5-855D21.2
ENSG00000244723.3	8.28853	1.05143	0.0893955	11.7616	6.15559e-32	2.97091e-30	ASLP1
ENSG00000135677.9	9130.85	-0.3975	0.0338328	-11.7489	7.1518e-32	3.44753e-30	GNS
ENSG00000240591.1	10.2848	1.00419	0.0855174	11.7425	7.71506e-32	3.71455e-30	RP11-247I13.11
ENSG00000278876.1	29.384	1.03871	0.0884664	11.7413	7.82518e-32	3.763e-30	RP11-498C9.4
ENSG00000127364.3	16.5966	1.01045	0.0860699	11.7399	7.9596e-32	3.82302e-30	TAS2R4
ENSG00000249087.5	198.25	0.631411	0.053844	11.7267	9.30398e-32	4.46332e-30	ZNF436-AS1
ENSG00000206344.6	70.4994	0.957387	0.081667	11.7231	9.71032e-32	4.65264e-30	HCG27
ENSG00000178773.13	479.806	1.5329	0.130905	11.71	1.13302e-31	5.42223e-30	CPNE7
ENSG00000198663.15	7887.69	-0.23962	0.0204677	-11.7072	1.17053e-31	5.59504e-30	C6orf89
ENSG00000279357.1	6.48799	1.29143	0.110347	11.7033	1.22527e-31	5.84962e-30	RP11-475D10.4
ENSG00000258092.1	3.56925	1.50548	0.128697	11.6979	1.30592e-31	6.2272e-30	RP4-816N1.7
ENSG00000115257.14	174.272	0.831517	0.0710926	11.6963	1.33206e-31	6.34424e-30	PCSK4
ENSG00000274020.1	468.933	0.660539	0.0564958	11.6918	1.40347e-31	6.67631e-30	LINC01138
ENSG00000258647.4	213.814	1.51615	0.129743	11.6858	1.50574e-31	7.15427e-30	LINC00930
ENSG00000251022.5	1092.45	0.484062	0.0414467	11.6792	1.62895e-31	7.73041e-30	THAP9-AS1
ENSG00000178188.13	3865	0.339293	0.0290521	11.6788	1.63624e-31	7.75574e-30	SH2B1
ENSG00000265100.1	12.4199	1.2242	0.104946	11.6651	1.92211e-31	9.09992e-30	RP11-147L13.2
ENSG00000272084.1	36.7728	0.722325	0.0619745	11.6552	2.15892e-31	1.02089e-29	RP5-1126H10.2
ENSG00000237977.1	24.7619	0.763321	0.0655122	11.6516	2.25231e-31	1.06378e-29	EIF4HP2
ENSG00000267605.4	13.1588	1.09071	0.0936272	11.6495	2.30893e-31	1.08923e-29	CTD-3220F14.1
ENSG00000065665.19	309.138	0.462661	0.0397366	11.6432	2.48534e-31	1.17106e-29	SEC61A2
ENSG00000237491.7	52.2902	0.884516	0.0760049	11.6376	2.65328e-31	1.24871e-29	RP11-206L10.9
ENSG00000247092.5	282.921	0.720353	0.0618998	11.6374	2.65953e-31	1.25017e-29	SNHG10
ENSG00000249626.1	63.7849	1.04973	0.0902214	11.6351	2.73368e-31	1.2835e-29	RP11-496H1.1
ENSG00000232022.5	51.6791	1.22031	0.104886	11.6347	2.74567e-31	1.28761e-29	FAAHP1
ENSG00000172613.6	1098	0.547878	0.0470998	11.6323	2.82389e-31	1.32273e-29	RAD9A
ENSG00000214465.3	5.57872	1.28726	0.110684	11.63	2.90126e-31	1.35737e-29	SMARCE1P6
ENSG00000055955.14	17.3211	0.988938	0.0850517	11.6275	2.98736e-31	1.39601e-29	ITIH4
ENSG00000181097.5	30.439	0.889255	0.0765028	11.6238	3.11828e-31	1.45548e-29	RP11-429J17.2
ENSG00000114302.14	3762.76	-0.446268	0.0384051	-11.62	3.26028e-31	1.51997e-29	PRKAR2A
ENSG00000249859.6	667.443	0.79984	0.0688712	11.6136	3.51672e-31	1.6376e-29	PVT1
ENSG00000258646.1	6.61555	1.05633	0.0910272	11.6046	3.90565e-31	1.81658e-29	RP11-950C14.3
ENSG00000203392.3	30.2658	1.13689	0.0979961	11.6013	4.05699e-31	1.88477e-29	CTD-2026K11.6
ENSG00000250404.1	39.9027	0.96606	0.0832782	11.6004	4.10192e-31	1.90342e-29	AC090587.2
ENSG00000261123.1	11.3622	0.96634	0.0833298	11.5966	4.28936e-31	1.98807e-29	RP11-304L19.3
ENSG00000280399.1	16.9872	1.02343	0.0882973	11.5907	4.59233e-31	2.12601e-29	RP11-80P20.3
ENSG00000279254.1	16.1873	1.03922	0.0896666	11.5898	4.64202e-31	2.14651e-29	RP11-536C12.1
ENSG00000196724.11	318.749	0.504972	0.0435732	11.589	4.68394e-31	2.16338e-29	ZNF418
ENSG00000166261.9	574.616	0.328887	0.0284044	11.5787	5.28165e-31	2.43661e-29	ZNF202
ENSG00000259820.1	287.203	0.943907	0.0815438	11.5755	5.48779e-31	2.52878e-29	AC083843.1
ENSG00000158417.9	8123.56	-0.529698	0.0457817	-11.5701	5.84251e-31	2.68911e-29	EIF5B
ENSG00000196668.3	48.72	1.39263	0.120376	11.569	5.91556e-31	2.71958e-29	LINC00173
ENSG00000280287.1	143.028	0.965231	0.0834536	11.5661	6.12242e-31	2.81143e-29	RP13-554M15.7
ENSG00000269148.1	8.33857	1.1869	0.102658	11.5617	6.44499e-31	2.95614e-29	AC092301.3
ENSG00000258811.1	7.10327	1.24006	0.107279	11.5593	6.62738e-31	3.03629e-29	CTD-3051D23.1
ENSG00000269068.1	8.09246	0.963632	0.0834196	11.5516	7.24296e-31	3.31449e-29	RP11-256I23.2
ENSG00000197114.10	339.916	0.434187	0.0375901	11.5506	7.33379e-31	3.35219e-29	ZGPAT
ENSG00000117500.11	3880.99	-0.549426	0.0475831	-11.5467	7.6738e-31	3.50357e-29	TMED5
ENSG00000201207.1	7.16585	0.906411	0.0785046	11.546	7.73764e-31	3.52866e-29	Y_RNA
ENSG00000116237.14	5342.81	-0.281889	0.0244199	-11.5434	7.97258e-31	3.62748e-29	ICMT
ENSG00000138658.14	168.202	0.614339	0.0532197	11.5434	7.96767e-31	3.62748e-29	ZGRF1
ENSG00000071894.13	5156.51	0.517171	0.0448159	11.5399	8.30366e-31	3.7738e-29	CPSF1
ENSG00000166913.11	13449.5	-0.331008	0.0287162	-11.5269	9.65916e-31	4.38482e-29	YWHAB
ENSG00000249007.1	93.0002	1.48236	0.128634	11.5239	9.99606e-31	4.53258e-29	RP11-510N19.5
ENSG00000274051.1	8.74871	1.03011	0.089396	11.523	1.01056e-30	4.57704e-29	uc_338
ENSG00000233892.1	14.3718	0.97546	0.0846624	11.5218	1.02493e-30	4.63683e-29	PAIP1P1
ENSG00000273724.1	5.41615	0.999865	0.0868698	11.5099	1.17581e-30	5.31337e-29	RP11-347C12.12
ENSG00000137877.9	176.92	0.891023	0.077444	11.5054	1.23939e-30	5.5943e-29	SPTBN5
ENSG00000175564.11	60.8346	0.747646	0.0649843	11.505	1.24444e-30	5.61071e-29	UCP3
ENSG00000197182.11	262.083	1.33249	0.115928	11.4942	1.41155e-30	6.35691e-29	MIRLET7BHG
ENSG00000259315.1	30.0206	0.900574	0.0783948	11.4877	1.52152e-30	6.84444e-29	RP11-752G15.9
ENSG00000115561.13	5568.67	-0.28266	0.0246224	-11.4798	1.66703e-30	7.4905e-29	CHMP3
ENSG00000250959.2	82.3695	0.547557	0.0477169	11.4751	1.75952e-30	7.89718e-29	GLUD1P3
ENSG00000206913.1	4.80177	1.05945	0.0923431	11.473	1.80294e-30	8.0829e-29	SNORA7
ENSG00000177025.3	96.5948	1.00453	0.0875777	11.4701	1.86404e-30	8.34741e-29	C19orf18
ENSG00000224975.1	42.7297	0.823665	0.0718219	11.4682	1.90678e-30	8.52917e-29	INE1
ENSG00000113240.11	1240.4	0.441975	0.0385592	11.4622	2.04201e-30	9.12382e-29	CLK4
ENSG00000279088.1	394.37	0.864313	0.0754348	11.4577	2.15039e-30	9.59727e-29	RP11-574K11.24
ENSG00000273899.3	290.894	0.570666	0.0498146	11.4558	2.1997e-30	9.8063e-29	NOL12
ENSG00000132635.15	2609.25	0.569899	0.0497698	11.4507	2.33246e-30	1.03865e-28	PCED1A
ENSG00000270015.1	255.191	0.516019	0.0450758	11.4478	2.41175e-30	1.07276e-28	RP11-540B6.6
ENSG00000271398.1	4.88992	1.46527	0.128013	11.4462	2.45655e-30	1.09146e-28	RP5-1092A3.5
ENSG00000259562.2	19.7995	0.906812	0.079238	11.4441	2.51559e-30	1.11645e-28	RP11-762H8.2
ENSG00000261286.1	37.5374	0.935161	0.081725	11.4428	2.55558e-30	1.13293e-28	RP11-517C16.2
ENSG00000226891.5	22.6147	0.898066	0.0784991	11.4405	2.62484e-30	1.16233e-28	LINC01359
ENSG00000271259.1	9.55025	1.2211	0.106741	11.4399	2.6432e-30	1.16916e-28	RP11-1109F11.5
ENSG00000119640.7	244.686	0.547407	0.047899	11.4284	3.0178e-30	1.33337e-28	ACYP1
ENSG00000131584.17	1690.44	0.626383	0.0548168	11.4269	3.07018e-30	1.35501e-28	ACAP3
ENSG00000271788.1	11.5696	1.27314	0.111423	11.4262	3.09334e-30	1.36371e-28	CTD-2201E18.5
ENSG00000116005.10	7952.35	-0.549877	0.0481313	-11.4245	3.15399e-30	1.38891e-28	PCYOX1
ENSG00000076928.16	3561.56	0.360549	0.0315726	11.4197	3.33435e-30	1.46671e-28	ARHGEF1
ENSG00000271781.1	43.2566	0.959494	0.0841111	11.4075	3.83797e-30	1.68637e-28	CTD-2589H19.6
ENSG00000161180.9	19.4112	0.831152	0.072884	11.4038	4.00448e-30	1.75759e-28	CCDC116
ENSG00000161960.13	331.641	0.735552	0.0645069	11.4027	4.05381e-30	1.77621e-28	EIF4A1
ENSG00000279759.1	76.0873	0.8446	0.0740705	11.4026	4.05584e-30	1.77621e-28	CTC-425O23.5
ENSG00000276449.1	38.897	0.71449	0.0626683	11.4011	4.12685e-30	1.80532e-28	AC004076.5
ENSG00000270933.1	212.89	1.21628	0.106685	11.4006	4.15353e-30	1.81499e-28	CTD-2227E11.1
ENSG00000165792.16	1261.67	0.41785	0.036654	11.3999	4.18814e-30	1.8281e-28	METTL17
ENSG00000125827.7	5483.84	-0.384209	0.0337138	-11.3962	4.36932e-30	1.90509e-28	TMX4
ENSG00000132485.11	3569.64	0.344653	0.0302515	11.3929	4.53501e-30	1.97516e-28	ZRANB2
ENSG00000257681.1	53.6083	1.06207	0.0932608	11.3881	4.79118e-30	2.08445e-28	RP11-341G23.4
ENSG00000173261.7	18.8654	1.05807	0.0929138	11.3877	4.8155e-30	2.09274e-28	PLAC8L1
ENSG00000241288.6	120.271	0.987811	0.0867671	11.3846	4.98817e-30	2.16541e-28	RP11-379B18.5
ENSG00000269997.1	8.70357	1.06938	0.0939697	11.38	5.2601e-30	2.28097e-28	RP11-214K3.21
ENSG00000260368.1	13.3374	1.19071	0.104647	11.3784	5.35704e-30	2.32047e-28	RP11-521I2.3
ENSG00000260493.1	8.88237	1.18748	0.104391	11.3753	5.55015e-30	2.4015e-28	RP11-219B4.7
ENSG00000272599.2	38.7028	0.736052	0.0647243	11.3721	5.75752e-30	2.48852e-28	RP11-152N13.16
ENSG00000184381.17	1572.07	0.530391	0.0466576	11.3677	6.05354e-30	2.61361e-28	PLA2G6
ENSG00000250490.1	18.6909	1.10114	0.0969817	11.3541	7.07856e-30	3.05285e-28	FLJ33360
ENSG00000205307.9	9.28983	1.26575	0.111572	11.3446	7.88543e-30	3.39715e-28	SAP25
ENSG00000259407.1	13.1733	0.897141	0.0790964	11.3424	8.09166e-30	3.48222e-28	RP11-158M2.3
ENSG00000278330.1	21.3564	0.932983	0.0822942	11.3372	8.58821e-30	3.69191e-28	RP11-4B16.4
ENSG00000069493.13	276.914	0.802827	0.0708167	11.3367	8.63457e-30	3.70621e-28	CLEC2D
ENSG00000180902.15	2359.13	0.663553	0.0585317	11.3366	8.64015e-30	3.70621e-28	D2HGDH
ENSG00000263235.1	22.4168	0.861265	0.076003	11.332	9.11077e-30	3.90387e-28	RP11-461A8.4
ENSG00000167701.12	169.044	1.11778	0.0986804	11.3273	9.61148e-30	4.11398e-28	GPT
ENSG00000236394.2	5.88134	1.37792	0.121694	11.3228	1.01149e-29	4.32479e-28	RP11-229P13.15
ENSG00000221241.1	14.9666	1.16477	0.10287	11.3227	1.0126e-29	4.32488e-28	SNORD88A
ENSG00000244945.1	22.0359	0.874059	0.0771969	11.3225	1.01567e-29	4.33332e-28	RP11-1379J22.2
ENSG00000167945.1	2.5504	1.69129	0.149465	11.3157	1.09773e-29	4.67844e-28	PRR25
ENSG00000271344.1	29.661	1.05081	0.0928696	11.315	1.10664e-29	4.71133e-28	RP11-274B21.9
ENSG00000225313.4	55.9007	0.914154	0.0808603	11.3053	1.23466e-29	5.25075e-28	RP11-415J8.3
ENSG00000225075.1	4.35967	1.18848	0.105142	11.3036	1.25924e-29	5.34957e-28	RP11-426L16.3
ENSG00000273443.1	3.07129	1.94885	0.172458	11.3004	1.30575e-29	5.54119e-28	RP11-54O7.18
ENSG00000232912.4	20.6587	0.912162	0.0807236	11.2998	1.31487e-29	5.57394e-28	RP5-1115A15.1
ENSG00000160055.18	658.058	0.499504	0.0442283	11.2937	1.40907e-29	5.96692e-28	TMEM234
ENSG00000237441.8	7383.07	0.528398	0.0468211	11.2855	1.54814e-29	6.54887e-28	RGL2
ENSG00000272843.1	4.73135	1.12012	0.0992891	11.2814	1.6209e-29	6.84933e-28	RP11-313P13.5
ENSG00000278090.1	11.2031	1.12089	0.0993838	11.2784	1.67715e-29	7.07952e-28	RP11-6O2.2
ENSG00000051009.9	2323.36	0.317731	0.0281792	11.2754	1.7367e-29	7.32307e-28	FAM160A2
ENSG00000273076.1	7.49586	0.984607	0.087325	11.2752	1.73986e-29	7.32862e-28	RP3-508I15.22
ENSG00000231711.2	319.865	0.837196	0.0742636	11.2733	1.77777e-29	7.48037e-28	LINC00899
ENSG00000101049.13	79.3553	1.56369	0.138736	11.271	1.82544e-29	7.67284e-28	SGK2
ENSG00000215347.3	19.0154	0.954161	0.0846593	11.2706	1.83328e-29	7.69765e-28	SLC25A5P1
ENSG00000251455.1	10.7366	1.17077	0.103888	11.2696	1.85391e-29	7.77604e-28	RP11-164P12.3
ENSG00000102158.18	7019.92	-0.421731	0.0374225	-11.2695	1.85707e-29	7.78107e-28	MAGT1
ENSG00000273055.1	13.4931	0.868899	0.0771454	11.2631	1.99537e-29	8.35175e-28	CTB-13F3.1
ENSG00000140400.13	2824.3	0.428376	0.0380362	11.2623	2.01409e-29	8.42125e-28	MAN2C1
ENSG00000198976.1	17.0984	1.37853	0.122405	11.262	2.02139e-29	8.44285e-28	MIR429
ENSG00000204584.1	44.5389	1.07239	0.095229	11.2611	2.04081e-29	8.51501e-28	RP11-304F15.3
ENSG00000258790.1	8.97637	0.88855	0.0789393	11.2561	2.16076e-29	9.00605e-28	KIAA0391
ENSG00000239665.7	517.682	0.622252	0.0552831	11.2557	2.16998e-29	9.03501e-28	RP11-295P9.3
ENSG00000226232.7	22.4785	0.980301	0.0871099	11.2536	2.22295e-29	9.24586e-28	RP11-419C5.2
ENSG00000178623.10	102.317	0.952862	0.0846811	11.2524	2.25484e-29	9.36866e-28	GPR35
ENSG00000260179.1	8.7083	1.0383	0.0922951	11.2497	2.32274e-29	9.64072e-28	RP5-902P8.12
ENSG00000259244.1	6.74263	1.17654	0.104598	11.2483	2.36111e-29	9.78975e-28	RP11-182J1.12
ENSG00000273064.1	16.8514	1.08033	0.0960643	11.2459	2.42571e-29	1.00471e-27	RP11-474G23.3
ENSG00000213420.6	72.0327	1.04557	0.0930676	11.2345	2.76042e-29	1.14215e-27	GPC2
ENSG00000279765.2	26.8851	0.745801	0.0664289	11.2271	3.00324e-29	1.24133e-27	RP11-437B10.1
ENSG00000186583.10	10.952	1.08438	0.0965983	11.2256	3.05217e-29	1.26024e-27	SPATC1
ENSG00000241014.1	117.312	0.579051	0.0516195	11.2177	3.33938e-29	1.3774e-27	RP11-244H3.1
ENSG00000272792.1	4.5828	1.29827	0.11577	11.2142	3.47498e-29	1.43184e-27	RP11-141C7.4
ENSG00000215859.7	19.1766	0.799956	0.071446	11.1966	4.23468e-29	1.74307e-27	RP6-74O6.2
ENSG00000246334.2	12.3228	1.09283	0.0976246	11.1942	4.35293e-29	1.78988e-27	PRR7-AS1
ENSG00000267121.4	48.8858	1.12004	0.100098	11.1894	4.5946e-29	1.8873e-27	CTD-2020K17.1
ENSG00000254548.1	3.99098	2.19446	0.196129	11.1888	4.62454e-29	1.89764e-27	RP11-429J17.5
ENSG00000100288.18	222.124	0.840447	0.0751265	11.1871	4.7168e-29	1.9335e-27	CHKB
ENSG00000266651.1	16.9461	1.07678	0.096273	11.1846	4.84881e-29	1.98556e-27	RP11-138I1.3
ENSG00000104899.5	116.623	1.89762	0.169668	11.1843	4.86833e-29	1.9915e-27	AMH
ENSG00000275966.1	16.8612	1.58825	0.142023	11.183	4.93696e-29	2.0175e-27	RP11-1055B8.9
ENSG00000280149.1	34.5492	0.69106	0.0618069	11.181	5.05442e-29	2.06338e-27	RP4-751H13.5
ENSG00000199477.1	14.9009	1.16117	0.103867	11.1795	5.14069e-29	2.09644e-27	SNORA31
ENSG00000261490.1	67.9664	0.957671	0.0856887	11.1762	5.33449e-29	2.17324e-27	RP11-448G15.3
ENSG00000227999.1	4.47654	1.42303	0.127526	11.1587	6.49265e-29	2.64236e-27	MTND5P1
ENSG00000230551.4	1357.9	0.642748	0.0576471	11.1497	7.1847e-29	2.92102e-27	CTB-89H12.4
ENSG00000270115.1	9.45442	1.21289	0.108822	11.1456	7.52116e-29	3.05468e-27	RP11-415J8.7
ENSG00000227740.1	5.09656	1.14045	0.10244	11.1328	8.68217e-29	3.5209e-27	RP11-318C24.2
ENSG00000261744.1	6.56689	1.20977	0.108667	11.1328	8.6868e-29	3.5209e-27	RP11-21B21.4
ENSG00000221051.1	2.16817	1.29823	0.11664	11.1302	8.94096e-29	3.62022e-27	AC118344.1
ENSG00000162032.14	141.291	0.535261	0.0480921	11.1299	8.97396e-29	3.62988e-27	SPSB3
ENSG00000270605.1	193.879	1.00723	0.0905081	11.1286	9.1042e-29	3.67882e-27	RP5-1092A3.4
ENSG00000274308.1	13.2384	1.70621	0.153333	11.1275	9.22022e-29	3.72192e-27	RP11-19G24.1
ENSG00000246451.2	69.6374	0.854696	0.0768421	11.1228	9.72122e-29	3.92017e-27	RP11-894P9.1
ENSG00000275371.1	6.69658	1.21522	0.10932	11.1161	1.04735e-28	4.21926e-27	RP11-455F5.6
ENSG00000261879.4	112.885	0.477036	0.0429187	11.1149	1.06196e-28	4.27377e-27	RP11-333E1.1
ENSG00000223522.1	7.8361	1.00282	0.0902279	11.1143	1.06899e-28	4.29769e-27	AC093690.1
ENSG00000108465.13	7343.26	0.568304	0.051146	11.1114	1.10404e-28	4.43414e-27	CDK5RAP3
ENSG00000142892.13	2279.58	-0.493245	0.0444045	-11.108	1.14713e-28	4.60254e-27	PIGK
ENSG00000188277.9	54.6391	0.738834	0.0665231	11.1064	1.16737e-28	4.67901e-27	C15orf62
ENSG00000196433.10	4.43494	1.16243	0.104714	11.1009	1.24152e-28	4.9712e-27	ASMT
ENSG00000215481.7	106.138	1.33151	0.119987	11.0971	1.29568e-28	5.18287e-27	BCRP3
ENSG00000056558.9	539.195	0.622055	0.0560692	11.0944	1.33527e-28	5.33586e-27	TRAF1
ENSG00000273218.1	18.1181	0.844511	0.0761339	11.0924	1.36525e-28	5.45016e-27	LLNLR-246C6.1
ENSG00000261663.1	60.0731	0.708748	0.0639231	11.0875	1.44236e-28	5.7522e-27	RP11-304L19.11
ENSG00000254363.5	60.8898	0.921737	0.0831527	11.0849	1.48574e-28	5.91927e-27	CTB-131B5.5
ENSG00000235052.1	10.6494	0.938495	0.0847336	11.0758	1.64356e-28	6.54147e-27	RP1-150O5.3
ENSG00000100429.16	542.697	0.82542	0.0745297	11.0751	1.65778e-28	6.59145e-27	HDAC10
ENSG00000161265.13	359.52	0.599102	0.0541012	11.0737	1.68263e-28	6.68356e-27	U2AF1L4
ENSG00000275029.1	27.6884	1.66807	0.150709	11.0682	1.78998e-28	7.10288e-27	RP11-19G24.3
ENSG00000167604.12	160.423	0.732839	0.0662324	11.0647	1.86158e-28	7.37961e-27	NFKBID
ENSG00000207047.2	1.24333	1.66813	0.150818	11.0606	1.94878e-28	7.71761e-27	SNORD51
ENSG00000076344.14	1105.14	1.08678	0.0982692	11.0592	1.97791e-28	7.81737e-27	RGS11
ENSG00000169885.8	27.7444	1.36894	0.123783	11.0593	1.97722e-28	7.81737e-27	CALML6
ENSG00000104907.11	1959.15	0.557904	0.0504596	11.0564	2.04056e-28	8.05697e-27	TRMT1
ENSG00000250286.1	8.97816	1.00488	0.0908939	11.0555	2.06116e-28	8.13022e-27	RP11-94C24.8
ENSG00000202314.1	9.44215	0.986443	0.08923	11.0551	2.0721e-28	8.16525e-27	SNORD6
ENSG00000152795.16	10296.4	0.295497	0.0267323	11.0539	2.099e-28	8.26308e-27	HNRNPDL
ENSG00000204869.7	5.82103	1.19884	0.108463	11.053	2.11957e-28	8.33578e-27	IGFL4
ENSG00000225964.4	6.69148	1.6018	0.144923	11.0528	2.12595e-28	8.3526e-27	NRIR
ENSG00000164049.13	7.62751	1.12772	0.102037	11.052	2.14319e-28	8.412e-27	FBXW12
ENSG00000229780.1	4.55795	1.21518	0.110137	11.0334	2.63751e-28	1.0342e-26	UBE2Q1-AS1
ENSG00000226803.6	35.0163	0.643797	0.0583689	11.0298	2.74475e-28	1.07519e-26	RP11-203B9.4
ENSG00000277020.3	9.9888	1.14498	0.103846	11.0258	2.86954e-28	1.12297e-26	RP11-476H16.1
ENSG00000100528.10	3853	-0.301945	0.0273912	-11.0234	2.94672e-28	1.15203e-26	CNIH1
ENSG00000140839.10	23.2544	1.15981	0.105241	11.0204	3.04605e-28	1.18969e-26	CLEC18B
ENSG00000258302.2	24.302	0.885838	0.0804274	11.0141	3.26662e-28	1.27459e-26	RP11-981P6.1
ENSG00000232324.1	6.46294	1.31772	0.119644	11.0137	3.28113e-28	1.279e-26	AC008440.10
ENSG00000259605.3	314.435	1.01057	0.0917858	11.0101	3.41684e-28	1.33059e-26	AC074212.5
ENSG00000261126.6	58.5663	0.789793	0.0717528	11.0071	3.53059e-28	1.37354e-26	RP11-795F19.1
ENSG00000273599.1	145.54	0.862638	0.0783797	11.0059	3.57994e-28	1.39138e-26	RP11-59C5.3
ENSG00000127366.5	19.1158	1.03997	0.0944962	11.0055	3.59673e-28	1.39654e-26	TAS2R5
ENSG00000229178.1	6.59098	1.40985	0.128205	10.9968	3.959e-28	1.5357e-26	AC069513.4
ENSG00000279738.1	156.156	0.556103	0.0505926	10.9918	4.18624e-28	1.62226e-26	RP5-1014D13.2
ENSG00000243554.1	151.696	0.549112	0.0499613	10.9908	4.23344e-28	1.63895e-26	AC004967.7
ENSG00000266236.1	11.3054	1.12536	0.102416	10.9881	4.35974e-28	1.6862e-26	NARF-IT1
ENSG00000257509.1	13.6007	1.04143	0.0947984	10.9857	4.47642e-28	1.72965e-26	RP11-762I7.4
ENSG00000223374.1	14.5069	0.950745	0.086552	10.9847	4.52893e-28	1.74824e-26	AC005104.3
ENSG00000272630.1	52.7154	0.663921	0.0604681	10.9797	4.78521e-28	1.84537e-26	RP11-344N10.5
ENSG00000229127.1	36.6052	0.846126	0.077109	10.9731	5.14684e-28	1.98291e-26	AC007038.7
ENSG00000272057.1	6.02602	1.4037	0.127932	10.9722	5.19987e-28	2.00139e-26	CTB-40H15.4
ENSG00000213782.6	64.0707	0.674562	0.0615053	10.9675	5.47388e-28	2.10482e-26	DDX47
ENSG00000187838.15	25.2216	0.52727	0.0481036	10.9611	5.87535e-28	2.25701e-26	TMEM256-PLSCR3
ENSG00000154485.4	6.91762	1.01477	0.0926146	10.9569	6.15476e-28	2.36206e-26	MMP21
ENSG00000257808.1	1.70242	1.52191	0.138959	10.9523	6.48062e-28	2.48472e-26	RP11-1136G11.8
ENSG00000277728.1	14.3	0.852223	0.0778433	10.9479	6.79793e-28	2.60386e-26	RP11-143K11.7
ENSG00000158006.12	1604.81	-0.411605	0.0375984	-10.9474	6.83835e-28	2.61682e-26	PAFAH2
ENSG00000255236.2	6.70125	1.55437	0.141989	10.9471	6.8629e-28	2.62369e-26	CTD-2655K5.1
ENSG00000188779.9	30.9977	0.701115	0.0640603	10.9446	7.05141e-28	2.69316e-26	SKOR1
ENSG00000177981.9	1948.72	-0.232617	0.0212542	-10.9445	7.05984e-28	2.6938e-26	ASB8
ENSG00000226648.1	11.2087	0.776555	0.0709644	10.9429	7.18801e-28	2.74007e-26	PLCG1-AS1
ENSG00000267940.1	21.5844	0.912166	0.0833587	10.9427	7.20532e-28	2.74403e-26	RP11-290F24.6
ENSG00000280214.1	12.084	1.06892	0.0976978	10.9411	7.33453e-28	2.79057e-26	CTD-2012K14.5
ENSG00000225091.3	6.05911	1.05601	0.0965257	10.9402	7.40392e-28	2.81427e-26	SNORA71A
ENSG00000186714.11	17.509	1.01978	0.0932288	10.9384	7.551e-28	2.86743e-26	CCDC73
ENSG00000268756.1	10.7534	0.944021	0.0863191	10.9364	7.71942e-28	2.92859e-26	AC104534.2
ENSG00000167525.12	98.6071	0.783197	0.0716234	10.9349	7.84661e-28	2.974e-26	PROCA1
ENSG00000183837.9	47.4204	1.24972	0.114322	10.9316	8.13609e-28	3.08078e-26	PNMA3
ENSG00000172650.11	13.9687	0.913035	0.0835913	10.9226	8.98835e-28	3.40025e-26	AGAP5
ENSG00000280388.1	9.77519	0.829778	0.076027	10.9143	9.85364e-28	3.72404e-26	RP11-229D13.3
ENSG00000203588.3	9.33983	0.999726	0.0916046	10.9135	9.93675e-28	3.75188e-26	IGBP1-AS1
ENSG00000126215.12	490.74	0.500675	0.0458859	10.9113	1.01811e-27	3.84049e-26	XRCC3
ENSG00000134815.17	1324.04	0.412294	0.0377993	10.9075	1.06183e-27	4.0016e-26	DHX34
ENSG00000188282.11	43.7737	1.40658	0.129025	10.9017	1.1318e-27	4.26127e-26	RUFY4
ENSG00000277173.1	5.55634	1.25854	0.115469	10.8993	1.16084e-27	4.36646e-26	CTD-2024F21.1
ENSG00000270130.1	5.56481	1.15015	0.105534	10.8983	1.17388e-27	4.41134e-26	RP11-214K3.23
ENSG00000256223.4	587.451	0.442724	0.0406288	10.8968	1.19406e-27	4.4829e-26	ZNF10
ENSG00000162526.6	18.6533	0.922806	0.0847417	10.8896	1.29148e-27	4.84409e-26	TSSK3
ENSG00000105397.12	3634.23	0.292717	0.0268827	10.8887	1.30494e-27	4.88996e-26	TYK2
ENSG00000281350.1	3.93583	1.03396	0.0950134	10.8823	1.39982e-27	5.24053e-26	Metazoa_SRP
ENSG00000143315.6	2147.86	-0.414689	0.0381279	-10.8762	1.49607e-27	5.59562e-26	PIGM
ENSG00000267796.6	164.65	0.432482	0.0397665	10.8755	1.50769e-27	5.63376e-26	LIN37
ENSG00000255837.1	15.9498	0.881989	0.0811077	10.8743	1.52825e-27	5.70522e-26	TAS2R20
ENSG00000125304.8	16781.7	-0.457831	0.0421498	-10.862	1.74879e-27	6.52242e-26	TM9SF2
ENSG00000235602.5	6.74542	0.967443	0.0891087	10.8569	1.84933e-27	6.89092e-26	POU5F1P3
ENSG00000242583.1	3.10776	1.28359	0.11827	10.853	1.92948e-27	7.18283e-26	RP11-379K17.9
ENSG00000172732.10	1524.36	0.339366	0.0312752	10.851	1.97321e-27	7.33874e-26	MUS81
ENSG00000164877.17	2412.5	0.660337	0.0608586	10.8504	1.9866e-27	7.38164e-26	MICALL2
ENSG00000272141.1	203.613	1.32055	0.121733	10.8479	2.04035e-27	7.57426e-26	RP11-465B22.8
ENSG00000237301.1	20.7066	0.840753	0.077507	10.8474	2.05081e-27	7.606e-26	RP4-680D5.2
ENSG00000275936.1	7.94108	1.39349	0.128467	10.8471	2.05961e-27	7.6315e-26	RP1-278C19.8
ENSG00000213983.10	2413.36	0.48419	0.044644	10.8456	2.09301e-27	7.74804e-26	AP1G2
ENSG00000161533.10	6232.95	-0.342491	0.03158	-10.8452	2.10185e-27	7.77351e-26	ACOX1
ENSG00000256950.2	7.39537	1.0237	0.0944297	10.8409	2.20352e-27	8.14195e-26	RP11-87C12.2
ENSG00000261136.1	21.3052	0.932943	0.0861576	10.8283	2.52731e-27	9.32967e-26	RP11-37C7.3
ENSG00000215795.2	15.9451	0.858048	0.0792456	10.8277	2.54451e-27	9.38446e-26	RP11-488L18.3
ENSG00000182264.7	16.2787	1.36992	0.126546	10.8254	2.60893e-27	9.61312e-26	IZUMO1
ENSG00000187583.9	259.145	0.710903	0.0656762	10.8244	2.63905e-27	9.71508e-26	PLEKHN1
ENSG00000138161.11	37.6981	0.695239	0.0642488	10.821	2.73626e-27	1.00636e-25	CUZD1
ENSG00000144746.6	11224.1	-0.427356	0.0395055	-10.8177	2.83962e-27	1.04341e-25	ARL6IP5
ENSG00000225450.1	8.34172	1.13601	0.105047	10.8143	2.94451e-27	1.08095e-25	RP3-508I15.14
ENSG00000162438.10	3.88037	1.5579	0.144069	10.8136	2.96774e-27	1.08847e-25	CTRC
ENSG00000273823.1	1.44791	1.84539	0.170656	10.8135	2.97218e-27	1.0891e-25	AC215219.2
ENSG00000255026.1	32.6384	1.35983	0.125836	10.8064	3.20949e-27	1.17497e-25	RP11-326C3.2
ENSG00000188747.7	1165.48	0.859292	0.0795373	10.8036	3.30857e-27	1.21013e-25	NOXA1
ENSG00000276712.1	5.30957	1.28878	0.119306	10.8023	3.35704e-27	1.22672e-25	MIR7111
ENSG00000272054.1	46.4736	0.618363	0.0572643	10.7984	3.50214e-27	1.27857e-25	RP11-423P10.2
ENSG00000278875.1	16.2224	1.2348	0.114399	10.7937	3.68459e-27	1.34395e-25	CTC-439O9.1
ENSG00000271664.1	7.34359	1.04987	0.0972695	10.7934	3.69901e-27	1.34797e-25	RP4-800G7.3
ENSG00000269399.2	86.1886	0.638904	0.0592028	10.7918	3.76389e-27	1.37035e-25	CTD-3222D19.12
ENSG00000207607.2	7.88835	1.4731	0.136518	10.7905	3.81754e-27	1.38861e-25	MIR200A
ENSG00000281005.1	86.2449	0.539148	0.0499672	10.79	3.83613e-27	1.3941e-25	LINC00921
ENSG00000167968.11	85.1368	1.11123	0.103024	10.7861	4.00283e-27	1.45335e-25	DNASE1L2
ENSG00000234912.8	445.904	0.524886	0.048684	10.7815	4.21022e-27	1.52725e-25	SNHG20
ENSG00000268204.1	37.0681	0.914119	0.0847901	10.781	4.23435e-27	1.53461e-25	CTD-3214H19.6
ENSG00000099974.7	179.428	0.699028	0.0648692	10.7759	4.47143e-27	1.61905e-25	DDTL
ENSG00000106404.12	370.29	0.58056	0.0538829	10.7745	4.54355e-27	1.64366e-25	CLDN15
ENSG00000205740.2	25.042	0.857474	0.0795946	10.773	4.6162e-27	1.66843e-25	RP11-363N22.3
ENSG00000023228.12	5275.37	-0.362624	0.0336637	-10.772	4.66991e-27	1.68535e-25	NDUFS1
ENSG00000137221.13	1742.76	0.254856	0.0236593	10.7719	4.67151e-27	1.68535e-25	TJAP1
ENSG00000239122.1	3.37195	1.32587	0.123111	10.7697	4.78498e-27	1.72472e-25	RNU2-11P
ENSG00000055211.11	2868.35	-0.294464	0.0273424	-10.7695	4.7951e-27	1.7268e-25	GINM1
ENSG00000257279.1	7.70647	1.06971	0.0993978	10.7619	5.20804e-27	1.87381e-25	RP11-231I16.1
ENSG00000272540.1	11.3949	0.672954	0.0625407	10.7603	5.30239e-27	1.90603e-25	XXbac-BPG252P9.9
ENSG00000128271.18	9.55607	0.881002	0.0818888	10.7585	5.40342e-27	1.94059e-25	ADORA2A
ENSG00000008952.15	11286.2	-0.421433	0.039173	-10.7582	5.41919e-27	1.9445e-25	SEC62
ENSG00000252916.1	3.51375	1.12514	0.104609	10.7556	5.574e-27	1.99824e-25	RNU6-762P
ENSG00000266708.1	5.34174	0.988072	0.0918706	10.755	5.61056e-27	2.00953e-25	RP11-661O13.1
ENSG00000262484.1	39.9965	1.26777	0.117881	10.7547	5.63286e-27	2.0157e-25	CCER2
ENSG00000279457.2	134.706	0.721419	0.0670876	10.7534	5.71245e-27	2.04234e-25	FO538757.2
ENSG00000272669.1	75.3509	1.07866	0.100315	10.7528	5.75152e-27	2.05446e-25	RP3-508I15.21
ENSG00000241362.2	21.8546	0.898037	0.0835587	10.7474	6.09655e-27	2.17575e-25	RPL36AP43
ENSG00000261474.1	127.44	0.615059	0.0572308	10.747	6.12349e-27	2.1834e-25	RP11-452L6.1
ENSG00000200356.1	4.23984	0.993249	0.0925056	10.7372	6.80987e-27	2.42596e-25	RNU6-833P
ENSG00000271734.1	4.57493	1.07834	0.100455	10.7345	7.0078e-27	2.49424e-25	RP1-111B22.3
ENSG00000156509.12	24.6891	0.928857	0.086579	10.7284	7.48488e-27	2.66165e-25	FBXO43
ENSG00000154263.16	56.0728	0.843248	0.0786097	10.727	7.60019e-27	2.70024e-25	ABCA10
ENSG00000165837.10	15.19	0.930392	0.0867805	10.7212	8.09339e-27	2.8729e-25	ERICH6B
ENSG00000171121.15	105.009	0.572935	0.0534639	10.7163	8.53464e-27	3.02682e-25	KCNMB3
ENSG00000250909.1	8.90779	1.04016	0.0970911	10.7133	8.82077e-27	3.12551e-25	RP11-843P14.2
ENSG00000258297.1	627.896	0.424037	0.0395813	10.7131	8.83713e-27	3.12852e-25	RP11-658F2.8
ENSG00000271795.1	35.8896	1.19391	0.111458	10.7118	8.96014e-27	3.16924e-25	CTC-251D13.1
ENSG00000274295.1	76.7337	2.59604	0.242368	10.7111	9.02365e-27	3.18887e-25	RP11-1081M5.3
ENSG00000248968.1	3.01171	1.42201	0.132762	10.7109	9.04487e-27	3.19352e-25	CTD-2256P15.1
ENSG00000137185.10	608.298	0.27736	0.0258966	10.7103	9.1081e-27	3.21299e-25	ZSCAN9
ENSG00000105136.18	598.431	0.419501	0.0392	10.7016	1.00079e-26	3.52728e-25	ZNF419
ENSG00000260233.3	131.817	0.531242	0.0496505	10.6996	1.02173e-26	3.5979e-25	SSSCA1-AS1
ENSG00000277050.1	11.7984	1.0285	0.0961382	10.6981	1.03834e-26	3.65314e-25	RP11-102G14.1
ENSG00000236409.1	5.09043	1.03898	0.0971242	10.6974	1.04682e-26	3.6797e-25	NRADDP
ENSG00000153495.9	17.6861	1.13149	0.105884	10.6861	1.18262e-26	4.15338e-25	TEX29
ENSG00000237101.1	31.4887	1.02	0.0954662	10.6844	1.20392e-26	4.22446e-25	RP11-365O16.6
ENSG00000261220.2	21.6071	1.15531	0.108162	10.6813	1.24489e-26	4.36437e-25	RP11-629O1.2
ENSG00000267197.1	6.09055	0.997767	0.0934153	10.681	1.24952e-26	4.37672e-25	CTC-429L19.3
ENSG00000255503.1	10.0625	1.13277	0.106073	10.6792	1.27373e-26	4.45759e-25	RP11-113K21.4
ENSG00000273192.1	42.9884	0.612615	0.0573868	10.6752	1.32975e-26	4.64956e-25	CITF22-1A6.3
ENSG00000278947.1	4.53619	1.19097	0.111583	10.6734	1.35539e-26	4.73503e-25	AC011385.1
ENSG00000061938.15	5134.2	0.515205	0.0482756	10.6722	1.37365e-26	4.7946e-25	TNK2
ENSG00000139890.8	24.2711	1.01155	0.0947907	10.6714	1.38572e-26	4.82826e-25	REM2
ENSG00000237672.1	10.3671	1.13686	0.106533	10.6714	1.38515e-26	4.82826e-25	KRR1P1
ENSG00000243970.1	39.9986	0.813057	0.0762178	10.6676	1.44371e-26	5.0259e-25	PPIEL
ENSG00000260853.1	21.5991	0.950781	0.0891411	10.666	1.46787e-26	5.10554e-25	RP11-264B17.2
ENSG00000233006.5	340.248	0.63348	0.0593939	10.6657	1.4722e-26	5.11611e-25	AC034220.3
ENSG00000255234.4	10.1172	1.05842	0.0992462	10.6646	1.49022e-26	5.17423e-25	RP11-727A23.10
ENSG00000129749.3	48.0557	0.832188	0.0780367	10.6641	1.4992e-26	5.20085e-25	CHRNA10
ENSG00000139644.11	60903.9	-0.329524	0.030932	-10.6532	1.68549e-26	5.84202e-25	TMBIM6
ENSG00000005961.16	24.055	0.819957	0.0769827	10.6512	1.72165e-26	5.96215e-25	ITGA2B
ENSG00000270344.2	106.918	0.518535	0.0487364	10.6396	1.94984e-26	6.74647e-25	RP11-734K2.4
ENSG00000136449.12	39.3665	0.855138	0.0803782	10.6389	1.96387e-26	6.78911e-25	MYCBPAP
ENSG00000186765.10	79.2154	0.776517	0.0729925	10.6383	1.97679e-26	6.82782e-25	FSCN2
ENSG00000184163.3	25.7213	0.992697	0.0933648	10.6324	2.10512e-26	7.26478e-25	FAM132A
ENSG00000162148.9	109.955	0.70917	0.0667012	10.6321	2.11405e-26	7.28926e-25	PPP1R32
ENSG00000232611.1	73.9257	0.582694	0.0548216	10.6289	2.18641e-26	7.53221e-25	RP11-1114A5.4
ENSG00000207730.2	5.10337	1.5706	0.147842	10.6235	2.31619e-26	7.96563e-25	MIR200B
ENSG00000277767.1	18.7303	0.903004	0.0850003	10.6235	2.31623e-26	7.96563e-25	RP11-365P13.5
ENSG00000258469.1	27.7898	1.01826	0.09589	10.6191	2.42976e-26	8.34885e-25	CHMP4BP1
ENSG00000252690.3	30.3044	0.931453	0.0877424	10.6158	2.51732e-26	8.64221e-25	SCARNA15
ENSG00000239353.1	6.58598	1.08391	0.102134	10.6126	2.60414e-26	8.93256e-25	RP11-492E3.51
ENSG00000249650.1	5.98783	1.64302	0.154859	10.6098	2.6846e-26	9.2006e-25	RP11-310P5.1
ENSG00000262223.5	28.0783	0.837986	0.0790107	10.606	2.79529e-26	9.57172e-25	RP11-1055B8.3
ENSG00000204653.8	13.2754	1.03832	0.0979151	10.6043	2.84588e-26	9.73653e-25	ASPDH
ENSG00000255449.1	9.47426	1.0828	0.102125	10.6027	2.89541e-26	9.89748e-25	RP11-91P24.6
ENSG00000104957.12	1230.86	0.470209	0.0443567	10.6006	2.96007e-26	1.01098e-24	CCDC130
ENSG00000251136.7	491.45	0.651292	0.0614396	10.6005	2.96323e-26	1.01119e-24	RP11-37B2.1
ENSG00000163482.10	1628.47	0.426652	0.0402608	10.5972	3.07013e-26	1.04677e-24	STK36
ENSG00000203872.6	36.9239	0.836577	0.0789604	10.5949	3.14703e-26	1.07207e-24	C6orf163
ENSG00000161692.16	306.945	0.448386	0.042327	10.5934	3.19889e-26	1.0888e-24	DBF4B
ENSG00000274471.1	69.3234	0.999766	0.0943814	10.5928	3.21706e-26	1.09405e-24	HERC2P2
ENSG00000260423.1	9.30288	1.17726	0.111139	10.5927	3.22248e-26	1.09496e-24	RP13-735L24.1
ENSG00000120805.12	7650.79	-0.342377	0.0323248	-10.5918	3.25367e-26	1.10461e-24	ARL1
ENSG00000236516.1	57.6102	1.80675	0.170598	10.5907	3.29169e-26	1.11656e-24	KLF2P4
ENSG00000198520.9	118.732	0.883776	0.0834873	10.5858	3.46982e-26	1.17498e-24	C1orf228
ENSG00000205869.2	12.0492	1.3958	0.131856	10.5858	3.467e-26	1.17498e-24	KRTAP5-1
ENSG00000236778.6	128.598	0.622195	0.058782	10.5848	3.50573e-26	1.18613e-24	INTS6-AS1
ENSG00000263956.4	336.622	0.463075	0.0437564	10.583	3.57224e-26	1.2076e-24	NBPF11
ENSG00000021488.11	21.2851	0.969702	0.0916306	10.5827	3.5836e-26	1.21041e-24	SLC7A9
ENSG00000257222.1	6.18572	0.910157	0.0860093	10.5821	3.60881e-26	1.21789e-24	RP11-554E23.4
ENSG00000089280.17	11965.6	0.362688	0.0342917	10.5766	3.82788e-26	1.29072e-24	FUS
ENSG00000275076.1	1.19951	1.79674	0.169906	10.5749	3.89413e-26	1.31195e-24	AL928970.1
ENSG00000227253.3	10.83	0.853642	0.0807288	10.5742	3.92518e-26	1.32129e-24	RP11-166N17.1
ENSG00000279613.1	7.42655	1.18126	0.111712	10.5741	3.92898e-26	1.32145e-24	RP13-638C3.5
ENSG00000205022.8	5.29346	1.31281	0.12422	10.5684	4.17457e-26	1.40286e-24	PABPN1L
ENSG00000254812.1	10.8302	1.193	0.112939	10.5632	4.41212e-26	1.48143e-24	RP11-661A12.12
ENSG00000136731.11	5293.09	-0.521477	0.0493753	-10.5615	4.49477e-26	1.50791e-24	UGGT1
ENSG00000279048.1	49.0801	0.794108	0.0752176	10.5575	4.69107e-26	1.57244e-24	RP11-511H23.2
ENSG00000114786.14	15.3633	0.688217	0.065198	10.5558	4.77584e-26	1.5995e-24	ABHD14A-ACY1
ENSG00000168395.13	1907.07	0.32855	0.0311321	10.5534	4.89842e-26	1.63918e-24	ING5
ENSG00000280039.1	19.9514	0.885438	0.0839037	10.553	4.91894e-26	1.64466e-24	CTD-2270L9.3
ENSG00000251143.1	49.8454	0.946745	0.0897598	10.5475	5.21458e-26	1.74204e-24	RP11-849H4.4
ENSG00000280434.1	15.0267	0.816672	0.0774833	10.54	5.65185e-26	1.88653e-24	RP4-671O14.6
ENSG00000167371.15	313.475	1.022	0.0969674	10.5396	5.67119e-26	1.8914e-24	PRRT2
ENSG00000170209.4	82.8607	1.00488	0.095368	10.5369	5.83893e-26	1.94571e-24	ANKK1
ENSG00000215788.8	189.149	0.89262	0.0847167	10.5365	5.862e-26	1.95176e-24	TNFRSF25
ENSG00000159588.13	87.4889	0.932512	0.0885053	10.5362	5.88095e-26	1.95643e-24	CCDC17
ENSG00000266490.1	34.2448	0.652321	0.0619196	10.535	5.96125e-26	1.98148e-24	CTD-2349P21.9
ENSG00000200913.1	5.79332	1.07536	0.102129	10.5294	6.32096e-26	2.09929e-24	SNORD46
ENSG00000273333.2	2.95606	1.13298	0.107615	10.5282	6.40619e-26	2.12582e-24	XXbac-BPG300A18.13
ENSG00000259762.1	3.71249	1.14056	0.108392	10.5225	6.80119e-26	2.25501e-24	RP11-158M2.4
ENSG00000218631.1	7.06964	1.29104	0.122701	10.5219	6.85063e-26	2.26951e-24	RP3-395C13.1
ENSG00000204311.10	58.2683	0.700789	0.0666039	10.5217	6.8598e-26	2.27065e-24	DFNB59
ENSG00000198870.7	101.724	0.573203	0.0544821	10.5209	6.9185e-26	2.28817e-24	STKLD1
ENSG00000183426.14	204.076	0.697398	0.0663519	10.5106	7.72129e-26	2.55156e-24	NPIPA1
ENSG00000182796.11	1210.57	0.589093	0.0560538	10.5094	7.81765e-26	2.58125e-24	TMEM198B
ENSG00000187531.12	989.322	0.416007	0.0395861	10.5089	7.85999e-26	2.59308e-24	SIRT7
ENSG00000257605.2	26.1199	0.681993	0.064909	10.5069	8.02791e-26	2.64628e-24	RP11-680A11.5
ENSG00000111788.10	101.349	0.846451	0.0806003	10.5018	8.4718e-26	2.79029e-24	RP11-22B23.1
ENSG00000069696.6	26.5717	0.984581	0.0937544	10.5017	8.48376e-26	2.79191e-24	DRD4
ENSG00000280033.1	14.9476	0.940069	0.0895386	10.499	8.72691e-26	2.86955e-24	CTD-2095E4.3
ENSG00000205903.5	2512.06	0.366272	0.0348877	10.4986	8.76578e-26	2.87995e-24	ZNF316
ENSG00000178038.15	443.174	0.959159	0.0913725	10.4972	8.89394e-26	2.91964e-24	ALS2CL
ENSG00000162231.12	5418.53	0.370998	0.0353675	10.4898	9.62465e-26	3.1569e-24	NXF1
ENSG00000124783.11	11417.8	-0.37702	0.0359486	-10.4878	9.8334e-26	3.22271e-24	SSR1
ENSG00000268401.1	4.01862	1.11398	0.106226	10.4869	9.92478e-26	3.24998e-24	CTC-344H19.4
ENSG00000276744.1	15.21	1.07651	0.102685	10.4836	1.02721e-25	3.36093e-24	CTD-2562G15.3
ENSG00000217801.8	163.234	0.996411	0.0950577	10.4822	1.04325e-25	3.41061e-24	RP11-465B22.3
ENSG00000225864.1	4.80351	1.31359	0.12532	10.4819	1.04653e-25	3.41851e-24	HCG4P11
ENSG00000260698.1	12.6739	0.735195	0.0701548	10.4796	1.07185e-25	3.49835e-24	RP11-439E19.9
ENSG00000278831.1	10.4552	0.869001	0.0829281	10.479	1.07913e-25	3.51922e-24	RP11-12J10.4
ENSG00000265982.1	10.4601	1.31092	0.125108	10.4783	1.08646e-25	3.5402e-24	RP11-927P21.4
ENSG00000177106.13	4574.06	0.458098	0.0437628	10.4677	1.21515e-25	3.95633e-24	EPS8L2
ENSG00000225721.4	19.9121	0.717205	0.0685244	10.4664	1.23213e-25	4.00831e-24	RP11-269F19.2
ENSG00000270419.1	27.4956	0.973701	0.0930438	10.465	1.25123e-25	4.06711e-24	CAHM
ENSG00000261488.1	44.2595	0.928442	0.0887594	10.4602	1.31568e-25	4.27311e-24	RP11-757F18.5
ENSG00000180376.15	617.06	0.382576	0.0365765	10.4596	1.32377e-25	4.29588e-24	CCDC66
ENSG00000235023.1	58.983	1.05601	0.101034	10.4519	1.43562e-25	4.65503e-24	AP001626.2
ENSG00000269978.1	7.96806	1.24423	0.119047	10.4516	1.44028e-25	4.66634e-24	RP11-338N10.3
ENSG00000251595.6	105.713	0.452965	0.0433481	10.4495	1.47345e-25	4.76993e-24	ABCA11P
ENSG00000271821.1	9.30524	1.00181	0.0959101	10.4453	1.5399e-25	4.98098e-24	XXbac-BPG299F13.14
ENSG00000275294.3	6.8823	1.11634	0.106878	10.4449	1.54563e-25	4.99543e-24	RP11-428O18.6
ENSG00000261884.2	76.8217	0.80223	0.0768442	10.4397	1.6332e-25	5.27417e-24	CTC-479C5.12
ENSG00000257818.1	4.75951	1.10948	0.10632	10.4352	1.71176e-25	5.52339e-24	RP11-1143G9.2
ENSG00000128595.15	10535.7	-0.412525	0.0395431	-10.4323	1.76575e-25	5.69296e-24	CALU
ENSG00000114850.5	12778.2	-0.385249	0.0369504	-10.4261	1.8841e-25	6.0696e-24	SSR3
ENSG00000231464.1	5.91794	1.3834	0.13272	10.4234	1.9386e-25	6.24012e-24	AC024937.4
ENSG00000281555.1	4.0926	1.11977	0.107439	10.4223	1.96072e-25	6.3062e-24	AC005071.3
ENSG00000245958.5	363.188	0.448403	0.0430236	10.4222	1.96265e-25	6.3073e-24	RP11-33B1.1
ENSG00000271382.1	6.17141	1.06833	0.102515	10.4212	1.98511e-25	6.37434e-24	RP11-1060G2.2
ENSG00000269009.1	9.50496	1.23028	0.118075	10.4195	2.02099e-25	6.48431e-24	SLC6A21P
ENSG00000260361.1	65.8419	0.739867	0.071032	10.416	2.09646e-25	6.72102e-24	CTD-2313J17.5
ENSG00000145817.15	2667.36	-0.343824	0.0330126	-10.4149	2.11911e-25	6.78815e-24	YIPF5
ENSG00000249476.1	23.5166	0.962894	0.0925782	10.4009	2.45686e-25	7.86373e-24	CTD-2587M2.1
ENSG00000107147.10	16.9376	1.31216	0.126173	10.3997	2.48843e-25	7.95836e-24	KCNT1
ENSG00000240877.3	10.3762	1.11338	0.107064	10.3992	2.50098e-25	7.99208e-24	RN7SL521P
ENSG00000261386.2	11.9109	1.25504	0.120759	10.393	2.66855e-25	8.52068e-24	CTD-2012K14.6
ENSG00000273432.1	16.1285	0.7768	0.0747452	10.3926	2.67842e-25	8.54533e-24	RP5-1165K10.2
ENSG00000260808.1	10.1992	0.911259	0.087709	10.3896	2.76593e-25	8.81746e-24	CTD-2007L18.5
ENSG00000119912.14	3040.07	-0.415319	0.0399772	-10.3889	2.78572e-25	8.87343e-24	IDE
ENSG00000138459.7	1677.86	-0.381823	0.036754	-10.3886	2.79452e-25	8.89433e-24	SLC35A5
ENSG00000279689.1	54.931	0.465033	0.0447696	10.3873	2.83366e-25	9.01168e-24	RP11-574K11.32
ENSG00000080823.20	377.57	0.513745	0.0494612	10.3868	2.84673e-25	9.04599e-24	MOK
ENSG00000268379.1	13.1145	1.02577	0.0988131	10.3809	3.02908e-25	9.61777e-24	CTC-360J11.4
ENSG00000163945.14	732.774	0.583417	0.0562084	10.3795	3.07267e-25	9.74837e-24	UVSSA
ENSG00000188032.8	6.78991	1.35141	0.130224	10.3776	3.13668e-25	9.9435e-24	C19orf67
ENSG00000186567.11	437.463	0.723747	0.0698063	10.3679	3.4699e-25	1.09911e-23	CEACAM19
ENSG00000268945.1	9.04801	0.933575	0.0900667	10.3654	3.56356e-25	1.12788e-23	CTD-2192J16.26
ENSG00000260276.2	168.934	0.552695	0.053331	10.3635	3.63454e-25	1.14942e-23	RP11-77H9.2
ENSG00000229152.2	307.852	0.791746	0.0764667	10.3541	4.00826e-25	1.2666e-23	ANKRD10-IT1
ENSG00000099251.13	112.467	0.7277	0.0702988	10.3515	4.1185e-25	1.30003e-23	HSD17B7P2
ENSG00000197191.4	192.69	0.933007	0.0901327	10.3515	4.1206e-25	1.30003e-23	CYSRT1
ENSG00000259780.3	3.85443	1.5827	0.15292	10.3499	4.18929e-25	1.32066e-23	RP11-304L19.12
ENSG00000129646.12	393.332	0.627057	0.0605878	10.3496	4.20382e-25	1.32419e-23	QRICH2
ENSG00000279203.1	12.9355	0.861165	0.0832105	10.3492	4.21869e-25	1.32782e-23	AC005785.5
ENSG00000274383.1	64.4088	1.0471	0.101223	10.3446	4.42884e-25	1.39286e-23	CTD-2017F17.2
ENSG00000233469.1	9.47979	0.915397	0.088495	10.3441	4.45268e-25	1.39925e-23	ST6GALNAC4P1
ENSG00000134253.8	362.298	0.521702	0.0504739	10.3361	4.83934e-25	1.51715e-23	TRIM45
ENSG00000176268.5	20.53	0.851869	0.0824158	10.3362	4.83182e-25	1.51715e-23	CYCSP34
ENSG00000199053.2	1.57627	1.6136	0.156113	10.3361	4.83896e-25	1.51715e-23	MIR324
ENSG00000259287.2	31.8668	0.635412	0.0614845	10.3345	4.91932e-25	1.54101e-23	RP11-3D4.2
ENSG00000262001.1	129.96	0.772089	0.0747113	10.3343	4.9304e-25	1.54327e-23	DLGAP1-AS2
ENSG00000272417.1	8.22847	0.99723	0.0965025	10.3337	4.9599e-25	1.55128e-23	CTD-2199O4.6
ENSG00000270427.1	6.72277	1.08876	0.105375	10.3322	5.03772e-25	1.57438e-23	NRBF2P5
ENSG00000269202.1	23.4057	0.708153	0.0685388	10.3321	5.0424e-25	1.5746e-23	RP4-614O4.12
ENSG00000267546.2	8.06311	0.979611	0.0948165	10.3316	5.06825e-25	1.58143e-23	RP11-666A8.8
ENSG00000273474.1	7.10294	1.07903	0.104446	10.331	5.10097e-25	1.59039e-23	RP11-295P9.12
ENSG00000279700.1	18.7886	1.10499	0.106961	10.3308	5.11374e-25	1.59312e-23	RP13-554M15.2
ENSG00000233017.2	3.50707	1.26791	0.122767	10.3277	5.28e-25	1.64363e-23	RP5-908M14.5
ENSG00000160298.16	316.126	0.574171	0.0556007	10.3267	5.33797e-25	1.66037e-23	C21orf58
ENSG00000168876.7	618.346	0.304561	0.0295026	10.3232	5.53467e-25	1.72021e-23	ANKRD49
ENSG00000277595.1	4.43983	1.08068	0.104712	10.3205	5.69211e-25	1.76776e-23	RP11-946P6.6
ENSG00000277692.1	11.0151	0.916227	0.0888107	10.3166	5.92647e-25	1.8391e-23	RP11-358N2.2
ENSG00000128191.12	1644.27	0.243309	0.0235896	10.3143	6.07528e-25	1.88381e-23	DGCR8
ENSG00000232411.1	9.54532	1.23323	0.119596	10.3116	6.24216e-25	1.93405e-23	AC009495.3
ENSG00000183921.7	10.4679	0.831411	0.0806473	10.3092	6.40125e-25	1.98179e-23	SDR42E2
ENSG00000260425.1	5.65763	0.962083	0.0933497	10.3062	6.60478e-25	2.04321e-23	LA16c-316G12.2
ENSG00000272301.1	31.8716	0.939801	0.0911914	10.3058	6.63288e-25	2.05031e-23	RP11-111M22.4
ENSG00000250415.1	8.07486	1.4372	0.139473	10.3045	6.72251e-25	2.0764e-23	CTC-461F20.1
ENSG00000204839.7	130.826	0.922816	0.0895583	10.3041	6.75364e-25	2.08439e-23	MROH6
ENSG00000260495.1	25.3393	1.01161	0.0981781	10.3038	6.77112e-25	2.08817e-23	RP11-55K13.1
ENSG00000234793.1	2.17518	1.20979	0.117443	10.3011	6.9638e-25	2.14592e-23	AC114730.7
ENSG00000262312.2	8.97841	1.05194	0.102167	10.2962	7.32852e-25	2.25656e-23	LA16c-390H2.4
ENSG00000240216.6	45.2487	1.44474	0.140409	10.2896	7.85377e-25	2.41642e-23	CPHL1P
ENSG00000160766.13	92.8372	0.599181	0.058267	10.2834	8.37575e-25	2.57503e-23	GBAP1
ENSG00000089050.13	1365.26	-0.40354	0.0392448	-10.2826	8.43878e-25	2.5924e-23	RBBP9
ENSG00000281731.1	6.31225	0.988454	0.0961699	10.2782	8.83596e-25	2.71231e-23	RP11-384K6.8
ENSG00000110583.11	920.671	0.325856	0.0317114	10.2757	9.073e-25	2.78292e-23	NAA40
ENSG00000256116.1	7.73385	0.935884	0.0910831	10.2751	9.12907e-25	2.79796e-23	RP11-783K16.14
ENSG00000249064.1	8.17486	0.863166	0.084023	10.273	9.328e-25	2.85673e-23	KRT18P25
ENSG00000253671.1	59.4865	0.908728	0.0884759	10.2709	9.52941e-25	2.91616e-23	RP11-806O11.1
ENSG00000259954.1	21.8461	1.36149	0.132563	10.2705	9.56996e-25	2.92632e-23	IL21R-AS1
ENSG00000273478.1	69.2835	0.567596	0.0552653	10.2704	9.58203e-25	2.92775e-23	RP11-465N4.5
ENSG00000273007.1	17.8731	0.835225	0.0813498	10.2671	9.91559e-25	3.02734e-23	RP11-170N16.3
ENSG00000167393.15	798.323	0.658074	0.0640979	10.2667	9.9542e-25	3.0368e-23	PPP2R3B
ENSG00000212371.1	3.46886	1.2477	0.12155	10.2649	1.01443e-24	3.0924e-23	SNORA46
ENSG00000236833.1	4.50931	1.46942	0.143181	10.2627	1.03778e-24	3.16117e-23	AC024560.2
ENSG00000198556.12	856.011	0.430485	0.0419704	10.2569	1.10234e-24	3.35525e-23	ZNF789
ENSG00000226174.5	67.8111	0.994841	0.097009	10.2551	1.12222e-24	3.41313e-23	TEX22
ENSG00000132842.12	2639.22	-0.397453	0.0387636	-10.2533	1.14403e-24	3.47681e-23	AP3B1
ENSG00000198156.9	11.4432	1.29258	0.126243	10.2388	1.32865e-24	4.0348e-23	NPIPB6
ENSG00000273008.1	33.4425	0.694574	0.0678451	10.2376	1.34463e-24	4.08021e-23	RP11-351D16.3
ENSG00000261587.2	5.43457	1.42027	0.138748	10.2364	1.3627e-24	4.13007e-23	TMEM249
ENSG00000279520.1	32.1552	0.935749	0.0914145	10.2363	1.36314e-24	4.13007e-23	RP11-20I23.2
ENSG00000168096.13	1414.97	0.583597	0.0570146	10.2359	1.36897e-24	4.14457e-23	ANKS3
ENSG00000262712.1	21.1408	0.851338	0.0831821	10.2346	1.38733e-24	4.19697e-23	RP11-295D4.1
ENSG00000156097.11	11.7797	0.874506	0.0854515	10.2339	1.39707e-24	4.22321e-23	GPR61
ENSG00000213057.5	25.0361	0.88077	0.0861571	10.2228	1.56689e-24	4.73297e-23	C1orf220
ENSG00000248124.6	116.981	0.846127	0.0827748	10.222	1.57989e-24	4.76861e-23	RRN3P1
ENSG00000276250.1	10.3392	1.02045	0.0998469	10.2201	1.61155e-24	4.86047e-23	CTD-2349P21.12
ENSG00000272529.1	10.5002	0.897627	0.087853	10.2174	1.65764e-24	4.99568e-23	RP11-415F23.4
ENSG00000180178.9	476.192	1.80966	0.177122	10.217	1.6643e-24	5.01195e-23	FAR2P1
ENSG00000182472.7	36.0505	0.813325	0.0796182	10.2153	1.69331e-24	5.09544e-23	CAPN12
ENSG00000271816.1	17.7279	0.625127	0.0612154	10.2119	1.75379e-24	5.27346e-23	BMS1P4
ENSG00000141391.12	113.156	0.702866	0.068831	10.2115	1.76155e-24	5.29278e-23	SLMO1
ENSG00000124103.8	3.99745	1.18762	0.116313	10.2106	1.77828e-24	5.33901e-23	FAM209A
ENSG00000238363.1	4.93156	0.974755	0.0954853	10.2084	1.81801e-24	5.45415e-23	SNORA13
ENSG00000254876.4	73.2431	0.732117	0.0717199	10.208	1.82565e-24	5.47295e-23	RP11-23J9.5
ENSG00000274494.1	1.10839	1.78634	0.175087	10.2026	1.93073e-24	5.78359e-23	MIR6832
ENSG00000213213.12	290.504	0.608404	0.0596469	10.2001	1.98066e-24	5.92868e-23	CCDC183
ENSG00000254911.3	10.818	0.891114	0.0873849	10.1976	2.03295e-24	6.08065e-23	SCARNA9
ENSG00000268438.1	5.73348	1.03687	0.101687	10.1966	2.05237e-24	6.13409e-23	BNIP3P27
ENSG00000134243.10	4521.49	-0.417768	0.0409729	-10.1962	2.06174e-24	6.1546e-23	SORT1
ENSG00000214353.6	5.33792	1.0446	0.10245	10.1962	2.06233e-24	6.1546e-23	VAC14-AS1
ENSG00000174171.5	33.9164	1.4443	0.141704	10.1924	2.14377e-24	6.39068e-23	RP11-23P13.6
ENSG00000232406.5	4.21767	1.11674	0.109566	10.1924	2.14465e-24	6.39068e-23	RP11-234K24.3
ENSG00000113649.10	2080.86	0.366041	0.0359139	10.1922	2.14833e-24	6.39683e-23	TCERG1
ENSG00000231105.1	10.3708	0.935432	0.0917956	10.1904	2.18905e-24	6.51321e-23	RP5-1071N3.1
ENSG00000265496.3	2.60648	1.12681	0.110592	10.1889	2.22267e-24	6.60829e-23	MIR1539
ENSG00000163728.9	1880.41	0.409873	0.0402412	10.1854	2.30365e-24	6.84393e-23	TTC14
ENSG00000271555.1	5.09656	1.00162	0.0984231	10.1767	2.52008e-24	7.48132e-23	CTD-3214K23.1
ENSG00000242125.3	1866.99	0.731683	0.0719101	10.175	2.56484e-24	7.6085e-23	SNHG3
ENSG00000227698.1	4.88412	1.12238	0.110327	10.1732	2.61053e-24	7.73827e-23	AP001619.2
ENSG00000233198.3	56.3555	0.946008	0.0930235	10.1696	2.71131e-24	8.03102e-23	RNF224
ENSG00000230912.1	6.13678	0.917691	0.0902606	10.1671	2.77996e-24	8.22824e-23	RP3-508I15.10
ENSG00000108582.10	8936.14	-0.539485	0.0530812	-10.1634	2.88848e-24	8.54306e-23	CPD
ENSG00000252743.1	7.68429	0.992309	0.0976689	10.1599	2.99313e-24	8.84598e-23	RNU6-850P
ENSG00000272916.4	12.291	0.794803	0.0782312	10.1597	3.001e-24	8.86267e-23	RP11-574K11.31
ENSG00000155530.2	52.9958	0.859829	0.084642	10.1584	3.03973e-24	8.96591e-23	LRGUK
ENSG00000267048.1	2.7798	1.15197	0.1134	10.1584	3.04048e-24	8.96591e-23	RP11-566K11.7
ENSG00000160796.15	2759.63	0.522895	0.0515065	10.152	3.24631e-24	9.56577e-23	NBEAL2
ENSG00000273183.1	23.4297	0.636506	0.0627098	10.15	3.3127e-24	9.75418e-23	RP11-5C23.2
ENSG00000280605.1	7.08193	1.11007	0.109383	10.1485	3.3633e-24	9.89583e-23	AP001107.1
ENSG00000274505.1	2.00825	1.16305	0.114669	10.1427	3.57245e-24	1.05034e-22	Metazoa_SRP
ENSG00000272733.1	17.8445	1.05804	0.104327	10.1415	3.61389e-24	1.06174e-22	KB-208E9.1
ENSG00000166012.13	3005.75	0.473712	0.046731	10.137	3.7854e-24	1.11131e-22	TAF1D
ENSG00000233175.2	85.9924	0.73891	0.0728944	10.1367	3.79598e-24	1.11359e-22	CTD-2020K17.3
ENSG00000256967.1	28.6203	0.811176	0.0800313	10.1357	3.83488e-24	1.12417e-22	RP11-273B20.1
ENSG00000232352.1	36.2099	0.83502	0.0823854	10.1355	3.8427e-24	1.12563e-22	SEMA3B-AS1
ENSG00000261485.1	51.7554	0.572695	0.0565179	10.133	3.9443e-24	1.15454e-22	PAN3-AS1
ENSG00000204531.14	85.1135	1.07082	0.105682	10.1325	3.96225e-24	1.15894e-22	POU5F1
ENSG00000169228.12	710.367	0.605808	0.0598099	10.1289	4.11246e-24	1.20199e-22	RAB24
ENSG00000271870.1	216.631	0.80667	0.0796522	10.1274	4.17557e-24	1.21954e-22	RP11-97C16.1
ENSG00000129351.16	14301.8	0.209627	0.0207188	10.1177	4.61141e-24	1.34585e-22	ILF3
ENSG00000278896.1	2.54708	1.30124	0.128613	10.1175	4.62008e-24	1.34739e-22	RP11-474P2.7
ENSG00000277440.1	5.80828	1.11471	0.110202	10.1152	4.73083e-24	1.37867e-22	RP11-295D4.5
ENSG00000118705.15	25370.6	-0.445888	0.044082	-10.115	4.74104e-24	1.38064e-22	RPN2
ENSG00000201499.1	2.86069	1.10336	0.10911	10.1123	4.87047e-24	1.41729e-22	RNU6-312P
ENSG00000226472.6	8.16115	1.09637	0.108449	10.1096	5.0111e-24	1.45715e-22	RP11-551L14.4
ENSG00000239884.3	8.19971	0.85457	0.0845559	10.1066	5.16613e-24	1.50112e-22	RN7SL608P
ENSG00000276381.1	3.14885	1.06532	0.105413	10.1061	5.19276e-24	1.50776e-22	Z98750.1
ENSG00000264453.1	3.06135	1.41046	0.139569	10.1058	5.20681e-24	1.51074e-22	AC003006.1
ENSG00000225578.1	4.98629	0.972811	0.0962735	10.1047	5.26783e-24	1.52733e-22	NCBP2-AS1
ENSG00000147789.14	1165.77	0.381544	0.0377624	10.1038	5.31373e-24	1.53951e-22	ZNF7
ENSG00000126500.3	61.687	0.719737	0.0712354	10.1037	5.32214e-24	1.54082e-22	FLRT1
ENSG00000238164.5	324.316	0.810406	0.0802262	10.1015	5.43995e-24	1.57378e-22	RP3-395M20.8
ENSG00000280334.1	16.4196	1.19413	0.118249	10.0984	5.61424e-24	1.62302e-22	RP11-361L15.5
ENSG00000203801.7	5.3619	1.02774	0.101882	10.0876	6.27028e-24	1.81136e-22	LINC00222
ENSG00000273576.1	152.398	0.553154	0.0548382	10.087	6.30477e-24	1.82e-22	RP11-390P24.1
ENSG00000172932.13	1766.92	0.476711	0.0472732	10.0842	6.49151e-24	1.87254e-22	ANKRD13D
ENSG00000255559.1	86.5154	1.03714	0.102865	10.0825	6.60513e-24	1.90394e-22	ZNF252P-AS1
ENSG00000272812.1	32.1441	0.720107	0.0714627	10.0767	7.00603e-24	2.01803e-22	RP5-855D21.3
ENSG00000270871.1	26.1685	0.856597	0.0850315	10.0739	7.20744e-24	2.07454e-22	AC015849.19
ENSG00000259416.2	4.60271	1.07978	0.107285	10.0646	7.92311e-24	2.27888e-22	RP11-158M2.5
ENSG00000105127.7	1744.95	0.195931	0.0194709	10.0628	8.07e-24	2.31945e-22	AKAP8
ENSG00000005893.14	13910	-0.431165	0.042855	-10.061	8.21317e-24	2.3589e-22	LAMP2
ENSG00000116560.9	14830	0.263937	0.0262371	10.0597	8.32575e-24	2.3895e-22	SFPQ
ENSG00000233885.6	44.5469	0.784552	0.0780054	10.0577	8.4984e-24	2.43729e-22	YEATS2-AS1
ENSG00000274653.1	22.3612	0.546226	0.0543193	10.0558	8.65904e-24	2.48157e-22	RP11-347C12.11
ENSG00000275005.1	11.119	1.18569	0.117926	10.0545	8.77807e-24	2.51387e-22	RP11-234G16.5
ENSG00000252915.1	3.02632	1.17799	0.117247	10.0471	9.45681e-24	2.7063e-22	Y_RNA
ENSG00000274105.1	13.5206	0.722291	0.0719626	10.037	1.0477e-23	2.99608e-22	RP11-278C7.3
ENSG00000109133.11	4645.22	-0.374638	0.0373269	-10.0367	1.0517e-23	3.00537e-22	TMEM33
ENSG00000213514.2	16.7089	0.917452	0.0914164	10.036	1.05917e-23	3.02455e-22	RP11-428P16.2
ENSG00000280407.2	24.7629	1.06608	0.106251	10.0337	1.08423e-23	3.09386e-22	RP13-516M14.8
ENSG00000188782.6	2.05624	1.75685	0.1751	10.0334	1.08671e-23	3.09871e-22	CATSPER4
ENSG00000002016.15	415.686	0.395011	0.0393985	10.026	1.17127e-23	3.33745e-22	RAD52
ENSG00000265791.1	9.29122	0.844282	0.0842154	10.0253	1.18041e-23	3.36109e-22	CTD-2349P21.10
ENSG00000276255.2	6.90221	1.03673	0.103414	10.025	1.18358e-23	3.36768e-22	RP5-881P19.7
ENSG00000262528.2	7.40827	1.66199	0.165817	10.023	1.20733e-23	3.4328e-22	LA16c-349E10.1
ENSG00000270171.1	4.70326	1.34735	0.13443	10.0227	1.21168e-23	3.44271e-22	RP11-338N10.1
ENSG00000269373.1	2.68627	1.27658	0.12737	10.0226	1.21295e-23	3.44386e-22	CTD-2542C24.3
ENSG00000142396.9	919.366	0.346957	0.0346387	10.0164	1.29067e-23	3.66191e-22	ERVK3-1
ENSG00000223823.1	9.60245	1.5372	0.153484	10.0154	1.30461e-23	3.69882e-22	LINC01342
ENSG00000256673.1	9.62939	1.04701	0.104546	10.0148	1.31204e-23	3.71724e-22	RP11-599J14.2
ENSG00000230325.1	14.0335	0.83484	0.0834153	10.0082	1.40223e-23	3.96993e-22	RP11-385F5.4
ENSG00000162482.4	43.5239	0.824581	0.0823941	10.0078	1.40904e-23	3.98635e-22	AKR7A3
ENSG00000213221.4	12.8015	0.905156	0.0904507	10.0072	1.41738e-23	4.00711e-22	DNLZ
ENSG00000238269.7	1.23351	2.03098	0.203007	10.0045	1.45628e-23	4.11414e-22	PAGE2B
ENSG00000280367.1	12.6027	0.844123	0.0843922	10.0024	1.48776e-23	4.20009e-22	RP11-121L10.2
ENSG00000163694.13	12238.6	-0.464886	0.0464842	-10.0009	1.50967e-23	4.25891e-22	RBM47
ENSG00000270923.1	5.42041	1.18314	0.118306	10.0006	1.51409e-23	4.26836e-22	TAS2R6P
ENSG00000165121.10	356.105	0.397382	0.0397413	9.99922	1.53604e-23	4.32716e-22	RP11-213G2.3
ENSG00000261798.1	7.54813	1.44446	0.144459	9.9991	1.53794e-23	4.32946e-22	RP1-118J21.25
ENSG00000260060.1	7.00482	1.06633	0.106655	9.99787	1.55705e-23	4.38014e-22	RP11-388M20.1
ENSG00000214293.7	461.862	0.495753	0.0495927	9.99648	1.57907e-23	4.43894e-22	APTR
ENSG00000162642.12	641.567	0.297336	0.0297702	9.9877	1.72531e-23	4.8466e-22	C1orf52
ENSG00000279434.1	42.2745	0.446283	0.0446856	9.98717	1.7346e-23	4.86927e-22	RP11-85K15.3
ENSG00000278341.1	17.9631	0.758382	0.0759515	9.98509	1.7714e-23	4.96904e-22	RP5-1142A6.10
ENSG00000213599.8	2.40497	1.14379	0.114584	9.98208	1.82595e-23	5.11845e-22	SLX1A-SULT1A3
ENSG00000267322.2	24.9185	0.743111	0.0744707	9.97858	1.89159e-23	5.29873e-22	SNHG22
ENSG00000150076.21	38.4887	0.671345	0.0672885	9.97711	1.91983e-23	5.37404e-22	CCDC7
ENSG00000160953.13	2109.4	0.3184	0.0319161	9.97614	1.93871e-23	5.42307e-22	MUM1
ENSG00000227232.5	58.5439	0.809213	0.0811415	9.97286	2.0037e-23	5.60093e-22	WASH7P
ENSG00000267387.1	5.03229	1.02817	0.103153	9.96739	2.1171e-23	5.91372e-22	CTD-2240E14.4
ENSG00000197530.11	1979.12	0.473347	0.0475	9.96521	2.16419e-23	6.04101e-22	MIB2
ENSG00000223704.1	18.6669	0.884215	0.0887434	9.96373	2.1967e-23	6.12747e-22	LINC01422
ENSG00000213918.9	1809.97	0.506521	0.0508486	9.96135	2.2498e-23	6.27117e-22	DNASE1
ENSG00000212123.3	200.706	0.832293	0.0835824	9.95775	2.33278e-23	6.49791e-22	PRR22
ENSG00000266631.1	2.62099	1.24882	0.12543	9.95631	2.36686e-23	6.58824e-22	AC006116.1
ENSG00000185958.8	37.1432	0.837674	0.084142	9.95548	2.38669e-23	6.63878e-22	FAM186A
ENSG00000143632.13	691.635	-2.33233	0.234307	-9.95416	2.41861e-23	6.72286e-22	ACTA1
ENSG00000197961.10	2024.36	0.414915	0.0416963	9.95088	2.49953e-23	6.94291e-22	ZNF121
ENSG00000273399.2	4.14489	1.1569	0.116294	9.94803	2.5723e-23	7.14007e-22	RP11-408A13.3
ENSG00000213385.3	24.0843	0.788961	0.0793125	9.9475	2.58596e-23	7.17298e-22	RP11-577H5.1
ENSG00000162194.11	219.846	0.470785	0.047328	9.94728	2.59178e-23	7.18411e-22	LBHD1
ENSG00000241563.3	15.7317	0.771403	0.0775604	9.94584	2.6295e-23	7.28356e-22	CORT
ENSG00000281433.1	7.12612	0.859441	0.0864175	9.94522	2.64591e-23	7.32392e-22	Metazoa_SRP
ENSG00000158106.11	1848.37	0.831075	0.0836071	9.94024	2.78161e-23	7.69419e-22	RHPN1
ENSG00000227492.1	10.7999	0.689979	0.0694188	9.93937	2.80601e-23	7.75627e-22	RP11-316M21.6
ENSG00000122515.13	6432.15	0.314549	0.0316495	9.93852	2.82993e-23	7.81693e-22	ZMIZ2
ENSG00000277383.1	28.3512	1.0574	0.106411	9.93689	2.87681e-23	7.94093e-22	CTD-3001H11.2
ENSG00000112941.11	1251.34	0.274884	0.0276677	9.93517	2.92665e-23	8.07287e-22	PAPD7
ENSG00000259211.1	4.67216	0.938212	0.0944403	9.93445	2.94797e-23	8.12604e-22	RP11-64K12.8
ENSG00000207523.1	9.33944	0.862242	0.0868019	9.93345	2.97783e-23	8.20266e-22	SNORA66
ENSG00000107669.16	2004.89	-0.38073	0.0383302	-9.93288	2.99465e-23	8.24329e-22	ATE1
ENSG00000214770.2	11.5355	0.802447	0.0808179	9.92907	3.11147e-23	8.55892e-22	RP11-544I20.2
ENSG00000185834.10	101.238	1.40661	0.141714	9.92574	3.21708e-23	8.84329e-22	RPL12P4
ENSG00000177483.10	17.3649	0.786888	0.0792805	9.92536	3.22933e-23	8.87084e-22	RBM44
ENSG00000176289.4	6.02257	1.27639	0.128633	9.92274	3.31516e-23	9.10031e-22	IDSP1
ENSG00000175832.11	352.665	-1.8189	0.183321	-9.92192	3.34252e-23	9.16907e-22	ETV4
ENSG00000197746.12	76797	-0.346181	0.0348956	-9.92047	3.39154e-23	9.29713e-22	PSAP
ENSG00000165934.11	3227.72	-0.317962	0.0320563	-9.91886	3.44682e-23	9.44215e-22	CPSF2
ENSG00000271265.1	8.73371	0.907051	0.091508	9.91227	3.68187e-23	1.00791e-21	RP11-230C9.4
ENSG00000125450.9	1587.49	0.301031	0.0303727	9.91123	3.72037e-23	1.01775e-21	NUP85
ENSG00000199133.2	11.4151	1.18629	0.119735	9.90766	3.85565e-23	1.05403e-21	MIRLET7D
ENSG00000130684.12	142.109	0.64648	0.0652526	9.90734	3.86825e-23	1.05674e-21	ZNF337
ENSG00000227671.4	361.359	0.654414	0.0660687	9.90506	3.95746e-23	1.08037e-21	RP11-488L18.4
ENSG00000008128.21	299.178	0.477043	0.0481665	9.90403	3.99842e-23	1.09006e-21	CDK11A
ENSG00000164362.17	13.8933	1.32329	0.133611	9.90403	3.99836e-23	1.09006e-21	TERT
ENSG00000233695.2	390.222	1.11832	0.11293	9.90269	4.05228e-23	1.10398e-21	GAS6-AS1
ENSG00000278918.1	13.5182	0.887735	0.0896469	9.90257	4.05733e-23	1.1046e-21	CTD-2267D19.1
ENSG00000254691.1	4.29072	1.11231	0.112371	9.89856	4.22307e-23	1.14893e-21	RP11-91P24.5
ENSG00000225217.1	83.2027	1.10206	0.111342	9.89796	4.2486e-23	1.15509e-21	HSPA7
ENSG00000260144.1	3.40887	1.12062	0.113232	9.89663	4.30541e-23	1.16973e-21	RP11-361M10.3
ENSG00000267248.1	52.047	0.489556	0.0494854	9.89295	4.46687e-23	1.21277e-21	CTD-2319I12.4
ENSG00000260563.3	357.72	0.601318	0.0607853	9.89249	4.48714e-23	1.21744e-21	RP13-516M14.1
ENSG00000116151.12	511.879	0.374861	0.0378973	9.89151	4.5312e-23	1.22856e-21	MORN1
ENSG00000230289.1	6.91322	0.970135	0.0980854	9.89072	4.5673e-23	1.2375e-21	RP11-334J6.6
ENSG00000258682.1	30.297	0.801978	0.0810876	9.89027	4.58786e-23	1.24223e-21	CTD-2002H8.2
ENSG00000063169.9	1196.53	0.352424	0.0356339	9.89012	4.59458e-23	1.2432e-21	GLTSCR1
ENSG00000247137.7	129.91	0.583065	0.0589557	9.88989	4.60532e-23	1.24525e-21	RP11-727A23.5
ENSG00000247950.5	69.6406	0.483731	0.0489224	9.88772	4.70626e-23	1.27168e-21	SEC24B-AS1
ENSG00000200344.1	3.6094	0.955525	0.0966575	9.88568	4.80308e-23	1.29696e-21	Y_RNA
ENSG00000172380.5	4150.5	-0.419818	0.0424915	-9.88004	5.08123e-23	1.37114e-21	GNG12
ENSG00000232712.5	5.98584	0.902566	0.0913558	9.87968	5.09956e-23	1.37515e-21	KIZ-AS1
ENSG00000272356.1	51.4997	0.670921	0.0679176	9.87846	5.16183e-23	1.391e-21	RP5-1112D6.8
ENSG00000234420.6	708.994	0.469999	0.0475938	9.87521	5.33204e-23	1.43589e-21	ZNF37BP
ENSG00000181016.8	60.0118	0.775155	0.0785018	9.87436	5.3775e-23	1.44715e-21	LSMEM1
ENSG00000278668.1	8.97201	1.09252	0.110658	9.87296	5.45335e-23	1.46657e-21	RP11-227G15.11
ENSG00000262228.2	17.9992	0.772524	0.0782721	9.86973	5.63178e-23	1.51353e-21	RP11-676J12.4
ENSG00000260793.2	180.665	0.742491	0.0752422	9.868	5.72943e-23	1.53873e-21	RP5-882C2.2
ENSG00000236140.1	5.38543	1.15422	0.116971	9.86752	5.75727e-23	1.54517e-21	RP11-89F3.2
ENSG00000272677.1	20.2972	0.804595	0.0815786	9.86282	6.03305e-23	1.61809e-21	RP11-127B20.3
ENSG00000163352.5	7.43657	1.31851	0.133707	9.86121	6.13074e-23	1.64318e-21	LENEP
ENSG00000251050.1	9.58253	1.02897	0.104374	9.85848	6.29981e-23	1.68736e-21	RP11-168A11.4
ENSG00000118217.5	3469.31	-0.365327	0.0370799	-9.85244	6.68973e-23	1.79059e-21	ATF6
ENSG00000234134.1	10.4505	0.940174	0.0954407	9.85087	6.7953e-23	1.81762e-21	RP11-383C5.5
ENSG00000196366.3	42.4456	0.888853	0.0902437	9.84947	6.89044e-23	1.84182e-21	C9orf163
ENSG00000228748.2	32.178	0.944723	0.0960059	9.84026	7.55175e-23	2.01724e-21	RP13-39P12.3
ENSG00000259015.1	15.988	0.832744	0.0846784	9.83419	8.02067e-23	2.14106e-21	RP11-109N23.6
ENSG00000276578.1	10.4596	0.883966	0.089912	9.83145	8.24202e-23	2.19867e-21	LLNLR-285B5.1
ENSG00000225385.3	5.68612	1.27371	0.129567	9.83054	8.31694e-23	2.21716e-21	RP11-350E12.4
ENSG00000270240.2	4.69608	1.27635	0.129846	9.82974	8.38316e-23	2.23332e-21	AC015849.2
ENSG00000188185.10	174.827	0.610981	0.0621713	9.82738	8.58211e-23	2.28478e-21	LINC00265
ENSG00000243094.1	4.61501	0.918376	0.093468	9.82557	8.73798e-23	2.32472e-21	RP11-1084A12.1
ENSG00000274943.1	17.119	0.867033	0.0882443	9.82536	8.75583e-23	2.32791e-21	RP11-351C21.2
ENSG00000106328.9	4.41774	0.990636	0.100907	9.81729	9.48562e-23	2.52026e-21	FSCN3
ENSG00000149634.4	27.8663	0.622497	0.0634092	9.81715	9.49934e-23	2.52221e-21	SPATA25
ENSG00000272128.1	7.67614	1.10044	0.112108	9.81594	9.614e-23	2.55095e-21	KB-1836B5.4
ENSG00000023839.9	31.9105	0.728672	0.0742378	9.81538	9.6674e-23	2.56341e-21	ABCC2
ENSG00000013503.8	817.309	-0.352703	0.0359383	-9.81414	9.78724e-23	2.59346e-21	POLR3B
ENSG00000270580.4	66.3599	0.573651	0.0585	9.80599	1.06098e-22	2.80954e-21	PKD1P6
ENSG00000244165.1	419.247	0.627768	0.0640274	9.80467	1.07496e-22	2.84466e-21	P2RY11
ENSG00000264187.1	5.03779	0.844119	0.0861306	9.80045	1.12084e-22	2.96412e-21	RP11-45M22.4
ENSG00000275481.1	23.8912	0.853646	0.08713	9.79738	1.15542e-22	3.05353e-21	RP11-474P2.6
ENSG00000182308.6	13.0265	0.826865	0.0844091	9.79592	1.17226e-22	3.09597e-21	DCAF4L1
ENSG00000172273.11	1055.94	0.299521	0.0305799	9.79471	1.18634e-22	3.13107e-21	HINFP
ENSG00000279608.1	6.36096	0.897526	0.0916439	9.79363	1.19911e-22	3.16267e-21	RP11-182N22.9
ENSG00000234396.3	3.01055	1.38677	0.141616	9.79241	1.21363e-22	3.19883e-21	RP11-181G12.4
ENSG00000151116.15	1280.85	-0.343844	0.0351162	-9.79163	1.22313e-22	3.22173e-21	UEVLD
ENSG00000181013.3	3.38564	1.03026	0.105234	9.79026	1.23974e-22	3.26334e-21	C17orf47
ENSG00000148343.17	1647.62	0.373973	0.0382057	9.78842	1.26259e-22	3.32129e-21	FAM73B
ENSG00000137504.12	3100.09	0.384626	0.0393315	9.77907	1.38472e-22	3.64013e-21	CREBZF
ENSG00000174353.16	87.9525	0.487855	0.0499038	9.7759	1.42881e-22	3.75356e-21	STAG3L3
ENSG00000197536.9	333.053	0.562821	0.0575958	9.77191	1.48622e-22	3.9018e-21	C5orf56
ENSG00000270178.1	2.34345	1.56178	0.159827	9.77172	1.48901e-22	3.90653e-21	RP11-494H4.3
ENSG00000271631.1	2.30565	1.40084	0.143373	9.77062	1.50529e-22	3.94665e-21	RP11-408O19.5
ENSG00000230646.1	23.4039	1.57246	0.160945	9.77015	1.51226e-22	3.9623e-21	KLF2P2
ENSG00000251323.2	9.54978	0.986585	0.100994	9.76874	1.53354e-22	4.01542e-21	RP11-452H21.4
ENSG00000100726.13	2939.36	0.488586	0.0500234	9.76716	1.55753e-22	4.07553e-21	TELO2
ENSG00000265178.1	1.75978	1.57935	0.161735	9.76503	1.59063e-22	4.1594e-21	MIR4728
ENSG00000087157.17	1022.01	0.227373	0.0232853	9.76468	1.59622e-22	4.17127e-21	PGS1
ENSG00000218902.3	6.6826	0.847242	0.0867842	9.76263	1.62876e-22	4.25351e-21	PTMAP3
ENSG00000204323.5	57.9739	0.947567	0.0970944	9.75924	1.68416e-22	4.39531e-21	SMIM5
ENSG00000189190.8	387	0.365384	0.0374474	9.75724	1.71767e-22	4.47981e-21	ZNF600
ENSG00000215424.8	215.417	0.514923	0.0527857	9.75499	1.75625e-22	4.57742e-21	MCM3AP-AS1
ENSG00000224945.1	16.4594	1.07022	0.109727	9.75348	1.78251e-22	4.64282e-21	RP11-82L18.2
ENSG00000255284.1	211.785	0.641462	0.0657731	9.75266	1.79697e-22	4.67743e-21	AP006621.5
ENSG00000280118.1	5.63348	1.32984	0.136411	9.7488	1.86655e-22	4.85536e-21	RP11-385H1.1
ENSG00000007545.14	1062.1	0.380478	0.0390331	9.74758	1.88923e-22	4.91113e-21	CRAMP1L
ENSG00000236545.1	1.84949	1.44255	0.148	9.74691	1.90165e-22	4.94019e-21	AP001619.3
ENSG00000239486.1	14.0671	0.818262	0.0839935	9.74198	1.99635e-22	5.1828e-21	RP11-163E9.1
ENSG00000100053.8	14.656	1.02453	0.105223	9.73673	2.10219e-22	5.45401e-21	CRYBB3
ENSG00000279491.1	35.2325	0.810615	0.0832547	9.73656	2.10556e-22	5.45921e-21	RP11-810P12.7
ENSG00000276071.1	12.5705	0.868242	0.0891807	9.73577	2.12207e-22	5.49841e-21	CTD-3234P18.6
ENSG00000232909.1	8.7746	1.0662	0.109518	9.7354	2.1297e-22	5.5146e-21	RP3-510O8.4
ENSG00000180398.10	7367.47	-0.38183	0.0392216	-9.73519	2.13425e-22	5.52277e-21	MCFD2
ENSG00000276354.1	4.05231	0.88164	0.0906436	9.72645	2.32558e-22	6.01395e-21	RP3-327A19.7
ENSG00000269054.1	31.5405	0.531187	0.0546596	9.71809	2.52468e-22	6.52459e-21	CTD-2619J13.3
ENSG00000271554.1	5.23427	0.886803	0.0912642	9.71687	2.55514e-22	6.59901e-21	RP4-665N4.8
ENSG00000199121.3	3.22343	1.12528	0.115809	9.71671	2.55909e-22	6.60491e-21	MIR26B
ENSG00000230295.1	27.7355	0.825463	0.0849594	9.71597	2.57775e-22	6.64876e-21	RP11-458F8.2
ENSG00000130299.15	987.069	0.34464	0.0354731	9.71553	2.58892e-22	6.67322e-21	GTPBP3
ENSG00000260672.1	2.58025	1.29511	0.133344	9.71252	2.66659e-22	6.86896e-21	RP11-1006G14.1
ENSG00000268366.1	10.3949	1.07546	0.110796	9.70669	2.82346e-22	7.26834e-21	CTC-492K19.4
ENSG00000251247.8	278.38	0.36962	0.0380793	9.70658	2.82658e-22	7.27167e-21	ZNF345
ENSG00000005206.15	2814.36	0.501338	0.0516531	9.70587	2.84639e-22	7.31788e-21	SPPL2B
ENSG00000204316.11	404.294	0.465693	0.0479925	9.70345	2.91465e-22	7.48855e-21	MRPL38
ENSG00000113593.10	863.525	0.319578	0.0329428	9.701	2.98552e-22	7.66566e-21	PPWD1
ENSG00000228544.1	212.402	0.56738	0.0585215	9.69524	3.15902e-22	8.10592e-21	CCDC183-AS1
ENSG00000165555.8	35.7594	0.536433	0.0553848	9.68558	3.47246e-22	8.90444e-21	NOXRED1
ENSG00000224950.2	16.8471	0.797644	0.0823569	9.68521	3.48492e-22	8.9306e-21	RP5-1086K13.1
ENSG00000267282.1	14.6041	0.617202	0.0637517	9.68134	3.61934e-22	9.26911e-21	CTB-129P6.4
ENSG00000269516.5	21.8269	1.53745	0.158834	9.67961	3.68103e-22	9.42102e-21	CYP4F23P
ENSG00000221995.5	53.988	0.661455	0.0683743	9.67402	3.88786e-22	9.94396e-21	TIAF1
ENSG00000273248.1	8.39104	1.39737	0.144465	9.67277	3.93585e-22	1.00602e-20	RP11-399K21.13
ENSG00000171045.13	998.194	0.422864	0.0437336	9.6691	4.07936e-22	1.04203e-20	TSNARE1
ENSG00000187446.10	6891.3	-0.333045	0.0344617	-9.6642	4.27929e-22	1.0924e-20	CHP1
ENSG00000124155.15	7067.85	-0.383884	0.0397403	-9.65982	4.46627e-22	1.1394e-20	PIGT
ENSG00000279108.1	76.226	0.589228	0.0610715	9.64816	5.0044e-22	1.27587e-20	CTC-490E21.11
ENSG00000202533.1	5.82093	0.902993	0.0936033	9.64702	5.06068e-22	1.28939e-20	Y_RNA
ENSG00000213339.7	2875.66	0.589043	0.0610829	9.64334	5.24509e-22	1.33551e-20	QTRT1
ENSG00000231431.6	421.078	1.67227	0.173469	9.64018	5.40945e-22	1.37648e-20	FAR2P4
ENSG00000265787.1	38.3347	1.48159	0.153733	9.63742	5.55685e-22	1.41308e-20	CYP4F35P
ENSG00000242338.5	24.1405	0.672806	0.0698172	9.63668	5.59681e-22	1.42233e-20	BMS1P4
ENSG00000223855.1	179.23	0.955106	0.0991248	9.63539	5.66748e-22	1.43937e-20	FLJ44511
ENSG00000139977.12	1562.09	-0.259042	0.0268884	-9.63396	5.7472e-22	1.45869e-20	NAA30
ENSG00000260619.1	4.94527	1.05087	0.109087	9.63337	5.78019e-22	1.46612e-20	RP11-775C24.3
ENSG00000131398.12	277.573	0.715046	0.0742521	9.62999	5.97356e-22	1.5142e-20	KCNC3
ENSG00000230366.8	5.14147	0.974096	0.101191	9.62636	6.18837e-22	1.56765e-20	DSCR9
ENSG00000111364.14	1010.02	0.330848	0.0343752	9.62461	6.29477e-22	1.59359e-20	DDX55
ENSG00000168826.14	264.546	0.284482	0.0295634	9.62278	6.40765e-22	1.62113e-20	ZBTB49
ENSG00000100030.13	6807.27	-0.34795	0.0361627	-9.62181	6.4685e-22	1.63549e-20	MAPK1
ENSG00000276570.1	43.3344	0.43079	0.0447731	9.62162	6.47997e-22	1.63735e-20	CTD-2587H24.14
ENSG00000279837.1	12.0455	0.920236	0.0956607	9.61979	6.59638e-22	1.6657e-20	RP11-504G3.2
ENSG00000223768.1	164.385	0.462472	0.0480875	9.6173	6.75838e-22	1.7046e-20	LINC00205
ENSG00000231793.4	53.5533	1.34236	0.139577	9.61729	6.759e-22	1.7046e-20	DOC2GP
ENSG00000278797.1	2.50094	1.21428	0.126289	9.61511	6.90382e-22	1.74002e-20	LLNLR-276E7.1
ENSG00000143149.11	7928.75	-0.370506	0.0385395	-9.61367	7.00059e-22	1.76329e-20	ALDH9A1
ENSG00000272367.1	40.0465	0.829072	0.0862443	9.61307	7.04201e-22	1.7726e-20	CTC-428H11.2
ENSG00000236499.2	5.35837	1.55128	0.16141	9.61081	7.19813e-22	1.81075e-20	LINC00896
ENSG00000173137.10	586.802	0.650923	0.0677422	9.60884	7.33743e-22	1.84462e-20	ADCK5
ENSG00000177479.18	3515.44	0.201661	0.0209902	9.60742	7.43905e-22	1.86898e-20	ARIH2
ENSG00000272312.1	4.53485	1.28628	0.133887	9.60718	7.45653e-22	1.87219e-20	RP11-239L20.6
ENSG00000116754.12	7169.66	0.304216	0.0316778	9.60344	7.73172e-22	1.94006e-20	SRSF11
ENSG00000159496.13	32.5683	0.70527	0.0734499	9.60206	7.83656e-22	1.96513e-20	RGL4
ENSG00000169660.14	2360.15	0.667491	0.0695267	9.6005	7.95577e-22	1.99376e-20	HEXDC
ENSG00000269834.4	696.965	0.4713	0.0491183	9.5952	8.37521e-22	2.09755e-20	ZNF528-AS1
ENSG00000272240.1	20.7678	0.780816	0.0814028	9.592	8.63979e-22	2.16245e-20	RP5-855D21.1
ENSG00000162735.17	4361.63	-0.245322	0.0255777	-9.59123	8.70382e-22	2.17711e-20	PEX19
ENSG00000204677.9	55.959	0.949251	0.0989715	9.59115	8.71079e-22	2.17748e-20	FAM153C
ENSG00000173867.8	13.895	0.62274	0.064942	9.58917	8.87927e-22	2.2182e-20	RP11-97O12.7
ENSG00000271855.1	29.7441	0.824254	0.0859727	9.5874	9.03345e-22	2.2553e-20	RP11-214N9.1
ENSG00000279954.1	30.2592	1.15688	0.120721	9.5831	9.41777e-22	2.34977e-20	WI2-85898F10.2
ENSG00000130649.8	123.984	0.916285	0.0956167	9.5829	9.4362e-22	2.35289e-20	CYP2E1
ENSG00000281035.1	3.63366	1.20909	0.126182	9.58209	9.51007e-22	2.36982e-20	AC017104.3
ENSG00000266821.1	3.12198	1.09203	0.11397	9.58174	9.54265e-22	2.37645e-20	RP11-6N17.2
ENSG00000239670.1	3.36436	1.18874	0.124067	9.58146	9.56852e-22	2.3814e-20	RP4-803A2.2
ENSG00000185495.9	327.434	0.600997	0.0627278	9.58104	9.60729e-22	2.38955e-20	RP11-504P24.3
ENSG00000230131.4	2.25934	1.86309	0.194488	9.57947	9.75406e-22	2.42454e-20	RP11-282I1.1
ENSG00000264290.1	6.47511	0.859475	0.08973	9.57846	9.85032e-22	2.44693e-20	RP11-68I3.4
ENSG00000169598.14	336.238	0.357672	0.037345	9.57752	9.94008e-22	2.46769e-20	DFFB
ENSG00000126214.19	1585.61	0.430793	0.0449817	9.57708	9.98309e-22	2.47682e-20	KLC1
ENSG00000077935.15	27.5297	0.882241	0.0921348	9.57554	1.01324e-21	2.51229e-20	SMC1B
ENSG00000267117.1	3.13564	1.13922	0.118992	9.5739	1.02943e-21	2.55084e-20	AC010525.4
ENSG00000234354.3	12.841	-1.81768	0.189862	-9.5737	1.03145e-21	2.55426e-20	RPS26P47
ENSG00000110888.16	857.324	0.396622	0.0414296	9.5734	1.0345e-21	2.56021e-20	CAPRIN2
ENSG00000157343.7	66.3461	0.799962	0.0835622	9.57326	1.0359e-21	2.56208e-20	ARMC12
ENSG00000261526.2	264.426	0.589523	0.0615899	9.57176	1.05101e-21	2.59784e-20	CTB-31O20.2
ENSG00000181404.15	352.005	0.770236	0.0805048	9.56757	1.09449e-21	2.70361e-20	WASH1
ENSG00000182600.8	93.0689	0.742528	0.0776479	9.56276	1.14662e-21	2.83064e-20	C2orf82
ENSG00000207757.1	2.82552	1.0778	0.112712	9.56242	1.15029e-21	2.83794e-20	MIR93
ENSG00000204514.8	1256.53	0.467748	0.0489169	9.56211	1.15384e-21	2.84493e-20	ZNF814
ENSG00000173295.6	87.9557	0.664722	0.0695213	9.56143	1.16146e-21	2.86194e-20	FAM86B3P
ENSG00000149488.12	6.6856	1.07443	0.112374	9.56125	1.16344e-21	2.86504e-20	TMC2
ENSG00000229393.1	6.17556	1.3233	0.138421	9.55995	1.17817e-21	2.8995e-20	RP3-395M20.3
ENSG00000160471.11	8.94834	1.02258	0.106975	9.55906	1.1883e-21	2.92263e-20	COX6B2
ENSG00000068912.12	6165.1	-0.394379	0.0412713	-9.55579	1.2265e-21	3.01471e-20	ERLEC1
ENSG00000072042.11	83106.2	-0.786673	0.0823282	-9.55532	1.23198e-21	3.02632e-20	RDH11
ENSG00000278029.1	21.9917	0.903159	0.0945256	9.55465	1.23998e-21	3.04408e-20	CTD-2240J17.2
ENSG00000252542.1	2.24989	1.21597	0.127456	9.54031	1.42409e-21	3.49389e-20	SNORD36C
ENSG00000225892.3	214.662	0.58735	0.0615716	9.53929	1.43808e-21	3.52604e-20	RP11-384K6.2
ENSG00000273687.1	12.9127	0.976939	0.102481	9.53293	1.52911e-21	3.74694e-20	RP5-837J1.6
ENSG00000244491.1	1.46382	1.32303	0.138849	9.52857	1.59468e-21	3.9052e-20	RP3-508I15.18
ENSG00000279744.1	19.9943	0.998405	0.104857	9.52156	1.70606e-21	4.17537e-20	RP13-20L14.10
ENSG00000161647.17	241.033	0.574107	0.0603058	9.51992	1.73306e-21	4.23885e-20	MPP3
ENSG00000101115.11	70.3345	1.06971	0.112369	9.51965	1.73755e-21	4.24722e-20	SALL4
ENSG00000122729.17	3071.32	-0.368821	0.0387502	-9.5179	1.76707e-21	4.31671e-20	ACO1
ENSG00000272144.1	44.9797	0.867066	0.0911117	9.51652	1.79071e-21	4.37177e-20	CTD-2035E11.5
ENSG00000276337.1	12.2676	1.02887	0.108126	9.51546	1.80919e-21	4.41417e-20	RP11-106D4.2
ENSG00000226386.1	13.2716	0.966186	0.101541	9.51525	1.81271e-21	4.42004e-20	PARD3-AS1
ENSG00000254833.1	1.73204	1.34165	0.141024	9.51366	1.84077e-21	4.48572e-20	RP11-50B3.2
ENSG00000138744.13	7344.68	-0.501968	0.0527684	-9.51266	1.85854e-21	4.52624e-20	NAAA
ENSG00000280057.1	8.86825	0.831969	0.0874612	9.51244	1.86235e-21	4.53276e-20	RP1-168L15.6
ENSG00000232434.2	483.844	0.641556	0.0674668	9.50921	1.92109e-21	4.67284e-20	C9orf172
ENSG00000198547.7	11.4941	1.13343	0.11925	9.50466	2.00703e-21	4.87891e-20	C20orf203
ENSG00000116350.14	4205.02	0.206124	0.0216911	9.50268	2.04552e-21	4.96942e-20	SRSF4
ENSG00000232149.1	6.50303	0.972395	0.102345	9.50118	2.07527e-21	5.03862e-20	FERP1
ENSG00000258471.1	7.86752	1.03176	0.10862	9.49876	2.124e-21	5.15379e-20	RP11-84C10.4
ENSG00000120555.12	11.2558	0.702755	0.0739917	9.49775	2.14471e-21	5.19769e-20	SEPT7P9
ENSG00000196689.9	8.45462	0.954388	0.100485	9.49778	2.14417e-21	5.19769e-20	TRPV1
ENSG00000265800.1	5.57703	0.985229	0.103745	9.49664	2.16781e-21	5.25046e-20	RP11-649A18.5
ENSG00000270589.1	26.1759	0.684359	0.0721091	9.49061	2.2968e-21	5.55949e-20	RP11-348N5.7
ENSG00000233775.1	2.87337	1.27626	0.13457	9.48396	2.44819e-21	5.92232e-20	RP4-811H24.9
ENSG00000204380.3	16.1928	0.793113	0.0836867	9.47717	2.61273e-21	6.31268e-20	AC005042.4
ENSG00000270522.1	4.0967	1.5926	0.168045	9.4772	2.61208e-21	6.31268e-20	RP11-168P13.1
ENSG00000148187.16	1522.47	0.370761	0.0391225	9.47693	2.61886e-21	6.32364e-20	MRRF
ENSG00000275056.1	8.08145	1.08027	0.114014	9.47487	2.67087e-21	6.44529e-20	RP11-127I20.8
ENSG00000170266.14	3696.91	-0.432128	0.0456227	-9.47177	2.75135e-21	6.63549e-20	GLB1
ENSG00000266954.1	4.78772	1.22943	0.129815	9.47057	2.78331e-21	6.70848e-20	RP11-701H16.4
ENSG00000151348.12	4898.61	-0.277181	0.0292722	-9.46908	2.8233e-21	6.80075e-20	EXT2
ENSG00000160973.7	10.6942	0.928896	0.0980997	9.4689	2.82795e-21	6.80781e-20	FOXH1
ENSG00000223509.7	54.653	0.571273	0.0603335	9.46858	2.83663e-21	6.82457e-20	RP11-632K20.7
ENSG00000261669.1	4.73029	1.07335	0.113362	9.46834	2.8432e-21	6.83624e-20	CTD-2515A14.1
ENSG00000111644.6	103.967	0.561988	0.0593588	9.46764	2.86237e-21	6.87818e-20	ACRBP
ENSG00000272954.1	5.93277	1.21897	0.12879	9.46483	2.94028e-21	7.06111e-20	KB-1440D3.13
ENSG00000260646.1	6.80636	1.02768	0.108581	9.46465	2.94535e-21	7.06901e-20	LA16c-385E7.1
ENSG00000117899.9	4395.17	-0.269986	0.0285315	-9.46276	2.99922e-21	7.19396e-20	MESDC2
ENSG00000180539.7	51.8862	0.779435	0.0824031	9.4588	3.11497e-21	7.4671e-20	C9orf139
ENSG00000188732.9	650.21	0.623725	0.0659571	9.45653	3.18328e-21	7.62624e-20	FAM221A
ENSG00000275582.1	11.5724	0.84455	0.0893258	9.45472	3.23883e-21	7.75464e-20	RP4-681N20.5
ENSG00000232354.6	86.2012	0.814396	0.0861578	9.45238	3.31217e-21	7.92546e-20	VIPR1-AS1
ENSG00000268230.4	14.3298	0.792245	0.0838782	9.44518	3.54791e-21	8.48444e-20	CTD-2619J13.8
ENSG00000274627.1	125.111	0.665933	0.0705193	9.44327	3.61321e-21	8.63539e-20	RP11-104N10.2
ENSG00000271778.1	13.4749	0.810834	0.0858757	9.44196	3.65878e-21	8.73906e-20	RP11-379F4.8
ENSG00000276702.1	4.48223	0.976592	0.10345	9.44025	3.7188e-21	8.87708e-20	RP11-3D4.4
ENSG00000272668.1	37.4845	1.1769	0.124684	9.43903	3.76249e-21	8.97597e-20	RP11-190A12.8
ENSG00000279253.1	151.132	0.463677	0.0491252	9.43867	3.77542e-21	9.00141e-20	RP4-614O4.13
ENSG00000254420.1	2.36526	1.04288	0.110505	9.43737	3.82244e-21	9.10804e-20	RP11-452H21.1
ENSG00000278919.1	30.1131	1.23364	0.130731	9.43642	3.85745e-21	9.18596e-20	AP006285.2
ENSG00000272006.1	7.20277	1.13723	0.12053	9.43526	3.90022e-21	9.28224e-20	RP11-583F2.6
ENSG00000263069.4	87.5223	0.552535	0.058572	9.43343	3.96885e-21	9.43993e-20	CTD-2047H16.4
ENSG00000160051.10	237.967	0.397988	0.0421925	9.43268	3.9976e-21	9.50261e-20	IQCC
ENSG00000138757.13	13336.6	-0.426457	0.045213	-9.43218	4.01652e-21	9.54187e-20	G3BP2
ENSG00000162688.14	2374.75	-0.436142	0.0462428	-9.43155	4.04067e-21	9.59352e-20	AGL
ENSG00000066923.16	125.8	0.683505	0.0724785	9.43045	4.08327e-21	9.68887e-20	STAG3
ENSG00000002079.11	9.63816	0.898499	0.0952777	9.43031	4.08865e-21	9.69585e-20	MYH16
ENSG00000276148.1	36.9532	0.752797	0.0798351	9.4294	4.12455e-21	9.77514e-20	RP11-278C7.4
ENSG00000053770.10	1812.51	-0.295076	0.0313013	-9.42694	4.22225e-21	1.00007e-19	AP5M1
ENSG00000234616.7	1048.79	0.515283	0.0546734	9.42474	4.31154e-21	1.02061e-19	JRK
ENSG00000105996.6	28.8643	0.751026	0.0797054	9.42252	4.40382e-21	1.04183e-19	HOXA2
ENSG00000281591.1	8.52337	2.22315	0.236227	9.41107	4.91104e-21	1.16114e-19	DBET
ENSG00000250410.1	8.26426	0.855734	0.0909356	9.41034	4.94556e-21	1.16861e-19	RP11-714G18.1
ENSG00000130377.12	7.58555	0.911546	0.0968718	9.40981	4.97014e-21	1.17371e-19	ACSBG2
ENSG00000225361.3	347.773	0.474527	0.0504313	9.40938	4.99083e-21	1.1779e-19	PPP1R26-AS1
ENSG00000273381.1	42.2048	0.838588	0.0891256	9.40905	5.00622e-21	1.18083e-19	RP11-305L7.7
ENSG00000277542.1	5.11322	0.90978	0.0966964	9.40862	5.02671e-21	1.18496e-19	HOXB13-AS1_2
ENSG00000224418.1	33.3583	0.777144	0.0826132	9.40702	5.10394e-21	1.20245e-19	STK24-AS1
ENSG00000106089.10	191.319	0.519815	0.0552809	9.40317	5.29442e-21	1.24659e-19	STX1A
ENSG00000198162.11	3203.5	-0.424226	0.0451179	-9.4026	5.32328e-21	1.25264e-19	MAN1A2
ENSG00000273356.1	24.218	0.576237	0.0612873	9.40223	5.34187e-21	1.25627e-19	RP11-804H8.6
ENSG00000042832.10	327.276	-1.4572	0.154999	-9.40136	5.38626e-21	1.26596e-19	TG
ENSG00000279605.1	76.4815	0.865978	0.0921189	9.40066	5.42228e-21	1.27367e-19	RP11-661A12.8
ENSG00000264769.1	4.53675	1.02731	0.109331	9.39632	5.6504e-21	1.32647e-19	RP11-498C9.12
ENSG00000225972.1	215.556	1.95693	0.20833	9.39341	5.80886e-21	1.36287e-19	MTND1P23
ENSG00000088305.17	118.536	0.749241	0.0797642	9.39321	5.82014e-21	1.36471e-19	DNMT3B
ENSG00000160961.10	574.857	0.296914	0.0316143	9.39175	5.90123e-21	1.38291e-19	ZNF333
ENSG00000253047.1	6.16123	0.838341	0.0892661	9.39148	5.91629e-21	1.38562e-19	SNORA40
ENSG00000245156.1	34.805	0.550794	0.0586534	9.39066	5.96239e-21	1.39559e-19	RP11-867G23.3
ENSG00000198898.11	4921.82	-0.310025	0.0330158	-9.3902	5.9889e-21	1.40097e-19	CAPZA2
ENSG00000254208.1	2.91798	1.14032	0.121499	9.38542	6.26689e-21	1.46514e-19	RP11-219B4.3
ENSG00000139505.11	2124.74	-0.357335	0.0380783	-9.38421	6.33903e-21	1.48113e-19	MTMR6
ENSG00000223878.1	19.1864	0.862092	0.0918681	9.38401	6.35084e-21	1.48302e-19	AC005517.3
ENSG00000233438.1	15.4928	1.04505	0.11138	9.38279	6.42499e-21	1.49945e-19	AC109829.1
ENSG00000256030.1	5.14186	1.07358	0.114421	9.38271	6.42988e-21	1.49971e-19	CBX3P4
ENSG00000100554.10	3487.72	-0.321344	0.0342601	-9.37954	6.62609e-21	1.54457e-19	ATP6V1D
ENSG00000259286.3	2.74596	1.26758	0.135225	9.37389	6.99072e-21	1.62861e-19	RP11-696L21.2
ENSG00000259158.2	11.2731	0.875071	0.0933554	9.37355	7.0136e-21	1.63299e-19	ADAM20P1
ENSG00000228389.1	11.9707	0.98839	0.1055	9.36867	7.34504e-21	1.70915e-19	AC068039.4
ENSG00000162913.9	39.7375	0.766084	0.0817758	9.3681	7.38486e-21	1.71741e-19	C1orf145
ENSG00000278434.1	4.08782	1.28569	0.137251	9.36737	7.43612e-21	1.72832e-19	RP11-709D24.8
ENSG00000044446.10	2729.09	0.38519	0.0411285	9.36552	7.5677e-21	1.75788e-19	PHKA2
ENSG00000113520.9	2.59618	1.26206	0.134778	9.36401	7.67689e-21	1.7813e-19	IL4
ENSG00000131236.15	10779.2	-0.21989	0.0234825	-9.364	7.67753e-21	1.7813e-19	CAP1
ENSG00000121417.12	560.994	0.324534	0.0346624	9.36271	7.77147e-21	1.80205e-19	ZNF211
ENSG00000206762.1	17.1119	1.05606	0.112815	9.36095	7.90232e-21	1.83132e-19	RNU6-418P
ENSG00000226179.4	54.7839	0.929866	0.0993483	9.35965	8.00019e-21	1.85292e-19	LINC00685
ENSG00000141367.10	25699.4	-0.389932	0.0416641	-9.35893	8.05513e-21	1.86456e-19	CLTC
ENSG00000123739.9	4675.82	-0.37171	0.0397326	-9.35529	8.33688e-21	1.92865e-19	PLA2G12A
ENSG00000269125.1	9.10422	1.34816	0.144115	9.35476	8.37861e-21	1.93717e-19	RP11-98F14.11
ENSG00000278888.1	9.47715	0.931602	0.0996106	9.35244	8.56496e-21	1.97911e-19	AC090154.1
ENSG00000270804.1	245.536	0.470147	0.0502884	9.34903	8.84577e-21	2.04281e-19	CTD-2583A14.11
ENSG00000229372.1	2.62151	1.30605	0.139734	9.34666	9.04593e-21	2.08782e-19	SZT2-AS1
ENSG00000224505.2	10.8008	0.757912	0.0811619	9.33827	9.79208e-21	2.25872e-19	AC002117.1
ENSG00000165802.18	2748.21	0.468737	0.0502001	9.33737	9.87612e-21	2.27678e-19	NSMF
ENSG00000259895.1	3.93188	1.06512	0.114078	9.33674	9.93502e-21	2.28903e-19	RP11-715J22.2
ENSG00000274737.1	2.75117	1.09553	0.117342	9.33617	9.98852e-21	2.30002e-19	RP5-1057I20.6
ENSG00000160781.14	661.553	1.05735	0.113273	9.33451	1.0146e-20	2.33492e-19	PAQR6
ENSG00000271833.1	54.1484	0.923047	0.0989339	9.32994	1.05931e-20	2.43641e-19	RP11-356B19.11
ENSG00000135502.15	25.2065	0.933572	0.100084	9.32789	1.08e-20	2.48255e-19	SLC26A10
ENSG00000189423.10	11.9783	1.18323	0.126854	9.32748	1.08418e-20	2.49073e-19	USP32P3
ENSG00000050030.12	443.973	-0.584374	0.062657	-9.32656	1.09361e-20	2.50998e-19	KIAA2022
ENSG00000214776.8	17.9333	0.808717	0.0867114	9.32654	1.09382e-20	2.50998e-19	RP11-726G1.1
ENSG00000272966.1	1.53016	1.44951	0.155508	9.32111	1.15129e-20	2.64033e-19	RP11-686O6.1
ENSG00000213542.3	18.7567	0.733681	0.078713	9.32096	1.15288e-20	2.64245e-19	RP11-467H10.1
ENSG00000270055.1	90.6651	0.646602	0.0694012	9.31686	1.19829e-20	2.74494e-19	CTD-3092A11.2
ENSG00000225886.2	7.0598	1.80792	0.194064	9.31612	1.20678e-20	2.76279e-19	RP11-288L9.4
ENSG00000272662.1	7.03302	1.20195	0.129024	9.3157	1.21153e-20	2.77206e-19	RP11-190C22.8
ENSG00000273363.1	6.17617	0.928873	0.0997111	9.31564	1.21222e-20	2.77206e-19	RP11-285G1.14
ENSG00000012174.10	1616.54	-0.39131	0.0420406	-9.3079	1.30384e-20	2.97984e-19	MBTPS2
ENSG00000128564.6	121.838	1.35833	0.145949	9.30689	1.31634e-20	3.00668e-19	VGF
ENSG00000142166.11	5958.05	-0.296674	0.0318816	-9.3055	1.33368e-20	3.04454e-19	IFNAR1
ENSG00000276710.3	718.081	0.817373	0.0878647	9.30263	1.3701e-20	3.1259e-19	CSPG4P8
ENSG00000183281.13	8.42634	0.876926	0.0942717	9.30212	1.37679e-20	3.13934e-19	PLGLB1
ENSG00000226261.1	2.58807	1.21184	0.13028	9.30178	1.38118e-20	3.14756e-19	AC064836.3
ENSG00000231194.1	2.33272	1.34836	0.144963	9.3014	1.38613e-20	3.15703e-19	FARP1-AS1
ENSG00000275910.1	13.9077	0.79826	0.0858346	9.29997	1.40484e-20	3.19781e-19	RP11-680G24.6
ENSG00000168036.15	19791.8	-0.292109	0.0314108	-9.29964	1.40917e-20	3.20582e-19	CTNNB1
ENSG00000274363.1	9.01052	1.01615	0.1093	9.29684	1.44678e-20	3.2895e-19	RP11-104O19.4
ENSG00000180697.7	2.07763	1.63295	0.175683	9.29487	1.4739e-20	3.34924e-19	C3orf22
ENSG00000186020.11	786.438	0.279645	0.030087	9.29455	1.47824e-20	3.35719e-19	ZNF529
ENSG00000099725.13	379.176	0.775717	0.0834663	9.29377	1.48923e-20	3.38021e-19	PRKY
ENSG00000207031.1	1.48022	1.40256	0.150917	9.29364	1.49104e-20	3.38109e-19	SNORD59A
ENSG00000265806.1	12.6009	0.744435	0.0801017	9.29362	1.49132e-20	3.38109e-19	MIR4292
ENSG00000266907.1	6.72663	0.97669	0.105095	9.29341	1.49416e-20	3.38561e-19	AC006116.22
ENSG00000227741.1	15.5388	0.764158	0.0822368	9.29217	1.51178e-20	3.42356e-19	RP11-536C5.7
ENSG00000187682.1	3.78947	1.07686	0.115918	9.28986	1.54484e-20	3.4958e-19	ERAS
ENSG00000241788.2	3.36789	1.24829	0.134371	9.28982	1.54544e-20	3.4958e-19	COX6B1P2
ENSG00000273056.1	4.12067	1.19089	0.128262	9.28479	1.62028e-20	3.66302e-19	RP11-77E14.2
ENSG00000141577.12	870.47	0.45171	0.0486593	9.28312	1.64585e-20	3.7187e-19	CEP131
ENSG00000276957.1	7.24911	0.957772	0.103217	9.27924	1.70685e-20	3.85434e-19	RP11-29B2.6
ENSG00000144468.15	1838.94	-0.258425	0.027851	-9.27883	1.71356e-20	3.8673e-19	RHBDD1
ENSG00000273306.1	22.9024	0.579467	0.0624871	9.27339	1.80322e-20	4.06733e-19	RP11-527J8.1
ENSG00000265393.1	14.4796	0.842347	0.0908603	9.27079	1.84772e-20	4.16533e-19	CTD-2517M22.17
ENSG00000281538.1	42.1269	0.564045	0.0608564	9.26845	1.88869e-20	4.25529e-19	RP4-669P10.20
ENSG00000272334.1	2.91865	1.0426	0.112521	9.26582	1.93584e-20	4.35903e-19	RP11-129K12.1
ENSG00000261251.1	17.2298	0.647091	0.0698681	9.26161	2.01376e-20	4.53167e-19	RP3-388M5.9
ENSG00000265750.1	14.8128	0.722508	0.0780116	9.26155	2.01478e-20	4.53167e-19	RP11-799B12.4
ENSG00000226416.1	3.9773	1.28926	0.139233	9.25975	2.04907e-20	4.60617e-19	MRPL23-AS1
ENSG00000254206.4	26.6111	1.18312	0.127791	9.2582	2.07904e-20	4.67091e-19	NPIPB11
ENSG00000109436.7	3622.39	-0.413658	0.0446863	-9.25693	2.10386e-20	4.72177e-19	TBC1D9
ENSG00000162378.11	2174.28	-0.357576	0.038628	-9.25692	2.10406e-20	4.72177e-19	ZYG11B
ENSG00000219410.5	5.47737	0.816549	0.0882246	9.25534	2.13544e-20	4.78949e-19	RP4-761J14.8
ENSG00000172667.9	1205.6	-0.449417	0.0485583	-9.2552	2.13824e-20	4.79307e-19	ZMAT3
ENSG00000080815.17	4399.59	-0.243433	0.0263089	-9.25287	2.18539e-20	4.89599e-19	PSEN1
ENSG00000253328.2	6.44085	1.20065	0.129831	9.2478	2.2916e-20	5.13105e-19	SUMO2P19
ENSG00000167986.12	16332.2	-0.234026	0.025314	-9.24492	2.35412e-20	5.26805e-19	DDB1
ENSG00000213923.9	7348.85	0.282809	0.0305949	9.24367	2.38175e-20	5.32689e-19	CSNK1E
ENSG00000260350.1	2.61324	1.03415	0.11188	9.24331	2.38978e-20	5.34183e-19	RP11-152P23.2
ENSG00000279433.1	3.2883	1.11234	0.120369	9.24108	2.44026e-20	5.45161e-19	RP11-4B16.1
ENSG00000229808.1	12.1614	0.780892	0.0845148	9.23971	2.47174e-20	5.51883e-19	RP11-456P18.2
ENSG00000237481.1	7.76287	0.954871	0.103349	9.23931	2.48089e-20	5.53614e-19	RP4-803J11.2
ENSG00000165275.8	576.604	0.238623	0.0258303	9.23809	2.5093e-20	5.5964e-19	TRMT10B
ENSG00000281780.1	2.12909	1.09702	0.118776	9.23607	2.55728e-20	5.7002e-19	snoZ196
ENSG00000142046.13	268.459	0.710104	0.0768972	9.23445	2.59606e-20	5.78342e-19	TMEM91
ENSG00000136738.13	1240.35	-0.315807	0.0342094	-9.23157	2.66693e-20	5.93795e-19	STAM
ENSG00000201684.1	4.45893	1.20591	0.130645	9.23048	2.6942e-20	5.9953e-19	RN7SKP239
ENSG00000236384.6	4.77532	1.38616	0.150235	9.22663	2.79284e-20	6.21132e-19	LINC00479
ENSG00000135205.13	246.219	0.595723	0.0646291	9.21756	3.03946e-20	6.75603e-19	CCDC146
ENSG00000221164.1	7.11618	0.826849	0.0897279	9.21508	3.11051e-20	6.91009e-19	SNORA11
ENSG00000234252.1	7.74597	0.97593	0.105912	9.21451	3.12715e-20	6.94318e-19	AC007308.6
ENSG00000236114.1	6.73095	0.928838	0.100834	9.21155	3.21456e-20	7.13327e-19	RP11-517P14.7
ENSG00000162461.7	60.39	0.787489	0.08553	9.20716	3.34855e-20	7.42646e-19	SLC25A34
ENSG00000263884.1	15.7865	0.731719	0.079485	9.20575	3.39282e-20	7.52044e-19	RP11-705O1.8
ENSG00000147121.14	543.822	0.283004	0.0307526	9.20261	3.49359e-20	7.73948e-19	KRBOX4
ENSG00000155026.15	4.18979	0.925648	0.100586	9.20253	3.49627e-20	7.74109e-19	RSPH10B
ENSG00000114270.14	2533.29	0.894983	0.0972858	9.19952	3.59551e-20	7.9564e-19	COL7A1
ENSG00000167103.10	57.6814	0.820548	0.0892034	9.19861	3.62607e-20	8.01955e-19	PIP5KL1
ENSG00000172890.10	3206.53	0.35797	0.0389422	9.19234	3.84385e-20	8.49648e-19	NADSYN1
ENSG00000278864.1	55.1652	0.833282	0.0906678	9.19049	3.91071e-20	8.63944e-19	RP11-45M22.2
ENSG00000279059.1	183.634	0.390708	0.0425262	9.18748	4.02163e-20	8.87955e-19	RP11-257O5.2
ENSG00000163795.12	1184.4	0.348546	0.0379383	9.18718	4.03284e-20	8.89936e-19	ZNF513
ENSG00000215912.10	47.7384	1.00773	0.109696	9.18653	4.05702e-20	8.94774e-19	TTC34
ENSG00000215785.2	3.7187	1.0037	0.109263	9.18611	4.07312e-20	8.97826e-19	CFL1P6
ENSG00000240809.1	24.0431	-0.643949	0.070104	-9.18563	4.0913e-20	9.01335e-19	RP11-550F7.1
ENSG00000124193.13	12314.4	0.313435	0.0341314	9.18319	4.18503e-20	9.21473e-19	SRSF6
ENSG00000185662.7	1.71242	1.69585	0.18468	9.18266	4.20558e-20	9.25484e-19	SMIM23
ENSG00000175711.7	385.483	0.441991	0.0481649	9.17662	4.44831e-20	9.78356e-19	B3GNTL1
ENSG00000235974.1	3.41336	1.28074	0.139581	9.17563	4.48951e-20	9.86871e-19	VN2R19P
ENSG00000242349.4	81.5415	1.03986	0.113338	9.17485	4.52189e-20	9.93441e-19	NPPA-AS1
ENSG00000228146.5	20.3686	0.788623	0.0859765	9.17254	4.62004e-20	1.01444e-18	CASP16
ENSG00000151779.11	2622.92	-0.291674	0.0318098	-9.16933	4.75956e-20	1.0445e-18	NBAS
ENSG00000224969.1	5.74643	1.13219	0.123496	9.16785	4.82538e-20	1.05836e-18	RP11-54O7.11
ENSG00000248445.4	36.1624	0.713712	0.0778512	9.16764	4.83469e-20	1.05982e-18	SEMA6A-AS1
ENSG00000163794.6	98.7497	0.879402	0.0959256	9.16754	4.83932e-20	1.06025e-18	UCN
ENSG00000112893.8	2532.91	-0.553491	0.0604059	-9.16285	5.05433e-20	1.10674e-18	MAN2A1
ENSG00000273473.1	29.6746	0.823594	0.0898864	9.16261	5.06575e-20	1.10863e-18	LL09NC01-139C3.1
ENSG00000162997.14	125.657	0.484913	0.0529241	9.16241	5.07521e-20	1.11009e-18	PRORSD1P
ENSG00000239377.1	4.68633	1.14714	0.125201	9.16235	5.07811e-20	1.11011e-18	RP4-584D14.6
ENSG00000263968.2	6.42299	1.1523	0.125788	9.16069	5.15689e-20	1.12671e-18	RN7SL381P
ENSG00000157322.15	10.0445	0.995687	0.108696	9.16032	5.1744e-20	1.12992e-18	CLEC18A
ENSG00000261420.1	7.75494	0.806438	0.088038	9.16011	5.18433e-20	1.13147e-18	RP1-168L15.5
ENSG00000273329.1	255.807	0.507403	0.0554053	9.15801	5.28614e-20	1.15305e-18	RP11-448A19.1
ENSG00000171962.16	321.517	0.432294	0.0472149	9.15589	5.39132e-20	1.17535e-18	LRRC48
ENSG00000204623.7	258.85	0.539145	0.0589052	9.15275	5.55014e-20	1.20931e-18	ZNRD1-AS1
ENSG00000227372.9	1512.53	0.27888	0.0304761	9.1508	5.65138e-20	1.23069e-18	TP73-AS1
ENSG00000279536.1	16.8144	0.978591	0.106956	9.1495	5.71997e-20	1.24495e-18	RP11-445N20.2
ENSG00000197013.8	622.537	-0.345811	0.0378086	-9.14635	5.88882e-20	1.281e-18	ZNF429
ENSG00000141527.15	326.538	0.487426	0.0532991	9.1451	5.95758e-20	1.29524e-18	CARD14
ENSG00000260641.1	21.4948	1.07656	0.117721	9.14502	5.96203e-20	1.2955e-18	RP11-1299A16.3
ENSG00000249755.2	5.0492	0.902766	0.0987325	9.14355	6.04343e-20	1.31247e-18	RP11-466G12.2
ENSG00000270035.1	7.62885	1.10547	0.120936	9.14099	6.1881e-20	1.34316e-18	RP11-338N10.2
ENSG00000272800.1	13.4826	0.65736	0.0719184	9.14035	6.22486e-20	1.3504e-18	RP11-438L19.1
ENSG00000147996.15	171.175	0.449346	0.04917	9.13863	6.3248e-20	1.37133e-18	CBWD5
ENSG00000164855.14	3226.79	0.557191	0.0609815	9.13706	6.41736e-20	1.39064e-18	TMEM184A
ENSG00000159658.9	7061.84	-0.323984	0.0354728	-9.13332	6.64317e-20	1.43879e-18	EFCAB14
ENSG00000231240.1	55.5667	1.63621	0.179178	9.13178	6.73834e-20	1.4586e-18	KLF2P1
ENSG00000254165.1	12.2731	0.929028	0.101742	9.13119	6.77525e-20	1.46579e-18	RP11-503E24.2
ENSG00000233230.1	51.5744	0.408878	0.0447787	9.13109	6.78129e-20	1.4663e-18	AC079807.2
ENSG00000245614.3	29.3146	0.591897	0.0648338	9.12945	6.88466e-20	1.48784e-18	DDX11-AS1
ENSG00000234911.1	13.9107	0.640961	0.070209	9.12933	6.89254e-20	1.48874e-18	TEX21P
ENSG00000100918.11	375.035	0.697748	0.0764398	9.12807	6.97326e-20	1.50535e-18	REC8
ENSG00000223519.6	40.9941	1.07724	0.118036	9.12635	7.08504e-20	1.52865e-18	KIF28P
ENSG00000092203.12	4063.61	-0.197382	0.0216286	-9.12599	7.10839e-20	1.53286e-18	TOX4
ENSG00000120500.16	20.7845	0.755265	0.082765	9.12541	7.14637e-20	1.54021e-18	ARR3
ENSG00000183423.10	11.6753	0.799423	0.0876075	9.12506	7.16994e-20	1.54445e-18	LRIT3
ENSG00000188566.10	687.003	0.297939	0.0326526	9.12453	7.20491e-20	1.55114e-18	NDOR1
ENSG00000277152.1	4.74127	0.952517	0.104414	9.12252	7.33944e-20	1.57925e-18	RP11-622C24.2
ENSG00000118855.17	3678.04	-0.28883	0.0316654	-9.1213	7.42297e-20	1.59636e-18	MFSD1
ENSG00000067560.9	19878.6	-0.20032	0.0219731	-9.11661	7.75128e-20	1.66606e-18	RHOA
ENSG00000231646.4	18.9312	0.955753	0.104845	9.11589	7.80305e-20	1.67628e-18	FSIP2-AS1
ENSG00000226862.1	14.409	1.02769	0.112801	9.11064	8.18959e-20	1.75837e-18	RP11-569A11.1
ENSG00000139190.15	364.521	0.554475	0.0608622	9.11034	8.21239e-20	1.76231e-18	VAMP1
ENSG00000250662.1	2.45983	1.48879	0.163462	9.10783	8.40457e-20	1.80258e-18	HNRNPKP5
ENSG00000075413.16	2909.42	0.185602	0.0203789	9.10758	8.42432e-20	1.80584e-18	MARK3
ENSG00000215388.3	16.2141	0.73122	0.0803052	9.10551	8.58599e-20	1.83951e-18	ACTG1P3
ENSG00000185324.20	2692.37	0.579014	0.0635991	9.10412	8.69721e-20	1.86233e-18	CDK10
ENSG00000243107.1	6.83534	1.10372	0.121313	9.09814	9.18924e-20	1.96663e-18	AC000120.7
ENSG00000204791.7	9.67152	0.77781	0.0855014	9.09705	9.28199e-20	1.98541e-18	CTD-3065J16.6
ENSG00000201183.1	6.7721	1.21534	0.133607	9.09632	9.34415e-20	1.99763e-18	RNVU1-3
ENSG00000260484.1	16.7503	1.962	0.215721	9.09509	9.45051e-20	2.01928e-18	RP11-1081M5.2
ENSG00000225117.1	6.94	1.05313	0.115794	9.0949	9.46698e-20	2.02171e-18	ARSDP1
ENSG00000095397.12	1038.7	0.552927	0.0608118	9.09243	9.68457e-20	2.06707e-18	DFNB31
ENSG00000198040.9	1818.04	0.30124	0.0331321	9.09209	9.71575e-20	2.07149e-18	ZNF84
ENSG00000268751.1	35.8171	0.76001	0.08359	9.09212	9.71276e-20	2.07149e-18	SCGB1B2P
ENSG00000269444.1	1.20505	1.32483	0.145729	9.09106	9.8082e-20	2.09008e-18	CTB-180A7.6
ENSG00000168802.11	5337.67	-0.333978	0.036742	-9.08982	9.92068e-20	2.11292e-18	CHTF8
ENSG00000152433.13	173.144	0.43025	0.0473372	9.08903	9.99231e-20	2.12703e-18	ZNF547
ENSG00000229869.1	5.49951	0.98828	0.10874	9.08845	1.00461e-19	2.13735e-18	RP11-363N22.2
ENSG00000272505.1	25.8967	0.774143	0.0851806	9.08825	1.00644e-19	2.14008e-18	RP11-981G7.6
ENSG00000146433.8	4496.61	-0.37134	0.0408677	-9.08638	1.02388e-19	2.176e-18	TMEM181
ENSG00000276926.1	2.66876	0.999231	0.10998	9.08558	1.03147e-19	2.19095e-18	MIR6797
ENSG00000279624.2	7.28773	0.880847	0.0969847	9.08233	1.06276e-19	2.25623e-18	RP5-1042K10.14
ENSG00000267255.1	1.61886	1.32766	0.146201	9.08101	1.0757e-19	2.28248e-18	CTB-50L17.5
ENSG00000213590.2	8.50693	0.780048	0.085925	9.07824	1.1035e-19	2.3402e-18	RP11-229P13.2
ENSG00000222937.1	7.60208	0.993034	0.1094	9.07709	1.1152e-19	2.36375e-18	SNORD63
ENSG00000168517.9	176.989	0.475	0.0523337	9.07636	1.12263e-19	2.37824e-18	HEXIM2
ENSG00000237938.4	15.411	0.790815	0.0871573	9.07342	1.15343e-19	2.44218e-18	RP11-288I21.1
ENSG00000197081.11	10692.2	-0.499108	0.0550169	-9.07189	1.16968e-19	2.47527e-18	IGF2R
ENSG00000138379.4	22.1726	0.980984	0.10815	9.07056	1.18407e-19	2.50438e-18	MSTN
ENSG00000127415.11	1369.36	0.583984	0.0643831	9.07046	1.18515e-19	2.50535e-18	IDUA
ENSG00000156194.16	4.36005	1.02769	0.113311	9.06962	1.19431e-19	2.52335e-18	PPEF2
ENSG00000261302.4	7.24223	0.770919	0.085034	9.066	1.23463e-19	2.60715e-18	RP11-343H19.1
ENSG00000203799.9	14.7043	1.28143	0.141376	9.06399	1.25766e-19	2.65439e-18	CCDC162P
ENSG00000236494.1	1.68835	1.20862	0.133357	9.06304	1.2686e-19	2.67605e-18	RP11-89N17.4
ENSG00000199691.1	1.76094	1.29232	0.14264	9.06006	1.30384e-19	2.74893e-18	RN7SKP173
ENSG00000255237.1	12.0169	0.805366	0.088923	9.05689	1.34224e-19	2.82839e-18	RP13-317D12.3
ENSG00000237399.6	26.655	0.624915	0.0690066	9.05588	1.35476e-19	2.85325e-18	PITRM1-AS1
ENSG00000253347.1	2.92436	1.02161	0.112817	9.0554	1.36064e-19	2.86412e-18	CTD-2026D20.2
ENSG00000278784.1	143.318	0.472747	0.0522073	9.05518	1.36343e-19	2.86846e-18	RP11-468E2.11
ENSG00000277568.1	1.89911	1.18906	0.13136	9.05188	1.40528e-19	2.95495e-18	uc_338
ENSG00000197102.9	22229	-0.290246	0.0320749	-9.04901	1.44266e-19	3.03194e-18	DYNC1H1
ENSG00000271914.1	9.0334	0.69174	0.0764686	9.04606	1.48214e-19	3.11328e-18	RP4-789D17.5
ENSG00000244754.7	3818.5	0.37478	0.0414341	9.04522	1.49359e-19	3.13566e-18	N4BP2L2
ENSG00000258458.4	19.3664	0.67819	0.0750008	9.04243	1.53225e-19	3.21514e-18	CTD-2555K7.2
ENSG00000171747.7	62.8784	1.1407	0.126154	9.04217	1.53595e-19	3.22121e-18	LGALS4
ENSG00000159147.16	313.093	0.400924	0.0443428	9.04147	1.54575e-19	3.23941e-18	DONSON
ENSG00000170248.12	8148.16	-0.290074	0.0320827	-9.04144	1.54627e-19	3.23941e-18	PDCD6IP
ENSG00000254338.1	4.20359	2.01744	0.223212	9.03819	1.59281e-19	3.33517e-18	MAFA-AS1
ENSG00000279283.1	11.096	0.94322	0.104368	9.03746	1.60357e-19	3.35591e-18	RP11-417L19.5
ENSG00000281420.1	4.91433	0.849775	0.0940314	9.03714	1.60829e-19	3.36403e-18	AP001052.1
ENSG00000013561.16	3443.21	-0.242447	0.0268319	-9.03578	1.62832e-19	3.40412e-18	RNF14
ENSG00000068784.11	1136.81	-0.342051	0.0378621	-9.03412	1.6533e-19	3.45453e-18	SRBD1
ENSG00000237781.3	8.06539	1.03052	0.114079	9.03334	1.66505e-19	3.47726e-18	RP11-54A4.2
ENSG00000245148.2	6.39461	1.024	0.113386	9.03111	1.69934e-19	3.54701e-18	ARAP1-AS2
ENSG00000199266.1	8.09452	0.90438	0.100146	9.03066	1.70647e-19	3.56002e-18	SNORA60
ENSG00000105717.12	60.7556	0.744977	0.0825227	9.02754	1.75579e-19	3.66099e-18	PBX4
ENSG00000228060.1	5.90991	1.12097	0.124254	9.02162	1.85332e-19	3.86231e-18	RP11-69E11.8
ENSG00000100596.5	4091.86	-0.319229	0.0353898	-9.02037	1.87447e-19	3.90435e-18	SPTLC2
ENSG00000250571.5	854.701	0.589165	0.0653374	9.01726	1.92851e-19	4.01479e-18	GLI4
ENSG00000272834.1	4.57584	0.946398	0.104966	9.01626	1.94628e-19	4.04967e-18	RP5-1042K10.13
ENSG00000062716.9	10821.2	0.525818	0.0583223	9.01573	1.9557e-19	4.06714e-18	VMP1
ENSG00000235296.1	2.37128	1.2301	0.13644	9.01565	1.95708e-19	4.06789e-18	AC137723.5
ENSG00000139291.12	853.183	-0.307314	0.0340883	-9.01521	1.96494e-19	4.08208e-18	TMEM19
ENSG00000143224.16	973.796	0.377634	0.0418945	9.01391	1.98837e-19	4.1286e-18	PPOX
ENSG00000242085.1	8.31288	0.661126	0.0733466	9.01372	1.99188e-19	4.13373e-18	RPS20P33
ENSG00000232457.4	7.38206	1.12236	0.124538	9.01218	2.02e-19	4.1899e-18	SLC16A6P1
ENSG00000057468.6	6.76298	1.08081	0.119944	9.01092	2.04336e-19	4.23614e-18	MSH4
ENSG00000276968.1	3.17746	1.19739	0.132888	9.0105	2.05125e-19	4.25028e-18	RP11-90M2.5
ENSG00000087266.14	1611.29	0.34649	0.0384666	9.00757	2.1068e-19	4.3631e-18	SH3BP2
ENSG00000235027.1	43.0329	0.552852	0.0614011	9.00395	2.17738e-19	4.50692e-18	AC068580.6
ENSG00000079277.18	1038.29	0.298081	0.0331074	9.00345	2.18739e-19	4.52527e-18	MKNK1
ENSG00000267138.1	1.77873	1.18652	0.131792	9.00291	2.19818e-19	4.54524e-18	AC005954.3
ENSG00000273750.1	1.31078	1.52007	0.168857	9.0021	2.21433e-19	4.57546e-18	HOXB13-AS1_1
ENSG00000277566.1	10.3637	1.01512	0.112766	9.00207	2.2151e-19	4.57546e-18	RP11-545P7.9
ENSG00000169446.5	1622.32	-0.312276	0.0347009	-8.99909	2.27601e-19	4.69882e-18	MMGT1
ENSG00000145391.12	9535.15	-0.450789	0.0500934	-8.99896	2.27875e-19	4.70205e-18	SETD7
ENSG00000230373.7	16.0663	0.823391	0.0915126	8.99757	2.30771e-19	4.75932e-18	GOLGA6L5P
ENSG00000178922.15	644.04	0.489764	0.0544598	8.99314	2.40273e-19	4.95271e-18	HYI
ENSG00000174483.18	162.189	0.361904	0.0402426	8.99307	2.40421e-19	4.95295e-18	BBS1
ENSG00000196405.11	4583.48	0.393241	0.0437274	8.99302	2.40534e-19	4.95295e-18	EVL
ENSG00000232956.7	994.829	0.514384	0.0572002	8.99269	2.41246e-19	4.96503e-18	SNHG15
ENSG00000227484.1	0.957735	1.49728	0.166506	8.99237	2.41954e-19	4.97703e-18	XX-C283C717.1
ENSG00000237212.1	4.99731	1.56784	0.174363	8.9918	2.43223e-19	5.00056e-18	RP11-569G13.2
ENSG00000166734.17	10498.3	-0.419459	0.0466559	-8.99049	2.46139e-19	5.05787e-18	CASC4
ENSG00000271141.1	7.71928	0.875257	0.097357	8.99018	2.46836e-19	5.06958e-18	RP11-171I2.4
ENSG00000225693.1	14.6863	0.877016	0.0975997	8.98585	2.5674e-19	5.27027e-18	LAGE3P1
ENSG00000257511.1	75.6465	0.449753	0.0500559	8.98502	2.58692e-19	5.3076e-18	RP11-278C7.1
ENSG00000172340.13	4648.72	-0.348536	0.038797	-8.98358	2.62088e-19	5.37171e-18	SUCLG2
ENSG00000185955.4	15.8503	0.782879	0.0871451	8.98363	2.61985e-19	5.37171e-18	C7orf61
ENSG00000233862.4	10.1381	0.794312	0.0884271	8.98268	2.64248e-19	5.4132e-18	AC016907.3
ENSG00000213625.7	4400.31	-0.274798	0.0305938	-8.98214	2.65549e-19	5.43704e-18	LEPROT
ENSG00000260807.5	292.445	0.867119	0.0965599	8.98012	2.70482e-19	5.5352e-18	RP11-161M6.2
ENSG00000176919.10	32.9567	0.716032	0.0797424	8.97931	2.72463e-19	5.57287e-18	C8G
ENSG00000271200.1	5.1958	1.17093	0.130428	8.97761	2.7671e-19	5.65682e-18	RP11-430G17.3
ENSG00000100652.4	3.18521	1.0444	0.116347	8.97658	2.7931e-19	5.70703e-18	SLC10A1
ENSG00000175985.9	25.3501	1.00961	0.112486	8.97545	2.82183e-19	5.76278e-18	PLEKHD1
ENSG00000204572.7	6.69985	1.24596	0.138826	8.97498	2.83401e-19	5.78466e-18	KRTAP5-10
ENSG00000182310.11	237.539	0.646215	0.0720488	8.96913	2.98872e-19	6.09733e-18	SPACA6P
ENSG00000272556.1	66.1554	0.674575	0.0752171	8.96838	3.00904e-19	6.13564e-18	RP11-638I8.1
ENSG00000254732.1	11.043	0.984961	0.109842	8.96704	3.04596e-19	6.20773e-18	RP11-691N7.6
ENSG00000269974.1	4.9132	1.04855	0.116939	8.96662	3.05741e-19	6.22786e-18	RP11-932O9.10
ENSG00000268747.1	2.92848	1.30091	0.14514	8.96319	3.15408e-19	6.42148e-18	CTD-3030D20.1
ENSG00000163617.9	415.512	0.392916	0.0438369	8.96313	3.15595e-19	6.422e-18	KIAA1407
ENSG00000110455.12	1134.41	0.603137	0.0672992	8.96203	3.1876e-19	6.4831e-18	ACCS
ENSG00000259935.1	4.69802	0.939819	0.104914	8.95797	3.30719e-19	6.72287e-18	RP11-519C12.1
ENSG00000118514.12	17.6094	0.829046	0.0925491	8.9579	3.3092e-19	6.72352e-18	ALDH8A1
ENSG00000138050.13	687.861	0.357733	0.0399356	8.95774	3.31389e-19	6.72961e-18	THUMPD2
ENSG00000086200.15	1055.66	-0.344493	0.0384591	-8.95739	3.32453e-19	6.74775e-18	IPO11
ENSG00000269482.1	1.06193	1.42949	0.159606	8.95636	3.35587e-19	6.80789e-18	Z69720.2
ENSG00000266980.1	3.37087	1.11794	0.124828	8.95584	3.37166e-19	6.83643e-18	RP11-552F3.4
ENSG00000265912.1	7.30582	0.969243	0.108282	8.95113	3.51862e-19	7.13077e-18	RP11-583F2.2
ENSG00000279894.1	19.0348	0.728719	0.0814198	8.95014	3.55033e-19	7.19137e-18	GHc-857G6.7
ENSG00000267340.1	6.24727	0.915848	0.102364	8.947	3.65282e-19	7.39518e-18	RP11-242D8.3
ENSG00000173572.10	12.1387	1.72546	0.192869	8.94628	3.67659e-19	7.43953e-18	NLRP13
ENSG00000243289.1	6.90056	0.9917	0.110861	8.94541	3.70563e-19	7.49447e-18	CTGLF8P
ENSG00000166317.10	45.8732	-2.01336	0.225092	-8.94464	3.73161e-19	7.54317e-18	SYNPO2L
ENSG00000236991.5	14.8453	0.962954	0.107692	8.94172	3.8316e-19	7.74135e-18	EDRF1-AS1
ENSG00000255339.5	6.17002	0.922356	0.103161	8.94093	3.85914e-19	7.79302e-18	RP11-411B6.6
ENSG00000271918.1	120.075	0.594076	0.066458	8.93911	3.92322e-19	7.91841e-18	CTD-2287O16.5
ENSG00000280129.1	13.6828	0.80296	0.0898284	8.93882	3.93361e-19	7.93535e-18	RP11-298I3.3
ENSG00000176809.9	297.81	0.538485	0.0602739	8.93396	4.1103e-19	8.28758e-18	LRRC37A3
ENSG00000153827.12	9088.84	-0.33205	0.0371746	-8.93217	4.17728e-19	8.41836e-18	TRIP12
ENSG00000274898.1	7.48464	0.950314	0.106412	8.93049	4.24134e-19	8.54312e-18	AC001226.7
ENSG00000228252.7	5.67947	1.2498	0.139949	8.93039	4.24504e-19	8.54623e-18	COL6A4P2
ENSG00000165861.12	1311.62	-0.229472	0.0257002	-8.92881	4.306e-19	8.66456e-18	ZFYVE1
ENSG00000228444.2	7.59608	0.871651	0.0976236	8.92869	4.31076e-19	8.66976e-18	RP11-173B14.4
ENSG00000222046.2	15.2294	0.981638	0.109958	8.9274	4.36142e-19	8.76721e-18	DCDC2B
ENSG00000274987.1	18.084	0.522255	0.0585014	8.92722	4.3684e-19	8.77679e-18	RP11-295I5.3
ENSG00000169249.11	618.031	0.364698	0.0408537	8.92692	4.38018e-19	8.79602e-18	ZRSR2
ENSG00000278959.1	8.29634	0.896043	0.10044	8.92121	4.61207e-19	9.257e-18	RP11-455I9.1
ENSG00000258676.4	33.3843	1.30035	0.145773	8.92037	4.64723e-19	9.32285e-18	RP11-386M24.3
ENSG00000118564.13	6772.53	-0.312011	0.0349788	-8.91999	4.6631e-19	9.34526e-18	FBXL5
ENSG00000248840.2	1.72215	1.23547	0.138505	8.92003	4.66146e-19	9.34526e-18	RP11-357G3.2
ENSG00000275572.1	3.67611	1.44308	0.161787	8.91964	4.67786e-19	9.37011e-18	GRIFIN
ENSG00000263916.1	4.5535	0.907362	0.101732	8.91913	4.69976e-19	9.40924e-18	RP11-110H1.4
ENSG00000260277.1	4.25142	0.958336	0.107455	8.91845	4.72857e-19	9.46214e-18	RP11-101E7.2
ENSG00000260367.2	14.0855	0.654804	0.0734343	8.91687	4.79673e-19	9.59369e-18	RP11-264B17.4
ENSG00000278420.1	1.4059	1.40879	0.158001	8.91635	4.8189e-19	9.63319e-18	MIR6819
ENSG00000277142.1	59.6891	0.675789	0.0757949	8.91602	4.83337e-19	9.65726e-18	LINC00235
ENSG00000266104.1	1.70685	1.28188	0.143792	8.91478	4.88783e-19	9.76115e-18	MIR4326
ENSG00000141994.14	1212.86	0.386328	0.0433696	8.9078	5.20544e-19	1.03902e-17	DUS3L
ENSG00000116209.10	22980.5	-0.345115	0.0387455	-8.90722	5.23292e-19	1.04398e-17	TMEM59
ENSG00000113119.11	511.882	0.327529	0.0367743	8.90647	5.26847e-19	1.05055e-17	TMCO6
ENSG00000198711.5	29.7982	0.719107	0.0807422	8.90621	5.28064e-19	1.05244e-17	SSBP3-AS1
ENSG00000178162.7	338.556	1.22758	0.137852	8.9051	5.33376e-19	1.0625e-17	FAR2P2
ENSG00000268670.1	10.1408	0.900784	0.101168	8.90387	5.39334e-19	1.07383e-17	CTD-2622I13.3
ENSG00000269646.1	31.3225	0.862339	0.0968534	8.90355	5.40896e-19	1.0764e-17	CTD-2331H12.7
ENSG00000072736.17	1016.81	-0.489125	0.0549484	-8.90153	5.50805e-19	1.09557e-17	NFATC3
ENSG00000224376.1	34.2752	0.701506	0.0788114	8.90107	5.53091e-19	1.09957e-17	AC017104.6
[truncated: 58,485 more rows]
