# Supplementary material for: Intron retention is a robust marker of intertumoral heterogeneity in pancreatic ductal adenocarcinoma
Source: NPJ Genom Med. 2020 Dec 11;5:55. doi: 10.1038/s41525-020-00159-4 (PMC7733475; doi:10.1038/s41525-020-00159-4)
Supplement: Supplementary file 18 — Supplementary Data 17 [file 41525_2020_159_MOESM18_ESM.xlsx]

## Sheet: READ.ME
Supplementary Data 17: Comparison of significant RBPs between PDAC, KIRC, and PRAD. PDAC Only: Significant differentially expressed RBPs in PDAC IR-1 vs IR-2. KIRC Only: Significant differentially expressed RBPs in KIRC IR-1 vs IR-2. PRAD Only: Significant differentially expressed RBPs in PRAD IR-1 vs IR2. PDAC+KIRC: Significant differentially expressed RBPs found in common between "PDAC Only" an…

## Sheet: PDAC Only
Supplementary Data 17: Comparison of significant RBPs between PDAC, KIRC, and PRAD.
gene_name	gene	gene_type	baseMean_pdac	log2FoldChange_pdac	lfcSE_pdac	stat_pdac	pvalue_pdac	padj_pdac	rbp
CLK2	ENSG00000176444.17	protein_coding	2487.04	-0.678118	0.0923	-7.34935	1.99e-13	1.31e-10	yes
LUC7L3	ENSG00000108848.14	protein_coding	5333.44	-0.622102	0.0868	-7.16432	7.82e-13	4.07e-10	yes
EIF4A1	ENSG00000161960.13	protein_coding	381.346	-0.926995	0.143576	-6.45646	1.07e-10	2.14e-08	yes
TRA2A	ENSG00000164548.9	protein_coding	2912.31	-0.436246	0.0688	-6.34073	2.29e-10	3.99e-08	yes
RBM6	ENSG00000004534.13	protein_coding	3721.46	-0.580879	0.0922	-6.29834	3.01e-10	5e-08	yes
PRPF39	ENSG00000185246.16	protein_coding	1218.47	-0.507341	0.0815	-6.22749	4.74e-10	7.17e-08	yes
RBM5	ENSG00000003756.15	protein_coding	4123.52	-0.507697	0.0821	-6.18579	6.18e-10	9.04e-08	yes
LUC7L	ENSG00000007392.15	protein_coding	2179.84	-0.670806	0.110315	-6.08082	1.2e-09	1.56e-07	yes
NOL12	ENSG00000273899.3	protein_coding	341.464	-0.69754	0.123001	-5.671	1.42e-08	1.21e-06	yes
RBM33	ENSG00000184863.9	protein_coding	2627.55	-0.419138	0.0751	-5.58044	2.4e-08	1.88e-06	yes
POU5F1	ENSG00000204531.14	protein_coding	930.152	-1.56378	0.283403	-5.51786	3.43e-08	2.56e-06	yes
RBM39	ENSG00000131051.19	protein_coding	9751.42	-0.355115	0.0647	-5.48815	4.06e-08	2.92e-06	yes
PHAX	ENSG00000164902.12	protein_coding	1343.95	0.334971	0.0626	5.35419	8.59e-08	5.3e-06	yes
TIA1	ENSG00000116001.14	protein_coding	3443.5	-0.466616	0.0887	-5.25971	1.44e-07	8.1e-06	yes
PNN	ENSG00000100941.7	protein_coding	4737	-0.430582	0.084	-5.1248	2.98e-07	1.5e-05	yes
NOL3	ENSG00000140939.13	protein_coding	2055.82	-0.59294	0.117577	-5.04299	4.58e-07	2.12e-05	yes
ARL6IP4	ENSG00000182196.12	protein_coding	121.501	-0.8123	0.162048	-5.01272	5.37e-07	2.4e-05	yes
MFAP1	ENSG00000140259.6	protein_coding	1476.63	0.334563	0.0685	4.88491	1.03e-06	4.05e-05	yes
DDX47	ENSG00000213782.6	protein_coding	141.853	-0.844263	0.173518	-4.86556	1.14e-06	4.39e-05	yes
DYNC1H1	ENSG00000197102.9	protein_coding	19220.8	0.388992	0.0808	4.81617	1.46e-06	5.35e-05	yes
CLK1	ENSG00000013441.14	protein_coding	4460.77	-0.51279	0.10658	-4.8113	1.5e-06	5.44e-05	yes
MAT2A	ENSG00000168906.11	protein_coding	9362.45	-0.694661	0.144773	-4.79827	1.6e-06	5.71e-05	yes
PSMC1	ENSG00000100764.12	protein_coding	765.613	0.380599	0.0797	4.77341	1.81e-06	6.34e-05	yes
HNRNPH1	ENSG00000169045.16	protein_coding	11490.1	-0.379815	0.08	-4.74915	2.04e-06	6.97e-05	yes
SRRT	ENSG00000087087.17	protein_coding	4768.43	-0.307687	0.0654	-4.70732	2.51e-06	8.19e-05	yes
YWHAQ	ENSG00000134308.12	protein_coding	8677.3	0.358405	0.0775	4.62252	3.79e-06	0.000113	yes
RNPC3	ENSG00000185946.14	protein_coding	527.553	-0.571141	0.124178	-4.59937	4.24e-06	0.000123	yes
YWHAB	ENSG00000166913.11	protein_coding	16194.3	0.316418	0.0696	4.54657	5.45e-06	0.00015	yes
CPNE3	ENSG00000085719.10	protein_coding	4102.56	0.491222	0.108582	4.52395	6.07e-06	0.000164	yes
RC3H2	ENSG00000056586.14	protein_coding	2281.26	0.4422	0.0982	4.50398	6.67e-06	0.000176	yes
ANKHD1	ENSG00000131503.19	protein_coding	296.883	-0.424978	0.0948	-4.48438	7.31e-06	0.00019	yes
ALG13	ENSG00000101901.9	protein_coding	1298.31	-0.464258	0.103916	-4.46763	7.91e-06	0.000201	yes
CSDE1	ENSG00000009307.14	protein_coding	21377	0.396494	0.0892	4.44733	8.69e-06	0.000217	yes
NOMO1	ENSG00000103512.13	protein_coding	2093.99	0.421409	0.0948	4.44555	8.77e-06	0.000219	yes
PRKDC	ENSG00000253729.6	protein_coding	6598.06	0.574203	0.129693	4.4274	9.54e-06	0.000234	yes
HSPA8	ENSG00000109971.12	protein_coding	36869.7	0.676122	0.152736	4.42673	9.57e-06	0.000235	yes
AC079447.1	ENSG00000241962.8	protein_coding	19.6058	-0.524751	0.119756	-4.38183	1.18e-05	0.000277	yes
MAPRE1	ENSG00000101367.8	protein_coding	5492.85	0.291654	0.0666	4.37872	1.19e-05	0.00028	yes
ZFC3H1	ENSG00000133858.14	protein_coding	2153.82	-0.44267	0.10132	-4.36901	1.25e-05	0.00029	yes
RBM25	ENSG00000119707.12	protein_coding	4903.51	-0.430685	0.0987	-4.36184	1.29e-05	0.000298	yes
TCERG1	ENSG00000113649.10	protein_coding	2559.26	-0.395595	0.0913	-4.3337	1.47e-05	0.000331	yes
FCF1	ENSG00000119616.10	protein_coding	1942.66	0.382778	0.0891	4.29579	1.74e-05	0.000378	yes
SRPK3	ENSG00000184343.9	protein_coding	124.978	-0.970743	0.226268	-4.29024	1.78e-05	0.000386	yes
AKAP8L	ENSG00000011243.16	protein_coding	2328.76	-0.373908	0.0872	-4.28901	1.79e-05	0.000388	yes
MTDH	ENSG00000147649.8	protein_coding	6173.02	0.487893	0.114026	4.27878	1.88e-05	0.000401	yes
C1orf131	ENSG00000143633.11	protein_coding	666.982	-0.485926	0.114289	-4.25172	2.12e-05	0.000443	yes
VIRMA	ENSG00000164944.10	protein_coding	2496.68	0.37717	0.089	4.23625	2.27e-05	0.000471	yes
ACAT1	ENSG00000075239.12	protein_coding	1185.99	0.521908	0.123508	4.22572	2.38e-05	0.000489	yes
TIAL1	ENSG00000151923.16	protein_coding	3410.67	-0.230143	0.0545	-4.22412	2.4e-05	0.000491	yes
SYNE1	ENSG00000131018.21	protein_coding	1916.7	0.637778	0.151188	4.21843	2.46e-05	0.000499	yes
RTF1	ENSG00000137815.13	protein_coding	2602.88	0.292235	0.0699	4.18013	2.91e-05	0.000575	yes
U2AF1L4	ENSG00000161265.13	protein_coding	396.851	-0.522681	0.125152	-4.17638	2.96e-05	0.000582	yes
FYTTD1	ENSG00000122068.11	protein_coding	2633.62	0.386816	0.0932	4.15186	3.3e-05	0.000635	yes
STXBP1	ENSG00000136854.16	protein_coding	1572.11	0.543372	0.131147	4.14323	3.42e-05	0.000653	yes
SRRM2	ENSG00000167978.15	protein_coding	28801.6	-0.404137	0.0984	-4.10688	4.01e-05	0.000738	yes
HNRNPDL	ENSG00000152795.16	protein_coding	11280.2	-0.246752	0.0601	-4.10598	4.03e-05	0.00074	yes
PAFAH1B2	ENSG00000168092.12	protein_coding	5562.84	0.229353	0.0559	4.09977	4.14e-05	0.000754	yes
SRSF6	ENSG00000124193.13	protein_coding	6058.45	-0.27012	0.0659	-4.10014	4.13e-05	0.000754	yes
NOMO2	ENSG00000185164.13	protein_coding	487.979	0.662683	0.16168	4.09873	4.15e-05	0.000757	yes
CDC42	ENSG00000070831.14	protein_coding	10340.1	0.369421	0.0906	4.07748	4.55e-05	0.000812	yes
DHX57	ENSG00000163214.19	protein_coding	811.048	0.284344	0.0698	4.07317	4.64e-05	0.000824	yes
DDX55	ENSG00000111364.14	protein_coding	848.701	-0.413515	0.102074	-4.05111	5.1e-05	0.000892	yes
NXF1	ENSG00000162231.12	protein_coding	3537.69	-0.215726	0.0538	-4.01137	6.04e-05	0.00102	yes
ACIN1	ENSG00000100813.13	protein_coding	7183.96	-0.268079	0.067	-4.00406	6.23e-05	0.00105	yes
HLTF	ENSG00000071794.14	protein_coding	1324.7	0.426761	0.106894	3.99236	6.54e-05	0.00109	yes
MYO5A	ENSG00000197535.13	protein_coding	1073.17	0.612694	0.154267	3.97165	7.14e-05	0.00117	yes
PPP1R8	ENSG00000117751.16	protein_coding	1604.03	0.265267	0.067	3.95692	7.59e-05	0.00123	yes
PCF11	ENSG00000165494.9	protein_coding	2331.37	-0.30124	0.0764	-3.945	7.98e-05	0.00128	yes
CWC25	ENSG00000273559.3	protein_coding	1076.33	-0.277925	0.0706	-3.93541	8.31e-05	0.00133	yes
XRN2	ENSG00000088930.7	protein_coding	4090.15	0.35188	0.0895	3.9316	8.44e-05	0.00134	yes
DDOST	ENSG00000244038.8	protein_coding	10198.7	0.334019	0.0858	3.8941	9.86e-05	0.00152	yes
SSB	ENSG00000138385.14	protein_coding	4123.95	0.235952	0.0611	3.86434	0.000111	0.00167	yes
EIF4E	ENSG00000151247.11	protein_coding	1226.48	0.3053	0.0791	3.85991	0.000113	0.0017	yes
ZNF138	ENSG00000197008.8	protein_coding	273.13	-0.386885	0.101393	-3.8157	0.000136	0.00195	yes
TRMT1	ENSG00000104907.11	protein_coding	1748.75	-0.440359	0.115771	-3.80369	0.000143	0.00202	yes
GDI2	ENSG00000057608.15	protein_coding	11189.1	0.285931	0.0752	3.80335	0.000143	0.00203	yes
SRSF2	ENSG00000161547.13	protein_coding	5563.39	-0.25979	0.0684	-3.79721	0.000146	0.00207	yes
ARCN1	ENSG00000095139.12	protein_coding	9213.34	0.301603	0.0799	3.77693	0.000159	0.00219	yes
DDX6	ENSG00000110367.10	protein_coding	5910.79	0.266919	0.0707	3.7776	0.000158	0.00219	yes
BCAS2	ENSG00000116752.5	protein_coding	1235.78	0.348128	0.0922	3.77462	0.00016	0.00221	yes
SFPQ	ENSG00000116560.9	protein_coding	9296.19	-0.236119	0.0627	-3.76307	0.000168	0.0023	yes
HNRNPR	ENSG00000125944.17	protein_coding	5661.49	0.261995	0.0697	3.75659	0.000172	0.00234	yes
LSM14A	ENSG00000257103.7	protein_coding	5102.89	0.215146	0.0576	3.73809	0.000185	0.00248	yes
POLR2H	ENSG00000163882.8	protein_coding	2764.46	-0.342291	0.0921	-3.71738	0.000201	0.00265	yes
DDX1	ENSG00000079785.13	protein_coding	4141.37	0.234388	0.0632	3.71021	0.000207	0.00271	yes
MAP4	ENSG00000047849.20	protein_coding	13991.2	0.277751	0.075	3.70544	0.000211	0.00275	yes
HUWE1	ENSG00000086758.14	protein_coding	10719.9	0.308153	0.0833	3.69849	0.000217	0.00281	yes
CLK3	ENSG00000179335.17	protein_coding	2706.47	-0.354823	0.0961	-3.69263	0.000222	0.00285	yes
PTDSS1	ENSG00000156471.11	protein_coding	3375.45	0.345766	0.094	3.679	0.000234	0.00298	yes
CLK4	ENSG00000113240.11	protein_coding	858.259	-0.292175	0.0795	-3.67419	0.000239	0.00302	yes
EIF4G3	ENSG00000075151.18	protein_coding	3481.94	0.372876	0.101743	3.66488	0.000247	0.0031	yes
PRPF3	ENSG00000117360.11	protein_coding	2323.79	-0.389444	0.106252	-3.66527	0.000247	0.0031	yes
API5	ENSG00000166181.11	protein_coding	3510.21	0.228768	0.0625	3.65849	0.000254	0.00316	yes
TRMT2A	ENSG00000099899.13	protein_coding	1589.64	-0.351197	0.0961	-3.65439	0.000258	0.00321	yes
CPSF2	ENSG00000165934.11	protein_coding	2599.95	0.31673	0.087	3.64083	0.000272	0.00334	yes
SRPRA	ENSG00000182934.10	protein_coding	8614.07	0.289721	0.0798	3.63134	0.000282	0.00343	yes
DAZAP1	ENSG00000071626.15	protein_coding	5204.84	-0.308074	0.0852	-3.6154	0.0003	0.00361	yes
THRAP3	ENSG00000054118.12	protein_coding	5842.47	0.222912	0.0618	3.60663	0.00031	0.0037	yes
UNK	ENSG00000132478.8	protein_coding	1257.42	-0.358618	0.0995	-3.60389	0.000313	0.00373	yes
ATXN2L	ENSG00000168488.17	protein_coding	6151.44	-0.271906	0.0757	-3.59419	0.000325	0.00384	yes
AHNAK	ENSG00000124942.12	protein_coding	57999.5	0.490151	0.136437	3.5925	0.000328	0.00386	yes
G3BP1	ENSG00000145907.13	protein_coding	6897.68	0.267927	0.0749	3.57889	0.000345	0.00402	yes
DHX29	ENSG00000067248.8	protein_coding	1648.18	0.270298	0.0756	3.57457	0.000351	0.00407	yes
PTBP2	ENSG00000117569.17	protein_coding	694.215	-0.399192	0.112181	-3.55846	0.000373	0.00427	yes
SAFB2	ENSG00000130254.10	protein_coding	2817.59	-0.274632	0.0773	-3.55318	0.000381	0.00433	yes
TSEN54	ENSG00000182173.11	protein_coding	1803.58	-0.471301	0.132776	-3.5496	0.000386	0.00437	yes
S100A4	ENSG00000196154.10	protein_coding	17297.9	1.15531	0.326013	3.54376	0.000394	0.00445	yes
ZMAT2	ENSG00000146007.9	protein_coding	3975.18	0.24335	0.0688	3.53868	0.000402	0.00452	yes
PRPF40B	ENSG00000110844.12	protein_coding	448.988	-0.401874	0.114009	-3.52493	0.000424	0.00471	yes
ARHGEF1	ENSG00000076928.16	protein_coding	7791.28	-0.400069	0.113594	-3.52191	0.000428	0.00475	yes
HNRNPH2	ENSG00000126945.8	protein_coding	3895.65	0.20612	0.0586	3.51723	0.000436	0.00482	yes
IQGAP1	ENSG00000140575.11	protein_coding	15856.5	0.411491	0.117214	3.51061	0.000447	0.00491	yes
DHX34	ENSG00000134815.17	protein_coding	1266.62	-0.369271	0.105369	-3.50457	0.000457	0.005	yes
ESRP2	ENSG00000103067.10	protein_coding	2697.26	-0.464754	0.132717	-3.50183	0.000462	0.00504	yes
DYNC1LI1	ENSG00000144635.7	protein_coding	1447.36	0.217546	0.0622	3.49841	0.000468	0.00509	yes
CAP1	ENSG00000131236.15	protein_coding	21437.7	0.32809	0.0946	3.46937	0.000522	0.00553	yes
ANXA6	ENSG00000197043.12	protein_coding	7057.87	0.518452	0.149535	3.46709	0.000526	0.00557	yes
FAM98B	ENSG00000171262.10	protein_coding	1261.05	0.287773	0.083	3.46531	0.00053	0.00559	yes
TNS1	ENSG00000079308.15	protein_coding	9957.83	0.563266	0.162641	3.46324	0.000534	0.00563	yes
PABPN1	ENSG00000100836.9	protein_coding	4243.13	-0.319052	0.0922	-3.46048	0.000539	0.00567	yes
DDX17	ENSG00000100201.17	protein_coding	21460.1	-0.27899	0.0815	-3.42407	0.000617	0.00631	yes
SRSF5	ENSG00000100650.14	protein_coding	8801.41	-0.272155	0.0799	-3.40812	0.000654	0.00659	yes
DIDO1	ENSG00000101191.15	protein_coding	4031.82	-0.256109	0.0755	-3.39343	0.00069	0.00689	yes
GANAB	ENSG00000089597.15	protein_coding	17045.7	0.297136	0.0877	3.38708	0.000706	0.00702	yes
UBFD1	ENSG00000103353.14	protein_coding	2605.98	0.277954	0.0821	3.38582	0.00071	0.00704	yes
FLNA	ENSG00000196924.13	protein_coding	55369.2	0.622457	0.184313	3.37717	0.000732	0.00722	yes
ZRANB2	ENSG00000132485.11	protein_coding	2899.87	-0.317535	0.0947	-3.35425	0.000796	0.00769	yes
COASY	ENSG00000068120.13	protein_coding	3769.76	-0.2829	0.0844	-3.35357	0.000798	0.00771	yes
CSTF2	ENSG00000101811.12	protein_coding	695.627	0.252691	0.0754	3.35142	0.000804	0.00774	yes
FAM98A	ENSG00000119812.17	protein_coding	1677.91	0.236549	0.0707	3.34629	0.000819	0.00785	yes
ZCCHC8	ENSG00000033030.12	protein_coding	1087.32	-0.269168	0.081	-3.32148	0.000895	0.00842	yes
PABPC5	ENSG00000174740.7	protein_coding	39.7248	0.633058	0.190854	3.31697	0.00091	0.00853	yes
ILF3	ENSG00000129351.16	protein_coding	10978.9	-0.16686	0.0507	-3.29225	0.000994	0.0091	yes
CHTOP	ENSG00000160679.11	protein_coding	4206.97	-0.245822	0.0747	-3.29005	0.001	0.00916	yes
NOMO3	ENSG00000103226.16	protein_coding	141.649	0.852842	0.25953	3.2861	0.00102	0.00926	yes
R3HDM1	ENSG00000048991.15	protein_coding	1192.81	0.262996	0.0801	3.28506	0.00102	0.00928	yes
DMGDH	ENSG00000132837.13	protein_coding	36.204	0.50001	0.152549	3.27769	0.00105	0.00946	yes
RBPMS2	ENSG00000166831.7	protein_coding	165.934	0.710821	0.217179	3.27297	0.00106	0.00958	yes
PRPF4	ENSG00000136875.11	protein_coding	1455.92	0.234997	0.0718	3.27254	0.00107	0.00959	yes
MACF1	ENSG00000127603.22	protein_coding	12451.5	0.379984	0.1166	3.25886	0.00112	0.00995	yes
TNPO1	ENSG00000083312.16	protein_coding	4546.14	0.291358	0.0896	3.25156	0.00115	0.0101	yes
SLBP	ENSG00000163950.11	protein_coding	2297.81	0.443584	0.136537	3.24883	0.00116	0.0102	yes
SNRPA1	ENSG00000131876.15	protein_coding	1404.87	-0.337054	0.103691	-3.25056	0.00115	0.0102	yes
SRSF11	ENSG00000116754.12	protein_coding	5999.84	-0.322429	0.0994	-3.24334	0.00118	0.0103	yes
LRP1	ENSG00000123384.12	protein_coding	27715	0.492723	0.152313	3.23494	0.00122	0.0106	yes
ZCCHC24	ENSG00000165424.6	protein_coding	2106.6	0.523584	0.161943	3.23315	0.00122	0.0106	yes
SRP72	ENSG00000174780.14	protein_coding	3926.03	0.263587	0.0816	3.23002	0.00124	0.0107	yes
PTCD3	ENSG00000132300.17	protein_coding	1964.24	-0.196975	0.061	-3.22706	0.00125	0.0108	yes
RBM7	ENSG00000076053.9	protein_coding	1165.85	0.290858	0.0906	3.21082	0.00132	0.0113	yes
RAP1A	ENSG00000116473.13	protein_coding	3055.22	0.282672	0.0881	3.2077	0.00134	0.0114	yes
RTN4	ENSG00000115310.16	protein_coding	14121.8	0.304095	0.0949	3.20542	0.00135	0.0114	yes
TRPT1	ENSG00000149743.12	protein_coding	1315.37	-0.315679	0.0988	-3.19515	0.0014	0.0117	yes
PABPC4L	ENSG00000254535.3	protein_coding	62.6071	0.660041	0.20672	3.19292	0.00141	0.0118	yes
BUD13	ENSG00000137656.10	protein_coding	960.026	0.180988	0.0568	3.1887	0.00143	0.0119	yes
MTHFSD	ENSG00000103248.16	protein_coding	884.485	-0.26254	0.0824	-3.18774	0.00143	0.0119	yes
ZC3HAV1	ENSG00000105939.11	protein_coding	1970.66	0.267433	0.0838	3.19025	0.00142	0.0119	yes
DDX3X	ENSG00000215301.8	protein_coding	11384.2	0.293945	0.0922	3.18743	0.00144	0.012	yes
MDH1	ENSG00000014641.16	polymorphic_pseudogene	4548.18	0.211845	0.0668	3.17258	0.00151	0.0124	yes
EIF2S1	ENSG00000134001.11	protein_coding	3039.04	0.270757	0.0854	3.1715	0.00152	0.0125	yes
MATR3	ENSG00000015479.16	protein_coding	256.012	-0.509717	0.160904	-3.16783	0.00154	0.0126	yes
NCL	ENSG00000115053.14	protein_coding	24819.1	0.249836	0.0791	3.15827	0.00159	0.0129	yes
MCM6	ENSG00000076003.4	protein_coding	1619.2	0.30184	0.0957	3.15355	0.00161	0.013	yes
SMC1A	ENSG00000072501.16	protein_coding	3509.93	0.367435	0.116488	3.15428	0.00161	0.013	yes
RDX	ENSG00000137710.13	protein_coding	2137.68	0.596136	0.189168	3.15135	0.00163	0.0131	yes
SPTAN1	ENSG00000197694.12	protein_coding	17664.6	0.214808	0.0683	3.14637	0.00165	0.0133	yes
RAB10	ENSG00000084733.9	protein_coding	7016.77	0.228356	0.073	3.12935	0.00175	0.0139	yes
NUP42	ENSG00000136243.15	protein_coding	897.639	-0.235343	0.0754	-3.12038	0.00181	0.0142	yes
EIF5B	ENSG00000158417.9	protein_coding	4879.53	0.243757	0.0782	3.11743	0.00182	0.0143	yes
COL14A1	ENSG00000187955.10	protein_coding	3372.12	0.700799	0.225271	3.11092	0.00187	0.0145	yes
HADHB	ENSG00000138029.12	protein_coding	4332	0.183022	0.0589	3.1074	0.00189	0.0147	yes
KRI1	ENSG00000129347.18	protein_coding	1724.66	-0.269067	0.0866	-3.10768	0.00189	0.0147	yes
GNL3L	ENSG00000130119.14	protein_coding	423.75	0.413891	0.133986	3.08906	0.00201	0.0154	yes
SEC23A	ENSG00000100934.13	protein_coding	3090.56	0.433729	0.14078	3.0809	0.00206	0.0157	yes
RBFOX2	ENSG00000100320.21	protein_coding	4082.09	0.336193	0.109414	3.07266	0.00212	0.016	yes
FNDC3B	ENSG00000075420.11	protein_coding	6205.22	0.446154	0.145566	3.06496	0.00218	0.0163	yes
DDX51	ENSG00000185163.8	protein_coding	1034.78	-0.315476	0.103456	-3.04938	0.00229	0.0169	yes
NOP2	ENSG00000111641.9	protein_coding	2098.38	-0.480417	0.158073	-3.03921	0.00237	0.0173	yes
PCDHGA9	ENSG00000261934.2	protein_coding	109.744	0.884674	0.291804	3.03174	0.00243	0.0177	yes
TSEN2	ENSG00000154743.16	protein_coding	424.639	-0.359461	0.118672	-3.02903	0.00245	0.0178	yes
CAPRIN1	ENSG00000135387.18	protein_coding	9984.47	0.235254	0.0777	3.02709	0.00247	0.0179	yes
DUS3L	ENSG00000141994.14	protein_coding	1014.12	-0.360185	0.119071	-3.02497	0.00249	0.018	yes
RPL22L1	ENSG00000163584.16	protein_coding	1697.15	-0.533868	0.177159	-3.0135	0.00258	0.0185	yes
CELF6	ENSG00000140488.13	protein_coding	1.34271	-1.07786	0.358214	-3.00898	0.00262	0.0187	yes
SUPT16H	ENSG00000092201.8	protein_coding	5125.47	0.285198	0.0948	3.00952	0.00262	0.0187	yes
DDX56	ENSG00000136271.9	protein_coding	3496.08	-0.229401	0.0764	-3.00444	0.00266	0.0189	yes
YWHAG	ENSG00000170027.6	protein_coding	9955.97	0.292658	0.0976	2.99956	0.0027	0.0191	yes
PPWD1	ENSG00000113593.10	protein_coding	949.984	-0.254997	0.0853	-2.99097	0.00278	0.0195	yes
ANXA1	ENSG00000135046.12	protein_coding	18210.6	0.629408	0.210679	2.98752	0.00281	0.0196	yes
RBM15B	ENSG00000259956.1	protein_coding	3138.23	0.212707	0.0714	2.98053	0.00288	0.0199	yes
RBM14	ENSG00000239306.4	protein_coding	1993.31	-0.196701	0.0661	-2.97659	0.00291	0.0201	yes
RBM34	ENSG00000188739.13	protein_coding	91.0286	-0.295693	0.0995	-2.97261	0.00295	0.0203	yes
PARK7	ENSG00000116288.11	protein_coding	6957.38	0.279704	0.0943	2.96679	0.00301	0.0205	yes
RAB14	ENSG00000119396.9	protein_coding	5625.27	0.2383	0.0804	2.96313	0.00305	0.0207	yes
RBMS3	ENSG00000144642.19	protein_coding	601.105	0.449126	0.151664	2.96132	0.00306	0.0208	yes
YWHAZ	ENSG00000164924.16	protein_coding	46456.3	0.311392	0.10514	2.9617	0.00306	0.0208	yes
SF3A3	ENSG00000183431.10	protein_coding	2948.94	0.212572	0.072	2.95394	0.00314	0.0212	yes
MATR3	ENSG00000280987.1	protein_coding	59.0705	-0.445176	0.150834	-2.95144	0.00316	0.0213	yes
TFAM	ENSG00000108064.9	protein_coding	1311.23	0.255194	0.0866	2.94659	0.00321	0.0215	yes
XRCC5	ENSG00000079246.14	protein_coding	14013.5	0.210757	0.0721	2.92423	0.00345	0.0227	yes
EIF2AK2	ENSG00000055332.15	protein_coding	3589.1	0.299285	0.102396	2.92281	0.00347	0.0228	yes
FLNB	ENSG00000136068.13	protein_coding	44117.1	0.567231	0.195534	2.90094	0.00372	0.0239	yes
PRMT5	ENSG00000100462.14	protein_coding	2150.7	0.306549	0.105684	2.90062	0.00372	0.024	yes
DPYSL2	ENSG00000092964.15	protein_coding	5390.26	0.37203	0.128361	2.89831	0.00375	0.0241	yes
NAF1	ENSG00000145414.7	protein_coding	376.927	0.253604	0.0875	2.89883	0.00375	0.0241	yes
CSTF1	ENSG00000101138.10	protein_coding	1293.98	0.16937	0.059	2.87048	0.0041	0.0257	yes
U2AF1	ENSG00000160201.10	protein_coding	57.583	-0.899308	0.314092	-2.8632	0.00419	0.0261	yes
ZNHIT6	ENSG00000117174.9	protein_coding	979.026	0.257796	0.0904	2.85291	0.00433	0.0267	yes
KCTD12	ENSG00000178695.5	protein_coding	4065.92	0.410911	0.144586	2.84199	0.00448	0.0274	yes
NAA15	ENSG00000164134.11	protein_coding	1921.29	0.223004	0.0785	2.84231	0.00448	0.0274	yes
TCEA1	ENSG00000187735.11	protein_coding	2632.05	0.303341	0.106769	2.8411	0.0045	0.0275	yes
RRM1	ENSG00000167325.13	protein_coding	2435.01	0.263703	0.0937	2.81447	0.00489	0.0293	yes
ETF1	ENSG00000120705.11	protein_coding	5265.51	0.192244	0.0683	2.81391	0.00489	0.0294	yes
SNW1	ENSG00000100603.12	protein_coding	2935.13	0.187392	0.0666	2.81348	0.0049	0.0294	yes
EIF4G2	ENSG00000110321.14	protein_coding	34047.6	0.214069	0.0762	2.8095	0.00496	0.0296	yes
ADARB1	ENSG00000197381.14	protein_coding	789.687	0.393664	0.14022	2.80747	0.00499	0.0298	yes
SLC7A5	ENSG00000103257.7	protein_coding	4183.46	0.783477	0.279977	2.79836	0.00514	0.0305	yes
SLU7	ENSG00000164609.8	protein_coding	2170.02	0.209232	0.0748	2.79654	0.00517	0.0306	yes
PRR3	ENSG00000204576.10	protein_coding	594.01	-0.202379	0.0724	-2.79536	0.00518	0.0307	yes
SNRNP70	ENSG00000104852.13	protein_coding	9515.08	-0.316797	0.114	-2.77891	0.00545	0.0318	yes
NMD3	ENSG00000169251.11	protein_coding	2576.83	0.238718	0.0861	2.77359	0.00554	0.0322	yes
ENOX1	ENSG00000120658.11	protein_coding	179.209	0.495002	0.179864	2.75209	0.00592	0.0338	yes
GEMIN5	ENSG00000082516.8	protein_coding	967.349	0.254338	0.0924	2.75156	0.00593	0.0338	yes
HNRNPK	ENSG00000165119.17	protein_coding	22297.4	0.140102	0.051	2.74486	0.00605	0.0344	yes
TPM4	ENSG00000167460.13	protein_coding	38378.4	0.255309	0.0932	2.73932	0.00616	0.0348	yes
HNRNPLL	ENSG00000143889.14	protein_coding	1484	0.209167	0.0766	2.73202	0.00629	0.0354	yes
STT3A	ENSG00000134910.11	protein_coding	7525.3	0.234458	0.0859	2.72826	0.00637	0.0357	yes
ACTN1	ENSG00000072110.12	protein_coding	20434.2	0.317724	0.11696	2.71652	0.0066	0.0366	yes
PSMA6	ENSG00000100902.9	protein_coding	1040.71	0.229637	0.0846	2.71445	0.00664	0.0368	yes
IPO5	ENSG00000065150.17	protein_coding	5347.85	0.254966	0.0941	2.70903	0.00675	0.0372	yes
GTPBP10	ENSG00000105793.14	protein_coding	928.118	-0.246003	0.0909	-2.70764	0.00678	0.0373	yes
TRIM25	ENSG00000121060.13	protein_coding	1899.21	-0.373204	0.138097	-2.70247	0.00688	0.0377	yes
SNHG28	ENSG00000188004.8	lncRNA	75.8396	-0.413921	0.153194	-2.70193	0.00689	0.0378	yes
PDIA6	ENSG00000143870.11	protein_coding	8732.28	0.294472	0.109004	2.70147	0.0069	0.0378	yes
DDX10	ENSG00000178105.8	protein_coding	1194.78	0.224751	0.0833	2.69754	0.00699	0.0381	yes
APEH	ENSG00000164062.11	protein_coding	4556.81	0.23063	0.0856	2.6929	0.00708	0.0385	yes
MBNL2	ENSG00000139793.17	protein_coding	4152.4	0.323417	0.120144	2.69191	0.0071	0.0386	yes
ZC3H8	ENSG00000144161.11	protein_coding	431.024	-0.22659	0.0843	-2.68822	0.00718	0.0389	yes
DNAJC8	ENSG00000126698.9	protein_coding	3216.1	0.202382	0.0753	2.68645	0.00722	0.039	yes
PGD	ENSG00000142657.19	protein_coding	5180.2	0.361406	0.13454	2.68624	0.00723	0.039	yes
SARNP	ENSG00000205323.7	protein_coding	112.858	-0.340882	0.127232	-2.67921	0.00738	0.0396	yes
CANX	ENSG00000127022.13	protein_coding	28993.7	0.267137	0.0999	2.67425	0.00749	0.0401	yes
SNTB2	ENSG00000168807.15	protein_coding	1675.57	0.245865	0.092	2.67311	0.00752	0.0402	yes
SNRNP48	ENSG00000168566.11	protein_coding	628.849	-0.272334	0.102025	-2.66928	0.0076	0.0406	yes
YLPM1	ENSG00000119596.16	protein_coding	3029.62	0.232535	0.0873	2.66219	0.00776	0.0412	yes
STAU2	ENSG00000040341.16	protein_coding	1427.02	0.265927	0.100187	2.65431	0.00795	0.0419	yes
QKI	ENSG00000112531.15	protein_coding	2785.01	0.381242	0.143819	2.65085	0.00803	0.0422	yes
ZC3H11A	ENSG00000058673.14	protein_coding	6738.27	-0.207703	0.0784	-2.65042	0.00804	0.0422	yes
LSM3	ENSG00000170860.3	protein_coding	1485.88	0.252052	0.0959	2.62797	0.00859	0.0444	yes
SNRNP40	ENSG00000060688.11	protein_coding	1182.78	0.193597	0.0737	2.62792	0.00859	0.0444	yes
CIRBP	ENSG00000099622.12	protein_coding	10851.2	-0.276023	0.105265	-2.62218	0.00874	0.0449	yes
MRPL15	ENSG00000137547.7	protein_coding	1830.42	0.286319	0.109372	2.61786	0.00885	0.0453	yes
PGAM1	ENSG00000171314.8	protein_coding	1587.32	0.287478	0.11013	2.61036	0.00904	0.0461	yes
NUP160	ENSG00000030066.12	protein_coding	1981.15	0.247923	0.0951	2.60795	0.00911	0.0463	yes
RBM23	ENSG00000100461.16	protein_coding	2697.93	0.168447	0.0646	2.60851	0.00909	0.0463	yes
ZNF207	ENSG00000010244.15	protein_coding	6388.38	-0.170934	0.0656	-2.60659	0.00914	0.0464	yes
DNAJC2	ENSG00000105821.13	protein_coding	1562.44	-0.280469	0.107658	-2.60519	0.00918	0.0466	yes
SUGP2	ENSG00000064607.15	protein_coding	1849.98	-0.22218	0.0854	-2.60047	0.00931	0.047	yes
ADD1	ENSG00000087274.15	protein_coding	10718.2	0.179422	0.0692	2.59203	0.00954	0.0479	yes
PAFAH1B1	ENSG00000007168.11	protein_coding	4863.53	0.18076	0.0702	2.57412	0.01	0.0498	yes

## Sheet: KIRC Only
Supplementary Data 17: Comparison of significant RBPs between PDAC, KIRC, and PRAD.
gene	baseMean_kirc	log2FoldChange_kirc	lfcSE_kirc	stat_kirc	pvalue_kirc	padj_kirc	gene_name	rbp
ENSG00000002834.16	16945.9	-0.222669	0.0761721	-2.92324	0.00346413	0.00916297	LASP1	yes
ENSG00000003756.15	3391.82	0.627795	0.0745357	8.42275	3.67763e-17	1.22042e-15	RBM5	yes
ENSG00000004478.7	6072.1	-0.269673	0.0861945	-3.12865	0.00175611	0.00503979	FKBP4	yes
ENSG00000004534.13	3052.39	0.998138	0.0965201	10.3412	4.58568e-25	3.724e-23	RBM6	yes
ENSG00000005007.11	6082.21	-0.192125	0.058905	-3.26162	0.00110779	0.00336797	UPF1	yes
ENSG00000005022.5	17384.3	-1.17348	0.202437	-5.79678	6.76006e-09	6.46578e-08	SLC25A5	yes
ENSG00000006047.11	238.604	0.762855	0.280603	2.71863	0.00655536	0.016033	YBX2	yes
ENSG00000007168.11	8828.63	-0.288505	0.0578679	-4.98558	6.17767e-07	3.98043e-06	PAFAH1B1	yes
ENSG00000007392.15	1823.66	1.26549	0.105747	11.9671	5.28509e-33	1.29986e-30	LUC7L	yes
ENSG00000009307.14	33250.5	-0.391714	0.0687954	-5.69389	1.24176e-08	1.12732e-07	CSDE1	yes
ENSG00000011243.16	2121.64	0.582735	0.0715128	8.14868	3.67906e-16	1.06562e-14	AKAP8L	yes
ENSG00000011260.12	1646.14	-0.260029	0.0655833	-3.96486	7.34385e-05	0.000297858	UTP18	yes
ENSG00000013441.14	5598.43	1.02153	0.110867	9.214	3.14188e-20	1.48278e-18	CLK1	yes
ENSG00000014641.16	8844.52	-0.494577	0.106022	-4.66486	3.08828e-06	1.71934e-05	MDH1	yes
ENSG00000015479.16	430.448	0.629263	0.0918533	6.85074	7.34676e-12	1.15996e-10	MATR3	yes
ENSG00000021776.9	3463.23	-0.405895	0.0646183	-6.28143	3.35479e-10	4.01539e-09	AQR	yes
ENSG00000023734.9	6230.93	-0.464219	0.0902194	-5.14545	2.66886e-07	1.84649e-06	STRAP	yes
ENSG00000025796.12	5802.95	-0.246829	0.0709153	-3.48062	0.000500254	0.00165805	SEC63	yes
ENSG00000030066.12	3768.5	-0.245187	0.0753831	-3.25254	0.00114377	0.00346071	NUP160	yes
ENSG00000030582.15	22241.8	-0.509756	0.0965811	-5.27801	1.30592e-07	9.67771e-07	GRN	yes
ENSG00000033030.12	1884.61	0.175826	0.0486743	3.61229	0.000303505	0.00106282	ZCCHC8	yes
ENSG00000035403.15	9144.95	-0.440173	0.0947671	-4.64478	3.40433e-06	1.87637e-05	VCL	yes
ENSG00000039123.14	4197.95	-0.304299	0.0704601	-4.31873	1.56926e-05	7.41982e-05	SKIV2L2	yes
ENSG00000040341.16	2553.51	-0.360063	0.0793198	-4.53938	5.64197e-06	2.96687e-05	STAU2	yes
ENSG00000044115.19	31901.7	-0.397628	0.060333	-6.59056	4.38171e-11	6.10531e-10	CTNNA1	yes
ENSG00000044574.7	35223.7	-0.545877	0.0744801	-7.32916	2.31607e-13	4.57484e-12	HSPA5	yes
ENSG00000046647.12	1209.92	0.171884	0.0715338	2.40284	0.0162685	0.0354143	GEMIN8	yes
ENSG00000047315.13	4658.68	-0.329195	0.0596484	-5.51892	3.41098e-08	2.82711e-07	POLR2B	yes
ENSG00000047849.20	17155.1	-0.320284	0.0641691	-4.99125	5.99891e-07	3.87512e-06	MAP4	yes
ENSG00000048828.15	11705.8	-0.351612	0.0776061	-4.53072	5.87826e-06	3.07793e-05	FAM120A	yes
ENSG00000048991.15	1391.3	-0.152068	0.061687	-2.46515	0.0136954	0.0305185	R3HDM1	yes
ENSG00000054118.12	7849.44	-0.205402	0.0544358	-3.77328	0.000161113	0.000603206	THRAP3	yes
ENSG00000055044.9	2373.02	0.289687	0.0727099	3.98414	6.77248e-05	0.000277086	NOP58	yes
ENSG00000055332.15	4088.52	-0.287151	0.076776	-3.74011	0.00018394	0.000680796	EIF2AK2	yes
ENSG00000055917.14	7753.27	-0.21613	0.0539034	-4.00957	6.08289e-05	0.00025155	PUM2	yes
ENSG00000056097.14	6394.66	-0.326354	0.0623109	-5.2375	1.62763e-07	1.17818e-06	ZFR	yes
ENSG00000056586.14	3345.56	-0.318182	0.0927544	-3.43037	0.000602762	0.00195632	RC3H2	yes
ENSG00000057252.11	4320.63	-0.482521	0.119796	-4.02785	5.62899e-05	0.000234583	SOAT1	yes
ENSG00000057608.15	16053.2	-0.438161	0.0749029	-5.84971	4.9242e-09	4.83115e-08	GDI2	yes
ENSG00000058262.8	19233.5	-0.354884	0.068406	-5.18791	2.12667e-07	1.50277e-06	SEC61A1	yes
ENSG00000058673.14	6414.54	0.176485	0.0591041	2.986	0.00282656	0.00767511	ZC3H11A	yes
ENSG00000059378.11	2305.86	0.256137	0.0700225	3.65792	0.000254272	0.000907477	PARP12	yes
ENSG00000060339.12	3005.33	0.178683	0.0674754	2.64812	0.00809401	0.0192419	CCAR1	yes
ENSG00000060688.11	1298.28	-0.28977	0.0543993	-5.32673	9.99964e-08	7.54548e-07	SNRNP40	yes
ENSG00000061794.11	4526	-0.552755	0.103777	-5.32639	1.00183e-07	7.55824e-07	MRPS35	yes
ENSG00000062485.17	10046.7	-0.366511	0.0912832	-4.0151	5.94211e-05	0.000246392	CS	yes
ENSG00000062582.12	539.029	-0.365802	0.140515	-2.60329	0.00923326	0.0216136	MRPS24	yes
ENSG00000063046.16	34922.2	-0.321522	0.0901445	-3.56675	0.000361442	0.00124196	EIF4B	yes
ENSG00000064607.15	2611.87	0.300087	0.0850478	3.52845	0.000418001	0.00141451	SUGP2	yes
ENSG00000064703.10	991.405	-0.164779	0.0523659	-3.14669	0.00165131	0.00477488	DDX20	yes
ENSG00000065150.17	9709.98	-0.369729	0.0751644	-4.91894	8.70159e-07	5.46274e-06	IPO5	yes
ENSG00000065183.14	1939.57	-0.427156	0.0716514	-5.96158	2.49805e-09	2.57715e-08	WDR3	yes
ENSG00000065427.13	8577.2	-0.258713	0.0604677	-4.27853	1.88134e-05	8.74551e-05	KARS	yes
ENSG00000065548.16	3327.42	-0.22597	0.0676052	-3.34249	0.000830296	0.00260153	ZC3H15	yes
ENSG00000065978.16	18008.9	-0.294556	0.063725	-4.62229	3.79521e-06	2.06772e-05	YBX1	yes
ENSG00000066044.12	4335.67	-0.233313	0.0521518	-4.47374	7.68648e-06	3.92262e-05	ELAVL1	yes
ENSG00000066654.11	3903.41	-0.180966	0.0606413	-2.9842	0.00284325	0.00771701	THUMPD1	yes
ENSG00000067225.16	134200	-0.360115	0.0804397	-4.47684	7.57575e-06	3.87116e-05	PKM	yes
ENSG00000067248.8	2392.01	-0.328959	0.0860003	-3.82509	0.000130726	0.000499874	DHX29	yes
ENSG00000067334.12	3250.03	-0.269811	0.0662195	-4.07449	4.61159e-05	0.000196057	DNTTIP2	yes
ENSG00000067533.5	1248.08	-0.281482	0.079275	-3.5507	0.000384204	0.00131222	RRP15	yes
ENSG00000067596.9	2583.23	-0.32253	0.0547816	-5.88756	3.91948e-09	3.90415e-08	DHX8	yes
ENSG00000069275.12	20270	-0.264554	0.0687038	-3.85064	0.00011781	0.000455137	NUCKS1	yes
ENSG00000069329.14	9241.62	-0.435966	0.0639239	-6.82009	9.09856e-12	1.41478e-10	VPS35	yes
ENSG00000070495.13	1566.91	0.197894	0.084819	2.33314	0.0196409	0.0416088	JMJD6	yes
ENSG00000070831.14	13515.6	-0.426184	0.0574881	-7.41343	1.2307e-13	2.54912e-12	CDC42	yes
ENSG00000071626.15	4357.92	0.22291	0.0535398	4.16344	3.13486e-05	0.000138529	DAZAP1	yes
ENSG00000071794.14	2437.25	-0.494877	0.101444	-4.87833	1.06989e-06	6.57563e-06	HLTF	yes
ENSG00000071894.13	3513.54	0.599986	0.0773443	7.75733	8.67351e-15	2.09376e-13	CPSF1	yes
ENSG00000072401.13	1043.1	-0.388084	0.100409	-3.86502	0.00011108	0.000432042	UBE2D1	yes
ENSG00000072501.16	5624.27	-0.273945	0.0845935	-3.23836	0.00120217	0.00361256	SMC1A	yes
ENSG00000073578.15	15614.2	-0.505831	0.118646	-4.26336	2.01375e-05	9.28978e-05	SDHA	yes
ENSG00000074201.7	3332.76	-0.227325	0.0630105	-3.60773	0.000308886	0.00107972	CLNS1A	yes
ENSG00000074356.15	3031.15	0.369603	0.0605195	6.10718	1.01409e-09	1.11687e-08	C17orf85	yes
ENSG00000074696.11	6032.44	-0.821575	0.140381	-5.85246	4.84353e-09	4.76395e-08	PTPLAD1	yes
ENSG00000075151.18	4207.83	-0.163589	0.0681672	-2.39982	0.0164033	0.0356752	EIF4G3	yes
ENSG00000075239.12	13912.3	-1.14161	0.183994	-6.20464	5.48219e-10	6.33787e-09	ACAT1	yes
ENSG00000075415.11	25076.8	-0.61096	0.117659	-5.19264	2.07338e-07	1.46849e-06	SLC25A3	yes
ENSG00000075420.11	9916.52	-0.291811	0.0898786	-3.24673	0.00116739	0.00352329	FNDC3B	yes
ENSG00000075624.12	211198	-0.206632	0.0779784	-2.64986	0.00805251	0.0191612	ACTB	yes
ENSG00000075785.11	16029.6	-0.431512	0.0691009	-6.24467	4.24692e-10	5.01084e-09	RAB7A	yes
ENSG00000075975.14	1300.14	-0.382894	0.0758072	-5.05089	4.39748e-07	2.91502e-06	MKRN2	yes
ENSG00000076053.9	1712.83	-0.421137	0.0857792	-4.90954	9.1288e-07	5.70431e-06	RBM7	yes
ENSG00000076650.5	816.829	0.146739	0.0537803	2.72849	0.00636247	0.0156189	GPATCH1	yes
ENSG00000076770.13	1633.87	-0.672056	0.193407	-3.47483	0.000511179	0.00168958	MBNL3	yes
ENSG00000076924.10	3614.07	0.169193	0.0702497	2.40845	0.0160202	0.0349605	XAB2	yes
ENSG00000076928.16	4473.54	0.669021	0.080425	8.31857	8.90327e-17	2.7829e-15	ARHGEF1	yes
ENSG00000077312.7	2542.98	0.26617	0.0833902	3.19186	0.0014136	0.00416447	SNRPA	yes
ENSG00000078668.12	5453.44	-0.267167	0.0784736	-3.40454	0.000662747	0.00212812	VDAC3	yes
ENSG00000079134.10	1184.57	0.636327	0.0756698	8.40927	4.12579e-17	1.35867e-15	THOC1	yes
ENSG00000079246.14	15657.7	-0.349694	0.0553007	-6.3235	2.55696e-10	3.13099e-09	XRCC5	yes
ENSG00000079308.15	58167.4	-0.308216	0.135789	-2.26982	0.0232186	0.0479995	TNS1	yes
ENSG00000079785.13	6720.46	-0.324476	0.045214	-7.17645	7.15464e-13	1.32448e-11	DDX1	yes
ENSG00000079841.17	11.4786	-1.08452	0.367804	-2.94864	0.00319179	0.00852379	RIMS1	yes
ENSG00000080802.17	1844.98	-0.256715	0.0578874	-4.43472	9.21924e-06	4.62208e-05	CNOT4	yes
ENSG00000080824.17	38915.2	-0.538002	0.120509	-4.4644	8.02938e-06	4.0802e-05	HSP90AA1	yes
ENSG00000082153.16	5022.25	-0.332624	0.0680971	-4.88456	1.03662e-06	6.39491e-06	BZW1	yes
ENSG00000082516.8	2069.64	-0.313211	0.0705326	-4.44066	8.96851e-06	4.50635e-05	GEMIN5	yes
ENSG00000083312.16	6590.35	-0.322278	0.085327	-3.77697	0.000158747	0.000595176	TNPO1	yes
ENSG00000083520.13	2882.42	-0.232314	0.0632027	-3.6757	0.000237198	0.000853758	DIS3	yes
ENSG00000084463.6	5171.77	-0.33028	0.0569727	-5.79717	6.74428e-09	6.45211e-08	WBP11	yes
ENSG00000084733.9	9490.54	-0.346897	0.0636158	-5.45299	4.95289e-08	3.97497e-07	RAB10	yes
ENSG00000085719.10	8299.26	-0.489717	0.0833151	-5.87789	4.15532e-09	4.12856e-08	CPNE3	yes
ENSG00000086589.10	3533.31	-0.154624	0.0544982	-2.83722	0.00455078	0.0116375	RBM22	yes
ENSG00000086758.14	16292.4	-0.334565	0.0789005	-4.24034	2.23179e-05	0.000101897	HUWE1	yes
ENSG00000087077.10	5190.07	0.270102	0.093099	2.90123	0.003717	0.00973667	TRIP6	yes
ENSG00000087087.17	4436.79	0.463828	0.0583788	7.94515	1.93962e-15	5.11538e-14	SRRT	yes
ENSG00000087269.14	1997.14	-0.220761	0.0567025	-3.89333	9.8877e-05	0.000388583	NOP14	yes
ENSG00000087274.15	17167.5	-0.262703	0.0474254	-5.5393	3.03683e-08	2.54197e-07	ADD1	yes
ENSG00000087302.7	4741.52	-0.218686	0.0733232	-2.98249	0.00285918	0.00775438	C14orf166	yes
ENSG00000087365.13	11084.1	-0.281142	0.0370316	-7.59194	3.15149e-14	7.02451e-13	SF3B2	yes
ENSG00000088205.11	4959.99	-0.206039	0.069879	-2.94851	0.00319306	0.00852558	DDX18	yes
ENSG00000088930.7	5472.69	-0.471397	0.0843663	-5.5875	2.30366e-08	1.98304e-07	XRN2	yes
ENSG00000089154.9	6390.9	-0.213842	0.0661505	-3.23267	0.0012264	0.00367715	GCN1L1	yes
ENSG00000089195.13	852.329	-0.238862	0.0764099	-3.12606	0.00177166	0.00507819	TRMT6	yes
ENSG00000089220.4	37280	-0.243092	0.0912089	-2.66523	0.00769366	0.0184111	PEBP1	yes
ENSG00000089248.6	7903.55	-0.235993	0.0860365	-2.74294	0.00608917	0.0150355	ERP29	yes
ENSG00000089280.17	16921.4	0.186088	0.0611258	3.04435	0.00233187	0.00647606	FUS	yes
ENSG00000089597.15	29172	-0.387978	0.0519236	-7.4721	7.89241e-14	1.67503e-12	GANAB	yes
ENSG00000089682.15	678.84	0.269198	0.071235	3.77901	0.000157451	0.000590831	RBM41	yes
ENSG00000089737.14	8632.45	-0.407596	0.0784078	-5.19841	2.00998e-07	1.42852e-06	DDX24	yes
ENSG00000089876.10	2268.08	-0.208387	0.0610205	-3.41503	0.000637745	0.00205612	DHX32	yes
ENSG00000090060.16	9476.4	-0.328841	0.0694619	-4.73412	2.2001e-06	1.26428e-05	PAPOLA	yes
ENSG00000090861.14	8852.53	-0.296213	0.0809699	-3.65831	0.000253887	0.000906475	AARS	yes
ENSG00000090905.16	4029.66	0.446527	0.091557	4.87704	1.0769e-06	6.61589e-06	TNRC6A	yes
ENSG00000091009.7	1598.2	-0.247365	0.0695198	-3.5582	0.000373404	0.00127847	RBM27	yes
ENSG00000091140.11	6643.76	-0.626153	0.123646	-5.06409	4.10359e-07	2.73283e-06	DLD	yes
ENSG00000091542.8	8227.16	-0.174014	0.0591173	-2.94353	0.00324488	0.0086495	ALKBH5	yes
ENSG00000092199.16	19909.1	-0.197849	0.0497145	-3.97971	6.89985e-05	0.000281574	HNRNPC	yes
ENSG00000092201.8	5633.39	-0.278661	0.0672072	-4.14629	3.37903e-05	0.000148088	SUPT16H	yes
ENSG00000092820.16	49731.6	-0.469759	0.110791	-4.24006	2.23461e-05	0.000101993	EZR	yes
ENSG00000092964.15	12945.3	-0.307283	0.117794	-2.60865	0.00909001	0.0213258	DPYSL2	yes
ENSG00000095139.12	11146.8	-0.455497	0.0557286	-8.17348	2.99608e-16	8.80234e-15	ARCN1	yes
ENSG00000096384.18	66532.5	-0.353301	0.0727829	-4.85418	1.20887e-06	7.35939e-06	HSP90AB1	yes
ENSG00000096401.7	3127	-0.369851	0.0672359	-5.5008	3.78071e-08	3.11139e-07	CDC5L	yes
ENSG00000096696.12	7412.44	-0.846311	0.242845	-3.48498	0.000492179	0.00163355	DSP	yes
ENSG00000099783.10	8886.46	-0.253973	0.056556	-4.49065	7.1007e-06	3.64965e-05	HNRNPM	yes
ENSG00000099899.13	1716.07	0.594435	0.0788264	7.54107	4.66144e-14	1.01484e-12	TRMT2A	yes
ENSG00000099942.11	5126.79	-0.209629	0.0463727	-4.52052	6.16876e-06	3.21363e-05	CRKL	yes
ENSG00000099995.17	8046.95	-0.398722	0.0652692	-6.10889	1.00325e-09	1.10692e-08	SF3A1	yes
ENSG00000100029.16	5260.48	-0.170162	0.0673009	-2.52838	0.0114591	0.0261332	PES1	yes
ENSG00000100038.18	28.3059	0.427556	0.105807	4.04092	5.3242e-05	0.000223156	TOP3B	yes
ENSG00000100109.15	1933.67	-0.442453	0.0802492	-5.51349	3.51792e-08	2.90902e-07	TFIP11	yes
ENSG00000100129.16	10852.7	-0.551604	0.108315	-5.09259	3.53206e-07	2.38805e-06	EIF3L	yes
ENSG00000100138.12	5908.05	-0.256988	0.0800566	-3.21009	0.00132696	0.00394023	NHP2L1	yes
ENSG00000100142.13	20.4629	1.02663	0.151578	6.77299	1.26147e-11	1.91923e-10	POLR2F	yes
ENSG00000100201.17	28936.3	0.560395	0.0669536	8.3699	5.7667e-17	1.8606e-15	DDX17	yes
ENSG00000100220.10	4625.85	-0.398349	0.0714886	-5.5722	2.51536e-08	2.14852e-07	RTCB	yes
ENSG00000100226.14	3049.31	-0.154202	0.0584656	-2.63748	0.00835238	0.0197873	GTPBP1	yes
ENSG00000100227.16	5646.2	-0.234367	0.0560742	-4.17959	2.92029e-05	0.000130008	POLDIP3	yes
ENSG00000100298.14	70.7693	0.733576	0.167162	4.38841	1.14184e-05	5.59178e-05	APOBEC3H	yes
ENSG00000100320.21	5825.08	-0.181804	0.0723054	-2.51438	0.011924	0.0270601	RBFOX2	yes
ENSG00000100345.19	77412.3	-0.543044	0.0884411	-6.14017	8.24309e-10	9.21774e-09	MYH9	yes
ENSG00000100353.16	12188.7	-0.210805	0.0652776	-3.22936	0.00124069	0.00371431	EIF3D	yes
ENSG00000100380.11	22537	-0.379726	0.071083	-5.34201	9.19217e-08	6.98025e-07	ST13	yes
ENSG00000100403.11	8426.74	-0.220595	0.0764918	-2.8839	0.00392788	0.0102256	ZC3H7B	yes
ENSG00000100410.6	1124.93	-0.307113	0.0767748	-4.00017	6.32957e-05	0.0002606	PHF5A	yes
ENSG00000100442.9	2056.84	-0.221318	0.0802517	-2.7578	0.0058192	0.014451	FKBP3	yes
ENSG00000100461.16	4034.97	-0.233232	0.0655576	-3.55766	0.000374169	0.00128089	RBM23	yes
ENSG00000100462.14	2898.93	-0.404305	0.0909235	-4.44665	8.7221e-06	4.39279e-05	PRMT5	yes
ENSG00000100603.12	3152.97	-0.275665	0.0515462	-5.34792	8.89731e-08	6.78146e-07	SNW1	yes
ENSG00000100632.9	4094.54	-0.255935	0.0942099	-2.71664	0.00659478	0.016113	ERH	yes
ENSG00000100650.14	10316.7	0.528765	0.0826246	6.39961	1.55773e-10	1.9766e-09	SRSF5	yes
ENSG00000100664.9	10063.5	-0.358601	0.0927307	-3.86713	0.000110125	0.00042864	EIF5	yes
ENSG00000100722.17	2369.25	-0.181895	0.0717171	-2.53628	0.0112036	0.0256279	ZC3H14	yes
ENSG00000100764.12	968.352	-0.408998	0.0746473	-5.47907	4.27557e-08	3.47676e-07	PSMC1	yes
ENSG00000100804.17	4677.21	-0.289828	0.0800667	-3.61983	0.000294792	0.00103577	PSMB5	yes
ENSG00000100813.13	6933.29	0.481372	0.0674141	7.14053	9.29739e-13	1.68776e-11	ACIN1	yes
ENSG00000100823.10	7748.72	-0.170182	0.0733266	-2.32088	0.0202935	0.0427974	APEX1	yes
ENSG00000100836.9	3596.32	0.793702	0.0912272	8.70027	3.31082e-18	1.25111e-16	PABPN1	yes
ENSG00000100883.10	3136.24	-0.313369	0.0704624	-4.44732	8.69481e-06	4.3809e-05	SRP54	yes
ENSG00000100902.9	1270.03	-0.310976	0.0928073	-3.35077	0.000805862	0.00253194	PSMA6	yes
ENSG00000100934.13	4131.69	-0.430348	0.0958215	-4.49114	7.08415e-06	3.64418e-05	SEC23A	yes
ENSG00000100941.7	4271.19	0.484652	0.0782289	6.19531	5.81705e-10	6.69085e-09	PNN	yes
ENSG00000101138.10	2059.59	-0.271872	0.041924	-6.48488	8.8801e-11	1.17098e-09	CSTF1	yes
ENSG00000101161.7	8357.39	-0.132649	0.0580207	-2.28624	0.0222404	0.0462507	PRPF6	yes
ENSG00000101182.13	6166.19	-0.257961	0.0851413	-3.0298	0.0024472	0.00675884	PSMA7	yes
ENSG00000101343.13	2149.84	-0.368464	0.0569221	-6.47314	9.59877e-11	1.25881e-09	CRNKL1	yes
ENSG00000101361.13	3815.74	0.201769	0.0660222	3.05607	0.00224256	0.00625548	NOP56	yes
ENSG00000101367.8	6805.16	-0.384662	0.058389	-6.58793	4.4601e-11	6.20651e-10	MAPRE1	yes
ENSG00000101444.11	10026.2	-0.269941	0.112003	-2.41013	0.0159468	0.0348196	AHCY	yes
ENSG00000101811.12	654.1	-0.322486	0.0499865	-6.45145	1.10785e-10	1.44144e-09	CSTF2	yes
ENSG00000102024.16	4508.81	-0.522308	0.121981	-4.28189	1.85311e-05	8.62545e-05	PLS3	yes
ENSG00000102081.12	3929.63	-0.248293	0.0820434	-3.02637	0.00247511	0.00682586	FMR1	yes
ENSG00000102144.12	62758.9	-0.424921	0.103505	-4.10533	4.03733e-05	0.000173945	PGK1	yes
ENSG00000102241.10	4309.48	-0.358205	0.0558706	-6.41132	1.44266e-10	1.84418e-09	HTATSF1	yes
ENSG00000102316.15	15213.3	-0.321829	0.0744988	-4.31992	1.56086e-05	7.38658e-05	MAGED2	yes
ENSG00000102317.16	13761.1	-0.189371	0.0829447	-2.2831	0.0224246	0.0465752	RBM3	yes
ENSG00000102531.15	6182.22	-0.324099	0.0884523	-3.6641	0.000248206	0.000888329	FNDC3A	yes
ENSG00000102786.13	1949.83	-0.253207	0.0740419	-3.41977	0.000626733	0.00202517	INTS6	yes
ENSG00000102879.14	2639.94	0.362776	0.145958	2.48549	0.0129375	0.0290506	CORO1A	yes
ENSG00000102978.11	5934.15	-0.33508	0.0635774	-5.27043	1.36106e-07	1.00225e-06	POLR2C	yes
ENSG00000103194.14	4616.65	-0.401535	0.0531925	-7.54871	4.39583e-14	9.60412e-13	USP10	yes
ENSG00000103226.16	262.486	-1.05038	0.202188	-5.19509	2.04622e-07	1.45165e-06	NOMO3	yes
ENSG00000103248.16	850.156	0.190936	0.0509163	3.75	0.000176831	0.000657197	MTHFSD	yes
ENSG00000103342.11	6863.68	-0.514846	0.0889832	-5.78587	7.21369e-09	6.85851e-08	GSPT1	yes
ENSG00000103353.14	3486.38	-0.162983	0.0651882	-2.50019	0.0124127	0.0280301	UBFD1	yes
ENSG00000103512.13	2756.9	-0.38898	0.0771515	-5.04176	4.61262e-07	3.0417e-06	NOMO1	yes
ENSG00000104112.7	46.793	-1.2687	0.386012	-3.28669	0.00101372	0.00311141	SCG3	yes
ENSG00000104129.8	813.811	0.319728	0.0735721	4.34578	1.38783e-05	6.64245e-05	DNAJC17	yes
ENSG00000104177.16	2238.36	0.229533	0.082576	2.77965	0.00544168	0.0136227	MYEF2	yes
ENSG00000104835.13	272.546	0.46052	0.0980125	4.69858	2.61978e-06	1.47996e-05	SARS2	yes
ENSG00000104852.13	7765.01	1.16261	0.0975526	11.9178	9.5592e-33	2.24829e-30	SNRNP70	yes
ENSG00000104897.8	3173.44	0.323637	0.104046	3.11051	0.00186766	0.00531934	SF3A2	yes
ENSG00000104907.11	1787.03	0.694425	0.0864966	8.02835	9.87925e-16	2.70148e-14	TRMT1	yes
ENSG00000105058.10	4246.02	-0.194254	0.0505928	-3.83956	0.000123256	0.000473794	FAM32A	yes
ENSG00000105127.7	2786.22	0.357816	0.066966	5.34324	9.1298e-08	6.93655e-07	AKAP8	yes
ENSG00000105220.13	40651.8	-0.319326	0.0860906	-3.70919	0.000207923	0.000760149	GPI	yes
ENSG00000105323.15	13460.5	-0.201471	0.0539524	-3.73424	0.000188286	0.000695026	HNRNPUL1	yes
ENSG00000105364.12	1906.29	-0.275105	0.0974746	-2.82232	0.00476769	0.0121216	MRPL4	yes
ENSG00000105447.11	2039.8	-0.257392	0.0599752	-4.29164	1.77358e-05	8.29658e-05	GRWD1	yes
ENSG00000105568.16	19121.9	-0.228208	0.0585396	-3.89836	9.68477e-05	0.000381758	PPP2R1A	yes
ENSG00000105793.14	1263.36	-0.2022	0.0780071	-2.59207	0.00954005	0.0222518	GTPBP10	yes
ENSG00000105849.5	1411.09	-0.362457	0.0733941	-4.93851	7.87228e-07	4.9828e-06	TWISTNB	yes
ENSG00000105939.11	3176.75	-0.259111	0.0763126	-3.39539	0.00068532	0.00219145	ZC3HAV1	yes
ENSG00000106105.12	4858.71	-0.352545	0.0998053	-3.53233	0.000411918	0.00139566	GARS	yes
ENSG00000106246.16	339.853	0.369703	0.0789198	4.68454	2.80589e-06	1.57537e-05	PTCD1	yes
ENSG00000106344.7	1643.77	0.242877	0.0571648	4.24871	2.15002e-05	9.85714e-05	RBM28	yes
ENSG00000106638.14	2819.39	-0.2301	0.0722393	-3.18525	0.00144628	0.00424911	TBL2	yes
ENSG00000106682.13	15570.3	-0.334949	0.0524434	-6.38686	1.69322e-10	2.1353e-09	EIF4H	yes
ENSG00000106803.8	3717.64	-0.260822	0.10151	-2.56942	0.010187	0.0235756	SEC61B	yes
ENSG00000106976.17	2609.74	0.660511	0.231712	2.85056	0.00436419	0.0112116	DNM1	yes
ENSG00000107105.13	100.102	-1.60917	0.269982	-5.96027	2.51826e-09	2.59613e-08	ELAVL2	yes
ENSG00000107164.15	3319.86	-0.230302	0.0551688	-4.17449	2.98649e-05	0.00013264	FUBP3	yes
ENSG00000107581.11	12710.4	-0.414142	0.0832847	-4.97261	6.60565e-07	4.23149e-06	EIF3A	yes
ENSG00000107625.11	2495.18	-0.230143	0.0638208	-3.60608	0.000310863	0.00108576	DDX50	yes
ENSG00000107651.11	2813.85	-0.273482	0.063173	-4.32909	1.49723e-05	7.12544e-05	SEC23IP	yes
ENSG00000107864.13	673.271	-0.458019	0.11186	-4.09457	4.22953e-05	0.00018139	CPEB3	yes
ENSG00000107951.11	1248.12	-0.151999	0.0501171	-3.03287	0.00242237	0.0066993	MTPAP	yes
ENSG00000108010.10	2255.32	-0.269465	0.0884174	-3.04765	0.00230639	0.00641483	GLRX3	yes
ENSG00000108064.9	2423.74	-0.489965	0.085257	-5.74692	9.08863e-09	8.4837e-08	TFAM	yes
ENSG00000108424.8	12065.9	-0.139997	0.0605089	-2.31367	0.0206861	0.0435124	KPNB1	yes
ENSG00000108528.12	5151.77	-0.422894	0.104954	-4.02933	5.59355e-05	0.000233197	SLC25A11	yes
ENSG00000108561.7	3700.17	-0.411937	0.0985606	-4.17953	2.92109e-05	0.000130031	C1QBP	yes
ENSG00000108588.12	8251.7	-0.457561	0.0695834	-6.57572	4.84175e-11	6.68786e-10	CCDC47	yes
ENSG00000108651.8	2084.61	0.192112	0.0474804	4.04614	5.20697e-05	0.000218861	UTP6	yes
ENSG00000108654.10	28989.6	0.204371	0.0738798	2.76627	0.00567024	0.0141128	DDX5	yes
ENSG00000108829.9	5301.45	-0.371059	0.0660138	-5.62093	1.89935e-08	1.66125e-07	LRRC59	yes
ENSG00000108848.14	5622.46	0.981838	0.0836212	11.7415	7.81019e-32	1.58565e-29	LUC7L3	yes
ENSG00000108883.11	4934.38	-0.200507	0.0435804	-4.60085	4.20765e-06	2.27086e-05	EFTUD2	yes
ENSG00000108953.15	33962.4	-0.291047	0.0581188	-5.00779	5.50595e-07	3.58249e-06	YWHAE	yes
ENSG00000109111.13	8332.18	-0.168817	0.0550312	-3.06767	0.00215737	0.00604409	SUPT6H	yes
ENSG00000109133.11	4445.26	-0.722465	0.128999	-5.60053	2.13694e-08	1.85323e-07	TMEM33	yes
ENSG00000109536.10	1032.75	-0.321552	0.0707778	-4.54312	5.54267e-06	2.91926e-05	FRG1	yes
ENSG00000109606.11	6149.16	-0.171403	0.0602784	-2.84352	0.00446178	0.0114377	DHX15	yes
ENSG00000109814.10	2812.33	-0.284125	0.0868925	-3.26984	0.00107607	0.00328174	UGDH	yes
ENSG00000109819.7	4779.17	-1.16717	0.224906	-5.18959	2.10757e-07	1.4905e-06	PPARGC1A	yes
ENSG00000109919.8	5472.42	-0.583086	0.0891242	-6.5424	6.05407e-11	8.21997e-10	MTCH2	yes
ENSG00000109971.12	48815.3	-0.641186	0.115585	-5.5473	2.90108e-08	2.4383e-07	HSPA8	yes
ENSG00000110090.11	8304.66	-0.461673	0.106355	-4.34085	1.41932e-05	6.78163e-05	CPT1A	yes
ENSG00000110104.10	1289.95	-0.245953	0.0698138	-3.52299	0.000426715	0.00143984	CCDC86	yes
ENSG00000110107.7	5370.35	-0.218172	0.0458052	-4.76305	1.90691e-06	1.11286e-05	PRPF19	yes
ENSG00000110172.10	1008.76	0.251967	0.101374	2.48552	0.0129363	0.0290495	CHORDC1	yes
ENSG00000110321.14	44909.2	-0.506923	0.0607386	-8.34598	7.06241e-17	2.24169e-15	EIF4G2	yes
ENSG00000110367.10	9603.35	-0.393629	0.0615335	-6.39699	1.58475e-10	2.00674e-09	DDX6	yes
ENSG00000110700.5	22233.8	-0.253356	0.103331	-2.45188	0.0142113	0.0315098	RPS13	yes
ENSG00000110844.12	488.649	0.459795	0.0964474	4.76732	1.86697e-06	1.09209e-05	PRPF40B	yes
ENSG00000110880.9	9865.15	-0.256815	0.1031	-2.49092	0.0127412	0.0286726	CORO1C	yes
ENSG00000111011.16	3943.84	0.138223	0.0518908	2.66372	0.00772819	0.0184815	RSRC2	yes
ENSG00000111142.12	4239.96	-0.348614	0.0573357	-6.08022	1.20021e-09	1.3045e-08	METAP2	yes
ENSG00000111144.8	7485.95	-0.239346	0.0660049	-3.62619	0.000287632	0.00101326	LTA4H	yes
ENSG00000111237.17	4096.4	-0.244598	0.0829437	-2.94896	0.00318841	0.00851633	VPS29	yes
ENSG00000111364.14	1011.92	0.491364	0.0598743	8.20658	2.27569e-16	6.77842e-15	DDX55	yes
ENSG00000111530.11	7079.23	-0.364901	0.0685685	-5.32169	1.02807e-07	7.74531e-07	CAND1	yes
ENSG00000111605.15	3483.31	0.101782	0.041542	2.4501	0.0142816	0.0316348	CPSF6	yes
ENSG00000111615.11	2173.91	-0.224429	0.0607969	-3.69145	0.000222975	0.000808448	KRR1	yes
ENSG00000111641.9	1577.14	0.45007	0.105345	4.27235	1.93426e-05	8.95961e-05	NOP2	yes
ENSG00000111667.12	5124.43	-0.201609	0.0698729	-2.88537	0.00390954	0.010184	USP5	yes
ENSG00000111669.13	60411.4	-0.285713	0.0876047	-3.2614	0.00110865	0.00337011	TPI1	yes
ENSG00000111716.11	31791.7	-0.512872	0.116941	-4.38575	1.15588e-05	5.64958e-05	LDHB	yes
ENSG00000111786.7	3686.65	-0.207455	0.0588534	-3.52495	0.000423557	0.00143084	SRSF9	yes
ENSG00000111845.4	718.579	-0.231218	0.0765609	-3.02005	0.0025273	0.00695154	PAK1IP1	yes
ENSG00000112118.16	3664.03	-0.186503	0.070747	-2.6362	0.00838415	0.019856	MCM3	yes
ENSG00000112232.8	4.65564	0.790573	0.246857	3.20255	0.00136217	0.00403033	KHDRBS2	yes
ENSG00000112249.12	2562.45	-0.415984	0.0871141	-4.77516	1.79562e-06	1.05408e-05	ASCC3	yes
ENSG00000112531.15	8798	-0.301518	0.0861742	-3.49894	0.000467119	0.00155952	QKI	yes
ENSG00000112787.11	2453.8	0.233561	0.097775	2.38876	0.0169053	0.0366283	FBRSL1	yes
ENSG00000112992.15	8630.81	-0.927174	0.185076	-5.0097	5.45162e-07	3.5509e-06	NNT	yes
ENSG00000112996.8	2528.26	-0.46666	0.102737	-4.54227	5.56525e-06	2.93008e-05	MRPS30	yes
ENSG00000113013.11	24223.9	-0.498541	0.0947793	-5.26002	1.4404e-07	1.05705e-06	HSPA9	yes
ENSG00000113048.15	4417.24	-0.254594	0.0835697	-3.04649	0.00231534	0.00643687	MRPS27	yes
ENSG00000113240.11	2389.05	0.773363	0.10517	7.35348	1.93106e-13	3.87442e-12	CLK4	yes
ENSG00000113387.10	7165.5	-0.258936	0.0664956	-3.89404	9.85892e-05	0.000387559	SUB1	yes
ENSG00000113407.12	4409.21	-0.381076	0.0709239	-5.37303	7.7424e-08	5.96778e-07	TARS	yes
ENSG00000113569.14	2101.36	-0.234375	0.0710168	-3.30027	0.000965913	0.00297871	NUP155	yes
ENSG00000113575.8	8788.75	-0.373889	0.066696	-5.60586	2.07218e-08	1.79998e-07	PPP2CA	yes
ENSG00000113593.10	1438.62	0.443822	0.0671374	6.61065	3.82631e-11	5.38373e-10	PPWD1	yes
ENSG00000113643.7	3964.02	-0.238141	0.0688068	-3.46101	0.000538152	0.00176881	RARS	yes
ENSG00000113649.10	2554.46	0.67066	0.0723846	9.26523	1.9465e-20	9.45588e-19	TCERG1	yes
ENSG00000113742.11	6111.09	-0.490467	0.137738	-3.56086	0.000369644	0.00126701	CPEB4	yes
ENSG00000114127.9	3029.12	-0.220176	0.0925013	-2.38025	0.0173011	0.0373543	XRN1	yes
ENSG00000114416.16	6666.51	-0.158649	0.065663	-2.41611	0.0156873	0.0343178	FXR1	yes
ENSG00000114503.9	3852.26	-0.254131	0.0631765	-4.02256	5.75685e-05	0.000239563	NCBP2	yes
ENSG00000114686.7	3775.87	-0.49626	0.102477	-4.84262	1.28136e-06	7.75358e-06	MRPL3	yes
ENSG00000114784.3	2338.79	-0.633917	0.127674	-4.96514	6.86521e-07	4.38601e-06	EIF1B	yes
ENSG00000114867.18	16987.1	-0.254423	0.0710575	-3.58053	0.000342901	0.00118535	EIF4G1	yes
ENSG00000115053.14	26424.4	-0.231275	0.0655227	-3.52969	0.000416044	0.00140811	NCL	yes
ENSG00000115091.10	11521.5	-0.264529	0.0555658	-4.76065	1.92972e-06	1.12437e-05	ACTR3	yes
ENSG00000115306.14	44616.2	-0.597116	0.101577	-5.87845	4.14128e-09	4.11556e-08	SPTBN1	yes
ENSG00000115310.16	26133.4	-0.431611	0.097601	-4.4222	9.77004e-06	4.86479e-05	RTN4	yes
ENSG00000115364.12	1976.13	-0.442805	0.0756682	-5.85193	4.85897e-09	4.77695e-08	MRPL19	yes
ENSG00000115368.8	1992.08	0.262984	0.0651051	4.03938	5.35933e-05	0.000224497	WDR75	yes
ENSG00000115484.13	8793.73	-0.381592	0.0776184	-4.91626	8.82124e-07	5.5295e-06	CCT4	yes
ENSG00000115524.14	17392.4	0.12681	0.0539294	2.3514	0.0187027	0.0399017	SF3B1	yes
ENSG00000115677.15	27116.8	-0.27396	0.0671374	-4.08059	4.49216e-05	0.000191376	HDLBP	yes
ENSG00000115761.14	1664.45	-0.225567	0.0499174	-4.51882	6.21857e-06	3.23605e-05	NOL10	yes
ENSG00000115816.12	3200.05	-0.321669	0.0780682	-4.12036	3.78275e-05	0.000163828	CEBPZ	yes
ENSG00000115866.9	13040.7	-0.223056	0.0890281	-2.50546	0.0122293	0.0276653	DARS	yes
ENSG00000115875.17	4380.78	0.286661	0.0576856	4.96937	6.71712e-07	4.29842e-06	SRSF7	yes
ENSG00000115946.6	1266.85	-0.369473	0.0844525	-4.37492	1.21476e-05	5.89585e-05	PNO1	yes
ENSG00000116001.14	3415.52	0.914867	0.0803827	11.3814	5.17633e-30	7.98546e-28	TIA1	yes
ENSG00000116030.15	5115.32	-0.243432	0.0580217	-4.19553	2.72238e-05	0.000121917	SUMO1	yes
ENSG00000116161.16	2871.69	-0.222298	0.0799103	-2.78184	0.00540509	0.0135453	CACYBP	yes
ENSG00000116221.14	3979.74	-0.406361	0.0736293	-5.51902	3.40897e-08	2.82599e-07	MRPL37	yes
ENSG00000116251.8	17481.6	-0.202856	0.0760883	-2.66606	0.00767466	0.0183698	RPL22	yes
ENSG00000116350.14	5098.21	0.219957	0.0613347	3.58619	0.000335551	0.00116246	SRSF4	yes
ENSG00000116455.12	1032.28	-0.197699	0.0767829	-2.57478	0.0100305	0.0232508	WDR77	yes
ENSG00000116473.13	4836.5	-0.340378	0.0682053	-4.99049	6.02253e-07	3.88804e-06	RAP1A	yes
ENSG00000116560.9	12076.9	0.263826	0.0619849	4.25629	2.07847e-05	9.55867e-05	SFPQ	yes
ENSG00000116750.12	1867.5	-0.260961	0.0715735	-3.64606	0.000266295	0.000946614	UCHL5	yes
ENSG00000116752.5	1728.25	-0.433681	0.0599768	-7.23082	4.80075e-13	9.1227e-12	BCAS2	yes
ENSG00000116754.12	6786.98	0.679688	0.0729586	9.31607	1.20724e-20	6.00704e-19	SRSF11	yes
ENSG00000116918.12	2124.17	-0.353366	0.0813284	-4.34493	1.39322e-05	6.66655e-05	TSNAX	yes
ENSG00000116954.7	1718.5	-0.302593	0.06541	-4.62611	3.72605e-06	2.03597e-05	RRAGC	yes
ENSG00000117133.9	1235.02	-0.31948	0.0559478	-5.71032	1.12762e-08	1.03329e-07	RPF1	yes
ENSG00000117174.9	1200.06	-0.169971	0.0648017	-2.62294	0.00871758	0.0205473	ZNHIT6	yes
ENSG00000117360.11	2311.79	0.946351	0.0801672	11.8047	3.69057e-32	7.90277e-30	PRPF3	yes
ENSG00000117419.13	2908.73	-0.220576	0.0822101	-2.68308	0.00729486	0.0175918	ERI3	yes
ENSG00000117450.12	12278.8	-0.256968	0.0769895	-3.3377	0.000844756	0.00264123	PRDX1	yes
ENSG00000117519.14	18702	-0.45888	0.0803319	-5.7123	1.1146e-08	1.02267e-07	CNN3	yes
ENSG00000117528.10	4360.91	-0.369907	0.0954229	-3.8765	0.000105969	0.000413999	ABCD3	yes
ENSG00000117569.17	1194.72	0.406496	0.0898085	4.52625	6.00388e-06	3.1357e-05	PTBP2	yes
ENSG00000117592.8	14284.6	-0.203758	0.0872384	-2.33565	0.0195097	0.0413553	PRDX6	yes
ENSG00000117751.16	2053.76	-0.271025	0.0408563	-6.63362	3.2756e-11	4.66529e-10	PPP1R8	yes
ENSG00000118246.12	2010.3	-0.311424	0.0686775	-4.53458	5.77174e-06	3.02695e-05	FASTKD2	yes
ENSG00000119203.12	1870.73	-0.182638	0.0625151	-2.9215	0.00348348	0.00920509	CPSF3	yes
ENSG00000119396.9	7412.36	-0.425226	0.0743477	-5.71942	1.06886e-08	9.84478e-08	RAB14	yes
ENSG00000119596.16	4177.77	-0.263868	0.0951529	-2.7731	0.00555254	0.0138535	YLPM1	yes
ENSG00000119616.10	2039.23	-0.325206	0.0668684	-4.86337	1.15406e-06	7.05622e-06	FCF1	yes
ENSG00000119707.12	4706.84	0.596094	0.0785226	7.59137	3.16549e-14	7.05207e-13	RBM25	yes
ENSG00000119711.11	5167.64	-0.638232	0.157631	-4.04889	5.14616e-05	0.000216728	ALDH6A1	yes
ENSG00000119812.17	2256.26	-0.33309	0.0691728	-4.81534	1.46952e-06	8.77612e-06	FAM98A	yes
ENSG00000120333.4	1409.12	-0.316513	0.0611606	-5.17512	2.2777e-07	1.599e-06	MRPS14	yes
ENSG00000120438.10	8758.84	-0.207663	0.0651999	-3.18502	0.00144743	0.00425131	TCP1	yes
ENSG00000120688.8	1066.08	-0.175771	0.0565248	-3.10962	0.00187328	0.00533253	WBP4	yes
ENSG00000120705.11	6830.85	-0.365394	0.077542	-4.7122	2.45055e-06	1.39166e-05	ETF1	yes
ENSG00000120800.4	2224.88	-0.468878	0.100097	-4.68423	2.81018e-06	1.57696e-05	UTP20	yes
ENSG00000121057.11	3856.78	-0.247747	0.07605	-3.25769	0.00112324	0.00340677	AKAP1	yes
ENSG00000121274.11	1408.48	-0.201538	0.0777405	-2.59245	0.00952948	0.022232	PAPD5	yes
ENSG00000121486.10	2228.65	-0.308466	0.0781823	-3.94547	7.9643e-05	0.000320485	TRMT1L	yes
ENSG00000121766.13	1626.41	-0.26621	0.052298	-5.09025	3.57601e-07	2.41473e-06	ZCCHC17	yes
ENSG00000121774.16	10163.8	-0.307193	0.0624348	-4.92022	8.64464e-07	5.42936e-06	KHDRBS1	yes
ENSG00000122026.9	13682.8	-0.430432	0.108036	-3.98416	6.77204e-05	0.000277086	RPL21	yes
ENSG00000122068.11	4286.09	-0.399092	0.0668301	-5.97174	2.34729e-09	2.43446e-08	FYTTD1	yes
ENSG00000122257.17	3169.07	0.228362	0.0590468	3.86748	0.000109968	0.000428143	RBBP6	yes
ENSG00000122359.16	13673.2	-0.244966	0.0813038	-3.01297	0.00258708	0.00709782	ANXA11	yes
ENSG00000122566.19	29921.6	0.188519	0.0487592	3.86634	0.000110481	0.000429948	HNRNPA2B1	yes
ENSG00000122692.8	4130.02	-0.359544	0.0543723	-6.61263	3.77551e-11	5.3192e-10	SMU1	yes
ENSG00000122965.9	1874.79	0.176609	0.0603264	2.92756	0.00341634	0.00905101	RBM19	yes
ENSG00000123131.11	5635.38	-0.286185	0.0932585	-3.06873	0.00214969	0.00602606	PRDX4	yes
ENSG00000123154.10	516.943	0.406461	0.0878874	4.62479	3.74976e-06	2.04627e-05	WDR83	yes
ENSG00000123200.15	4535.59	-0.364452	0.0737444	-4.94209	7.72879e-07	4.89775e-06	ZC3H13	yes
ENSG00000123297.15	1561.56	-0.232538	0.0946616	-2.45652	0.0140291	0.0311588	TSFM	yes
ENSG00000123983.12	3556.46	-0.416306	0.100852	-4.12789	3.66113e-05	0.000158929	ACSL3	yes
ENSG00000124193.13	8018.26	0.505743	0.0619433	8.16462	3.22439e-16	9.44088e-15	SRSF6	yes
ENSG00000124201.13	5461.66	-0.293562	0.0695171	-4.22288	2.41201e-05	0.000109337	ZNFX1	yes
ENSG00000124214.18	9415.56	-0.383418	0.0537189	-7.13749	9.50527e-13	1.72332e-11	STAU1	yes
ENSG00000124228.13	2971.34	0.144356	0.0596524	2.41995	0.0155225	0.0339933	DDX27	yes
ENSG00000124380.9	1671.47	-0.314874	0.0566446	-5.55878	2.71675e-08	2.29818e-07	SNRNP27	yes
ENSG00000124575.6	4.4615	0.858877	0.364298	2.35762	0.0183923	0.0393451	HIST1H1D	yes
ENSG00000124783.11	10078.7	-0.373851	0.057994	-6.44637	1.14557e-10	1.48872e-09	SSR1	yes
ENSG00000124795.13	5686.53	-0.235208	0.0870351	-2.70245	0.00688299	0.0167213	DEK	yes
ENSG00000125107.15	10136.8	-0.388085	0.0954582	-4.0655	4.79298e-05	0.000203166	CNOT1	yes
ENSG00000125166.11	7002.21	-0.688147	0.124419	-5.53089	3.18608e-08	2.65708e-07	GOT2	yes
ENSG00000125351.9	602.199	0.340098	0.0780608	4.35683	1.31957e-05	6.35298e-05	UPF3B	yes
ENSG00000125445.9	3105.75	-0.315983	0.0743928	-4.2475	2.1617e-05	9.90858e-05	MRPS7	yes
ENSG00000125651.12	6055.99	-0.195165	0.0585899	-3.33103	0.000865254	0.00269826	GTF2F1	yes
ENSG00000125844.14	16226.2	-0.277768	0.094067	-2.95287	0.00314833	0.00842237	RRBP1	yes
ENSG00000125870.9	2952.16	-0.208405	0.0708897	-2.93984	0.00328381	0.00873861	SNRPB2	yes
ENSG00000125944.17	5912.07	-0.311919	0.0588246	-5.30253	1.14206e-07	8.5339e-07	HNRNPR	yes
ENSG00000125977.6	3491.29	-0.241832	0.0569675	-4.24508	2.18513e-05	0.000100011	EIF2S2	yes
ENSG00000126226.20	1845.42	0.175998	0.0592405	2.97091	0.00296918	0.00801031	PCID2	yes
ENSG00000126524.8	6416.99	-0.239143	0.0575925	-4.15233	3.29109e-05	0.00014471	SBDS	yes
ENSG00000126698.9	5229.35	-0.259246	0.0510575	-5.07753	3.82371e-07	2.56709e-06	DNAJC8	yes
ENSG00000126777.16	11571.1	-0.315586	0.108177	-2.91731	0.0035306	0.00930674	KTN1	yes
ENSG00000126945.8	5696.84	-0.502145	0.0623104	-8.05876	7.7074e-16	2.1416e-14	HNRNPH2	yes
ENSG00000127022.13	76889.1	-0.465517	0.0885085	-5.25957	1.44393e-07	1.05874e-06	CANX	yes
ENSG00000127603.22	16269.8	-0.346652	0.100155	-3.46117	0.000537842	0.00176793	MACF1	yes
ENSG00000127804.11	2286.6	-0.132352	0.0572323	-2.31255	0.0207476	0.0436247	METTL16	yes
ENSG00000128050.7	5818.65	-0.289838	0.068763	-4.21502	2.49754e-05	0.000112692	PAICS	yes
ENSG00000128245.13	13320.1	-0.314768	0.0716295	-4.3944	1.11081e-05	5.4547e-05	YWHAH	yes
ENSG00000128739.19	4220.02	-0.441283	0.106867	-4.12927	3.63924e-05	0.000158107	SNRPN	yes
ENSG00000129084.16	3334.33	-0.199056	0.0718143	-2.77182	0.00557439	0.0139016	PSMA1	yes
ENSG00000129245.10	2227.62	-0.132275	0.0525692	-2.5162	0.0118627	0.0269466	FXR2	yes
ENSG00000129250.10	8542.85	-0.221035	0.0809356	-2.731	0.00631416	0.0155243	KIF1C	yes
ENSG00000129347.18	1689.8	0.325168	0.0630771	5.15509	2.5351e-07	1.76359e-06	KRI1	yes
ENSG00000129351.16	12519.4	0.172771	0.0444882	3.88351	0.00010296	0.000403413	ILF3	yes
ENSG00000129562.9	6516.98	-0.414594	0.0848624	-4.88549	1.03173e-06	6.36932e-06	DAD1	yes
ENSG00000130254.10	4074.2	0.26679	0.0701316	3.80413	0.000142304	0.000539543	SAFB2	yes
ENSG00000130332.13	1209.84	0.277793	0.116128	2.39213	0.0167511	0.0363363	LSM7	yes
ENSG00000130402.10	34964.4	-0.355965	0.0714361	-4.98299	6.26085e-07	4.02921e-06	ACTN4	yes
ENSG00000130764.8	3071.33	-0.149454	0.0455013	-3.28462	0.00102121	0.00313152	LRRC47	yes
ENSG00000130810.18	257.888	0.383361	0.102595	3.73665	0.00018649	0.000689171	PPAN	yes
ENSG00000130935.8	2331.71	-0.190834	0.0530109	-3.5999	0.000318337	0.00110863	NOL11	yes
ENSG00000130985.15	18332	-0.389917	0.0802832	-4.85677	1.19319e-06	7.27012e-06	UBA1	yes
ENSG00000131013.3	1531.53	-0.211675	0.0756843	-2.79682	0.00516089	0.0130091	PPIL4	yes
ENSG00000131051.19	10831.8	0.588495	0.0595405	9.88395	4.88702e-23	3.23604e-21	RBM39	yes
ENSG00000131236.15	18197.7	-0.357385	0.0490002	-7.29354	3.01922e-13	5.87213e-12	CAP1	yes
ENSG00000131473.15	27232.4	-0.320947	0.129841	-2.47185	0.0134417	0.0300481	ACLY	yes
ENSG00000131503.19	478.953	0.411656	0.108082	3.80874	0.000139678	0.000530758	ANKHD1	yes
ENSG00000131504.14	16938	-0.35753	0.0884439	-4.04245	5.28951e-05	0.000221897	DIAPH1	yes
ENSG00000131652.12	1624.08	0.489744	0.109544	4.47074	7.79501e-06	3.97215e-05	THOC6	yes
ENSG00000131773.12	1193.98	-0.274317	0.114577	-2.39416	0.0166585	0.0361536	KHDRBS3	yes
ENSG00000131876.15	1106.1	0.398408	0.0642194	6.20386	5.50959e-10	6.36271e-09	SNRPA1	yes
ENSG00000131981.14	15540.5	-0.652076	0.205949	-3.1662	0.00154444	0.00450093	LGALS3	yes
ENSG00000132153.13	3593.05	-0.277017	0.0786169	-3.52364	0.000425663	0.00143673	DHX30	yes
ENSG00000132305.19	5711	-0.45751	0.0719049	-6.36272	1.98214e-10	2.47213e-09	IMMT	yes
ENSG00000132341.10	9958.63	-0.309869	0.075831	-4.08631	4.38296e-05	0.000187261	RAN	yes
ENSG00000132382.13	2338.66	0.201909	0.0784425	2.57398	0.0100537	0.0232984	MYBBP1A	yes
ENSG00000132463.12	5747.69	-0.525567	0.0850714	-6.17795	6.49377e-10	7.39805e-09	GRSF1	yes
ENSG00000132466.16	6284.43	-0.282601	0.0786889	-3.59136	0.000328953	0.00114153	ANKRD17	yes
ENSG00000132467.3	1886.11	-0.336014	0.0753033	-4.46214	8.11459e-06	4.11912e-05	UTP3	yes
ENSG00000132478.8	1963.44	0.241898	0.0519703	4.65454	3.24706e-06	1.79844e-05	UNK	yes
ENSG00000132485.11	3364.22	0.50768	0.0682824	7.43501	1.04561e-13	2.18786e-12	ZRANB2	yes
ENSG00000132591.10	2580.19	-0.147576	0.0588956	-2.50572	0.0122201	0.027649	ERAL1	yes
ENSG00000132600.15	1644.23	0.197412	0.0629947	3.13378	0.00172568	0.00496231	PRMT7	yes
ENSG00000132603.12	1392.47	-0.260731	0.0769193	-3.38967	0.000699761	0.00223165	NIP7	yes
ENSG00000132646.9	3071.11	-0.268175	0.0750215	-3.57464	0.000350708	0.00120913	PCNA	yes
ENSG00000132780.15	4081.37	0.536372	0.0710183	7.55259	4.26699e-14	9.34634e-13	NASP	yes
ENSG00000132792.17	2927.43	-0.179819	0.0547633	-3.28357	0.00102502	0.00314162	CTNNBL1	yes
ENSG00000133112.15	251020	-0.230719	0.102231	-2.25684	0.024018	0.0494168	TPT1	yes
ENSG00000133226.15	4187.15	0.26909	0.0607443	4.42989	9.42819e-06	4.71588e-05	SRRM1	yes
ENSG00000133606.9	6519	-0.138018	0.0508501	-2.71422	0.00664318	0.0162156	MKRN1	yes
ENSG00000133706.16	8133.92	-0.229635	0.0642947	-3.57161	0.000354798	0.00122127	LARS	yes
ENSG00000133835.13	7878.77	-0.607204	0.107128	-5.66803	1.44451e-08	1.2956e-07	HSD17B4	yes
ENSG00000133858.14	1975.85	0.676969	0.0851692	7.94852	1.88749e-15	4.99013e-14	ZFC3H1	yes
ENSG00000134001.11	3758.29	-0.448611	0.0786519	-5.70375	1.172e-08	1.06963e-07	EIF2S1	yes
ENSG00000134186.10	2876.47	0.336972	0.0718177	4.69204	2.70497e-06	1.52328e-05	PRPF38B	yes
ENSG00000134308.12	13322.1	-0.394113	0.0648322	-6.07897	1.20954e-09	1.31336e-08	YWHAQ	yes
ENSG00000134318.12	4165.49	-0.218695	0.0930579	-2.3501	0.0187684	0.0400183	ROCK2	yes
ENSG00000134440.10	9885.46	-0.459389	0.0830623	-5.53066	3.1902e-08	2.66001e-07	NARS	yes
ENSG00000134453.14	3402.57	0.229757	0.0460678	4.98737	6.12072e-07	3.94788e-06	RBM17	yes
ENSG00000134644.14	6298.1	-0.272898	0.0579119	-4.7123	2.44942e-06	1.39139e-05	PUM1	yes
ENSG00000134684.9	3518.29	-0.207209	0.0593141	-3.49341	0.000476887	0.00158904	YARS	yes
ENSG00000134815.17	1133.43	0.659112	0.0825551	7.9839	1.41786e-15	3.80938e-14	DHX34	yes
ENSG00000134910.11	9538.79	-0.380382	0.0562437	-6.76311	1.35059e-11	2.04757e-10	STT3A	yes
ENSG00000135097.5	87.7993	0.550294	0.188413	2.92069	0.00349258	0.00922518	MSI1	yes
ENSG00000135250.15	1813.55	-0.289857	0.0736135	-3.93756	8.2316e-05	0.000330162	SRPK2	yes
ENSG00000135269.16	5890.74	-0.343246	0.107654	-3.18842	0.00143051	0.00420881	TES	yes
ENSG00000135316.16	8626.54	-0.277124	0.0640387	-4.32744	1.50849e-05	7.17196e-05	SYNCRIP	yes
ENSG00000135372.7	3197.95	-0.125487	0.049958	-2.51185	0.0120102	0.0272312	NAT10	yes
ENSG00000135387.18	12388.7	-0.418743	0.0634945	-6.59494	4.25419e-11	5.93725e-10	CAPRIN1	yes
ENSG00000135482.5	649.451	-0.100186	0.0442995	-2.26157	0.0237243	0.0488923	ZC3H10	yes
ENSG00000135486.16	34569.2	-0.151996	0.061615	-2.46687	0.0136301	0.0303997	HNRNPA1	yes
ENSG00000135624.14	11692.2	-0.278194	0.0542167	-5.13115	2.87977e-07	1.9818e-06	CCT7	yes
ENSG00000135763.8	575.544	-0.472569	0.112299	-4.20814	2.57486e-05	0.000115852	URB2	yes
ENSG00000135829.15	9543.01	-0.395955	0.0574354	-6.89392	5.42744e-12	8.79197e-11	DHX9	yes
ENSG00000135900.3	2153.35	-0.423099	0.0728762	-5.80572	6.40885e-09	6.15722e-08	MRPL44	yes
ENSG00000136045.10	3437.43	-0.248561	0.0452395	-5.49433	3.92194e-08	3.21715e-07	PWP1	yes
ENSG00000136068.13	24764.1	-0.544588	0.156623	-3.47707	0.000506922	0.00167692	FLNB	yes
ENSG00000136238.16	17607.3	-0.187367	0.0524327	-3.57347	0.000352278	0.00121367	RAC1	yes
ENSG00000136243.15	1123.22	0.187799	0.082518	2.27585	0.022855	0.0473504	NUPL2	yes
ENSG00000136271.9	4071.69	0.326283	0.0688344	4.74012	2.1359e-06	1.23117e-05	DDX56	yes
ENSG00000136448.10	6495.6	-0.107102	0.0467563	-2.29064	0.0219844	0.0458045	NMT1	yes
ENSG00000136463.7	1401.24	-0.320581	0.0950369	-3.37322	0.00074294	0.00235401	TACO1	yes
ENSG00000136527.16	5497.36	-0.134277	0.0528961	-2.53851	0.0111325	0.0254896	TRA2B	yes
ENSG00000136628.16	7832.08	-0.374672	0.0795322	-4.71095	2.46563e-06	1.39931e-05	EPRS	yes
ENSG00000136875.11	2117.7	-0.326225	0.0718137	-4.54266	5.55501e-06	2.9254e-05	PRPF4	yes
ENSG00000136891.12	1572.45	-0.15341	0.0562387	-2.72784	0.00637515	0.0156483	TEX10	yes
ENSG00000136937.11	1857.96	-0.262212	0.0705899	-3.71459	0.000203533	0.000745619	NCBP1	yes
ENSG00000137076.17	32335.2	-0.435322	0.0764294	-5.69573	1.22844e-08	1.11641e-07	TLN1	yes
ENSG00000137168.7	1060.7	-0.444049	0.0888958	-4.99516	5.87877e-07	3.80446e-06	PPIL1	yes
ENSG00000137547.7	2580.36	-0.407595	0.111828	-3.64485	0.000267548	0.000950519	MRPL15	yes
ENSG00000137574.9	1124.14	-0.188895	0.0690091	-2.73725	0.00619547	0.0152697	TGS1	yes
ENSG00000137710.13	8385.89	-0.411766	0.0966367	-4.26097	2.03544e-05	9.37882e-05	RDX	yes
ENSG00000137815.13	3676.7	-0.208501	0.051699	-4.03298	5.50732e-05	0.000230002	RTF1	yes
ENSG00000137944.15	1242.52	-0.255405	0.0890754	-2.86729	0.00414002	0.0107095	CCBL2	yes
ENSG00000137948.17	2.0085	1.38574	0.309958	4.47072	7.79554e-06	3.97215e-05	BRDT	yes
ENSG00000138029.12	13360	-0.512352	0.0901839	-5.68119	1.3376e-08	1.20727e-07	HADHB	yes
ENSG00000138035.13	1367.24	-0.15692	0.0690667	-2.27201	0.023086	0.0477554	PNPT1	yes
ENSG00000138095.17	11086.1	-0.408325	0.0837316	-4.87659	1.07933e-06	6.62798e-06	LRPPRC	yes
ENSG00000138231.11	988.943	-0.313815	0.0565958	-5.54484	2.94216e-08	2.47138e-07	DBR1	yes
ENSG00000138279.14	8836.24	-0.391941	0.0760696	-5.1524	2.57176e-07	1.78563e-06	ANXA7	yes
ENSG00000138430.14	4694.23	-0.299526	0.0736868	-4.06485	4.80639e-05	0.000203634	OLA1	yes
ENSG00000138593.7	5850.47	-0.300557	0.103343	-2.90835	0.00363342	0.00954506	SECISBP2L	yes
ENSG00000138646.7	772.668	-0.393961	0.114069	-3.45372	0.000552903	0.00181218	HERC5	yes
ENSG00000138757.13	8249.02	-0.57416	0.0853071	-6.73051	1.69073e-11	2.52764e-10	G3BP2	yes
ENSG00000138768.13	7459.1	-0.406141	0.0874022	-4.64681	3.3711e-06	1.85924e-05	USO1	yes
ENSG00000139131.11	770.942	-0.215411	0.0756469	-2.84759	0.00440519	0.0113075	YARS2	yes
ENSG00000139168.6	2714.53	-0.262012	0.0766693	-3.41743	0.000632157	0.00204055	ZCRB1	yes
ENSG00000139218.16	7852.98	-0.194772	0.0758271	-2.56863	0.01021	0.0236226	SCAF11	yes
ENSG00000139233.5	1103.01	-0.258611	0.0555764	-4.65325	3.26748e-06	1.80882e-05	LLPH	yes
ENSG00000139675.11	298.754	0.415581	0.0712085	5.83612	5.34299e-09	5.20524e-08	HNRNPA1L2	yes
ENSG00000139746.14	2877.59	0.366769	0.062809	5.83943	5.23797e-09	5.11219e-08	RBM26	yes
ENSG00000139767.7	57.6068	1.0109	0.300365	3.36557	0.000763861	0.00241355	SRRM4	yes
ENSG00000139793.17	6749.51	-0.265672	0.0860681	-3.08676	0.00202348	0.00571025	MBNL2	yes
ENSG00000140105.16	8158.86	-0.347088	0.0873754	-3.97237	7.11609e-05	0.00028952	WARS	yes
ENSG00000140259.6	2269.65	-0.459096	0.0536068	-8.56413	1.08894e-17	3.84802e-16	MFAP1	yes
ENSG00000140319.9	13375.3	-0.306967	0.0819666	-3.74503	0.000180374	0.000668979	SRP14	yes
ENSG00000140350.14	7366.9	-0.192942	0.0468824	-4.11545	3.86418e-05	0.000167104	ANP32A	yes
ENSG00000140488.13	3.47928	1.29974	0.265535	4.89481	9.83992e-07	6.11316e-06	CELF6	yes
ENSG00000140575.11	17318.8	-0.49849	0.0737521	-6.75899	1.38952e-11	2.10216e-10	IQGAP1	yes
ENSG00000140694.15	2870.43	-0.160856	0.0631458	-2.54737	0.0108537	0.0249256	PARN	yes
ENSG00000140939.13	6570.11	0.536884	0.146741	3.65872	0.000253481	0.000905175	NOL3	yes
ENSG00000141076.16	4038.29	-0.315719	0.089234	-3.5381	0.000403013	0.00136928	CIRH1A	yes
ENSG00000141367.10	27745.5	-0.607308	0.0727161	-8.35177	6.72484e-17	2.14403e-15	CLTC	yes
ENSG00000141522.10	11799.8	-0.184453	0.0726142	-2.54018	0.0110795	0.0253858	ARHGDIA	yes
ENSG00000141543.8	3789.39	-0.232566	0.0635128	-3.66172	0.000250531	0.000895797	EIF4A3	yes
ENSG00000141759.13	2463.41	-0.376268	0.0985382	-3.8185	0.000134268	0.000512052	TXNL4A	yes
ENSG00000141994.14	1103.32	0.321236	0.0793438	4.04865	5.15129e-05	0.000216859	DUS3L	yes
ENSG00000142657.19	3661.97	-0.461543	0.106133	-4.34874	1.36922e-05	6.56361e-05	PGD	yes
ENSG00000142798.15	38837.8	-0.826377	0.191442	-4.3166	1.5845e-05	7.48531e-05	HSPG2	yes
ENSG00000142864.13	13526.8	-0.372683	0.0618921	-6.0215	1.72809e-09	1.82301e-08	SERBP1	yes
ENSG00000143319.15	1999.31	-0.173106	0.0636865	-2.71809	0.00656601	0.0160554	ISG20L2	yes
ENSG00000143621.15	6614.95	-0.223606	0.0688978	-3.24547	0.00117256	0.00353502	ILF2	yes
ENSG00000143633.11	456.669	0.265957	0.0505644	5.25976	1.44246e-07	1.0582e-06	C1orf131	yes
ENSG00000143748.16	918.62	0.166284	0.0559353	2.9728	0.002951	0.00796776	NVL	yes
ENSG00000143761.12	28217.5	-0.286099	0.0650458	-4.39843	1.09039e-05	5.36666e-05	ARF1	yes
ENSG00000143793.11	726.872	0.479572	0.0876869	5.46914	4.52228e-08	3.65802e-07	C1orf35	yes
ENSG00000143799.11	5802.68	-0.42971	0.0851093	-5.04892	4.44323e-07	2.94172e-06	PARP1	yes
ENSG00000143870.11	11395.7	-0.437473	0.0916783	-4.77183	1.8256e-06	1.07008e-05	PDIA6	yes
ENSG00000143889.14	1749.46	-0.287387	0.0715879	-4.01447	5.95796e-05	0.00024693	HNRNPLL	yes
ENSG00000144028.13	16671.2	-0.249111	0.0691364	-3.60317	0.000314355	0.00109636	SNRNP200	yes
ENSG00000144048.9	1480.66	-0.164058	0.0625769	-2.62171	0.00874899	0.0206122	DUSP11	yes
ENSG00000144161.11	479.058	0.501038	0.0690743	7.25361	4.05808e-13	7.79054e-12	ZC3H8	yes
ENSG00000144231.9	1760.6	-0.119599	0.0484829	-2.46682	0.013632	0.0304023	POLR2D	yes
ENSG00000144381.15	21185.7	-0.213354	0.0794955	-2.68385	0.00727787	0.0175557	HSPD1	yes
ENSG00000144635.7	1660.32	-0.387535	0.0697895	-5.55291	2.80945e-08	2.36869e-07	DYNC1LI1	yes
ENSG00000144867.10	3540.74	-0.481299	0.0926321	-5.19581	2.03828e-07	1.44673e-06	SRPRB	yes
ENSG00000144895.10	7235.21	-0.414275	0.0790558	-5.24029	1.60327e-07	1.16251e-06	EIF2A	yes
ENSG00000145050.14	2289.32	-0.520394	0.118388	-4.39565	1.10441e-05	5.42882e-05	MANF	yes
ENSG00000145216.14	1784.47	-0.268159	0.0510023	-5.25779	1.45796e-07	1.06758e-06	FIP1L1	yes
ENSG00000145354.8	3093.08	-0.334298	0.0886408	-3.77138	0.000162346	0.000607244	CISD2	yes
ENSG00000145414.7	615.138	-0.305982	0.071077	-4.30494	1.6703e-05	7.86646e-05	NAF1	yes
ENSG00000145425.8	22656	-0.302711	0.0856291	-3.53515	0.000407548	0.00138229	RPS3A	yes
ENSG00000145741.14	22530.2	-0.20144	0.0767801	-2.6236	0.00870054	0.020515	BTF3	yes
ENSG00000145833.14	3382.69	-0.189817	0.0717969	-2.64381	0.00819782	0.0194661	DDX46	yes
ENSG00000145907.13	10022.8	-0.32397	0.0662735	-4.88838	1.01671e-06	6.29017e-06	G3BP1	yes
ENSG00000145912.7	2528.52	-0.281803	0.0941544	-2.99299	0.00276263	0.00752286	NHP2	yes
ENSG00000146007.9	5917.98	-0.34299	0.0657294	-5.21821	1.80665e-07	1.29536e-06	ZMAT2	yes
ENSG00000146223.13	5295.03	-0.203132	0.0488008	-4.16248	3.14815e-05	0.000139017	RPL7L1	yes
ENSG00000146282.16	1967.98	-0.197973	0.0653568	-3.0291	0.00245281	0.00677216	RARS2	yes
ENSG00000146701.10	11188	-0.466759	0.109181	-4.27511	1.91046e-05	8.86595e-05	MDH2	yes
ENSG00000146731.9	8777.89	-0.242345	0.0671709	-3.6079	0.000308691	0.00107923	CCT6A	yes
ENSG00000146834.12	4745.08	-0.28375	0.0681835	-4.16157	3.16069e-05	0.000139513	MEPCE	yes
ENSG00000147065.15	45503.6	-0.436664	0.0779848	-5.59935	2.15156e-08	1.86479e-07	MSN	yes
ENSG00000147140.14	17338.1	-0.199489	0.0585524	-3.40702	0.000656768	0.00211065	NONO	yes
ENSG00000147586.8	683.346	-0.444236	0.106971	-4.15285	3.28364e-05	0.000144437	MRPS28	yes
ENSG00000147649.8	7763.48	-0.285663	0.0811157	-3.52167	0.000428838	0.00144618	MTDH	yes
ENSG00000147669.9	2076.96	-0.247421	0.0722187	-3.426	0.000612548	0.0019841	POLR2K	yes
ENSG00000147677.9	12088.8	-0.248686	0.0677659	-3.66978	0.00024276	0.000871518	EIF3H	yes
ENSG00000147679.10	1056.83	-0.278153	0.0694734	-4.00374	6.235e-05	0.000257173	UTP23	yes
ENSG00000148248.12	12372.7	-0.506215	0.0663393	-7.6307	2.33483e-14	5.30589e-13	SURF4	yes
ENSG00000149016.14	851.102	0.37401	0.0789084	4.73981	2.13921e-06	1.23275e-05	TUT1	yes
ENSG00000149136.6	8282.56	-0.19016	0.0563975	-3.37177	0.000746868	0.00236524	SSRP1	yes
ENSG00000149532.14	5567.22	0.411975	0.0598625	6.88202	5.90115e-12	9.50922e-11	CPSF7	yes
ENSG00000149925.15	134360	-0.261954	0.0850287	-3.08077	0.00206464	0.00581306	ALDOA	yes
ENSG00000150459.11	9861.73	-0.334834	0.0742696	-4.50836	6.53303e-06	3.38414e-05	SAP18	yes
ENSG00000150753.10	7281.11	-0.284598	0.0679592	-4.18778	2.81697e-05	0.00012576	CCT5	yes
ENSG00000150991.13	57571.1	-0.246068	0.074474	-3.30408	0.000952896	0.00294469	UBC	yes
ENSG00000151247.11	1622.99	-0.50793	0.0977394	-5.19678	2.02768e-07	1.43992e-06	EIF4E	yes
ENSG00000151304.5	775.075	-0.382761	0.0913941	-4.18803	2.81384e-05	0.000125659	SRFBP1	yes
ENSG00000151923.16	4002.59	0.194446	0.0498675	3.89925	9.64907e-05	0.000380456	TIAL1	yes
ENSG00000151962.6	20.9796	0.768534	0.282994	2.71572	0.0066131	0.0161495	RBM46	yes
ENSG00000152234.14	35221.2	-0.964205	0.143848	-6.70295	2.0426e-11	3.00361e-10	ATP5A1	yes
ENSG00000152518.6	9268.87	-0.187224	0.0822999	-2.2749	0.0229117	0.0474564	ZFP36L2	yes
ENSG00000152601.16	9939.49	-0.245479	0.0696793	-3.52298	0.000426723	0.00143984	MBNL1	yes
ENSG00000152778.8	2395.1	-0.37514	0.080002	-4.68913	2.7437e-06	1.54288e-05	IFIT5	yes
ENSG00000153015.14	1291.03	-0.290529	0.0640162	-4.53837	5.66909e-06	2.97928e-05	CWC27	yes
ENSG00000153113.22	16879.2	-0.231213	0.0866789	-2.66746	0.00764264	0.0183084	CAST	yes
ENSG00000153187.15	21715.8	-0.263881	0.0547217	-4.82224	1.41958e-06	8.50504e-06	HNRNPU	yes
ENSG00000153944.9	6469.63	-0.598229	0.138908	-4.30667	1.65733e-05	7.80962e-05	MSI2	yes
ENSG00000154556.16	6277.61	-0.449257	0.118649	-3.78642	0.000152832	0.000575608	SORBS2	yes
ENSG00000154719.12	1356.65	-0.285305	0.0776352	-3.67495	0.000237897	0.000855987	MRPL39	yes
ENSG00000154743.16	382.973	0.228139	0.0761568	2.99566	0.00273855	0.00746438	TSEN2	yes
ENSG00000155363.17	2813.13	0.588014	0.0776287	7.5747	3.59968e-14	7.97805e-13	MOV10	yes
ENSG00000155636.13	500.84	0.174467	0.053212	3.27872	0.00104279	0.00318973	RBM45	yes
ENSG00000156110.12	1168.64	-0.500351	0.113075	-4.42495	9.64655e-06	4.81221e-05	ADK	yes
ENSG00000156471.11	3698.96	-0.299837	0.0688321	-4.35606	1.32425e-05	6.37144e-05	PTDSS1	yes
ENSG00000156508.16	417650	-0.42725	0.0987149	-4.32812	1.5039e-05	7.15322e-05	EEF1A1	yes
ENSG00000156531.15	1499.08	-0.241314	0.0819739	-2.94379	0.00324218	0.00864442	PHF6	yes
ENSG00000156735.9	1395.51	-0.315236	0.0795553	-3.96248	7.41762e-05	0.000300482	BAG4	yes
ENSG00000156976.13	22806	-0.234652	0.0918068	-2.55593	0.0105905	0.0243978	EIF4A2	yes
ENSG00000157110.14	11202.5	0.237683	0.0853157	2.78593	0.00533748	0.0133907	RBPMS	yes
ENSG00000157895.10	1157.28	-0.230578	0.0491992	-4.68663	2.77745e-06	1.56063e-05	C12orf43	yes
ENSG00000158417.9	7844.08	-0.234879	0.100585	-2.33512	0.0195371	0.0414071	EIF5B	yes
ENSG00000159111.11	3290.75	-0.172994	0.0664689	-2.60264	0.009251	0.021648	MRPL10	yes
ENSG00000159176.12	9901.05	-0.417902	0.106237	-3.93368	8.36544e-05	0.000334968	CSRP1	yes
ENSG00000159228.11	4407.5	-0.320848	0.116892	-2.74483	0.00605419	0.0149603	CBR1	yes
ENSG00000159409.13	3.19289	1.17307	0.173512	6.76076	1.37272e-11	2.07821e-10	CELF3	yes
ENSG00000160201.10	55.1808	1.1456	0.202158	5.66683	1.45467e-08	1.3033e-07	U2AF1	yes
ENSG00000160679.11	3674.06	0.177649	0.0444374	3.99773	6.39517e-05	0.000262974	CHTOP	yes
ENSG00000160710.14	17015.1	-0.180965	0.0629773	-2.8735	0.00405948	0.0105243	ADAR	yes
ENSG00000160752.13	3759.17	-0.222645	0.0654551	-3.40149	0.000670205	0.00214904	FDPS	yes
ENSG00000160818.15	1155.47	-0.185734	0.0823221	-2.25619	0.0240587	0.0494892	GPATCH4	yes
ENSG00000161265.13	446.028	1.04082	0.122955	8.46503	2.56088e-17	8.67215e-16	U2AF1L4	yes
ENSG00000161547.13	5377.4	0.466417	0.0615777	7.57444	3.60683e-14	7.98978e-13	SRSF2	yes
ENSG00000161634.10	1.33508	3.12882	0.485407	6.44577	1.15018e-10	1.49381e-09	DCD	yes
ENSG00000161813.19	3089.31	-0.37351	0.114346	-3.26649	0.00108889	0.00331614	LARP4	yes
ENSG00000161847.12	1252.56	-0.227533	0.0796931	-2.85511	0.00430215	0.0110793	RAVER1	yes
ENSG00000161960.13	479.372	1.52388	0.146288	10.417	2.07476e-25	1.77535e-23	EIF4A1	yes
ENSG00000162231.12	3780.55	0.582066	0.0707459	8.22756	1.91072e-16	5.74697e-15	NXF1	yes
ENSG00000162437.13	1922.64	-0.282296	0.0897315	-3.14601	0.00165515	0.00478436	RAVER2	yes
ENSG00000162517.11	4289.32	-0.343316	0.0597921	-5.74183	9.36562e-09	8.71203e-08	PEF1	yes
ENSG00000162642.12	731.907	0.283619	0.0586781	4.83348	1.3417e-06	8.08345e-06	C1orf52	yes
ENSG00000162664.15	1487.79	0.298682	0.0621501	4.80583	1.54114e-06	9.1556e-06	ZNF326	yes
ENSG00000162851.7	768.809	-0.408418	0.0875581	-4.66454	3.09307e-06	1.72179e-05	TFB2M	yes
ENSG00000163156.10	1291.53	0.24384	0.0917327	2.65816	0.00785689	0.0187517	SCNM1	yes
ENSG00000163319.9	731.824	-0.246913	0.0682628	-3.6171	0.000297926	0.00104601	MRPS18C	yes
ENSG00000163320.9	5678.12	-0.327629	0.084136	-3.89405	9.85856e-05	0.000387559	CGGBP1	yes
ENSG00000163399.14	54062	-0.870025	0.145592	-5.97575	2.29027e-09	2.37703e-08	ATP1A1	yes
ENSG00000163468.13	11309	-0.156653	0.0692619	-2.26175	0.0237127	0.0488802	CCT3	yes
ENSG00000163541.10	6349.81	-0.449541	0.141588	-3.17499	0.0014984	0.00438426	SUCLG1	yes
ENSG00000163577.6	534.63	-0.544105	0.178295	-3.05171	0.00227539	0.00633843	EIF5A2	yes
ENSG00000163584.16	1145.31	0.367558	0.151249	2.43015	0.0150928	0.0331704	RPL22L1	yes
ENSG00000163605.13	2862.94	-0.423093	0.0892001	-4.74319	2.10378e-06	1.21379e-05	PPP4R2	yes
ENSG00000163634.10	2097.86	-0.257719	0.100534	-2.5635	0.0103623	0.0239311	THOC7	yes
ENSG00000163694.13	9049.24	-0.561812	0.103186	-5.44468	5.18988e-08	4.14584e-07	RBM47	yes
ENSG00000163877.9	1077.36	-0.274495	0.0591356	-4.64179	3.45404e-06	1.90133e-05	SNIP1	yes
ENSG00000163882.8	2589.52	0.323222	0.0925739	3.49151	0.0004803	0.00159868	POLR2H	yes
ENSG00000163902.10	18099.4	-0.572113	0.081104	-7.05407	1.73758e-12	3.04757e-11	RPN1	yes
ENSG00000163950.11	2133.52	-0.405824	0.091974	-4.41238	1.02241e-05	5.06861e-05	SLBP	yes
ENSG00000164062.11	5062.2	-0.723388	0.150827	-4.79615	1.61743e-06	9.56916e-06	APEH	yes
ENSG00000164134.11	2616.59	-0.366108	0.0807201	-4.53552	5.74615e-06	3.015e-05	NAA15	yes
ENSG00000164164.14	3288.17	-0.173883	0.075351	-2.30763	0.0210196	0.0440953	OTUD4	yes
ENSG00000164167.8	639.821	-0.162215	0.0600917	-2.69947	0.00694507	0.0168506	LSM6	yes
ENSG00000164338.8	765.724	-0.197694	0.0792753	-2.49377	0.0126395	0.0284771	UTP15	yes
ENSG00000164346.8	7033.91	-0.320843	0.0977988	-3.28064	0.00103571	0.00317054	NSA2	yes
ENSG00000164548.9	3255.95	0.514231	0.0656212	7.83635	4.63822e-15	1.16337e-13	TRA2A	yes
ENSG00000164609.8	3674.89	-0.323526	0.0690823	-4.6832	2.82434e-06	1.58387e-05	SLU7	yes
ENSG00000164896.18	3706.84	0.279744	0.123763	2.26031	0.0238021	0.0490292	FASTK	yes
ENSG00000164902.12	2509.48	-0.317228	0.0627628	-5.05441	4.31732e-07	2.86674e-06	PHAX	yes
ENSG00000164924.16	32520.6	-0.200328	0.0637509	-3.14235	0.00167596	0.00483607	YWHAZ	yes
ENSG00000164934.12	1745.68	-0.199107	0.0730952	-2.72395	0.00645069	0.0158121	DCAF13	yes
ENSG00000164944.10	3773.13	-0.294703	0.0616183	-4.78271	1.72944e-06	1.01913e-05	KIAA1429	yes
ENSG00000164985.13	4439.29	-0.190391	0.0832913	-2.28584	0.0222634	0.0462939	PSIP1	yes
ENSG00000165119.17	32256.5	-0.326738	0.0397302	-8.22391	1.96976e-16	5.90804e-15	HNRNPK	yes
ENSG00000165209.17	1251.71	-0.552824	0.14002	-3.94817	7.87509e-05	0.000317222	STRBP	yes
ENSG00000165280.14	16273.7	-0.476054	0.0516356	-9.21949	2.98509e-20	1.41426e-18	VCP	yes
ENSG00000165424.6	1223.27	-0.354111	0.122563	-2.88922	0.00386194	0.0100734	ZCCHC24	yes
ENSG00000165494.9	3260.03	0.274297	0.0755839	3.62904	0.00028448	0.00100331	PCF11	yes
ENSG00000165629.18	10736.8	-0.358059	0.0833562	-4.29553	1.74275e-05	8.171e-05	ATP5C1	yes
ENSG00000165630.12	535.758	-0.380939	0.056449	-6.74838	1.49503e-11	2.25543e-10	PRPF18	yes
ENSG00000165637.12	4664.12	-0.499093	0.0832742	-5.99337	2.05532e-09	2.14717e-08	VDAC2	yes
ENSG00000165704.13	1699.47	-0.384871	0.141914	-2.712	0.00668789	0.016309	HPRT1	yes
ENSG00000165732.11	4819.77	-0.299383	0.105675	-2.83305	0.00461063	0.0117688	DDX21	yes
ENSG00000165733.7	2686.81	-0.131988	0.0488374	-2.7026	0.00688	0.016715	BMS1	yes
ENSG00000165934.11	2363.48	-0.481394	0.086523	-5.56377	2.64009e-08	2.24303e-07	CPSF2	yes
ENSG00000166133.16	516.585	-0.271868	0.0809192	-3.35975	0.000780136	0.00246027	RPUSD2	yes
ENSG00000166165.11	11687.4	-0.981245	0.23724	-4.13608	3.5329e-05	0.000154016	CKB	yes
ENSG00000166181.11	5215.15	-0.408041	0.0645068	-6.32556	2.52322e-10	3.09583e-09	API5	yes
ENSG00000166197.15	4138.99	-0.206561	0.0717235	-2.87996	0.00397721	0.0103403	NOLC1	yes
ENSG00000166226.11	6982.05	-0.329645	0.0577589	-5.70727	1.14805e-08	1.05023e-07	CCT2	yes
ENSG00000166228.7	5022.21	-0.600013	0.146441	-4.0973	4.17996e-05	0.000179523	PCBD1	yes
ENSG00000166598.11	57893.9	-0.284943	0.0793386	-3.59148	0.000328804	0.0011412	HSP90B1	yes
ENSG00000166831.7	886.863	-0.473566	0.149338	-3.1711	0.00151863	0.00443502	RBPMS2	yes
ENSG00000166913.11	17979.1	-0.456934	0.059701	-7.65371	1.95262e-14	4.47751e-13	YWHAB	yes
ENSG00000167004.11	29165.8	-0.356019	0.0657719	-5.41293	6.20005e-08	4.88658e-07	PDIA3	yes
ENSG00000167005.12	5414.9	-0.453626	0.0831451	-5.45584	4.87422e-08	3.91548e-07	NUDT21	yes
ENSG00000167085.10	6488.24	-0.412406	0.094707	-4.35455	1.33342e-05	6.41104e-05	PHB	yes
ENSG00000167088.9	1784.18	-0.168466	0.0715239	-2.35538	0.0185037	0.0395441	SNRPD1	yes
ENSG00000167112.9	2455.33	-0.373838	0.0939893	-3.97745	6.96586e-05	0.000283972	TRUB2	yes
ENSG00000167258.12	3077.79	-0.159765	0.068484	-2.33288	0.0196547	0.0416358	CDK12	yes
ENSG00000167281.17	8.72159	2.25162	0.199197	11.3035	1.26089e-29	1.82728e-27	RBFOX3	yes
ENSG00000167315.16	17491.8	-0.465985	0.118318	-3.9384	8.20275e-05	0.000329127	ACAA2	yes
ENSG00000167325.13	2924.07	-0.350388	0.0690455	-5.07474	3.88017e-07	2.60094e-06	RRM1	yes
ENSG00000167658.14	166629	-0.353384	0.0794662	-4.44697	8.70902e-06	4.38672e-05	EEF2	yes
ENSG00000167721.9	2853.53	-0.157634	0.0669245	-2.3554	0.0185027	0.0395441	TSR1	yes
ENSG00000167815.10	10657.7	-0.428118	0.115568	-3.70445	0.000211846	0.000772717	PRDX2	yes
ENSG00000167881.13	5611.12	-0.237808	0.0479643	-4.95803	7.12125e-07	4.53478e-06	SRP68	yes
ENSG00000167962.11	1345.68	0.268112	0.0722014	3.7134	0.000204495	0.000748887	ZNF598	yes
ENSG00000167978.15	33180.2	0.658557	0.0783193	8.40862	4.14871e-17	1.36517e-15	SRRM2	yes
ENSG00000168003.15	11697	-0.358444	0.12089	-2.96503	0.00302653	0.0081497	SLC3A2	yes
ENSG00000168092.12	6231.47	-0.405914	0.0532913	-7.61689	2.5986e-14	5.86812e-13	PAFAH1B2	yes
ENSG00000168101.13	1672.78	-0.316898	0.100735	-3.14587	0.00165596	0.00478574	NUDT16L1	yes
ENSG00000168298.5	8.80464	0.629103	0.213914	2.94091	0.00327248	0.00871333	HIST1H1E	yes
ENSG00000168438.13	1430.02	-0.289315	0.0915881	-3.15887	0.00158381	0.00460194	CDC40	yes
ENSG00000168439.15	5594.35	-0.323879	0.0700624	-4.62272	3.78734e-06	2.06421e-05	STIP1	yes
ENSG00000168488.17	6072.96	0.277179	0.0637736	4.3463	1.38455e-05	6.62876e-05	ATXN2L	yes
ENSG00000168724.13	2997.95	-0.267746	0.072478	-3.69417	0.000220608	0.000800808	DNAJC21	yes
ENSG00000168807.15	2508.51	-0.224458	0.0851574	-2.6358	0.00839387	0.0198757	SNTB2	yes
ENSG00000168827.13	3133.09	-0.715981	0.110965	-6.45229	1.10173e-10	1.43407e-09	GFM1	yes
ENSG00000168883.18	2069.14	-0.198149	0.0660487	-3.00005	0.00269939	0.00736836	USP39	yes
ENSG00000169045.16	15143.5	0.643382	0.0662595	9.71003	2.7326e-22	1.64725e-20	HNRNPH1	yes
ENSG00000169057.18	4944.93	-0.169111	0.0641699	-2.63536	0.00840486	0.0198984	MECP2	yes
ENSG00000169100.11	40292.3	-0.399723	0.125537	-3.1841	0.00145207	0.0042632	SLC25A6	yes
ENSG00000169249.11	792.892	0.288926	0.0712089	4.05745	4.96114e-05	0.000209692	ZRSR2	yes
ENSG00000169251.11	4058.71	-0.461998	0.0848195	-5.44683	5.12752e-08	4.10059e-07	NMD3	yes
ENSG00000169288.16	1267.46	-0.433143	0.0929453	-4.66019	3.15915e-06	1.75562e-05	MRPL1	yes
ENSG00000169564.6	13624.1	-0.316213	0.0799342	-3.95592	7.62398e-05	0.000307914	PCBP1	yes
ENSG00000169567.10	15575.2	-0.306042	0.104576	-2.92651	0.00342792	0.00907889	HINT1	yes
ENSG00000169612.3	467.645	-0.375152	0.0714299	-5.25203	1.50433e-07	1.09864e-06	FAM103A1	yes
ENSG00000169714.15	18449.6	-0.310003	0.0645635	-4.80153	1.5746e-06	9.33887e-06	CNBP	yes
ENSG00000169813.15	9891.99	-0.336935	0.0525239	-6.41489	1.40927e-10	1.80471e-09	HNRNPF	yes
ENSG00000169871.11	7025.73	0.191594	0.0787098	2.43418	0.0149258	0.0328553	TRIM56	yes
ENSG00000169976.6	3534.58	-0.380552	0.10957	-3.47313	0.000514427	0.00169875	SF3B5	yes
ENSG00000170027.6	12825.4	-0.272205	0.0702758	-3.87338	0.000107336	0.000418892	YWHAG	yes
ENSG00000170248.12	7647.24	-0.453793	0.0858694	-5.28468	1.25922e-07	9.35418e-07	PDCD6IP	yes
ENSG00000170860.3	1851.75	-0.485163	0.0893121	-5.43222	5.56577e-08	4.41822e-07	LSM3	yes
ENSG00000171262.10	2107.69	-0.447273	0.058251	-7.67837	1.61126e-14	3.73052e-13	FAM98B	yes
ENSG00000171314.8	4575.05	-0.471384	0.0978119	-4.81929	1.4407e-06	8.62316e-06	PGAM1	yes
ENSG00000171490.11	11163.1	-0.249817	0.0803859	-3.10773	0.00188531	0.00536289	RSL1D1	yes
ENSG00000171566.10	2842.25	-0.275367	0.0453721	-6.06908	1.28642e-09	1.39048e-08	PLRG1	yes
ENSG00000171861.9	929.978	-0.175077	0.0644065	-2.71831	0.00656159	0.0160473	RNMTL1	yes
ENSG00000172062.15	220.453	0.208311	0.0911384	2.28565	0.0222745	0.0463125	SMN1	yes
ENSG00000172172.6	1587.38	-0.368344	0.0958742	-3.84196	0.000122058	0.000469944	MRPL13	yes
ENSG00000172409.5	619.767	-0.419974	0.0527871	-7.956	1.77684e-15	4.70917e-14	CLP1	yes
ENSG00000172586.7	1295.82	-0.289838	0.118512	-2.44565	0.0144593	0.0319806	CHCHD1	yes
ENSG00000172667.9	3280.69	-0.597479	0.117543	-5.08309	3.71351e-07	2.49935e-06	ZMAT3	yes
ENSG00000172757.11	29154.9	-0.334292	0.071483	-4.67653	2.91765e-06	1.63237e-05	CFL1	yes
ENSG00000172893.14	2072.25	-0.796769	0.167369	-4.76054	1.93072e-06	1.12464e-05	DHCR7	yes
ENSG00000173230.14	10333.3	-0.203896	0.0816287	-2.49785	0.0124948	0.0281949	GOLGB1	yes
ENSG00000173545.4	2331.11	-0.330543	0.0881141	-3.75131	0.000175916	0.00065391	ZNF622	yes
ENSG00000173575.17	5707.3	0.239355	0.0631996	3.78728	0.000152304	0.000573873	CHD2	yes
ENSG00000173674.9	5007.59	-0.413554	0.0972923	-4.25064	2.13162e-05	9.77803e-05	EIF1AX	yes
ENSG00000173801.15	15900.6	-0.262691	0.0920375	-2.85417	0.00431488	0.0111068	JUP	yes
ENSG00000173812.9	42750.6	-0.216394	0.0695566	-3.11104	0.00186427	0.00531145	EIF1	yes
ENSG00000173914.10	975.519	0.202739	0.061102	3.31804	0.000906516	0.0028145	RBM4B	yes
ENSG00000173933.18	741.798	-0.177056	0.0586294	-3.01991	0.00252849	0.00695435	RBM4	yes
ENSG00000174173.6	1123.72	-0.509232	0.0960281	-5.30294	1.13949e-07	8.51622e-07	TRMT10C	yes
ENSG00000174231.15	19546.3	-0.322469	0.0618282	-5.21556	1.83265e-07	1.31212e-06	PRPF8	yes
ENSG00000174243.8	5931.22	-0.134891	0.045021	-2.99618	0.00273389	0.00745356	DDX23	yes
ENSG00000174547.12	2004.56	-0.23912	0.0758895	-3.15089	0.00162772	0.00471553	MRPL11	yes
ENSG00000174740.7	71.533	-0.465516	0.171088	-2.72092	0.00651013	0.0159396	PABPC5	yes
ENSG00000174748.17	40809.6	-0.514587	0.125186	-4.11057	3.94687e-05	0.000170423	RPL15	yes
ENSG00000174780.14	5812.37	-0.386019	0.0658879	-5.85873	4.66423e-09	4.596e-08	SRP72	yes
ENSG00000174891.11	1291.71	-0.361234	0.0752613	-4.79973	1.58878e-06	9.41519e-06	RSRC1	yes
ENSG00000174953.12	2802.13	-0.295513	0.0683362	-4.3244	1.52951e-05	7.25816e-05	DHX36	yes
ENSG00000175573.6	2433.4	-0.203119	0.0603179	-3.36747	0.000758604	0.0023994	C11orf68	yes
ENSG00000176393.9	4511.33	-0.14023	0.0616616	-2.27418	0.0229552	0.047528	RNPEP	yes
ENSG00000176444.17	2107.81	1.09983	0.0779765	14.1047	3.55447e-45	8.9993e-42	CLK2	yes
ENSG00000176473.12	550.35	-0.345407	0.0738315	-4.67831	2.8925e-06	1.61915e-05	WDR25	yes
ENSG00000176624.10	2004.69	-0.40509	0.0744319	-5.44242	5.25605e-08	4.19324e-07	MEX3C	yes
ENSG00000176986.13	2930.82	-0.29704	0.0932893	-3.18407	0.00145218	0.00426324	SEC24C	yes
ENSG00000177192.12	882.32	0.454253	0.0953839	4.76237	1.91334e-06	1.11603e-05	PUS1	yes
ENSG00000177613.8	2371.24	-0.356701	0.0530962	-6.71802	1.84215e-11	2.73689e-10	CSTF2T	yes
ENSG00000177700.5	3239.8	-0.310459	0.114911	-2.70173	0.00689798	0.016752	POLR2L	yes
ENSG00000177733.6	8887.3	-0.337872	0.0598106	-5.64904	1.61348e-08	1.43335e-07	HNRNPA0	yes
ENSG00000177885.12	8698.91	-0.228521	0.053437	-4.27646	1.89886e-05	8.81839e-05	GRB2	yes
ENSG00000177889.8	4970.05	-0.46877	0.0871492	-5.37894	7.49264e-08	5.79082e-07	UBE2N	yes
ENSG00000178105.8	1656.68	-0.273391	0.0808049	-3.38335	0.000716063	0.00227875	DDX10	yes
ENSG00000178695.5	8139.66	-0.572955	0.13903	-4.1211	3.77068e-05	0.000163356	KCTD12	yes
ENSG00000178718.6	500.924	-0.572366	0.180348	-3.17368	0.00150521	0.00440181	RPP25	yes
ENSG00000178952.7	11311.3	-0.348758	0.0947321	-3.68151	0.000231853	0.000836898	TUFM	yes
ENSG00000179115.9	3020.94	-0.286831	0.0651578	-4.4021	1.07209e-05	5.28565e-05	FARSA	yes
ENSG00000179218.12	58252.8	-0.298491	0.0748657	-3.98702	6.69085e-05	0.000274085	CALR	yes
ENSG00000179335.17	3097.35	0.485749	0.063402	7.66142	1.83891e-14	4.2348e-13	CLK3	yes
ENSG00000179604.9	3433.98	-0.330527	0.0893729	-3.69829	0.000217059	0.000789258	CDC42EP4	yes
ENSG00000179750.14	151.184	-0.480007	0.165719	-2.89652	0.00377328	0.0098667	APOBEC3B	yes
ENSG00000179912.18	2540.63	0.18645	0.0536463	3.47555	0.000509804	0.00168555	R3HDM2	yes
ENSG00000179950.12	5230.66	-0.191075	0.0802152	-2.38203	0.0172176	0.0371926	PUF60	yes
ENSG00000180098.8	1085.81	0.237569	0.0773801	3.07015	0.00213949	0.00600024	TRNAU1AP	yes
ENSG00000180228.11	2153.52	-0.209579	0.0714175	-2.93456	0.00334019	0.00887	PRKRA	yes
ENSG00000180817.10	4822.4	-0.367427	0.0944643	-3.88959	0.000100415	0.000393979	PPA1	yes
ENSG00000181026.14	2249.17	-0.346715	0.101997	-3.39925	0.000675716	0.00216411	AEN	yes
ENSG00000181163.12	41044	-0.334098	0.0954893	-3.4988	0.000467354	0.00156018	NPM1	yes
ENSG00000181222.13	13966.2	-0.296734	0.0802659	-3.69689	0.000218258	0.000793081	POLR2A	yes
ENSG00000181610.11	2732.6	-0.304261	0.0943901	-3.22344	0.00126661	0.00378374	MRPS23	yes
ENSG00000181817.5	924.101	-0.235179	0.100642	-2.33679	0.0194502	0.0412494	LSM10	yes
ENSG00000181991.14	1217.62	-0.290153	0.0969186	-2.99379	0.00275539	0.00750505	MRPS11	yes
ENSG00000182173.11	1182.42	0.389567	0.0790156	4.93025	8.21242e-07	5.1821e-06	TSEN54	yes
ENSG00000182196.12	126.99	1.37769	0.14252	9.66661	4.1801e-22	2.4646e-20	ARL6IP4	yes
ENSG00000182768.8	2037.44	-0.406835	0.0631846	-6.43884	1.2039e-10	1.55935e-09	NGRN	yes
ENSG00000182810.6	767.294	-0.46569	0.111086	-4.19214	2.76334e-05	0.000123622	DDX28	yes
ENSG00000182934.10	9996.01	-0.265503	0.0519767	-5.10812	3.2538e-07	2.21348e-06	SRPR	yes
ENSG00000182944.16	9830.56	0.211191	0.0448151	4.71249	2.44714e-06	1.39064e-05	EWSR1	yes
ENSG00000183431.10	4157.39	-0.207945	0.0430923	-4.82557	1.39603e-06	8.37445e-06	SF3A3	yes
ENSG00000183520.10	1225.02	-0.149763	0.0556369	-2.69179	0.00710695	0.0171955	UTP11L	yes
ENSG00000183617.4	2028.42	-0.339289	0.117961	-2.87629	0.00402376	0.0104436	MRPL54	yes
ENSG00000184110.13	566.137	-0.423647	0.0967668	-4.37802	1.19765e-05	5.82594e-05	EIF3C	yes
ENSG00000184343.9	32.6461	1.6358	0.187665	8.71656	2.86772e-18	1.0952e-16	SRPK3	yes
ENSG00000184672.10	12.7011	-2.03338	0.529005	-3.84378	0.000121154	0.00046684	RALYL	yes
ENSG00000184863.9	3126.79	0.603595	0.0570397	10.582	3.61153e-26	3.4014e-24	RBM33	yes
ENSG00000185088.11	5700.71	-0.222619	0.0875827	-2.54182	0.0110278	0.0252862	RPS27L	yes
ENSG00000185129.5	4547.64	-0.320476	0.092729	-3.45605	0.000548162	0.00179787	PURA	yes
ENSG00000185163.8	1568.94	0.365733	0.0639661	5.7176	1.08037e-08	9.94021e-08	DDX51	yes
ENSG00000185164.13	730.511	-0.626884	0.115378	-5.43329	5.53237e-08	4.39415e-07	NOMO2	yes
ENSG00000185246.16	1263.98	0.749235	0.0843019	8.88753	6.24844e-19	2.59094e-17	PRPF39	yes
ENSG00000185298.11	958.918	0.188909	0.0780725	2.41966	0.0155348	0.0340186	CCDC137	yes
ENSG00000185651.13	4884.03	-0.254381	0.0574613	-4.42699	9.5556e-06	4.77214e-05	UBE2L3	yes
ENSG00000185728.15	5374.62	-0.390546	0.0806235	-4.84407	1.27208e-06	7.70497e-06	YTHDF3	yes
ENSG00000185896.10	18008.4	-0.479958	0.0708164	-6.7775	1.22275e-11	1.86758e-10	LAMP1	yes
ENSG00000185946.14	882.159	1.04733	0.10436	10.0357	1.0617e-23	7.49123e-22	RNPC3	yes
ENSG00000186298.10	8238.49	-0.342308	0.065806	-5.20177	1.97395e-07	1.40478e-06	PPP1CC	yes
ENSG00000187555.13	6130.58	-0.295345	0.055984	-5.27552	1.3238e-07	9.79168e-07	USP7	yes
ENSG00000187735.11	3762.89	-0.312403	0.0731489	-4.27078	1.9479e-05	9.01887e-05	TCEA1	yes
ENSG00000187955.10	2546.15	-0.573403	0.228726	-2.50695	0.0121779	0.0275651	COL14A1	yes
ENSG00000188004.8	90.2045	0.543272	0.1394	3.89721	9.73081e-05	0.000383293	C1orf204	yes
ENSG00000188342.10	1132.78	-0.278096	0.0725387	-3.83377	0.000126196	0.000484317	GTF2F2	yes
ENSG00000188529.13	3966.94	0.110084	0.0478276	2.30168	0.0213531	0.0446535	SRSF10	yes
ENSG00000188612.10	7561.94	-0.194812	0.0618636	-3.14905	0.00163801	0.00474214	SUMO2	yes
ENSG00000188739.13	94.8889	0.380698	0.0756513	5.03227	4.84701e-07	3.18358e-06	RBM34	yes
ENSG00000189060.5	7564.81	-0.497768	0.140223	-3.54982	0.000385491	0.00131638	H1F0	yes
ENSG00000189091.11	9216.41	-0.336295	0.0573426	-5.86466	4.50053e-09	4.44181e-08	SF3B3	yes
ENSG00000189369.8	610.77	-0.381471	0.112154	-3.40132	0.000670607	0.00215015	GSPT2	yes
ENSG00000189403.13	10911.2	-0.1337	0.0543835	-2.45847	0.013953	0.0310187	HMGB1	yes
ENSG00000196262.12	19470	-0.251538	0.0870562	-2.88938	0.00386007	0.0100698	PPIA	yes
ENSG00000196305.16	5999.85	-0.301914	0.0855635	-3.52854	0.00041786	0.00141415	IARS	yes
ENSG00000196419.11	14618.2	-0.348436	0.0463992	-7.50952	5.93437e-14	1.27966e-12	XRCC6	yes
ENSG00000196497.14	283.522	0.38192	0.110998	3.44078	0.000580032	0.00189145	IPO4	yes
ENSG00000196504.14	4821.62	-0.17206	0.0723087	-2.37951	0.0173355	0.0374153	PRPF40A	yes
ENSG00000196535.13	3741.63	-0.25479	0.0891525	-2.85791	0.00426435	0.0109984	MYO18A	yes
ENSG00000196591.10	3964.87	-0.23923	0.0699261	-3.42119	0.000623483	0.00201633	HDAC2	yes
ENSG00000196943.11	2484.96	-0.19062	0.0703595	-2.70924	0.00674385	0.0164296	NOP9	yes
ENSG00000197043.12	11427.3	-0.454359	0.097542	-4.65808	3.19172e-06	1.7712e-05	ANXA6	yes
ENSG00000197102.9	20742.7	-0.45548	0.0702215	-6.48633	8.79497e-11	1.16149e-09	DYNC1H1	yes
ENSG00000197157.9	13717.4	-0.286638	0.0628956	-4.55736	5.18005e-06	2.74372e-05	SND1	yes
ENSG00000197535.13	2753.63	-0.467003	0.1183	-3.9476	7.89379e-05	0.000317916	MYO5A	yes
ENSG00000197694.12	19307.5	-0.466957	0.0798809	-5.84566	5.04561e-09	4.93339e-08	SPTAN1	yes
ENSG00000198000.10	1683.36	0.172737	0.0655296	2.63602	0.0083886	0.0198654	NOL8	yes
ENSG00000198015.11	3292.6	-0.318466	0.0832988	-3.82318	0.000131743	0.000503269	MRPL42	yes
ENSG00000198301.10	1406.03	-0.352865	0.0761449	-4.63412	3.58451e-06	1.96636e-05	SDAD1	yes
ENSG00000198492.13	3910.27	-0.323648	0.0497007	-6.51195	7.41801e-11	9.92164e-10	YTHDF2	yes
ENSG00000198755.9	31848.1	-0.2607	0.106839	-2.44012	0.0146823	0.032384	RPL10A	yes
ENSG00000198830.9	8286.54	-0.229781	0.0784777	-2.92798	0.00341169	0.00904092	HMGN2	yes
ENSG00000198900.5	5522.05	-0.365527	0.0687748	-5.31484	1.06748e-07	8.0179e-07	TOP1	yes
ENSG00000204120.13	5741.12	-0.31387	0.0724589	-4.33169	1.47968e-05	7.04815e-05	GIGYF2	yes
ENSG00000204390.9	232.656	-0.237763	0.0798911	-2.97609	0.00291951	0.00789785	HSPA1L	yes
ENSG00000204531.14	1985.19	1.35128	0.197611	6.83805	8.02801e-12	1.26153e-10	POU5F1	yes
ENSG00000204560.8	2113.05	0.305634	0.0565086	5.40862	6.35114e-08	4.9956e-07	DHX16	yes
ENSG00000204574.11	3839.64	-0.238201	0.0703727	-3.38484	0.00071219	0.00226743	ABCF1	yes
ENSG00000204576.10	848.667	0.3154	0.0761291	4.14296	3.42848e-05	0.000150076	PRR3	yes
ENSG00000204842.13	2379.67	0.156847	0.0625008	2.50952	0.0120897	0.0273883	ATXN2	yes
ENSG00000205323.7	143.614	0.334057	0.104562	3.19481	0.00139925	0.00412841	SARNP	yes
ENSG00000205339.8	10001.3	-0.388698	0.0853336	-4.55504	5.23768e-06	2.77084e-05	IPO7	yes
ENSG00000205531.11	7116.61	-0.150284	0.061453	-2.44551	0.0144646	0.0319873	NAP1L4	yes
ENSG00000212643.2	4.28005	0.930473	0.156706	5.93771	2.89027e-09	2.94787e-08	ZRSR1	yes
ENSG00000213516.8	1050.42	-0.344037	0.0722226	-4.76356	1.90205e-06	1.11089e-05	RBMXL1	yes
ENSG00000213585.9	20053	-0.433235	0.0864321	-5.01243	5.37456e-07	3.50388e-06	VDAC1	yes
ENSG00000213782.6	123.973	1.36551	0.108903	12.5388	4.57666e-36	1.87604e-33	DDX47	yes
ENSG00000213923.9	6055.86	0.267166	0.0751902	3.5532	0.000380573	0.00130105	CSNK1E	yes
ENSG00000214078.10	4996.22	0.282974	0.0828706	3.41465	0.000638649	0.00205872	CPNE1	yes
ENSG00000214575.8	84.9297	-1.12951	0.36388	-3.10407	0.00190881	0.00542363	CPEB1	yes
ENSG00000215251.3	1198.89	-0.464605	0.091567	-5.07393	3.8968e-07	2.61128e-06	FASTKD5	yes
ENSG00000215301.8	19928.7	-0.240268	0.0900051	-2.66949	0.00759662	0.0182144	DDX3X	yes
ENSG00000218891.4	666.802	0.548304	0.123879	4.42613	9.59376e-06	4.78865e-05	ZNF579	yes
ENSG00000221914.7	2877.54	-0.187403	0.0629833	-2.97544	0.00292571	0.00791138	PPP2R2A	yes
ENSG00000225217.1	334.197	1.73538	0.19758	8.78316	1.5894e-18	6.24174e-17	HSPA7	yes
ENSG00000225921.5	2647.03	-0.185097	0.0502352	-3.68461	0.000229057	0.000827916	NOL7	yes
ENSG00000234545.6	437.566	0.208155	0.0741768	2.8062	0.005013	0.0126734	FAM133B	yes
ENSG00000241553.11	5563.36	-0.287562	0.0954426	-3.01293	0.00258736	0.00709812	ARPC4	yes
ENSG00000241837.5	5428.56	-0.217266	0.0964693	-2.25218	0.0243112	0.049925	ATP5O	yes
ENSG00000244038.8	14109	-0.251085	0.0638163	-3.93449	8.33745e-05	0.000334002	DDOST	yes
ENSG00000244462.6	4153.3	-0.387597	0.0665065	-5.82796	5.61088e-09	5.44405e-08	RBM12	yes
ENSG00000253729.6	6632.87	-0.416197	0.096433	-4.31592	1.58939e-05	7.50591e-05	PRKDC	yes
ENSG00000253797.2	2166.72	-0.441223	0.0861171	-5.12353	2.99874e-07	2.05491e-06	UTP14C	yes
ENSG00000254535.3	688.635	-0.421771	0.151173	-2.78999	0.00527095	0.0132495	PABPC4L	yes
ENSG00000254726.2	340.693	0.395625	0.161281	2.45301	0.0141665	0.0314347	MEX3A	yes
ENSG00000257103.7	9207.92	-0.134716	0.0595269	-2.26311	0.0236289	0.0487308	LSM14A	yes
ENSG00000259956.1	2828.16	-0.309092	0.0647007	-4.77725	1.77707e-06	1.04447e-05	RBM15B	yes
ENSG00000261150.2	680.286	0.646673	0.208214	3.10581	0.0018976	0.00539533	EPPK1	yes
ENSG00000261236.4	1691.53	0.240406	0.102503	2.34535	0.0190094	0.04046	BOP1	yes
ENSG00000263465.3	3999.36	-0.282844	0.0526203	-5.3752	7.6498e-08	5.90274e-07	SRSF8	yes
ENSG00000264229.1	1.35073	1.10464	0.317962	3.47411	0.000512551	0.00169333	RNU4ATAC	yes
ENSG00000265241.5	5089.61	-0.233307	0.0581239	-4.01397	5.97072e-05	0.000247435	RBM8A	yes
ENSG00000265808.3	2939.71	-0.299269	0.0562637	-5.31905	1.04311e-07	7.8518e-07	SEC22B	yes
ENSG00000271425.5	76.9795	0.381626	0.101701	3.75242	0.000175133	0.00065139	NBPF10	yes
ENSG00000273899.3	230.758	0.807427	0.107692	7.49757	6.50137e-14	1.39633e-12	NOL12	yes
ENSG00000275895.3	18.4299	1.54232	0.294233	5.24184	1.58984e-07	1.15355e-06	U2AF1	yes
ENSG00000277726.3	1.42439	1.81706	0.262306	6.92724	4.29137e-12	7.04443e-11	TARDBP	yes
ENSG00000278053.3	1677.16	-0.225477	0.0777811	-2.89887	0.00374516	0.00980089	DDX52	yes
ENSG00000278845.3	2496.54	-0.381773	0.0762243	-5.00855	5.48415e-07	3.56938e-06	MRPL45	yes

## Sheet: PRAD Only
Supplementary Data 17: Comparison of significant RBPs between PDAC, KIRC, and PRAD.
gene	gene_name	baseMean_prad	log2FoldChange_prad	lfcSE_prad	stat_prad	pvalue_prad	padj_prad
ENSG00000176444.17	CLK2	1965.67	0.612425	0.0323379	18.9383	5.51e-80	1.68e-76
ENSG00000004534.13	RBM6	4420.98	0.786183	0.043554	18.0508	7.78e-73	8.58e-70
ENSG00000117360.11	PRPF3	1886.54	0.617432	0.0342125	18.047	8.33e-73	8.95e-70
ENSG00000108848.14	LUC7L3	5513.29	0.558375	0.0335215	16.6572	2.68e-62	1.04e-59
ENSG00000003756.15	RBM5	5459.79	0.529852	0.0327122	16.1974	5.26e-59	1.56e-56
ENSG00000169045.16	HNRNPH1	11268.7	0.523322	0.0328792	15.9165	4.87e-57	1.23e-54
ENSG00000007392.15	LUC7L	1968.91	0.830143	0.0524154	15.8378	1.71e-56	4.24e-54
ENSG00000116001.14	TIA1	3452.42	0.692752	0.0443219	15.63	4.55e-55	1.04e-52
ENSG00000104852.13	SNRNP70	13247.6	0.78936	0.054298	14.5375	7.01e-48	1e-45
ENSG00000079134.10	THOC1	1130.09	0.497701	0.0343933	14.4709	1.85e-47	2.54e-45
ENSG00000100941.7	PNN	4609.76	0.481691	0.0334739	14.39	5.98e-47	7.86e-45
ENSG00000185246.16	PRPF39	1701.68	0.524441	0.0367802	14.2588	3.95e-46	4.95e-44
ENSG00000131051.19	RBM39	10981.5	0.354931	0.0256878	13.8171	2.01e-43	2.12e-41
ENSG00000273559.3	CWC25	943.3	0.30056	0.0218541	13.753	4.88e-43	4.97e-41
ENSG00000100813.13	ACIN1	6668.72	0.290521	0.0212971	13.6413	2.27e-42	2.17e-40
ENSG00000013441.14	CLK1	4905.98	0.604839	0.0458556	13.1901	1e-39	8.08e-38
ENSG00000185946.14	RNPC3	478.737	0.568134	0.0441356	12.8725	6.43e-38	4.61e-36
ENSG00000071626.15	DAZAP1	4837.14	0.379115	0.0302375	12.5379	4.63e-36	2.98e-34
ENSG00000100836.9	PABPN1	4979.18	0.52429	0.0438383	11.9596	5.78e-33	2.98e-31
ENSG00000011243.16	AKAP8L	2665.31	0.45404	0.0379984	11.9489	6.58e-33	3.38e-31
ENSG00000100201.17	DDX17	25216.7	0.393341	0.0332277	11.8377	2.49e-32	1.23e-30
ENSG00000100650.14	SRSF5	13280.1	0.442469	0.0374872	11.8032	3.76e-32	1.84e-30
ENSG00000158417.9	EIF5B	8123.56	-0.529698	0.0457817	-11.5701	5.84e-31	2.69e-29
ENSG00000071894.13	CPSF1	5156.51	0.517171	0.0448159	11.5399	8.3e-31	3.77e-29
ENSG00000166913.11	YWHAB	13449.5	-0.331008	0.0287162	-11.5269	9.66e-31	4.38e-29
ENSG00000113240.11	CLK4	1240.4	0.441975	0.0385592	11.4622	2.04e-30	9.12e-29
ENSG00000273899.3	NOL12	290.894	0.570666	0.0498146	11.4558	2.2e-30	9.81e-29
ENSG00000076928.16	ARHGEF1	3561.56	0.360549	0.0315726	11.4197	3.33e-30	1.47e-28
ENSG00000161960.13	EIF4A1	331.641	0.735552	0.0645069	11.4027	4.05e-30	1.78e-28
ENSG00000132485.11	ZRANB2	3569.64	0.344653	0.0302515	11.3929	4.54e-30	1.98e-28
ENSG00000161265.13	U2AF1L4	359.52	0.599102	0.0541012	11.0737	1.68e-28	6.68e-27
ENSG00000104907.11	TRMT1	1959.15	0.557904	0.0504596	11.0564	2.04e-28	8.06e-27
ENSG00000152795.16	HNRNPDL	10296.4	0.295497	0.0267323	11.0539	2.1e-28	8.26e-27
ENSG00000213782.6	DDX47	64.0707	0.674562	0.0615053	10.9675	5.47e-28	2.1e-26
ENSG00000134815.17	DHX34	1324.04	0.412294	0.0377993	10.9075	1.06e-27	4e-26
ENSG00000089280.17	FUS	11965.6	0.362688	0.0342917	10.5766	3.83e-26	1.29e-24
ENSG00000162231.12	NXF1	5418.53	0.370998	0.0353675	10.4898	9.62e-26	3.16e-24
ENSG00000124783.11	SSR1	11417.8	-0.37702	0.0359486	-10.4878	9.83e-26	3.22e-24
ENSG00000113649.10	TCERG1	2080.86	0.366041	0.0359139	10.1922	2.15e-24	6.4e-23
ENSG00000204531.14	POU5F1	85.1135	1.07082	0.105682	10.1325	3.96e-24	1.16e-22
ENSG00000129351.16	ILF3	14301.8	0.209627	0.0207188	10.1177	4.61e-24	1.35e-22
ENSG00000105127.7	AKAP8	1744.95	0.195931	0.0194709	10.0628	8.07e-24	2.32e-22
ENSG00000116560.9	SFPQ	14830	0.263937	0.0262371	10.0597	8.33e-24	2.39e-22
ENSG00000109133.11	TMEM33	4645.22	-0.374638	0.0373269	-10.0367	1.05e-23	3.01e-22
ENSG00000163694.13	RBM47	12238.6	-0.464886	0.0464842	-10.0009	1.51e-23	4.26e-22
ENSG00000162642.12	C1orf52	641.567	0.297336	0.0297702	9.9877	1.73e-23	4.85e-22
ENSG00000165934.11	CPSF2	3227.72	-0.317962	0.0320563	-9.91886	3.45e-23	9.44e-22
ENSG00000225217.1	HSPA7	83.2027	1.10206	0.111342	9.89796	4.25e-23	1.16e-21
ENSG00000113593.10	PPWD1	863.525	0.319578	0.0329428	9.701	2.99e-22	7.67e-21
ENSG00000111364.14	DDX55	1010.02	0.330848	0.0343752	9.62461	6.29e-22	1.59e-20
ENSG00000116754.12	SRSF11	7169.66	0.304216	0.0316778	9.60344	7.73e-22	1.94e-20
ENSG00000116350.14	SRSF4	4205.02	0.206124	0.0216911	9.50268	2.05e-21	4.97e-20
ENSG00000138757.13	G3BP2	13336.6	-0.426457	0.045213	-9.43218	4.02e-21	9.54e-20
ENSG00000131236.15	CAP1	10779.2	-0.21989	0.0234825	-9.364	7.68e-21	1.78e-19
ENSG00000141367.10	CLTC	25699.4	-0.389932	0.0416641	-9.35893	8.06e-21	1.86e-19
ENSG00000172667.9	ZMAT3	1205.6	-0.449417	0.0485583	-9.2552	2.14e-20	4.79e-19
ENSG00000213923.9	CSNK1E	7348.85	0.282809	0.0305949	9.24367	2.38e-20	5.33e-19
ENSG00000124193.13	SRSF6	12314.4	0.313435	0.0341314	9.18319	4.19e-20	9.21e-19
ENSG00000197102.9	DYNC1H1	22229	-0.290246	0.0320749	-9.04901	1.44e-19	3.03e-18
ENSG00000170248.12	PDCD6IP	8148.16	-0.290074	0.0320827	-9.04144	1.55e-19	3.24e-18
ENSG00000169249.11	ZRSR2	618.031	0.364698	0.0408537	8.92692	4.38e-19	8.8e-18
ENSG00000141994.14	DUS3L	1212.86	0.386328	0.0433696	8.9078	5.21e-19	1.04e-17
ENSG00000182196.12	ARL6IP4	133.94	0.655558	0.0741907	8.83611	9.91e-19	1.92e-17
ENSG00000117528.10	ABCD3	2471.83	-0.323234	0.0368835	-8.76365	1.89e-18	3.58e-17
ENSG00000101367.8	MAPRE1	5453.56	-0.219016	0.0252151	-8.68589	3.76e-18	6.85e-17
ENSG00000089597.15	GANAB	27235.3	-0.299227	0.0344573	-8.68398	3.82e-18	6.96e-17
ENSG00000168334.8	XIRP1	70.3637	-2.16055	0.251907	-8.57677	9.76e-18	1.71e-16
ENSG00000115875.17	SRSF7	5789.69	0.267284	0.031237	8.55663	1.16e-17	2.03e-16
ENSG00000196363.8	WDR5	2614.73	0.268744	0.0316289	8.49677	1.95e-17	3.34e-16
ENSG00000112787.11	FBRSL1	3957.18	0.313423	0.0370975	8.44863	2.95e-17	4.95e-16
ENSG00000095139.12	ARCN1	12553.7	-0.283131	0.0337908	-8.37894	5.34e-17	8.77e-16
ENSG00000132780.15	NASP	3471.02	0.29739	0.0355843	8.35736	6.41e-17	1.05e-15
ENSG00000134001.11	EIF2S1	3143.4	-0.224746	0.0269516	-8.33889	7.5e-17	1.22e-15
ENSG00000132478.8	UNK	1660.96	0.210972	0.0254096	8.30282	1.02e-16	1.63e-15
ENSG00000087087.17	SRRT	6593.61	0.258417	0.0311479	8.29646	1.07e-16	1.71e-15
ENSG00000064607.15	SUGP2	3503.02	0.305665	0.0368833	8.28736	1.16e-16	1.84e-15
ENSG00000119616.10	FCF1	1946.51	-0.202018	0.0244187	-8.2731	1.31e-16	2.07e-15
ENSG00000108588.12	CCDC47	8584.6	-0.289641	0.0352577	-8.21499	2.12e-16	3.3e-15
ENSG00000110844.12	PRPF40B	416.363	0.353558	0.0431416	8.19528	2.5e-16	3.86e-15
ENSG00000179335.17	CLK3	3209.1	0.220624	0.0269517	8.1859	2.7e-16	4.16e-15
ENSG00000103512.13	NOMO1	2496.08	-0.321275	0.0394643	-8.14091	3.92e-16	5.94e-15
ENSG00000127022.13	CANX	50991.1	-0.347179	0.0426709	-8.13619	4.08e-16	6.17e-15
ENSG00000160633.11	SAFB	5427.79	0.229253	0.0281998	8.12959	4.31e-16	6.5e-15
ENSG00000134453.14	RBM17	3025.26	0.196704	0.0242446	8.11333	4.93e-16	7.41e-15
ENSG00000119711.11	ALDH6A1	7075.39	-0.449742	0.0555119	-8.10173	5.42e-16	8.12e-15
ENSG00000096401.7	CDC5L	2882.19	-0.207959	0.0258325	-8.05028	8.26e-16	1.22e-14
ENSG00000164902.12	PHAX	1908.01	-0.208956	0.0260476	-8.02209	1.04e-15	1.52e-14
ENSG00000204576.10	PRR3	717.32	0.286119	0.0356763	8.01988	1.06e-15	1.55e-14
ENSG00000129347.18	KRI1	2016.77	0.260744	0.0325408	8.01283	1.12e-15	1.63e-14
ENSG00000096746.16	HNRNPH3	5356.84	0.200672	0.02518	7.96948	1.59e-15	2.28e-14
ENSG00000103342.11	GSPT1	9598.89	-0.250561	0.0317377	-7.89474	2.91e-15	4.07e-14
ENSG00000182944.16	EWSR1	12190.7	0.178305	0.0227629	7.83311	4.76e-15	6.5e-14
ENSG00000161547.13	SRSF2	5411.49	0.219107	0.0279761	7.83193	4.8e-15	6.56e-14
ENSG00000144161.11	ZC3H8	631.304	0.277625	0.0357438	7.76708	8.03e-15	1.07e-13
ENSG00000074266.16	EED	793.697	0.193088	0.0250566	7.70608	1.3e-14	1.71e-13
ENSG00000099899.13	TRMT2A	2393.28	0.367211	0.0478481	7.67453	1.66e-14	2.17e-13
ENSG00000110321.14	EIF4G2	38374.1	-0.247295	0.0322472	-7.66875	1.74e-14	2.26e-13
ENSG00000100220.10	RTCB	5202.85	-0.240703	0.0314334	-7.65756	1.9e-14	2.46e-13
ENSG00000100038.18	TOP3B	23.145	0.541583	0.0710139	7.62644	2.41e-14	3.1e-13
ENSG00000115364.12	MRPL19	1832.13	-0.27507	0.0360944	-7.62085	2.52e-14	3.23e-13
ENSG00000164548.9	TRA2A	3744.93	0.238537	0.0314033	7.5959	3.06e-14	3.89e-13
ENSG00000057252.11	SOAT1	8338.5	-0.397701	0.0523743	-7.59345	3.12e-14	3.96e-13
ENSG00000122965.9	RBM19	1715.07	0.202212	0.026829	7.53706	4.81e-14	6e-13
ENSG00000166181.11	API5	4741.97	-0.223199	0.029721	-7.5098	5.92e-14	7.34e-13
ENSG00000014641.16	MDH1	6066.52	-0.228331	0.0304247	-7.50478	6.15e-14	7.62e-13
ENSG00000119812.17	FAM98A	2443.14	-0.227065	0.030269	-7.50158	6.31e-14	7.79e-13
ENSG00000143870.11	PDIA6	11341.4	-0.375732	0.050395	-7.45573	8.94e-14	1.09e-12
ENSG00000079246.14	XRCC5	13705.6	-0.205962	0.0276297	-7.45439	9.03e-14	1.1e-12
ENSG00000140575.11	IQGAP1	9086.92	-0.344564	0.0463111	-7.4402	1.01e-13	1.22e-12
ENSG00000135387.18	CAPRIN1	12386.2	-0.28726	0.0386659	-7.4293	1.09e-13	1.32e-12
ENSG00000138668.17	HNRNPD	9817.44	0.185868	0.0250528	7.41903	1.18e-13	1.42e-12
ENSG00000101138.10	CSTF1	2049.05	-0.193923	0.0261775	-7.40803	1.28e-13	1.53e-12
ENSG00000182173.11	TSEN54	1665.46	0.320622	0.0433243	7.40053	1.36e-13	1.62e-12
ENSG00000177192.12	PUS1	1030.66	0.393691	0.0532552	7.39253	1.44e-13	1.71e-12
ENSG00000138279.14	ANXA7	7524.84	-0.203347	0.0275078	-7.39235	1.44e-13	1.72e-12
ENSG00000134186.10	PRPF38B	2822.04	0.253899	0.0343496	7.39161	1.45e-13	1.72e-12
ENSG00000109919.8	MTCH2	4421.57	-0.251609	0.0341228	-7.37363	1.66e-13	1.97e-12
ENSG00000164609.8	SLU7	2579.38	-0.164917	0.0225435	-7.3155	2.56e-13	2.99e-12
ENSG00000174780.14	SRP72	5598.59	-0.261505	0.0358255	-7.2994	2.89e-13	3.36e-12
ENSG00000167978.15	SRRM2	32240.6	0.299608	0.0412464	7.26385	3.76e-13	4.33e-12
ENSG00000025796.12	SEC63	7857.51	-0.274857	0.0378512	-7.26151	3.83e-13	4.4e-12
ENSG00000067248.8	DHX29	2455.22	-0.291251	0.0401137	-7.26063	3.85e-13	4.42e-12
ENSG00000119707.12	RBM25	4612.94	0.239529	0.0330597	7.24534	4.31e-13	4.93e-12
ENSG00000174231.15	PRPF8	17981.8	-0.268912	0.0371325	-7.24195	4.42e-13	5.05e-12
ENSG00000108829.9	LRRC59	8517.66	-0.260582	0.0360324	-7.23188	4.76e-13	5.41e-12
ENSG00000160679.11	CHTOP	4039.19	0.159001	0.0220588	7.20806	5.68e-13	6.4e-12
ENSG00000138768.13	USO1	5681.12	-0.29898	0.0414869	-7.2066	5.74e-13	6.45e-12
ENSG00000134308.12	YWHAQ	17331.6	-0.236624	0.0328594	-7.20112	5.97e-13	6.7e-12
ENSG00000134910.11	STT3A	12660.5	-0.286405	0.0398074	-7.19477	6.26e-13	7.01e-12
ENSG00000091140.11	DLD	3998.51	-0.230301	0.0320143	-7.19368	6.31e-13	7.06e-12
ENSG00000144635.7	DYNC1LI1	2501.56	-0.193317	0.026946	-7.17424	7.27e-13	8.07e-12
ENSG00000009307.14	CSDE1	33142.2	-0.189842	0.0265055	-7.16237	7.93e-13	8.76e-12
ENSG00000155660.9	PDIA4	20942.2	-0.372747	0.052146	-7.14815	8.8e-13	9.67e-12
ENSG00000185163.8	DDX51	1397.84	0.245836	0.0344076	7.14482	9.01e-13	9.9e-12
ENSG00000204560.8	DHX16	2045.3	0.139565	0.0196508	7.10224	1.23e-12	1.32e-11
ENSG00000136271.9	DDX56	4196.33	0.271852	0.038398	7.07985	1.44e-12	1.55e-11
ENSG00000205339.8	IPO7	7482.25	-0.344107	0.0486371	-7.07498	1.49e-12	1.6e-11
ENSG00000155363.17	MOV10	4049.96	0.231567	0.0327484	7.0711	1.54e-12	1.64e-11
ENSG00000130254.10	SAFB2	4536.94	0.219992	0.0311127	7.07081	1.54e-12	1.64e-11
ENSG00000126945.8	HNRNPH2	5640.88	-0.191095	0.0272095	-7.0231	2.17e-12	2.28e-11
ENSG00000166598.11	HSP90B1	73143.8	-0.357942	0.0509679	-7.02289	2.17e-12	2.28e-11
ENSG00000244038.8	DDOST	14639.2	-0.258758	0.036865	-7.01908	2.23e-12	2.34e-11
ENSG00000100380.11	ST13	15800.3	-0.186719	0.0266509	-7.00612	2.45e-12	2.56e-11
ENSG00000083312.16	TNPO1	6297.75	-0.307657	0.0439807	-6.99526	2.65e-12	2.75e-11
ENSG00000165494.9	PCF11	3467.06	0.283409	0.0406042	6.97979	2.96e-12	3.05e-11
ENSG00000075420.11	FNDC3B	2953.21	-0.38558	0.0552777	-6.97532	3.05e-12	3.14e-11
ENSG00000131473.15	ACLY	20570	-0.374682	0.0538906	-6.95263	3.59e-12	3.66e-11
ENSG00000134240.10	HMGCS2	5036.09	-1.0619	0.152974	-6.9417	3.87e-12	3.94e-11
ENSG00000090905.16	TNRC6A	2513.75	0.25258	0.0364313	6.93306	4.12e-12	4.18e-11
ENSG00000204120.13	GIGYF2	4992.86	-0.254468	0.0369659	-6.88386	5.83e-12	5.8e-11
ENSG00000177885.12	GRB2	7434.02	-0.146519	0.0212901	-6.88204	5.9e-12	5.87e-11
ENSG00000007168.11	PAFAH1B1	5281.97	-0.203081	0.0296413	-6.85129	7.32e-12	7.22e-11
ENSG00000115310.16	RTN4	13527.4	-0.272125	0.0397496	-6.84598	7.6e-12	7.47e-11
ENSG00000167962.11	ZNF598	2229.56	0.259978	0.0380258	6.83687	8.09e-12	7.93e-11
ENSG00000154743.16	TSEN2	562.37	0.217937	0.0319096	6.82983	8.5e-12	8.32e-11
ENSG00000124214.18	STAU1	7810.02	-0.170509	0.0250121	-6.81706	9.29e-12	9.04e-11
ENSG00000044574.7	HSPA5	44593.4	-0.331754	0.0486663	-6.81692	9.3e-12	9.04e-11
ENSG00000089737.14	DDX24	9065.27	-0.181099	0.026584	-6.81235	9.6e-12	9.32e-11
ENSG00000138029.12	HADHB	7867.51	-0.216205	0.0317457	-6.81055	9.72e-12	9.42e-11
ENSG00000161082.11	CELF5	118.96	0.903055	0.1329	6.79499	1.08e-11	1.04e-10
ENSG00000167004.11	PDIA3	53158.7	-0.351501	0.05174	-6.7936	1.09e-11	1.05e-10
ENSG00000185896.10	LAMP1	18820.7	-0.224013	0.0329899	-6.79036	1.12e-11	1.08e-10
ENSG00000087274.15	ADD1	14432.1	-0.14824	0.0218322	-6.78997	1.12e-11	1.08e-10
ENSG00000136628.16	EPRS	6337.96	-0.279211	0.0412867	-6.76273	1.35e-11	1.29e-10
ENSG00000140488.13	CELF6	1.78158	1.12356	0.166679	6.74086	1.57e-11	1.5e-10
ENSG00000140259.6	MFAP1	2127	-0.176908	0.0262606	-6.73665	1.62e-11	1.54e-10
ENSG00000069329.14	VPS35	6952.1	-0.232061	0.0344644	-6.73335	1.66e-11	1.57e-10
ENSG00000136026.12	CKAP4	8220.3	-0.251483	0.0373781	-6.72808	1.72e-11	1.62e-10
ENSG00000130810.18	PPAN	429.533	0.443821	0.0660082	6.72372	1.77e-11	1.67e-10
ENSG00000151247.11	EIF4E	1671.76	-0.206977	0.0309194	-6.69409	2.17e-11	2.02e-10
ENSG00000072501.16	SMC1A	3950.33	-0.266679	0.0401313	-6.64516	3.03e-11	2.77e-10
ENSG00000241962.8	C2orf15	23.4948	0.336852	0.0507554	6.63677	3.21e-11	2.93e-10
ENSG00000122692.8	SMU1	4193.94	-0.128721	0.0194537	-6.6168	3.67e-11	3.33e-10
ENSG00000099995.17	SF3A1	7844.46	-0.206828	0.03128	-6.61215	3.79e-11	3.43e-10
ENSG00000090861.14	AARS	9125.98	-0.270877	0.0409985	-6.607	3.92e-11	3.54e-10
ENSG00000168092.12	PAFAH1B2	4972.01	-0.181094	0.0274665	-6.59327	4.3e-11	3.86e-10
ENSG00000182934.10	SRPR	14933	-0.252605	0.0383254	-6.59107	4.37e-11	3.92e-10
ENSG00000161813.19	LARP4	2718.43	-0.272651	0.0413829	-6.58851	4.44e-11	3.98e-10
ENSG00000111530.11	CAND1	5901.15	-0.253876	0.0386152	-6.57451	4.88e-11	4.36e-10
ENSG00000082153.16	BZW1	6068.37	-0.261883	0.0399996	-6.54712	5.87e-11	5.19e-10
ENSG00000130713.14	EXOSC2	1257.66	0.200918	0.0307103	6.54238	6.05e-11	5.34e-10
ENSG00000185129.5	PURA	2727.13	-0.300162	0.0459281	-6.53547	6.34e-11	5.58e-10
ENSG00000168827.13	GFM1	2538.81	-0.274257	0.0419672	-6.53504	6.36e-11	5.59e-10
ENSG00000277726.3	TARDBP	1.77051	0.876959	0.134556	6.51743	7.15e-11	6.23e-10
ENSG00000070831.14	CDC42	9434.29	-0.159978	0.0245974	-6.50386	7.83e-11	6.77e-10
ENSG00000164104.10	HMGB2	2392.04	0.370449	0.0570307	6.49561	8.27e-11	7.13e-10
ENSG00000185164.13	NOMO2	644.322	-0.541993	0.083453	-6.49459	8.33e-11	7.18e-10
ENSG00000173914.10	RBM4B	991.76	0.187409	0.0288815	6.48888	8.65e-11	7.44e-10
ENSG00000165280.14	VCP	24661.7	-0.20839	0.0321189	-6.48809	8.69e-11	7.47e-10
ENSG00000115677.15	HDLBP	59182.2	-0.218838	0.0338936	-6.45663	1.07e-10	9.09e-10
ENSG00000125107.15	CNOT1	7326.92	-0.37925	0.0587487	-6.45546	1.08e-10	9.15e-10
ENSG00000074696.11	PTPLAD1	6733.63	-0.337793	0.0523803	-6.44886	1.13e-10	9.55e-10
ENSG00000108654.10	DDX5	30556.9	0.240098	0.0372389	6.44751	1.14e-10	9.63e-10
ENSG00000167881.13	SRP68	5066.5	-0.139382	0.0217727	-6.40169	1.54e-10	1.28e-09
ENSG00000253797.2	UTP14C	1855.57	-0.355341	0.0555966	-6.39143	1.64e-10	1.37e-09
ENSG00000167325.13	RRM1	2972.95	-0.208048	0.0326369	-6.37464	1.83e-10	1.52e-09
ENSG00000148248.12	SURF4	18845.9	-0.200783	0.0316198	-6.34993	2.15e-10	1.76e-09
ENSG00000122068.11	FYTTD1	3664.26	-0.217296	0.0342617	-6.34225	2.26e-10	1.85e-09
ENSG00000171314.8	PGAM1	1259.15	-0.248103	0.0391389	-6.33905	2.31e-10	1.89e-09
ENSG00000139675.11	HNRNPA1L2	243.712	0.272454	0.043048	6.32907	2.47e-10	2e-09
ENSG00000131652.12	THOC6	1471.99	0.317214	0.0502264	6.31569	2.69e-10	2.17e-09
ENSG00000160201.10	U2AF1	39.2498	0.792347	0.125719	6.30251	2.93e-10	2.36e-09
ENSG00000099622.12	CIRBP	26026.3	0.27903	0.0442806	6.30142	2.95e-10	2.38e-09
ENSG00000168807.15	SNTB2	2809.14	-0.300823	0.0477501	-6.29996	2.98e-10	2.4e-09
ENSG00000101452.13	DHX35	572.462	0.172549	0.0273934	6.29893	3e-10	2.41e-09
ENSG00000057608.15	GDI2	12526.3	-0.191602	0.0305003	-6.28197	3.34e-10	2.68e-09
ENSG00000181222.13	POLR2A	10533	-0.31153	0.0497087	-6.2671	3.68e-10	2.93e-09
ENSG00000137815.13	RTF1	3953.96	-0.178015	0.0284284	-6.26189	3.8e-10	3.02e-09
ENSG00000112249.12	ASCC3	2226.93	-0.357765	0.0572835	-6.24552	4.22e-10	3.34e-09
ENSG00000122566.19	HNRNPA2B1	34240.2	0.173491	0.0277814	6.24486	4.24e-10	3.35e-09
ENSG00000265808.3	SEC22B	3339.62	-0.244907	0.0392217	-6.24418	4.26e-10	3.37e-09
ENSG00000142864.13	SERBP1	13965.7	-0.18089	0.0290057	-6.23636	4.48e-10	3.53e-09
ENSG00000124942.12	AHNAK	50065.3	-0.380996	0.0615177	-6.19328	5.89e-10	4.57e-09
ENSG00000131503.19	ANKHD1	276.817	0.252037	0.0407307	6.18788	6.1e-10	4.73e-09
ENSG00000184863.9	RBM33	2141.22	0.229089	0.0370645	6.18081	6.38e-10	4.93e-09
ENSG00000039123.14	SKIV2L2	2702.06	-0.251598	0.0408301	-6.16206	7.18e-10	5.51e-09
ENSG00000139793.17	MBNL2	2055.97	-0.42037	0.0686425	-6.12405	9.12e-10	6.92e-09
ENSG00000121486.10	TRMT1L	894.274	-0.207818	0.033979	-6.11607	9.59e-10	7.25e-09
ENSG00000148584.13	A1CF	17.0692	1.45064	0.237619	6.10489	1.03e-09	7.74e-09
ENSG00000247315.3	ZCCHC3	1306.49	0.176176	0.0288983	6.0964	1.08e-09	8.14e-09
ENSG00000100883.10	SRP54	3690.12	-0.206024	0.033829	-6.09016	1.13e-09	8.45e-09
ENSG00000021776.9	AQR	2701.36	-0.253494	0.0416475	-6.08665	1.15e-09	8.62e-09
ENSG00000174891.11	RSRC1	1079.76	-0.202477	0.0333437	-6.07242	1.26e-09	9.38e-09
ENSG00000218891.4	ZNF579	844.998	0.396807	0.0653562	6.07146	1.27e-09	9.43e-09
ENSG00000103194.14	USP10	3990.06	-0.213275	0.0351688	-6.06432	1.33e-09	9.83e-09
ENSG00000165424.6	ZCCHC24	2444.71	-0.307423	0.0507045	-6.06304	1.34e-09	9.9e-09
ENSG00000086758.14	HUWE1	13752.8	-0.256899	0.0424553	-6.05104	1.44e-09	1.06e-08
ENSG00000152601.16	MBNL1	5893.22	-0.254659	0.0421569	-6.04075	1.53e-09	1.13e-08
ENSG00000105821.13	DNAJC2	1439.18	0.210804	0.0349223	6.03637	1.58e-09	1.16e-08
ENSG00000134440.10	NARS	7445.51	-0.211911	0.0351914	-6.02168	1.73e-09	1.26e-08
ENSG00000125166.11	GOT2	8574.77	-0.309214	0.0513517	-6.0215	1.73e-09	1.26e-08
ENSG00000030582.15	GRN	18281.2	-0.294476	0.049144	-5.99211	2.07e-09	1.49e-08
ENSG00000197535.13	MYO5A	1704.78	-0.330923	0.0552587	-5.98861	2.12e-09	1.52e-08
ENSG00000184897.5	H1FX	8595.2	0.293632	0.0491924	5.96905	2.39e-09	1.71e-08
ENSG00000084463.6	WBP11	5862.77	-0.291852	0.0489159	-5.9664	2.43e-09	1.73e-08
ENSG00000126226.20	PCID2	2080.16	0.188854	0.0318232	5.93448	2.95e-09	2.09e-08
ENSG00000123131.11	PRDX4	6402.21	-0.361026	0.0608591	-5.93216	2.99e-09	2.11e-08
ENSG00000035403.15	VCL	8751.9	-0.469769	0.0793063	-5.92348	3.15e-09	2.22e-08
ENSG00000173230.14	GOLGB1	16468.1	-0.225883	0.038147	-5.92139	3.19e-09	2.25e-08
ENSG00000085719.10	CPNE3	8979.55	-0.305692	0.0517478	-5.90734	3.48e-09	2.44e-08
ENSG00000055483.18	USP36	2583.61	0.206793	0.0350802	5.89488	3.75e-09	2.62e-08
ENSG00000133858.14	ZFC3H1	1669.85	0.257518	0.0437633	5.88433	4e-09	2.78e-08
ENSG00000116473.13	RAP1A	3502.87	-0.196306	0.0334413	-5.87018	4.35e-09	3.01e-08
ENSG00000109971.12	HSPA8	57612.6	-0.305349	0.05203	-5.8687	4.39e-09	3.04e-08
ENSG00000120705.11	ETF1	5304.05	-0.171077	0.0291737	-5.86409	4.52e-09	3.12e-08
ENSG00000125351.9	UPF3B	681.366	0.185881	0.0317697	5.85088	4.89e-09	3.36e-08
ENSG00000275895.3	U2AF1	11.4527	0.934118	0.159793	5.84581	5.04e-09	3.46e-08
ENSG00000145354.8	CISD2	1529.44	-0.18982	0.0325227	-5.83655	5.33e-09	3.64e-08
ENSG00000131876.15	SNRPA1	1247.62	0.228222	0.0391975	5.82234	5.8e-09	3.94e-08
ENSG00000112996.8	MRPS30	1943.12	-0.156216	0.0268491	-5.8183	5.94e-09	4.04e-08
ENSG00000182872.14	RBM10	4864.82	0.19631	0.033827	5.80334	6.5e-09	4.4e-08
ENSG00000177613.8	CSTF2T	2041.19	-0.201308	0.0347113	-5.79948	6.65e-09	4.49e-08
ENSG00000135829.15	DHX9	8611.71	-0.180589	0.0311509	-5.79724	6.74e-09	4.55e-08
ENSG00000112992.15	NNT	2063.16	-0.342218	0.0590381	-5.79656	6.77e-09	4.57e-08
ENSG00000100109.15	TFIP11	1231.35	-0.179789	0.0311269	-5.77599	7.65e-09	5.12e-08
ENSG00000134318.12	ROCK2	2690.2	-0.275625	0.0478068	-5.76539	8.15e-09	5.43e-08
ENSG00000168438.13	CDC40	1049.81	-0.321103	0.0557433	-5.76038	8.39e-09	5.58e-08
ENSG00000099821.12	POLRMT	2523.53	0.255042	0.0445525	5.72453	1.04e-08	6.82e-08
ENSG00000113048.15	MRPS27	3445.47	-0.188256	0.0330234	-5.7007	1.19e-08	7.79e-08
ENSG00000048828.15	FAM120A	11796.3	-0.190087	0.0333762	-5.69529	1.23e-08	8.03e-08
ENSG00000156110.12	ADK	1308.59	-0.215236	0.0378608	-5.68492	1.31e-08	8.5e-08
ENSG00000143793.11	C1orf35	1130.27	0.292026	0.0515788	5.66175	1.5e-08	9.66e-08
ENSG00000115816.12	CEBPZ	2421	-0.176224	0.0311348	-5.66004	1.51e-08	9.75e-08
ENSG00000121274.11	PAPD5	1082.92	-0.225203	0.0398699	-5.64845	1.62e-08	1.04e-07
ENSG00000056097.14	ZFR	4661.05	-0.209991	0.0372184	-5.64211	1.68e-08	1.08e-07
ENSG00000153113.22	CAST	10861.8	-0.214123	0.0380635	-5.62541	1.85e-08	1.18e-07
ENSG00000169251.11	NMD3	2791.52	-0.196863	0.035026	-5.62048	1.9e-08	1.21e-07
ENSG00000129245.10	FXR2	2612.32	-0.203119	0.036198	-5.61133	2.01e-08	1.27e-07
ENSG00000171566.10	PLRG1	2177.38	-0.10307	0.0183961	-5.60282	2.11e-08	1.33e-07
ENSG00000107581.11	EIF3A	14361.6	-0.268149	0.0479116	-5.59674	2.18e-08	1.37e-07
ENSG00000155966.12	AFF2	47.3849	-0.654275	0.117016	-5.59131	2.25e-08	1.41e-07
ENSG00000137168.7	PPIL1	1460.22	-0.19226	0.0344108	-5.58721	2.31e-08	1.44e-07
ENSG00000145907.13	G3BP1	7937.81	-0.19009	0.0341189	-5.57139	2.53e-08	1.57e-07
ENSG00000047315.13	POLR2B	4386.94	-0.213257	0.0382895	-5.56961	2.55e-08	1.59e-07
ENSG00000198301.10	SDAD1	1614.82	-0.242627	0.0435977	-5.56513	2.62e-08	1.62e-07
ENSG00000091542.8	ALKBH5	6148.03	-0.140174	0.0252083	-5.56063	2.69e-08	1.66e-07
ENSG00000100142.13	POLR2F	13.2371	0.469842	0.0844971	5.56045	2.69e-08	1.66e-07
ENSG00000115306.14	SPTBN1	16089.6	-0.316225	0.0569399	-5.55366	2.8e-08	1.73e-07
ENSG00000186298.10	PPP1CC	7144.28	-0.160058	0.0288646	-5.54515	2.94e-08	1.81e-07
ENSG00000140939.13	NOL3	2445.37	0.329284	0.0594971	5.53445	3.12e-08	1.91e-07
ENSG00000106344.7	RBM28	1307.01	0.160776	0.029088	5.52723	3.25e-08	1.99e-07
ENSG00000100934.13	SEC23A	1932.67	-0.307443	0.0557655	-5.51314	3.52e-08	2.15e-07
ENSG00000204388.6	HSPA1B	8856.81	0.523301	0.0954063	5.48497	4.14e-08	2.5e-07
ENSG00000130332.13	LSM7	2300.67	0.375829	0.0685293	5.4842	4.15e-08	2.51e-07
ENSG00000156482.9	RPL30	46331.3	0.324282	0.059353	5.46362	4.67e-08	2.8e-07
ENSG00000065150.17	IPO5	6900.2	-0.18501	0.0340987	-5.42572	5.77e-08	3.42e-07
ENSG00000233927.4	RPS28	25647.4	0.414584	0.0764701	5.42152	5.91e-08	3.49e-07
ENSG00000159228.11	CBR1	3218.2	-0.287536	0.0530841	-5.4166	6.07e-08	3.59e-07
ENSG00000135900.3	MRPL44	1740.5	-0.175666	0.0324497	-5.4135	6.18e-08	3.65e-07
ENSG00000067596.9	DHX8	2337.3	-0.174084	0.0322228	-5.40249	6.57e-08	3.86e-07
ENSG00000101901.9	ALG13	1986.27	0.160925	0.029792	5.40162	6.6e-08	3.88e-07
ENSG00000134644.14	PUM1	5657.38	-0.193466	0.0359688	-5.37873	7.5e-08	4.37e-07
ENSG00000116918.12	TSNAX	1951.6	-0.174943	0.0326812	-5.35302	8.65e-08	4.99e-07
ENSG00000104897.8	SF3A2	3850.81	0.266752	0.0498979	5.34597	8.99e-08	5.18e-07
ENSG00000261934.2	PCDHGA9	83.1029	-0.568167	0.106372	-5.34133	9.23e-08	5.3e-07
ENSG00000092201.8	SUPT16H	5649.4	-0.128945	0.0241747	-5.33387	9.61e-08	5.51e-07
ENSG00000126524.8	SBDS	4160.29	-0.157466	0.0296382	-5.31295	1.08e-07	6.13e-07
ENSG00000171262.10	FAM98B	2191.55	-0.171052	0.0323002	-5.29568	1.19e-07	6.69e-07
ENSG00000137710.13	RDX	3217.81	-0.276284	0.0522897	-5.2837	1.27e-07	7.11e-07
ENSG00000078328.18	RBFOX1	40.2229	-0.843662	0.159979	-5.27358	1.34e-07	7.49e-07
ENSG00000162385.9	MAGOH	1104.03	0.199205	0.0378754	5.25948	1.44e-07	8.04e-07
ENSG00000185728.15	YTHDF3	4555.58	-0.218486	0.0416354	-5.24759	1.54e-07	8.54e-07
ENSG00000137076.17	TLN1	20186.9	-0.257441	0.0490739	-5.24598	1.55e-07	8.61e-07
ENSG00000187955.10	COL14A1	2846.9	-0.53487	0.102296	-5.22865	1.71e-07	9.39e-07
ENSG00000055044.9	NOP58	3485.87	0.175642	0.0336304	5.2227	1.76e-07	9.68e-07
ENSG00000126777.16	KTN1	11190.9	-0.180716	0.0346762	-5.21152	1.87e-07	1.03e-06
ENSG00000058262.8	SEC61A1	33118.3	-0.211847	0.0406568	-5.21061	1.88e-07	1.03e-06
ENSG00000139343.9	SNRPF	1944.2	0.286719	0.0550639	5.20703	1.92e-07	1.05e-06
ENSG00000088205.11	DDX18	3056.99	-0.184282	0.0354403	-5.19979	2e-07	1.09e-06
ENSG00000168066.19	SF1	13314.6	0.124854	0.0240423	5.19309	2.07e-07	1.13e-06
ENSG00000107651.11	SEC23IP	3934.92	-0.242179	0.0466783	-5.18825	2.12e-07	1.15e-06
ENSG00000113742.11	CPEB4	1832.63	-0.319639	0.0616618	-5.18374	2.17e-07	1.18e-06
ENSG00000159409.13	CELF3	9.76197	0.76882	0.148655	5.17185	2.32e-07	1.25e-06
ENSG00000134987.10	WDR36	1531.56	-0.216322	0.0418547	-5.16841	2.36e-07	1.27e-06
ENSG00000115091.10	ACTR3	7256.72	-0.17607	0.0342625	-5.13887	2.76e-07	1.47e-06
ENSG00000165630.12	PRPF18	476.531	-0.14454	0.0282119	-5.12339	3e-07	1.59e-06
ENSG00000168488.17	ATXN2L	5231.59	0.18916	0.0369283	5.12236	3.02e-07	1.6e-06
ENSG00000185624.13	P4HB	103722	-0.263241	0.0514055	-5.12086	3.04e-07	1.61e-06
ENSG00000215251.3	FASTKD5	892.001	-0.178107	0.0348468	-5.11115	3.2e-07	1.69e-06
ENSG00000171824.12	EXOSC10	2784.05	0.122226	0.0239457	5.1043	3.32e-07	1.75e-06
ENSG00000132305.19	IMMT	3542.82	-0.151363	0.0296655	-5.10233	3.36e-07	1.76e-06
ENSG00000105939.11	ZC3HAV1	2389.26	-0.193189	0.0380766	-5.07369	3.9e-07	2.03e-06
ENSG00000063244.11	U2AF2	8478.79	0.146688	0.0289169	5.07274	3.92e-07	2.04e-06
ENSG00000197879.13	MYO1C	14104.7	-0.199245	0.0394477	-5.05088	4.4e-07	2.28e-06
ENSG00000270647.4	TAF15	8433.22	0.13529	0.0267895	5.05012	4.42e-07	2.28e-06
ENSG00000172409.5	CLP1	481.358	-0.134118	0.0266156	-5.03909	4.68e-07	2.41e-06
ENSG00000118181.9	RPS25	34242.8	0.270041	0.0535947	5.03858	4.69e-07	2.41e-06
ENSG00000115268.8	RPS15	29434.6	0.379405	0.0753455	5.03554	4.77e-07	2.45e-06
ENSG00000124228.13	DDX27	3092.37	0.122691	0.0244198	5.02424	5.05e-07	2.59e-06
ENSG00000113643.7	RARS	3065.63	-0.143129	0.02852	-5.01854	5.21e-07	2.66e-06
ENSG00000066654.11	THUMPD1	5787.04	-0.19612	0.0391903	-5.00429	5.61e-07	2.86e-06
ENSG00000135250.15	SRPK2	2423.17	-0.236065	0.0471737	-5.00415	5.61e-07	2.86e-06
ENSG00000102316.15	MAGED2	23109.6	-0.225403	0.0451061	-4.99717	5.82e-07	2.96e-06
ENSG00000115368.8	WDR75	1799.45	0.14499	0.0290926	4.98373	6.24e-07	3.15e-06
ENSG00000278053.3	DDX52	1398.94	-0.122531	0.024751	-4.95057	7.4e-07	3.69e-06
ENSG00000055917.14	PUM2	8299.02	-0.149423	0.0302164	-4.94512	7.61e-07	3.78e-06
ENSG00000061794.11	MRPS35	3699.27	-0.188091	0.038084	-4.93885	7.86e-07	3.9e-06
ENSG00000124380.9	SNRNP27	1546.73	-0.15192	0.0308174	-4.92968	8.24e-07	4.08e-06
ENSG00000100129.16	EIF3L	11446.7	-0.224025	0.0454688	-4.92701	8.35e-07	4.13e-06
ENSG00000162664.15	ZNF326	1367.76	0.145159	0.0294664	4.92626	8.38e-07	4.14e-06
ENSG00000130119.14	GNL3L	427.914	-0.352676	0.0715957	-4.92593	8.4e-07	4.15e-06
ENSG00000181588.16	MEX3D	1607.7	0.229312	0.0465706	4.92397	8.48e-07	4.19e-06
ENSG00000102531.15	FNDC3A	3430.94	-0.290079	0.0589542	-4.92042	8.64e-07	4.26e-06
ENSG00000136448.10	NMT1	4534.08	-0.132231	0.0269303	-4.91012	9.1e-07	4.47e-06
ENSG00000044115.19	CTNNA1	18698.1	-0.132847	0.0270959	-4.90284	9.45e-07	4.63e-06
ENSG00000123983.12	ACSL3	18400.6	-0.370192	0.0758246	-4.88221	1.05e-06	5.11e-06
ENSG00000173674.9	EIF1AX	3851.3	-0.136097	0.0279002	-4.878	1.07e-06	5.21e-06
ENSG00000079841.17	RIMS1	458.511	-0.477478	0.0979219	-4.87611	1.08e-06	5.25e-06
ENSG00000142657.19	PGD	4972.19	-0.198273	0.0406817	-4.87376	1.09e-06	5.31e-06
ENSG00000111605.15	CPSF6	3860.96	0.13741	0.0281989	4.87288	1.1e-06	5.33e-06
ENSG00000048740.16	CELF2	1366.65	-0.409961	0.0841508	-4.87174	1.11e-06	5.36e-06
ENSG00000163320.9	CGGBP1	4665.11	-0.150149	0.030826	-4.87085	1.11e-06	5.38e-06
ENSG00000127603.22	MACF1	11608.1	-0.266191	0.0546542	-4.87046	1.11e-06	5.39e-06
ENSG00000188004.8	C1orf204	46.0583	0.378594	0.077864	4.86225	1.16e-06	5.6e-06
ENSG00000129460.14	NGDN	1256.28	0.125618	0.0258534	4.85887	1.18e-06	5.69e-06
ENSG00000116299.15	KIAA1324	25328.5	-0.445874	0.0918052	-4.85674	1.19e-06	5.75e-06
ENSG00000079785.13	DDX1	5129.66	-0.115353	0.0237878	-4.84926	1.24e-06	5.95e-06
ENSG00000176393.9	RNPEP	5119.41	-0.166936	0.0345232	-4.83547	1.33e-06	6.35e-06
ENSG00000140105.16	WARS	5439.45	-0.178732	0.0370013	-4.83042	1.36e-06	6.5e-06
ENSG00000111142.12	METAP2	4418.36	-0.164069	0.0339805	-4.82832	1.38e-06	6.57e-06
ENSG00000189306.9	RRP7A	3899.64	0.282382	0.0585117	4.82607	1.39e-06	6.64e-06
ENSG00000154556.16	SORBS2	5400.11	-0.250912	0.0520188	-4.82348	1.41e-06	6.72e-06
ENSG00000278845.3	MRPL45	2090.59	-0.160216	0.0332609	-4.81694	1.46e-06	6.93e-06
ENSG00000179218.12	CALR	72845.8	-0.216649	0.0451512	-4.7983	1.6e-06	7.56e-06
ENSG00000115866.9	DARS	4023.42	-0.183602	0.0383801	-4.78379	1.72e-06	8.07e-06
ENSG00000119396.9	RAB14	6760.36	-0.144457	0.0302253	-4.77934	1.76e-06	8.24e-06
ENSG00000169957.9	ZNF768	3151.28	0.192157	0.0402447	4.77472	1.8e-06	8.41e-06
ENSG00000015479.16	MATR3	247.97	0.388837	0.0820141	4.7411	2.13e-06	9.8e-06
ENSG00000120438.10	TCP1	10378.9	-0.166894	0.0352405	-4.73586	2.18e-06	1e-05
ENSG00000167721.9	TSR1	1998.44	-0.169047	0.0357345	-4.73062	2.24e-06	1.03e-05
ENSG00000136243.15	NUPL2	1297.02	0.15605	0.033115	4.71237	2.45e-06	1.12e-05
ENSG00000109111.13	SUPT6H	7375.54	-0.108441	0.0230261	-4.70948	2.48e-06	1.13e-05
ENSG00000108651.8	UTP6	2254.81	0.109708	0.0233168	4.70508	2.54e-06	1.15e-05
ENSG00000161016.14	RPL8	120739	0.332786	0.0707616	4.70292	2.56e-06	1.17e-05
ENSG00000253729.6	PRKDC	8356.7	-0.316071	0.0673085	-4.69586	2.65e-06	1.2e-05
ENSG00000102738.7	MRPS31	603.198	0.173335	0.0370377	4.67997	2.87e-06	1.29e-05
ENSG00000065548.16	ZC3H15	2950.69	-0.153634	0.0328627	-4.67503	2.94e-06	1.32e-05
ENSG00000147274.13	RBMX	8073.34	0.121514	0.026054	4.66392	3.1e-06	1.39e-05
ENSG00000108528.12	SLC25A11	3860.89	-0.212995	0.0457016	-4.66056	3.15e-06	1.41e-05
ENSG00000114867.18	EIF4G1	26499.8	-0.169197	0.0363704	-4.65205	3.29e-06	1.47e-05
ENSG00000111845.4	PAK1IP1	3637.12	-0.389792	0.0839044	-4.64566	3.39e-06	1.51e-05
ENSG00000178105.8	DDX10	1351.88	-0.14569	0.0313635	-4.64521	3.4e-06	1.51e-05
ENSG00000115946.6	PNO1	1131.24	-0.157314	0.0338757	-4.64387	3.42e-06	1.52e-05
ENSG00000123154.10	WDR83	563.407	0.236454	0.0510034	4.63604	3.55e-06	1.58e-05
ENSG00000129250.10	KIF1C	11575.2	-0.191567	0.0413731	-4.63023	3.65e-06	1.62e-05
ENSG00000197043.12	ANXA6	6188.53	-0.337065	0.0728161	-4.62899	3.67e-06	1.63e-05
ENSG00000185651.13	UBE2L3	5563.5	-0.154828	0.033499	-4.62189	3.8e-06	1.68e-05
ENSG00000101191.15	DIDO1	4353.67	0.145121	0.0314426	4.61543	3.92e-06	1.73e-05
ENSG00000100462.14	PRMT5	2789.17	-0.177691	0.0385026	-4.61503	3.93e-06	1.73e-05
ENSG00000196943.11	NOP9	2422.52	-0.133828	0.0290407	-4.6083	4.06e-06	1.79e-05
ENSG00000183431.10	SF3A3	3625.24	-0.0961522	0.0208706	-4.60707	4.08e-06	1.8e-05
ENSG00000106638.14	TBL2	3940.29	-0.156759	0.0341689	-4.58777	4.48e-06	1.96e-05
ENSG00000204574.11	ABCF1	4639.13	-0.120218	0.0262049	-4.58761	4.48e-06	1.96e-05
ENSG00000011465.15	DCN	10175.7	-0.463062	0.100976	-4.58586	4.52e-06	1.97e-05
ENSG00000138593.7	SECISBP2L	4720.11	-0.27292	0.0595983	-4.57932	4.66e-06	2.03e-05
ENSG00000144642.19	RBMS3	655.49	-0.368857	0.0808029	-4.56489	5e-06	2.16e-05
ENSG00000069275.12	NUCKS1	17859.7	-0.15379	0.0336944	-4.56424	5.01e-06	2.17e-05
ENSG00000155636.13	RBM45	570.957	0.119921	0.0262949	4.56062	5.1e-06	2.2e-05
ENSG00000139168.6	ZCRB1	2595.39	-0.140113	0.0307585	-4.55526	5.23e-06	2.26e-05
ENSG00000136942.13	RPL35	32721.3	0.333937	0.0733419	4.55315	5.28e-06	2.28e-05
ENSG00000070669.15	ASNS	1681.6	0.239512	0.0526479	4.54932	5.38e-06	2.32e-05
ENSG00000244462.6	RBM12	4761.68	-0.170475	0.0375322	-4.54209	5.57e-06	2.39e-05
ENSG00000080824.17	HSP90AA1	52790	-0.198842	0.0437784	-4.54202	5.57e-06	2.39e-05
ENSG00000164062.11	APEH	7513.11	-0.186023	0.0410526	-4.53134	5.86e-06	2.51e-05
ENSG00000008988.8	RPS20	58216.1	0.31362	0.0692691	4.52755	5.97e-06	2.55e-05
ENSG00000132463.12	GRSF1	6171.91	-0.131881	0.0291469	-4.52471	6.05e-06	2.58e-05
ENSG00000181610.11	MRPS23	3244.4	-0.229987	0.0508567	-4.52225	6.12e-06	2.61e-05
ENSG00000178695.5	KCTD12	3402	-0.347806	0.0769267	-4.52127	6.15e-06	2.62e-05
ENSG00000144867.10	SRPRB	5693.16	-0.222921	0.0494913	-4.50425	6.66e-06	2.82e-05
ENSG00000111011.16	RSRC2	3772.78	0.124826	0.0277629	4.49613	6.92e-06	2.92e-05
ENSG00000101343.13	CRNKL1	2823.76	-0.144284	0.0320998	-4.49486	6.96e-06	2.94e-05
ENSG00000261236.4	BOP1	3544.65	0.324415	0.0722488	4.49025	7.11e-06	3e-05
ENSG00000241343.8	RPL36A	5316.37	0.390502	0.087073	4.48477	7.3e-06	3.07e-05
ENSG00000163156.10	SCNM1	1009.83	0.204896	0.0456952	4.48398	7.33e-06	3.08e-05
ENSG00000103226.16	NOMO3	193.996	-0.522664	0.116638	-4.48109	7.43e-06	3.11e-05
ENSG00000196419.11	XRCC6	15528.9	-0.14051	0.031356	-4.48112	7.43e-06	3.11e-05
ENSG00000197958.11	RPL12	61195.7	0.304425	0.0679819	4.47803	7.53e-06	3.16e-05
ENSG00000076924.10	XAB2	4845.27	0.227057	0.0507185	4.47681	7.58e-06	3.17e-05
ENSG00000163902.10	RPN1	21666.5	-0.187645	0.0420403	-4.46346	8.06e-06	3.36e-05
ENSG00000213516.8	RBMXL1	1473.72	-0.194559	0.0436825	-4.45393	8.43e-06	3.5e-05
ENSG00000111667.12	USP5	5345.81	-0.167212	0.037554	-4.45257	8.48e-06	3.52e-05
ENSG00000106682.13	EIF4H	11605.3	-0.107804	0.0242138	-4.45216	8.5e-06	3.52e-05
ENSG00000104129.8	DNAJC17	883.78	0.231524	0.0520082	4.45168	8.52e-06	3.53e-05
ENSG00000173575.17	CHD2	5486.63	0.163179	0.036662	4.45091	8.55e-06	3.54e-05
ENSG00000071082.9	RPL31	53167.1	0.25797	0.0580173	4.44643	8.73e-06	3.61e-05
ENSG00000107929.13	LARP4B	4851.78	-0.133702	0.0301154	-4.43965	9.01e-06	3.72e-05
ENSG00000130305.15	NSUN5	1515.56	0.240111	0.0541172	4.43687	9.13e-06	3.76e-05
ENSG00000167258.12	CDK12	2950.72	-0.223174	0.0503971	-4.42832	9.5e-06	3.91e-05
ENSG00000113575.8	PPP2CA	7081.86	-0.125381	0.0283298	-4.42575	9.61e-06	3.95e-05
ENSG00000103275.17	UBE2I	5191.11	0.137104	0.0310238	4.41931	9.9e-06	4.06e-05
ENSG00000091009.7	RBM27	1399.47	-0.154078	0.0349287	-4.41121	1.03e-05	4.2e-05
ENSG00000136238.16	RAC1	13748.1	-0.12876	0.0291911	-4.41093	1.03e-05	4.2e-05
ENSG00000135097.5	MSI1	958.394	0.27272	0.0618923	4.40636	1.05e-05	4.29e-05
ENSG00000065427.13	KARS	6601.06	-0.175881	0.0399818	-4.39903	1.09e-05	4.42e-05
ENSG00000142676.11	RPL11	62664	0.278068	0.0632187	4.39851	1.09e-05	4.43e-05
ENSG00000163882.8	POLR2H	2759.01	0.224144	0.0511502	4.38207	1.18e-05	4.75e-05
ENSG00000090060.16	PAPOLA	8926.32	-0.124503	0.0284253	-4.38001	1.19e-05	4.79e-05
ENSG00000083520.13	DIS3	1983.37	-0.167899	0.0383477	-4.37832	1.2e-05	4.83e-05
ENSG00000106976.17	DNM1	361.113	0.327073	0.0747154	4.37758	1.2e-05	4.84e-05
ENSG00000205937.10	RNPS1	6847.57	0.142074	0.032472	4.37528	1.21e-05	4.89e-05
ENSG00000167005.12	NUDT21	3777.7	-0.16542	0.0379134	-4.36311	1.28e-05	5.15e-05
ENSG00000264229.1	RNU4ATAC	6.46794	0.721271	0.165541	4.35705	1.32e-05	5.29e-05
ENSG00000136045.10	PWP1	2199.92	-0.0982971	0.0225873	-4.35187	1.35e-05	5.41e-05
ENSG00000108064.9	TFAM	2435.65	-0.173011	0.0397595	-4.35144	1.35e-05	5.42e-05
ENSG00000254535.3	PABPC4L	178.572	-0.369899	0.0850395	-4.34973	1.36e-05	5.46e-05
ENSG00000133773.10	CCDC59	909.484	0.126519	0.0291177	4.34509	1.39e-05	5.57e-05
ENSG00000152234.14	ATP5A1	24739.9	-0.163893	0.0378168	-4.33388	1.47e-05	5.83e-05
ENSG00000072110.12	ACTN1	14525.5	-0.258501	0.0597677	-4.32509	1.52e-05	6.06e-05
ENSG00000104835.13	SARS2	345.521	0.219821	0.0510188	4.30862	1.64e-05	6.48e-05
ENSG00000033030.12	ZCCHC8	1113.04	0.14239	0.0330835	4.30396	1.68e-05	6.61e-05
ENSG00000189091.11	SF3B3	6683.98	-0.164147	0.0381396	-4.30386	1.68e-05	6.61e-05
ENSG00000076650.5	GPATCH1	642.513	0.111011	0.025802	4.30243	1.69e-05	6.65e-05
ENSG00000132466.16	ANKRD17	5921.66	-0.243725	0.0569496	-4.27966	1.87e-05	7.32e-05
ENSG00000278637.1	HIST1H4A	0.731798	1.12443	0.262962	4.27603	1.9e-05	7.43e-05
ENSG00000130255.11	RPL36	42970	0.33124	0.07755	4.27131	1.94e-05	7.57e-05
ENSG00000182774.9	RPS17	49602.6	0.269355	0.063174	4.2637	2.01e-05	7.82e-05
ENSG00000108107.11	RPL28	61206.6	0.312328	0.0732778	4.26224	2.02e-05	7.86e-05
ENSG00000113407.12	TARS	4682.66	-0.188363	0.0442536	-4.25644	2.08e-05	8.05e-05
ENSG00000117174.9	ZNHIT6	1063.2	-0.125332	0.0295257	-4.24485	2.19e-05	8.45e-05
ENSG00000171863.11	RPS7	34007.1	0.240028	0.0565623	4.24361	2.2e-05	8.49e-05
ENSG00000163605.13	PPP4R2	3013.35	-0.154923	0.0365472	-4.239	2.25e-05	8.66e-05
ENSG00000059573.7	ALDH18A1	6341.91	-0.167276	0.0394775	-4.23724	2.26e-05	8.72e-05
ENSG00000116752.5	BCAS2	1955.46	-0.122285	0.0288787	-4.23444	2.29e-05	8.82e-05
ENSG00000142207.6	URB1	3152.31	-0.21191	0.050055	-4.23355	2.3e-05	8.85e-05
ENSG00000117751.16	PPP1R8	2119.06	-0.0812262	0.0192657	-4.21611	2.49e-05	9.51e-05
ENSG00000143889.14	HNRNPLL	1882.81	-0.108549	0.0257533	-4.21494	2.5e-05	9.55e-05
ENSG00000164134.11	NAA15	2140.42	-0.162898	0.0386571	-4.21391	2.51e-05	9.59e-05
ENSG00000105372.5	RPS19	60546	0.334239	0.0793397	4.21276	2.52e-05	9.63e-05
ENSG00000172809.11	RPL38	23875.6	0.303722	0.0721863	4.20747	2.58e-05	9.84e-05
ENSG00000123384.12	LRP1	12922	-0.314369	0.0748087	-4.20231	2.64e-05	0.000100569
ENSG00000160214.11	RRP1	2068.34	0.242418	0.0577132	4.20039	2.66e-05	0.000101399
ENSG00000088930.7	XRN2	4300.41	-0.15927	0.037989	-4.19253	2.76e-05	0.000104656
ENSG00000096696.12	DSP	20162.7	-0.232001	0.0553456	-4.19185	2.77e-05	0.000104948
ENSG00000103248.16	MTHFSD	887.134	0.165584	0.0395523	4.18646	2.83e-05	0.000107289
ENSG00000084733.9	RAB10	7602.54	-0.157903	0.0377562	-4.18218	2.89e-05	0.000109119
ENSG00000204389.9	HSPA1A	8729.36	0.425346	0.101952	4.17203	3.02e-05	0.000113601
ENSG00000176986.13	SEC24C	3063.51	-0.339781	0.0816146	-4.16324	3.14e-05	0.000117844
ENSG00000215301.8	DDX3X	11554.2	-0.15887	0.0382412	-4.15442	3.26e-05	0.000121962
ENSG00000075785.11	RAB7A	12890.5	-0.124899	0.0300873	-4.15122	3.31e-05	0.000123519
ENSG00000135486.16	HNRNPA1	31419.1	0.149444	0.0361344	4.13579	3.54e-05	0.000131501
ENSG00000135316.16	SYNCRIP	7208.15	-0.168544	0.0407558	-4.13545	3.54e-05	0.000131668
ENSG00000177889.8	UBE2N	6109.71	-0.146271	0.0353962	-4.13238	3.59e-05	0.000133267
ENSG00000130402.10	ACTN4	18038.5	-0.147901	0.0359665	-4.11219	3.92e-05	0.000144385
ENSG00000164896.18	FASTK	5264.56	0.231302	0.0562875	4.10929	3.97e-05	0.000146141
ENSG00000124795.13	DEK	4464.5	-0.153768	0.0374352	-4.10758	4e-05	0.000147062
ENSG00000107864.13	CPEB3	1196.1	-0.292449	0.0712602	-4.10395	4.06e-05	0.000149178
ENSG00000196305.16	IARS	5945.98	-0.176435	0.0430303	-4.10025	4.13e-05	0.000151312
ENSG00000182154.7	MRPL41	5597.6	0.341136	0.0832097	4.09972	4.14e-05	0.000151591
ENSG00000103353.14	UBFD1	3895.46	-0.136964	0.0334251	-4.09763	4.17e-05	0.000152876
ENSG00000115524.14	SF3B1	13543.4	0.130315	0.0318103	4.09664	4.19e-05	0.000153448
ENSG00000188846.12	RPL14	44878.4	0.247434	0.0604986	4.08991	4.32e-05	0.000157584
ENSG00000171858.16	RPS21	25105.2	0.31016	0.0758413	4.08959	4.32e-05	0.000157781
ENSG00000121774.16	KHDRBS1	7536.2	-0.0848772	0.0207714	-4.08625	4.38e-05	0.000159847
ENSG00000137818.10	RPLP1	94463.1	0.284527	0.0697006	4.08213	4.46e-05	0.000162541
ENSG00000110880.9	CORO1C	3131.6	-0.224016	0.0548883	-4.0813	4.48e-05	0.000163041
ENSG00000047849.20	MAP4	13516.2	-0.152497	0.0373913	-4.0784	4.53e-05	0.000164979
ENSG00000136270.12	TBRG4	2774.66	0.161723	0.0397138	4.07221	4.66e-05	0.000169114
ENSG00000179604.9	CDC42EP4	3479.92	-0.207363	0.0509545	-4.06958	4.71e-05	0.000170833
ENSG00000151304.5	SRFBP1	574.699	-0.216713	0.0533545	-4.06176	4.87e-05	0.000176242
ENSG00000149016.14	TUT1	1371.83	0.220656	0.054336	4.06096	4.89e-05	0.000176795
ENSG00000104177.16	MYEF2	1496.27	0.194531	0.0479539	4.05663	4.98e-05	0.000179841
ENSG00000168906.11	MAT2A	7726.62	0.205799	0.0507342	4.05641	4.98e-05	0.000179992
ENSG00000138095.17	LRPPRC	7631.36	-0.168396	0.0415267	-4.05513	5.01e-05	0.000180904
ENSG00000187742.13	SECISBP2	3432.67	0.125422	0.0309406	4.05364	5.04e-05	0.000181961
ENSG00000054118.12	THRAP3	11516.3	-0.126129	0.0311252	-4.0523	5.07e-05	0.000182941
ENSG00000116954.7	RRAGC	1127.21	-0.126817	0.0313007	-4.05157	5.09e-05	0.000183428
ENSG00000149532.14	CPSF7	5197.06	0.113929	0.0282122	4.03827	5.38e-05	0.000192948
ENSG00000123737.11	EXOSC9	1026.65	0.124917	0.0309802	4.03215	5.53e-05	0.000197598
ENSG00000102978.11	POLR2C	3282.65	-0.112861	0.0280852	-4.01852	5.86e-05	0.0002082
ENSG00000169564.6	PCBP1	7767.69	-0.157843	0.0393497	-4.0113	6.04e-05	0.000214158
ENSG00000005022.5	SLC25A5	10047.3	-0.188821	0.0471477	-4.00488	6.2e-05	0.000219687
ENSG00000146457.13	WTAP	5865.05	-0.140596	0.0351115	-4.00427	6.22e-05	0.00022015
ENSG00000100603.12	SNW1	2962.35	-0.0777833	0.0194395	-4.0013	6.3e-05	0.000222683
ENSG00000117592.8	PRDX6	18224.5	-0.184797	0.0461898	-4.00081	6.31e-05	0.000223102
ENSG00000165732.11	DDX21	4436.45	-0.259772	0.0649379	-4.00032	6.33e-05	0.000223504
ENSG00000177954.10	RPS27	36035.5	0.210354	0.0526912	3.99221	6.55e-05	0.000230552
ENSG00000090097.19	PCBP4	2211.47	0.19623	0.0491808	3.98996	6.61e-05	0.000232604
ENSG00000105640.11	RPL18A	28436.5	0.299288	0.0750384	3.98847	6.65e-05	0.000233966
ENSG00000096384.18	HSP90AB1	80408.6	-0.126733	0.0317991	-3.98544	6.74e-05	0.000236782
ENSG00000048162.18	NOP16	1008.18	0.231043	0.0581032	3.97642	7e-05	0.000245289
ENSG00000144713.11	RPL32	62549.4	0.25935	0.0653664	3.96764	7.26e-05	0.000253923
ENSG00000146676.6	PURB	4464.81	-0.122167	0.0307974	-3.9668	7.28e-05	0.000254723
ENSG00000148296.6	SURF6	2785.47	0.147186	0.0371122	3.96597	7.31e-05	0.000255575
ENSG00000162851.7	TFB2M	955.892	-0.160745	0.040539	-3.96519	7.33e-05	0.000256316
ENSG00000153015.14	CWC27	1082.68	-0.117153	0.0295489	-3.96473	7.35e-05	0.000256741
ENSG00000159399.8	HK2	2689.68	-0.3132	0.0790443	-3.96233	7.42e-05	0.000259063
ENSG00000128245.13	YWHAH	3983.65	-0.180991	0.0457223	-3.95849	7.54e-05	0.000262991
ENSG00000168724.13	DNAJC21	3001.71	-0.127964	0.0323783	-3.95216	7.74e-05	0.000269616
ENSG00000100298.14	APOBEC3H	16.7026	0.386805	0.0979663	3.94835	7.87e-05	0.000273395
ENSG00000105193.7	RPS16	46943.4	0.248432	0.0629208	3.94833	7.87e-05	0.000273395
ENSG00000123200.15	ZC3H13	3776.04	-0.216104	0.0547353	-3.94816	7.88e-05	0.00027356
ENSG00000181019.11	NQO1	1716.01	-0.384817	0.0976422	-3.9411	8.11e-05	0.000281153
ENSG00000214078.10	CPNE1	4789.81	0.190864	0.0484312	3.94094	8.12e-05	0.000281316
ENSG00000147065.15	MSN	6961.12	-0.267021	0.0677816	-3.93944	8.17e-05	0.000282913
ENSG00000223496.2	EXOSC6	1905.7	-0.155073	0.0394198	-3.93389	8.36e-05	0.000289039
ENSG00000029363.14	BCLAF1	6546	-0.123605	0.0314275	-3.93301	8.39e-05	0.000289991
ENSG00000214022.10	REPIN1	7783.33	0.15695	0.0399691	3.92677	8.61e-05	0.000296954
ENSG00000184343.9	SRPK3	272.456	0.41506	0.105801	3.92302	8.74e-05	0.000301362
ENSG00000239306.4	RBM14	2801.29	0.0920169	0.0234768	3.91947	8.87e-05	0.000305456
ENSG00000100320.21	RBFOX2	4217.73	-0.158421	0.04042	-3.91936	8.88e-05	0.000305548
ENSG00000145220.12	LYAR	669.267	0.163655	0.0417844	3.91665	8.98e-05	0.000308731
ENSG00000163577.6	EIF5A2	240.104	-0.278487	0.0711429	-3.91447	9.06e-05	0.000311207
ENSG00000077312.7	SNRPA	3763.44	0.190319	0.0487529	3.90375	9.47e-05	0.000324046
ENSG00000083896.11	YTHDC1	4317.28	0.0910359	0.023329	3.90227	9.53e-05	0.000325842
ENSG00000148300.10	REXO4	1889.02	0.155165	0.0397709	3.90148	9.56e-05	0.000326814
ENSG00000156735.9	BAG4	1077.4	-0.197268	0.0507147	-3.88975	0.000100348	0.000341464
ENSG00000159176.12	CSRP1	39553.6	-0.341108	0.0877701	-3.88638	0.000101748	0.000345786
ENSG00000092964.15	DPYSL2	1773.34	-0.269431	0.0693929	-3.88268	0.00010331	0.000350732
ENSG00000101361.13	NOP56	5129.64	0.138748	0.0358413	3.87117	0.000108313	0.000365688
ENSG00000070495.13	JMJD6	1443.3	0.18035	0.0466947	3.86233	0.000112312	0.000378095
ENSG00000001497.15	LAS1L	2619.66	0.124264	0.0322001	3.85911	0.000113801	0.000382751
ENSG00000125844.14	RRBP1	22589.8	-0.163666	0.0425735	-3.84433	0.000120884	0.00040479
ENSG00000156508.16	EEF1A1	302043	-0.160088	0.0417568	-3.83381	0.000126174	0.000420592
ENSG00000140694.15	PARN	2592.5	-0.0844859	0.022052	-3.83121	0.000127514	0.000424736
ENSG00000105321.11	CCDC9	1750.3	0.143944	0.0376053	3.82776	0.000129314	0.000430478
ENSG00000276023.3	DUSP14	832.897	-0.192829	0.0503869	-3.82696	0.000129733	0.00043173
ENSG00000177469.12	PTRF	16215.2	-0.305223	0.0797658	-3.82649	0.000129984	0.000432493
ENSG00000196924.13	FLNA	86694.3	-0.384228	0.100433	-3.82574	0.000130382	0.000433709
ENSG00000137656.10	BUD13	907.942	0.097928	0.0256074	3.82421	0.00013119	0.000435886
ENSG00000114391.11	RPL24	39617.2	0.245477	0.0642403	3.82122	0.000132791	0.000440984
ENSG00000135114.11	OASL	99.4776	0.455568	0.119314	3.81823	0.000134411	0.000445879
ENSG00000111641.9	NOP2	1886.8	0.168899	0.0442472	3.81716	0.000134995	0.000447666
ENSG00000147889.15	CDKN2A	196.451	0.380454	0.0997353	3.81464	0.000136382	0.000451963
ENSG00000100764.12	PSMC1	772.551	-0.137538	0.0360851	-3.81148	0.000138137	0.000457423
ENSG00000143799.11	PARP1	8875.05	-0.141651	0.0371892	-3.80892	0.000139575	0.000461775
ENSG00000163214.19	DHX57	1323.65	-0.109546	0.0287685	-3.80784	0.000140184	0.000463479
ENSG00000184209.14	SNRNP35	1426.51	0.193678	0.0510198	3.79612	0.000146976	0.000484402
ENSG00000117569.17	PTBP2	877.141	0.151049	0.039821	3.7932	0.000148719	0.000489376
ENSG00000071794.14	HLTF	3213.31	-0.196383	0.0517829	-3.79244	0.000149177	0.000490803
ENSG00000146223.13	RPL7L1	7654.51	-0.116518	0.030775	-3.78612	0.000153018	0.000502358
ENSG00000265681.5	RPL17	2700.62	0.211128	0.0558266	3.78185	0.000155666	0.00051025
ENSG00000179051.12	RCC2	6234.62	0.166023	0.0439208	3.78006	0.000156791	0.000513726
ENSG00000187024.12	PTRH1	6.64674	0.311719	0.0825276	3.77715	0.000158634	0.00051895
ENSG00000010244.15	ZNF207	6336.33	0.090569	0.0240655	3.76344	0.000167593	0.000545249
ENSG00000160917.13	CPSF4	1521.58	0.149712	0.0398441	3.75744	0.000171661	0.000556888
ENSG00000089248.6	ERP29	15416.7	-0.206727	0.0551266	-3.75005	0.000176802	0.000572072
ENSG00000075624.12	ACTB	162114	-0.163811	0.0436865	-3.7497	0.000177047	0.00057277
ENSG00000120333.4	MRPS14	1844.75	-0.0886368	0.0236578	-3.74663	0.000179227	0.000578976
ENSG00000128951.12	DUT	2623.56	0.149919	0.0400669	3.74173	0.00018276	0.000589094
ENSG00000266472.4	MRPS21	3710.66	0.202484	0.0542078	3.73534	0.000187464	0.000603034
ENSG00000099942.11	CRKL	3655.12	-0.10744	0.0287918	-3.7316	0.000190264	0.000611149
ENSG00000184575.10	XPOT	5373.81	-0.168815	0.0452831	-3.72799	0.00019301	0.000618868
ENSG00000102241.10	HTATSF1	3646.18	-0.0932016	0.0250019	-3.72777	0.000193178	0.000619309
ENSG00000113761.10	ZNF346	741.468	0.0903289	0.0242585	3.72361	0.000196398	0.00062887
ENSG00000263465.3	SRSF8	5043.9	-0.114663	0.030858	-3.71582	0.000202543	0.000646512
ENSG00000105849.5	TWISTNB	2006.67	-0.211354	0.056953	-3.71103	0.000206419	0.000657827
ENSG00000135069.12	PSAT1	2021.99	-0.273492	0.0737274	-3.7095	0.000207668	0.000661224
ENSG00000131504.14	DIAPH1	5489.13	-0.167086	0.0450451	-3.70932	0.000207821	0.000661658
ENSG00000087269.14	NOP14	2487.08	-0.124771	0.0336505	-3.70785	0.000209027	0.00066518
ENSG00000100461.16	RBM23	3692.44	-0.075077	0.020256	-3.70641	0.000210216	0.000668212
ENSG00000120800.4	UTP20	1369.46	-0.167714	0.0452766	-3.70421	0.000212053	0.000673545
ENSG00000110367.10	DDX6	8911.78	-0.130065	0.0351607	-3.69915	0.00021632	0.000685695
ENSG00000129562.9	DAD1	5956.76	-0.142124	0.038425	-3.69874	0.000216673	0.000686649
ENSG00000116750.12	UCHL5	1874.35	-0.137588	0.0372445	-3.69419	0.000220589	0.000697781
ENSG00000023734.9	STRAP	4811.69	-0.131336	0.0355739	-3.6919	0.000222583	0.000703526
ENSG00000079308.15	TNS1	19013.6	-0.348455	0.0946587	-3.68117	0.000232162	0.000731185
ENSG00000135046.12	ANXA1	6508.3	-0.313658	0.085216	-3.68074	0.000232556	0.000732311
ENSG00000166986.11	MARS	5424.99	-0.115004	0.0312669	-3.67816	0.000234927	0.000738721
ENSG00000147649.8	MTDH	6461.05	-0.179996	0.049056	-3.6692	0.00024331	0.000762366
ENSG00000231500.5	RPS18	110694	0.210351	0.0573582	3.66733	0.000245101	0.000767372
ENSG00000138326.17	RPS24	79308.1	0.243563	0.0664387	3.66599	0.000246385	0.000771027
ENSG00000205323.7	SARNP	132.522	0.173542	0.047492	3.65412	0.000258061	0.000804778
ENSG00000011304.15	PTBP1	12485.3	0.0938293	0.0257292	3.6468	0.000265526	0.00082638
ENSG00000280987.1	MATR3	122.905	0.267923	0.0735478	3.64284	0.000269645	0.000837941
ENSG00000110172.10	CHORDC1	1403.25	0.189746	0.052265	3.63047	0.000282908	0.000876074
ENSG00000154719.12	MRPL39	864.483	-0.129242	0.0356701	-3.62324	0.000290934	0.000898197
ENSG00000174740.7	PABPC5	140.571	-0.366032	0.101379	-3.61052	0.000305584	0.000939408
ENSG00000075975.14	MKRN2	1484.11	-0.0939493	0.0260362	-3.60841	0.000308084	0.000946162
ENSG00000111716.11	LDHB	7809.66	-0.322145	0.0892793	-3.60829	0.000308226	0.000946433
ENSG00000156502.12	SUPV3L1	1295.68	0.114655	0.0318691	3.59768	0.000321073	0.000981705
ENSG00000143748.16	NVL	1526.88	0.230993	0.0642414	3.5957	0.000323522	0.00098851
ENSG00000130935.8	NOL11	2051.86	-0.0894646	0.0249207	-3.58996	0.000330724	0.00100881
ENSG00000179873.13	NLRP11	9.67003	0.652791	0.181995	3.58686	0.000334683	0.00101983
ENSG00000131018.21	SYNE1	2946.83	-0.303439	0.0846059	-3.5865	0.000335143	0.00102101
ENSG00000071859.13	FAM50A	4982.75	0.222984	0.0621952	3.58523	0.000336778	0.00102531
ENSG00000244509.3	APOBEC3C	1239.21	-0.363626	0.101423	-3.58525	0.00033676	0.00102531
ENSG00000175467.13	SART1	4185.82	0.148692	0.0415822	3.57586	0.000349074	0.00106047
ENSG00000103257.7	SLC7A5	853.792	0.383524	0.107287	3.57476	0.000350552	0.00106422
ENSG00000196961.11	AP2A1	4504.53	-0.102185	0.0286149	-3.57105	0.000355556	0.00107818
ENSG00000124279.10	FASTKD3	521.673	0.1261	0.0353252	3.5697	0.000357396	0.00108359
ENSG00000166441.11	RPL27A	54003.2	0.241393	0.0678108	3.5598	0.000371139	0.00112132
ENSG00000151923.16	TIAL1	3892	0.0805603	0.0226467	3.55727	0.000374731	0.00113148
ENSG00000100345.19	MYH9	44103.8	-0.14201	0.0399658	-3.55329	0.000380446	0.00114708
ENSG00000113569.14	NUP155	1729.99	-0.143504	0.0403869	-3.55323	0.000380533	0.00114724
ENSG00000146109.4	ABT1	1464.24	0.113344	0.0319105	3.55192	0.000382426	0.00115209
ENSG00000132300.17	PTCD3	2546.82	0.104997	0.0295802	3.54957	0.000385854	0.00116224
ENSG00000196139.10	AKR1C3	336.197	0.460299	0.129985	3.54116	0.000398369	0.00119749
ENSG00000182768.8	NGRN	2543.91	-0.112551	0.0318172	-3.53741	0.000404072	0.00121225
ENSG00000108953.15	YWHAE	29444	-0.126373	0.0357662	-3.5333	0.000410401	0.00122993
ENSG00000147604.12	RPL7	45525.7	0.216621	0.0614396	3.52575	0.000422279	0.00126201
ENSG00000198265.10	HELZ	2504.79	-0.181653	0.0516569	-3.51653	0.000437232	0.00130297
ENSG00000142937.10	RPS8	89309.1	0.213879	0.0608505	3.51483	0.000440041	0.00131056
ENSG00000102103.14	PQBP1	3831.46	0.198731	0.0565685	3.5131	0.000442911	0.0013188
ENSG00000198157.9	HMGN5	380.99	-0.295938	0.084282	-3.51128	0.000445956	0.00132678
ENSG00000046647.12	GEMIN8	852.572	0.121229	0.0346364	3.50006	0.000465155	0.0013781
ENSG00000108511.9	HOXB6	39.4446	0.469715	0.134262	3.49849	0.000467903	0.00138554
ENSG00000197157.9	SND1	23936.9	-0.138046	0.0396136	-3.48481	0.000492488	0.00145195
ENSG00000138399.16	FASTKD1	583.371	0.144863	0.0415725	3.4846	0.000492882	0.0014529
ENSG00000100664.9	EIF5	7597.18	-0.115493	0.0332109	-3.47756	0.000505993	0.0014868
ENSG00000139218.16	SCAF11	5326.07	-0.15144	0.043557	-3.47681	0.000507414	0.00149031
ENSG00000141076.16	CIRH1A	1505.46	-0.130237	0.0375855	-3.4651	0.000530044	0.0015499
ENSG00000149273.13	RPS3	82103.5	0.218521	0.0631655	3.45951	0.000541163	0.00157951
ENSG00000172893.14	DHCR7	4380.51	-0.191007	0.0552203	-3.45899	0.000542204	0.0015822
ENSG00000148291.8	SURF2	1130.58	0.243006	0.0703343	3.45502	0.000550251	0.00160391
ENSG00000150753.10	CCT5	6826.96	-0.136826	0.0396724	-3.44888	0.000562911	0.00163709
ENSG00000100296.12	THOC5	1694.62	-0.150302	0.0436149	-3.44612	0.000568701	0.00165224
ENSG00000067225.16	PKM	33239.4	-0.136276	0.0395505	-3.44561	0.000569773	0.00165487
ENSG00000187555.13	USP7	7903.63	-0.0838733	0.0243491	-3.44462	0.000571867	0.0016607
ENSG00000144028.13	SNRNP200	13205.1	-0.118239	0.0343674	-3.44045	0.000580737	0.00168413
ENSG00000213585.9	VDAC1	9559.34	-0.119759	0.0348145	-3.43991	0.000581899	0.00168725
ENSG00000198015.11	MRPL42	3672.49	-0.120222	0.0350319	-3.43179	0.00059962	0.00173319
ENSG00000144895.10	EIF2A	5899.16	-0.121939	0.0357083	-3.41487	0.000638124	0.00183487
ENSG00000112183.13	RBM24	384.896	-0.411115	0.120425	-3.41387	0.000640474	0.00184096
ENSG00000182004.11	SNRPE	2269.08	0.165779	0.0486076	3.41055	0.000648321	0.00186096
ENSG00000125977.6	EIF2S2	4078.3	-0.112235	0.0329193	-3.40939	0.00065108	0.00186807
ENSG00000160799.10	CCDC12	2231.41	0.202677	0.0594572	3.40879	0.000652529	0.00187209
ENSG00000132600.15	PRMT7	2130.29	0.165342	0.0485521	3.40546	0.000660532	0.001893
ENSG00000182899.13	RPL35A	38753.5	0.198045	0.0581778	3.40413	0.000663756	0.00190142
ENSG00000183520.10	UTP11L	1463.21	-0.0958809	0.0282048	-3.39945	0.000675219	0.00193119
ENSG00000116489.11	CAPZA1	5587.23	-0.105987	0.0312338	-3.39334	0.000690468	0.00196984
ENSG00000110090.11	CPT1A	5548.39	-0.206122	0.0609775	-3.3803	0.000724071	0.00205743
ENSG00000173933.18	RBM4	997.373	0.114947	0.0340828	3.37259	0.000744647	0.00211091
ENSG00000109534.15	GAR1	958.72	0.126614	0.0375649	3.37053	0.000750235	0.00212418
ENSG00000145414.7	NAF1	556.455	-0.127228	0.0378004	-3.36577	0.000763295	0.00215746
ENSG00000180098.8	TRNAU1AP	652.327	0.116779	0.0347086	3.36457	0.000766638	0.00216614
ENSG00000082515.15	MRPL22	1033.13	0.128577	0.0382418	3.3622	0.000773244	0.00218263
ENSG00000130985.15	UBA1	20508	-0.0914049	0.0272236	-3.35756	0.000786329	0.00221736
ENSG00000142798.15	HSPG2	11309.1	-0.320939	0.0956377	-3.35578	0.000791421	0.0022303
ENSG00000104112.7	SCG3	65.5587	0.508457	0.151613	3.35365	0.000797522	0.00224558
ENSG00000196235.12	SUPT5H	9296.97	0.0907152	0.0270709	3.35102	0.000805143	0.00226463
ENSG00000137804.11	NUSAP1	427.617	0.347887	0.103916	3.34776	0.000814679	0.00228805
ENSG00000160208.12	RRP1B	2076.34	-0.0996599	0.0298878	-3.33447	0.000854629	0.00239028
ENSG00000115484.13	CCT4	8349.14	-0.121197	0.0363928	-3.33025	0.000867675	0.00242216
ENSG00000065183.14	WDR3	2011.15	-0.164695	0.0494789	-3.3286	0.000872848	0.00243523
ENSG00000108592.15	FTSJ3	3631.69	-0.0973409	0.029409	-3.3099	0.000933305	0.00258683
ENSG00000122565.17	CBX3	6448.28	0.149257	0.0451833	3.30336	0.000955343	0.00264293
ENSG00000100354.19	TNRC6B	2544.95	-0.168326	0.0509653	-3.30275	0.00095743	0.00264833
ENSG00000125691.11	RPL23	52673.8	0.193871	0.0587092	3.30223	0.000959193	0.00265247
ENSG00000108424.8	KPNB1	12765.9	-0.109623	0.0332218	-3.29974	0.000967751	0.00267427
ENSG00000122257.17	RBBP6	3048.68	0.0982222	0.0297945	3.29666	0.000978428	0.00270115
ENSG00000100722.17	ZC3H14	2760.14	-0.130246	0.0395196	-3.29575	0.000981607	0.00270917
ENSG00000082516.8	GEMIN5	1389.14	-0.113262	0.0343771	-3.29468	0.000985334	0.00271814
ENSG00000108819.10	PPP1R9B	2788.16	0.130357	0.0395748	3.29393	0.00098796	0.00272368
ENSG00000144231.9	POLR2D	2090.35	-0.109081	0.0331238	-3.29315	0.000990733	0.00273019
ENSG00000248333.6	CDK11B	1475.35	0.0806924	0.0245486	3.28705	0.00101242	0.00278513
ENSG00000105618.12	PRPF31	2899.59	0.148112	0.0450869	3.28503	0.0010197	0.0028034
ENSG00000145833.14	DDX46	2867.31	-0.116312	0.0354517	-3.28087	0.00103489	0.00283925
ENSG00000197756.8	RPL37A	67140.1	0.230724	0.0703717	3.27865	0.00104305	0.00286006
ENSG00000146282.16	RARS2	1695.32	-0.127086	0.0387699	-3.27796	0.00104562	0.00286571
ENSG00000134419.14	RPS15A	29121.9	0.19102	0.0583513	3.27362	0.00106179	0.00290405
ENSG00000059378.11	PARP12	2067.05	0.175347	0.0537184	3.26418	0.0010978	0.00299181
ENSG00000153037.11	SRP19	1511.1	-0.157871	0.0484215	-3.26036	0.00111273	0.00302875
ENSG00000167460.13	TPM4	17518.6	-0.147239	0.0453441	-3.24714	0.00116572	0.00315614
ENSG00000075292.17	ZNF638	5453.12	0.083985	0.0259368	3.23807	0.00120343	0.00324959
ENSG00000198231.11	DDX42	7149.48	0.0668669	0.020654	3.23749	0.00120588	0.00325537
ENSG00000137154.11	RPS6	135242	0.189533	0.0586238	3.23304	0.00122479	0.00330031
ENSG00000140988.14	RPS2	72026.5	0.211785	0.0656478	3.22608	0.001255	0.00337439
ENSG00000102144.12	PGK1	12793.4	-0.143389	0.0445729	-3.21696	0.00129557	0.00347194
ENSG00000198900.5	TOP1	5865.12	-0.150738	0.0470662	-3.20267	0.00136158	0.00362854
ENSG00000139233.5	LLPH	1063.86	-0.0876906	0.0273865	-3.20197	0.00136493	0.00363698
ENSG00000089009.14	RPL6	48918.1	0.173308	0.0541323	3.20156	0.00136684	0.00364108
ENSG00000102309.11	PIN4	1092.87	0.152705	0.0476985	3.20146	0.00136731	0.0036417
ENSG00000070814.16	TCOF1	2903.72	0.0981223	0.0306735	3.19892	0.00137942	0.0036682
ENSG00000159111.11	MRPL10	2085.93	-0.0831644	0.0260447	-3.19315	0.00140732	0.00373538
ENSG00000114021.10	NIT2	2537.34	0.123305	0.0387003	3.18615	0.00144182	0.00381778
ENSG00000132341.10	RAN	10140.7	-0.122162	0.0383554	-3.185	0.00144756	0.00383169
ENSG00000144029.10	MRPS5	2422.98	0.107974	0.0341356	3.16308	0.0015611	0.00410354
ENSG00000150316.10	CWC15	2642.4	0.116267	0.0368137	3.15826	0.00158714	0.00416675
ENSG00000196591.10	HDAC2	4926.28	-0.139227	0.0441364	-3.15448	0.00160786	0.00421362
ENSG00000167281.17	RBFOX3	577.466	-0.439698	0.139532	-3.15123	0.00162586	0.00425656
ENSG00000070756.12	PABPC1	91298.5	0.187679	0.059601	3.14892	0.00163875	0.00428834
ENSG00000063177.11	RPL18	67666.5	0.225756	0.0717124	3.14807	0.0016435	0.00429963
ENSG00000100802.13	C14orf93	507.875	0.113484	0.0361089	3.14283	0.00167322	0.00436904
ENSG00000006744.17	ELAC2	3610.13	-0.100852	0.0320927	-3.14251	0.00167504	0.004373
ENSG00000067334.12	DNTTIP2	2670.27	-0.0801723	0.0255207	-3.14146	0.00168106	0.00438662
ENSG00000160710.14	ADAR	15760.6	-0.123082	0.0392199	-3.13824	0.00169964	0.0044293
ENSG00000105202.6	FBL	7254.31	0.18195	0.0580017	3.13698	0.00170697	0.00444462
ENSG00000117450.12	PRDX1	10261.5	-0.127217	0.0405552	-3.13689	0.0017075	0.00444571
ENSG00000071462.10	WBSCR22	4467.59	0.134952	0.043135	3.12859	0.00175644	0.00456117
ENSG00000065243.17	PKN2	2519.32	-0.131952	0.0421889	-3.12765	0.00176208	0.00457341
ENSG00000167526.12	RPL13	87005.1	0.251421	0.0805018	3.12318	0.0017891	0.00463506
ENSG00000142534.5	RPS11	91441.5	0.191629	0.0614489	3.1185	0.00181774	0.00470527
ENSG00000062485.17	CS	7829.34	-0.0990753	0.0317908	-3.11648	0.00183024	0.00473547
ENSG00000116030.15	SUMO1	5169.83	-0.0940323	0.030218	-3.1118	0.00185953	0.00480093
ENSG00000162244.9	RPL29	48207.8	0.210662	0.0677594	3.10897	0.00187742	0.00484272
ENSG00000196396.8	PTPN1	3740.16	-0.117342	0.0378523	-3.10001	0.00193517	0.00497747
ENSG00000040341.16	STAU2	2186.43	-0.153774	0.0496094	-3.0997	0.00193715	0.00498159
ENSG00000133706.16	LARS	7356.08	-0.0970419	0.0313168	-3.09872	0.0019436	0.00499655
ENSG00000122359.16	ANXA11	15103.1	-0.12803	0.0414103	-3.09174	0.00198984	0.00510091
ENSG00000254726.2	MEX3A	982.142	0.37884	0.122591	3.09029	0.00199961	0.00512296
ENSG00000134684.9	YARS	4347.08	-0.108691	0.0352215	-3.08592	0.00202923	0.00519048
ENSG00000136810.11	TXN	8424.43	0.180852	0.0587077	3.08055	0.0020662	0.00527542
ENSG00000131469.11	RPL27	34338.6	0.175177	0.0568681	3.08041	0.00206717	0.005277
ENSG00000105281.11	SLC1A5	14541.2	-0.156291	0.0508102	-3.07597	0.00209819	0.00534827
ENSG00000105373.17	GLTSCR2	27806.5	0.202212	0.0658428	3.07113	0.00213249	0.00542735
ENSG00000169174.10	PCSK9	12.3112	0.501587	0.163588	3.06616	0.00216826	0.00551309
ENSG00000002834.16	LASP1	5361.86	-0.15455	0.0505617	-3.05666	0.00223817	0.00567268
ENSG00000163938.15	GNL3	7580.97	0.129389	0.04241	3.05091	0.00228148	0.00577259
ENSG00000143198.11	MGST3	3256.2	-0.175956	0.0577349	-3.04766	0.00230631	0.0058294
ENSG00000148303.15	RPL7A	102914	0.18019	0.0591342	3.04714	0.00231033	0.00583808
ENSG00000168028.12	RPSA	40291.5	0.202078	0.066428	3.04207	0.00234961	0.00592752
ENSG00000099901.15	RANBP1	2320.6	0.12857	0.042354	3.03559	0.00240062	0.0060443
ENSG00000170027.6	YWHAG	10815.1	-0.120086	0.0395597	-3.03557	0.00240085	0.00604451
ENSG00000196141.11	SPATS2L	4778.09	-0.164076	0.054075	-3.03423	0.00241153	0.0060691
ENSG00000153187.15	HNRNPU	21130.6	-0.0742762	0.0245152	-3.0298	0.0024472	0.00614949
ENSG00000170889.12	RPS9	61988.7	0.202028	0.0667312	3.02749	0.00246595	0.00619232
ENSG00000136450.11	SRSF1	8061.06	0.074071	0.024467	3.02738	0.0024668	0.00619406
ENSG00000136875.11	PRPF4	1950.6	0.0982393	0.0324702	3.02552	0.00248207	0.00622885
ENSG00000117523.14	PRRC2C	7722.99	-0.160074	0.052958	-3.02266	0.00250561	0.00628276
ENSG00000005075.14	POLR2J	2303.04	0.202427	0.0669932	3.0216	0.00251444	0.00630331
ENSG00000185298.11	CCDC137	1265.15	0.140451	0.0465344	3.01823	0.00254257	0.00636619
ENSG00000213719.7	CLIC1	19151.9	-0.125055	0.0414785	-3.01494	0.00257033	0.00642638
ENSG00000121390.16	PSPC1	1936.21	0.0864859	0.0286882	3.01468	0.00257249	0.00643054
ENSG00000092621.10	PHGDH	7619.82	-0.207883	0.0690843	-3.00911	0.00262011	0.00653481
ENSG00000073792.14	IGF2BP2	103.183	0.325633	0.108491	3.00148	0.0026867	0.00668535
ENSG00000126698.9	DNAJC8	4380.14	-0.0743317	0.0247865	-2.99888	0.00270974	0.00673846
ENSG00000178252.16	WDR6	12030.8	0.0996566	0.0333963	2.98406	0.0028445	0.00704353
ENSG00000119596.16	YLPM1	4801.81	-0.112878	0.0378564	-2.98174	0.00286611	0.00709445
ENSG00000112855.13	HARS2	1414.11	0.0679156	0.0227777	2.98167	0.00286683	0.00709536
ENSG00000132507.16	EIF5A	19911.2	-0.159438	0.053659	-2.97132	0.00296518	0.00730781
ENSG00000143319.15	ISG20L2	2280.18	-0.0932906	0.0314741	-2.96404	0.00303628	0.00746174
ENSG00000143761.12	ARF1	35608	-0.107716	0.0364314	-2.95667	0.00310981	0.00762351
ENSG00000133835.13	HSD17B4	15681.8	-0.205744	0.0697279	-2.95066	0.00317091	0.00775852
ENSG00000198917.10	C9orf114	2521.54	0.106899	0.0362448	2.94937	0.00318423	0.00778966
ENSG00000136937.11	NCBP1	2012.89	-0.0949561	0.0322049	-2.9485	0.00319323	0.00781024
ENSG00000068097.13	HEATR6	1021.31	-0.106932	0.0363449	-2.94214	0.00325953	0.00795622
ENSG00000084072.15	PPIE	2543.58	0.109961	0.0374452	2.93658	0.00331853	0.00808613
ENSG00000137948.17	BRDT	1.75093	0.610927	0.208043	2.93655	0.00331885	0.00808613
ENSG00000130303.11	BST2	2569.12	0.3556	0.12139	2.92941	0.00339608	0.00825455
ENSG00000163399.14	ATP1A1	40401.6	-0.142306	0.0486413	-2.92563	0.00343763	0.00834327
ENSG00000131914.9	LIN28A	0.947633	0.70143	0.240271	2.91933	0.00350782	0.00849442
ENSG00000049883.13	PTCD2	543.319	-0.11185	0.0383642	-2.91549	0.00355135	0.00858988
ENSG00000055332.15	EIF2AK2	4122.4	-0.144855	0.0496928	-2.91502	0.00355666	0.00860116
ENSG00000172062.15	SMN1	223.621	0.137922	0.0475473	2.90074	0.00372281	0.00896859
ENSG00000163682.14	RPL9	34644.2	0.203072	0.0700188	2.90025	0.00372859	0.00898086
ENSG00000166197.15	NOLC1	6809.86	-0.114224	0.0393906	-2.89978	0.00373427	0.00899127
ENSG00000162076.11	FLYWCH2	2020.62	0.151259	0.0522255	2.89626	0.00377638	0.0090773
ENSG00000180228.11	PRKRA	2140.94	-0.0790734	0.0273019	-2.89626	0.0037764	0.0090773
ENSG00000196361.8	ELAVL3	20.8586	-0.430889	0.149216	-2.8877	0.00388073	0.00930219
ENSG00000112651.10	MRPL2	1298.33	0.130214	0.0452302	2.87892	0.00399036	0.00954251
ENSG00000108256.7	NUFIP2	4586.31	-0.106901	0.0373279	-2.86382	0.00418561	0.00996298
ENSG00000136891.12	TEX10	1361.64	0.0704323	0.0245939	2.86381	0.00418575	0.00996298
ENSG00000240682.8	ISY1	984.728	0.127615	0.0446692	2.85689	0.00427821	0.0101593
ENSG00000125743.9	SNRPD2	8060.9	0.168349	0.0590074	2.85301	0.00433075	0.0102726
ENSG00000048991.15	R3HDM1	1481.31	-0.113416	0.0397575	-2.85269	0.00433514	0.0102816
ENSG00000278619.3	MRM1	398.986	0.139981	0.0491285	2.84929	0.00438173	0.0103797
ENSG00000177971.8	IMP3	2960.81	-0.133467	0.0468769	-2.84717	0.00441096	0.010444
ENSG00000106244.11	PDAP1	6838.45	0.115158	0.0405139	2.84242	0.00447719	0.01058
ENSG00000111196.8	MAGOHB	575.641	0.116634	0.0410555	2.84089	0.00449883	0.0106248
ENSG00000159140.16	SON	13592.1	-0.121954	0.0429644	-2.8385	0.00453265	0.0106951
ENSG00000138231.11	DBR1	835.555	-0.100778	0.0356308	-2.82839	0.00467823	0.0110072
ENSG00000063046.16	EIF4B	25098.8	-0.105141	0.0371745	-2.82832	0.00467925	0.011009
ENSG00000114686.7	MRPL3	4582.58	-0.109057	0.0386851	-2.81909	0.00481594	0.0112978
ENSG00000107223.11	EDF1	21257.8	0.201074	0.0713813	2.81691	0.00484888	0.0113656
ENSG00000166831.7	RBPMS2	710.451	-0.229767	0.0816025	-2.81569	0.00486725	0.011406
ENSG00000164164.14	OTUD4	1701.86	-0.146236	0.0519758	-2.81353	0.00490003	0.011474
ENSG00000168298.5	HIST1H1E	111.129	0.396763	0.141247	2.80901	0.00496946	0.0116181
ENSG00000149806.9	FAU	22721	0.173428	0.0618036	2.80612	0.00501416	0.0117061
ENSG00000135297.14	MTO1	1057.53	-0.0754517	0.0269919	-2.79535	0.00518435	0.0120581
ENSG00000144048.9	DUSP11	1039.34	-0.0779955	0.0279152	-2.79402	0.00520575	0.0121043
ENSG00000122026.9	RPL21	14211.6	0.190251	0.0681289	2.79251	0.00523005	0.0121494
ENSG00000181378.12	CCDC108	205.699	0.289813	0.10383	2.79123	0.00525083	0.0121906
ENSG00000132382.13	MYBBP1A	3669.8	0.104017	0.0372897	2.78943	0.0052801	0.0122521
ENSG00000107625.11	DDX50	2066.32	-0.0646833	0.0232908	-2.77721	0.00548284	0.0126604
ENSG00000196154.10	S100A4	1639.41	-0.302271	0.109319	-2.76504	0.00569156	0.0130891
ENSG00000196504.14	PRPF40A	4265.09	-0.110166	0.039916	-2.75993	0.00578129	0.0132716
ENSG00000106246.16	PTCD1	504.818	0.117896	0.0427316	2.759	0.0057979	0.0133051
ENSG00000085760.13	MTIF2	1802.35	-0.0822092	0.0298038	-2.75835	0.00580948	0.0133294
ENSG00000073578.15	SDHA	5070.07	-0.0834449	0.0302839	-2.75542	0.00586171	0.0134376
ENSG00000171960.9	PPIH	1248.83	0.118181	0.04295	2.75158	0.00593076	0.0135794
ENSG00000112773.14	FAM46A	1207.07	-0.225859	0.0821272	-2.75011	0.00595745	0.0136366
ENSG00000115053.14	NCL	30894.7	-0.0794626	0.028895	-2.75004	0.00595872	0.0136387
ENSG00000113387.10	SUB1	7102.59	-0.109165	0.039764	-2.74532	0.00604519	0.0138167
ENSG00000107833.9	NPM3	1133.53	0.185106	0.0675002	2.7423	0.00610108	0.0139316
ENSG00000090470.13	PDCD7	1035.28	0.0625563	0.0228512	2.73754	0.00618998	0.0141111
ENSG00000145050.14	MANF	5263.23	-0.156068	0.0570776	-2.73432	0.00625097	0.0142363
ENSG00000142541.15	RPL13A	175879	0.178344	0.0652465	2.73338	0.00626873	0.0142702
ENSG00000240563.1	L1TD1	8.02597	-0.426145	0.156115	-2.72969	0.00633935	0.0144136
ENSG00000056586.14	RC3H2	2561.36	-0.119035	0.043638	-2.72779	0.00637603	0.014487
ENSG00000163468.13	CCT3	17339.5	-0.11376	0.0417099	-2.72742	0.00638325	0.0144993
ENSG00000119285.9	HEATR1	1506.06	-0.168669	0.061976	-2.72153	0.00649809	0.0147323
ENSG00000108298.8	RPL19	76595.1	0.157998	0.0580608	2.72125	0.0065035	0.0147421
ENSG00000176473.12	WDR25	794.574	-0.105726	0.0388992	-2.71794	0.00656891	0.01487
ENSG00000130811.9	EIF3G	9295.97	0.143899	0.0531624	2.70677	0.00679409	0.015336
ENSG00000179041.3	RRS1	1468.03	0.161126	0.0595553	2.70549	0.0068204	0.0153919
ENSG00000143947.11	RPS27A	36059.5	0.16253	0.0601695	2.7012	0.00690908	0.0155699
ENSG00000105447.11	GRWD1	2344.76	-0.0918833	0.0340401	-2.69927	0.00694928	0.015649
ENSG00000087077.10	TRIP6	2013.83	0.222768	0.0830465	2.68245	0.00730851	0.0163661
ENSG00000062582.12	MRPS24	628.208	0.171221	0.0640122	2.67481	0.0074771	0.0167097
ENSG00000149743.12	TRPT1	2306.39	0.140747	0.0527207	2.66967	0.00759253	0.016941
ENSG00000188976.9	NOC2L	5718.09	0.0923361	0.0346354	2.66595	0.00767715	0.0171057
ENSG00000112159.10	MDN1	2583.28	-0.157982	0.0593523	-2.66177	0.00777315	0.0173051
ENSG00000108349.13	CASC3	6293.6	-0.0681854	0.0256666	-2.65658	0.00789367	0.017541
ENSG00000117519.14	CNN3	6770.31	-0.17224	0.0648915	-2.65427	0.00794797	0.017644
ENSG00000135269.16	TES	3564.63	-0.143642	0.0542638	-2.6471	0.00811865	0.0179865
ENSG00000153944.9	MSI2	4821.63	-0.109505	0.0414071	-2.64458	0.00817916	0.0180987
ENSG00000180879.12	SSR4	16384	-0.181127	0.0684941	-2.64442	0.00818304	0.018104
ENSG00000080802.17	CNOT4	1216.82	-0.0819716	0.0310543	-2.63962	0.00829994	0.0183267
ENSG00000109819.7	PPARGC1A	237.856	-0.308065	0.116779	-2.63801	0.00833945	0.0183988
ENSG00000113013.11	HSPA9	15403.7	-0.0890355	0.0337651	-2.63691	0.0083664	0.01845
ENSG00000124575.6	HIST1H1D	13.2045	0.323411	0.122854	2.63249	0.00847627	0.0186623
ENSG00000143621.15	ILF2	8042.31	-0.0883034	0.033708	-2.61966	0.00880178	0.0192987
ENSG00000122870.10	BICC1	905.569	-0.219173	0.0839352	-2.61122	0.00902201	0.0197314
ENSG00000165526.7	RPUSD4	1271.27	0.0903407	0.0348821	2.58989	0.00960071	0.0208604
ENSG00000111144.8	LTA4H	4720.92	-0.0874271	0.0337904	-2.58734	0.00967213	0.0209938
ENSG00000114127.9	XRN1	2536.28	-0.141168	0.0546079	-2.58512	0.00973451	0.0211119
ENSG00000100297.14	MCM5	1522.57	0.0969351	0.0375701	2.58011	0.00987686	0.0213984
ENSG00000112081.15	SRSF3	12301.8	0.0676964	0.0262665	2.57729	0.00995773	0.0215567
ENSG00000125970.10	RALY	8566.12	0.107779	0.042003	2.56598	0.0102886	0.0221755
ENSG00000132603.12	NIP7	1010.27	-0.0986179	0.0384413	-2.56541	0.0103053	0.0222056
ENSG00000148840.9	PPRC1	2210.92	0.10842	0.0423191	2.56197	0.0104079	0.0224011
ENSG00000124614.12	RPS10	12823	0.173724	0.067823	2.56143	0.0104243	0.0224339
ENSG00000164587.10	RPS14	50885.2	0.155303	0.060638	2.56114	0.0104328	0.022445
ENSG00000165733.7	BMS1	2841.23	-0.0778279	0.030407	-2.55954	0.0104811	0.0225391
ENSG00000138398.14	PPIG	3662.14	-0.0928869	0.0363107	-2.55811	0.0105243	0.022616
ENSG00000221914.7	PPP2R2A	3127.6	-0.154318	0.0603402	-2.55746	0.0105439	0.0226523
ENSG00000130589.15	HELZ2	2800.16	0.170934	0.0668799	2.55583	0.0105936	0.0227428
ENSG00000130741.9	EIF2S3	10476.5	-0.0909916	0.0356683	-2.55105	0.0107399	0.0230135
ENSG00000206503.10	HLA-A	29613.8	-0.222062	0.0871113	-2.54917	0.0107979	0.0231164
ENSG00000196497.14	IPO4	378.258	0.14365	0.0564462	2.54491	0.0109307	0.0233617
ENSG00000124571.16	XPO5	2661.32	-0.0825544	0.0324499	-2.54405	0.0109574	0.0234151
ENSG00000174953.12	DHX36	2486.77	-0.106897	0.0420882	-2.53983	0.0110908	0.0236759
ENSG00000135763.8	URB2	585.334	-0.128904	0.0508368	-2.53564	0.0112242	0.0239325
ENSG00000139131.11	YARS2	738.162	-0.0770514	0.0304507	-2.53037	0.0113942	0.0242637
ENSG00000089154.9	GCN1L1	6776.58	-0.100258	0.0396354	-2.52951	0.0114223	0.0243183
ENSG00000104823.7	ECH1	9504.47	-0.136089	0.0539129	-2.52423	0.0115951	0.0246412
ENSG00000198242.12	RPL23A	33799	0.155859	0.0617481	2.52412	0.0115989	0.0246454
ENSG00000160392.12	C19orf47	740.601	-0.0847615	0.0335846	-2.52382	0.0116088	0.0246637
ENSG00000121057.11	AKAP1	7022	-0.0976815	0.0387452	-2.52112	0.0116981	0.0248229
ENSG00000166133.16	RPUSD2	517.575	0.102617	0.0408	2.51513	0.011899	0.0251914
ENSG00000160211.14	G6PD	2103.75	-0.0940921	0.0375081	-2.50858	0.0121218	0.0255962
ENSG00000123838.9	C4BPA	11.6484	0.488577	0.195105	2.50417	0.0122739	0.0258733
ENSG00000170144.17	HNRNPA3	12406.1	0.0612062	0.0245081	2.49739	0.0125113	0.0263151
ENSG00000169100.11	SLC25A6	51297.5	0.155551	0.0623586	2.49446	0.0126148	0.0265005
ENSG00000104356.9	POP1	358.536	0.115202	0.0462347	2.49168	0.012714	0.026685
ENSG00000105248.14	CCDC94	1360.21	0.134287	0.0539406	2.48953	0.0127913	0.026833
ENSG00000102317.16	RBM3	9211.47	0.10588	0.0428758	2.46947	0.0135314	0.0281971
ENSG00000090621.12	PABPC4	8911.93	0.104987	0.0425955	2.46473	0.0137116	0.0285211
ENSG00000143977.12	SNRPG	1586.29	0.110162	0.0447101	2.46393	0.0137425	0.0285748
ENSG00000135624.14	CCT7	15270.1	-0.0930738	0.0378261	-2.46057	0.0138715	0.0288055
ENSG00000164338.8	UTP15	751.256	-0.0855899	0.0350249	-2.44369	0.0145381	0.0300264
ENSG00000138430.14	OLA1	4564.63	-0.0978604	0.040091	-2.44096	0.0146484	0.030229
ENSG00000072518.19	MARK2	5282.36	-0.0787639	0.0322748	-2.44042	0.0146704	0.0302681
ENSG00000184110.13	EIF3C	365.025	-0.13293	0.0545346	-2.43754	0.0147876	0.0304909
ENSG00000163877.9	SNIP1	1097.71	-0.0594978	0.0244184	-2.43659	0.0148263	0.0305565
ENSG00000183496.5	MEX3B	225.199	0.198206	0.0815233	2.43128	0.0150456	0.030949
ENSG00000004478.7	FKBP4	15659.7	-0.124735	0.0513583	-2.42872	0.0151524	0.0311365
ENSG00000131013.3	PPIL4	1417.56	-0.0809291	0.0333537	-2.42639	0.01525	0.0313095
ENSG00000111615.11	KRR1	1886.43	-0.0791624	0.0326433	-2.42508	0.0153052	0.0314104
ENSG00000114767.6	RRP9	1533.7	0.118762	0.0490671	2.42041	0.015503	0.0317814
ENSG00000134697.11	GNL2	3225.82	0.0828944	0.0342967	2.41698	0.01565	0.0320429
ENSG00000083845.7	RPS5	48126.7	0.150777	0.0625471	2.41062	0.0159252	0.0325277
ENSG00000197381.14	ADARB1	2111.24	0.100118	0.0415573	2.40914	0.01599	0.0326332
ENSG00000119203.12	CPSF3	1670.34	-0.0706177	0.029345	-2.40647	0.0161077	0.0328413
ENSG00000114416.16	FXR1	6144.78	-0.0659512	0.0274072	-2.40634	0.0161131	0.032846
ENSG00000181026.14	AEN	1560.76	-0.132984	0.0555403	-2.39437	0.016649	0.0338136
ENSG00000100804.17	PSMB5	6412.31	-0.101848	0.0425854	-2.39162	0.0167741	0.0340411
ENSG00000149657.18	LSM14B	2705.46	0.0749673	0.0313515	2.39119	0.016794	0.034077
ENSG00000169057.18	MECP2	3885.74	-0.0763169	0.0319583	-2.38802	0.0169396	0.0343382
ENSG00000064961.17	HMG20B	12373.1	0.15441	0.0648627	2.38056	0.0172861	0.0349511
ENSG00000142684.7	ZNF593	319.738	0.202189	0.0851211	2.37531	0.0175342	0.0353883
ENSG00000126457.19	PRMT1	6167.83	0.0957566	0.0403402	2.37373	0.0176094	0.0355238
ENSG00000157895.10	C12orf43	786.288	-0.0673144	0.0283884	-2.37119	0.0177307	0.0357213
ENSG00000189369.8	GSPT2	789.804	-0.141802	0.0598632	-2.36876	0.0178478	0.0359213
ENSG00000205531.11	NAP1L4	6637.25	0.0594524	0.0251426	2.36461	0.0180493	0.0362858
ENSG00000125753.12	VASP	5227.73	-0.102884	0.0435129	-2.36446	0.0180563	0.0362964
ENSG00000100403.11	ZC3H7B	8615.78	-0.0910888	0.0386041	-2.35957	0.0182964	0.0367268
ENSG00000076770.13	MBNL3	857.352	-0.206582	0.0875767	-2.35887	0.0183308	0.0367817
ENSG00000109814.10	UGDH	7754.96	-0.181438	0.0770095	-2.35604	0.0184708	0.0370207
ENSG00000167815.10	PRDX2	13949.4	-0.110094	0.0468045	-2.35221	0.0186621	0.0373647
ENSG00000108561.7	C1QBP	4102.09	-0.110375	0.047001	-2.34836	0.0188561	0.0376999
ENSG00000162517.11	PEF1	4269.59	-0.0860032	0.0367503	-2.34021	0.0192731	0.0384388
ENSG00000058673.14	ZC3H11A	6412.2	0.0818804	0.0350212	2.33802	0.0193861	0.0386408
ENSG00000147231.12	CXorf57	38.8968	0.246862	0.105848	2.33224	0.0196883	0.0391647
ENSG00000106588.9	PSMA2	1151.67	-0.118269	0.0507699	-2.3295	0.0198325	0.0394277
ENSG00000174173.6	TRMT10C	1149.25	-0.0842358	0.0362199	-2.32568	0.0200357	0.0397681
ENSG00000117448.12	AKR1A1	9273.33	-0.100587	0.0432591	-2.32522	0.02006	0.0398083
ENSG00000105323.15	HNRNPUL1	12531.2	-0.0723319	0.0311542	-2.32174	0.0202468	0.0401169
ENSG00000115761.14	NOL10	1747.52	-0.0591201	0.0255718	-2.31193	0.0207816	0.0410352
ENSG00000137944.15	CCBL2	1643.36	-0.0888305	0.0385039	-2.30705	0.0210519	0.0415113
ENSG00000148773.11	MKI67	985.031	0.233138	0.101205	2.30362	0.0212439	0.0418649
ENSG00000137449.14	CPEB2	1243.15	-0.132823	0.0577226	-2.30106	0.0213881	0.0421177
ENSG00000076003.4	MCM6	1001.53	-0.104204	0.0452859	-2.30103	0.0213899	0.0421193
ENSG00000125901.5	MRPS26	4170.83	0.129742	0.056447	2.29847	0.0215352	0.0423695
ENSG00000214753.2	HNRNPUL2	3918.8	0.0665988	0.0290175	2.29513	0.0217259	0.0427047
ENSG00000103187.7	COTL1	5186.33	-0.148628	0.0650457	-2.28497	0.0223145	0.0437187
ENSG00000089682.15	RBM41	439.219	-0.12124	0.0531959	-2.27913	0.0226591	0.0442957
ENSG00000107949.15	BCCIP	3418.61	0.0783761	0.0346337	2.263	0.0236356	0.0459939
ENSG00000124201.13	ZNFX1	2892.23	-0.0995612	0.0440135	-2.26206	0.0236938	0.0460846
ENSG00000165629.18	ATP5C1	7116.68	-0.0817278	0.0361883	-2.2584	0.0239206	0.0464689
ENSG00000126461.13	SCAF1	5560.6	0.081897	0.0362692	2.25803	0.0239437	0.0465115
ENSG00000152518.6	ZFP36L2	10234.9	0.166389	0.073783	2.25512	0.0241258	0.0468165
ENSG00000167085.10	PHB	5357.44	-0.0806203	0.0358524	-2.24867	0.0245334	0.0475384
ENSG00000138709.16	LARP1B	1626.53	-0.102109	0.0454838	-2.24495	0.0247714	0.0479552
ENSG00000166794.4	PPIB	21204.5	-0.125558	0.0559905	-2.24249	0.02493	0.0482341
ENSG00000146701.10	MDH2	13962.2	-0.0990182	0.0442252	-2.23895	0.0251588	0.0486271

## Sheet: PDAC+KIRC
Supplementary Data 17: Comparison of significant RBPs between PDAC, KIRC, and PRAD.
gene	gene_name	gene_type	baseMean_pdac	log2FoldChange_pdac	lfcSE_pdac	stat_pdac	pvalue_pdac	padj_pdac	rbp	baseMean_kirc	log2FoldChange_kirc	lfcSE_kirc	stat_kirc	pvalue_kirc	padj_kirc
ENSG00000003756.15	RBM5	protein_coding	4123.52	-0.507697	0.0821	-6.18579	6.18e-10	9.04e-08	yes	3391.82	0.627795	0.0745357	8.42275	3.67763e-17	1.22042e-15
ENSG00000004534.13	RBM6	protein_coding	3721.46	-0.580879	0.0922	-6.29834	3.01e-10	5e-08	yes	3052.39	0.998138	0.0965201	10.3412	4.58568e-25	3.724e-23
ENSG00000007168.11	PAFAH1B1	protein_coding	4863.53	0.18076	0.0702	2.57412	0.01	0.0498	yes	8828.63	-0.288505	0.0578679	-4.98558	6.17767e-07	3.98043e-06
ENSG00000007392.15	LUC7L	protein_coding	2179.84	-0.670806	0.110315	-6.08082	1.2e-09	1.56e-07	yes	1823.66	1.26549	0.105747	11.9671	5.28509e-33	1.29986e-30
ENSG00000009307.14	CSDE1	protein_coding	21377	0.396494	0.0892	4.44733	8.69e-06	0.000217	yes	33250.5	-0.391714	0.0687954	-5.69389	1.24176e-08	1.12732e-07
ENSG00000011243.16	AKAP8L	protein_coding	2328.76	-0.373908	0.0872	-4.28901	1.79e-05	0.000388	yes	2121.64	0.582735	0.0715128	8.14868	3.67906e-16	1.06562e-14
ENSG00000013441.14	CLK1	protein_coding	4460.77	-0.51279	0.10658	-4.8113	1.5e-06	5.44e-05	yes	5598.43	1.02153	0.110867	9.214	3.14188e-20	1.48278e-18
ENSG00000014641.16	MDH1	polymorphic_pseudogene	4548.18	0.211845	0.0668	3.17258	0.00151	0.0124	yes	8844.52	-0.494577	0.106022	-4.66486	3.08828e-06	1.71934e-05
ENSG00000015479.16	MATR3	protein_coding	256.012	-0.509717	0.160904	-3.16783	0.00154	0.0126	yes	430.448	0.629263	0.0918533	6.85074	7.34676e-12	1.15996e-10
ENSG00000030066.12	NUP160	protein_coding	1981.15	0.247923	0.0951	2.60795	0.00911	0.0463	yes	3768.5	-0.245187	0.0753831	-3.25254	0.00114377	0.00346071
ENSG00000033030.12	ZCCHC8	protein_coding	1087.32	-0.269168	0.081	-3.32148	0.000895	0.00842	yes	1884.61	0.175826	0.0486743	3.61229	0.000303505	0.00106282
ENSG00000040341.16	STAU2	protein_coding	1427.02	0.265927	0.100187	2.65431	0.00795	0.0419	yes	2553.51	-0.360063	0.0793198	-4.53938	5.64197e-06	2.96687e-05
ENSG00000047849.20	MAP4	protein_coding	13991.2	0.277751	0.075	3.70544	0.000211	0.00275	yes	17155.1	-0.320284	0.0641691	-4.99125	5.99891e-07	3.87512e-06
ENSG00000048991.15	R3HDM1	protein_coding	1192.81	0.262996	0.0801	3.28506	0.00102	0.00928	yes	1391.3	-0.152068	0.061687	-2.46515	0.0136954	0.0305185
ENSG00000054118.12	THRAP3	protein_coding	5842.47	0.222912	0.0618	3.60663	0.00031	0.0037	yes	7849.44	-0.205402	0.0544358	-3.77328	0.000161113	0.000603206
ENSG00000055332.15	EIF2AK2	protein_coding	3589.1	0.299285	0.102396	2.92281	0.00347	0.0228	yes	4088.52	-0.287151	0.076776	-3.74011	0.00018394	0.000680796
ENSG00000056586.14	RC3H2	protein_coding	2281.26	0.4422	0.0982	4.50398	6.67e-06	0.000176	yes	3345.56	-0.318182	0.0927544	-3.43037	0.000602762	0.00195632
ENSG00000057608.15	GDI2	protein_coding	11189.1	0.285931	0.0752	3.80335	0.000143	0.00203	yes	16053.2	-0.438161	0.0749029	-5.84971	4.9242e-09	4.83115e-08
ENSG00000058673.14	ZC3H11A	protein_coding	6738.27	-0.207703	0.0784	-2.65042	0.00804	0.0422	yes	6414.54	0.176485	0.0591041	2.986	0.00282656	0.00767511
ENSG00000060688.11	SNRNP40	protein_coding	1182.78	0.193597	0.0737	2.62792	0.00859	0.0444	yes	1298.28	-0.28977	0.0543993	-5.32673	9.99964e-08	7.54548e-07
ENSG00000064607.15	SUGP2	protein_coding	1849.98	-0.22218	0.0854	-2.60047	0.00931	0.047	yes	2611.87	0.300087	0.0850478	3.52845	0.000418001	0.00141451
ENSG00000065150.17	IPO5	protein_coding	5347.85	0.254966	0.0941	2.70903	0.00675	0.0372	yes	9709.98	-0.369729	0.0751644	-4.91894	8.70159e-07	5.46274e-06
ENSG00000067248.8	DHX29	protein_coding	1648.18	0.270298	0.0756	3.57457	0.000351	0.00407	yes	2392.01	-0.328959	0.0860003	-3.82509	0.000130726	0.000499874
ENSG00000070831.14	CDC42	protein_coding	10340.1	0.369421	0.0906	4.07748	4.55e-05	0.000812	yes	13515.6	-0.426184	0.0574881	-7.41343	1.2307e-13	2.54912e-12
ENSG00000071626.15	DAZAP1	protein_coding	5204.84	-0.308074	0.0852	-3.6154	0.0003	0.00361	yes	4357.92	0.22291	0.0535398	4.16344	3.13486e-05	0.000138529
ENSG00000071794.14	HLTF	protein_coding	1324.7	0.426761	0.106894	3.99236	6.54e-05	0.00109	yes	2437.25	-0.494877	0.101444	-4.87833	1.06989e-06	6.57563e-06
ENSG00000072501.16	SMC1A	protein_coding	3509.93	0.367435	0.116488	3.15428	0.00161	0.013	yes	5624.27	-0.273945	0.0845935	-3.23836	0.00120217	0.00361256
ENSG00000075151.18	EIF4G3	protein_coding	3481.94	0.372876	0.101743	3.66488	0.000247	0.0031	yes	4207.83	-0.163589	0.0681672	-2.39982	0.0164033	0.0356752
ENSG00000075239.12	ACAT1	protein_coding	1185.99	0.521908	0.123508	4.22572	2.38e-05	0.000489	yes	13912.3	-1.14161	0.183994	-6.20464	5.48219e-10	6.33787e-09
ENSG00000075420.11	FNDC3B	protein_coding	6205.22	0.446154	0.145566	3.06496	0.00218	0.0163	yes	9916.52	-0.291811	0.0898786	-3.24673	0.00116739	0.00352329
ENSG00000076053.9	RBM7	protein_coding	1165.85	0.290858	0.0906	3.21082	0.00132	0.0113	yes	1712.83	-0.421137	0.0857792	-4.90954	9.1288e-07	5.70431e-06
ENSG00000076928.16	ARHGEF1	protein_coding	7791.28	-0.400069	0.113594	-3.52191	0.000428	0.00475	yes	4473.54	0.669021	0.080425	8.31857	8.90327e-17	2.7829e-15
ENSG00000079246.14	XRCC5	protein_coding	14013.5	0.210757	0.0721	2.92423	0.00345	0.0227	yes	15657.7	-0.349694	0.0553007	-6.3235	2.55696e-10	3.13099e-09
ENSG00000079308.15	TNS1	protein_coding	9957.83	0.563266	0.162641	3.46324	0.000534	0.00563	yes	58167.4	-0.308216	0.135789	-2.26982	0.0232186	0.0479995
ENSG00000079785.13	DDX1	protein_coding	4141.37	0.234388	0.0632	3.71021	0.000207	0.00271	yes	6720.46	-0.324476	0.045214	-7.17645	7.15464e-13	1.32448e-11
ENSG00000082516.8	GEMIN5	protein_coding	967.349	0.254338	0.0924	2.75156	0.00593	0.0338	yes	2069.64	-0.313211	0.0705326	-4.44066	8.96851e-06	4.50635e-05
ENSG00000083312.16	TNPO1	protein_coding	4546.14	0.291358	0.0896	3.25156	0.00115	0.0101	yes	6590.35	-0.322278	0.085327	-3.77697	0.000158747	0.000595176
ENSG00000084733.9	RAB10	protein_coding	7016.77	0.228356	0.073	3.12935	0.00175	0.0139	yes	9490.54	-0.346897	0.0636158	-5.45299	4.95289e-08	3.97497e-07
ENSG00000085719.10	CPNE3	protein_coding	4102.56	0.491222	0.108582	4.52395	6.07e-06	0.000164	yes	8299.26	-0.489717	0.0833151	-5.87789	4.15532e-09	4.12856e-08
ENSG00000086758.14	HUWE1	protein_coding	10719.9	0.308153	0.0833	3.69849	0.000217	0.00281	yes	16292.4	-0.334565	0.0789005	-4.24034	2.23179e-05	0.000101897
ENSG00000087087.17	SRRT	protein_coding	4768.43	-0.307687	0.0654	-4.70732	2.51e-06	8.19e-05	yes	4436.79	0.463828	0.0583788	7.94515	1.93962e-15	5.11538e-14
ENSG00000087274.15	ADD1	protein_coding	10718.2	0.179422	0.0692	2.59203	0.00954	0.0479	yes	17167.5	-0.262703	0.0474254	-5.5393	3.03683e-08	2.54197e-07
ENSG00000088930.7	XRN2	protein_coding	4090.15	0.35188	0.0895	3.9316	8.44e-05	0.00134	yes	5472.69	-0.471397	0.0843663	-5.5875	2.30366e-08	1.98304e-07
ENSG00000089597.15	GANAB	protein_coding	17045.7	0.297136	0.0877	3.38708	0.000706	0.00702	yes	29172	-0.387978	0.0519236	-7.4721	7.89241e-14	1.67503e-12
ENSG00000092201.8	SUPT16H	protein_coding	5125.47	0.285198	0.0948	3.00952	0.00262	0.0187	yes	5633.39	-0.278661	0.0672072	-4.14629	3.37903e-05	0.000148088
ENSG00000092964.15	DPYSL2	protein_coding	5390.26	0.37203	0.128361	2.89831	0.00375	0.0241	yes	12945.3	-0.307283	0.117794	-2.60865	0.00909001	0.0213258
ENSG00000095139.12	ARCN1	protein_coding	9213.34	0.301603	0.0799	3.77693	0.000159	0.00219	yes	11146.8	-0.455497	0.0557286	-8.17348	2.99608e-16	8.80234e-15
ENSG00000099899.13	TRMT2A	protein_coding	1589.64	-0.351197	0.0961	-3.65439	0.000258	0.00321	yes	1716.07	0.594435	0.0788264	7.54107	4.66144e-14	1.01484e-12
ENSG00000100201.17	DDX17	protein_coding	21460.1	-0.27899	0.0815	-3.42407	0.000617	0.00631	yes	28936.3	0.560395	0.0669536	8.3699	5.7667e-17	1.8606e-15
ENSG00000100320.21	RBFOX2	protein_coding	4082.09	0.336193	0.109414	3.07266	0.00212	0.016	yes	5825.08	-0.181804	0.0723054	-2.51438	0.011924	0.0270601
ENSG00000100461.16	RBM23	protein_coding	2697.93	0.168447	0.0646	2.60851	0.00909	0.0463	yes	4034.97	-0.233232	0.0655576	-3.55766	0.000374169	0.00128089
ENSG00000100462.14	PRMT5	protein_coding	2150.7	0.306549	0.105684	2.90062	0.00372	0.024	yes	2898.93	-0.404305	0.0909235	-4.44665	8.7221e-06	4.39279e-05
ENSG00000100603.12	SNW1	protein_coding	2935.13	0.187392	0.0666	2.81348	0.0049	0.0294	yes	3152.97	-0.275665	0.0515462	-5.34792	8.89731e-08	6.78146e-07
ENSG00000100650.14	SRSF5	protein_coding	8801.41	-0.272155	0.0799	-3.40812	0.000654	0.00659	yes	10316.7	0.528765	0.0826246	6.39961	1.55773e-10	1.9766e-09
ENSG00000100764.12	PSMC1	protein_coding	765.613	0.380599	0.0797	4.77341	1.81e-06	6.34e-05	yes	968.352	-0.408998	0.0746473	-5.47907	4.27557e-08	3.47676e-07
ENSG00000100813.13	ACIN1	protein_coding	7183.96	-0.268079	0.067	-4.00406	6.23e-05	0.00105	yes	6933.29	0.481372	0.0674141	7.14053	9.29739e-13	1.68776e-11
ENSG00000100836.9	PABPN1	protein_coding	4243.13	-0.319052	0.0922	-3.46048	0.000539	0.00567	yes	3596.32	0.793702	0.0912272	8.70027	3.31082e-18	1.25111e-16
ENSG00000100902.9	PSMA6	protein_coding	1040.71	0.229637	0.0846	2.71445	0.00664	0.0368	yes	1270.03	-0.310976	0.0928073	-3.35077	0.000805862	0.00253194
ENSG00000100934.13	SEC23A	protein_coding	3090.56	0.433729	0.14078	3.0809	0.00206	0.0157	yes	4131.69	-0.430348	0.0958215	-4.49114	7.08415e-06	3.64418e-05
ENSG00000100941.7	PNN	protein_coding	4737	-0.430582	0.084	-5.1248	2.98e-07	1.5e-05	yes	4271.19	0.484652	0.0782289	6.19531	5.81705e-10	6.69085e-09
ENSG00000101138.10	CSTF1	protein_coding	1293.98	0.16937	0.059	2.87048	0.0041	0.0257	yes	2059.59	-0.271872	0.041924	-6.48488	8.8801e-11	1.17098e-09
ENSG00000101367.8	MAPRE1	protein_coding	5492.85	0.291654	0.0666	4.37872	1.19e-05	0.00028	yes	6805.16	-0.384662	0.058389	-6.58793	4.4601e-11	6.20651e-10
ENSG00000101811.12	CSTF2	protein_coding	695.627	0.252691	0.0754	3.35142	0.000804	0.00774	yes	654.1	-0.322486	0.0499865	-6.45145	1.10785e-10	1.44144e-09
ENSG00000103226.16	NOMO3	protein_coding	141.649	0.852842	0.25953	3.2861	0.00102	0.00926	yes	262.486	-1.05038	0.202188	-5.19509	2.04622e-07	1.45165e-06
ENSG00000103248.16	MTHFSD	protein_coding	884.485	-0.26254	0.0824	-3.18774	0.00143	0.0119	yes	850.156	0.190936	0.0509163	3.75	0.000176831	0.000657197
ENSG00000103353.14	UBFD1	protein_coding	2605.98	0.277954	0.0821	3.38582	0.00071	0.00704	yes	3486.38	-0.162983	0.0651882	-2.50019	0.0124127	0.0280301
ENSG00000103512.13	NOMO1	protein_coding	2093.99	0.421409	0.0948	4.44555	8.77e-06	0.000219	yes	2756.9	-0.38898	0.0771515	-5.04176	4.61262e-07	3.0417e-06
ENSG00000104852.13	SNRNP70	protein_coding	9515.08	-0.316797	0.114	-2.77891	0.00545	0.0318	yes	7765.01	1.16261	0.0975526	11.9178	9.5592e-33	2.24829e-30
ENSG00000104907.11	TRMT1	protein_coding	1748.75	-0.440359	0.115771	-3.80369	0.000143	0.00202	yes	1787.03	0.694425	0.0864966	8.02835	9.87925e-16	2.70148e-14
ENSG00000105793.14	GTPBP10	protein_coding	928.118	-0.246003	0.0909	-2.70764	0.00678	0.0373	yes	1263.36	-0.2022	0.0780071	-2.59207	0.00954005	0.0222518
ENSG00000105939.11	ZC3HAV1	protein_coding	1970.66	0.267433	0.0838	3.19025	0.00142	0.0119	yes	3176.75	-0.259111	0.0763126	-3.39539	0.00068532	0.00219145
ENSG00000108064.9	TFAM	protein_coding	1311.23	0.255194	0.0866	2.94659	0.00321	0.0215	yes	2423.74	-0.489965	0.085257	-5.74692	9.08863e-09	8.4837e-08
ENSG00000108848.14	LUC7L3	protein_coding	5333.44	-0.622102	0.0868	-7.16432	7.82e-13	4.07e-10	yes	5622.46	0.981838	0.0836212	11.7415	7.81019e-32	1.58565e-29
ENSG00000109971.12	HSPA8	protein_coding	36869.7	0.676122	0.152736	4.42673	9.57e-06	0.000235	yes	48815.3	-0.641186	0.115585	-5.5473	2.90108e-08	2.4383e-07
ENSG00000110321.14	EIF4G2	protein_coding	34047.6	0.214069	0.0762	2.8095	0.00496	0.0296	yes	44909.2	-0.506923	0.0607386	-8.34598	7.06241e-17	2.24169e-15
ENSG00000110367.10	DDX6	protein_coding	5910.79	0.266919	0.0707	3.7776	0.000158	0.00219	yes	9603.35	-0.393629	0.0615335	-6.39699	1.58475e-10	2.00674e-09
ENSG00000110844.12	PRPF40B	protein_coding	448.988	-0.401874	0.114009	-3.52493	0.000424	0.00471	yes	488.649	0.459795	0.0964474	4.76732	1.86697e-06	1.09209e-05
ENSG00000111364.14	DDX55	protein_coding	848.701	-0.413515	0.102074	-4.05111	5.1e-05	0.000892	yes	1011.92	0.491364	0.0598743	8.20658	2.27569e-16	6.77842e-15
ENSG00000111641.9	NOP2	protein_coding	2098.38	-0.480417	0.158073	-3.03921	0.00237	0.0173	yes	1577.14	0.45007	0.105345	4.27235	1.93426e-05	8.95961e-05
ENSG00000112531.15	QKI	protein_coding	2785.01	0.381242	0.143819	2.65085	0.00803	0.0422	yes	8798	-0.301518	0.0861742	-3.49894	0.000467119	0.00155952
ENSG00000113240.11	CLK4	protein_coding	858.259	-0.292175	0.0795	-3.67419	0.000239	0.00302	yes	2389.05	0.773363	0.10517	7.35348	1.93106e-13	3.87442e-12
ENSG00000113593.10	PPWD1	protein_coding	949.984	-0.254997	0.0853	-2.99097	0.00278	0.0195	yes	1438.62	0.443822	0.0671374	6.61065	3.82631e-11	5.38373e-10
ENSG00000113649.10	TCERG1	protein_coding	2559.26	-0.395595	0.0913	-4.3337	1.47e-05	0.000331	yes	2554.46	0.67066	0.0723846	9.26523	1.9465e-20	9.45588e-19
ENSG00000115053.14	NCL	protein_coding	24819.1	0.249836	0.0791	3.15827	0.00159	0.0129	yes	26424.4	-0.231275	0.0655227	-3.52969	0.000416044	0.00140811
ENSG00000115310.16	RTN4	protein_coding	14121.8	0.304095	0.0949	3.20542	0.00135	0.0114	yes	26133.4	-0.431611	0.097601	-4.4222	9.77004e-06	4.86479e-05
ENSG00000116001.14	TIA1	protein_coding	3443.5	-0.466616	0.0887	-5.25971	1.44e-07	8.1e-06	yes	3415.52	0.914867	0.0803827	11.3814	5.17633e-30	7.98546e-28
ENSG00000116473.13	RAP1A	protein_coding	3055.22	0.282672	0.0881	3.2077	0.00134	0.0114	yes	4836.5	-0.340378	0.0682053	-4.99049	6.02253e-07	3.88804e-06
ENSG00000116560.9	SFPQ	protein_coding	9296.19	-0.236119	0.0627	-3.76307	0.000168	0.0023	yes	12076.9	0.263826	0.0619849	4.25629	2.07847e-05	9.55867e-05
ENSG00000116752.5	BCAS2	protein_coding	1235.78	0.348128	0.0922	3.77462	0.00016	0.00221	yes	1728.25	-0.433681	0.0599768	-7.23082	4.80075e-13	9.1227e-12
ENSG00000116754.12	SRSF11	protein_coding	5999.84	-0.322429	0.0994	-3.24334	0.00118	0.0103	yes	6786.98	0.679688	0.0729586	9.31607	1.20724e-20	6.00704e-19
ENSG00000117174.9	ZNHIT6	protein_coding	979.026	0.257796	0.0904	2.85291	0.00433	0.0267	yes	1200.06	-0.169971	0.0648017	-2.62294	0.00871758	0.0205473
ENSG00000117360.11	PRPF3	protein_coding	2323.79	-0.389444	0.106252	-3.66527	0.000247	0.0031	yes	2311.79	0.946351	0.0801672	11.8047	3.69057e-32	7.90277e-30
ENSG00000117569.17	PTBP2	protein_coding	694.215	-0.399192	0.112181	-3.55846	0.000373	0.00427	yes	1194.72	0.406496	0.0898085	4.52625	6.00388e-06	3.1357e-05
ENSG00000117751.16	PPP1R8	protein_coding	1604.03	0.265267	0.067	3.95692	7.59e-05	0.00123	yes	2053.76	-0.271025	0.0408563	-6.63362	3.2756e-11	4.66529e-10
ENSG00000119396.9	RAB14	protein_coding	5625.27	0.2383	0.0804	2.96313	0.00305	0.0207	yes	7412.36	-0.425226	0.0743477	-5.71942	1.06886e-08	9.84478e-08
ENSG00000119596.16	YLPM1	protein_coding	3029.62	0.232535	0.0873	2.66219	0.00776	0.0412	yes	4177.77	-0.263868	0.0951529	-2.7731	0.00555254	0.0138535
ENSG00000119616.10	FCF1	protein_coding	1942.66	0.382778	0.0891	4.29579	1.74e-05	0.000378	yes	2039.23	-0.325206	0.0668684	-4.86337	1.15406e-06	7.05622e-06
ENSG00000119707.12	RBM25	protein_coding	4903.51	-0.430685	0.0987	-4.36184	1.29e-05	0.000298	yes	4706.84	0.596094	0.0785226	7.59137	3.16549e-14	7.05207e-13
ENSG00000119812.17	FAM98A	protein_coding	1677.91	0.236549	0.0707	3.34629	0.000819	0.00785	yes	2256.26	-0.33309	0.0691728	-4.81534	1.46952e-06	8.77612e-06
ENSG00000120705.11	ETF1	protein_coding	5265.51	0.192244	0.0683	2.81391	0.00489	0.0294	yes	6830.85	-0.365394	0.077542	-4.7122	2.45055e-06	1.39166e-05
ENSG00000122068.11	FYTTD1	protein_coding	2633.62	0.386816	0.0932	4.15186	3.3e-05	0.000635	yes	4286.09	-0.399092	0.0668301	-5.97174	2.34729e-09	2.43446e-08
ENSG00000124193.13	SRSF6	protein_coding	6058.45	-0.27012	0.0659	-4.10014	4.13e-05	0.000754	yes	8018.26	0.505743	0.0619433	8.16462	3.22439e-16	9.44088e-15
ENSG00000125944.17	HNRNPR	protein_coding	5661.49	0.261995	0.0697	3.75659	0.000172	0.00234	yes	5912.07	-0.311919	0.0588246	-5.30253	1.14206e-07	8.5339e-07
ENSG00000126698.9	DNAJC8	protein_coding	3216.1	0.202382	0.0753	2.68645	0.00722	0.039	yes	5229.35	-0.259246	0.0510575	-5.07753	3.82371e-07	2.56709e-06
ENSG00000126945.8	HNRNPH2	protein_coding	3895.65	0.20612	0.0586	3.51723	0.000436	0.00482	yes	5696.84	-0.502145	0.0623104	-8.05876	7.7074e-16	2.1416e-14
ENSG00000127022.13	CANX	protein_coding	28993.7	0.267137	0.0999	2.67425	0.00749	0.0401	yes	76889.1	-0.465517	0.0885085	-5.25957	1.44393e-07	1.05874e-06
ENSG00000127603.22	MACF1	protein_coding	12451.5	0.379984	0.1166	3.25886	0.00112	0.00995	yes	16269.8	-0.346652	0.100155	-3.46117	0.000537842	0.00176793
ENSG00000129347.18	KRI1	protein_coding	1724.66	-0.269067	0.0866	-3.10768	0.00189	0.0147	yes	1689.8	0.325168	0.0630771	5.15509	2.5351e-07	1.76359e-06
ENSG00000129351.16	ILF3	protein_coding	10978.9	-0.16686	0.0507	-3.29225	0.000994	0.0091	yes	12519.4	0.172771	0.0444882	3.88351	0.00010296	0.000403413
ENSG00000130254.10	SAFB2	protein_coding	2817.59	-0.274632	0.0773	-3.55318	0.000381	0.00433	yes	4074.2	0.26679	0.0701316	3.80413	0.000142304	0.000539543
ENSG00000131051.19	RBM39	protein_coding	9751.42	-0.355115	0.0647	-5.48815	4.06e-08	2.92e-06	yes	10831.8	0.588495	0.0595405	9.88395	4.88702e-23	3.23604e-21
ENSG00000131236.15	CAP1	protein_coding	21437.7	0.32809	0.0946	3.46937	0.000522	0.00553	yes	18197.7	-0.357385	0.0490002	-7.29354	3.01922e-13	5.87213e-12
ENSG00000131503.19	ANKHD1	protein_coding	296.883	-0.424978	0.0948	-4.48438	7.31e-06	0.00019	yes	478.953	0.411656	0.108082	3.80874	0.000139678	0.000530758
ENSG00000131876.15	SNRPA1	protein_coding	1404.87	-0.337054	0.103691	-3.25056	0.00115	0.0102	yes	1106.1	0.398408	0.0642194	6.20386	5.50959e-10	6.36271e-09
ENSG00000132478.8	UNK	protein_coding	1257.42	-0.358618	0.0995	-3.60389	0.000313	0.00373	yes	1963.44	0.241898	0.0519703	4.65454	3.24706e-06	1.79844e-05
ENSG00000132485.11	ZRANB2	protein_coding	2899.87	-0.317535	0.0947	-3.35425	0.000796	0.00769	yes	3364.22	0.50768	0.0682824	7.43501	1.04561e-13	2.18786e-12
ENSG00000133858.14	ZFC3H1	protein_coding	2153.82	-0.44267	0.10132	-4.36901	1.25e-05	0.00029	yes	1975.85	0.676969	0.0851692	7.94852	1.88749e-15	4.99013e-14
ENSG00000134001.11	EIF2S1	protein_coding	3039.04	0.270757	0.0854	3.1715	0.00152	0.0125	yes	3758.29	-0.448611	0.0786519	-5.70375	1.172e-08	1.06963e-07
ENSG00000134308.12	YWHAQ	protein_coding	8677.3	0.358405	0.0775	4.62252	3.79e-06	0.000113	yes	13322.1	-0.394113	0.0648322	-6.07897	1.20954e-09	1.31336e-08
ENSG00000134815.17	DHX34	protein_coding	1266.62	-0.369271	0.105369	-3.50457	0.000457	0.005	yes	1133.43	0.659112	0.0825551	7.9839	1.41786e-15	3.80938e-14
ENSG00000134910.11	STT3A	protein_coding	7525.3	0.234458	0.0859	2.72826	0.00637	0.0357	yes	9538.79	-0.380382	0.0562437	-6.76311	1.35059e-11	2.04757e-10
ENSG00000135387.18	CAPRIN1	protein_coding	9984.47	0.235254	0.0777	3.02709	0.00247	0.0179	yes	12388.7	-0.418743	0.0634945	-6.59494	4.25419e-11	5.93725e-10
ENSG00000136068.13	FLNB	protein_coding	44117.1	0.567231	0.195534	2.90094	0.00372	0.0239	yes	24764.1	-0.544588	0.156623	-3.47707	0.000506922	0.00167692
ENSG00000136243.15	NUP42	protein_coding	897.639	-0.235343	0.0754	-3.12038	0.00181	0.0142	yes	1123.22	0.187799	0.082518	2.27585	0.022855	0.0473504
ENSG00000136271.9	DDX56	protein_coding	3496.08	-0.229401	0.0764	-3.00444	0.00266	0.0189	yes	4071.69	0.326283	0.0688344	4.74012	2.1359e-06	1.23117e-05
ENSG00000136875.11	PRPF4	protein_coding	1455.92	0.234997	0.0718	3.27254	0.00107	0.00959	yes	2117.7	-0.326225	0.0718137	-4.54266	5.55501e-06	2.9254e-05
ENSG00000137547.7	MRPL15	protein_coding	1830.42	0.286319	0.109372	2.61786	0.00885	0.0453	yes	2580.36	-0.407595	0.111828	-3.64485	0.000267548	0.000950519
ENSG00000137710.13	RDX	protein_coding	2137.68	0.596136	0.189168	3.15135	0.00163	0.0131	yes	8385.89	-0.411766	0.0966367	-4.26097	2.03544e-05	9.37882e-05
ENSG00000137815.13	RTF1	protein_coding	2602.88	0.292235	0.0699	4.18013	2.91e-05	0.000575	yes	3676.7	-0.208501	0.051699	-4.03298	5.50732e-05	0.000230002
ENSG00000138029.12	HADHB	protein_coding	4332	0.183022	0.0589	3.1074	0.00189	0.0147	yes	13360	-0.512352	0.0901839	-5.68119	1.3376e-08	1.20727e-07
ENSG00000139793.17	MBNL2	protein_coding	4152.4	0.323417	0.120144	2.69191	0.0071	0.0386	yes	6749.51	-0.265672	0.0860681	-3.08676	0.00202348	0.00571025
ENSG00000140259.6	MFAP1	protein_coding	1476.63	0.334563	0.0685	4.88491	1.03e-06	4.05e-05	yes	2269.65	-0.459096	0.0536068	-8.56413	1.08894e-17	3.84802e-16
ENSG00000140488.13	CELF6	protein_coding	1.34271	-1.07786	0.358214	-3.00898	0.00262	0.0187	yes	3.47928	1.29974	0.265535	4.89481	9.83992e-07	6.11316e-06
ENSG00000140575.11	IQGAP1	protein_coding	15856.5	0.411491	0.117214	3.51061	0.000447	0.00491	yes	17318.8	-0.49849	0.0737521	-6.75899	1.38952e-11	2.10216e-10
ENSG00000140939.13	NOL3	protein_coding	2055.82	-0.59294	0.117577	-5.04299	4.58e-07	2.12e-05	yes	6570.11	0.536884	0.146741	3.65872	0.000253481	0.000905175
ENSG00000141994.14	DUS3L	protein_coding	1014.12	-0.360185	0.119071	-3.02497	0.00249	0.018	yes	1103.32	0.321236	0.0793438	4.04865	5.15129e-05	0.000216859
ENSG00000142657.19	PGD	protein_coding	5180.2	0.361406	0.13454	2.68624	0.00723	0.039	yes	3661.97	-0.461543	0.106133	-4.34874	1.36922e-05	6.56361e-05
ENSG00000143633.11	C1orf131	protein_coding	666.982	-0.485926	0.114289	-4.25172	2.12e-05	0.000443	yes	456.669	0.265957	0.0505644	5.25976	1.44246e-07	1.0582e-06
ENSG00000143870.11	PDIA6	protein_coding	8732.28	0.294472	0.109004	2.70147	0.0069	0.0378	yes	11395.7	-0.437473	0.0916783	-4.77183	1.8256e-06	1.07008e-05
ENSG00000143889.14	HNRNPLL	protein_coding	1484	0.209167	0.0766	2.73202	0.00629	0.0354	yes	1749.46	-0.287387	0.0715879	-4.01447	5.95796e-05	0.00024693
ENSG00000144161.11	ZC3H8	protein_coding	431.024	-0.22659	0.0843	-2.68822	0.00718	0.0389	yes	479.058	0.501038	0.0690743	7.25361	4.05808e-13	7.79054e-12
ENSG00000144635.7	DYNC1LI1	protein_coding	1447.36	0.217546	0.0622	3.49841	0.000468	0.00509	yes	1660.32	-0.387535	0.0697895	-5.55291	2.80945e-08	2.36869e-07
ENSG00000145414.7	NAF1	protein_coding	376.927	0.253604	0.0875	2.89883	0.00375	0.0241	yes	615.138	-0.305982	0.071077	-4.30494	1.6703e-05	7.86646e-05
ENSG00000145907.13	G3BP1	protein_coding	6897.68	0.267927	0.0749	3.57889	0.000345	0.00402	yes	10022.8	-0.32397	0.0662735	-4.88838	1.01671e-06	6.29017e-06
ENSG00000146007.9	ZMAT2	protein_coding	3975.18	0.24335	0.0688	3.53868	0.000402	0.00452	yes	5917.98	-0.34299	0.0657294	-5.21821	1.80665e-07	1.29536e-06
ENSG00000147649.8	MTDH	protein_coding	6173.02	0.487893	0.114026	4.27878	1.88e-05	0.000401	yes	7763.48	-0.285663	0.0811157	-3.52167	0.000428838	0.00144618
ENSG00000151247.11	EIF4E	protein_coding	1226.48	0.3053	0.0791	3.85991	0.000113	0.0017	yes	1622.99	-0.50793	0.0977394	-5.19678	2.02768e-07	1.43992e-06
ENSG00000151923.16	TIAL1	protein_coding	3410.67	-0.230143	0.0545	-4.22412	2.4e-05	0.000491	yes	4002.59	0.194446	0.0498675	3.89925	9.64907e-05	0.000380456
ENSG00000154743.16	TSEN2	protein_coding	424.639	-0.359461	0.118672	-3.02903	0.00245	0.0178	yes	382.973	0.228139	0.0761568	2.99566	0.00273855	0.00746438
ENSG00000156471.11	PTDSS1	protein_coding	3375.45	0.345766	0.094	3.679	0.000234	0.00298	yes	3698.96	-0.299837	0.0688321	-4.35606	1.32425e-05	6.37144e-05
ENSG00000158417.9	EIF5B	protein_coding	4879.53	0.243757	0.0782	3.11743	0.00182	0.0143	yes	7844.08	-0.234879	0.100585	-2.33512	0.0195371	0.0414071
ENSG00000160201.10	U2AF1	protein_coding	57.583	-0.899308	0.314092	-2.8632	0.00419	0.0261	yes	55.1808	1.1456	0.202158	5.66683	1.45467e-08	1.3033e-07
ENSG00000160679.11	CHTOP	protein_coding	4206.97	-0.245822	0.0747	-3.29005	0.001	0.00916	yes	3674.06	0.177649	0.0444374	3.99773	6.39517e-05	0.000262974
ENSG00000161265.13	U2AF1L4	protein_coding	396.851	-0.522681	0.125152	-4.17638	2.96e-05	0.000582	yes	446.028	1.04082	0.122955	8.46503	2.56088e-17	8.67215e-16
ENSG00000161547.13	SRSF2	protein_coding	5563.39	-0.25979	0.0684	-3.79721	0.000146	0.00207	yes	5377.4	0.466417	0.0615777	7.57444	3.60683e-14	7.98978e-13
ENSG00000161960.13	EIF4A1	protein_coding	381.346	-0.926995	0.143576	-6.45646	1.07e-10	2.14e-08	yes	479.372	1.52388	0.146288	10.417	2.07476e-25	1.77535e-23
ENSG00000162231.12	NXF1	protein_coding	3537.69	-0.215726	0.0538	-4.01137	6.04e-05	0.00102	yes	3780.55	0.582066	0.0707459	8.22756	1.91072e-16	5.74697e-15
ENSG00000163584.16	RPL22L1	protein_coding	1697.15	-0.533868	0.177159	-3.0135	0.00258	0.0185	yes	1145.31	0.367558	0.151249	2.43015	0.0150928	0.0331704
ENSG00000163882.8	POLR2H	protein_coding	2764.46	-0.342291	0.0921	-3.71738	0.000201	0.00265	yes	2589.52	0.323222	0.0925739	3.49151	0.0004803	0.00159868
ENSG00000163950.11	SLBP	protein_coding	2297.81	0.443584	0.136537	3.24883	0.00116	0.0102	yes	2133.52	-0.405824	0.091974	-4.41238	1.02241e-05	5.06861e-05
ENSG00000164062.11	APEH	protein_coding	4556.81	0.23063	0.0856	2.6929	0.00708	0.0385	yes	5062.2	-0.723388	0.150827	-4.79615	1.61743e-06	9.56916e-06
ENSG00000164134.11	NAA15	protein_coding	1921.29	0.223004	0.0785	2.84231	0.00448	0.0274	yes	2616.59	-0.366108	0.0807201	-4.53552	5.74615e-06	3.015e-05
ENSG00000164548.9	TRA2A	protein_coding	2912.31	-0.436246	0.0688	-6.34073	2.29e-10	3.99e-08	yes	3255.95	0.514231	0.0656212	7.83635	4.63822e-15	1.16337e-13
ENSG00000164609.8	SLU7	protein_coding	2170.02	0.209232	0.0748	2.79654	0.00517	0.0306	yes	3674.89	-0.323526	0.0690823	-4.6832	2.82434e-06	1.58387e-05
ENSG00000164902.12	PHAX	protein_coding	1343.95	0.334971	0.0626	5.35419	8.59e-08	5.3e-06	yes	2509.48	-0.317228	0.0627628	-5.05441	4.31732e-07	2.86674e-06
ENSG00000164924.16	YWHAZ	protein_coding	46456.3	0.311392	0.10514	2.9617	0.00306	0.0208	yes	32520.6	-0.200328	0.0637509	-3.14235	0.00167596	0.00483607
ENSG00000164944.10	VIRMA	protein_coding	2496.68	0.37717	0.089	4.23625	2.27e-05	0.000471	yes	3773.13	-0.294703	0.0616183	-4.78271	1.72944e-06	1.01913e-05
ENSG00000165119.17	HNRNPK	protein_coding	22297.4	0.140102	0.051	2.74486	0.00605	0.0344	yes	32256.5	-0.326738	0.0397302	-8.22391	1.96976e-16	5.90804e-15
ENSG00000165424.6	ZCCHC24	protein_coding	2106.6	0.523584	0.161943	3.23315	0.00122	0.0106	yes	1223.27	-0.354111	0.122563	-2.88922	0.00386194	0.0100734
ENSG00000165494.9	PCF11	protein_coding	2331.37	-0.30124	0.0764	-3.945	7.98e-05	0.00128	yes	3260.03	0.274297	0.0755839	3.62904	0.00028448	0.00100331
ENSG00000165934.11	CPSF2	protein_coding	2599.95	0.31673	0.087	3.64083	0.000272	0.00334	yes	2363.48	-0.481394	0.086523	-5.56377	2.64009e-08	2.24303e-07
ENSG00000166181.11	API5	protein_coding	3510.21	0.228768	0.0625	3.65849	0.000254	0.00316	yes	5215.15	-0.408041	0.0645068	-6.32556	2.52322e-10	3.09583e-09
ENSG00000166831.7	RBPMS2	protein_coding	165.934	0.710821	0.217179	3.27297	0.00106	0.00958	yes	886.863	-0.473566	0.149338	-3.1711	0.00151863	0.00443502
ENSG00000166913.11	YWHAB	protein_coding	16194.3	0.316418	0.0696	4.54657	5.45e-06	0.00015	yes	17979.1	-0.456934	0.059701	-7.65371	1.95262e-14	4.47751e-13
ENSG00000167325.13	RRM1	protein_coding	2435.01	0.263703	0.0937	2.81447	0.00489	0.0293	yes	2924.07	-0.350388	0.0690455	-5.07474	3.88017e-07	2.60094e-06
ENSG00000167978.15	SRRM2	protein_coding	28801.6	-0.404137	0.0984	-4.10688	4.01e-05	0.000738	yes	33180.2	0.658557	0.0783193	8.40862	4.14871e-17	1.36517e-15
ENSG00000168092.12	PAFAH1B2	protein_coding	5562.84	0.229353	0.0559	4.09977	4.14e-05	0.000754	yes	6231.47	-0.405914	0.0532913	-7.61689	2.5986e-14	5.86812e-13
ENSG00000168488.17	ATXN2L	protein_coding	6151.44	-0.271906	0.0757	-3.59419	0.000325	0.00384	yes	6072.96	0.277179	0.0637736	4.3463	1.38455e-05	6.62876e-05
ENSG00000168807.15	SNTB2	protein_coding	1675.57	0.245865	0.092	2.67311	0.00752	0.0402	yes	2508.51	-0.224458	0.0851574	-2.6358	0.00839387	0.0198757
ENSG00000169045.16	HNRNPH1	protein_coding	11490.1	-0.379815	0.08	-4.74915	2.04e-06	6.97e-05	yes	15143.5	0.643382	0.0662595	9.71003	2.7326e-22	1.64725e-20
ENSG00000169251.11	NMD3	protein_coding	2576.83	0.238718	0.0861	2.77359	0.00554	0.0322	yes	4058.71	-0.461998	0.0848195	-5.44683	5.12752e-08	4.10059e-07
ENSG00000170027.6	YWHAG	protein_coding	9955.97	0.292658	0.0976	2.99956	0.0027	0.0191	yes	12825.4	-0.272205	0.0702758	-3.87338	0.000107336	0.000418892
ENSG00000170860.3	LSM3	protein_coding	1485.88	0.252052	0.0959	2.62797	0.00859	0.0444	yes	1851.75	-0.485163	0.0893121	-5.43222	5.56577e-08	4.41822e-07
ENSG00000171262.10	FAM98B	protein_coding	1261.05	0.287773	0.083	3.46531	0.00053	0.00559	yes	2107.69	-0.447273	0.058251	-7.67837	1.61126e-14	3.73052e-13
ENSG00000171314.8	PGAM1	protein_coding	1587.32	0.287478	0.11013	2.61036	0.00904	0.0461	yes	4575.05	-0.471384	0.0978119	-4.81929	1.4407e-06	8.62316e-06
ENSG00000174740.7	PABPC5	protein_coding	39.7248	0.633058	0.190854	3.31697	0.00091	0.00853	yes	71.533	-0.465516	0.171088	-2.72092	0.00651013	0.0159396
ENSG00000174780.14	SRP72	protein_coding	3926.03	0.263587	0.0816	3.23002	0.00124	0.0107	yes	5812.37	-0.386019	0.0658879	-5.85873	4.66423e-09	4.596e-08
ENSG00000176444.17	CLK2	protein_coding	2487.04	-0.678118	0.0923	-7.34935	1.99e-13	1.31e-10	yes	2107.81	1.09983	0.0779765	14.1047	3.55447e-45	8.9993e-42
ENSG00000178105.8	DDX10	protein_coding	1194.78	0.224751	0.0833	2.69754	0.00699	0.0381	yes	1656.68	-0.273391	0.0808049	-3.38335	0.000716063	0.00227875
ENSG00000178695.5	KCTD12	protein_coding	4065.92	0.410911	0.144586	2.84199	0.00448	0.0274	yes	8139.66	-0.572955	0.13903	-4.1211	3.77068e-05	0.000163356
ENSG00000179335.17	CLK3	protein_coding	2706.47	-0.354823	0.0961	-3.69263	0.000222	0.00285	yes	3097.35	0.485749	0.063402	7.66142	1.83891e-14	4.2348e-13
ENSG00000182173.11	TSEN54	protein_coding	1803.58	-0.471301	0.132776	-3.5496	0.000386	0.00437	yes	1182.42	0.389567	0.0790156	4.93025	8.21242e-07	5.1821e-06
ENSG00000182196.12	ARL6IP4	protein_coding	121.501	-0.8123	0.162048	-5.01272	5.37e-07	2.4e-05	yes	126.99	1.37769	0.14252	9.66661	4.1801e-22	2.4646e-20
ENSG00000182934.10	SRPRA	protein_coding	8614.07	0.289721	0.0798	3.63134	0.000282	0.00343	yes	9996.01	-0.265503	0.0519767	-5.10812	3.2538e-07	2.21348e-06
ENSG00000183431.10	SF3A3	protein_coding	2948.94	0.212572	0.072	2.95394	0.00314	0.0212	yes	4157.39	-0.207945	0.0430923	-4.82557	1.39603e-06	8.37445e-06
ENSG00000184343.9	SRPK3	protein_coding	124.978	-0.970743	0.226268	-4.29024	1.78e-05	0.000386	yes	32.6461	1.6358	0.187665	8.71656	2.86772e-18	1.0952e-16
ENSG00000184863.9	RBM33	protein_coding	2627.55	-0.419138	0.0751	-5.58044	2.4e-08	1.88e-06	yes	3126.79	0.603595	0.0570397	10.582	3.61153e-26	3.4014e-24
ENSG00000185163.8	DDX51	protein_coding	1034.78	-0.315476	0.103456	-3.04938	0.00229	0.0169	yes	1568.94	0.365733	0.0639661	5.7176	1.08037e-08	9.94021e-08
ENSG00000185164.13	NOMO2	protein_coding	487.979	0.662683	0.16168	4.09873	4.15e-05	0.000757	yes	730.511	-0.626884	0.115378	-5.43329	5.53237e-08	4.39415e-07
ENSG00000185246.16	PRPF39	protein_coding	1218.47	-0.507341	0.0815	-6.22749	4.74e-10	7.17e-08	yes	1263.98	0.749235	0.0843019	8.88753	6.24844e-19	2.59094e-17
ENSG00000185946.14	RNPC3	protein_coding	527.553	-0.571141	0.124178	-4.59937	4.24e-06	0.000123	yes	882.159	1.04733	0.10436	10.0357	1.0617e-23	7.49123e-22
ENSG00000187735.11	TCEA1	protein_coding	2632.05	0.303341	0.106769	2.8411	0.0045	0.0275	yes	3762.89	-0.312403	0.0731489	-4.27078	1.9479e-05	9.01887e-05
ENSG00000187955.10	COL14A1	protein_coding	3372.12	0.700799	0.225271	3.11092	0.00187	0.0145	yes	2546.15	-0.573403	0.228726	-2.50695	0.0121779	0.0275651
ENSG00000188004.8	SNHG28	lncRNA	75.8396	-0.413921	0.153194	-2.70193	0.00689	0.0378	yes	90.2045	0.543272	0.1394	3.89721	9.73081e-05	0.000383293
ENSG00000188739.13	RBM34	protein_coding	91.0286	-0.295693	0.0995	-2.97261	0.00295	0.0203	yes	94.8889	0.380698	0.0756513	5.03227	4.84701e-07	3.18358e-06
ENSG00000197043.12	ANXA6	protein_coding	7057.87	0.518452	0.149535	3.46709	0.000526	0.00557	yes	11427.3	-0.454359	0.097542	-4.65808	3.19172e-06	1.7712e-05
ENSG00000197102.9	DYNC1H1	protein_coding	19220.8	0.388992	0.0808	4.81617	1.46e-06	5.35e-05	yes	20742.7	-0.45548	0.0702215	-6.48633	8.79497e-11	1.16149e-09
ENSG00000197535.13	MYO5A	protein_coding	1073.17	0.612694	0.154267	3.97165	7.14e-05	0.00117	yes	2753.63	-0.467003	0.1183	-3.9476	7.89379e-05	0.000317916
ENSG00000197694.12	SPTAN1	protein_coding	17664.6	0.214808	0.0683	3.14637	0.00165	0.0133	yes	19307.5	-0.466957	0.0798809	-5.84566	5.04561e-09	4.93339e-08
ENSG00000204531.14	POU5F1	protein_coding	930.152	-1.56378	0.283403	-5.51786	3.43e-08	2.56e-06	yes	1985.19	1.35128	0.197611	6.83805	8.02801e-12	1.26153e-10
ENSG00000204576.10	PRR3	protein_coding	594.01	-0.202379	0.0724	-2.79536	0.00518	0.0307	yes	848.667	0.3154	0.0761291	4.14296	3.42848e-05	0.000150076
ENSG00000205323.7	SARNP	protein_coding	112.858	-0.340882	0.127232	-2.67921	0.00738	0.0396	yes	143.614	0.334057	0.104562	3.19481	0.00139925	0.00412841
ENSG00000213782.6	DDX47	protein_coding	141.853	-0.844263	0.173518	-4.86556	1.14e-06	4.39e-05	yes	123.973	1.36551	0.108903	12.5388	4.57666e-36	1.87604e-33
ENSG00000215301.8	DDX3X	protein_coding	11384.2	0.293945	0.0922	3.18743	0.00144	0.012	yes	19928.7	-0.240268	0.0900051	-2.66949	0.00759662	0.0182144
ENSG00000244038.8	DDOST	protein_coding	10198.7	0.334019	0.0858	3.8941	9.86e-05	0.00152	yes	14109	-0.251085	0.0638163	-3.93449	8.33745e-05	0.000334002
ENSG00000253729.6	PRKDC	protein_coding	6598.06	0.574203	0.129693	4.4274	9.54e-06	0.000234	yes	6632.87	-0.416197	0.096433	-4.31592	1.58939e-05	7.50591e-05
ENSG00000254535.3	PABPC4L	protein_coding	62.6071	0.660041	0.20672	3.19292	0.00141	0.0118	yes	688.635	-0.421771	0.151173	-2.78999	0.00527095	0.0132495
ENSG00000257103.7	LSM14A	protein_coding	5102.89	0.215146	0.0576	3.73809	0.000185	0.00248	yes	9207.92	-0.134716	0.0595269	-2.26311	0.0236289	0.0487308
ENSG00000259956.1	RBM15B	protein_coding	3138.23	0.212707	0.0714	2.98053	0.00288	0.0199	yes	2828.16	-0.309092	0.0647007	-4.77725	1.77707e-06	1.04447e-05
ENSG00000273899.3	NOL12	protein_coding	341.464	-0.69754	0.123001	-5.671	1.42e-08	1.21e-06	yes	230.758	0.807427	0.107692	7.49757	6.50137e-14	1.39633e-12

## Sheet: PDAC+PRAD
Supplementary Data 17: Comparison of significant RBPs between PDAC, KIRC, and PRAD.
gene	gene_name	gene_type	baseMean_pdac	log2FoldChange_pdac	lfcSE_pdac	stat_pdac	pvalue_pdac	padj_pdac	rbp	baseMean_prad	log2FoldChange_prad	lfcSE_prad	stat_prad	pvalue_prad	padj_prad
ENSG00000003756.15	RBM5	protein_coding	4123.52	-0.507697	0.0821	-6.18579	6.18e-10	9.04e-08	yes	5459.79	0.529852	0.0327122	16.1974	5.26369e-59	1.56029e-56
ENSG00000004534.13	RBM6	protein_coding	3721.46	-0.580879	0.0922	-6.29834	3.01e-10	5e-08	yes	4420.98	0.786183	0.043554	18.0508	7.77962e-73	8.58373e-70
ENSG00000007168.11	PAFAH1B1	protein_coding	4863.53	0.18076	0.0702	2.57412	0.01	0.0498	yes	5281.97	-0.203081	0.0296412	-6.85129	7.31864e-12	7.21707e-11
ENSG00000007392.15	LUC7L	protein_coding	2179.84	-0.670806	0.110315	-6.08082	1.2e-09	1.56e-07	yes	1968.91	0.830143	0.0524154	15.8378	1.70754e-56	4.23907e-54
ENSG00000009307.14	CSDE1	protein_coding	21377	0.396494	0.0892	4.44733	8.69e-06	0.000217	yes	33142.2	-0.189842	0.0265055	-7.16237	7.92968e-13	8.76391e-12
ENSG00000010244.15	ZNF207	protein_coding	6388.38	-0.170934	0.0656	-2.60659	0.00914	0.0464	yes	6336.33	0.090569	0.0240655	3.76344	0.000167593	0.000545249
ENSG00000011243.16	AKAP8L	protein_coding	2328.76	-0.373908	0.0872	-4.28901	1.79e-05	0.000388	yes	2665.31	0.45404	0.0379984	11.9489	6.57661e-33	3.37943e-31
ENSG00000013441.14	CLK1	protein_coding	4460.77	-0.51279	0.10658	-4.8113	1.5e-06	5.44e-05	yes	4905.98	0.604839	0.0458556	13.1901	1.00063e-39	8.07848e-38
ENSG00000014641.16	MDH1	polymorphic_pseudogene	4548.18	0.211845	0.0668	3.17258	0.00151	0.0124	yes	6066.52	-0.228331	0.0304247	-7.50478	6.15335e-14	7.61899e-13
ENSG00000015479.16	MATR3	protein_coding	256.012	-0.509717	0.160904	-3.16783	0.00154	0.0126	yes	247.97	0.388837	0.0820141	4.7411	2.12559e-06	9.80043e-06
ENSG00000033030.12	ZCCHC8	protein_coding	1087.32	-0.269168	0.081	-3.32148	0.000895	0.00842	yes	1113.04	0.14239	0.0330835	4.30396	1.67776e-05	6.60922e-05
ENSG00000040341.16	STAU2	protein_coding	1427.02	0.265927	0.100187	2.65431	0.00795	0.0419	yes	2186.43	-0.153774	0.0496094	-3.0997	0.00193715	0.00498159
ENSG00000047849.20	MAP4	protein_coding	13991.2	0.277751	0.075	3.70544	0.000211	0.00275	yes	13516.2	-0.152497	0.0373913	-4.0784	4.53472e-05	0.000164979
ENSG00000048991.15	R3HDM1	protein_coding	1192.81	0.262996	0.0801	3.28506	0.00102	0.00928	yes	1481.31	-0.113416	0.0397575	-2.85269	0.00433514	0.0102816
ENSG00000054118.12	THRAP3	protein_coding	5842.47	0.222912	0.0618	3.60663	0.00031	0.0037	yes	11516.3	-0.126129	0.0311252	-4.0523	5.07173e-05	0.000182941
ENSG00000055332.15	EIF2AK2	protein_coding	3589.1	0.299285	0.102396	2.92281	0.00347	0.0228	yes	4122.4	-0.144855	0.0496928	-2.91502	0.00355666	0.00860116
ENSG00000056586.14	RC3H2	protein_coding	2281.26	0.4422	0.0982	4.50398	6.67e-06	0.000176	yes	2561.36	-0.119035	0.043638	-2.72779	0.00637603	0.014487
ENSG00000057608.15	GDI2	protein_coding	11189.1	0.285931	0.0752	3.80335	0.000143	0.00203	yes	12526.3	-0.191602	0.0305003	-6.28197	3.34301e-10	2.67771e-09
ENSG00000058673.14	ZC3H11A	protein_coding	6738.27	-0.207703	0.0784	-2.65042	0.00804	0.0422	yes	6412.2	0.0818804	0.0350212	2.33802	0.0193861	0.0386408
ENSG00000064607.15	SUGP2	protein_coding	1849.98	-0.22218	0.0854	-2.60047	0.00931	0.047	yes	3503.02	0.305665	0.0368833	8.28736	1.15788e-16	1.83896e-15
ENSG00000065150.17	IPO5	protein_coding	5347.85	0.254966	0.0941	2.70903	0.00675	0.0372	yes	6900.2	-0.18501	0.0340987	-5.42572	5.77201e-08	3.41786e-07
ENSG00000067248.8	DHX29	protein_coding	1648.18	0.270298	0.0756	3.57457	0.000351	0.00407	yes	2455.22	-0.291251	0.0401137	-7.26063	3.85298e-13	4.42452e-12
ENSG00000070831.14	CDC42	protein_coding	10340.1	0.369421	0.0906	4.07748	4.55e-05	0.000812	yes	9434.29	-0.159978	0.0245974	-6.50386	7.82872e-11	6.77188e-10
ENSG00000071626.15	DAZAP1	protein_coding	5204.84	-0.308074	0.0852	-3.6154	0.0003	0.00361	yes	4837.14	0.379115	0.0302375	12.5379	4.62947e-36	2.97552e-34
ENSG00000071794.14	HLTF	protein_coding	1324.7	0.426761	0.106894	3.99236	6.54e-05	0.00109	yes	3213.31	-0.196383	0.0517829	-3.79244	0.000149177	0.000490803
ENSG00000072110.12	ACTN1	protein_coding	20434.2	0.317724	0.11696	2.71652	0.0066	0.0366	yes	14525.5	-0.258501	0.0597677	-4.32509	1.52471e-05	6.05507e-05
ENSG00000072501.16	SMC1A	protein_coding	3509.93	0.367435	0.116488	3.15428	0.00161	0.013	yes	3950.33	-0.266679	0.0401313	-6.64516	3.02878e-11	2.77267e-10
ENSG00000075420.11	FNDC3B	protein_coding	6205.22	0.446154	0.145566	3.06496	0.00218	0.0163	yes	2953.21	-0.38558	0.0552777	-6.97532	3.05167e-12	3.14436e-11
ENSG00000076003.4	MCM6	protein_coding	1619.2	0.30184	0.0957	3.15355	0.00161	0.013	yes	1001.53	-0.104204	0.0452859	-2.30103	0.0213899	0.0421193
ENSG00000076928.16	ARHGEF1	protein_coding	7791.28	-0.400069	0.113594	-3.52191	0.000428	0.00475	yes	3561.56	0.360549	0.0315726	11.4197	3.33435e-30	1.46671e-28
ENSG00000079246.14	XRCC5	protein_coding	14013.5	0.210757	0.0721	2.92423	0.00345	0.0227	yes	13705.6	-0.205962	0.0276297	-7.45439	9.02848e-14	1.1004e-12
ENSG00000079308.15	TNS1	protein_coding	9957.83	0.563266	0.162641	3.46324	0.000534	0.00563	yes	19013.6	-0.348455	0.0946587	-3.68117	0.000232162	0.000731185
ENSG00000079785.13	DDX1	protein_coding	4141.37	0.234388	0.0632	3.71021	0.000207	0.00271	yes	5129.66	-0.115353	0.0237878	-4.84926	1.23926e-06	5.95363e-06
ENSG00000082516.8	GEMIN5	protein_coding	967.349	0.254338	0.0924	2.75156	0.00593	0.0338	yes	1389.14	-0.113262	0.0343771	-3.29468	0.000985334	0.00271814
ENSG00000083312.16	TNPO1	protein_coding	4546.14	0.291358	0.0896	3.25156	0.00115	0.0101	yes	6297.75	-0.307657	0.0439807	-6.99526	2.64768e-12	2.75166e-11
ENSG00000084733.9	RAB10	protein_coding	7016.77	0.228356	0.073	3.12935	0.00175	0.0139	yes	7602.54	-0.157903	0.0377562	-4.18218	2.8873e-05	0.000109119
ENSG00000085719.10	CPNE3	protein_coding	4102.56	0.491222	0.108582	4.52395	6.07e-06	0.000164	yes	8979.55	-0.305692	0.0517478	-5.90734	3.47679e-09	2.43996e-08
ENSG00000086758.14	HUWE1	protein_coding	10719.9	0.308153	0.0833	3.69849	0.000217	0.00281	yes	13752.8	-0.256899	0.0424553	-6.05104	1.43912e-09	1.06192e-08
ENSG00000087087.17	SRRT	protein_coding	4768.43	-0.307687	0.0654	-4.70732	2.51e-06	8.19e-05	yes	6593.61	0.258417	0.0311479	8.29646	1.07258e-16	1.71031e-15
ENSG00000087274.15	ADD1	protein_coding	10718.2	0.179422	0.0692	2.59203	0.00954	0.0479	yes	14432.1	-0.14824	0.0218322	-6.78997	1.12155e-11	1.07919e-10
ENSG00000088930.7	XRN2	protein_coding	4090.15	0.35188	0.0895	3.9316	8.44e-05	0.00134	yes	4300.41	-0.15927	0.037989	-4.19253	2.75862e-05	0.000104656
ENSG00000089597.15	GANAB	protein_coding	17045.7	0.297136	0.0877	3.38708	0.000706	0.00702	yes	27235.3	-0.299227	0.0344573	-8.68398	3.82171e-18	6.9634e-17
ENSG00000092201.8	SUPT16H	protein_coding	5125.47	0.285198	0.0948	3.00952	0.00262	0.0187	yes	5649.4	-0.128945	0.0241747	-5.33387	9.61406e-08	5.51259e-07
ENSG00000092964.15	DPYSL2	protein_coding	5390.26	0.37203	0.128361	2.89831	0.00375	0.0241	yes	1773.34	-0.269431	0.0693929	-3.88268	0.00010331	0.000350732
ENSG00000095139.12	ARCN1	protein_coding	9213.34	0.301603	0.0799	3.77693	0.000159	0.00219	yes	12553.7	-0.283131	0.0337908	-8.37894	5.3406e-17	8.76949e-16
ENSG00000099622.12	CIRBP	protein_coding	10851.2	-0.276023	0.105265	-2.62218	0.00874	0.0449	yes	26026.3	0.27903	0.0442806	6.30142	2.94934e-10	2.37602e-09
ENSG00000099899.13	TRMT2A	protein_coding	1589.64	-0.351197	0.0961	-3.65439	0.000258	0.00321	yes	2393.28	0.367211	0.0478481	7.67453	1.6603e-14	2.16652e-13
ENSG00000100201.17	DDX17	protein_coding	21460.1	-0.27899	0.0815	-3.42407	0.000617	0.00631	yes	25216.7	0.393341	0.0332277	11.8377	2.49142e-32	1.23087e-30
ENSG00000100320.21	RBFOX2	protein_coding	4082.09	0.336193	0.109414	3.07266	0.00212	0.016	yes	4217.73	-0.158421	0.04042	-3.91936	8.8785e-05	0.000305548
ENSG00000100461.16	RBM23	protein_coding	2697.93	0.168447	0.0646	2.60851	0.00909	0.0463	yes	3692.44	-0.075077	0.020256	-3.70641	0.000210216	0.000668212
ENSG00000100462.14	PRMT5	protein_coding	2150.7	0.306549	0.105684	2.90062	0.00372	0.024	yes	2789.17	-0.177691	0.0385026	-4.61503	3.93033e-06	1.73213e-05
ENSG00000100603.12	SNW1	protein_coding	2935.13	0.187392	0.0666	2.81348	0.0049	0.0294	yes	2962.35	-0.0777833	0.0194395	-4.0013	6.29966e-05	0.000222683
ENSG00000100650.14	SRSF5	protein_coding	8801.41	-0.272155	0.0799	-3.40812	0.000654	0.00659	yes	13280.1	0.442469	0.0374872	11.8032	3.75742e-32	1.8403e-30
ENSG00000100764.12	PSMC1	protein_coding	765.613	0.380599	0.0797	4.77341	1.81e-06	6.34e-05	yes	772.551	-0.137538	0.0360851	-3.81148	0.000138137	0.000457423
ENSG00000100813.13	ACIN1	protein_coding	7183.96	-0.268079	0.067	-4.00406	6.23e-05	0.00105	yes	6668.72	0.290521	0.0212971	13.6413	2.27397e-42	2.17126e-40
ENSG00000100836.9	PABPN1	protein_coding	4243.13	-0.319052	0.0922	-3.46048	0.000539	0.00567	yes	4979.18	0.52429	0.0438383	11.9596	5.78171e-33	2.97867e-31
ENSG00000100934.13	SEC23A	protein_coding	3090.56	0.433729	0.14078	3.0809	0.00206	0.0157	yes	1932.67	-0.307443	0.0557655	-5.51314	3.52484e-08	2.14674e-07
ENSG00000100941.7	PNN	protein_coding	4737	-0.430582	0.084	-5.1248	2.98e-07	1.5e-05	yes	4609.76	0.481691	0.0334739	14.39	5.97671e-47	7.86096e-45
ENSG00000101138.10	CSTF1	protein_coding	1293.98	0.16937	0.059	2.87048	0.0041	0.0257	yes	2049.05	-0.193923	0.0261775	-7.40803	1.28187e-13	1.53181e-12
ENSG00000101191.15	DIDO1	protein_coding	4031.82	-0.256109	0.0755	-3.39343	0.00069	0.00689	yes	4353.67	0.145121	0.0314426	4.61543	3.92275e-06	1.72898e-05
ENSG00000101367.8	MAPRE1	protein_coding	5492.85	0.291654	0.0666	4.37872	1.19e-05	0.00028	yes	5453.56	-0.219016	0.0252151	-8.68589	3.75796e-18	6.85039e-17
ENSG00000101901.9	ALG13	protein_coding	1298.31	-0.464258	0.103916	-4.46763	7.91e-06	0.000201	yes	1986.27	0.160925	0.029792	5.40162	6.60432e-08	3.88005e-07
ENSG00000103226.16	NOMO3	protein_coding	141.649	0.852842	0.25953	3.2861	0.00102	0.00926	yes	193.996	-0.522664	0.116638	-4.48109	7.4262e-06	3.11452e-05
ENSG00000103248.16	MTHFSD	protein_coding	884.485	-0.26254	0.0824	-3.18774	0.00143	0.0119	yes	887.134	0.165584	0.0395523	4.18646	2.83343e-05	0.000107289
ENSG00000103257.7	SLC7A5	protein_coding	4183.46	0.783477	0.279977	2.79836	0.00514	0.0305	yes	853.792	0.383524	0.107287	3.57476	0.000350552	0.00106422
ENSG00000103353.14	UBFD1	protein_coding	2605.98	0.277954	0.0821	3.38582	0.00071	0.00704	yes	3895.46	-0.136964	0.0334251	-4.09763	4.17396e-05	0.000152876
ENSG00000103512.13	NOMO1	protein_coding	2093.99	0.421409	0.0948	4.44555	8.77e-06	0.000219	yes	2496.08	-0.321275	0.0394643	-8.14091	3.92329e-16	5.94117e-15
ENSG00000104852.13	SNRNP70	protein_coding	9515.08	-0.316797	0.114	-2.77891	0.00545	0.0318	yes	13247.6	0.78936	0.054298	14.5375	7.00556e-48	1.00458e-45
ENSG00000104907.11	TRMT1	protein_coding	1748.75	-0.440359	0.115771	-3.80369	0.000143	0.00202	yes	1959.15	0.557904	0.0504596	11.0564	2.04056e-28	8.05697e-27
ENSG00000105821.13	DNAJC2	protein_coding	1562.44	-0.280469	0.107658	-2.60519	0.00918	0.0466	yes	1439.18	0.210804	0.0349223	6.03637	1.57619e-09	1.15598e-08
ENSG00000105939.11	ZC3HAV1	protein_coding	1970.66	0.267433	0.0838	3.19025	0.00142	0.0119	yes	2389.26	-0.193189	0.0380766	-5.07369	3.90166e-07	2.03436e-06
ENSG00000108064.9	TFAM	protein_coding	1311.23	0.255194	0.0866	2.94659	0.00321	0.0215	yes	2435.65	-0.173011	0.0397595	-4.35144	1.35247e-05	5.41874e-05
ENSG00000108848.14	LUC7L3	protein_coding	5333.44	-0.622102	0.0868	-7.16432	7.82e-13	4.07e-10	yes	5513.29	0.558375	0.0335215	16.6572	2.68203e-62	1.04444e-59
ENSG00000109971.12	HSPA8	protein_coding	36869.7	0.676122	0.152736	4.42673	9.57e-06	0.000235	yes	57612.6	-0.305349	0.05203	-5.8687	4.39213e-09	3.03884e-08
ENSG00000110321.14	EIF4G2	protein_coding	34047.6	0.214069	0.0762	2.8095	0.00496	0.0296	yes	38374.1	-0.247295	0.0322472	-7.66875	1.73681e-14	2.26116e-13
ENSG00000110367.10	DDX6	protein_coding	5910.79	0.266919	0.0707	3.7776	0.000158	0.00219	yes	8911.78	-0.130065	0.0351607	-3.69915	0.00021632	0.000685695
ENSG00000110844.12	PRPF40B	protein_coding	448.988	-0.401874	0.114009	-3.52493	0.000424	0.00471	yes	416.363	0.353558	0.0431416	8.19528	2.50002e-16	3.86243e-15
ENSG00000111364.14	DDX55	protein_coding	848.701	-0.413515	0.102074	-4.05111	5.1e-05	0.000892	yes	1010.02	0.330848	0.0343752	9.62461	6.29477e-22	1.59359e-20
ENSG00000111641.9	NOP2	protein_coding	2098.38	-0.480417	0.158073	-3.03921	0.00237	0.0173	yes	1886.8	0.168899	0.0442472	3.81716	0.000134995	0.000447666
ENSG00000113240.11	CLK4	protein_coding	858.259	-0.292175	0.0795	-3.67419	0.000239	0.00302	yes	1240.4	0.441975	0.0385592	11.4622	2.04201e-30	9.12382e-29
ENSG00000113593.10	PPWD1	protein_coding	949.984	-0.254997	0.0853	-2.99097	0.00278	0.0195	yes	863.525	0.319578	0.0329428	9.701	2.98552e-22	7.66566e-21
ENSG00000113649.10	TCERG1	protein_coding	2559.26	-0.395595	0.0913	-4.3337	1.47e-05	0.000331	yes	2080.86	0.366041	0.0359139	10.1922	2.14833e-24	6.39683e-23
ENSG00000115053.14	NCL	protein_coding	24819.1	0.249836	0.0791	3.15827	0.00159	0.0129	yes	30894.7	-0.0794626	0.028895	-2.75004	0.00595872	0.0136387
ENSG00000115310.16	RTN4	protein_coding	14121.8	0.304095	0.0949	3.20542	0.00135	0.0114	yes	13527.4	-0.272125	0.0397496	-6.84598	7.59535e-12	7.4677e-11
ENSG00000116001.14	TIA1	protein_coding	3443.5	-0.466616	0.0887	-5.25971	1.44e-07	8.1e-06	yes	3452.42	0.692752	0.0443219	15.63	4.54668e-55	1.04392e-52
ENSG00000116473.13	RAP1A	protein_coding	3055.22	0.282672	0.0881	3.2077	0.00134	0.0114	yes	3502.87	-0.196306	0.0334413	-5.87018	4.3531e-09	3.01236e-08
ENSG00000116560.9	SFPQ	protein_coding	9296.19	-0.236119	0.0627	-3.76307	0.000168	0.0023	yes	14830	0.263937	0.0262371	10.0597	8.32575e-24	2.3895e-22
ENSG00000116752.5	BCAS2	protein_coding	1235.78	0.348128	0.0922	3.77462	0.00016	0.00221	yes	1955.46	-0.122285	0.0288787	-4.23444	2.29125e-05	8.81886e-05
ENSG00000116754.12	SRSF11	protein_coding	5999.84	-0.322429	0.0994	-3.24334	0.00118	0.0103	yes	7169.66	0.304216	0.0316778	9.60344	7.73172e-22	1.94006e-20
ENSG00000117174.9	ZNHIT6	protein_coding	979.026	0.257796	0.0904	2.85291	0.00433	0.0267	yes	1063.2	-0.125332	0.0295257	-4.24485	2.18739e-05	8.45188e-05
ENSG00000117360.11	PRPF3	protein_coding	2323.79	-0.389444	0.106252	-3.66527	0.000247	0.0031	yes	1886.54	0.617432	0.0342125	18.047	8.33438e-73	8.9473e-70
ENSG00000117569.17	PTBP2	protein_coding	694.215	-0.399192	0.112181	-3.55846	0.000373	0.00427	yes	877.141	0.151049	0.039821	3.7932	0.000148719	0.000489376
ENSG00000117751.16	PPP1R8	protein_coding	1604.03	0.265267	0.067	3.95692	7.59e-05	0.00123	yes	2119.06	-0.0812262	0.0192657	-4.21611	2.48548e-05	9.50567e-05
ENSG00000119396.9	RAB14	protein_coding	5625.27	0.2383	0.0804	2.96313	0.00305	0.0207	yes	6760.36	-0.144457	0.0302253	-4.77934	1.75875e-06	8.24201e-06
ENSG00000119596.16	YLPM1	protein_coding	3029.62	0.232535	0.0873	2.66219	0.00776	0.0412	yes	4801.81	-0.112878	0.0378564	-2.98174	0.00286611	0.00709445
ENSG00000119616.10	FCF1	protein_coding	1942.66	0.382778	0.0891	4.29579	1.74e-05	0.000378	yes	1946.51	-0.202018	0.0244187	-8.2731	1.30519e-16	2.06794e-15
ENSG00000119707.12	RBM25	protein_coding	4903.51	-0.430685	0.0987	-4.36184	1.29e-05	0.000298	yes	4612.94	0.239529	0.0330597	7.24534	4.31362e-13	4.93494e-12
ENSG00000119812.17	FAM98A	protein_coding	1677.91	0.236549	0.0707	3.34629	0.000819	0.00785	yes	2443.14	-0.227065	0.030269	-7.50158	6.30524e-14	7.79491e-13
ENSG00000120705.11	ETF1	protein_coding	5265.51	0.192244	0.0683	2.81391	0.00489	0.0294	yes	5304.05	-0.171077	0.0291737	-5.86409	4.51601e-09	3.11966e-08
ENSG00000122068.11	FYTTD1	protein_coding	2633.62	0.386816	0.0932	4.15186	3.3e-05	0.000635	yes	3664.26	-0.217296	0.0342617	-6.34225	2.26435e-10	1.84838e-09
ENSG00000123384.12	LRP1	protein_coding	27715	0.492723	0.152313	3.23494	0.00122	0.0106	yes	12922	-0.314369	0.0748087	-4.20231	2.64203e-05	0.000100569
ENSG00000124193.13	SRSF6	protein_coding	6058.45	-0.27012	0.0659	-4.10014	4.13e-05	0.000754	yes	12314.4	0.313435	0.0341314	9.18319	4.18503e-20	9.21473e-19
ENSG00000124942.12	AHNAK	protein_coding	57999.5	0.490151	0.136437	3.5925	0.000328	0.00386	yes	50065.3	-0.380996	0.0615177	-6.19328	5.89259e-10	4.57327e-09
ENSG00000126698.9	DNAJC8	protein_coding	3216.1	0.202382	0.0753	2.68645	0.00722	0.039	yes	4380.14	-0.0743317	0.0247865	-2.99888	0.00270974	0.00673847
ENSG00000126945.8	HNRNPH2	protein_coding	3895.65	0.20612	0.0586	3.51723	0.000436	0.00482	yes	5640.88	-0.191095	0.0272095	-7.0231	2.16999e-12	2.27906e-11
ENSG00000127022.13	CANX	protein_coding	28993.7	0.267137	0.0999	2.67425	0.00749	0.0401	yes	50991.1	-0.347179	0.0426709	-8.13619	4.0792e-16	6.16833e-15
ENSG00000127603.22	MACF1	protein_coding	12451.5	0.379984	0.1166	3.25886	0.00112	0.00995	yes	11608.1	-0.266191	0.0546542	-4.87046	1.11339e-06	5.39261e-06
ENSG00000129347.18	KRI1	protein_coding	1724.66	-0.269067	0.0866	-3.10768	0.00189	0.0147	yes	2016.77	0.260744	0.0325408	8.01283	1.121e-15	1.63163e-14
ENSG00000129351.16	ILF3	protein_coding	10978.9	-0.16686	0.0507	-3.29225	0.000994	0.0091	yes	14301.8	0.209627	0.0207188	10.1177	4.61141e-24	1.34585e-22
ENSG00000130119.14	GNL3L	protein_coding	423.75	0.413891	0.133986	3.08906	0.00201	0.0154	yes	427.914	-0.352676	0.0715957	-4.92593	8.39608e-07	4.14802e-06
ENSG00000130254.10	SAFB2	protein_coding	2817.59	-0.274632	0.0773	-3.55318	0.000381	0.00433	yes	4536.94	0.219992	0.0311127	7.07081	1.54032e-12	1.64338e-11
ENSG00000131018.21	SYNE1	protein_coding	1916.7	0.637778	0.151188	4.21843	2.46e-05	0.000499	yes	2946.83	-0.303439	0.0846059	-3.5865	0.000335143	0.00102101
ENSG00000131051.19	RBM39	protein_coding	9751.42	-0.355115	0.0647	-5.48815	4.06e-08	2.92e-06	yes	10981.5	0.354931	0.0256878	13.8171	2.01076e-43	2.11855e-41
ENSG00000131236.15	CAP1	protein_coding	21437.7	0.32809	0.0946	3.46937	0.000522	0.00553	yes	10779.2	-0.21989	0.0234825	-9.364	7.67753e-21	1.7813e-19
ENSG00000131503.19	ANKHD1	protein_coding	296.883	-0.424978	0.0948	-4.48438	7.31e-06	0.00019	yes	276.817	0.252037	0.0407307	6.18788	6.09791e-10	4.72799e-09
ENSG00000131876.15	SNRPA1	protein_coding	1404.87	-0.337054	0.103691	-3.25056	0.00115	0.0102	yes	1247.62	0.228222	0.0391975	5.82234	5.80276e-09	3.94407e-08
ENSG00000132300.17	PTCD3	protein_coding	1964.24	-0.196975	0.061	-3.22706	0.00125	0.0108	yes	2546.82	0.104997	0.0295802	3.54957	0.000385854	0.00116224
ENSG00000132478.8	UNK	protein_coding	1257.42	-0.358618	0.0995	-3.60389	0.000313	0.00373	yes	1660.96	0.210972	0.0254097	8.30282	1.01669e-16	1.62577e-15
ENSG00000132485.11	ZRANB2	protein_coding	2899.87	-0.317535	0.0947	-3.35425	0.000796	0.00769	yes	3569.64	0.344653	0.0302515	11.3929	4.53501e-30	1.97516e-28
ENSG00000133858.14	ZFC3H1	protein_coding	2153.82	-0.44267	0.10132	-4.36901	1.25e-05	0.00029	yes	1669.85	0.257518	0.0437633	5.88433	3.99681e-09	2.78375e-08
ENSG00000134001.11	EIF2S1	protein_coding	3039.04	0.270757	0.0854	3.1715	0.00152	0.0125	yes	3143.4	-0.224746	0.0269516	-8.33889	7.49909e-17	1.21729e-15
ENSG00000134308.12	YWHAQ	protein_coding	8677.3	0.358405	0.0775	4.62252	3.79e-06	0.000113	yes	17331.6	-0.236624	0.0328594	-7.20112	5.97193e-13	6.70466e-12
ENSG00000134815.17	DHX34	protein_coding	1266.62	-0.369271	0.105369	-3.50457	0.000457	0.005	yes	1324.04	0.412294	0.0377993	10.9075	1.06183e-27	4.0016e-26
ENSG00000134910.11	STT3A	protein_coding	7525.3	0.234458	0.0859	2.72826	0.00637	0.0357	yes	12660.5	-0.286405	0.0398074	-7.19477	6.25682e-13	7.00951e-12
ENSG00000135046.12	ANXA1	protein_coding	18210.6	0.629408	0.210679	2.98752	0.00281	0.0196	yes	6508.3	-0.313658	0.085216	-3.68074	0.000232556	0.000732311
ENSG00000135387.18	CAPRIN1	protein_coding	9984.47	0.235254	0.0777	3.02709	0.00247	0.0179	yes	12386.2	-0.28726	0.0386659	-7.4293	1.09176e-13	1.31651e-12
ENSG00000136243.15	NUP42	protein_coding	897.639	-0.235343	0.0754	-3.12038	0.00181	0.0142	yes	1297.02	0.15605	0.033115	4.71237	2.44849e-06	1.11635e-05
ENSG00000136271.9	DDX56	protein_coding	3496.08	-0.229401	0.0764	-3.00444	0.00266	0.0189	yes	4196.33	0.271852	0.038398	7.07985	1.44307e-12	1.54585e-11
ENSG00000136875.11	PRPF4	protein_coding	1455.92	0.234997	0.0718	3.27254	0.00107	0.00959	yes	1950.6	0.0982393	0.0324702	3.02552	0.00248207	0.00622885
ENSG00000137656.10	BUD13	protein_coding	960.026	0.180988	0.0568	3.1887	0.00143	0.0119	yes	907.942	0.097928	0.0256074	3.82421	0.00013119	0.000435886
ENSG00000137710.13	RDX	protein_coding	2137.68	0.596136	0.189168	3.15135	0.00163	0.0131	yes	3217.81	-0.276284	0.0522897	-5.2837	1.26598e-07	7.11059e-07
ENSG00000137815.13	RTF1	protein_coding	2602.88	0.292235	0.0699	4.18013	2.91e-05	0.000575	yes	3953.96	-0.178015	0.0284284	-6.26189	3.80351e-10	3.02339e-09
ENSG00000138029.12	HADHB	protein_coding	4332	0.183022	0.0589	3.1074	0.00189	0.0147	yes	7867.51	-0.216205	0.0317457	-6.81055	9.72258e-12	9.42388e-11
ENSG00000139793.17	MBNL2	protein_coding	4152.4	0.323417	0.120144	2.69191	0.0071	0.0386	yes	2055.97	-0.42037	0.0686425	-6.12405	9.1226e-10	6.91656e-09
ENSG00000140259.6	MFAP1	protein_coding	1476.63	0.334563	0.0685	4.88491	1.03e-06	4.05e-05	yes	2127	-0.176908	0.0262606	-6.73665	1.62082e-11	1.53726e-10
ENSG00000140488.13	CELF6	protein_coding	1.34271	-1.07786	0.358214	-3.00898	0.00262	0.0187	yes	1.78158	1.12356	0.166679	6.74086	1.57454e-11	1.49551e-10
ENSG00000140575.11	IQGAP1	protein_coding	15856.5	0.411491	0.117214	3.51061	0.000447	0.00491	yes	9086.92	-0.344564	0.0463111	-7.4402	1.00533e-13	1.21932e-12
ENSG00000140939.13	NOL3	protein_coding	2055.82	-0.59294	0.117577	-5.04299	4.58e-07	2.12e-05	yes	2445.37	0.329284	0.0594972	5.53445	3.12208e-08	1.91466e-07
ENSG00000141994.14	DUS3L	protein_coding	1014.12	-0.360185	0.119071	-3.02497	0.00249	0.018	yes	1212.86	0.386328	0.0433696	8.9078	5.20544e-19	1.03902e-17
ENSG00000142657.19	PGD	protein_coding	5180.2	0.361406	0.13454	2.68624	0.00723	0.039	yes	4972.19	-0.198273	0.0406817	-4.87376	1.09496e-06	5.31114e-06
ENSG00000143870.11	PDIA6	protein_coding	8732.28	0.294472	0.109004	2.70147	0.0069	0.0378	yes	11341.4	-0.375732	0.050395	-7.45573	8.93696e-14	1.09025e-12
ENSG00000143889.14	HNRNPLL	protein_coding	1484	0.209167	0.0766	2.73202	0.00629	0.0354	yes	1882.81	-0.108549	0.0257533	-4.21494	2.49841e-05	9.54777e-05
ENSG00000144161.11	ZC3H8	protein_coding	431.024	-0.22659	0.0843	-2.68822	0.00718	0.0389	yes	631.304	0.277625	0.0357438	7.76708	8.03135e-15	1.07303e-13
ENSG00000144635.7	DYNC1LI1	protein_coding	1447.36	0.217546	0.0622	3.49841	0.000468	0.00509	yes	2501.56	-0.193317	0.026946	-7.17424	7.27109e-13	8.07196e-12
ENSG00000144642.19	RBMS3	protein_coding	601.105	0.449126	0.151664	2.96132	0.00306	0.0208	yes	655.49	-0.368857	0.0808029	-4.56489	4.99753e-06	2.16239e-05
ENSG00000145414.7	NAF1	protein_coding	376.927	0.253604	0.0875	2.89883	0.00375	0.0241	yes	556.455	-0.127228	0.0378004	-3.36577	0.000763295	0.00215746
ENSG00000145907.13	G3BP1	protein_coding	6897.68	0.267927	0.0749	3.57889	0.000345	0.00402	yes	7937.81	-0.19009	0.0341189	-5.57139	2.52715e-08	1.57066e-07
ENSG00000147649.8	MTDH	protein_coding	6173.02	0.487893	0.114026	4.27878	1.88e-05	0.000401	yes	6461.05	-0.179996	0.049056	-3.6692	0.00024331	0.000762366
ENSG00000149743.12	TRPT1	protein_coding	1315.37	-0.315679	0.0988	-3.19515	0.0014	0.0117	yes	2306.39	0.140747	0.0527207	2.66967	0.00759253	0.016941
ENSG00000151247.11	EIF4E	protein_coding	1226.48	0.3053	0.0791	3.85991	0.000113	0.0017	yes	1671.76	-0.206977	0.0309194	-6.69409	2.17018e-11	2.02352e-10
ENSG00000151923.16	TIAL1	protein_coding	3410.67	-0.230143	0.0545	-4.22412	2.4e-05	0.000491	yes	3892	0.0805603	0.0226467	3.55727	0.000374731	0.00113148
ENSG00000152795.16	HNRNPDL	protein_coding	11280.2	-0.246752	0.0601	-4.10598	4.03e-05	0.00074	yes	10296.4	0.295497	0.0267323	11.0539	2.099e-28	8.26308e-27
ENSG00000154743.16	TSEN2	protein_coding	424.639	-0.359461	0.118672	-3.02903	0.00245	0.0178	yes	562.37	0.217937	0.0319096	6.82983	8.50161e-12	8.3155e-11
ENSG00000158417.9	EIF5B	protein_coding	4879.53	0.243757	0.0782	3.11743	0.00182	0.0143	yes	8123.56	-0.529698	0.0457817	-11.5701	5.84251e-31	2.68911e-29
ENSG00000160201.10	U2AF1	protein_coding	57.583	-0.899308	0.314092	-2.8632	0.00419	0.0261	yes	39.2498	0.792347	0.125719	6.30251	2.92871e-10	2.36014e-09
ENSG00000160679.11	CHTOP	protein_coding	4206.97	-0.245822	0.0747	-3.29005	0.001	0.00916	yes	4039.19	0.159001	0.0220588	7.20806	5.67556e-13	6.39724e-12
ENSG00000161265.13	U2AF1L4	protein_coding	396.851	-0.522681	0.125152	-4.17638	2.96e-05	0.000582	yes	359.52	0.599102	0.0541012	11.0737	1.68263e-28	6.68356e-27
ENSG00000161547.13	SRSF2	protein_coding	5563.39	-0.25979	0.0684	-3.79721	0.000146	0.00207	yes	5411.49	0.219107	0.0279761	7.83193	4.80418e-15	6.55988e-14
ENSG00000161960.13	EIF4A1	protein_coding	381.346	-0.926995	0.143576	-6.45646	1.07e-10	2.14e-08	yes	331.641	0.735552	0.0645069	11.4027	4.05381e-30	1.77621e-28
ENSG00000162231.12	NXF1	protein_coding	3537.69	-0.215726	0.0538	-4.01137	6.04e-05	0.00102	yes	5418.53	0.370998	0.0353675	10.4898	9.62465e-26	3.1569e-24
ENSG00000163214.19	DHX57	protein_coding	811.048	0.284344	0.0698	4.07317	4.64e-05	0.000824	yes	1323.65	-0.109546	0.0287685	-3.80784	0.000140184	0.000463479
ENSG00000163882.8	POLR2H	protein_coding	2764.46	-0.342291	0.0921	-3.71738	0.000201	0.00265	yes	2759.01	0.224144	0.0511502	4.38207	1.1756e-05	4.75324e-05
ENSG00000164062.11	APEH	protein_coding	4556.81	0.23063	0.0856	2.6929	0.00708	0.0385	yes	7513.11	-0.186023	0.0410526	-4.53134	5.86119e-06	2.50605e-05
ENSG00000164134.11	NAA15	protein_coding	1921.29	0.223004	0.0785	2.84231	0.00448	0.0274	yes	2140.42	-0.162898	0.0386571	-4.21391	2.50986e-05	9.58782e-05
ENSG00000164548.9	TRA2A	protein_coding	2912.31	-0.436246	0.0688	-6.34073	2.29e-10	3.99e-08	yes	3744.93	0.238537	0.0314033	7.5959	3.05649e-14	3.8925e-13
ENSG00000164609.8	SLU7	protein_coding	2170.02	0.209232	0.0748	2.79654	0.00517	0.0306	yes	2579.38	-0.164917	0.0225435	-7.3155	2.56422e-13	2.99217e-12
ENSG00000164902.12	PHAX	protein_coding	1343.95	0.334971	0.0626	5.35419	8.59e-08	5.3e-06	yes	1908.01	-0.208956	0.0260476	-8.02209	1.03962e-15	1.52211e-14
ENSG00000165424.6	ZCCHC24	protein_coding	2106.6	0.523584	0.161943	3.23315	0.00122	0.0106	yes	2444.71	-0.307423	0.0507045	-6.06304	1.33572e-09	9.9022e-09
ENSG00000165494.9	PCF11	protein_coding	2331.37	-0.30124	0.0764	-3.945	7.98e-05	0.00128	yes	3467.06	0.283409	0.0406042	6.97979	2.95624e-12	3.05158e-11
ENSG00000165934.11	CPSF2	protein_coding	2599.95	0.31673	0.087	3.64083	0.000272	0.00334	yes	3227.72	-0.317962	0.0320563	-9.91886	3.44682e-23	9.44215e-22
ENSG00000166181.11	API5	protein_coding	3510.21	0.228768	0.0625	3.65849	0.000254	0.00316	yes	4741.97	-0.223199	0.029721	-7.5098	5.92186e-14	7.34381e-13
ENSG00000166831.7	RBPMS2	protein_coding	165.934	0.710821	0.217179	3.27297	0.00106	0.00958	yes	710.451	-0.229767	0.0816025	-2.81569	0.00486725	0.011406
ENSG00000166913.11	YWHAB	protein_coding	16194.3	0.316418	0.0696	4.54657	5.45e-06	0.00015	yes	13449.5	-0.331008	0.0287162	-11.5269	9.65916e-31	4.38482e-29
ENSG00000167325.13	RRM1	protein_coding	2435.01	0.263703	0.0937	2.81447	0.00489	0.0293	yes	2972.95	-0.208048	0.0326369	-6.37464	1.83391e-10	1.5195e-09
ENSG00000167460.13	TPM4	protein_coding	38378.4	0.255309	0.0932	2.73932	0.00616	0.0348	yes	17518.6	-0.147239	0.0453441	-3.24714	0.00116572	0.00315614
ENSG00000167978.15	SRRM2	protein_coding	28801.6	-0.404137	0.0984	-4.10688	4.01e-05	0.000738	yes	32240.6	0.299608	0.0412464	7.26385	3.76233e-13	4.3317e-12
ENSG00000168092.12	PAFAH1B2	protein_coding	5562.84	0.229353	0.0559	4.09977	4.14e-05	0.000754	yes	4972.01	-0.181094	0.0274665	-6.59327	4.30231e-11	3.86371e-10
ENSG00000168488.17	ATXN2L	protein_coding	6151.44	-0.271906	0.0757	-3.59419	0.000325	0.00384	yes	5231.59	0.18916	0.0369283	5.12236	3.01734e-07	1.59952e-06
ENSG00000168807.15	SNTB2	protein_coding	1675.57	0.245865	0.092	2.67311	0.00752	0.0402	yes	2809.14	-0.300823	0.0477501	-6.29996	2.97727e-10	2.39733e-09
ENSG00000168906.11	MAT2A	protein_coding	9362.45	-0.694661	0.144773	-4.79827	1.6e-06	5.71e-05	yes	7726.62	0.205799	0.0507342	4.05641	4.9832e-05	0.000179992
ENSG00000169045.16	HNRNPH1	protein_coding	11490.1	-0.379815	0.08	-4.74915	2.04e-06	6.97e-05	yes	11268.7	0.523322	0.0328792	15.9165	4.86855e-57	1.23206e-54
ENSG00000169251.11	NMD3	protein_coding	2576.83	0.238718	0.0861	2.77359	0.00554	0.0322	yes	2791.52	-0.196863	0.035026	-5.62048	1.90429e-08	1.20966e-07
ENSG00000170027.6	YWHAG	protein_coding	9955.97	0.292658	0.0976	2.99956	0.0027	0.0191	yes	10815.1	-0.120086	0.0395597	-3.03557	0.00240085	0.00604451
ENSG00000171262.10	FAM98B	protein_coding	1261.05	0.287773	0.083	3.46531	0.00053	0.00559	yes	2191.55	-0.171052	0.0323002	-5.29568	1.18574e-07	6.69399e-07
ENSG00000171314.8	PGAM1	protein_coding	1587.32	0.287478	0.11013	2.61036	0.00904	0.0461	yes	1259.15	-0.248103	0.0391389	-6.33905	2.31189e-10	1.88564e-09
ENSG00000174740.7	PABPC5	protein_coding	39.7248	0.633058	0.190854	3.31697	0.00091	0.00853	yes	140.571	-0.366032	0.101379	-3.61052	0.000305584	0.000939408
ENSG00000174780.14	SRP72	protein_coding	3926.03	0.263587	0.0816	3.23002	0.00124	0.0107	yes	5598.59	-0.261505	0.0358255	-7.2994	2.89046e-13	3.35511e-12
ENSG00000176444.17	CLK2	protein_coding	2487.04	-0.678118	0.0923	-7.34935	1.99e-13	1.31e-10	yes	1965.67	0.612425	0.0323379	18.9383	5.5141e-80	1.68481e-76
ENSG00000178105.8	DDX10	protein_coding	1194.78	0.224751	0.0833	2.69754	0.00699	0.0381	yes	1351.88	-0.14569	0.0313635	-4.64521	3.39726e-06	1.51349e-05
ENSG00000178695.5	KCTD12	protein_coding	4065.92	0.410911	0.144586	2.84199	0.00448	0.0274	yes	3402	-0.347806	0.0769267	-4.52127	6.14696e-06	2.61809e-05
ENSG00000179335.17	CLK3	protein_coding	2706.47	-0.354823	0.0961	-3.69263	0.000222	0.00285	yes	3209.1	0.220624	0.0269517	8.1859	2.70275e-16	4.16108e-15
ENSG00000182173.11	TSEN54	protein_coding	1803.58	-0.471301	0.132776	-3.5496	0.000386	0.00437	yes	1665.46	0.320622	0.0433243	7.40053	1.35646e-13	1.61566e-12
ENSG00000182196.12	ARL6IP4	protein_coding	121.501	-0.8123	0.162048	-5.01272	5.37e-07	2.4e-05	yes	133.94	0.655558	0.0741907	8.83611	9.91099e-19	1.91756e-17
ENSG00000182934.10	SRPRA	protein_coding	8614.07	0.289721	0.0798	3.63134	0.000282	0.00343	yes	14933	-0.252605	0.0383254	-6.59107	4.36681e-11	3.91721e-10
ENSG00000183431.10	SF3A3	protein_coding	2948.94	0.212572	0.072	2.95394	0.00314	0.0212	yes	3625.24	-0.0961522	0.0208706	-4.60707	4.08375e-06	1.79595e-05
ENSG00000184343.9	SRPK3	protein_coding	124.978	-0.970743	0.226268	-4.29024	1.78e-05	0.000386	yes	272.456	0.41506	0.105801	3.92302	8.74475e-05	0.000301362
ENSG00000184863.9	RBM33	protein_coding	2627.55	-0.419138	0.0751	-5.58044	2.4e-08	1.88e-06	yes	2141.22	0.229089	0.0370645	6.18081	6.37732e-10	4.93212e-09
ENSG00000185163.8	DDX51	protein_coding	1034.78	-0.315476	0.103456	-3.04938	0.00229	0.0169	yes	1397.84	0.245836	0.0344076	7.14482	9.01155e-13	9.90174e-12
ENSG00000185164.13	NOMO2	protein_coding	487.979	0.662683	0.16168	4.09873	4.15e-05	0.000757	yes	644.322	-0.541993	0.083453	-6.49459	8.32619e-11	7.17874e-10
ENSG00000185246.16	PRPF39	protein_coding	1218.47	-0.507341	0.0815	-6.22749	4.74e-10	7.17e-08	yes	1701.68	0.524441	0.0367802	14.2588	3.95223e-46	4.95225e-44
ENSG00000185946.14	RNPC3	protein_coding	527.553	-0.571141	0.124178	-4.59937	4.24e-06	0.000123	yes	478.737	0.568134	0.0441356	12.8725	6.43141e-38	4.61122e-36
ENSG00000187955.10	COL14A1	protein_coding	3372.12	0.700799	0.225271	3.11092	0.00187	0.0145	yes	2846.9	-0.53487	0.102296	-5.22865	1.70755e-07	9.39415e-07
ENSG00000188004.8	SNHG28	lncRNA	75.8396	-0.413921	0.153194	-2.70193	0.00689	0.0378	yes	46.0583	0.378594	0.077864	4.86225	1.1606e-06	5.59877e-06
ENSG00000196154.10	S100A4	protein_coding	17297.9	1.15531	0.326013	3.54376	0.000394	0.00445	yes	1639.41	-0.302271	0.109319	-2.76504	0.00569156	0.0130891
ENSG00000196924.13	FLNA	protein_coding	55369.2	0.622457	0.184313	3.37717	0.000732	0.00722	yes	86694.3	-0.384228	0.100433	-3.82574	0.000130382	0.000433709
ENSG00000197043.12	ANXA6	protein_coding	7057.87	0.518452	0.149535	3.46709	0.000526	0.00557	yes	6188.53	-0.337065	0.0728161	-4.62899	3.67459e-06	1.62773e-05
ENSG00000197102.9	DYNC1H1	protein_coding	19220.8	0.388992	0.0808	4.81617	1.46e-06	5.35e-05	yes	22229	-0.290246	0.0320749	-9.04901	1.44266e-19	3.03194e-18
ENSG00000197381.14	ADARB1	protein_coding	789.687	0.393664	0.14022	2.80747	0.00499	0.0298	yes	2111.24	0.100118	0.0415573	2.40914	0.01599	0.0326332
ENSG00000197535.13	MYO5A	protein_coding	1073.17	0.612694	0.154267	3.97165	7.14e-05	0.00117	yes	1704.78	-0.330923	0.0552587	-5.98861	2.1164e-09	1.52486e-08
ENSG00000204531.14	POU5F1	protein_coding	930.152	-1.56378	0.283403	-5.51786	3.43e-08	2.56e-06	yes	85.1135	1.07082	0.105682	10.1325	3.96225e-24	1.15894e-22
ENSG00000204576.10	PRR3	protein_coding	594.01	-0.202379	0.0724	-2.79536	0.00518	0.0307	yes	717.32	0.286119	0.0356763	8.01988	1.05852e-15	1.54807e-14
ENSG00000205323.7	SARNP	protein_coding	112.858	-0.340882	0.127232	-2.67921	0.00738	0.0396	yes	132.522	0.173542	0.047492	3.65412	0.000258061	0.000804778
ENSG00000213782.6	DDX47	protein_coding	141.853	-0.844263	0.173518	-4.86556	1.14e-06	4.39e-05	yes	64.0707	0.674562	0.0615053	10.9675	5.47388e-28	2.10482e-26
ENSG00000215301.8	DDX3X	protein_coding	11384.2	0.293945	0.0922	3.18743	0.00144	0.012	yes	11554.2	-0.15887	0.0382412	-4.15442	3.26114e-05	0.000121962
ENSG00000239306.4	RBM14	protein_coding	1993.31	-0.196701	0.0661	-2.97659	0.00291	0.0201	yes	2801.29	0.0920169	0.0234768	3.91947	8.87429e-05	0.000305456
ENSG00000241962.8	AC079447.1	protein_coding	19.6058	-0.524751	0.119756	-4.38183	1.18e-05	0.000277	yes	23.4948	0.336852	0.0507554	6.63677	3.20641e-11	2.92785e-10
ENSG00000244038.8	DDOST	protein_coding	10198.7	0.334019	0.0858	3.8941	9.86e-05	0.00152	yes	14639.2	-0.258758	0.036865	-7.01908	2.23337e-12	2.33965e-11
ENSG00000253729.6	PRKDC	protein_coding	6598.06	0.574203	0.129693	4.4274	9.54e-06	0.000234	yes	8356.7	-0.316071	0.0673085	-4.69586	2.65489e-06	1.20231e-05
ENSG00000254535.3	PABPC4L	protein_coding	62.6071	0.660041	0.20672	3.19292	0.00141	0.0118	yes	178.572	-0.369899	0.0850395	-4.34973	1.36304e-05	5.4556e-05
ENSG00000261934.2	PCDHGA9	protein_coding	109.744	0.884674	0.291804	3.03174	0.00243	0.0177	yes	83.1029	-0.568167	0.106372	-5.34133	9.22662e-08	5.30377e-07
ENSG00000273559.3	CWC25	protein_coding	1076.33	-0.277925	0.0706	-3.93541	8.31e-05	0.00133	yes	943.3	0.30056	0.0218541	13.753	4.88429e-43	4.97458e-41
ENSG00000273899.3	NOL12	protein_coding	341.464	-0.69754	0.123001	-5.671	1.42e-08	1.21e-06	yes	290.894	0.570666	0.0498146	11.4558	2.1997e-30	9.8063e-29
ENSG00000280987.1	MATR3	protein_coding	59.0705	-0.445176	0.150834	-2.95144	0.00316	0.0213	yes	122.905	0.267923	0.0735478	3.64284	0.000269645	0.000837941

## Sheet: KIRC+PRAD
Supplementary Data 17: Comparison of significant RBPs between PDAC, KIRC, and PRAD.
gene	gene_name	rbp	baseMean_kirc	log2FoldChange_kirc	lfcSE_kirc	stat_kirc	pvalue_kirc	padj_kirc	baseMean_prad	log2FoldChange_prad	lfcSE_prad	stat_prad	pvalue_prad	padj_prad
ENSG00000002834.16	LASP1	yes	16945.9	-0.222669	0.0761721	-2.92324	0.00346413	0.00916297	5361.86	-0.15455	0.0505617	-3.05666	0.00223817	0.00567268
ENSG00000003756.15	RBM5	yes	3391.82	0.627795	0.0745357	8.42275	3.67763e-17	1.22042e-15	5459.79	0.529852	0.0327122	16.1974	5.26369e-59	1.56029e-56
ENSG00000004478.7	FKBP4	yes	6072.1	-0.269673	0.0861945	-3.12865	0.00175611	0.00503979	15659.7	-0.124735	0.0513583	-2.42872	0.0151524	0.0311365
ENSG00000004534.13	RBM6	yes	3052.39	0.998138	0.0965201	10.3412	4.58568e-25	3.724e-23	4420.98	0.786183	0.043554	18.0508	7.77962e-73	8.58373e-70
ENSG00000005022.5	SLC25A5	yes	17384.3	-1.17348	0.202437	-5.79678	6.76006e-09	6.46578e-08	10047.3	-0.188821	0.0471477	-4.00488	6.20494e-05	0.000219687
ENSG00000007168.11	PAFAH1B1	yes	8828.63	-0.288505	0.0578679	-4.98558	6.17767e-07	3.98043e-06	5281.97	-0.203081	0.0296413	-6.85129	7.31864e-12	7.21707e-11
ENSG00000007392.15	LUC7L	yes	1823.66	1.26549	0.105747	11.9671	5.28509e-33	1.29986e-30	1968.91	0.830143	0.0524154	15.8378	1.70754e-56	4.23907e-54
ENSG00000009307.14	CSDE1	yes	33250.5	-0.391714	0.0687954	-5.69389	1.24176e-08	1.12732e-07	33142.2	-0.189842	0.0265055	-7.16237	7.92968e-13	8.76391e-12
ENSG00000011243.16	AKAP8L	yes	2121.64	0.582735	0.0715128	8.14868	3.67906e-16	1.06562e-14	2665.31	0.45404	0.0379984	11.9489	6.57661e-33	3.37943e-31
ENSG00000013441.14	CLK1	yes	5598.43	1.02153	0.110867	9.214	3.14188e-20	1.48278e-18	4905.98	0.604839	0.0458556	13.1901	1.00063e-39	8.07848e-38
ENSG00000014641.16	MDH1	yes	8844.52	-0.494577	0.106022	-4.66486	3.08828e-06	1.71934e-05	6066.52	-0.228331	0.0304247	-7.50478	6.15335e-14	7.61899e-13
ENSG00000015479.16	MATR3	yes	430.448	0.629263	0.0918533	6.85074	7.34676e-12	1.15996e-10	247.97	0.388837	0.0820141	4.7411	2.12559e-06	9.80043e-06
ENSG00000021776.9	AQR	yes	3463.23	-0.405895	0.0646183	-6.28143	3.35479e-10	4.01539e-09	2701.36	-0.253494	0.0416475	-6.08665	1.153e-09	8.62492e-09
ENSG00000023734.9	STRAP	yes	6230.93	-0.464219	0.0902194	-5.14545	2.66886e-07	1.84649e-06	4811.69	-0.131336	0.0355739	-3.6919	0.000222583	0.000703526
ENSG00000025796.12	SEC63	yes	5802.95	-0.246829	0.0709153	-3.48062	0.000500254	0.00165805	7857.51	-0.274857	0.0378512	-7.26151	3.82785e-13	4.40076e-12
ENSG00000030582.15	GRN	yes	22241.8	-0.509756	0.0965811	-5.27801	1.30592e-07	9.67771e-07	18281.2	-0.294476	0.049144	-5.99211	2.07131e-09	1.49481e-08
ENSG00000033030.12	ZCCHC8	yes	1884.61	0.175826	0.0486743	3.61229	0.000303505	0.00106282	1113.04	0.14239	0.0330835	4.30396	1.67776e-05	6.60922e-05
ENSG00000035403.15	VCL	yes	9144.95	-0.440173	0.0947671	-4.64478	3.40433e-06	1.87637e-05	8751.9	-0.469769	0.0793063	-5.92348	3.15196e-09	2.22024e-08
ENSG00000039123.14	SKIV2L2	yes	4197.95	-0.304299	0.0704601	-4.31873	1.56926e-05	7.41982e-05	2702.06	-0.251598	0.0408301	-6.16206	7.18055e-10	5.51467e-09
ENSG00000040341.16	STAU2	yes	2553.51	-0.360063	0.0793198	-4.53938	5.64197e-06	2.96687e-05	2186.43	-0.153774	0.0496094	-3.0997	0.00193715	0.00498159
ENSG00000044115.19	CTNNA1	yes	31901.7	-0.397628	0.060333	-6.59056	4.38171e-11	6.10531e-10	18698.1	-0.132847	0.0270959	-4.90284	9.44631e-07	4.62831e-06
ENSG00000044574.7	HSPA5	yes	35223.7	-0.545877	0.0744801	-7.32916	2.31607e-13	4.57484e-12	44593.4	-0.331754	0.0486663	-6.81692	9.30117e-12	9.03968e-11
ENSG00000046647.12	GEMIN8	yes	1209.92	0.171884	0.0715338	2.40284	0.0162685	0.0354143	852.572	0.121229	0.0346364	3.50006	0.000465155	0.0013781
ENSG00000047315.13	POLR2B	yes	4658.68	-0.329195	0.0596484	-5.51892	3.41098e-08	2.82711e-07	4386.94	-0.213257	0.0382895	-5.56961	2.55307e-08	1.58528e-07
ENSG00000047849.20	MAP4	yes	17155.1	-0.320284	0.0641691	-4.99125	5.99891e-07	3.87512e-06	13516.2	-0.152497	0.0373913	-4.0784	4.53472e-05	0.000164979
ENSG00000048828.15	FAM120A	yes	11705.8	-0.351612	0.0776061	-4.53072	5.87826e-06	3.07793e-05	11796.3	-0.190087	0.0333762	-5.69529	1.23159e-08	8.02646e-08
ENSG00000048991.15	R3HDM1	yes	1391.3	-0.152068	0.061687	-2.46515	0.0136954	0.0305185	1481.31	-0.113416	0.0397575	-2.85269	0.00433514	0.0102816
ENSG00000054118.12	THRAP3	yes	7849.44	-0.205402	0.0544358	-3.77328	0.000161113	0.000603206	11516.3	-0.126129	0.0311252	-4.0523	5.07173e-05	0.000182941
ENSG00000055044.9	NOP58	yes	2373.02	0.289687	0.0727099	3.98414	6.77248e-05	0.000277086	3485.87	0.175642	0.0336304	5.2227	1.76332e-07	9.67681e-07
ENSG00000055332.15	EIF2AK2	yes	4088.52	-0.287151	0.076776	-3.74011	0.00018394	0.000680796	4122.4	-0.144855	0.0496928	-2.91502	0.00355666	0.00860116
ENSG00000055917.14	PUM2	yes	7753.27	-0.21613	0.0539034	-4.00957	6.08289e-05	0.00025155	8299.02	-0.149423	0.0302164	-4.94512	7.60976e-07	3.78354e-06
ENSG00000056097.14	ZFR	yes	6394.66	-0.326354	0.0623109	-5.2375	1.62763e-07	1.17818e-06	4661.05	-0.209991	0.0372184	-5.64211	1.67978e-08	1.07513e-07
ENSG00000056586.14	RC3H2	yes	3345.56	-0.318182	0.0927544	-3.43037	0.000602762	0.00195632	2561.36	-0.119035	0.043638	-2.72779	0.00637603	0.014487
ENSG00000057252.11	SOAT1	yes	4320.63	-0.482521	0.119796	-4.02785	5.62899e-05	0.000234583	8338.5	-0.397701	0.0523743	-7.59345	3.11501e-14	3.9594e-13
ENSG00000057608.15	GDI2	yes	16053.2	-0.438161	0.0749029	-5.84971	4.9242e-09	4.83115e-08	12526.3	-0.191602	0.0305003	-6.28197	3.34301e-10	2.67771e-09
ENSG00000058262.8	SEC61A1	yes	19233.5	-0.354884	0.068406	-5.18791	2.12667e-07	1.50277e-06	33118.3	-0.211847	0.0406568	-5.21061	1.88217e-07	1.02992e-06
ENSG00000058673.14	ZC3H11A	yes	6414.54	0.176485	0.0591041	2.986	0.00282656	0.00767511	6412.2	0.0818804	0.0350212	2.33802	0.0193861	0.0386408
ENSG00000059378.11	PARP12	yes	2305.86	0.256137	0.0700225	3.65792	0.000254272	0.000907477	2067.05	0.175347	0.0537184	3.26418	0.0010978	0.00299181
ENSG00000061794.11	MRPS35	yes	4526	-0.552755	0.103777	-5.32639	1.00183e-07	7.55824e-07	3699.27	-0.188091	0.038084	-4.93885	7.85828e-07	3.89784e-06
ENSG00000062485.17	CS	yes	10046.7	-0.366511	0.0912832	-4.0151	5.94211e-05	0.000246392	7829.34	-0.0990753	0.0317908	-3.11648	0.00183024	0.00473547
ENSG00000062582.12	MRPS24	yes	539.029	-0.365802	0.140515	-2.60329	0.00923326	0.0216136	628.208	0.171221	0.0640122	2.67481	0.0074771	0.0167097
ENSG00000063046.16	EIF4B	yes	34922.2	-0.321522	0.0901445	-3.56675	0.000361442	0.00124196	25098.8	-0.105141	0.0371745	-2.82832	0.00467925	0.011009
ENSG00000064607.15	SUGP2	yes	2611.87	0.300087	0.0850478	3.52845	0.000418001	0.00141451	3503.02	0.305665	0.0368833	8.28736	1.15788e-16	1.83896e-15
ENSG00000065150.17	IPO5	yes	9709.98	-0.369729	0.0751644	-4.91894	8.70159e-07	5.46274e-06	6900.2	-0.18501	0.0340987	-5.42572	5.77201e-08	3.41786e-07
ENSG00000065183.14	WDR3	yes	1939.57	-0.427156	0.0716514	-5.96158	2.49805e-09	2.57715e-08	2011.15	-0.164695	0.0494789	-3.3286	0.000872848	0.00243523
ENSG00000065427.13	KARS	yes	8577.2	-0.258713	0.0604677	-4.27853	1.88134e-05	8.74551e-05	6601.06	-0.175881	0.0399818	-4.39903	1.08736e-05	4.42394e-05
ENSG00000065548.16	ZC3H15	yes	3327.42	-0.22597	0.0676052	-3.34249	0.000830296	0.00260153	2950.69	-0.153634	0.0328627	-4.67503	2.9391e-06	1.32273e-05
ENSG00000066654.11	THUMPD1	yes	3903.41	-0.180966	0.0606413	-2.9842	0.00284325	0.00771701	5787.04	-0.19612	0.0391903	-5.00429	5.60686e-07	2.85709e-06
ENSG00000067225.16	PKM	yes	134200	-0.360115	0.0804397	-4.47684	7.57575e-06	3.87116e-05	33239.4	-0.136276	0.0395505	-3.44561	0.000569773	0.00165487
ENSG00000067248.8	DHX29	yes	2392.01	-0.328959	0.0860003	-3.82509	0.000130726	0.000499874	2455.22	-0.291251	0.0401137	-7.26063	3.85298e-13	4.42452e-12
ENSG00000067334.12	DNTTIP2	yes	3250.03	-0.269811	0.0662195	-4.07449	4.61159e-05	0.000196057	2670.27	-0.0801723	0.0255207	-3.14146	0.00168106	0.00438662
ENSG00000067596.9	DHX8	yes	2583.23	-0.32253	0.0547816	-5.88756	3.91948e-09	3.90415e-08	2337.3	-0.174084	0.0322228	-5.40249	6.57217e-08	3.86402e-07
ENSG00000069275.12	NUCKS1	yes	20270	-0.264554	0.0687038	-3.85064	0.00011781	0.000455137	17859.7	-0.15379	0.0336944	-4.56424	5.01297e-06	2.16859e-05
ENSG00000069329.14	VPS35	yes	9241.62	-0.435966	0.0639239	-6.82009	9.09856e-12	1.41478e-10	6952.1	-0.232061	0.0344644	-6.73335	1.658e-11	1.5699e-10
ENSG00000070495.13	JMJD6	yes	1566.91	0.197894	0.084819	2.33314	0.0196409	0.0416088	1443.3	0.18035	0.0466947	3.86233	0.000112312	0.000378095
ENSG00000070831.14	CDC42	yes	13515.6	-0.426184	0.0574881	-7.41343	1.2307e-13	2.54912e-12	9434.29	-0.159978	0.0245974	-6.50386	7.82872e-11	6.77188e-10
ENSG00000071626.15	DAZAP1	yes	4357.92	0.22291	0.0535398	4.16344	3.13486e-05	0.000138529	4837.14	0.379115	0.0302375	12.5379	4.62947e-36	2.97552e-34
ENSG00000071794.14	HLTF	yes	2437.25	-0.494877	0.101444	-4.87833	1.06989e-06	6.57563e-06	3213.31	-0.196383	0.0517829	-3.79244	0.000149177	0.000490803
ENSG00000071894.13	CPSF1	yes	3513.54	0.599986	0.0773443	7.75733	8.67351e-15	2.09376e-13	5156.51	0.517171	0.0448159	11.5399	8.30366e-31	3.7738e-29
ENSG00000072501.16	SMC1A	yes	5624.27	-0.273945	0.0845935	-3.23836	0.00120217	0.00361256	3950.33	-0.266679	0.0401313	-6.64516	3.02878e-11	2.77267e-10
ENSG00000073578.15	SDHA	yes	15614.2	-0.505831	0.118646	-4.26336	2.01375e-05	9.28978e-05	5070.07	-0.0834449	0.0302839	-2.75542	0.00586171	0.0134376
ENSG00000074696.11	PTPLAD1	yes	6032.44	-0.821575	0.140381	-5.85246	4.84353e-09	4.76395e-08	6733.63	-0.337793	0.0523803	-6.44886	1.12694e-10	9.54845e-10
ENSG00000075420.11	FNDC3B	yes	9916.52	-0.291811	0.0898786	-3.24673	0.00116739	0.00352329	2953.21	-0.38558	0.0552777	-6.97532	3.05167e-12	3.14436e-11
ENSG00000075624.12	ACTB	yes	211198	-0.206632	0.0779784	-2.64986	0.00805251	0.0191612	162114	-0.163811	0.0436865	-3.7497	0.000177047	0.00057277
ENSG00000075785.11	RAB7A	yes	16029.6	-0.431512	0.0691009	-6.24467	4.24692e-10	5.01084e-09	12890.5	-0.124899	0.0300873	-4.15122	3.30712e-05	0.000123519
ENSG00000075975.14	MKRN2	yes	1300.14	-0.382894	0.0758072	-5.05089	4.39748e-07	2.91502e-06	1484.11	-0.0939493	0.0260362	-3.60841	0.000308084	0.000946162
ENSG00000076650.5	GPATCH1	yes	816.829	0.146739	0.0537803	2.72849	0.00636247	0.0156189	642.513	0.111011	0.025802	4.30243	1.68937e-05	6.65047e-05
ENSG00000076770.13	MBNL3	yes	1633.87	-0.672056	0.193407	-3.47483	0.000511179	0.00168958	857.352	-0.206582	0.0875767	-2.35887	0.0183308	0.0367817
ENSG00000076924.10	XAB2	yes	3614.07	0.169193	0.0702497	2.40845	0.0160202	0.0349605	4845.27	0.227057	0.0507185	4.47681	7.57661e-06	3.17124e-05
ENSG00000076928.16	ARHGEF1	yes	4473.54	0.669021	0.080425	8.31857	8.90327e-17	2.7829e-15	3561.56	0.360549	0.0315726	11.4197	3.33435e-30	1.46671e-28
ENSG00000077312.7	SNRPA	yes	2542.98	0.26617	0.0833902	3.19186	0.0014136	0.00416447	3763.44	0.190319	0.0487529	3.90375	9.47151e-05	0.000324046
ENSG00000079134.10	THOC1	yes	1184.57	0.636327	0.0756698	8.40927	4.12579e-17	1.35867e-15	1130.09	0.497701	0.0343933	14.4709	1.85141e-47	2.53586e-45
ENSG00000079246.14	XRCC5	yes	15657.7	-0.349694	0.0553007	-6.3235	2.55696e-10	3.13099e-09	13705.6	-0.205962	0.0276297	-7.45439	9.02848e-14	1.1004e-12
ENSG00000079308.15	TNS1	yes	58167.4	-0.308216	0.135789	-2.26982	0.0232186	0.0479995	19013.6	-0.348455	0.0946587	-3.68117	0.000232162	0.000731185
ENSG00000079785.13	DDX1	yes	6720.46	-0.324476	0.045214	-7.17645	7.15464e-13	1.32448e-11	5129.66	-0.115353	0.0237878	-4.84926	1.23926e-06	5.95363e-06
ENSG00000079841.17	RIMS1	yes	11.4786	-1.08452	0.367804	-2.94864	0.00319179	0.00852379	458.511	-0.477478	0.0979219	-4.87611	1.082e-06	5.25472e-06
ENSG00000080802.17	CNOT4	yes	1844.98	-0.256715	0.0578874	-4.43472	9.21924e-06	4.62208e-05	1216.82	-0.0819716	0.0310543	-2.63962	0.00829994	0.0183267
ENSG00000080824.17	HSP90AA1	yes	38915.2	-0.538002	0.120509	-4.4644	8.02938e-06	4.0802e-05	52790	-0.198842	0.0437784	-4.54202	5.57175e-06	2.39157e-05
ENSG00000082153.16	BZW1	yes	5022.25	-0.332624	0.0680971	-4.88456	1.03662e-06	6.39491e-06	6068.37	-0.261883	0.0399996	-6.54712	5.86562e-11	5.18674e-10
ENSG00000082516.8	GEMIN5	yes	2069.64	-0.313211	0.0705326	-4.44066	8.96851e-06	4.50635e-05	1389.14	-0.113262	0.0343771	-3.29468	0.000985334	0.00271814
ENSG00000083312.16	TNPO1	yes	6590.35	-0.322278	0.085327	-3.77697	0.000158747	0.000595176	6297.75	-0.307657	0.0439807	-6.99526	2.64768e-12	2.75166e-11
ENSG00000083520.13	DIS3	yes	2882.42	-0.232314	0.0632027	-3.6757	0.000237198	0.000853758	1983.37	-0.167899	0.0383477	-4.37832	1.19599e-05	4.82832e-05
ENSG00000084463.6	WBP11	yes	5171.77	-0.33028	0.0569727	-5.79717	6.74428e-09	6.45211e-08	5862.77	-0.291852	0.0489159	-5.9664	2.4254e-09	1.73209e-08
ENSG00000084733.9	RAB10	yes	9490.54	-0.346897	0.0636158	-5.45299	4.95289e-08	3.97497e-07	7602.54	-0.157903	0.0377562	-4.18218	2.8873e-05	0.000109119
ENSG00000085719.10	CPNE3	yes	8299.26	-0.489717	0.0833151	-5.87789	4.15532e-09	4.12856e-08	8979.55	-0.305692	0.0517478	-5.90734	3.47679e-09	2.43996e-08
ENSG00000086758.14	HUWE1	yes	16292.4	-0.334565	0.0789005	-4.24034	2.23179e-05	0.000101897	13752.8	-0.256899	0.0424553	-6.05104	1.43912e-09	1.06192e-08
ENSG00000087077.10	TRIP6	yes	5190.07	0.270102	0.093099	2.90123	0.003717	0.00973667	2013.83	0.222768	0.0830465	2.68245	0.00730851	0.0163661
ENSG00000087087.17	SRRT	yes	4436.79	0.463828	0.0583788	7.94515	1.93962e-15	5.11538e-14	6593.61	0.258417	0.0311479	8.29646	1.07258e-16	1.71031e-15
ENSG00000087269.14	NOP14	yes	1997.14	-0.220761	0.0567025	-3.89333	9.8877e-05	0.000388583	2487.08	-0.124771	0.0336505	-3.70785	0.000209027	0.00066518
ENSG00000087274.15	ADD1	yes	17167.5	-0.262703	0.0474254	-5.5393	3.03683e-08	2.54197e-07	14432.1	-0.14824	0.0218322	-6.78997	1.12155e-11	1.07919e-10
ENSG00000088205.11	DDX18	yes	4959.99	-0.206039	0.069879	-2.94851	0.00319306	0.00852558	3056.99	-0.184282	0.0354403	-5.19979	1.99511e-07	1.08782e-06
ENSG00000088930.7	XRN2	yes	5472.69	-0.471397	0.0843663	-5.5875	2.30366e-08	1.98304e-07	4300.41	-0.15927	0.037989	-4.19253	2.75862e-05	0.000104656
ENSG00000089154.9	GCN1L1	yes	6390.9	-0.213842	0.0661505	-3.23267	0.0012264	0.00367715	6776.58	-0.100258	0.0396354	-2.52951	0.0114223	0.0243183
ENSG00000089248.6	ERP29	yes	7903.55	-0.235993	0.0860365	-2.74294	0.00608917	0.0150355	15416.7	-0.206727	0.0551266	-3.75005	0.000176802	0.000572072
ENSG00000089280.17	FUS	yes	16921.4	0.186088	0.0611258	3.04435	0.00233187	0.00647606	11965.6	0.362688	0.0342917	10.5766	3.82788e-26	1.29072e-24
ENSG00000089597.15	GANAB	yes	29172	-0.387978	0.0519236	-7.4721	7.89241e-14	1.67503e-12	27235.3	-0.299227	0.0344573	-8.68398	3.82171e-18	6.9634e-17
ENSG00000089682.15	RBM41	yes	678.84	0.269198	0.071235	3.77901	0.000157451	0.000590831	439.219	-0.12124	0.0531959	-2.27913	0.0226591	0.0442957
ENSG00000089737.14	DDX24	yes	8632.45	-0.407596	0.0784078	-5.19841	2.00998e-07	1.42852e-06	9065.27	-0.181099	0.026584	-6.81235	9.60202e-12	9.31612e-11
ENSG00000090060.16	PAPOLA	yes	9476.4	-0.328841	0.0694619	-4.73412	2.2001e-06	1.26428e-05	8926.32	-0.124503	0.0284253	-4.38001	1.18674e-05	4.79488e-05
ENSG00000090861.14	AARS	yes	8852.53	-0.296213	0.0809699	-3.65831	0.000253887	0.000906475	9125.98	-0.270877	0.0409985	-6.607	3.92195e-11	3.54296e-10
ENSG00000090905.16	TNRC6A	yes	4029.66	0.446527	0.091557	4.87704	1.0769e-06	6.61589e-06	2513.75	0.25258	0.0364313	6.93306	4.11846e-12	4.17639e-11
ENSG00000091009.7	RBM27	yes	1598.2	-0.247365	0.0695198	-3.5582	0.000373404	0.00127847	1399.47	-0.154078	0.0349287	-4.41121	1.02795e-05	4.19859e-05
ENSG00000091140.11	DLD	yes	6643.76	-0.626153	0.123646	-5.06409	4.10359e-07	2.73283e-06	3998.51	-0.230301	0.0320143	-7.19368	6.30687e-13	7.05676e-12
ENSG00000091542.8	ALKBH5	yes	8227.16	-0.174014	0.0591173	-2.94353	0.00324488	0.0086495	6148.03	-0.140174	0.0252083	-5.56063	2.68797e-08	1.66308e-07
ENSG00000092201.8	SUPT16H	yes	5633.39	-0.278661	0.0672072	-4.14629	3.37903e-05	0.000148088	5649.4	-0.128945	0.0241747	-5.33387	9.61406e-08	5.51259e-07
ENSG00000092964.15	DPYSL2	yes	12945.3	-0.307283	0.117794	-2.60865	0.00909001	0.0213258	1773.34	-0.269431	0.0693929	-3.88268	0.00010331	0.000350732
ENSG00000095139.12	ARCN1	yes	11146.8	-0.455497	0.0557286	-8.17348	2.99608e-16	8.80234e-15	12553.7	-0.283131	0.0337908	-8.37894	5.3406e-17	8.76949e-16
ENSG00000096384.18	HSP90AB1	yes	66532.5	-0.353301	0.0727829	-4.85418	1.20887e-06	7.35939e-06	80408.6	-0.126733	0.0317991	-3.98544	6.73549e-05	0.000236782
ENSG00000096401.7	CDC5L	yes	3127	-0.369851	0.0672359	-5.5008	3.78071e-08	3.11139e-07	2882.19	-0.207959	0.0258325	-8.05028	8.26081e-16	1.22208e-14
ENSG00000096696.12	DSP	yes	7412.44	-0.846311	0.242845	-3.48498	0.000492179	0.00163355	20162.7	-0.232001	0.0553456	-4.19185	2.76683e-05	0.000104948
ENSG00000099899.13	TRMT2A	yes	1716.07	0.594435	0.0788264	7.54107	4.66144e-14	1.01484e-12	2393.28	0.367211	0.0478481	7.67453	1.6603e-14	2.16652e-13
ENSG00000099942.11	CRKL	yes	5126.79	-0.209629	0.0463727	-4.52052	6.16876e-06	3.21363e-05	3655.12	-0.10744	0.0287918	-3.7316	0.000190264	0.000611149
ENSG00000099995.17	SF3A1	yes	8046.95	-0.398722	0.0652692	-6.10889	1.00325e-09	1.10692e-08	7844.46	-0.206828	0.03128	-6.61215	3.78778e-11	3.42565e-10
ENSG00000100038.18	TOP3B	yes	28.3059	0.427556	0.105807	4.04092	5.3242e-05	0.000223156	23.145	0.541583	0.0710139	7.62644	2.41321e-14	3.0961e-13
ENSG00000100109.15	TFIP11	yes	1933.67	-0.442453	0.0802492	-5.51349	3.51792e-08	2.90902e-07	1231.35	-0.179789	0.0311269	-5.77599	7.65014e-09	5.11998e-08
ENSG00000100129.16	EIF3L	yes	10852.7	-0.551604	0.108315	-5.09259	3.53206e-07	2.38805e-06	11446.7	-0.224025	0.0454688	-4.92701	8.34983e-07	4.12773e-06
ENSG00000100142.13	POLR2F	yes	20.4629	1.02663	0.151578	6.77299	1.26147e-11	1.91923e-10	13.2371	0.469842	0.0844971	5.56045	2.69079e-08	1.66429e-07
ENSG00000100201.17	DDX17	yes	28936.3	0.560395	0.0669536	8.3699	5.7667e-17	1.8606e-15	25216.7	0.393341	0.0332277	11.8377	2.49142e-32	1.23087e-30
ENSG00000100220.10	RTCB	yes	4625.85	-0.398349	0.0714886	-5.5722	2.51536e-08	2.14852e-07	5202.85	-0.240703	0.0314334	-7.65756	1.89502e-14	2.45907e-13
ENSG00000100298.14	APOBEC3H	yes	70.7693	0.733576	0.167162	4.38841	1.14184e-05	5.59178e-05	16.7026	0.386805	0.0979663	3.94835	7.86924e-05	0.000273395
ENSG00000100320.21	RBFOX2	yes	5825.08	-0.181804	0.0723054	-2.51438	0.011924	0.0270601	4217.73	-0.158421	0.04042	-3.91936	8.8785e-05	0.000305548
ENSG00000100345.19	MYH9	yes	77412.3	-0.543044	0.0884411	-6.14017	8.24309e-10	9.21774e-09	44103.8	-0.14201	0.0399658	-3.55329	0.000380446	0.00114708
ENSG00000100380.11	ST13	yes	22537	-0.379726	0.071083	-5.34201	9.19217e-08	6.98025e-07	15800.3	-0.186719	0.0266509	-7.00612	2.45019e-12	2.55578e-11
ENSG00000100403.11	ZC3H7B	yes	8426.74	-0.220595	0.0764918	-2.8839	0.00392788	0.0102256	8615.78	-0.0910888	0.0386041	-2.35957	0.0182964	0.0367268
ENSG00000100461.16	RBM23	yes	4034.97	-0.233232	0.0655576	-3.55766	0.000374169	0.00128089	3692.44	-0.075077	0.020256	-3.70641	0.000210216	0.000668212
ENSG00000100462.14	PRMT5	yes	2898.93	-0.404305	0.0909235	-4.44665	8.7221e-06	4.39279e-05	2789.17	-0.177691	0.0385026	-4.61503	3.93033e-06	1.73213e-05
ENSG00000100603.12	SNW1	yes	3152.97	-0.275665	0.0515462	-5.34792	8.89731e-08	6.78146e-07	2962.35	-0.0777833	0.0194395	-4.0013	6.29966e-05	0.000222683
ENSG00000100650.14	SRSF5	yes	10316.7	0.528765	0.0826246	6.39961	1.55773e-10	1.9766e-09	13280.1	0.442469	0.0374872	11.8032	3.75742e-32	1.8403e-30
ENSG00000100664.9	EIF5	yes	10063.5	-0.358601	0.0927307	-3.86713	0.000110125	0.00042864	7597.18	-0.115493	0.0332109	-3.47756	0.000505993	0.0014868
ENSG00000100722.17	ZC3H14	yes	2369.25	-0.181895	0.0717171	-2.53628	0.0112036	0.0256279	2760.14	-0.130246	0.0395196	-3.29575	0.000981607	0.00270917
ENSG00000100764.12	PSMC1	yes	968.352	-0.408998	0.0746473	-5.47907	4.27557e-08	3.47676e-07	772.551	-0.137538	0.0360851	-3.81148	0.000138137	0.000457423
ENSG00000100804.17	PSMB5	yes	4677.21	-0.289828	0.0800667	-3.61983	0.000294792	0.00103577	6412.31	-0.101848	0.0425854	-2.39162	0.0167741	0.0340411
ENSG00000100813.13	ACIN1	yes	6933.29	0.481372	0.0674141	7.14053	9.29739e-13	1.68776e-11	6668.72	0.290521	0.0212971	13.6413	2.27397e-42	2.17126e-40
ENSG00000100836.9	PABPN1	yes	3596.32	0.793702	0.0912272	8.70027	3.31082e-18	1.25111e-16	4979.18	0.52429	0.0438383	11.9596	5.78171e-33	2.97867e-31
ENSG00000100883.10	SRP54	yes	3136.24	-0.313369	0.0704624	-4.44732	8.69481e-06	4.3809e-05	3690.12	-0.206024	0.033829	-6.09016	1.128e-09	8.44743e-09
ENSG00000100934.13	SEC23A	yes	4131.69	-0.430348	0.0958215	-4.49114	7.08415e-06	3.64418e-05	1932.67	-0.307443	0.0557655	-5.51314	3.52484e-08	2.14674e-07
ENSG00000100941.7	PNN	yes	4271.19	0.484652	0.0782289	6.19531	5.81705e-10	6.69085e-09	4609.76	0.481691	0.0334739	14.39	5.97671e-47	7.86096e-45
ENSG00000101138.10	CSTF1	yes	2059.59	-0.271872	0.041924	-6.48488	8.8801e-11	1.17098e-09	2049.05	-0.193923	0.0261775	-7.40803	1.28187e-13	1.53181e-12
ENSG00000101343.13	CRNKL1	yes	2149.84	-0.368464	0.0569221	-6.47314	9.59877e-11	1.25881e-09	2823.76	-0.144284	0.0320998	-4.49486	6.96145e-06	2.93603e-05
ENSG00000101361.13	NOP56	yes	3815.74	0.201769	0.0660222	3.05607	0.00224256	0.00625548	5129.64	0.138748	0.0358413	3.87117	0.000108313	0.000365688
ENSG00000101367.8	MAPRE1	yes	6805.16	-0.384662	0.058389	-6.58793	4.4601e-11	6.20651e-10	5453.56	-0.219016	0.0252151	-8.68589	3.75796e-18	6.85039e-17
ENSG00000102144.12	PGK1	yes	62758.9	-0.424921	0.103505	-4.10533	4.03733e-05	0.000173945	12793.4	-0.143389	0.0445729	-3.21696	0.00129557	0.00347194
ENSG00000102241.10	HTATSF1	yes	4309.48	-0.358205	0.0558706	-6.41132	1.44266e-10	1.84418e-09	3646.18	-0.0932016	0.0250019	-3.72777	0.000193178	0.000619309
ENSG00000102316.15	MAGED2	yes	15213.3	-0.321829	0.0744988	-4.31992	1.56086e-05	7.38658e-05	23109.6	-0.225403	0.0451061	-4.99717	5.81792e-07	2.95819e-06
ENSG00000102317.16	RBM3	yes	13761.1	-0.189371	0.0829447	-2.2831	0.0224246	0.0465752	9211.47	0.10588	0.0428758	2.46947	0.0135314	0.0281971
ENSG00000102531.15	FNDC3A	yes	6182.22	-0.324099	0.0884523	-3.6641	0.000248206	0.000888329	3430.94	-0.290079	0.0589542	-4.92042	8.63597e-07	4.25912e-06
ENSG00000102978.11	POLR2C	yes	5934.15	-0.33508	0.0635774	-5.27043	1.36106e-07	1.00225e-06	3282.65	-0.112861	0.0280852	-4.01852	5.85641e-05	0.0002082
ENSG00000103194.14	USP10	yes	4616.65	-0.401535	0.0531925	-7.54871	4.39583e-14	9.60412e-13	3990.06	-0.213275	0.0351688	-6.06432	1.32512e-09	9.82951e-09
ENSG00000103226.16	NOMO3	yes	262.486	-1.05038	0.202188	-5.19509	2.04622e-07	1.45165e-06	193.996	-0.522664	0.116638	-4.48109	7.4262e-06	3.11452e-05
ENSG00000103248.16	MTHFSD	yes	850.156	0.190936	0.0509163	3.75	0.000176831	0.000657197	887.134	0.165584	0.0395523	4.18646	2.83343e-05	0.000107289
ENSG00000103342.11	GSPT1	yes	6863.68	-0.514846	0.0889832	-5.78587	7.21369e-09	6.85851e-08	9598.89	-0.250561	0.0317377	-7.89474	2.90918e-15	4.06743e-14
ENSG00000103353.14	UBFD1	yes	3486.38	-0.162983	0.0651882	-2.50019	0.0124127	0.0280301	3895.46	-0.136964	0.0334251	-4.09763	4.17396e-05	0.000152876
ENSG00000103512.13	NOMO1	yes	2756.9	-0.38898	0.0771515	-5.04176	4.61262e-07	3.0417e-06	2496.08	-0.321275	0.0394643	-8.14091	3.92329e-16	5.94117e-15
ENSG00000104112.7	SCG3	yes	46.793	-1.2687	0.386012	-3.28669	0.00101372	0.00311141	65.5587	0.508457	0.151613	3.35365	0.000797522	0.00224558
ENSG00000104129.8	DNAJC17	yes	813.811	0.319728	0.0735721	4.34578	1.38783e-05	6.64245e-05	883.78	0.231524	0.0520082	4.45168	8.52018e-06	3.5312e-05
ENSG00000104177.16	MYEF2	yes	2238.36	0.229533	0.082576	2.77965	0.00544168	0.0136227	1496.27	0.194531	0.0479539	4.05663	4.97854e-05	0.000179841
ENSG00000104835.13	SARS2	yes	272.546	0.46052	0.0980125	4.69858	2.61978e-06	1.47996e-05	345.521	0.219821	0.0510188	4.30862	1.64277e-05	6.48376e-05
ENSG00000104852.13	SNRNP70	yes	7765.01	1.16261	0.0975526	11.9178	9.5592e-33	2.24829e-30	13247.6	0.78936	0.054298	14.5375	7.00556e-48	1.00458e-45
ENSG00000104897.8	SF3A2	yes	3173.44	0.323637	0.104046	3.11051	0.00186766	0.00531934	3850.81	0.266752	0.0498979	5.34597	8.99352e-08	5.17727e-07
ENSG00000104907.11	TRMT1	yes	1787.03	0.694425	0.0864966	8.02835	9.87925e-16	2.70148e-14	1959.15	0.557904	0.0504596	11.0564	2.04056e-28	8.05697e-27
ENSG00000105127.7	AKAP8	yes	2786.22	0.357816	0.066966	5.34324	9.1298e-08	6.93655e-07	1744.95	0.195931	0.0194709	10.0628	8.07e-24	2.31945e-22
ENSG00000105323.15	HNRNPUL1	yes	13460.5	-0.201471	0.0539524	-3.73424	0.000188286	0.000695026	12531.2	-0.0723319	0.0311542	-2.32174	0.0202468	0.0401169
ENSG00000105447.11	GRWD1	yes	2039.8	-0.257392	0.0599752	-4.29164	1.77358e-05	8.29658e-05	2344.76	-0.0918833	0.0340401	-2.69927	0.00694928	0.015649
ENSG00000105849.5	TWISTNB	yes	1411.09	-0.362457	0.0733941	-4.93851	7.87228e-07	4.9828e-06	2006.67	-0.211354	0.056953	-3.71103	0.000206419	0.000657827
ENSG00000105939.11	ZC3HAV1	yes	3176.75	-0.259111	0.0763126	-3.39539	0.00068532	0.00219145	2389.26	-0.193189	0.0380766	-5.07369	3.90166e-07	2.03436e-06
ENSG00000106246.16	PTCD1	yes	339.853	0.369703	0.0789198	4.68454	2.80589e-06	1.57537e-05	504.818	0.117896	0.0427316	2.759	0.0057979	0.0133051
ENSG00000106344.7	RBM28	yes	1643.77	0.242877	0.0571648	4.24871	2.15002e-05	9.85714e-05	1307.01	0.160776	0.029088	5.52723	3.25335e-08	1.98932e-07
ENSG00000106638.14	TBL2	yes	2819.39	-0.2301	0.0722393	-3.18525	0.00144628	0.00424911	3940.29	-0.156759	0.0341689	-4.58777	4.47996e-06	1.95612e-05
ENSG00000106682.13	EIF4H	yes	15570.3	-0.334949	0.0524434	-6.38686	1.69322e-10	2.1353e-09	11605.3	-0.107804	0.0242138	-4.45216	8.50107e-06	3.52365e-05
ENSG00000106976.17	DNM1	yes	2609.74	0.660511	0.231712	2.85056	0.00436419	0.0112116	361.113	0.327073	0.0747154	4.37758	1.20003e-05	4.84315e-05
ENSG00000107581.11	EIF3A	yes	12710.4	-0.414142	0.0832847	-4.97261	6.60565e-07	4.23149e-06	14361.6	-0.268149	0.0479116	-5.59674	2.18417e-08	1.37361e-07
ENSG00000107625.11	DDX50	yes	2495.18	-0.230143	0.0638208	-3.60608	0.000310863	0.00108576	2066.32	-0.0646833	0.0232908	-2.77721	0.00548284	0.0126604
ENSG00000107651.11	SEC23IP	yes	2813.85	-0.273482	0.063173	-4.32909	1.49723e-05	7.12544e-05	3934.92	-0.242179	0.0466783	-5.18825	2.12278e-07	1.15269e-06
ENSG00000107864.13	CPEB3	yes	673.271	-0.458019	0.11186	-4.09457	4.22953e-05	0.00018139	1196.1	-0.292449	0.0712602	-4.10395	4.0615e-05	0.000149178
ENSG00000108064.9	TFAM	yes	2423.74	-0.489965	0.085257	-5.74692	9.08863e-09	8.4837e-08	2435.65	-0.173011	0.0397595	-4.35144	1.35247e-05	5.41874e-05
ENSG00000108424.8	KPNB1	yes	12065.9	-0.139997	0.0605089	-2.31367	0.0206861	0.0435124	12765.9	-0.109623	0.0332218	-3.29974	0.000967751	0.00267427
ENSG00000108528.12	SLC25A11	yes	5151.77	-0.422894	0.104954	-4.02933	5.59355e-05	0.000233197	3860.89	-0.212995	0.0457016	-4.66056	3.1535e-06	1.41108e-05
ENSG00000108561.7	C1QBP	yes	3700.17	-0.411937	0.0985606	-4.17953	2.92109e-05	0.000130031	4102.09	-0.110375	0.047001	-2.34836	0.0188561	0.0376999
ENSG00000108588.12	CCDC47	yes	8251.7	-0.457561	0.0695834	-6.57572	4.84175e-11	6.68786e-10	8584.6	-0.289641	0.0352577	-8.21499	2.12191e-16	3.2975e-15
ENSG00000108651.8	UTP6	yes	2084.61	0.192112	0.0474804	4.04614	5.20697e-05	0.000218861	2254.81	0.109708	0.0233168	4.70508	2.53764e-06	1.15382e-05
ENSG00000108654.10	DDX5	yes	28989.6	0.204371	0.0738798	2.76627	0.00567024	0.0141128	30556.9	0.240098	0.0372389	6.44751	1.13703e-10	9.6319e-10
ENSG00000108829.9	LRRC59	yes	5301.45	-0.371059	0.0660138	-5.62093	1.89935e-08	1.66125e-07	8517.66	-0.260582	0.0360324	-7.23188	4.76337e-13	5.41052e-12
ENSG00000108848.14	LUC7L3	yes	5622.46	0.981838	0.0836212	11.7415	7.81019e-32	1.58565e-29	5513.29	0.558375	0.0335215	16.6572	2.68203e-62	1.04444e-59
ENSG00000108953.15	YWHAE	yes	33962.4	-0.291047	0.0581188	-5.00779	5.50595e-07	3.58249e-06	29444	-0.126373	0.0357662	-3.5333	0.000410401	0.00122993
ENSG00000109111.13	SUPT6H	yes	8332.18	-0.168817	0.0550312	-3.06767	0.00215737	0.00604409	7375.54	-0.108441	0.0230261	-4.70948	2.48345e-06	1.13099e-05
ENSG00000109133.11	TMEM33	yes	4445.26	-0.722465	0.128999	-5.60053	2.13694e-08	1.85323e-07	4645.22	-0.374638	0.0373269	-10.0367	1.0517e-23	3.00537e-22
ENSG00000109814.10	UGDH	yes	2812.33	-0.284125	0.0868925	-3.26984	0.00107607	0.00328174	7754.96	-0.181438	0.0770095	-2.35604	0.0184708	0.0370207
ENSG00000109819.7	PPARGC1A	yes	4779.17	-1.16717	0.224906	-5.18959	2.10757e-07	1.4905e-06	237.856	-0.308065	0.116779	-2.63801	0.00833945	0.0183988
ENSG00000109919.8	MTCH2	yes	5472.42	-0.583086	0.0891242	-6.5424	6.05407e-11	8.21997e-10	4421.57	-0.251609	0.0341228	-7.37363	1.66043e-13	1.96525e-12
ENSG00000109971.12	HSPA8	yes	48815.3	-0.641186	0.115585	-5.5473	2.90108e-08	2.4383e-07	57612.6	-0.305349	0.05203	-5.8687	4.39213e-09	3.03884e-08
ENSG00000110090.11	CPT1A	yes	8304.66	-0.461673	0.106355	-4.34085	1.41932e-05	6.78163e-05	5548.39	-0.206122	0.0609775	-3.3803	0.000724071	0.00205743
ENSG00000110172.10	CHORDC1	yes	1008.76	0.251967	0.101374	2.48552	0.0129363	0.0290495	1403.25	0.189746	0.052265	3.63047	0.000282908	0.000876074
ENSG00000110321.14	EIF4G2	yes	44909.2	-0.506923	0.0607386	-8.34598	7.06241e-17	2.24169e-15	38374.1	-0.247295	0.0322472	-7.66875	1.73681e-14	2.26116e-13
ENSG00000110367.10	DDX6	yes	9603.35	-0.393629	0.0615335	-6.39699	1.58475e-10	2.00674e-09	8911.78	-0.130065	0.0351607	-3.69915	0.00021632	0.000685695
ENSG00000110844.12	PRPF40B	yes	488.649	0.459795	0.0964474	4.76732	1.86697e-06	1.09209e-05	416.363	0.353558	0.0431416	8.19528	2.50002e-16	3.86243e-15
ENSG00000110880.9	CORO1C	yes	9865.15	-0.256815	0.1031	-2.49092	0.0127412	0.0286726	3131.6	-0.224016	0.0548883	-4.0813	4.47838e-05	0.000163041
ENSG00000111011.16	RSRC2	yes	3943.84	0.138223	0.0518908	2.66372	0.00772819	0.0184815	3772.78	0.124826	0.0277629	4.49613	6.92001e-06	2.92042e-05
ENSG00000111142.12	METAP2	yes	4239.96	-0.348614	0.0573357	-6.08022	1.20021e-09	1.3045e-08	4418.36	-0.164069	0.0339805	-4.82832	1.37687e-06	6.56785e-06
ENSG00000111144.8	LTA4H	yes	7485.95	-0.239346	0.0660049	-3.62619	0.000287632	0.00101326	4720.92	-0.0874271	0.0337904	-2.58734	0.00967213	0.0209938
ENSG00000111364.14	DDX55	yes	1011.92	0.491364	0.0598743	8.20658	2.27569e-16	6.77842e-15	1010.02	0.330848	0.0343752	9.62461	6.29477e-22	1.59359e-20
ENSG00000111530.11	CAND1	yes	7079.23	-0.364901	0.0685685	-5.32169	1.02807e-07	7.74531e-07	5901.15	-0.253876	0.0386152	-6.57451	4.88152e-11	4.36075e-10
ENSG00000111605.15	CPSF6	yes	3483.31	0.101782	0.041542	2.4501	0.0142816	0.0316348	3860.96	0.13741	0.0281989	4.87288	1.09982e-06	5.33213e-06
ENSG00000111615.11	KRR1	yes	2173.91	-0.224429	0.0607969	-3.69145	0.000222975	0.000808448	1886.43	-0.0791624	0.0326433	-2.42508	0.0153052	0.0314104
ENSG00000111641.9	NOP2	yes	1577.14	0.45007	0.105345	4.27235	1.93426e-05	8.95961e-05	1886.8	0.168899	0.0442472	3.81716	0.000134995	0.000447666
ENSG00000111667.12	USP5	yes	5124.43	-0.201609	0.0698729	-2.88537	0.00390954	0.010184	5345.81	-0.167212	0.037554	-4.45257	8.48486e-06	3.51803e-05
ENSG00000111716.11	LDHB	yes	31791.7	-0.512872	0.116941	-4.38575	1.15588e-05	5.64958e-05	7809.66	-0.322145	0.0892793	-3.60829	0.000308226	0.000946433
ENSG00000111845.4	PAK1IP1	yes	718.579	-0.231218	0.0765609	-3.02005	0.0025273	0.00695154	3637.12	-0.389792	0.0839044	-4.64566	3.38985e-06	1.51069e-05
ENSG00000112249.12	ASCC3	yes	2562.45	-0.415984	0.0871141	-4.77516	1.79562e-06	1.05408e-05	2226.93	-0.357765	0.0572835	-6.24552	4.22384e-10	3.3408e-09
ENSG00000112787.11	FBRSL1	yes	2453.8	0.233561	0.097775	2.38876	0.0169053	0.0366283	3957.18	0.313423	0.0370975	8.44863	2.94748e-17	4.95458e-16
ENSG00000112992.15	NNT	yes	8630.81	-0.927174	0.185076	-5.0097	5.45162e-07	3.5509e-06	2063.16	-0.342218	0.0590381	-5.79656	6.76876e-09	4.56627e-08
ENSG00000112996.8	MRPS30	yes	2528.26	-0.46666	0.102737	-4.54227	5.56525e-06	2.93008e-05	1943.12	-0.156216	0.0268491	-5.8183	5.94491e-09	4.03517e-08
ENSG00000113013.11	HSPA9	yes	24223.9	-0.498541	0.0947793	-5.26002	1.4404e-07	1.05705e-06	15403.7	-0.0890355	0.0337651	-2.63691	0.0083664	0.01845
ENSG00000113048.15	MRPS27	yes	4417.24	-0.254594	0.0835697	-3.04649	0.00231534	0.00643687	3445.47	-0.188256	0.0330234	-5.7007	1.19316e-08	7.79115e-08
ENSG00000113240.11	CLK4	yes	2389.05	0.773363	0.10517	7.35348	1.93106e-13	3.87442e-12	1240.4	0.441975	0.0385592	11.4622	2.04201e-30	9.12382e-29
ENSG00000113387.10	SUB1	yes	7165.5	-0.258936	0.0664956	-3.89404	9.85892e-05	0.000387559	7102.59	-0.109165	0.039764	-2.74532	0.00604519	0.0138167
ENSG00000113407.12	TARS	yes	4409.21	-0.381076	0.0709239	-5.37303	7.7424e-08	5.96778e-07	4682.66	-0.188363	0.0442536	-4.25644	2.07709e-05	8.05074e-05
ENSG00000113569.14	NUP155	yes	2101.36	-0.234375	0.0710168	-3.30027	0.000965913	0.00297871	1729.99	-0.143504	0.0403869	-3.55323	0.000380533	0.00114724
ENSG00000113575.8	PPP2CA	yes	8788.75	-0.373889	0.066696	-5.60586	2.07218e-08	1.79998e-07	7081.86	-0.125381	0.0283298	-4.42575	9.61097e-06	3.94867e-05
ENSG00000113593.10	PPWD1	yes	1438.62	0.443822	0.0671374	6.61065	3.82631e-11	5.38373e-10	863.525	0.319578	0.0329428	9.701	2.98552e-22	7.66566e-21
ENSG00000113643.7	RARS	yes	3964.02	-0.238141	0.0688068	-3.46101	0.000538152	0.00176881	3065.63	-0.143129	0.02852	-5.01854	5.20667e-07	2.66341e-06
ENSG00000113649.10	TCERG1	yes	2554.46	0.67066	0.0723846	9.26523	1.9465e-20	9.45588e-19	2080.86	0.366041	0.0359139	10.1922	2.14833e-24	6.39683e-23
ENSG00000113742.11	CPEB4	yes	6111.09	-0.490467	0.137738	-3.56086	0.000369644	0.00126701	1832.63	-0.319639	0.0616618	-5.18374	2.17479e-07	1.17947e-06
ENSG00000114127.9	XRN1	yes	3029.12	-0.220176	0.0925013	-2.38025	0.0173011	0.0373543	2536.28	-0.141168	0.0546079	-2.58512	0.00973451	0.0211119
ENSG00000114416.16	FXR1	yes	6666.51	-0.158649	0.065663	-2.41611	0.0156873	0.0343178	6144.78	-0.0659512	0.0274072	-2.40634	0.0161131	0.032846
ENSG00000114686.7	MRPL3	yes	3775.87	-0.49626	0.102477	-4.84262	1.28136e-06	7.75358e-06	4582.58	-0.109057	0.0386851	-2.81909	0.00481594	0.0112978
ENSG00000114867.18	EIF4G1	yes	16987.1	-0.254423	0.0710575	-3.58053	0.000342901	0.00118535	26499.8	-0.169197	0.0363704	-4.65205	3.28645e-06	1.46708e-05
ENSG00000115053.14	NCL	yes	26424.4	-0.231275	0.0655227	-3.52969	0.000416044	0.00140811	30894.7	-0.0794626	0.028895	-2.75004	0.00595872	0.0136387
ENSG00000115091.10	ACTR3	yes	11521.5	-0.264529	0.0555658	-4.76065	1.92972e-06	1.12437e-05	7256.72	-0.17607	0.0342625	-5.13887	2.76399e-07	1.47415e-06
ENSG00000115306.14	SPTBN1	yes	44616.2	-0.597116	0.101577	-5.87845	4.14128e-09	4.11556e-08	16089.6	-0.316225	0.0569399	-5.55366	2.79748e-08	1.72598e-07
ENSG00000115310.16	RTN4	yes	26133.4	-0.431611	0.097601	-4.4222	9.77004e-06	4.86479e-05	13527.4	-0.272125	0.0397496	-6.84598	7.59535e-12	7.4677e-11
ENSG00000115364.12	MRPL19	yes	1976.13	-0.442805	0.0756682	-5.85193	4.85897e-09	4.77695e-08	1832.13	-0.27507	0.0360944	-7.62085	2.52019e-14	3.23022e-13
ENSG00000115368.8	WDR75	yes	1992.08	0.262984	0.0651051	4.03938	5.35933e-05	0.000224497	1799.45	0.14499	0.0290926	4.98373	6.2371e-07	3.15196e-06
ENSG00000115484.13	CCT4	yes	8793.73	-0.381592	0.0776184	-4.91626	8.82124e-07	5.5295e-06	8349.14	-0.121197	0.0363928	-3.33025	0.000867675	0.00242216
ENSG00000115524.14	SF3B1	yes	17392.4	0.12681	0.0539294	2.3514	0.0187027	0.0399017	13543.4	0.130315	0.0318103	4.09664	4.1919e-05	0.000153448
ENSG00000115677.15	HDLBP	yes	27116.8	-0.27396	0.0671374	-4.08059	4.49216e-05	0.000191376	59182.2	-0.218838	0.0338936	-6.45663	1.07063e-10	9.08877e-10
ENSG00000115761.14	NOL10	yes	1664.45	-0.225567	0.0499174	-4.51882	6.21857e-06	3.23605e-05	1747.52	-0.0591201	0.0255718	-2.31193	0.0207816	0.0410352
ENSG00000115816.12	CEBPZ	yes	3200.05	-0.321669	0.0780682	-4.12036	3.78275e-05	0.000163828	2421	-0.176224	0.0311348	-5.66004	1.51341e-08	9.75405e-08
ENSG00000115866.9	DARS	yes	13040.7	-0.223056	0.0890281	-2.50546	0.0122293	0.0276653	4023.42	-0.183602	0.0383801	-4.78379	1.72018e-06	8.0727e-06
ENSG00000115875.17	SRSF7	yes	4380.78	0.286661	0.0576856	4.96937	6.71712e-07	4.29842e-06	5789.69	0.267284	0.031237	8.55663	1.16215e-17	2.02731e-16
ENSG00000115946.6	PNO1	yes	1266.85	-0.369473	0.0844525	-4.37492	1.21476e-05	5.89585e-05	1131.24	-0.157314	0.0338757	-4.64387	3.4195e-06	1.52254e-05
ENSG00000116001.14	TIA1	yes	3415.52	0.914867	0.0803827	11.3814	5.17633e-30	7.98546e-28	3452.42	0.692752	0.0443219	15.63	4.54668e-55	1.04392e-52
ENSG00000116030.15	SUMO1	yes	5115.32	-0.243432	0.0580217	-4.19553	2.72238e-05	0.000121917	5169.83	-0.0940323	0.030218	-3.1118	0.00185953	0.00480093
ENSG00000116350.14	SRSF4	yes	5098.21	0.219957	0.0613347	3.58619	0.000335551	0.00116246	4205.02	0.206124	0.0216911	9.50268	2.04552e-21	4.96942e-20
ENSG00000116473.13	RAP1A	yes	4836.5	-0.340378	0.0682053	-4.99049	6.02253e-07	3.88804e-06	3502.87	-0.196306	0.0334413	-5.87018	4.3531e-09	3.01236e-08
ENSG00000116560.9	SFPQ	yes	12076.9	0.263826	0.0619849	4.25629	2.07847e-05	9.55867e-05	14830	0.263937	0.0262371	10.0597	8.32575e-24	2.3895e-22
ENSG00000116750.12	UCHL5	yes	1867.5	-0.260961	0.0715735	-3.64606	0.000266295	0.000946614	1874.35	-0.137588	0.0372445	-3.69419	0.000220589	0.000697781
ENSG00000116752.5	BCAS2	yes	1728.25	-0.433681	0.0599768	-7.23082	4.80075e-13	9.1227e-12	1955.46	-0.122285	0.0288787	-4.23444	2.29125e-05	8.81886e-05
ENSG00000116754.12	SRSF11	yes	6786.98	0.679688	0.0729586	9.31607	1.20724e-20	6.00704e-19	7169.66	0.304216	0.0316778	9.60344	7.73172e-22	1.94006e-20
ENSG00000116918.12	TSNAX	yes	2124.17	-0.353366	0.0813284	-4.34493	1.39322e-05	6.66655e-05	1951.6	-0.174943	0.0326812	-5.35302	8.65001e-08	4.994e-07
ENSG00000116954.7	RRAGC	yes	1718.5	-0.302593	0.06541	-4.62611	3.72605e-06	2.03597e-05	1127.21	-0.126817	0.0313007	-4.05157	5.08756e-05	0.000183428
ENSG00000117174.9	ZNHIT6	yes	1200.06	-0.169971	0.0648017	-2.62294	0.00871758	0.0205473	1063.2	-0.125332	0.0295257	-4.24485	2.18739e-05	8.45188e-05
ENSG00000117360.11	PRPF3	yes	2311.79	0.946351	0.0801672	11.8047	3.69057e-32	7.90277e-30	1886.54	0.617432	0.0342125	18.047	8.33438e-73	8.9473e-70
ENSG00000117450.12	PRDX1	yes	12278.8	-0.256968	0.0769895	-3.3377	0.000844756	0.00264123	10261.5	-0.127217	0.0405552	-3.13689	0.0017075	0.00444571
ENSG00000117519.14	CNN3	yes	18702	-0.45888	0.0803319	-5.7123	1.1146e-08	1.02267e-07	6770.31	-0.17224	0.0648915	-2.65427	0.00794797	0.017644
ENSG00000117528.10	ABCD3	yes	4360.91	-0.369907	0.0954229	-3.8765	0.000105969	0.000413999	2471.83	-0.323234	0.0368835	-8.76365	1.89031e-18	3.57889e-17
ENSG00000117569.17	PTBP2	yes	1194.72	0.406496	0.0898085	4.52625	6.00388e-06	3.1357e-05	877.141	0.151049	0.039821	3.7932	0.000148719	0.000489376
ENSG00000117592.8	PRDX6	yes	14284.6	-0.203758	0.0872384	-2.33565	0.0195097	0.0413553	18224.5	-0.184797	0.0461898	-4.00081	6.31264e-05	0.000223102
ENSG00000117751.16	PPP1R8	yes	2053.76	-0.271025	0.0408563	-6.63362	3.2756e-11	4.66529e-10	2119.06	-0.0812262	0.0192657	-4.21611	2.48548e-05	9.50567e-05
ENSG00000119203.12	CPSF3	yes	1870.73	-0.182638	0.0625151	-2.9215	0.00348348	0.00920509	1670.34	-0.0706177	0.029345	-2.40647	0.0161077	0.0328413
ENSG00000119396.9	RAB14	yes	7412.36	-0.425226	0.0743477	-5.71942	1.06886e-08	9.84478e-08	6760.36	-0.144457	0.0302253	-4.77934	1.75875e-06	8.24201e-06
ENSG00000119596.16	YLPM1	yes	4177.77	-0.263868	0.0951529	-2.7731	0.00555254	0.0138535	4801.81	-0.112878	0.0378564	-2.98174	0.00286611	0.00709445
ENSG00000119616.10	FCF1	yes	2039.23	-0.325206	0.0668684	-4.86337	1.15406e-06	7.05622e-06	1946.51	-0.202018	0.0244187	-8.2731	1.30519e-16	2.06794e-15
ENSG00000119707.12	RBM25	yes	4706.84	0.596094	0.0785226	7.59137	3.16549e-14	7.05207e-13	4612.94	0.239529	0.0330597	7.24534	4.31362e-13	4.93494e-12
ENSG00000119711.11	ALDH6A1	yes	5167.64	-0.638232	0.157631	-4.04889	5.14616e-05	0.000216728	7075.39	-0.449742	0.0555119	-8.10173	5.41844e-16	8.11867e-15
ENSG00000119812.17	FAM98A	yes	2256.26	-0.33309	0.0691728	-4.81534	1.46952e-06	8.77612e-06	2443.14	-0.227065	0.030269	-7.50158	6.30524e-14	7.79491e-13
ENSG00000120333.4	MRPS14	yes	1409.12	-0.316513	0.0611606	-5.17512	2.2777e-07	1.599e-06	1844.75	-0.0886368	0.0236578	-3.74663	0.000179227	0.000578976
ENSG00000120438.10	TCP1	yes	8758.84	-0.207663	0.0651999	-3.18502	0.00144743	0.00425131	10378.9	-0.166894	0.0352405	-4.73586	2.18123e-06	1.00337e-05
ENSG00000120705.11	ETF1	yes	6830.85	-0.365394	0.077542	-4.7122	2.45055e-06	1.39166e-05	5304.05	-0.171077	0.0291737	-5.86409	4.51601e-09	3.11966e-08
ENSG00000120800.4	UTP20	yes	2224.88	-0.468878	0.100097	-4.68423	2.81018e-06	1.57696e-05	1369.46	-0.167714	0.0452766	-3.70421	0.000212053	0.000673545
ENSG00000121057.11	AKAP1	yes	3856.78	-0.247747	0.07605	-3.25769	0.00112324	0.00340677	7022	-0.0976815	0.0387452	-2.52112	0.0116981	0.0248229
ENSG00000121274.11	PAPD5	yes	1408.48	-0.201538	0.0777405	-2.59245	0.00952948	0.022232	1082.92	-0.225203	0.0398699	-5.64845	1.61903e-08	1.03859e-07
ENSG00000121486.10	TRMT1L	yes	2228.65	-0.308466	0.0781823	-3.94547	7.9643e-05	0.000320485	894.274	-0.207818	0.033979	-6.11607	9.5913e-10	7.25116e-09
ENSG00000121774.16	KHDRBS1	yes	10163.8	-0.307193	0.0624348	-4.92022	8.64464e-07	5.42936e-06	7536.2	-0.0848772	0.0207714	-4.08625	4.38401e-05	0.000159847
ENSG00000122026.9	RPL21	yes	13682.8	-0.430432	0.108036	-3.98416	6.77204e-05	0.000277086	14211.6	0.190251	0.0681289	2.79251	0.00523005	0.0121494
ENSG00000122068.11	FYTTD1	yes	4286.09	-0.399092	0.0668301	-5.97174	2.34729e-09	2.43446e-08	3664.26	-0.217296	0.0342617	-6.34225	2.26435e-10	1.84838e-09
ENSG00000122257.17	RBBP6	yes	3169.07	0.228362	0.0590468	3.86748	0.000109968	0.000428143	3048.68	0.0982222	0.0297945	3.29666	0.000978428	0.00270115
ENSG00000122359.16	ANXA11	yes	13673.2	-0.244966	0.0813038	-3.01297	0.00258708	0.00709782	15103.1	-0.12803	0.0414103	-3.09174	0.00198984	0.00510091
ENSG00000122566.19	HNRNPA2B1	yes	29921.6	0.188519	0.0487592	3.86634	0.000110481	0.000429948	34240.2	0.173491	0.0277814	6.24486	4.24176e-10	3.35431e-09
ENSG00000122692.8	SMU1	yes	4130.02	-0.359544	0.0543723	-6.61263	3.77551e-11	5.3192e-10	4193.94	-0.128721	0.0194537	-6.6168	3.67052e-11	3.32641e-10
ENSG00000122965.9	RBM19	yes	1874.79	0.176609	0.0603264	2.92756	0.00341634	0.00905101	1715.07	0.202212	0.026829	7.53706	4.80689e-14	5.99857e-13
ENSG00000123131.11	PRDX4	yes	5635.38	-0.286185	0.0932585	-3.06873	0.00214969	0.00602606	6402.21	-0.361026	0.0608591	-5.93216	2.98984e-09	2.1124e-08
ENSG00000123154.10	WDR83	yes	516.943	0.406461	0.0878874	4.62479	3.74976e-06	2.04627e-05	563.407	0.236454	0.0510034	4.63604	3.5514e-06	1.57667e-05
ENSG00000123200.15	ZC3H13	yes	4535.59	-0.364452	0.0737444	-4.94209	7.72879e-07	4.89775e-06	3776.04	-0.216104	0.0547353	-3.94816	7.87533e-05	0.00027356
ENSG00000123983.12	ACSL3	yes	3556.46	-0.416306	0.100852	-4.12789	3.66113e-05	0.000158929	18400.6	-0.370192	0.0758246	-4.88221	1.04901e-06	5.10948e-06
ENSG00000124193.13	SRSF6	yes	8018.26	0.505743	0.0619433	8.16462	3.22439e-16	9.44088e-15	12314.4	0.313435	0.0341314	9.18319	4.18503e-20	9.21473e-19
ENSG00000124201.13	ZNFX1	yes	5461.66	-0.293562	0.0695171	-4.22288	2.41201e-05	0.000109337	2892.23	-0.0995612	0.0440135	-2.26206	0.0236938	0.0460846
ENSG00000124214.18	STAU1	yes	9415.56	-0.383418	0.0537189	-7.13749	9.50527e-13	1.72332e-11	7810.02	-0.170509	0.0250121	-6.81706	9.29247e-12	9.03565e-11
ENSG00000124228.13	DDX27	yes	2971.34	0.144356	0.0596524	2.41995	0.0155225	0.0339933	3092.37	0.122691	0.0244198	5.02424	5.05424e-07	2.59078e-06
ENSG00000124380.9	SNRNP27	yes	1671.47	-0.314874	0.0566446	-5.55878	2.71675e-08	2.29818e-07	1546.73	-0.15192	0.0308174	-4.92968	8.23635e-07	4.07569e-06
ENSG00000124575.6	HIST1H1D	yes	4.4615	0.858877	0.364298	2.35762	0.0183923	0.0393451	13.2045	0.323411	0.122854	2.63249	0.00847627	0.0186623
ENSG00000124783.11	SSR1	yes	10078.7	-0.373851	0.057994	-6.44637	1.14557e-10	1.48872e-09	11417.8	-0.37702	0.0359486	-10.4878	9.8334e-26	3.22271e-24
ENSG00000124795.13	DEK	yes	5686.53	-0.235208	0.0870351	-2.70245	0.00688299	0.0167213	4464.5	-0.153768	0.0374352	-4.10758	3.9982e-05	0.000147062
ENSG00000125107.15	CNOT1	yes	10136.8	-0.388085	0.0954582	-4.0655	4.79298e-05	0.000203166	7326.92	-0.37925	0.0587487	-6.45546	1.07893e-10	9.15337e-10
ENSG00000125166.11	GOT2	yes	7002.21	-0.688147	0.124419	-5.53089	3.18608e-08	2.65708e-07	8574.77	-0.309214	0.0513517	-6.0215	1.72807e-09	1.25946e-08
ENSG00000125351.9	UPF3B	yes	602.199	0.340098	0.0780608	4.35683	1.31957e-05	6.35298e-05	681.366	0.185881	0.0317697	5.85088	4.8899e-09	3.35983e-08
ENSG00000125844.14	RRBP1	yes	16226.2	-0.277768	0.094067	-2.95287	0.00314833	0.00842237	22589.8	-0.163666	0.0425735	-3.84433	0.000120884	0.00040479
ENSG00000125977.6	EIF2S2	yes	3491.29	-0.241832	0.0569675	-4.24508	2.18513e-05	0.000100011	4078.3	-0.112235	0.0329193	-3.40939	0.00065108	0.00186807
ENSG00000126226.20	PCID2	yes	1845.42	0.175998	0.0592405	2.97091	0.00296918	0.00801031	2080.16	0.188854	0.0318232	5.93448	2.94778e-09	2.08529e-08
ENSG00000126524.8	SBDS	yes	6416.99	-0.239143	0.0575925	-4.15233	3.29109e-05	0.00014471	4160.29	-0.157466	0.0296382	-5.31295	1.07863e-07	6.13465e-07
ENSG00000126698.9	DNAJC8	yes	5229.35	-0.259246	0.0510575	-5.07753	3.82371e-07	2.56709e-06	4380.14	-0.0743317	0.0247865	-2.99888	0.00270974	0.00673846
ENSG00000126777.16	KTN1	yes	11571.1	-0.315586	0.108177	-2.91731	0.0035306	0.00930674	11190.9	-0.180716	0.0346762	-5.21152	1.87295e-07	1.02515e-06
ENSG00000126945.8	HNRNPH2	yes	5696.84	-0.502145	0.0623104	-8.05876	7.7074e-16	2.1416e-14	5640.88	-0.191095	0.0272095	-7.0231	2.16999e-12	2.27906e-11
ENSG00000127022.13	CANX	yes	76889.1	-0.465517	0.0885085	-5.25957	1.44393e-07	1.05874e-06	50991.1	-0.347179	0.0426709	-8.13619	4.0792e-16	6.16833e-15
ENSG00000127603.22	MACF1	yes	16269.8	-0.346652	0.100155	-3.46117	0.000537842	0.00176793	11608.1	-0.266191	0.0546542	-4.87046	1.11339e-06	5.39261e-06
ENSG00000128245.13	YWHAH	yes	13320.1	-0.314768	0.0716295	-4.3944	1.11081e-05	5.4547e-05	3983.65	-0.180991	0.0457223	-3.95849	7.54258e-05	0.000262991
ENSG00000129245.10	FXR2	yes	2227.62	-0.132275	0.0525692	-2.5162	0.0118627	0.0269466	2612.32	-0.203119	0.036198	-5.61133	2.00781e-08	1.27095e-07
ENSG00000129250.10	KIF1C	yes	8542.85	-0.221035	0.0809356	-2.731	0.00631416	0.0155243	11575.2	-0.191567	0.0413731	-4.63023	3.65269e-06	1.61857e-05
ENSG00000129347.18	KRI1	yes	1689.8	0.325168	0.0630771	5.15509	2.5351e-07	1.76359e-06	2016.77	0.260744	0.0325408	8.01283	1.121e-15	1.63163e-14
ENSG00000129351.16	ILF3	yes	12519.4	0.172771	0.0444882	3.88351	0.00010296	0.000403413	14301.8	0.209627	0.0207188	10.1177	4.61141e-24	1.34585e-22
ENSG00000129562.9	DAD1	yes	6516.98	-0.414594	0.0848624	-4.88549	1.03173e-06	6.36932e-06	5956.76	-0.142124	0.038425	-3.69874	0.000216673	0.000686649
ENSG00000130254.10	SAFB2	yes	4074.2	0.26679	0.0701316	3.80413	0.000142304	0.000539543	4536.94	0.219992	0.0311127	7.07081	1.54032e-12	1.64338e-11
ENSG00000130332.13	LSM7	yes	1209.84	0.277793	0.116128	2.39213	0.0167511	0.0363363	2300.67	0.375829	0.0685293	5.4842	4.15342e-08	2.50879e-07
ENSG00000130402.10	ACTN4	yes	34964.4	-0.355965	0.0714361	-4.98299	6.26085e-07	4.02921e-06	18038.5	-0.147901	0.0359665	-4.11219	3.91922e-05	0.000144385
ENSG00000130810.18	PPAN	yes	257.888	0.383361	0.102595	3.73665	0.00018649	0.000689171	429.533	0.443821	0.0660082	6.72372	1.77143e-11	1.66944e-10
ENSG00000130935.8	NOL11	yes	2331.71	-0.190834	0.0530109	-3.5999	0.000318337	0.00110863	2051.86	-0.0894646	0.0249207	-3.58996	0.000330724	0.00100881
ENSG00000130985.15	UBA1	yes	18332	-0.389917	0.0802832	-4.85677	1.19319e-06	7.27012e-06	20508	-0.0914049	0.0272236	-3.35756	0.000786329	0.00221736
ENSG00000131013.3	PPIL4	yes	1531.53	-0.211675	0.0756843	-2.79682	0.00516089	0.0130091	1417.56	-0.0809291	0.0333537	-2.42639	0.01525	0.0313095
ENSG00000131051.19	RBM39	yes	10831.8	0.588495	0.0595405	9.88395	4.88702e-23	3.23604e-21	10981.5	0.354931	0.0256878	13.8171	2.01076e-43	2.11855e-41
ENSG00000131236.15	CAP1	yes	18197.7	-0.357385	0.0490002	-7.29354	3.01922e-13	5.87213e-12	10779.2	-0.21989	0.0234825	-9.364	7.67753e-21	1.7813e-19
ENSG00000131473.15	ACLY	yes	27232.4	-0.320947	0.129841	-2.47185	0.0134417	0.0300481	20570	-0.374682	0.0538906	-6.95263	3.58529e-12	3.66001e-11
ENSG00000131503.19	ANKHD1	yes	478.953	0.411656	0.108082	3.80874	0.000139678	0.000530758	276.817	0.252037	0.0407307	6.18788	6.09791e-10	4.72799e-09
ENSG00000131504.14	DIAPH1	yes	16938	-0.35753	0.0884439	-4.04245	5.28951e-05	0.000221897	5489.13	-0.167086	0.0450451	-3.70932	0.000207821	0.000661658
ENSG00000131652.12	THOC6	yes	1624.08	0.489744	0.109544	4.47074	7.79501e-06	3.97215e-05	1471.99	0.317214	0.0502264	6.31569	2.68959e-10	2.17341e-09
ENSG00000131876.15	SNRPA1	yes	1106.1	0.398408	0.0642194	6.20386	5.50959e-10	6.36271e-09	1247.62	0.228222	0.0391975	5.82234	5.80276e-09	3.94407e-08
ENSG00000132305.19	IMMT	yes	5711	-0.45751	0.0719049	-6.36272	1.98214e-10	2.47213e-09	3542.82	-0.151363	0.0296655	-5.10233	3.35503e-07	1.76393e-06
ENSG00000132341.10	RAN	yes	9958.63	-0.309869	0.075831	-4.08631	4.38296e-05	0.000187261	10140.7	-0.122162	0.0383554	-3.185	0.00144756	0.00383169
ENSG00000132382.13	MYBBP1A	yes	2338.66	0.201909	0.0784425	2.57398	0.0100537	0.0232984	3669.8	0.104017	0.0372897	2.78943	0.0052801	0.0122521
ENSG00000132463.12	GRSF1	yes	5747.69	-0.525567	0.0850714	-6.17795	6.49377e-10	7.39805e-09	6171.91	-0.131881	0.0291469	-4.52471	6.04797e-06	2.57953e-05
ENSG00000132466.16	ANKRD17	yes	6284.43	-0.282601	0.0786889	-3.59136	0.000328953	0.00114153	5921.66	-0.243725	0.0569496	-4.27966	1.8718e-05	7.31718e-05
ENSG00000132478.8	UNK	yes	1963.44	0.241898	0.0519703	4.65454	3.24706e-06	1.79844e-05	1660.96	0.210972	0.0254096	8.30282	1.01669e-16	1.62577e-15
ENSG00000132485.11	ZRANB2	yes	3364.22	0.50768	0.0682824	7.43501	1.04561e-13	2.18786e-12	3569.64	0.344653	0.0302515	11.3929	4.53501e-30	1.97516e-28
ENSG00000132600.15	PRMT7	yes	1644.23	0.197412	0.0629947	3.13378	0.00172568	0.00496231	2130.29	0.165342	0.0485521	3.40546	0.000660532	0.001893
ENSG00000132603.12	NIP7	yes	1392.47	-0.260731	0.0769193	-3.38967	0.000699761	0.00223165	1010.27	-0.0986179	0.0384413	-2.56541	0.0103053	0.0222056
ENSG00000132780.15	NASP	yes	4081.37	0.536372	0.0710183	7.55259	4.26699e-14	9.34634e-13	3471.02	0.29739	0.0355843	8.35736	6.41382e-17	1.04583e-15
ENSG00000133706.16	LARS	yes	8133.92	-0.229635	0.0642947	-3.57161	0.000354798	0.00122127	7356.08	-0.0970419	0.0313168	-3.09872	0.0019436	0.00499655
ENSG00000133835.13	HSD17B4	yes	7878.77	-0.607204	0.107128	-5.66803	1.44451e-08	1.2956e-07	15681.8	-0.205744	0.0697279	-2.95066	0.00317091	0.00775852
ENSG00000133858.14	ZFC3H1	yes	1975.85	0.676969	0.0851692	7.94852	1.88749e-15	4.99013e-14	1669.85	0.257518	0.0437633	5.88433	3.99681e-09	2.78375e-08
ENSG00000134001.11	EIF2S1	yes	3758.29	-0.448611	0.0786519	-5.70375	1.172e-08	1.06963e-07	3143.4	-0.224746	0.0269516	-8.33889	7.49909e-17	1.21729e-15
ENSG00000134186.10	PRPF38B	yes	2876.47	0.336972	0.0718177	4.69204	2.70497e-06	1.52328e-05	2822.04	0.253899	0.0343496	7.39161	1.45063e-13	1.72465e-12
ENSG00000134308.12	YWHAQ	yes	13322.1	-0.394113	0.0648322	-6.07897	1.20954e-09	1.31336e-08	17331.6	-0.236624	0.0328594	-7.20112	5.97193e-13	6.70466e-12
ENSG00000134318.12	ROCK2	yes	4165.49	-0.218695	0.0930579	-2.3501	0.0187684	0.0400183	2690.2	-0.275625	0.0478068	-5.76539	8.14673e-09	5.4322e-08
ENSG00000134440.10	NARS	yes	9885.46	-0.459389	0.0830623	-5.53066	3.1902e-08	2.66001e-07	7445.51	-0.211911	0.0351914	-6.02168	1.72615e-09	1.25861e-08
ENSG00000134453.14	RBM17	yes	3402.57	0.229757	0.0460678	4.98737	6.12072e-07	3.94788e-06	3025.26	0.196704	0.0242446	8.11333	4.92525e-16	7.40765e-15
ENSG00000134644.14	PUM1	yes	6298.1	-0.272898	0.0579119	-4.7123	2.44942e-06	1.39139e-05	5657.38	-0.193466	0.0359688	-5.37873	7.5015e-08	4.3671e-07
ENSG00000134684.9	YARS	yes	3518.29	-0.207209	0.0593141	-3.49341	0.000476887	0.00158904	4347.08	-0.108691	0.0352215	-3.08592	0.00202923	0.00519048
ENSG00000134815.17	DHX34	yes	1133.43	0.659112	0.0825551	7.9839	1.41786e-15	3.80938e-14	1324.04	0.412294	0.0377993	10.9075	1.06183e-27	4.0016e-26
ENSG00000134910.11	STT3A	yes	9538.79	-0.380382	0.0562437	-6.76311	1.35059e-11	2.04757e-10	12660.5	-0.286405	0.0398074	-7.19477	6.25682e-13	7.00951e-12
ENSG00000135097.5	MSI1	yes	87.7993	0.550294	0.188413	2.92069	0.00349258	0.00922518	958.394	0.27272	0.0618923	4.40636	1.05123e-05	4.28617e-05
ENSG00000135250.15	SRPK2	yes	1813.55	-0.289857	0.0736135	-3.93756	8.2316e-05	0.000330162	2423.17	-0.236065	0.0471737	-5.00415	5.61083e-07	2.85838e-06
ENSG00000135269.16	TES	yes	5890.74	-0.343246	0.107654	-3.18842	0.00143051	0.00420881	3564.63	-0.143642	0.0542638	-2.6471	0.00811865	0.0179865
ENSG00000135316.16	SYNCRIP	yes	8626.54	-0.277124	0.0640387	-4.32744	1.50849e-05	7.17196e-05	7208.15	-0.168544	0.0407558	-4.13545	3.54254e-05	0.000131668
ENSG00000135387.18	CAPRIN1	yes	12388.7	-0.418743	0.0634945	-6.59494	4.25419e-11	5.93725e-10	12386.2	-0.28726	0.0386659	-7.4293	1.09176e-13	1.31651e-12
ENSG00000135486.16	HNRNPA1	yes	34569.2	-0.151996	0.061615	-2.46687	0.0136301	0.0303997	31419.1	0.149444	0.0361344	4.13579	3.53738e-05	0.000131501
ENSG00000135624.14	CCT7	yes	11692.2	-0.278194	0.0542167	-5.13115	2.87977e-07	1.9818e-06	15270.1	-0.0930738	0.0378261	-2.46057	0.0138715	0.0288055
ENSG00000135763.8	URB2	yes	575.544	-0.472569	0.112299	-4.20814	2.57486e-05	0.000115852	585.334	-0.128904	0.0508368	-2.53564	0.0112242	0.0239325
ENSG00000135829.15	DHX9	yes	9543.01	-0.395955	0.0574354	-6.89392	5.42744e-12	8.79197e-11	8611.71	-0.180589	0.0311509	-5.79724	6.74167e-09	4.54877e-08
ENSG00000135900.3	MRPL44	yes	2153.35	-0.423099	0.0728762	-5.80572	6.40885e-09	6.15722e-08	1740.5	-0.175666	0.0324497	-5.4135	6.18051e-08	3.64508e-07
ENSG00000136045.10	PWP1	yes	3437.43	-0.248561	0.0452395	-5.49433	3.92194e-08	3.21715e-07	2199.92	-0.0982971	0.0225873	-4.35187	1.34978e-05	5.40853e-05
ENSG00000136238.16	RAC1	yes	17607.3	-0.187367	0.0524327	-3.57347	0.000352278	0.00121367	13748.1	-0.12876	0.0291911	-4.41093	1.02929e-05	4.20318e-05
ENSG00000136243.15	NUPL2	yes	1123.22	0.187799	0.082518	2.27585	0.022855	0.0473504	1297.02	0.15605	0.033115	4.71237	2.44849e-06	1.11635e-05
ENSG00000136271.9	DDX56	yes	4071.69	0.326283	0.0688344	4.74012	2.1359e-06	1.23117e-05	4196.33	0.271852	0.038398	7.07985	1.44307e-12	1.54585e-11
ENSG00000136448.10	NMT1	yes	6495.6	-0.107102	0.0467563	-2.29064	0.0219844	0.0458045	4534.08	-0.132231	0.0269303	-4.91012	9.10223e-07	4.47397e-06
ENSG00000136628.16	EPRS	yes	7832.08	-0.374672	0.0795322	-4.71095	2.46563e-06	1.39931e-05	6337.96	-0.279211	0.0412867	-6.76273	1.35413e-11	1.2939e-10
ENSG00000136875.11	PRPF4	yes	2117.7	-0.326225	0.0718137	-4.54266	5.55501e-06	2.9254e-05	1950.6	0.0982393	0.0324702	3.02552	0.00248207	0.00622885
ENSG00000136891.12	TEX10	yes	1572.45	-0.15341	0.0562387	-2.72784	0.00637515	0.0156483	1361.64	0.0704323	0.0245939	2.86381	0.00418575	0.00996298
ENSG00000136937.11	NCBP1	yes	1857.96	-0.262212	0.0705899	-3.71459	0.000203533	0.000745619	2012.89	-0.0949561	0.0322049	-2.9485	0.00319323	0.00781024
ENSG00000137076.17	TLN1	yes	32335.2	-0.435322	0.0764294	-5.69573	1.22844e-08	1.11641e-07	20186.9	-0.257441	0.0490739	-5.24598	1.55456e-07	8.6085e-07
ENSG00000137168.7	PPIL1	yes	1060.7	-0.444049	0.0888958	-4.99516	5.87877e-07	3.80446e-06	1460.22	-0.19226	0.0344108	-5.58721	2.30746e-08	1.44452e-07
ENSG00000137710.13	RDX	yes	8385.89	-0.411766	0.0966367	-4.26097	2.03544e-05	9.37882e-05	3217.81	-0.276284	0.0522897	-5.2837	1.26598e-07	7.11059e-07
ENSG00000137815.13	RTF1	yes	3676.7	-0.208501	0.051699	-4.03298	5.50732e-05	0.000230002	3953.96	-0.178015	0.0284284	-6.26189	3.80351e-10	3.02339e-09
ENSG00000137944.15	CCBL2	yes	1242.52	-0.255405	0.0890754	-2.86729	0.00414002	0.0107095	1643.36	-0.0888305	0.0385039	-2.30705	0.0210519	0.0415113
ENSG00000137948.17	BRDT	yes	2.0085	1.38574	0.309958	4.47072	7.79554e-06	3.97215e-05	1.75093	0.610927	0.208043	2.93655	0.00331885	0.00808613
ENSG00000138029.12	HADHB	yes	13360	-0.512352	0.0901839	-5.68119	1.3376e-08	1.20727e-07	7867.51	-0.216205	0.0317457	-6.81055	9.72258e-12	9.42388e-11
ENSG00000138095.17	LRPPRC	yes	11086.1	-0.408325	0.0837316	-4.87659	1.07933e-06	6.62798e-06	7631.36	-0.168396	0.0415267	-4.05513	5.01071e-05	0.000180904
ENSG00000138231.11	DBR1	yes	988.943	-0.313815	0.0565958	-5.54484	2.94216e-08	2.47138e-07	835.555	-0.100778	0.0356308	-2.82839	0.00467823	0.0110072
ENSG00000138279.14	ANXA7	yes	8836.24	-0.391941	0.0760696	-5.1524	2.57176e-07	1.78563e-06	7524.84	-0.203347	0.0275078	-7.39235	1.44254e-13	1.71555e-12
ENSG00000138430.14	OLA1	yes	4694.23	-0.299526	0.0736868	-4.06485	4.80639e-05	0.000203634	4564.63	-0.0978604	0.040091	-2.44096	0.0146484	0.030229
ENSG00000138593.7	SECISBP2L	yes	5850.47	-0.300557	0.103343	-2.90835	0.00363342	0.00954506	4720.11	-0.27292	0.0595983	-4.57932	4.66483e-06	2.02815e-05
ENSG00000138757.13	G3BP2	yes	8249.02	-0.57416	0.0853071	-6.73051	1.69073e-11	2.52764e-10	13336.6	-0.426457	0.045213	-9.43218	4.01652e-21	9.54187e-20
ENSG00000138768.13	USO1	yes	7459.1	-0.406141	0.0874022	-4.64681	3.3711e-06	1.85924e-05	5681.12	-0.29898	0.0414869	-7.2066	5.73649e-13	6.45128e-12
ENSG00000139131.11	YARS2	yes	770.942	-0.215411	0.0756469	-2.84759	0.00440519	0.0113075	738.162	-0.0770514	0.0304507	-2.53037	0.0113942	0.0242637
ENSG00000139168.6	ZCRB1	yes	2714.53	-0.262012	0.0766693	-3.41743	0.000632157	0.00204055	2595.39	-0.140113	0.0307585	-4.55526	5.2321e-06	2.25602e-05
ENSG00000139218.16	SCAF11	yes	7852.98	-0.194772	0.0758271	-2.56863	0.01021	0.0236226	5326.07	-0.15144	0.043557	-3.47681	0.000507414	0.00149031
ENSG00000139233.5	LLPH	yes	1103.01	-0.258611	0.0555764	-4.65325	3.26748e-06	1.80882e-05	1063.86	-0.0876906	0.0273865	-3.20197	0.00136493	0.00363698
ENSG00000139675.11	HNRNPA1L2	yes	298.754	0.415581	0.0712085	5.83612	5.34299e-09	5.20524e-08	243.712	0.272454	0.043048	6.32907	2.46645e-10	2.00265e-09
ENSG00000139793.17	MBNL2	yes	6749.51	-0.265672	0.0860681	-3.08676	0.00202348	0.00571025	2055.97	-0.42037	0.0686425	-6.12405	9.1226e-10	6.91656e-09
ENSG00000140105.16	WARS	yes	8158.86	-0.347088	0.0873754	-3.97237	7.11609e-05	0.00028952	5439.45	-0.178732	0.0370013	-4.83042	1.36243e-06	6.50368e-06
ENSG00000140259.6	MFAP1	yes	2269.65	-0.459096	0.0536068	-8.56413	1.08894e-17	3.84802e-16	2127	-0.176908	0.0262606	-6.73665	1.62082e-11	1.53726e-10
ENSG00000140488.13	CELF6	yes	3.47928	1.29974	0.265535	4.89481	9.83992e-07	6.11316e-06	1.78158	1.12356	0.166679	6.74086	1.57454e-11	1.49551e-10
ENSG00000140575.11	IQGAP1	yes	17318.8	-0.49849	0.0737521	-6.75899	1.38952e-11	2.10216e-10	9086.92	-0.344564	0.0463111	-7.4402	1.00533e-13	1.21932e-12
ENSG00000140694.15	PARN	yes	2870.43	-0.160856	0.0631458	-2.54737	0.0108537	0.0249256	2592.5	-0.0844859	0.022052	-3.83121	0.000127514	0.000424736
ENSG00000140939.13	NOL3	yes	6570.11	0.536884	0.146741	3.65872	0.000253481	0.000905175	2445.37	0.329284	0.0594971	5.53445	3.12208e-08	1.91466e-07
ENSG00000141076.16	CIRH1A	yes	4038.29	-0.315719	0.089234	-3.5381	0.000403013	0.00136928	1505.46	-0.130237	0.0375855	-3.4651	0.000530044	0.0015499
ENSG00000141367.10	CLTC	yes	27745.5	-0.607308	0.0727161	-8.35177	6.72484e-17	2.14403e-15	25699.4	-0.389932	0.0416641	-9.35893	8.05513e-21	1.86456e-19
ENSG00000141994.14	DUS3L	yes	1103.32	0.321236	0.0793438	4.04865	5.15129e-05	0.000216859	1212.86	0.386328	0.0433696	8.9078	5.20544e-19	1.03902e-17
ENSG00000142657.19	PGD	yes	3661.97	-0.461543	0.106133	-4.34874	1.36922e-05	6.56361e-05	4972.19	-0.198273	0.0406817	-4.87376	1.09496e-06	5.31114e-06
ENSG00000142798.15	HSPG2	yes	38837.8	-0.826377	0.191442	-4.3166	1.5845e-05	7.48531e-05	11309.1	-0.320939	0.0956377	-3.35578	0.000791421	0.0022303
ENSG00000142864.13	SERBP1	yes	13526.8	-0.372683	0.0618921	-6.0215	1.72809e-09	1.82301e-08	13965.7	-0.18089	0.0290057	-6.23636	4.47875e-10	3.53118e-09
ENSG00000143319.15	ISG20L2	yes	1999.31	-0.173106	0.0636865	-2.71809	0.00656601	0.0160554	2280.18	-0.0932906	0.0314741	-2.96404	0.00303628	0.00746174
ENSG00000143621.15	ILF2	yes	6614.95	-0.223606	0.0688978	-3.24547	0.00117256	0.00353502	8042.31	-0.0883034	0.033708	-2.61966	0.00880178	0.0192987
ENSG00000143748.16	NVL	yes	918.62	0.166284	0.0559353	2.9728	0.002951	0.00796776	1526.88	0.230993	0.0642414	3.5957	0.000323522	0.00098851
ENSG00000143761.12	ARF1	yes	28217.5	-0.286099	0.0650458	-4.39843	1.09039e-05	5.36666e-05	35608	-0.107716	0.0364314	-2.95667	0.00310981	0.00762351
ENSG00000143793.11	C1orf35	yes	726.872	0.479572	0.0876869	5.46914	4.52228e-08	3.65802e-07	1130.27	0.292026	0.0515788	5.66175	1.49839e-08	9.6604e-08
ENSG00000143799.11	PARP1	yes	5802.68	-0.42971	0.0851093	-5.04892	4.44323e-07	2.94172e-06	8875.05	-0.141651	0.0371892	-3.80892	0.000139575	0.000461775
ENSG00000143870.11	PDIA6	yes	11395.7	-0.437473	0.0916783	-4.77183	1.8256e-06	1.07008e-05	11341.4	-0.375732	0.050395	-7.45573	8.93696e-14	1.09025e-12
ENSG00000143889.14	HNRNPLL	yes	1749.46	-0.287387	0.0715879	-4.01447	5.95796e-05	0.00024693	1882.81	-0.108549	0.0257533	-4.21494	2.49841e-05	9.54777e-05
ENSG00000144028.13	SNRNP200	yes	16671.2	-0.249111	0.0691364	-3.60317	0.000314355	0.00109636	13205.1	-0.118239	0.0343674	-3.44045	0.000580737	0.00168413
ENSG00000144048.9	DUSP11	yes	1480.66	-0.164058	0.0625769	-2.62171	0.00874899	0.0206122	1039.34	-0.0779955	0.0279152	-2.79402	0.00520575	0.0121043
ENSG00000144161.11	ZC3H8	yes	479.058	0.501038	0.0690743	7.25361	4.05808e-13	7.79054e-12	631.304	0.277625	0.0357438	7.76708	8.03135e-15	1.07303e-13
ENSG00000144231.9	POLR2D	yes	1760.6	-0.119599	0.0484829	-2.46682	0.013632	0.0304023	2090.35	-0.109081	0.0331238	-3.29315	0.000990733	0.00273019
ENSG00000144635.7	DYNC1LI1	yes	1660.32	-0.387535	0.0697895	-5.55291	2.80945e-08	2.36869e-07	2501.56	-0.193317	0.026946	-7.17424	7.27109e-13	8.07196e-12
ENSG00000144867.10	SRPRB	yes	3540.74	-0.481299	0.0926321	-5.19581	2.03828e-07	1.44673e-06	5693.16	-0.222921	0.0494913	-4.50425	6.66066e-06	2.81725e-05
ENSG00000144895.10	EIF2A	yes	7235.21	-0.414275	0.0790558	-5.24029	1.60327e-07	1.16251e-06	5899.16	-0.121939	0.0357083	-3.41487	0.000638124	0.00183487
ENSG00000145050.14	MANF	yes	2289.32	-0.520394	0.118388	-4.39565	1.10441e-05	5.42882e-05	5263.23	-0.156068	0.0570776	-2.73432	0.00625097	0.0142363
ENSG00000145354.8	CISD2	yes	3093.08	-0.334298	0.0886408	-3.77138	0.000162346	0.000607244	1529.44	-0.18982	0.0325227	-5.83655	5.32943e-09	3.64292e-08
ENSG00000145414.7	NAF1	yes	615.138	-0.305982	0.071077	-4.30494	1.6703e-05	7.86646e-05	556.455	-0.127228	0.0378004	-3.36577	0.000763295	0.00215746
ENSG00000145833.14	DDX46	yes	3382.69	-0.189817	0.0717969	-2.64381	0.00819782	0.0194661	2867.31	-0.116312	0.0354517	-3.28087	0.00103489	0.00283925
ENSG00000145907.13	G3BP1	yes	10022.8	-0.32397	0.0662735	-4.88838	1.01671e-06	6.29017e-06	7937.81	-0.19009	0.0341189	-5.57139	2.52715e-08	1.57066e-07
ENSG00000146223.13	RPL7L1	yes	5295.03	-0.203132	0.0488008	-4.16248	3.14815e-05	0.000139017	7654.51	-0.116518	0.030775	-3.78612	0.000153018	0.000502358
ENSG00000146282.16	RARS2	yes	1967.98	-0.197973	0.0653568	-3.0291	0.00245281	0.00677216	1695.32	-0.127086	0.0387699	-3.27796	0.00104562	0.00286571
ENSG00000146701.10	MDH2	yes	11188	-0.466759	0.109181	-4.27511	1.91046e-05	8.86595e-05	13962.2	-0.0990182	0.0442252	-2.23895	0.0251588	0.0486271
ENSG00000147065.15	MSN	yes	45503.6	-0.436664	0.0779848	-5.59935	2.15156e-08	1.86479e-07	6961.12	-0.267021	0.0677816	-3.93944	8.16727e-05	0.000282913
ENSG00000147649.8	MTDH	yes	7763.48	-0.285663	0.0811157	-3.52167	0.000428838	0.00144618	6461.05	-0.179996	0.049056	-3.6692	0.00024331	0.000762366
ENSG00000148248.12	SURF4	yes	12372.7	-0.506215	0.0663393	-7.6307	2.33483e-14	5.30589e-13	18845.9	-0.200783	0.0316198	-6.34993	2.15417e-10	1.76461e-09
ENSG00000149016.14	TUT1	yes	851.102	0.37401	0.0789084	4.73981	2.13921e-06	1.23275e-05	1371.83	0.220656	0.054336	4.06096	4.88711e-05	0.000176795
ENSG00000149532.14	CPSF7	yes	5567.22	0.411975	0.0598625	6.88202	5.90115e-12	9.50922e-11	5197.06	0.113929	0.0282122	4.03827	5.38469e-05	0.000192948
ENSG00000150753.10	CCT5	yes	7281.11	-0.284598	0.0679592	-4.18778	2.81697e-05	0.00012576	6826.96	-0.136826	0.0396724	-3.44888	0.000562911	0.00163709
ENSG00000151247.11	EIF4E	yes	1622.99	-0.50793	0.0977394	-5.19678	2.02768e-07	1.43992e-06	1671.76	-0.206977	0.0309194	-6.69409	2.17018e-11	2.02352e-10
ENSG00000151304.5	SRFBP1	yes	775.075	-0.382761	0.0913941	-4.18803	2.81384e-05	0.000125659	574.699	-0.216713	0.0533545	-4.06176	4.8705e-05	0.000176242
ENSG00000151923.16	TIAL1	yes	4002.59	0.194446	0.0498675	3.89925	9.64907e-05	0.000380456	3892	0.0805603	0.0226467	3.55727	0.000374731	0.00113148
ENSG00000152234.14	ATP5A1	yes	35221.2	-0.964205	0.143848	-6.70295	2.0426e-11	3.00361e-10	24739.9	-0.163893	0.0378168	-4.33388	1.46507e-05	5.83166e-05
ENSG00000152518.6	ZFP36L2	yes	9268.87	-0.187224	0.0822999	-2.2749	0.0229117	0.0474564	10234.9	0.166389	0.073783	2.25512	0.0241258	0.0468165
ENSG00000152601.16	MBNL1	yes	9939.49	-0.245479	0.0696793	-3.52298	0.000426723	0.00143984	5893.22	-0.254659	0.0421569	-6.04075	1.53403e-09	1.12714e-08
ENSG00000153015.14	CWC27	yes	1291.03	-0.290529	0.0640162	-4.53837	5.66909e-06	2.97928e-05	1082.68	-0.117153	0.0295489	-3.96473	7.34782e-05	0.000256741
ENSG00000153113.22	CAST	yes	16879.2	-0.231213	0.0866789	-2.66746	0.00764264	0.0183084	10861.8	-0.214123	0.0380635	-5.62541	1.85071e-08	1.17714e-07
ENSG00000153187.15	HNRNPU	yes	21715.8	-0.263881	0.0547217	-4.82224	1.41958e-06	8.50504e-06	21130.6	-0.0742762	0.0245152	-3.0298	0.0024472	0.00614949
ENSG00000153944.9	MSI2	yes	6469.63	-0.598229	0.138908	-4.30667	1.65733e-05	7.80962e-05	4821.63	-0.109505	0.0414071	-2.64458	0.00817916	0.0180987
ENSG00000154556.16	SORBS2	yes	6277.61	-0.449257	0.118649	-3.78642	0.000152832	0.000575608	5400.11	-0.250912	0.0520188	-4.82348	1.41072e-06	6.71642e-06
ENSG00000154719.12	MRPL39	yes	1356.65	-0.285305	0.0776352	-3.67495	0.000237897	0.000855987	864.483	-0.129242	0.0356701	-3.62324	0.000290934	0.000898197
ENSG00000154743.16	TSEN2	yes	382.973	0.228139	0.0761568	2.99566	0.00273855	0.00746438	562.37	0.217937	0.0319096	6.82983	8.50161e-12	8.3155e-11
ENSG00000155363.17	MOV10	yes	2813.13	0.588014	0.0776287	7.5747	3.59968e-14	7.97805e-13	4049.96	0.231567	0.0327484	7.0711	1.5371e-12	1.64052e-11
ENSG00000155636.13	RBM45	yes	500.84	0.174467	0.053212	3.27872	0.00104279	0.00318973	570.957	0.119921	0.0262949	4.56062	5.1002e-06	2.20393e-05
ENSG00000156110.12	ADK	yes	1168.64	-0.500351	0.113075	-4.42495	9.64655e-06	4.81221e-05	1308.59	-0.215236	0.0378608	-5.68492	1.30875e-08	8.50259e-08
ENSG00000156508.16	EEF1A1	yes	417650	-0.42725	0.0987149	-4.32812	1.5039e-05	7.15322e-05	302043	-0.160088	0.0417568	-3.83381	0.000126174	0.000420592
ENSG00000156735.9	BAG4	yes	1395.51	-0.315236	0.0795553	-3.96248	7.41762e-05	0.000300482	1077.4	-0.197268	0.0507147	-3.88975	0.000100348	0.000341464
ENSG00000157895.10	C12orf43	yes	1157.28	-0.230578	0.0491992	-4.68663	2.77745e-06	1.56063e-05	786.288	-0.0673144	0.0283884	-2.37119	0.0177307	0.0357213
ENSG00000158417.9	EIF5B	yes	7844.08	-0.234879	0.100585	-2.33512	0.0195371	0.0414071	8123.56	-0.529698	0.0457817	-11.5701	5.84251e-31	2.68911e-29
ENSG00000159111.11	MRPL10	yes	3290.75	-0.172994	0.0664689	-2.60264	0.009251	0.021648	2085.93	-0.0831644	0.0260447	-3.19315	0.00140732	0.00373538
ENSG00000159176.12	CSRP1	yes	9901.05	-0.417902	0.106237	-3.93368	8.36544e-05	0.000334968	39553.6	-0.341108	0.0877701	-3.88638	0.000101748	0.000345786
ENSG00000159228.11	CBR1	yes	4407.5	-0.320848	0.116892	-2.74483	0.00605419	0.0149603	3218.2	-0.287536	0.0530841	-5.4166	6.07424e-08	3.5856e-07
ENSG00000159409.13	CELF3	yes	3.19289	1.17307	0.173512	6.76076	1.37272e-11	2.07821e-10	9.76197	0.76882	0.148655	5.17185	2.31786e-07	1.25262e-06
ENSG00000160201.10	U2AF1	yes	55.1808	1.1456	0.202158	5.66683	1.45467e-08	1.3033e-07	39.2498	0.792347	0.125719	6.30251	2.92871e-10	2.36014e-09
ENSG00000160679.11	CHTOP	yes	3674.06	0.177649	0.0444374	3.99773	6.39517e-05	0.000262974	4039.19	0.159001	0.0220588	7.20806	5.67556e-13	6.39724e-12
ENSG00000160710.14	ADAR	yes	17015.1	-0.180965	0.0629773	-2.8735	0.00405948	0.0105243	15760.6	-0.123082	0.0392199	-3.13824	0.00169964	0.0044293
ENSG00000161265.13	U2AF1L4	yes	446.028	1.04082	0.122955	8.46503	2.56088e-17	8.67215e-16	359.52	0.599102	0.0541012	11.0737	1.68263e-28	6.68356e-27
ENSG00000161547.13	SRSF2	yes	5377.4	0.466417	0.0615777	7.57444	3.60683e-14	7.98978e-13	5411.49	0.219107	0.0279761	7.83193	4.80418e-15	6.55988e-14
ENSG00000161813.19	LARP4	yes	3089.31	-0.37351	0.114346	-3.26649	0.00108889	0.00331614	2718.43	-0.272651	0.0413829	-6.58851	4.44268e-11	3.98257e-10
ENSG00000161960.13	EIF4A1	yes	479.372	1.52388	0.146288	10.417	2.07476e-25	1.77535e-23	331.641	0.735552	0.0645069	11.4027	4.05381e-30	1.77621e-28
ENSG00000162231.12	NXF1	yes	3780.55	0.582066	0.0707459	8.22756	1.91072e-16	5.74697e-15	5418.53	0.370998	0.0353675	10.4898	9.62465e-26	3.1569e-24
ENSG00000162517.11	PEF1	yes	4289.32	-0.343316	0.0597921	-5.74183	9.36562e-09	8.71203e-08	4269.59	-0.0860032	0.0367503	-2.34021	0.0192731	0.0384388
ENSG00000162642.12	C1orf52	yes	731.907	0.283619	0.0586781	4.83348	1.3417e-06	8.08345e-06	641.567	0.297336	0.0297702	9.9877	1.72531e-23	4.8466e-22
ENSG00000162664.15	ZNF326	yes	1487.79	0.298682	0.0621501	4.80583	1.54114e-06	9.1556e-06	1367.76	0.145159	0.0294664	4.92626	8.38189e-07	4.14204e-06
ENSG00000162851.7	TFB2M	yes	768.809	-0.408418	0.0875581	-4.66454	3.09307e-06	1.72179e-05	955.892	-0.160745	0.040539	-3.96519	7.33373e-05	0.000256316
ENSG00000163156.10	SCNM1	yes	1291.53	0.24384	0.0917327	2.65816	0.00785689	0.0187517	1009.83	0.204896	0.0456952	4.48398	7.32645e-06	3.07723e-05
ENSG00000163320.9	CGGBP1	yes	5678.12	-0.327629	0.084136	-3.89405	9.85856e-05	0.000387559	4665.11	-0.150149	0.030826	-4.87085	1.11117e-06	5.38449e-06
ENSG00000163399.14	ATP1A1	yes	54062	-0.870025	0.145592	-5.97575	2.29027e-09	2.37703e-08	40401.6	-0.142306	0.0486413	-2.92563	0.00343763	0.00834327
ENSG00000163468.13	CCT3	yes	11309	-0.156653	0.0692619	-2.26175	0.0237127	0.0488802	17339.5	-0.11376	0.0417099	-2.72742	0.00638325	0.0144993
ENSG00000163577.6	EIF5A2	yes	534.63	-0.544105	0.178295	-3.05171	0.00227539	0.00633843	240.104	-0.278487	0.0711429	-3.91447	9.06018e-05	0.000311207
ENSG00000163605.13	PPP4R2	yes	2862.94	-0.423093	0.0892001	-4.74319	2.10378e-06	1.21379e-05	3013.35	-0.154923	0.0365472	-4.239	2.24517e-05	8.65829e-05
ENSG00000163694.13	RBM47	yes	9049.24	-0.561812	0.103186	-5.44468	5.18988e-08	4.14584e-07	12238.6	-0.464886	0.0464842	-10.0009	1.50967e-23	4.25891e-22
ENSG00000163877.9	SNIP1	yes	1077.36	-0.274495	0.0591356	-4.64179	3.45404e-06	1.90133e-05	1097.71	-0.0594978	0.0244184	-2.43659	0.0148263	0.0305565
ENSG00000163882.8	POLR2H	yes	2589.52	0.323222	0.0925739	3.49151	0.0004803	0.00159868	2759.01	0.224144	0.0511502	4.38207	1.1756e-05	4.75324e-05
ENSG00000163902.10	RPN1	yes	18099.4	-0.572113	0.081104	-7.05407	1.73758e-12	3.04757e-11	21666.5	-0.187645	0.0420403	-4.46346	8.06455e-06	3.35637e-05
ENSG00000164062.11	APEH	yes	5062.2	-0.723388	0.150827	-4.79615	1.61743e-06	9.56916e-06	7513.11	-0.186023	0.0410526	-4.53134	5.86119e-06	2.50605e-05
ENSG00000164134.11	NAA15	yes	2616.59	-0.366108	0.0807201	-4.53552	5.74615e-06	3.015e-05	2140.42	-0.162898	0.0386571	-4.21391	2.50986e-05	9.58782e-05
ENSG00000164164.14	OTUD4	yes	3288.17	-0.173883	0.075351	-2.30763	0.0210196	0.0440953	1701.86	-0.146236	0.0519758	-2.81353	0.00490003	0.011474
ENSG00000164338.8	UTP15	yes	765.724	-0.197694	0.0792753	-2.49377	0.0126395	0.0284771	751.256	-0.0855899	0.0350249	-2.44369	0.0145381	0.0300264
ENSG00000164548.9	TRA2A	yes	3255.95	0.514231	0.0656212	7.83635	4.63822e-15	1.16337e-13	3744.93	0.238537	0.0314033	7.5959	3.05649e-14	3.8925e-13
ENSG00000164609.8	SLU7	yes	3674.89	-0.323526	0.0690823	-4.6832	2.82434e-06	1.58387e-05	2579.38	-0.164917	0.0225435	-7.3155	2.56422e-13	2.99217e-12
ENSG00000164896.18	FASTK	yes	3706.84	0.279744	0.123763	2.26031	0.0238021	0.0490292	5264.56	0.231302	0.0562875	4.10929	3.96873e-05	0.000146141
ENSG00000164902.12	PHAX	yes	2509.48	-0.317228	0.0627628	-5.05441	4.31732e-07	2.86674e-06	1908.01	-0.208956	0.0260476	-8.02209	1.03962e-15	1.52211e-14
ENSG00000165280.14	VCP	yes	16273.7	-0.476054	0.0516356	-9.21949	2.98509e-20	1.41426e-18	24661.7	-0.20839	0.0321189	-6.48809	8.69323e-11	7.47087e-10
ENSG00000165424.6	ZCCHC24	yes	1223.27	-0.354111	0.122563	-2.88922	0.00386194	0.0100734	2444.71	-0.307423	0.0507045	-6.06304	1.33572e-09	9.9022e-09
ENSG00000165494.9	PCF11	yes	3260.03	0.274297	0.0755839	3.62904	0.00028448	0.00100331	3467.06	0.283409	0.0406042	6.97979	2.95624e-12	3.05158e-11
ENSG00000165629.18	ATP5C1	yes	10736.8	-0.358059	0.0833562	-4.29553	1.74275e-05	8.171e-05	7116.68	-0.0817278	0.0361883	-2.2584	0.0239206	0.0464689
ENSG00000165630.12	PRPF18	yes	535.758	-0.380939	0.056449	-6.74838	1.49503e-11	2.25543e-10	476.531	-0.14454	0.0282119	-5.12339	3.00097e-07	1.5919e-06
ENSG00000165732.11	DDX21	yes	4819.77	-0.299383	0.105675	-2.83305	0.00461063	0.0117688	4436.45	-0.259772	0.0649379	-4.00032	6.32571e-05	0.000223504
ENSG00000165733.7	BMS1	yes	2686.81	-0.131988	0.0488374	-2.7026	0.00688	0.016715	2841.23	-0.0778279	0.030407	-2.55954	0.0104811	0.0225391
ENSG00000165934.11	CPSF2	yes	2363.48	-0.481394	0.086523	-5.56377	2.64009e-08	2.24303e-07	3227.72	-0.317962	0.0320563	-9.91886	3.44682e-23	9.44215e-22
ENSG00000166133.16	RPUSD2	yes	516.585	-0.271868	0.0809192	-3.35975	0.000780136	0.00246027	517.575	0.102617	0.0408	2.51513	0.011899	0.0251914
ENSG00000166181.11	API5	yes	5215.15	-0.408041	0.0645068	-6.32556	2.52322e-10	3.09583e-09	4741.97	-0.223199	0.029721	-7.5098	5.92186e-14	7.34381e-13
ENSG00000166197.15	NOLC1	yes	4138.99	-0.206561	0.0717235	-2.87996	0.00397721	0.0103403	6809.86	-0.114224	0.0393906	-2.89978	0.00373427	0.00899127
ENSG00000166598.11	HSP90B1	yes	57893.9	-0.284943	0.0793386	-3.59148	0.000328804	0.0011412	73143.8	-0.357942	0.0509679	-7.02289	2.17325e-12	2.28188e-11
ENSG00000166831.7	RBPMS2	yes	886.863	-0.473566	0.149338	-3.1711	0.00151863	0.00443502	710.451	-0.229767	0.0816025	-2.81569	0.00486725	0.011406
ENSG00000166913.11	YWHAB	yes	17979.1	-0.456934	0.059701	-7.65371	1.95262e-14	4.47751e-13	13449.5	-0.331008	0.0287162	-11.5269	9.65916e-31	4.38482e-29
ENSG00000167004.11	PDIA3	yes	29165.8	-0.356019	0.0657719	-5.41293	6.20005e-08	4.88658e-07	53158.7	-0.351501	0.05174	-6.7936	1.09367e-11	1.05364e-10
ENSG00000167005.12	NUDT21	yes	5414.9	-0.453626	0.0831451	-5.45584	4.87422e-08	3.91548e-07	3777.7	-0.16542	0.0379134	-4.36311	1.28224e-05	5.15348e-05
ENSG00000167085.10	PHB	yes	6488.24	-0.412406	0.094707	-4.35455	1.33342e-05	6.41104e-05	5357.44	-0.0806203	0.0358524	-2.24867	0.0245334	0.0475384
ENSG00000167258.12	CDK12	yes	3077.79	-0.159765	0.068484	-2.33288	0.0196547	0.0416358	2950.72	-0.223174	0.0503971	-4.42832	9.4969e-06	3.90706e-05
ENSG00000167281.17	RBFOX3	yes	8.72159	2.25162	0.199197	11.3035	1.26089e-29	1.82728e-27	577.466	-0.439698	0.139532	-3.15123	0.00162586	0.00425656
ENSG00000167325.13	RRM1	yes	2924.07	-0.350388	0.0690455	-5.07474	3.88017e-07	2.60094e-06	2972.95	-0.208048	0.0326369	-6.37464	1.83391e-10	1.5195e-09
ENSG00000167721.9	TSR1	yes	2853.53	-0.157634	0.0669245	-2.3554	0.0185027	0.0395441	1998.44	-0.169047	0.0357345	-4.73062	2.23831e-06	1.02748e-05
ENSG00000167815.10	PRDX2	yes	10657.7	-0.428118	0.115568	-3.70445	0.000211846	0.000772717	13949.4	-0.110094	0.0468045	-2.35221	0.0186621	0.0373647
ENSG00000167881.13	SRP68	yes	5611.12	-0.237808	0.0479643	-4.95803	7.12125e-07	4.53478e-06	5066.5	-0.139382	0.0217727	-6.40169	1.53668e-10	1.28448e-09
ENSG00000167962.11	ZNF598	yes	1345.68	0.268112	0.0722014	3.7134	0.000204495	0.000748887	2229.56	0.259978	0.0380258	6.83687	8.0941e-12	7.93449e-11
ENSG00000167978.15	SRRM2	yes	33180.2	0.658557	0.0783193	8.40862	4.14871e-17	1.36517e-15	32240.6	0.299608	0.0412464	7.26385	3.76233e-13	4.3317e-12
ENSG00000168092.12	PAFAH1B2	yes	6231.47	-0.405914	0.0532913	-7.61689	2.5986e-14	5.86812e-13	4972.01	-0.181094	0.0274665	-6.59327	4.30231e-11	3.86371e-10
ENSG00000168298.5	HIST1H1E	yes	8.80464	0.629103	0.213914	2.94091	0.00327248	0.00871333	111.129	0.396763	0.141247	2.80901	0.00496946	0.0116181
ENSG00000168438.13	CDC40	yes	1430.02	-0.289315	0.0915881	-3.15887	0.00158381	0.00460194	1049.81	-0.321103	0.0557433	-5.76038	8.39229e-09	5.57908e-08
ENSG00000168488.17	ATXN2L	yes	6072.96	0.277179	0.0637736	4.3463	1.38455e-05	6.62876e-05	5231.59	0.18916	0.0369283	5.12236	3.01734e-07	1.59952e-06
ENSG00000168724.13	DNAJC21	yes	2997.95	-0.267746	0.072478	-3.69417	0.000220608	0.000800808	3001.71	-0.127964	0.0323783	-3.95216	7.74483e-05	0.000269616
ENSG00000168807.15	SNTB2	yes	2508.51	-0.224458	0.0851574	-2.6358	0.00839387	0.0198757	2809.14	-0.300823	0.0477501	-6.29996	2.97727e-10	2.39733e-09
ENSG00000168827.13	GFM1	yes	3133.09	-0.715981	0.110965	-6.45229	1.10173e-10	1.43407e-09	2538.81	-0.274257	0.0419672	-6.53504	6.35914e-11	5.58954e-10
ENSG00000169045.16	HNRNPH1	yes	15143.5	0.643382	0.0662595	9.71003	2.7326e-22	1.64725e-20	11268.7	0.523322	0.0328792	15.9165	4.86855e-57	1.23206e-54
ENSG00000169057.18	MECP2	yes	4944.93	-0.169111	0.0641699	-2.63536	0.00840486	0.0198984	3885.74	-0.0763169	0.0319583	-2.38802	0.0169396	0.0343382
ENSG00000169100.11	SLC25A6	yes	40292.3	-0.399723	0.125537	-3.1841	0.00145207	0.0042632	51297.5	0.155551	0.0623586	2.49446	0.0126148	0.0265005
ENSG00000169249.11	ZRSR2	yes	792.892	0.288926	0.0712089	4.05745	4.96114e-05	0.000209692	618.031	0.364698	0.0408537	8.92692	4.38018e-19	8.79602e-18
ENSG00000169251.11	NMD3	yes	4058.71	-0.461998	0.0848195	-5.44683	5.12752e-08	4.10059e-07	2791.52	-0.196863	0.035026	-5.62048	1.90429e-08	1.20966e-07
ENSG00000169564.6	PCBP1	yes	13624.1	-0.316213	0.0799342	-3.95592	7.62398e-05	0.000307914	7767.69	-0.157843	0.0393497	-4.0113	6.03854e-05	0.000214158
ENSG00000170027.6	YWHAG	yes	12825.4	-0.272205	0.0702758	-3.87338	0.000107336	0.000418892	10815.1	-0.120086	0.0395597	-3.03557	0.00240085	0.00604451
ENSG00000170248.12	PDCD6IP	yes	7647.24	-0.453793	0.0858694	-5.28468	1.25922e-07	9.35418e-07	8148.16	-0.290074	0.0320827	-9.04144	1.54627e-19	3.23941e-18
ENSG00000171262.10	FAM98B	yes	2107.69	-0.447273	0.058251	-7.67837	1.61126e-14	3.73052e-13	2191.55	-0.171052	0.0323002	-5.29568	1.18574e-07	6.69399e-07
ENSG00000171314.8	PGAM1	yes	4575.05	-0.471384	0.0978119	-4.81929	1.4407e-06	8.62316e-06	1259.15	-0.248103	0.0391389	-6.33905	2.31189e-10	1.88564e-09
ENSG00000171566.10	PLRG1	yes	2842.25	-0.275367	0.0453721	-6.06908	1.28642e-09	1.39048e-08	2177.38	-0.10307	0.0183961	-5.60282	2.10887e-08	1.33005e-07
ENSG00000172062.15	SMN1	yes	220.453	0.208311	0.0911384	2.28565	0.0222745	0.0463125	223.621	0.137922	0.0475473	2.90074	0.00372281	0.00896859
ENSG00000172409.5	CLP1	yes	619.767	-0.419974	0.0527871	-7.956	1.77684e-15	4.70917e-14	481.358	-0.134118	0.0266156	-5.03909	4.67753e-07	2.40856e-06
ENSG00000172667.9	ZMAT3	yes	3280.69	-0.597479	0.117543	-5.08309	3.71351e-07	2.49935e-06	1205.6	-0.449417	0.0485583	-9.2552	2.13824e-20	4.79307e-19
ENSG00000172893.14	DHCR7	yes	2072.25	-0.796769	0.167369	-4.76054	1.93072e-06	1.12464e-05	4380.51	-0.191007	0.0552203	-3.45899	0.000542204	0.0015822
ENSG00000173230.14	GOLGB1	yes	10333.3	-0.203896	0.0816287	-2.49785	0.0124948	0.0281949	16468.1	-0.225883	0.038147	-5.92139	3.19229e-09	2.24745e-08
ENSG00000173575.17	CHD2	yes	5707.3	0.239355	0.0631996	3.78728	0.000152304	0.000573873	5486.63	0.163179	0.036662	4.45091	8.55071e-06	3.54292e-05
ENSG00000173674.9	EIF1AX	yes	5007.59	-0.413554	0.0972923	-4.25064	2.13162e-05	9.77803e-05	3851.3	-0.136097	0.0279002	-4.878	1.07165e-06	5.20826e-06
ENSG00000173914.10	RBM4B	yes	975.519	0.202739	0.061102	3.31804	0.000906516	0.0028145	991.76	0.187409	0.0288815	6.48888	8.64741e-11	7.44116e-10
ENSG00000173933.18	RBM4	yes	741.798	-0.177056	0.0586294	-3.01991	0.00252849	0.00695435	997.373	0.114947	0.0340828	3.37259	0.000744647	0.00211091
ENSG00000174173.6	TRMT10C	yes	1123.72	-0.509232	0.0960281	-5.30294	1.13949e-07	8.51622e-07	1149.25	-0.0842358	0.0362199	-2.32568	0.0200357	0.0397681
ENSG00000174231.15	PRPF8	yes	19546.3	-0.322469	0.0618282	-5.21556	1.83265e-07	1.31212e-06	17981.8	-0.268912	0.0371325	-7.24195	4.42267e-13	5.04662e-12
ENSG00000174740.7	PABPC5	yes	71.533	-0.465516	0.171088	-2.72092	0.00651013	0.0159396	140.571	-0.366032	0.101379	-3.61052	0.000305584	0.000939408
ENSG00000174780.14	SRP72	yes	5812.37	-0.386019	0.0658879	-5.85873	4.66423e-09	4.596e-08	5598.59	-0.261505	0.0358255	-7.2994	2.89046e-13	3.35511e-12
ENSG00000174891.11	RSRC1	yes	1291.71	-0.361234	0.0752613	-4.79973	1.58878e-06	9.41519e-06	1079.76	-0.202477	0.0333437	-6.07242	1.25995e-09	9.3755e-09
ENSG00000174953.12	DHX36	yes	2802.13	-0.295513	0.0683362	-4.3244	1.52951e-05	7.25816e-05	2486.77	-0.106897	0.0420882	-2.53983	0.0110908	0.0236759
ENSG00000176393.9	RNPEP	yes	4511.33	-0.14023	0.0616616	-2.27418	0.0229552	0.047528	5119.41	-0.166936	0.0345232	-4.83547	1.32829e-06	6.35217e-06
ENSG00000176444.17	CLK2	yes	2107.81	1.09983	0.0779765	14.1047	3.55447e-45	8.9993e-42	1965.67	0.612425	0.0323379	18.9383	5.5141e-80	1.68481e-76
ENSG00000176473.12	WDR25	yes	550.35	-0.345407	0.0738315	-4.67831	2.8925e-06	1.61915e-05	794.574	-0.105726	0.0388992	-2.71794	0.00656891	0.01487
ENSG00000176986.13	SEC24C	yes	2930.82	-0.29704	0.0932893	-3.18407	0.00145218	0.00426324	3063.51	-0.339781	0.0816146	-4.16324	3.13768e-05	0.000117844
ENSG00000177192.12	PUS1	yes	882.32	0.454253	0.0953839	4.76237	1.91334e-06	1.11603e-05	1030.66	0.393691	0.0532552	7.39253	1.44058e-13	1.71373e-12
ENSG00000177613.8	CSTF2T	yes	2371.24	-0.356701	0.0530962	-6.71802	1.84215e-11	2.73689e-10	2041.19	-0.201308	0.0347113	-5.79948	6.65228e-09	4.49074e-08
ENSG00000177885.12	GRB2	yes	8698.91	-0.228521	0.053437	-4.27646	1.89886e-05	8.81839e-05	7434.02	-0.146519	0.0212901	-6.88204	5.90028e-12	5.86793e-11
ENSG00000177889.8	UBE2N	yes	4970.05	-0.46877	0.0871492	-5.37894	7.49264e-08	5.79082e-07	6109.71	-0.146271	0.0353962	-4.13238	3.59026e-05	0.000133267
ENSG00000178105.8	DDX10	yes	1656.68	-0.273391	0.0808049	-3.38335	0.000716063	0.00227875	1351.88	-0.14569	0.0313635	-4.64521	3.39726e-06	1.51349e-05
ENSG00000178695.5	KCTD12	yes	8139.66	-0.572955	0.13903	-4.1211	3.77068e-05	0.000163356	3402	-0.347806	0.0769267	-4.52127	6.14696e-06	2.61809e-05
ENSG00000179218.12	CALR	yes	58252.8	-0.298491	0.0748657	-3.98702	6.69085e-05	0.000274085	72845.8	-0.216649	0.0451512	-4.7983	1.6002e-06	7.55607e-06
ENSG00000179335.17	CLK3	yes	3097.35	0.485749	0.063402	7.66142	1.83891e-14	4.2348e-13	3209.1	0.220624	0.0269517	8.1859	2.70275e-16	4.16108e-15
ENSG00000179604.9	CDC42EP4	yes	3433.98	-0.330527	0.0893729	-3.69829	0.000217059	0.000789258	3479.92	-0.207363	0.0509545	-4.06958	4.70983e-05	0.000170833
ENSG00000180098.8	TRNAU1AP	yes	1085.81	0.237569	0.0773801	3.07015	0.00213949	0.00600024	652.327	0.116779	0.0347086	3.36457	0.000766638	0.00216614
ENSG00000180228.11	PRKRA	yes	2153.52	-0.209579	0.0714175	-2.93456	0.00334019	0.00887	2140.94	-0.0790734	0.0273019	-2.89626	0.0037764	0.0090773
ENSG00000181026.14	AEN	yes	2249.17	-0.346715	0.101997	-3.39925	0.000675716	0.00216411	1560.76	-0.132984	0.0555403	-2.39437	0.016649	0.0338136
ENSG00000181222.13	POLR2A	yes	13966.2	-0.296734	0.0802659	-3.69689	0.000218258	0.000793081	10533	-0.31153	0.0497087	-6.2671	3.67829e-10	2.93208e-09
ENSG00000181610.11	MRPS23	yes	2732.6	-0.304261	0.0943901	-3.22344	0.00126661	0.00378374	3244.4	-0.229987	0.0508567	-4.52225	6.11849e-06	2.60818e-05
ENSG00000182173.11	TSEN54	yes	1182.42	0.389567	0.0790156	4.93025	8.21242e-07	5.1821e-06	1665.46	0.320622	0.0433243	7.40053	1.35646e-13	1.61566e-12
ENSG00000182196.12	ARL6IP4	yes	126.99	1.37769	0.14252	9.66661	4.1801e-22	2.4646e-20	133.94	0.655558	0.0741907	8.83611	9.91099e-19	1.91756e-17
ENSG00000182768.8	NGRN	yes	2037.44	-0.406835	0.0631846	-6.43884	1.2039e-10	1.55935e-09	2543.91	-0.112551	0.0318172	-3.53741	0.000404072	0.00121225
ENSG00000182934.10	SRPR	yes	9996.01	-0.265503	0.0519767	-5.10812	3.2538e-07	2.21348e-06	14933	-0.252605	0.0383254	-6.59107	4.36681e-11	3.91721e-10
ENSG00000182944.16	EWSR1	yes	9830.56	0.211191	0.0448151	4.71249	2.44714e-06	1.39064e-05	12190.7	0.178305	0.0227629	7.83311	4.75944e-15	6.50325e-14
ENSG00000183431.10	SF3A3	yes	4157.39	-0.207945	0.0430923	-4.82557	1.39603e-06	8.37445e-06	3625.24	-0.0961522	0.0208706	-4.60707	4.08375e-06	1.79595e-05
ENSG00000183520.10	UTP11L	yes	1225.02	-0.149763	0.0556369	-2.69179	0.00710695	0.0171955	1463.21	-0.0958809	0.0282048	-3.39945	0.000675219	0.00193119
ENSG00000184110.13	EIF3C	yes	566.137	-0.423647	0.0967668	-4.37802	1.19765e-05	5.82594e-05	365.025	-0.13293	0.0545346	-2.43754	0.0147876	0.0304909
ENSG00000184343.9	SRPK3	yes	32.6461	1.6358	0.187665	8.71656	2.86772e-18	1.0952e-16	272.456	0.41506	0.105801	3.92302	8.74475e-05	0.000301362
ENSG00000184863.9	RBM33	yes	3126.79	0.603595	0.0570397	10.582	3.61153e-26	3.4014e-24	2141.22	0.229089	0.0370645	6.18081	6.37732e-10	4.93212e-09
ENSG00000185129.5	PURA	yes	4547.64	-0.320476	0.092729	-3.45605	0.000548162	0.00179787	2727.13	-0.300162	0.0459281	-6.53547	6.34088e-11	5.57596e-10
ENSG00000185163.8	DDX51	yes	1568.94	0.365733	0.0639661	5.7176	1.08037e-08	9.94021e-08	1397.84	0.245836	0.0344076	7.14482	9.01155e-13	9.90174e-12
ENSG00000185164.13	NOMO2	yes	730.511	-0.626884	0.115378	-5.43329	5.53237e-08	4.39415e-07	644.322	-0.541993	0.083453	-6.49459	8.32619e-11	7.17874e-10
ENSG00000185246.16	PRPF39	yes	1263.98	0.749235	0.0843019	8.88753	6.24844e-19	2.59094e-17	1701.68	0.524441	0.0367802	14.2588	3.95223e-46	4.95225e-44
ENSG00000185298.11	CCDC137	yes	958.918	0.188909	0.0780725	2.41966	0.0155348	0.0340186	1265.15	0.140451	0.0465344	3.01823	0.00254257	0.00636619
ENSG00000185651.13	UBE2L3	yes	4884.03	-0.254381	0.0574613	-4.42699	9.5556e-06	4.77214e-05	5563.5	-0.154828	0.033499	-4.62189	3.80266e-06	1.68034e-05
ENSG00000185728.15	YTHDF3	yes	5374.62	-0.390546	0.0806235	-4.84407	1.27208e-06	7.70497e-06	4555.58	-0.218486	0.0416354	-5.24759	1.541e-07	8.54053e-07
ENSG00000185896.10	LAMP1	yes	18008.4	-0.479958	0.0708164	-6.7775	1.22275e-11	1.86758e-10	18820.7	-0.224013	0.0329899	-6.79036	1.11856e-11	1.07657e-10
ENSG00000185946.14	RNPC3	yes	882.159	1.04733	0.10436	10.0357	1.0617e-23	7.49123e-22	478.737	0.568134	0.0441356	12.8725	6.43141e-38	4.61122e-36
ENSG00000186298.10	PPP1CC	yes	8238.49	-0.342308	0.065806	-5.20177	1.97395e-07	1.40478e-06	7144.28	-0.160058	0.0288646	-5.54515	2.93711e-08	1.80568e-07
ENSG00000187555.13	USP7	yes	6130.58	-0.295345	0.055984	-5.27552	1.3238e-07	9.79168e-07	7903.63	-0.0838733	0.0243491	-3.44462	0.000571867	0.0016607
ENSG00000187955.10	COL14A1	yes	2546.15	-0.573403	0.228726	-2.50695	0.0121779	0.0275651	2846.9	-0.53487	0.102296	-5.22865	1.70755e-07	9.39415e-07
ENSG00000188004.8	C1orf204	yes	90.2045	0.543272	0.1394	3.89721	9.73081e-05	0.000383293	46.0583	0.378594	0.077864	4.86225	1.1606e-06	5.59877e-06
ENSG00000189091.11	SF3B3	yes	9216.41	-0.336295	0.0573426	-5.86466	4.50053e-09	4.44181e-08	6683.98	-0.164147	0.0381396	-4.30386	1.67846e-05	6.61016e-05
ENSG00000189369.8	GSPT2	yes	610.77	-0.381471	0.112154	-3.40132	0.000670607	0.00215015	789.804	-0.141802	0.0598632	-2.36876	0.0178478	0.0359213
ENSG00000196305.16	IARS	yes	5999.85	-0.301914	0.0855635	-3.52854	0.00041786	0.00141415	5945.98	-0.176435	0.0430303	-4.10025	4.12708e-05	0.000151312
ENSG00000196419.11	XRCC6	yes	14618.2	-0.348436	0.0463992	-7.50952	5.93437e-14	1.27966e-12	15528.9	-0.14051	0.031356	-4.48112	7.42528e-06	3.11452e-05
ENSG00000196497.14	IPO4	yes	283.522	0.38192	0.110998	3.44078	0.000580032	0.00189145	378.258	0.14365	0.0564462	2.54491	0.0109307	0.0233617
ENSG00000196504.14	PRPF40A	yes	4821.62	-0.17206	0.0723087	-2.37951	0.0173355	0.0374153	4265.09	-0.110166	0.039916	-2.75993	0.00578129	0.0132716
ENSG00000196591.10	HDAC2	yes	3964.87	-0.23923	0.0699261	-3.42119	0.000623483	0.00201633	4926.28	-0.139227	0.0441364	-3.15448	0.00160786	0.00421362
ENSG00000196943.11	NOP9	yes	2484.96	-0.19062	0.0703595	-2.70924	0.00674385	0.0164296	2422.52	-0.133828	0.0290407	-4.6083	4.05974e-06	1.78639e-05
ENSG00000197043.12	ANXA6	yes	11427.3	-0.454359	0.097542	-4.65808	3.19172e-06	1.7712e-05	6188.53	-0.337065	0.0728161	-4.62899	3.67459e-06	1.62773e-05
ENSG00000197102.9	DYNC1H1	yes	20742.7	-0.45548	0.0702215	-6.48633	8.79497e-11	1.16149e-09	22229	-0.290246	0.0320749	-9.04901	1.44266e-19	3.03194e-18
ENSG00000197157.9	SND1	yes	13717.4	-0.286638	0.0628956	-4.55736	5.18005e-06	2.74372e-05	23936.9	-0.138046	0.0396136	-3.48481	0.000492488	0.00145195
ENSG00000197535.13	MYO5A	yes	2753.63	-0.467003	0.1183	-3.9476	7.89379e-05	0.000317916	1704.78	-0.330923	0.0552587	-5.98861	2.1164e-09	1.52486e-08
ENSG00000198015.11	MRPL42	yes	3292.6	-0.318466	0.0832988	-3.82318	0.000131743	0.000503269	3672.49	-0.120222	0.0350319	-3.43179	0.00059962	0.00173319
ENSG00000198301.10	SDAD1	yes	1406.03	-0.352865	0.0761449	-4.63412	3.58451e-06	1.96636e-05	1614.82	-0.242627	0.0435977	-5.56513	2.61952e-08	1.62324e-07
ENSG00000198900.5	TOP1	yes	5522.05	-0.365527	0.0687748	-5.31484	1.06748e-07	8.0179e-07	5865.12	-0.150738	0.0470662	-3.20267	0.00136158	0.00362854
ENSG00000204120.13	GIGYF2	yes	5741.12	-0.31387	0.0724589	-4.33169	1.47968e-05	7.04815e-05	4992.86	-0.254468	0.0369659	-6.88386	5.82524e-12	5.79765e-11
ENSG00000204531.14	POU5F1	yes	1985.19	1.35128	0.197611	6.83805	8.02801e-12	1.26153e-10	85.1135	1.07082	0.105682	10.1325	3.96225e-24	1.15894e-22
ENSG00000204560.8	DHX16	yes	2113.05	0.305634	0.0565086	5.40862	6.35114e-08	4.9956e-07	2045.3	0.139565	0.0196508	7.10224	1.22749e-12	1.32276e-11
ENSG00000204574.11	ABCF1	yes	3839.64	-0.238201	0.0703727	-3.38484	0.00071219	0.00226743	4639.13	-0.120218	0.0262049	-4.58761	4.48352e-06	1.95746e-05
ENSG00000204576.10	PRR3	yes	848.667	0.3154	0.0761291	4.14296	3.42848e-05	0.000150076	717.32	0.286119	0.0356763	8.01988	1.05852e-15	1.54807e-14
ENSG00000205323.7	SARNP	yes	143.614	0.334057	0.104562	3.19481	0.00139925	0.00412841	132.522	0.173542	0.047492	3.65412	0.000258061	0.000804778
ENSG00000205339.8	IPO7	yes	10001.3	-0.388698	0.0853336	-4.55504	5.23768e-06	2.77084e-05	7482.25	-0.344107	0.0486371	-7.07498	1.49469e-12	1.59857e-11
ENSG00000205531.11	NAP1L4	yes	7116.61	-0.150284	0.061453	-2.44551	0.0144646	0.0319873	6637.25	0.0594524	0.0251426	2.36461	0.0180493	0.0362858
ENSG00000213516.8	RBMXL1	yes	1050.42	-0.344037	0.0722226	-4.76356	1.90205e-06	1.11089e-05	1473.72	-0.194559	0.0436825	-4.45393	8.43117e-06	3.49723e-05
ENSG00000213585.9	VDAC1	yes	20053	-0.433235	0.0864321	-5.01243	5.37456e-07	3.50388e-06	9559.34	-0.119759	0.0348145	-3.43991	0.000581899	0.00168725
ENSG00000213782.6	DDX47	yes	123.973	1.36551	0.108903	12.5388	4.57666e-36	1.87604e-33	64.0707	0.674562	0.0615053	10.9675	5.47388e-28	2.10482e-26
ENSG00000213923.9	CSNK1E	yes	6055.86	0.267166	0.0751902	3.5532	0.000380573	0.00130105	7348.85	0.282809	0.0305949	9.24367	2.38175e-20	5.32689e-19
ENSG00000214078.10	CPNE1	yes	4996.22	0.282974	0.0828706	3.41465	0.000638649	0.00205872	4789.81	0.190864	0.0484312	3.94094	8.11632e-05	0.000281316
ENSG00000215251.3	FASTKD5	yes	1198.89	-0.464605	0.091567	-5.07393	3.8968e-07	2.61128e-06	892.001	-0.178107	0.0348468	-5.11115	3.20208e-07	1.68911e-06
ENSG00000215301.8	DDX3X	yes	19928.7	-0.240268	0.0900051	-2.66949	0.00759662	0.0182144	11554.2	-0.15887	0.0382412	-4.15442	3.26114e-05	0.000121962
ENSG00000218891.4	ZNF579	yes	666.802	0.548304	0.123879	4.42613	9.59376e-06	4.78865e-05	844.998	0.396807	0.0653562	6.07146	1.26755e-09	9.42854e-09
ENSG00000221914.7	PPP2R2A	yes	2877.54	-0.187403	0.0629833	-2.97544	0.00292571	0.00791138	3127.6	-0.154318	0.0603402	-2.55746	0.0105439	0.0226523
ENSG00000225217.1	HSPA7	yes	334.197	1.73538	0.19758	8.78316	1.5894e-18	6.24174e-17	83.2027	1.10206	0.111342	9.89796	4.2486e-23	1.15509e-21
ENSG00000244038.8	DDOST	yes	14109	-0.251085	0.0638163	-3.93449	8.33745e-05	0.000334002	14639.2	-0.258758	0.036865	-7.01908	2.23337e-12	2.33965e-11
ENSG00000244462.6	RBM12	yes	4153.3	-0.387597	0.0665065	-5.82796	5.61088e-09	5.44405e-08	4761.68	-0.170475	0.0375322	-4.54209	5.56985e-06	2.39127e-05
ENSG00000253729.6	PRKDC	yes	6632.87	-0.416197	0.096433	-4.31592	1.58939e-05	7.50591e-05	8356.7	-0.316071	0.0673085	-4.69586	2.65489e-06	1.20231e-05
ENSG00000253797.2	UTP14C	yes	2166.72	-0.441223	0.0861171	-5.12353	2.99874e-07	2.05491e-06	1855.57	-0.355341	0.0555966	-6.39143	1.64346e-10	1.37056e-09
ENSG00000254535.3	PABPC4L	yes	688.635	-0.421771	0.151173	-2.78999	0.00527095	0.0132495	178.572	-0.369899	0.0850395	-4.34973	1.36304e-05	5.4556e-05
ENSG00000254726.2	MEX3A	yes	340.693	0.395625	0.161281	2.45301	0.0141665	0.0314347	982.142	0.37884	0.122591	3.09029	0.00199961	0.00512296
ENSG00000261236.4	BOP1	yes	1691.53	0.240406	0.102503	2.34535	0.0190094	0.04046	3544.65	0.324415	0.0722488	4.49025	7.11392e-06	2.99589e-05
ENSG00000263465.3	SRSF8	yes	3999.36	-0.282844	0.0526203	-5.3752	7.6498e-08	5.90274e-07	5043.9	-0.114663	0.030858	-3.71582	0.000202543	0.000646512
ENSG00000264229.1	RNU4ATAC	yes	1.35073	1.10464	0.317962	3.47411	0.000512551	0.00169333	6.46794	0.721271	0.165541	4.35705	1.31825e-05	5.29016e-05
ENSG00000265808.3	SEC22B	yes	2939.71	-0.299269	0.0562637	-5.31905	1.04311e-07	7.8518e-07	3339.62	-0.244907	0.0392217	-6.24418	4.26037e-10	3.36701e-09
ENSG00000273899.3	NOL12	yes	230.758	0.807427	0.107692	7.49757	6.50137e-14	1.39633e-12	290.894	0.570666	0.0498146	11.4558	2.1997e-30	9.8063e-29
ENSG00000275895.3	U2AF1	yes	18.4299	1.54232	0.294233	5.24184	1.58984e-07	1.15355e-06	11.4527	0.934118	0.159793	5.84581	5.04095e-09	3.45823e-08
ENSG00000277726.3	TARDBP	yes	1.42439	1.81706	0.262306	6.92724	4.29137e-12	7.04443e-11	1.77051	0.876959	0.134556	6.51743	7.15244e-11	6.23441e-10
ENSG00000278053.3	DDX52	yes	1677.16	-0.225477	0.0777811	-2.89887	0.00374516	0.00980089	1398.94	-0.122531	0.024751	-4.95057	7.39956e-07	3.68873e-06
ENSG00000278845.3	MRPL45	yes	2496.54	-0.381773	0.0762243	-5.00855	5.48415e-07	3.56938e-06	2090.59	-0.160216	0.0332609	-4.81694	1.45773e-06	6.92546e-06

## Sheet: 194_commom_RBPs
Supplementary Data 17: Comparison of significant RBPs between PDAC, KIRC, and PRAD.
gene	gene_name	gene_type	baseMean_pdac	log2FoldChange_pdac	lfcSE_pdac	stat_pdac	pvalue_pdac	padj_pdac	rbp	baseMean_prad	log2FoldChange_prad	lfcSE_prad	stat_prad	pvalue_prad	padj_prad	baseMean_kirc	log2FoldChange_kirc	lfcSE_kirc	stat_kirc	pvalue_kirc	padj_kirc	high_correalation_rbp	p53_target
ENSG00000182196.12	ARL6IP4	protein_coding	121.501	-0.8123	0.162048	-5.01272	5.37e-07	2.4e-05	yes	133.94	0.655558	0.0741907	8.83611	9.91099e-19	1.91756e-17	126.99	1.37769	0.14252	9.66661	4.1801e-22	2.4646e-20	yes
ENSG00000176444.17	CLK2	protein_coding	2487.04	-0.678118	0.0923	-7.34935	1.99e-13	1.31e-10	yes	1965.67	0.612425	0.0323379	18.9383	5.5141e-80	1.68481e-76	2107.81	1.09983	0.0779765	14.1047	3.55447e-45	8.9993e-42	yes
ENSG00000111364.14	DDX55	protein_coding	848.701	-0.413515	0.102074	-4.05111	5.1e-05	0.000892	yes	1010.02	0.330848	0.0343752	9.62461	6.29477e-22	1.59359e-20	1011.92	0.491364	0.0598743	8.20658	2.27569e-16	6.77842e-15	yes
ENSG00000161960.13	EIF4A1	protein_coding	381.346	-0.926995	0.143576	-6.45646	1.07e-10	2.14e-08	yes	331.641	0.735552	0.0645069	11.4027	4.05381e-30	1.77621e-28	479.372	1.52388	0.146288	10.417	2.07476e-25	1.77535e-23	yes
ENSG00000169045.16	HNRNPH1	protein_coding	11490.1	-0.379815	0.08	-4.74915	2.04e-06	6.97e-05	yes	11268.7	0.523322	0.0328792	15.9165	4.86855e-57	1.23206e-54	15143.5	0.643382	0.0662595	9.71003	2.7326e-22	1.64725e-20	yes
ENSG00000007392.15	LUC7L	protein_coding	2179.84	-0.670806	0.110315	-6.08082	1.2e-09	1.56e-07	yes	1968.91	0.830143	0.0524154	15.8378	1.70754e-56	4.23907e-54	1823.66	1.26549	0.105747	11.9671	5.28509e-33	1.29986e-30	yes	yes
ENSG00000108848.14	LUC7L3	protein_coding	5333.44	-0.622102	0.0868	-7.16432	7.82e-13	4.07e-10	yes	5513.29	0.558375	0.0335215	16.6572	2.68203e-62	1.04444e-59	5622.46	0.981838	0.0836212	11.7415	7.81019e-32	1.58565e-29	yes
ENSG00000015479.16	MATR3	protein_coding	256.012	-0.509717	0.160904	-3.16783	0.00154	0.0126	yes	247.97	0.388837	0.0820141	4.7411	2.12559e-06	9.80043e-06	430.448	0.629263	0.0918533	6.85074	7.34676e-12	1.15996e-10	yes
ENSG00000204531.14	POU5F1	protein_coding	930.152	-1.56378	0.283403	-5.51786	3.43e-08	2.56e-06	yes	85.1135	1.07082	0.105682	10.1325	3.96225e-24	1.15894e-22	1985.19	1.35128	0.197611	6.83805	8.02801e-12	1.26153e-10	yes
ENSG00000185246.16	PRPF39	protein_coding	1218.47	-0.507341	0.0815	-6.22749	4.74e-10	7.17e-08	yes	1701.68	0.524441	0.0367802	14.2588	3.95223e-46	4.95225e-44	1263.98	0.749235	0.0843019	8.88753	6.24844e-19	2.59094e-17	yes
ENSG00000117569.17	PTBP2	protein_coding	694.215	-0.399192	0.112181	-3.55846	0.000373	0.00427	yes	877.141	0.151049	0.039821	3.7932	0.000148719	0.000489376	1194.72	0.406496	0.0898085	4.52625	6.00388e-06	3.1357e-05	yes
ENSG00000119707.12	RBM25	protein_coding	4903.51	-0.430685	0.0987	-4.36184	1.29e-05	0.000298	yes	4612.94	0.239529	0.0330597	7.24534	4.31362e-13	4.93494e-12	4706.84	0.596094	0.0785226	7.59137	3.16549e-14	7.05207e-13	yes
ENSG00000184863.9	RBM33	protein_coding	2627.55	-0.419138	0.0751	-5.58044	2.4e-08	1.88e-06	yes	2141.22	0.229089	0.0370645	6.18081	6.37732e-10	4.93212e-09	3126.79	0.603595	0.0570397	10.582	3.61153e-26	3.4014e-24	yes
ENSG00000003756.15	RBM5	protein_coding	4123.52	-0.507697	0.0821	-6.18579	6.18e-10	9.04e-08	yes	5459.79	0.529852	0.0327122	16.1974	5.26369e-59	1.56029e-56	3391.82	0.627795	0.0745357	8.42275	3.67763e-17	1.22042e-15	yes
ENSG00000004534.13	RBM6	protein_coding	3721.46	-0.580879	0.0922	-6.29834	3.01e-10	5e-08	yes	4420.98	0.786183	0.043554	18.0508	7.77962e-73	8.58373e-70	3052.39	0.998138	0.0965201	10.3412	4.58568e-25	3.724e-23	yes
ENSG00000185946.14	RNPC3	protein_coding	527.553	-0.571141	0.124178	-4.59937	4.24e-06	0.000123	yes	478.737	0.568134	0.0441356	12.8725	6.43141e-38	4.61122e-36	882.159	1.04733	0.10436	10.0357	1.0617e-23	7.49123e-22	yes
ENSG00000116754.12	SRSF11	protein_coding	5999.84	-0.322429	0.0994	-3.24334	0.00118	0.0103	yes	7169.66	0.304216	0.0316778	9.60344	7.73172e-22	1.94006e-20	6786.98	0.679688	0.0729586	9.31607	1.20724e-20	6.00704e-19	yes
ENSG00000161547.13	SRSF2	protein_coding	5563.39	-0.25979	0.0684	-3.79721	0.000146	0.00207	yes	5411.49	0.219107	0.0279761	7.83193	4.80418e-15	6.55988e-14	5377.4	0.466417	0.0615777	7.57444	3.60683e-14	7.98978e-13	yes
ENSG00000116001.14	TIA1	protein_coding	3443.5	-0.466616	0.0887	-5.25971	1.44e-07	8.1e-06	yes	3452.42	0.692752	0.0443219	15.63	4.54668e-55	1.04392e-52	3415.52	0.914867	0.0803827	11.3814	5.17633e-30	7.98546e-28	yes
ENSG00000164548.9	TRA2A	protein_coding	2912.31	-0.436246	0.0688	-6.34073	2.29e-10	3.99e-08	yes	3744.93	0.238537	0.0314033	7.5959	3.05649e-14	3.8925e-13	3255.95	0.514231	0.0656212	7.83635	4.63822e-15	1.16337e-13	yes	yes
ENSG00000166913.11	YWHAB	protein_coding	16194.3	0.316418	0.0696	4.54657	5.45e-06	0.00015	yes	13449.5	-0.331008	0.0287162	-11.5269	9.65916e-31	4.38482e-29	17979.1	-0.456934	0.059701	-7.65371	1.95262e-14	4.47751e-13	yes
ENSG00000133858.14	ZFC3H1	protein_coding	2153.82	-0.44267	0.10132	-4.36901	1.25e-05	0.00029	yes	1669.85	0.257518	0.0437633	5.88433	3.99681e-09	2.78375e-08	1975.85	0.676969	0.0851692	7.94852	1.88749e-15	4.99013e-14	yes
ENSG00000132485.11	ZRANB2	protein_coding	2899.87	-0.317535	0.0947	-3.35425	0.000796	0.00769	yes	3569.64	0.344653	0.0302515	11.3929	4.53501e-30	1.97516e-28	3364.22	0.50768	0.0682824	7.43501	1.04561e-13	2.18786e-12	yes
ENSG00000100813.13	ACIN1	protein_coding	7183.96	-0.268079	0.067	-4.00406	6.23e-05	0.00105	yes	6668.72	0.290521	0.0212971	13.6413	2.27397e-42	2.17126e-40	6933.29	0.481372	0.0674141	7.14053	9.29739e-13	1.68776e-11
ENSG00000087274.15	ADD1	protein_coding	10718.2	0.179422	0.0692	2.59203	0.00954	0.0479	yes	14432.1	-0.14824	0.0218322	-6.78997	1.12155e-11	1.07919e-10	17167.5	-0.262703	0.0474254	-5.5393	3.03683e-08	2.54197e-07
ENSG00000011243.16	AKAP8L	protein_coding	2328.76	-0.373908	0.0872	-4.28901	1.79e-05	0.000388	yes	2665.31	0.45404	0.0379984	11.9489	6.57661e-33	3.37943e-31	2121.64	0.582735	0.0715128	8.14868	3.67906e-16	1.06562e-14
ENSG00000131503.19	ANKHD1	protein_coding	296.883	-0.424978	0.0948	-4.48438	7.31e-06	0.00019	yes	276.817	0.252037	0.0407307	6.18788	6.09791e-10	4.72799e-09	478.953	0.411656	0.108082	3.80874	0.000139678	0.000530758
ENSG00000197043.12	ANXA6	protein_coding	7057.87	0.518452	0.149535	3.46709	0.000526	0.00557	yes	6188.53	-0.337065	0.0728161	-4.62899	3.67459e-06	1.62773e-05	11427.3	-0.454359	0.097542	-4.65808	3.19172e-06	1.7712e-05
ENSG00000164062.11	APEH	protein_coding	4556.81	0.23063	0.0856	2.6929	0.00708	0.0385	yes	7513.11	-0.186023	0.0410526	-4.53134	5.86119e-06	2.50605e-05	5062.2	-0.723388	0.150827	-4.79615	1.61743e-06	9.56916e-06
ENSG00000166181.11	API5	protein_coding	3510.21	0.228768	0.0625	3.65849	0.000254	0.00316	yes	4741.97	-0.223199	0.029721	-7.5098	5.92186e-14	7.34381e-13	5215.15	-0.408041	0.0645068	-6.32556	2.52322e-10	3.09583e-09
ENSG00000095139.12	ARCN1	protein_coding	9213.34	0.301603	0.0799	3.77693	0.000159	0.00219	yes	12553.7	-0.283131	0.0337908	-8.37894	5.3406e-17	8.76949e-16	11146.8	-0.455497	0.0557286	-8.17348	2.99608e-16	8.80234e-15
ENSG00000076928.16	ARHGEF1	protein_coding	7791.28	-0.400069	0.113594	-3.52191	0.000428	0.00475	yes	3561.56	0.360549	0.0315726	11.4197	3.33435e-30	1.46671e-28	4473.54	0.669021	0.080425	8.31857	8.90327e-17	2.7829e-15
ENSG00000168488.17	ATXN2L	protein_coding	6151.44	-0.271906	0.0757	-3.59419	0.000325	0.00384	yes	5231.59	0.18916	0.0369283	5.12236	3.01734e-07	1.59952e-06	6072.96	0.277179	0.0637736	4.3463	1.38455e-05	6.62876e-05
ENSG00000116752.5	BCAS2	protein_coding	1235.78	0.348128	0.0922	3.77462	0.00016	0.00221	yes	1955.46	-0.122285	0.0288787	-4.23444	2.29125e-05	8.81886e-05	1728.25	-0.433681	0.0599768	-7.23082	4.80075e-13	9.1227e-12
ENSG00000127022.13	CANX	protein_coding	28993.7	0.267137	0.0999	2.67425	0.00749	0.0401	yes	50991.1	-0.347179	0.0426709	-8.13619	4.0792e-16	6.16833e-15	76889.1	-0.465517	0.0885085	-5.25957	1.44393e-07	1.05874e-06
ENSG00000131236.15	CAP1	protein_coding	21437.7	0.32809	0.0946	3.46937	0.000522	0.00553	yes	10779.2	-0.21989	0.0234825	-9.364	7.67753e-21	1.7813e-19	18197.7	-0.357385	0.0490002	-7.29354	3.01922e-13	5.87213e-12
ENSG00000135387.18	CAPRIN1	protein_coding	9984.47	0.235254	0.0777	3.02709	0.00247	0.0179	yes	12386.2	-0.28726	0.0386659	-7.4293	1.09176e-13	1.31651e-12	12388.7	-0.418743	0.0634945	-6.59494	4.25419e-11	5.93725e-10
ENSG00000070831.14	CDC42	protein_coding	10340.1	0.369421	0.0906	4.07748	4.55e-05	0.000812	yes	9434.29	-0.159978	0.0245974	-6.50386	7.82872e-11	6.77188e-10	13515.6	-0.426184	0.0574881	-7.41343	1.2307e-13	2.54912e-12		yes
ENSG00000140488.13	CELF6	protein_coding	1.34271	-1.07786	0.358214	-3.00898	0.00262	0.0187	yes	1.78158	1.12356	0.166679	6.74086	1.57454e-11	1.49551e-10	3.47928	1.29974	0.265535	4.89481	9.83992e-07	6.11316e-06
ENSG00000160679.11	CHTOP	protein_coding	4206.97	-0.245822	0.0747	-3.29005	0.001	0.00916	yes	4039.19	0.159001	0.0220588	7.20806	5.67556e-13	6.39724e-12	3674.06	0.177649	0.0444374	3.99773	6.39517e-05	0.000262974
ENSG00000013441.14	CLK1	protein_coding	4460.77	-0.51279	0.10658	-4.8113	1.5e-06	5.44e-05	yes	4905.98	0.604839	0.0458556	13.1901	1.00063e-39	8.07848e-38	5598.43	1.02153	0.110867	9.214	3.14188e-20	1.48278e-18
ENSG00000179335.17	CLK3	protein_coding	2706.47	-0.354823	0.0961	-3.69263	0.000222	0.00285	yes	3209.1	0.220624	0.0269517	8.1859	2.70275e-16	4.16108e-15	3097.35	0.485749	0.063402	7.66142	1.83891e-14	4.2348e-13
ENSG00000113240.11	CLK4	protein_coding	858.259	-0.292175	0.0795	-3.67419	0.000239	0.00302	yes	1240.4	0.441975	0.0385592	11.4622	2.04201e-30	9.12382e-29	2389.05	0.773363	0.10517	7.35348	1.93106e-13	3.87442e-12
ENSG00000187955.10	COL14A1	protein_coding	3372.12	0.700799	0.225271	3.11092	0.00187	0.0145	yes	2846.9	-0.53487	0.102296	-5.22865	1.70755e-07	9.39415e-07	2546.15	-0.573403	0.228726	-2.50695	0.0121779	0.0275651
ENSG00000085719.10	CPNE3	protein_coding	4102.56	0.491222	0.108582	4.52395	6.07e-06	0.000164	yes	8979.55	-0.305692	0.0517478	-5.90734	3.47679e-09	2.43996e-08	8299.26	-0.489717	0.0833151	-5.87789	4.15532e-09	4.12856e-08
ENSG00000165934.11	CPSF2	protein_coding	2599.95	0.31673	0.087	3.64083	0.000272	0.00334	yes	3227.72	-0.317962	0.0320563	-9.91886	3.44682e-23	9.44215e-22	2363.48	-0.481394	0.086523	-5.56377	2.64009e-08	2.24303e-07		yes
ENSG00000009307.14	CSDE1	protein_coding	21377	0.396494	0.0892	4.44733	8.69e-06	0.000217	yes	33142.2	-0.189842	0.0265055	-7.16237	7.92968e-13	8.76391e-12	33250.5	-0.391714	0.0687954	-5.69389	1.24176e-08	1.12732e-07
ENSG00000101138.10	CSTF1	protein_coding	1293.98	0.16937	0.059	2.87048	0.0041	0.0257	yes	2049.05	-0.193923	0.0261775	-7.40803	1.28187e-13	1.53181e-12	2059.59	-0.271872	0.041924	-6.48488	8.8801e-11	1.17098e-09		yes
ENSG00000071626.15	DAZAP1	protein_coding	5204.84	-0.308074	0.0852	-3.6154	0.0003	0.00361	yes	4837.14	0.379115	0.0302375	12.5379	4.62947e-36	2.97552e-34	4357.92	0.22291	0.0535398	4.16344	3.13486e-05	0.000138529
ENSG00000244038.8	DDOST	protein_coding	10198.7	0.334019	0.0858	3.8941	9.86e-05	0.00152	yes	14639.2	-0.258758	0.036865	-7.01908	2.23337e-12	2.33965e-11	14109	-0.251085	0.0638163	-3.93449	8.33745e-05	0.000334002
ENSG00000079785.13	DDX1	protein_coding	4141.37	0.234388	0.0632	3.71021	0.000207	0.00271	yes	5129.66	-0.115353	0.0237878	-4.84926	1.23926e-06	5.95363e-06	6720.46	-0.324476	0.045214	-7.17645	7.15464e-13	1.32448e-11		yes
ENSG00000178105.8	DDX10	protein_coding	1194.78	0.224751	0.0833	2.69754	0.00699	0.0381	yes	1351.88	-0.14569	0.0313635	-4.64521	3.39726e-06	1.51349e-05	1656.68	-0.273391	0.0808049	-3.38335	0.000716063	0.00227875		yes
ENSG00000100201.17	DDX17	protein_coding	21460.1	-0.27899	0.0815	-3.42407	0.000617	0.00631	yes	25216.7	0.393341	0.0332277	11.8377	2.49142e-32	1.23087e-30	28936.3	0.560395	0.0669536	8.3699	5.7667e-17	1.8606e-15
ENSG00000215301.8	DDX3X	protein_coding	11384.2	0.293945	0.0922	3.18743	0.00144	0.012	yes	11554.2	-0.15887	0.0382412	-4.15442	3.26114e-05	0.000121962	19928.7	-0.240268	0.0900051	-2.66949	0.00759662	0.0182144
ENSG00000213782.6	DDX47	protein_coding	141.853	-0.844263	0.173518	-4.86556	1.14e-06	4.39e-05	yes	64.0707	0.674562	0.0615053	10.9675	5.47388e-28	2.10482e-26	123.973	1.36551	0.108903	12.5388	4.57666e-36	1.87604e-33
ENSG00000185163.8	DDX51	protein_coding	1034.78	-0.315476	0.103456	-3.04938	0.00229	0.0169	yes	1397.84	0.245836	0.0344076	7.14482	9.01155e-13	9.90174e-12	1568.94	0.365733	0.0639661	5.7176	1.08037e-08	9.94021e-08
ENSG00000136271.9	DDX56	protein_coding	3496.08	-0.229401	0.0764	-3.00444	0.00266	0.0189	yes	4196.33	0.271852	0.038398	7.07985	1.44307e-12	1.54585e-11	4071.69	0.326283	0.0688344	4.74012	2.1359e-06	1.23117e-05		yes
ENSG00000110367.10	DDX6	protein_coding	5910.79	0.266919	0.0707	3.7776	0.000158	0.00219	yes	8911.78	-0.130065	0.0351607	-3.69915	0.00021632	0.000685695	9603.35	-0.393629	0.0615335	-6.39699	1.58475e-10	2.00674e-09
ENSG00000067248.8	DHX29	protein_coding	1648.18	0.270298	0.0756	3.57457	0.000351	0.00407	yes	2455.22	-0.291251	0.0401137	-7.26063	3.85298e-13	4.42452e-12	2392.01	-0.328959	0.0860003	-3.82509	0.000130726	0.000499874
ENSG00000134815.17	DHX34	protein_coding	1266.62	-0.369271	0.105369	-3.50457	0.000457	0.005	yes	1324.04	0.412294	0.0377993	10.9075	1.06183e-27	4.0016e-26	1133.43	0.659112	0.0825551	7.9839	1.41786e-15	3.80938e-14
ENSG00000126698.9	DNAJC8	protein_coding	3216.1	0.202382	0.0753	2.68645	0.00722	0.039	yes	4380.14	-0.0743317	0.0247865	-2.99888	0.00270974	0.00673847	5229.35	-0.259246	0.0510575	-5.07753	3.82371e-07	2.56709e-06		yes
ENSG00000092964.15	DPYSL2	protein_coding	5390.26	0.37203	0.128361	2.89831	0.00375	0.0241	yes	1773.34	-0.269431	0.0693929	-3.88268	0.00010331	0.000350732	12945.3	-0.307283	0.117794	-2.60865	0.00909001	0.0213258		yes
ENSG00000141994.14	DUS3L	protein_coding	1014.12	-0.360185	0.119071	-3.02497	0.00249	0.018	yes	1212.86	0.386328	0.0433696	8.9078	5.20544e-19	1.03902e-17	1103.32	0.321236	0.0793438	4.04865	5.15129e-05	0.000216859
ENSG00000197102.9	DYNC1H1	protein_coding	19220.8	0.388992	0.0808	4.81617	1.46e-06	5.35e-05	yes	22229	-0.290246	0.0320749	-9.04901	1.44266e-19	3.03194e-18	20742.7	-0.45548	0.0702215	-6.48633	8.79497e-11	1.16149e-09
ENSG00000144635.7	DYNC1LI1	protein_coding	1447.36	0.217546	0.0622	3.49841	0.000468	0.00509	yes	2501.56	-0.193317	0.026946	-7.17424	7.27109e-13	8.07196e-12	1660.32	-0.387535	0.0697895	-5.55291	2.80945e-08	2.36869e-07
ENSG00000055332.15	EIF2AK2	protein_coding	3589.1	0.299285	0.102396	2.92281	0.00347	0.0228	yes	4122.4	-0.144855	0.0496928	-2.91502	0.00355666	0.00860116	4088.52	-0.287151	0.076776	-3.74011	0.00018394	0.000680796		yes
ENSG00000134001.11	EIF2S1	protein_coding	3039.04	0.270757	0.0854	3.1715	0.00152	0.0125	yes	3143.4	-0.224746	0.0269516	-8.33889	7.49909e-17	1.21729e-15	3758.29	-0.448611	0.0786519	-5.70375	1.172e-08	1.06963e-07		yes
ENSG00000151247.11	EIF4E	protein_coding	1226.48	0.3053	0.0791	3.85991	0.000113	0.0017	yes	1671.76	-0.206977	0.0309194	-6.69409	2.17018e-11	2.02352e-10	1622.99	-0.50793	0.0977394	-5.19678	2.02768e-07	1.43992e-06		yes
ENSG00000110321.14	EIF4G2	protein_coding	34047.6	0.214069	0.0762	2.8095	0.00496	0.0296	yes	38374.1	-0.247295	0.0322472	-7.66875	1.73681e-14	2.26116e-13	44909.2	-0.506923	0.0607386	-8.34598	7.06241e-17	2.24169e-15
ENSG00000158417.9	EIF5B	protein_coding	4879.53	0.243757	0.0782	3.11743	0.00182	0.0143	yes	8123.56	-0.529698	0.0457817	-11.5701	5.84251e-31	2.68911e-29	7844.08	-0.234879	0.100585	-2.33512	0.0195371	0.0414071
ENSG00000120705.11	ETF1	protein_coding	5265.51	0.192244	0.0683	2.81391	0.00489	0.0294	yes	5304.05	-0.171077	0.0291737	-5.86409	4.51601e-09	3.11966e-08	6830.85	-0.365394	0.077542	-4.7122	2.45055e-06	1.39166e-05
ENSG00000119812.17	FAM98A	protein_coding	1677.91	0.236549	0.0707	3.34629	0.000819	0.00785	yes	2443.14	-0.227065	0.030269	-7.50158	6.30524e-14	7.79491e-13	2256.26	-0.33309	0.0691728	-4.81534	1.46952e-06	8.77612e-06
ENSG00000171262.10	FAM98B	protein_coding	1261.05	0.287773	0.083	3.46531	0.00053	0.00559	yes	2191.55	-0.171052	0.0323002	-5.29568	1.18574e-07	6.69399e-07	2107.69	-0.447273	0.058251	-7.67837	1.61126e-14	3.73052e-13
ENSG00000119616.10	FCF1	protein_coding	1942.66	0.382778	0.0891	4.29579	1.74e-05	0.000378	yes	1946.51	-0.202018	0.0244187	-8.2731	1.30519e-16	2.06794e-15	2039.23	-0.325206	0.0668684	-4.86337	1.15406e-06	7.05622e-06
ENSG00000075420.11	FNDC3B	protein_coding	6205.22	0.446154	0.145566	3.06496	0.00218	0.0163	yes	2953.21	-0.38558	0.0552777	-6.97532	3.05167e-12	3.14436e-11	9916.52	-0.291811	0.0898786	-3.24673	0.00116739	0.00352329
ENSG00000122068.11	FYTTD1	protein_coding	2633.62	0.386816	0.0932	4.15186	3.3e-05	0.000635	yes	3664.26	-0.217296	0.0342617	-6.34225	2.26435e-10	1.84838e-09	4286.09	-0.399092	0.0668301	-5.97174	2.34729e-09	2.43446e-08
ENSG00000145907.13	G3BP1	protein_coding	6897.68	0.267927	0.0749	3.57889	0.000345	0.00402	yes	7937.81	-0.19009	0.0341189	-5.57139	2.52715e-08	1.57066e-07	10022.8	-0.32397	0.0662735	-4.88838	1.01671e-06	6.29017e-06
ENSG00000089597.15	GANAB	protein_coding	17045.7	0.297136	0.0877	3.38708	0.000706	0.00702	yes	27235.3	-0.299227	0.0344573	-8.68398	3.82171e-18	6.9634e-17	29172	-0.387978	0.0519236	-7.4721	7.89241e-14	1.67503e-12
ENSG00000057608.15	GDI2	protein_coding	11189.1	0.285931	0.0752	3.80335	0.000143	0.00203	yes	12526.3	-0.191602	0.0305003	-6.28197	3.34301e-10	2.67771e-09	16053.2	-0.438161	0.0749029	-5.84971	4.9242e-09	4.83115e-08		yes
ENSG00000082516.8	GEMIN5	protein_coding	967.349	0.254338	0.0924	2.75156	0.00593	0.0338	yes	1389.14	-0.113262	0.0343771	-3.29468	0.000985334	0.00271814	2069.64	-0.313211	0.0705326	-4.44066	8.96851e-06	4.50635e-05		yes
ENSG00000138029.12	HADHB	protein_coding	4332	0.183022	0.0589	3.1074	0.00189	0.0147	yes	7867.51	-0.216205	0.0317457	-6.81055	9.72258e-12	9.42388e-11	13360	-0.512352	0.0901839	-5.68119	1.3376e-08	1.20727e-07
ENSG00000071794.14	HLTF	protein_coding	1324.7	0.426761	0.106894	3.99236	6.54e-05	0.00109	yes	3213.31	-0.196383	0.0517829	-3.79244	0.000149177	0.000490803	2437.25	-0.494877	0.101444	-4.87833	1.06989e-06	6.57563e-06
ENSG00000126945.8	HNRNPH2	protein_coding	3895.65	0.20612	0.0586	3.51723	0.000436	0.00482	yes	5640.88	-0.191095	0.0272095	-7.0231	2.16999e-12	2.27906e-11	5696.84	-0.502145	0.0623104	-8.05876	7.7074e-16	2.1416e-14
ENSG00000143889.14	HNRNPLL	protein_coding	1484	0.209167	0.0766	2.73202	0.00629	0.0354	yes	1882.81	-0.108549	0.0257533	-4.21494	2.49841e-05	9.54777e-05	1749.46	-0.287387	0.0715879	-4.01447	5.95796e-05	0.00024693
ENSG00000109971.12	HSPA8	protein_coding	36869.7	0.676122	0.152736	4.42673	9.57e-06	0.000235	yes	57612.6	-0.305349	0.05203	-5.8687	4.39213e-09	3.03884e-08	48815.3	-0.641186	0.115585	-5.5473	2.90108e-08	2.4383e-07		yes
ENSG00000086758.14	HUWE1	protein_coding	10719.9	0.308153	0.0833	3.69849	0.000217	0.00281	yes	13752.8	-0.256899	0.0424553	-6.05104	1.43912e-09	1.06192e-08	16292.4	-0.334565	0.0789005	-4.24034	2.23179e-05	0.000101897
ENSG00000129351.16	ILF3	protein_coding	10978.9	-0.16686	0.0507	-3.29225	0.000994	0.0091	yes	14301.8	0.209627	0.0207188	10.1177	4.61141e-24	1.34585e-22	12519.4	0.172771	0.0444882	3.88351	0.00010296	0.000403413
ENSG00000065150.17	IPO5	protein_coding	5347.85	0.254966	0.0941	2.70903	0.00675	0.0372	yes	6900.2	-0.18501	0.0340987	-5.42572	5.77201e-08	3.41786e-07	9709.98	-0.369729	0.0751644	-4.91894	8.70159e-07	5.46274e-06
ENSG00000140575.11	IQGAP1	protein_coding	15856.5	0.411491	0.117214	3.51061	0.000447	0.00491	yes	9086.92	-0.344564	0.0463111	-7.4402	1.00533e-13	1.21932e-12	17318.8	-0.49849	0.0737521	-6.75899	1.38952e-11	2.10216e-10
ENSG00000178695.5	KCTD12	protein_coding	4065.92	0.410911	0.144586	2.84199	0.00448	0.0274	yes	3402	-0.347806	0.0769267	-4.52127	6.14696e-06	2.61809e-05	8139.66	-0.572955	0.13903	-4.1211	3.77068e-05	0.000163356		yes
ENSG00000129347.18	KRI1	protein_coding	1724.66	-0.269067	0.0866	-3.10768	0.00189	0.0147	yes	2016.77	0.260744	0.0325408	8.01283	1.121e-15	1.63163e-14	1689.8	0.325168	0.0630771	5.15509	2.5351e-07	1.76359e-06		yes
ENSG00000127603.22	MACF1	protein_coding	12451.5	0.379984	0.1166	3.25886	0.00112	0.00995	yes	11608.1	-0.266191	0.0546542	-4.87046	1.11339e-06	5.39261e-06	16269.8	-0.346652	0.100155	-3.46117	0.000537842	0.00176793		yes
ENSG00000047849.20	MAP4	protein_coding	13991.2	0.277751	0.075	3.70544	0.000211	0.00275	yes	13516.2	-0.152497	0.0373913	-4.0784	4.53472e-05	0.000164979	17155.1	-0.320284	0.0641691	-4.99125	5.99891e-07	3.87512e-06		yes
ENSG00000101367.8	MAPRE1	protein_coding	5492.85	0.291654	0.0666	4.37872	1.19e-05	0.00028	yes	5453.56	-0.219016	0.0252151	-8.68589	3.75796e-18	6.85039e-17	6805.16	-0.384662	0.058389	-6.58793	4.4601e-11	6.20651e-10
ENSG00000139793.17	MBNL2	protein_coding	4152.4	0.323417	0.120144	2.69191	0.0071	0.0386	yes	2055.97	-0.42037	0.0686425	-6.12405	9.1226e-10	6.91656e-09	6749.51	-0.265672	0.0860681	-3.08676	0.00202348	0.00571025		yes
ENSG00000014641.16	MDH1	polymorphic_pseudogene	4548.18	0.211845	0.0668	3.17258	0.00151	0.0124	yes	6066.52	-0.228331	0.0304247	-7.50478	6.15335e-14	7.61899e-13	8844.52	-0.494577	0.106022	-4.66486	3.08828e-06	1.71934e-05
ENSG00000140259.6	MFAP1	protein_coding	1476.63	0.334563	0.0685	4.88491	1.03e-06	4.05e-05	yes	2127	-0.176908	0.0262606	-6.73665	1.62082e-11	1.53726e-10	2269.65	-0.459096	0.0536068	-8.56413	1.08894e-17	3.84802e-16
ENSG00000147649.8	MTDH	protein_coding	6173.02	0.487893	0.114026	4.27878	1.88e-05	0.000401	yes	6461.05	-0.179996	0.049056	-3.6692	0.00024331	0.000762366	7763.48	-0.285663	0.0811157	-3.52167	0.000428838	0.00144618		yes
ENSG00000103248.16	MTHFSD	protein_coding	884.485	-0.26254	0.0824	-3.18774	0.00143	0.0119	yes	887.134	0.165584	0.0395523	4.18646	2.83343e-05	0.000107289	850.156	0.190936	0.0509163	3.75	0.000176831	0.000657197
ENSG00000197535.13	MYO5A	protein_coding	1073.17	0.612694	0.154267	3.97165	7.14e-05	0.00117	yes	1704.78	-0.330923	0.0552587	-5.98861	2.1164e-09	1.52486e-08	2753.63	-0.467003	0.1183	-3.9476	7.89379e-05	0.000317916		yes
ENSG00000164134.11	NAA15	protein_coding	1921.29	0.223004	0.0785	2.84231	0.00448	0.0274	yes	2140.42	-0.162898	0.0386571	-4.21391	2.50986e-05	9.58782e-05	2616.59	-0.366108	0.0807201	-4.53552	5.74615e-06	3.015e-05
ENSG00000145414.7	NAF1	protein_coding	376.927	0.253604	0.0875	2.89883	0.00375	0.0241	yes	556.455	-0.127228	0.0378004	-3.36577	0.000763295	0.00215746	615.138	-0.305982	0.071077	-4.30494	1.6703e-05	7.86646e-05
ENSG00000115053.14	NCL	protein_coding	24819.1	0.249836	0.0791	3.15827	0.00159	0.0129	yes	30894.7	-0.0794626	0.028895	-2.75004	0.00595872	0.0136387	26424.4	-0.231275	0.0655227	-3.52969	0.000416044	0.00140811		yes
ENSG00000169251.11	NMD3	protein_coding	2576.83	0.238718	0.0861	2.77359	0.00554	0.0322	yes	2791.52	-0.196863	0.035026	-5.62048	1.90429e-08	1.20966e-07	4058.71	-0.461998	0.0848195	-5.44683	5.12752e-08	4.10059e-07
ENSG00000273899.3	NOL12	protein_coding	341.464	-0.69754	0.123001	-5.671	1.42e-08	1.21e-06	yes	290.894	0.570666	0.0498146	11.4558	2.1997e-30	9.8063e-29	230.758	0.807427	0.107692	7.49757	6.50137e-14	1.39633e-12
ENSG00000140939.13	NOL3	protein_coding	2055.82	-0.59294	0.117577	-5.04299	4.58e-07	2.12e-05	yes	2445.37	0.329284	0.0594972	5.53445	3.12208e-08	1.91466e-07	6570.11	0.536884	0.146741	3.65872	0.000253481	0.000905175		yes
ENSG00000103512.13	NOMO1	protein_coding	2093.99	0.421409	0.0948	4.44555	8.77e-06	0.000219	yes	2496.08	-0.321275	0.0394643	-8.14091	3.92329e-16	5.94117e-15	2756.9	-0.38898	0.0771515	-5.04176	4.61262e-07	3.0417e-06
ENSG00000185164.13	NOMO2	protein_coding	487.979	0.662683	0.16168	4.09873	4.15e-05	0.000757	yes	644.322	-0.541993	0.083453	-6.49459	8.32619e-11	7.17874e-10	730.511	-0.626884	0.115378	-5.43329	5.53237e-08	4.39415e-07
ENSG00000103226.16	NOMO3	protein_coding	141.649	0.852842	0.25953	3.2861	0.00102	0.00926	yes	193.996	-0.522664	0.116638	-4.48109	7.4262e-06	3.11452e-05	262.486	-1.05038	0.202188	-5.19509	2.04622e-07	1.45165e-06
ENSG00000111641.9	NOP2	protein_coding	2098.38	-0.480417	0.158073	-3.03921	0.00237	0.0173	yes	1886.8	0.168899	0.0442472	3.81716	0.000134995	0.000447666	1577.14	0.45007	0.105345	4.27235	1.93426e-05	8.95961e-05
ENSG00000136243.15	NUP42	protein_coding	897.639	-0.235343	0.0754	-3.12038	0.00181	0.0142	yes	1297.02	0.15605	0.033115	4.71237	2.44849e-06	1.11635e-05	1123.22	0.187799	0.082518	2.27585	0.022855	0.0473504
ENSG00000162231.12	NXF1	protein_coding	3537.69	-0.215726	0.0538	-4.01137	6.04e-05	0.00102	yes	5418.53	0.370998	0.0353675	10.4898	9.62465e-26	3.1569e-24	3780.55	0.582066	0.0707459	8.22756	1.91072e-16	5.74697e-15
ENSG00000254535.3	PABPC4L	protein_coding	62.6071	0.660041	0.20672	3.19292	0.00141	0.0118	yes	178.572	-0.369899	0.0850395	-4.34973	1.36304e-05	5.4556e-05	688.635	-0.421771	0.151173	-2.78999	0.00527095	0.0132495
ENSG00000174740.7	PABPC5	protein_coding	39.7248	0.633058	0.190854	3.31697	0.00091	0.00853	yes	140.571	-0.366032	0.101379	-3.61052	0.000305584	0.000939408	71.533	-0.465516	0.171088	-2.72092	0.00651013	0.0159396
ENSG00000100836.9	PABPN1	protein_coding	4243.13	-0.319052	0.0922	-3.46048	0.000539	0.00567	yes	4979.18	0.52429	0.0438383	11.9596	5.78171e-33	2.97867e-31	3596.32	0.793702	0.0912272	8.70027	3.31082e-18	1.25111e-16
ENSG00000007168.11	PAFAH1B1	protein_coding	4863.53	0.18076	0.0702	2.57412	0.01	0.0498	yes	5281.97	-0.203081	0.0296412	-6.85129	7.31864e-12	7.21707e-11	8828.63	-0.288505	0.0578679	-4.98558	6.17767e-07	3.98043e-06
ENSG00000168092.12	PAFAH1B2	protein_coding	5562.84	0.229353	0.0559	4.09977	4.14e-05	0.000754	yes	4972.01	-0.181094	0.0274665	-6.59327	4.30231e-11	3.86371e-10	6231.47	-0.405914	0.0532913	-7.61689	2.5986e-14	5.86812e-13
ENSG00000165494.9	PCF11	protein_coding	2331.37	-0.30124	0.0764	-3.945	7.98e-05	0.00128	yes	3467.06	0.283409	0.0406042	6.97979	2.95624e-12	3.05158e-11	3260.03	0.274297	0.0755839	3.62904	0.00028448	0.00100331
ENSG00000143870.11	PDIA6	protein_coding	8732.28	0.294472	0.109004	2.70147	0.0069	0.0378	yes	11341.4	-0.375732	0.050395	-7.45573	8.93696e-14	1.09025e-12	11395.7	-0.437473	0.0916783	-4.77183	1.8256e-06	1.07008e-05
ENSG00000171314.8	PGAM1	protein_coding	1587.32	0.287478	0.11013	2.61036	0.00904	0.0461	yes	1259.15	-0.248103	0.0391389	-6.33905	2.31189e-10	1.88564e-09	4575.05	-0.471384	0.0978119	-4.81929	1.4407e-06	8.62316e-06
ENSG00000142657.19	PGD	protein_coding	5180.2	0.361406	0.13454	2.68624	0.00723	0.039	yes	4972.19	-0.198273	0.0406817	-4.87376	1.09496e-06	5.31114e-06	3661.97	-0.461543	0.106133	-4.34874	1.36922e-05	6.56361e-05
ENSG00000164902.12	PHAX	protein_coding	1343.95	0.334971	0.0626	5.35419	8.59e-08	5.3e-06	yes	1908.01	-0.208956	0.0260476	-8.02209	1.03962e-15	1.52211e-14	2509.48	-0.317228	0.0627628	-5.05441	4.31732e-07	2.86674e-06		yes
ENSG00000100941.7	PNN	protein_coding	4737	-0.430582	0.084	-5.1248	2.98e-07	1.5e-05	yes	4609.76	0.481691	0.0334739	14.39	5.97671e-47	7.86096e-45	4271.19	0.484652	0.0782289	6.19531	5.81705e-10	6.69085e-09
ENSG00000163882.8	POLR2H	protein_coding	2764.46	-0.342291	0.0921	-3.71738	0.000201	0.00265	yes	2759.01	0.224144	0.0511502	4.38207	1.1756e-05	4.75324e-05	2589.52	0.323222	0.0925739	3.49151	0.0004803	0.00159868		yes
ENSG00000117751.16	PPP1R8	protein_coding	1604.03	0.265267	0.067	3.95692	7.59e-05	0.00123	yes	2119.06	-0.0812262	0.0192657	-4.21611	2.48548e-05	9.50567e-05	2053.76	-0.271025	0.0408563	-6.63362	3.2756e-11	4.66529e-10		yes
ENSG00000113593.10	PPWD1	protein_coding	949.984	-0.254997	0.0853	-2.99097	0.00278	0.0195	yes	863.525	0.319578	0.0329428	9.701	2.98552e-22	7.66566e-21	1438.62	0.443822	0.0671374	6.61065	3.82631e-11	5.38373e-10
ENSG00000253729.6	PRKDC	protein_coding	6598.06	0.574203	0.129693	4.4274	9.54e-06	0.000234	yes	8356.7	-0.316071	0.0673085	-4.69586	2.65489e-06	1.20231e-05	6632.87	-0.416197	0.096433	-4.31592	1.58939e-05	7.50591e-05		yes
ENSG00000100462.14	PRMT5	protein_coding	2150.7	0.306549	0.105684	2.90062	0.00372	0.024	yes	2789.17	-0.177691	0.0385026	-4.61503	3.93033e-06	1.73213e-05	2898.93	-0.404305	0.0909235	-4.44665	8.7221e-06	4.39279e-05
ENSG00000117360.11	PRPF3	protein_coding	2323.79	-0.389444	0.106252	-3.66527	0.000247	0.0031	yes	1886.54	0.617432	0.0342125	18.047	8.33438e-73	8.9473e-70	2311.79	0.946351	0.0801672	11.8047	3.69057e-32	7.90277e-30
ENSG00000136875.11	PRPF4	protein_coding	1455.92	0.234997	0.0718	3.27254	0.00107	0.00959	yes	1950.6	0.0982393	0.0324702	3.02552	0.00248207	0.00622885	2117.7	-0.326225	0.0718137	-4.54266	5.55501e-06	2.9254e-05
ENSG00000110844.12	PRPF40B	protein_coding	448.988	-0.401874	0.114009	-3.52493	0.000424	0.00471	yes	416.363	0.353558	0.0431416	8.19528	2.50002e-16	3.86243e-15	488.649	0.459795	0.0964474	4.76732	1.86697e-06	1.09209e-05
ENSG00000204576.10	PRR3	protein_coding	594.01	-0.202379	0.0724	-2.79536	0.00518	0.0307	yes	717.32	0.286119	0.0356763	8.01988	1.05852e-15	1.54807e-14	848.667	0.3154	0.0761291	4.14296	3.42848e-05	0.000150076
ENSG00000100764.12	PSMC1	protein_coding	765.613	0.380599	0.0797	4.77341	1.81e-06	6.34e-05	yes	772.551	-0.137538	0.0360851	-3.81148	0.000138137	0.000457423	968.352	-0.408998	0.0746473	-5.47907	4.27557e-08	3.47676e-07
ENSG00000048991.15	R3HDM1	protein_coding	1192.81	0.262996	0.0801	3.28506	0.00102	0.00928	yes	1481.31	-0.113416	0.0397575	-2.85269	0.00433514	0.0102816	1391.3	-0.152068	0.061687	-2.46515	0.0136954	0.0305185
ENSG00000084733.9	RAB10	protein_coding	7016.77	0.228356	0.073	3.12935	0.00175	0.0139	yes	7602.54	-0.157903	0.0377562	-4.18218	2.8873e-05	0.000109119	9490.54	-0.346897	0.0636158	-5.45299	4.95289e-08	3.97497e-07		yes
ENSG00000119396.9	RAB14	protein_coding	5625.27	0.2383	0.0804	2.96313	0.00305	0.0207	yes	6760.36	-0.144457	0.0302253	-4.77934	1.75875e-06	8.24201e-06	7412.36	-0.425226	0.0743477	-5.71942	1.06886e-08	9.84478e-08
ENSG00000116473.13	RAP1A	protein_coding	3055.22	0.282672	0.0881	3.2077	0.00134	0.0114	yes	3502.87	-0.196306	0.0334413	-5.87018	4.3531e-09	3.01236e-08	4836.5	-0.340378	0.0682053	-4.99049	6.02253e-07	3.88804e-06
ENSG00000100320.21	RBFOX2	protein_coding	4082.09	0.336193	0.109414	3.07266	0.00212	0.016	yes	4217.73	-0.158421	0.04042	-3.91936	8.8785e-05	0.000305548	5825.08	-0.181804	0.0723054	-2.51438	0.011924	0.0270601
ENSG00000100461.16	RBM23	protein_coding	2697.93	0.168447	0.0646	2.60851	0.00909	0.0463	yes	3692.44	-0.075077	0.020256	-3.70641	0.000210216	0.000668212	4034.97	-0.233232	0.0655576	-3.55766	0.000374169	0.00128089
ENSG00000131051.19	RBM39	protein_coding	9751.42	-0.355115	0.0647	-5.48815	4.06e-08	2.92e-06	yes	10981.5	0.354931	0.0256878	13.8171	2.01076e-43	2.11855e-41	10831.8	0.588495	0.0595405	9.88395	4.88702e-23	3.23604e-21
ENSG00000166831.7	RBPMS2	protein_coding	165.934	0.710821	0.217179	3.27297	0.00106	0.00958	yes	710.451	-0.229767	0.0816025	-2.81569	0.00486725	0.011406	886.863	-0.473566	0.149338	-3.1711	0.00151863	0.00443502		yes
ENSG00000056586.14	RC3H2	protein_coding	2281.26	0.4422	0.0982	4.50398	6.67e-06	0.000176	yes	2561.36	-0.119035	0.043638	-2.72779	0.00637603	0.014487	3345.56	-0.318182	0.0927544	-3.43037	0.000602762	0.00195632
ENSG00000137710.13	RDX	protein_coding	2137.68	0.596136	0.189168	3.15135	0.00163	0.0131	yes	3217.81	-0.276284	0.0522897	-5.2837	1.26598e-07	7.11059e-07	8385.89	-0.411766	0.0966367	-4.26097	2.03544e-05	9.37882e-05		yes
ENSG00000167325.13	RRM1	protein_coding	2435.01	0.263703	0.0937	2.81447	0.00489	0.0293	yes	2972.95	-0.208048	0.0326369	-6.37464	1.83391e-10	1.5195e-09	2924.07	-0.350388	0.0690455	-5.07474	3.88017e-07	2.60094e-06		yes
ENSG00000137815.13	RTF1	protein_coding	2602.88	0.292235	0.0699	4.18013	2.91e-05	0.000575	yes	3953.96	-0.178015	0.0284284	-6.26189	3.80351e-10	3.02339e-09	3676.7	-0.208501	0.051699	-4.03298	5.50732e-05	0.000230002
ENSG00000115310.16	RTN4	protein_coding	14121.8	0.304095	0.0949	3.20542	0.00135	0.0114	yes	13527.4	-0.272125	0.0397496	-6.84598	7.59535e-12	7.4677e-11	26133.4	-0.431611	0.097601	-4.4222	9.77004e-06	4.86479e-05		yes
ENSG00000130254.10	SAFB2	protein_coding	2817.59	-0.274632	0.0773	-3.55318	0.000381	0.00433	yes	4536.94	0.219992	0.0311127	7.07081	1.54032e-12	1.64338e-11	4074.2	0.26679	0.0701316	3.80413	0.000142304	0.000539543
ENSG00000205323.7	SARNP	protein_coding	112.858	-0.340882	0.127232	-2.67921	0.00738	0.0396	yes	132.522	0.173542	0.047492	3.65412	0.000258061	0.000804778	143.614	0.334057	0.104562	3.19481	0.00139925	0.00412841
ENSG00000100934.13	SEC23A	protein_coding	3090.56	0.433729	0.14078	3.0809	0.00206	0.0157	yes	1932.67	-0.307443	0.0557655	-5.51314	3.52484e-08	2.14674e-07	4131.69	-0.430348	0.0958215	-4.49114	7.08415e-06	3.64418e-05		yes
ENSG00000183431.10	SF3A3	protein_coding	2948.94	0.212572	0.072	2.95394	0.00314	0.0212	yes	3625.24	-0.0961522	0.0208706	-4.60707	4.08375e-06	1.79595e-05	4157.39	-0.207945	0.0430923	-4.82557	1.39603e-06	8.37445e-06		yes
ENSG00000116560.9	SFPQ	protein_coding	9296.19	-0.236119	0.0627	-3.76307	0.000168	0.0023	yes	14830	0.263937	0.0262371	10.0597	8.32575e-24	2.3895e-22	12076.9	0.263826	0.0619849	4.25629	2.07847e-05	9.55867e-05
ENSG00000164609.8	SLU7	protein_coding	2170.02	0.209232	0.0748	2.79654	0.00517	0.0306	yes	2579.38	-0.164917	0.0225435	-7.3155	2.56422e-13	2.99217e-12	3674.89	-0.323526	0.0690823	-4.6832	2.82434e-06	1.58387e-05
ENSG00000072501.16	SMC1A	protein_coding	3509.93	0.367435	0.116488	3.15428	0.00161	0.013	yes	3950.33	-0.266679	0.0401313	-6.64516	3.02878e-11	2.77267e-10	5624.27	-0.273945	0.0845935	-3.23836	0.00120217	0.00361256		yes
ENSG00000188004.8	SNHG28	lncRNA	75.8396	-0.413921	0.153194	-2.70193	0.00689	0.0378	yes	46.0583	0.378594	0.077864	4.86225	1.1606e-06	5.59877e-06	90.2045	0.543272	0.1394	3.89721	9.73081e-05	0.000383293
ENSG00000104852.13	SNRNP70	protein_coding	9515.08	-0.316797	0.114	-2.77891	0.00545	0.0318	yes	13247.6	0.78936	0.054298	14.5375	7.00556e-48	1.00458e-45	7765.01	1.16261	0.0975526	11.9178	9.5592e-33	2.24829e-30
ENSG00000131876.15	SNRPA1	protein_coding	1404.87	-0.337054	0.103691	-3.25056	0.00115	0.0102	yes	1247.62	0.228222	0.0391975	5.82234	5.80276e-09	3.94407e-08	1106.1	0.398408	0.0642194	6.20386	5.50959e-10	6.36271e-09
ENSG00000168807.15	SNTB2	protein_coding	1675.57	0.245865	0.092	2.67311	0.00752	0.0402	yes	2809.14	-0.300823	0.0477501	-6.29996	2.97727e-10	2.39733e-09	2508.51	-0.224458	0.0851574	-2.6358	0.00839387	0.0198757
ENSG00000100603.12	SNW1	protein_coding	2935.13	0.187392	0.0666	2.81348	0.0049	0.0294	yes	2962.35	-0.0777833	0.0194395	-4.0013	6.29966e-05	0.000222683	3152.97	-0.275665	0.0515462	-5.34792	8.89731e-08	6.78146e-07
ENSG00000174780.14	SRP72	protein_coding	3926.03	0.263587	0.0816	3.23002	0.00124	0.0107	yes	5598.59	-0.261505	0.0358255	-7.2994	2.89046e-13	3.35511e-12	5812.37	-0.386019	0.0658879	-5.85873	4.66423e-09	4.596e-08
ENSG00000184343.9	SRPK3	protein_coding	124.978	-0.970743	0.226268	-4.29024	1.78e-05	0.000386	yes	272.456	0.41506	0.105801	3.92302	8.74475e-05	0.000301362	32.6461	1.6358	0.187665	8.71656	2.86772e-18	1.0952e-16
ENSG00000182934.10	SRPRA	protein_coding	8614.07	0.289721	0.0798	3.63134	0.000282	0.00343	yes	14933	-0.252605	0.0383254	-6.59107	4.36681e-11	3.91721e-10	9996.01	-0.265503	0.0519767	-5.10812	3.2538e-07	2.21348e-06
ENSG00000167978.15	SRRM2	protein_coding	28801.6	-0.404137	0.0984	-4.10688	4.01e-05	0.000738	yes	32240.6	0.299608	0.0412464	7.26385	3.76233e-13	4.3317e-12	33180.2	0.658557	0.0783193	8.40862	4.14871e-17	1.36517e-15
ENSG00000087087.17	SRRT	protein_coding	4768.43	-0.307687	0.0654	-4.70732	2.51e-06	8.19e-05	yes	6593.61	0.258417	0.0311479	8.29646	1.07258e-16	1.71031e-15	4436.79	0.463828	0.0583788	7.94515	1.93962e-15	5.11538e-14
ENSG00000100650.14	SRSF5	protein_coding	8801.41	-0.272155	0.0799	-3.40812	0.000654	0.00659	yes	13280.1	0.442469	0.0374872	11.8032	3.75742e-32	1.8403e-30	10316.7	0.528765	0.0826246	6.39961	1.55773e-10	1.9766e-09		yes
ENSG00000124193.13	SRSF6	protein_coding	6058.45	-0.27012	0.0659	-4.10014	4.13e-05	0.000754	yes	12314.4	0.313435	0.0341314	9.18319	4.18503e-20	9.21473e-19	8018.26	0.505743	0.0619433	8.16462	3.22439e-16	9.44088e-15
ENSG00000040341.16	STAU2	protein_coding	1427.02	0.265927	0.100187	2.65431	0.00795	0.0419	yes	2186.43	-0.153774	0.0496094	-3.0997	0.00193715	0.00498159	2553.51	-0.360063	0.0793198	-4.53938	5.64197e-06	2.96687e-05
ENSG00000134910.11	STT3A	protein_coding	7525.3	0.234458	0.0859	2.72826	0.00637	0.0357	yes	12660.5	-0.286405	0.0398074	-7.19477	6.25682e-13	7.00951e-12	9538.79	-0.380382	0.0562437	-6.76311	1.35059e-11	2.04757e-10		yes
ENSG00000064607.15	SUGP2	protein_coding	1849.98	-0.22218	0.0854	-2.60047	0.00931	0.047	yes	3503.02	0.305665	0.0368833	8.28736	1.15788e-16	1.83896e-15	2611.87	0.300087	0.0850478	3.52845	0.000418001	0.00141451
ENSG00000092201.8	SUPT16H	protein_coding	5125.47	0.285198	0.0948	3.00952	0.00262	0.0187	yes	5649.4	-0.128945	0.0241747	-5.33387	9.61406e-08	5.51259e-07	5633.39	-0.278661	0.0672072	-4.14629	3.37903e-05	0.000148088
ENSG00000113649.10	TCERG1	protein_coding	2559.26	-0.395595	0.0913	-4.3337	1.47e-05	0.000331	yes	2080.86	0.366041	0.0359139	10.1922	2.14833e-24	6.39683e-23	2554.46	0.67066	0.0723846	9.26523	1.9465e-20	9.45588e-19		yes
ENSG00000108064.9	TFAM	protein_coding	1311.23	0.255194	0.0866	2.94659	0.00321	0.0215	yes	2435.65	-0.173011	0.0397595	-4.35144	1.35247e-05	5.41874e-05	2423.74	-0.489965	0.085257	-5.74692	9.08863e-09	8.4837e-08
ENSG00000054118.12	THRAP3	protein_coding	5842.47	0.222912	0.0618	3.60663	0.00031	0.0037	yes	11516.3	-0.126129	0.0311252	-4.0523	5.07173e-05	0.000182941	7849.44	-0.205402	0.0544358	-3.77328	0.000161113	0.000603206
ENSG00000151923.16	TIAL1	protein_coding	3410.67	-0.230143	0.0545	-4.22412	2.4e-05	0.000491	yes	3892	0.0805603	0.0226467	3.55727	0.000374731	0.00113148	4002.59	0.194446	0.0498675	3.89925	9.64907e-05	0.000380456
ENSG00000083312.16	TNPO1	protein_coding	4546.14	0.291358	0.0896	3.25156	0.00115	0.0101	yes	6297.75	-0.307657	0.0439807	-6.99526	2.64768e-12	2.75166e-11	6590.35	-0.322278	0.085327	-3.77697	0.000158747	0.000595176
ENSG00000079308.15	TNS1	protein_coding	9957.83	0.563266	0.162641	3.46324	0.000534	0.00563	yes	19013.6	-0.348455	0.0946587	-3.68117	0.000232162	0.000731185	58167.4	-0.308216	0.135789	-2.26982	0.0232186	0.0479995
ENSG00000104907.11	TRMT1	protein_coding	1748.75	-0.440359	0.115771	-3.80369	0.000143	0.00202	yes	1959.15	0.557904	0.0504596	11.0564	2.04056e-28	8.05697e-27	1787.03	0.694425	0.0864966	8.02835	9.87925e-16	2.70148e-14
ENSG00000099899.13	TRMT2A	protein_coding	1589.64	-0.351197	0.0961	-3.65439	0.000258	0.00321	yes	2393.28	0.367211	0.0478481	7.67453	1.6603e-14	2.16652e-13	1716.07	0.594435	0.0788264	7.54107	4.66144e-14	1.01484e-12
ENSG00000154743.16	TSEN2	protein_coding	424.639	-0.359461	0.118672	-3.02903	0.00245	0.0178	yes	562.37	0.217937	0.0319096	6.82983	8.50161e-12	8.3155e-11	382.973	0.228139	0.0761568	2.99566	0.00273855	0.00746438		yes
ENSG00000182173.11	TSEN54	protein_coding	1803.58	-0.471301	0.132776	-3.5496	0.000386	0.00437	yes	1665.46	0.320622	0.0433243	7.40053	1.35646e-13	1.61566e-12	1182.42	0.389567	0.0790156	4.93025	8.21242e-07	5.1821e-06
ENSG00000160201.10	U2AF1	protein_coding	57.583	-0.899308	0.314092	-2.8632	0.00419	0.0261	yes	39.2498	0.792347	0.125719	6.30251	2.92871e-10	2.36014e-09	55.1808	1.1456	0.202158	5.66683	1.45467e-08	1.3033e-07
ENSG00000161265.13	U2AF1L4	protein_coding	396.851	-0.522681	0.125152	-4.17638	2.96e-05	0.000582	yes	359.52	0.599102	0.0541012	11.0737	1.68263e-28	6.68356e-27	446.028	1.04082	0.122955	8.46503	2.56088e-17	8.67215e-16
ENSG00000103353.14	UBFD1	protein_coding	2605.98	0.277954	0.0821	3.38582	0.00071	0.00704	yes	3895.46	-0.136964	0.0334251	-4.09763	4.17396e-05	0.000152876	3486.38	-0.162983	0.0651882	-2.50019	0.0124127	0.0280301
ENSG00000132478.8	UNK	protein_coding	1257.42	-0.358618	0.0995	-3.60389	0.000313	0.00373	yes	1660.96	0.210972	0.0254097	8.30282	1.01669e-16	1.62577e-15	1963.44	0.241898	0.0519703	4.65454	3.24706e-06	1.79844e-05		yes
ENSG00000079246.14	XRCC5	protein_coding	14013.5	0.210757	0.0721	2.92423	0.00345	0.0227	yes	13705.6	-0.205962	0.0276297	-7.45439	9.02848e-14	1.1004e-12	15657.7	-0.349694	0.0553007	-6.3235	2.55696e-10	3.13099e-09
ENSG00000088930.7	XRN2	protein_coding	4090.15	0.35188	0.0895	3.9316	8.44e-05	0.00134	yes	4300.41	-0.15927	0.037989	-4.19253	2.75862e-05	0.000104656	5472.69	-0.471397	0.0843663	-5.5875	2.30366e-08	1.98304e-07
ENSG00000119596.16	YLPM1	protein_coding	3029.62	0.232535	0.0873	2.66219	0.00776	0.0412	yes	4801.81	-0.112878	0.0378564	-2.98174	0.00286611	0.00709445	4177.77	-0.263868	0.0951529	-2.7731	0.00555254	0.0138535
ENSG00000170027.6	YWHAG	protein_coding	9955.97	0.292658	0.0976	2.99956	0.0027	0.0191	yes	10815.1	-0.120086	0.0395597	-3.03557	0.00240085	0.00604451	12825.4	-0.272205	0.0702758	-3.87338	0.000107336	0.000418892		yes
ENSG00000134308.12	YWHAQ	protein_coding	8677.3	0.358405	0.0775	4.62252	3.79e-06	0.000113	yes	17331.6	-0.236624	0.0328594	-7.20112	5.97193e-13	6.70466e-12	13322.1	-0.394113	0.0648322	-6.07897	1.20954e-09	1.31336e-08
ENSG00000058673.14	ZC3H11A	protein_coding	6738.27	-0.207703	0.0784	-2.65042	0.00804	0.0422	yes	6412.2	0.0818804	0.0350212	2.33802	0.0193861	0.0386408	6414.54	0.176485	0.0591041	2.986	0.00282656	0.00767511
ENSG00000144161.11	ZC3H8	protein_coding	431.024	-0.22659	0.0843	-2.68822	0.00718	0.0389	yes	631.304	0.277625	0.0357438	7.76708	8.03135e-15	1.07303e-13	479.058	0.501038	0.0690743	7.25361	4.05808e-13	7.79054e-12
ENSG00000105939.11	ZC3HAV1	protein_coding	1970.66	0.267433	0.0838	3.19025	0.00142	0.0119	yes	2389.26	-0.193189	0.0380766	-5.07369	3.90166e-07	2.03436e-06	3176.75	-0.259111	0.0763126	-3.39539	0.00068532	0.00219145		yes
ENSG00000165424.6	ZCCHC24	protein_coding	2106.6	0.523584	0.161943	3.23315	0.00122	0.0106	yes	2444.71	-0.307423	0.0507045	-6.06304	1.33572e-09	9.9022e-09	1223.27	-0.354111	0.122563	-2.88922	0.00386194	0.0100734		yes
ENSG00000033030.12	ZCCHC8	protein_coding	1087.32	-0.269168	0.081	-3.32148	0.000895	0.00842	yes	1113.04	0.14239	0.0330835	4.30396	1.67776e-05	6.60922e-05	1884.61	0.175826	0.0486743	3.61229	0.000303505	0.00106282
ENSG00000117174.9	ZNHIT6	protein_coding	979.026	0.257796	0.0904	2.85291	0.00433	0.0267	yes	1063.2	-0.125332	0.0295257	-4.24485	2.18739e-05	8.45188e-05	1200.06	-0.169971	0.0648017	-2.62294	0.00871758	0.0205473
