# Supplementary material for: Intron retention is a robust marker of intertumoral heterogeneity in pancreatic ductal adenocarcinoma
Source: NPJ Genom Med. 2020 Dec 11;5:55. doi: 10.1038/s41525-020-00159-4 (PMC7733475; doi:10.1038/s41525-020-00159-4)
Supplement: Supplementary file 19 — Supplementary Data 18 [file 41525_2020_159_MOESM19_ESM.xlsx]

## Sheet: packages_information
Supplementary Data 18: List of software packages used for this study.
Software	version_number	Purpose	URL
GDC Data Transfer Tool	1.5.0	Downloading TCGA data	https://github.com/NCI-GDC/gdc-client
DESeq2 (R)	1.20.0	Normalization of counts and differential expression analysis	https://bioconductor.org/packages/release/bioc/html/DESeq2.html
NMF (R)	0.21.0	Non-negative matrix factorization consensus clustering	https://cran.r-project.org/web/packages/NMF/index.html
Stratomex	3.1.5	Visualization of comparisons of cluster assignments	http://caleydo.org/tools/stratomex/
Prism	6	Preparing graphs and statistical analysis	https://www.graphpad.com/scientific-software/prism/
pheatmap (R)	1.0.12	Generation of heatmaps	https://cran.r-project.org/web/packages/pheatmap/index.html
Survminer (R)	0.4.4	Generation of survival curves in R	https://cran.r-project.org/web/packages/survminer/index.html
Spladder	1.2.1	Quantification and differential analysis of splicing events	https://github.com/ratschlab/spladder
Whippet	0.11	Quantification of alternative splicing events	https://github.com/timbitz/Whippet.jl
Survival (R)	3.1-8	Survival analysis on R	https://cran.r-project.org/web/packages/survival/index.html
UCSC Table Browser		Extraction of coding and non-coding gene coordinates	https://genome.ucsc.edu/cgi-bin/hgTables
Cbioportal	3.2.6	CNV and Mutations analysis	https://www.cbioportal.org/study/summary?id=paad_tcga
AME (MEME Suite)	5.1.1	Analysis of motif enrichment	http://meme-suite.org/tools/ame
IGV Viewer	2.5.3	Integrative genomics viewer	https://software.broadinstitute.org/software/igv/
g:Profiler	e98_eg45_p14_ce5b097	Functional enrichment analysis	https://biit.cs.ut.ee/gprofiler/gost
stats (R)	3.5.0	Correalation analysis and p-value correction	https://stat.ethz.ch/R-manual/R-devel/library/stats/html/00Index.html
samtools	1.9	Converting BAM files to FASTQ	http://www.htslib.org/
UpSetR (R)	1.4.0	Vizualizing intersecting sets on R	http://gehlenborglab.org/research/projects/upsetr/
ConsensusClusterPlus (R)	1.52.0	Algorithms for determining cluster count and membership in unsupervised analysis	https://www.bioconductor.org/packages/release/bioc/html/ConsensusClusterPlus.html
Aricode (R)	1.0.0	Efficient computations of standard clustering comparison measures.	https://cran.r-project.org/web/packages/aricode/index.html
Lineup (R)	0.37-11	Large-scale correlation analysis between matrices	https://cran.r-project.org/web/packages/lineup/
